# Supplementary material for: MALDI-TOF MS typing enables the classification of brewing yeasts of the genus Saccharomyces to major beer styles
Source: PLoS One. 2017 Aug 9;12(8):e0181694. doi: 10.1371/journal.pone.0181694 (PMC5549903; doi:10.1371/journal.pone.0181694)
Supplement: S18 File — The directory includes 30 raw files and was zipped to “.zip”; the folder has one strain with 30 spectra; S1 Text explains the raw files with an example and Table 1 represents the yeast strain used within the experiment. (ZIP) [file pone.0181694.s021.zip › 52/FK28-Z-OG-Koe-Koe-YPG-18h-E-E_2016-09-30_1_0_A9_1.dat]

1999.98 1175
2000.40 1267
2000.82 1188
2001.24 1163
2001.66 1191
2002.09 1207
2002.51 1211
2002.93 1173
2003.35 1166
2003.78 1164
2004.20 1205
2004.62 1201
2005.04 1359
2005.47 1265
2005.89 1254
2006.31 1214
2006.73 1283
2007.16 1282
2007.58 1184
2008.00 1237
2008.42 1231
2008.85 1282
2009.27 1233
2009.69 1262
2010.12 1160
2010.54 1098
2010.96 1196
2011.39 1231
2011.81 1181
2012.23 1122
2012.66 1119
2013.08 1132
2013.50 1139
2013.93 1098
2014.35 1060
2014.77 1119
2015.20 1136
2015.62 1149
2016.04 1145
2016.47 1095
2016.89 1121
2017.31 1112
2017.74 1163
2018.16 1221
2018.59 1303
2019.01 1331
2019.43 1281
2019.86 1334
2020.28 1319
2020.71 1223
2021.13 1185
2021.55 1197
2021.98 1256
2022.40 1178
2022.83 1145
2023.25 1152
2023.68 1160
2024.10 1120
2024.52 1090
2024.95 1096
2025.37 1046
2025.80 1167
2026.22 1191
2026.65 1189
2027.07 1187
2027.50 1193
2027.92 1203
2028.35 1110
2028.77 1105
2029.20 1111
2029.62 1097
2030.05 1102
2030.47 1173
2030.90 1177
2031.32 1180
2031.75 1265
2032.17 1270
2032.60 1193
2033.02 1158
2033.45 1181
2033.88 1155
2034.30 1132
2034.73 1143
2035.15 1236
2035.58 1136
2036.00 1128
2036.43 1141
2036.86 1135
2037.28 1158
2037.71 1168
2038.13 1204
2038.56 1287
2038.98 1207
2039.41 1246
2039.84 1181
2040.26 1183
2040.69 1219
2041.12 1193
2041.54 1224
2041.97 1190
2042.39 1253
2042.82 1140
2043.25 1116
2043.67 1202
2044.10 1185
2044.53 1135
2044.95 1190
2045.38 1169
2045.81 1167
2046.23 1125
2046.66 1178
2047.09 1164
2047.51 1136
2047.94 1233
2048.37 1249
2048.80 1191
2049.22 1109
2049.65 1219
2050.08 1279
2050.50 1204
2050.93 1156
2051.36 1170
2051.79 1085
2052.21 1152
2052.64 1143
2053.07 1136
2053.50 1183
2053.92 1127
2054.35 1114
2054.78 1079
2055.21 1183
2055.63 1162
2056.06 1153
2056.49 1123
2056.92 1178
2057.35 1211
2057.77 1171
2058.20 1144
2058.63 1256
2059.06 1225
2059.49 1177
2059.92 1202
2060.34 1195
2060.77 1208
2061.20 1155
2061.63 1155
2062.06 1193
2062.49 1148
2062.91 1226
2063.34 1238
2063.77 1297
2064.20 1390
2064.63 1304
2065.06 1371
2065.49 1375
2065.91 1326
2066.34 1303
2066.77 1317
2067.20 1317
2067.63 1292
2068.06 1293
2068.49 1240
2068.92 1221
2069.35 1187
2069.78 1157
2070.21 1093
2070.63 1137
2071.06 1194
2071.49 1246
2071.92 1215
2072.35 1209
2072.78 1220
2073.21 1227
2073.64 1207
2074.07 1176
2074.50 1236
2074.93 1243
2075.36 1299
2075.79 1296
2076.22 1325
2076.65 1282
2077.08 1321
2077.51 1259
2077.94 1286
2078.37 1305
2078.80 1304
2079.23 1442
2079.66 1387
2080.09 1390
2080.52 1386
2080.95 1290
2081.38 1280
2081.81 1403
2082.24 1279
2082.67 1217
2083.10 1106
2083.54 1130
2083.97 1149
2084.40 1167
2084.83 1160
2085.26 1184
2085.69 1241
2086.12 1225
2086.55 1198
2086.98 1132
2087.41 1160
2087.84 1130
2088.28 1140
2088.71 1243
2089.14 1267
2089.57 1251
2090.00 1292
2090.43 1281
2090.86 1211
2091.29 1268
2091.73 1375
2092.16 1236
2092.59 1172
2093.02 1191
2093.45 1126
2093.88 1240
2094.32 1145
2094.75 1119
2095.18 1222
2095.61 1155
2096.04 1191
2096.48 1149
2096.91 1136
2097.34 1154
2097.77 1172
2098.20 1146
2098.64 1088
2099.07 1021
2099.50 1060
2099.93 1148
2100.37 1163
2100.80 1149
2101.23 1064
2101.66 1102
2102.10 1168
2102.53 1093
2102.96 1119
2103.39 1108
2103.83 1170
2104.26 1190
2104.69 1124
2105.13 1165
2105.56 1174
2105.99 1209
2106.42 1255
2106.86 1159
2107.29 1199
2107.72 1226
2108.16 1228
2108.59 1165
2109.02 1082
2109.46 1140
2109.89 1250
2110.32 1228
2110.76 1100
2111.19 1114
2111.62 1105
2112.06 1174
2112.49 1161
2112.92 1120
2113.36 1088
2113.79 1092
2114.23 1068
2114.66 1104
2115.09 1087
2115.53 1060
2115.96 1059
2116.40 1119
2116.83 1134
2117.26 1146
2117.70 1087
2118.13 1079
2118.57 1170
2119.00 1201
2119.44 1163
2119.87 1162
2120.30 1149
2120.74 1061
2121.17 1166
2121.61 1146
2122.04 1091
2122.48 1187
2122.91 1209
2123.35 1158
2123.78 1204
2124.22 1213
2124.65 1107
2125.09 1081
2125.52 1148
2125.96 1097
2126.39 1124
2126.83 1115
2127.26 1104
2127.70 1035
2128.13 1044
2128.57 1032
2129.00 1124
2129.44 1179
2129.87 1186
2130.31 1229
2130.74 1152
2131.18 1226
2131.62 1171
2132.05 1222
2132.49 1275
2132.92 1287
2133.36 1414
2133.79 1445
2134.23 1466
2134.67 1532
2135.10 1582
2135.54 1638
2135.97 1689
2136.41 1623
2136.85 1654
2137.28 1624
2137.72 1622
2138.16 1566
2138.59 1497
2139.03 1511
2139.46 1430
2139.90 1379
2140.34 1325
2140.77 1306
2141.21 1245
2141.65 1139
2142.08 1179
2142.52 1116
2142.96 1084
2143.39 1129
2143.83 1254
2144.27 1183
2144.70 1144
2145.14 1221
2145.58 1204
2146.02 1127
2146.45 1168
2146.89 1197
2147.33 1204
2147.76 1241
2148.20 1265
2148.64 1297
2149.08 1333
2149.51 1305
2149.95 1403
2150.39 1378
2150.83 1409
2151.26 1397
2151.70 1371
2152.14 1291
2152.58 1317
2153.01 1285
2153.45 1302
2153.89 1312
2154.33 1352
2154.77 1395
2155.20 1283
2155.64 1380
2156.08 1269
2156.52 1268
2156.96 1285
2157.40 1266
2157.83 1259
2158.27 1167
2158.71 1152
2159.15 1214
2159.59 1242
2160.03 1224
2160.46 1194
2160.90 1261
2161.34 1205
2161.78 1225
2162.22 1231
2162.66 1239
2163.10 1272
2163.54 1272
2163.97 1343
2164.41 1291
2164.85 1279
2165.29 1312
2165.73 1282
2166.17 1304
2166.61 1329
2167.05 1293
2167.49 1180
2167.93 1265
2168.37 1280
2168.80 1291
2169.24 1245
2169.68 1327
2170.12 1346
2170.56 1413
2171.00 1414
2171.44 1320
2171.88 1383
2172.32 1431
2172.76 1307
2173.20 1370
2173.64 1386
2174.08 1414
2174.52 1332
2174.96 1394
2175.40 1451
2175.84 1465
2176.28 1385
2176.72 1518
2177.16 1516
2177.60 1466
2178.04 1528
2178.48 1496
2178.92 1435
2179.36 1441
2179.80 1478
2180.24 1467
2180.69 1432
2181.13 1392
2181.57 1435
2182.01 1398
2182.45 1261
2182.89 1227
2183.33 1118
2183.77 1194
2184.21 1185
2184.65 1224
2185.09 1226
2185.53 1257
2185.98 1304
2186.42 1342
2186.86 1296
2187.30 1398
2187.74 1348
2188.18 1315
2188.62 1337
2189.07 1414
2189.51 1330
2189.95 1293
2190.39 1274
2190.83 1283
2191.27 1182
2191.71 1363
2192.16 1345
2192.60 1319
2193.04 1280
2193.48 1273
2193.92 1285
2194.37 1273
2194.81 1299
2195.25 1296
2195.69 1321
2196.13 1295
2196.58 1297
2197.02 1337
2197.46 1268
2197.90 1199
2198.35 1239
2198.79 1279
2199.23 1331
2199.67 1310
2200.12 1300
2200.56 1301
2201.00 1194
2201.44 1204
2201.89 1216
2202.33 1251
2202.77 1240
2203.21 1271
2203.66 1267
2204.10 1237
2204.54 1312
2204.99 1296
2205.43 1337
2205.87 1341
2206.32 1370
2206.76 1396
2207.20 1369
2207.65 1378
2208.09 1425
2208.53 1406
2208.98 1375
2209.42 1396
2209.86 1450
2210.31 1344
2210.75 1318
2211.19 1374
2211.64 1436
2212.08 1391
2212.53 1376
2212.97 1416
2213.41 1263
2213.86 1257
2214.30 1284
2214.74 1233
2215.19 1266
2215.63 1328
2216.08 1259
2216.52 1298
2216.97 1263
2217.41 1243
2217.85 1227
2218.30 1269
2218.74 1231
2219.19 1260
2219.63 1188
2220.08 1197
2220.52 1325
2220.97 1354
2221.41 1316
2221.86 1308
2222.30 1299
2222.74 1373
2223.19 1288
2223.63 1374
2224.08 1318
2224.52 1300
2224.97 1354
2225.41 1489
2225.86 1448
2226.30 1400
2226.75 1390
2227.20 1436
2227.64 1458
2228.09 1384
2228.53 1339
2228.98 1413
2229.42 1539
2229.87 1555
2230.31 1475
2230.76 1489
2231.20 1458
2231.65 1462
2232.10 1413
2232.54 1493
2232.99 1512
2233.43 1480
2233.88 1479
2234.33 1470
2234.77 1455
2235.22 1479
2235.66 1437
2236.11 1458
2236.56 1382
2237.00 1355
2237.45 1347
2237.90 1295
2238.34 1252
2238.79 1335
2239.23 1345
2239.68 1383
2240.13 1250
2240.57 1289
2241.02 1266
2241.47 1256
2241.91 1253
2242.36 1252
2242.81 1264
2243.25 1259
2243.70 1277
2244.15 1280
2244.60 1252
2245.04 1184
2245.49 1219
2245.94 1252
2246.38 1315
2246.83 1337
2247.28 1285
2247.73 1243
2248.17 1256
2248.62 1277
2249.07 1241
2249.52 1271
2249.96 1246
2250.41 1312
2250.86 1247
2251.31 1258
2251.75 1175
2252.20 1187
2252.65 1177
2253.10 1294
2253.54 1247
2253.99 1229
2254.44 1157
2254.89 1107
2255.34 1189
2255.79 1169
2256.23 1091
2256.68 1140
2257.13 1174
2257.58 1202
2258.03 1192
2258.47 1221
2258.92 1241
2259.37 1303
2259.82 1310
2260.27 1344
2260.72 1434
2261.17 1345
2261.61 1479
2262.06 1416
2262.51 1368
2262.96 1490
2263.41 1517
2263.86 1606
2264.31 1652
2264.76 1485
2265.21 1550
2265.65 1518
2266.10 1544
2266.55 1594
2267.00 1522
2267.45 1541
2267.90 1459
2268.35 1477
2268.80 1476
2269.25 1520
2269.70 1526
2270.15 1454
2270.60 1438
2271.05 1598
2271.50 1490
2271.95 1444
2272.40 1470
2272.85 1307
2273.30 1366
2273.75 1366
2274.20 1305
2274.65 1267
2275.10 1333
2275.55 1319
2276.00 1359
2276.45 1327
2276.90 1344
2277.35 1222
2277.80 1232
2278.25 1284
2278.70 1300
2279.15 1332
2279.60 1362
2280.05 1312
2280.50 1369
2280.95 1434
2281.40 1397
2281.85 1320
2282.30 1358
2282.75 1404
2283.20 1404
2283.66 1382
2284.11 1408
2284.56 1406
2285.01 1390
2285.46 1298
2285.91 1396
2286.36 1479
2286.81 1520
2287.26 1614
2287.72 1630
2288.17 1651
2288.62 1878
2289.07 1916
2289.52 2074
2289.97 2300
2290.42 2362
2290.88 2405
2291.33 2523
2291.78 2511
2292.23 2424
2292.68 2390
2293.13 2304
2293.59 2343
2294.04 2304
2294.49 2122
2294.94 2337
2295.39 2184
2295.85 2001
2296.30 2041
2296.75 1897
2297.20 1865
2297.65 1815
2298.11 1794
2298.56 1673
2299.01 1604
2299.46 1469
2299.92 1498
2300.37 1434
2300.82 1419
2301.27 1423
2301.73 1303
2302.18 1260
2302.63 1295
2303.09 1429
2303.54 1341
2303.99 1285
2304.44 1317
2304.90 1340
2305.35 1427
2305.80 1528
2306.26 1484
2306.71 1502
2307.16 1497
2307.62 1562
2308.07 1509
2308.52 1605
2308.98 1622
2309.43 1597
2309.88 1560
2310.34 1583
2310.79 1632
2311.24 1569
2311.70 1654
2312.15 1543
2312.60 1510
2313.06 1487
2313.51 1493
2313.97 1434
2314.42 1379
2314.87 1432
2315.33 1423
2315.78 1380
2316.24 1418
2316.69 1505
2317.14 1457
2317.60 1451
2318.05 1376
2318.51 1408
2318.96 1426
2319.42 1405
2319.87 1476
2320.32 1465
2320.78 1389
2321.23 1424
2321.69 1424
2322.14 1381
2322.60 1420
2323.05 1403
2323.51 1374
2323.96 1441
2324.42 1399
2324.87 1392
2325.33 1459
2325.78 1449
2326.24 1442
2326.69 1537
2327.15 1578
2327.60 1514
2328.06 1626
2328.51 1723
2328.97 1595
2329.42 1596
2329.88 1633
2330.33 1605
2330.79 1656
2331.25 1605
2331.70 1547
2332.16 1583
2332.61 1423
2333.07 1500
2333.52 1481
2333.98 1480
2334.44 1450
2334.89 1379
2335.35 1469
2335.80 1504
2336.26 1526
2336.72 1471
2337.17 1453
2337.63 1458
2338.08 1577
2338.54 1549
2339.00 1618
2339.45 1605
2339.91 1604
2340.37 1570
2340.82 1694
2341.28 1663
2341.74 1608
2342.19 1517
2342.65 1448
2343.11 1438
2343.56 1484
2344.02 1479
2344.48 1448
2344.93 1452
2345.39 1462
2345.85 1533
2346.30 1593
2346.76 1554
2347.22 1519
2347.67 1503
2348.13 1503
2348.59 1452
2349.05 1554
2349.50 1534
2349.96 1513
2350.42 1521
2350.88 1391
2351.33 1446
2351.79 1423
2352.25 1473
2352.71 1478
2353.16 1417
2353.62 1391
2354.08 1418
2354.54 1394
2355.00 1392
2355.45 1373
2355.91 1414
2356.37 1395
2356.83 1464
2357.29 1519
2357.74 1482
2358.20 1422
2358.66 1358
2359.12 1432
2359.58 1450
2360.04 1448
2360.49 1420
2360.95 1463
2361.41 1501
2361.87 1414
2362.33 1358
2362.79 1471
2363.24 1389
2363.70 1394
2364.16 1463
2364.62 1425
2365.08 1431
2365.54 1454
2366.00 1413
2366.46 1384
2366.92 1428
2367.37 1490
2367.83 1455
2368.29 1367
2368.75 1477
2369.21 1371
2369.67 1331
2370.13 1304
2370.59 1255
2371.05 1309
2371.51 1313
2371.97 1271
2372.43 1364
2372.89 1375
2373.35 1323
2373.81 1431
2374.27 1362
2374.73 1358
2375.19 1479
2375.65 1465
2376.11 1461
2376.57 1399
2377.03 1390
2377.49 1489
2377.95 1427
2378.41 1468
2378.87 1469
2379.33 1357
2379.79 1405
2380.25 1430
2380.71 1558
2381.17 1545
2381.63 1553
2382.09 1456
2382.55 1339
2383.01 1305
2383.47 1338
2383.93 1427
2384.39 1312
2384.85 1358
2385.31 1406
2385.77 1417
2386.24 1361
2386.70 1380
2387.16 1291
2387.62 1370
2388.08 1389
2388.54 1411
2389.00 1359
2389.46 1450
2389.92 1407
2390.39 1337
2390.85 1372
2391.31 1406
2391.77 1346
2392.23 1366
2392.69 1449
2393.15 1383
2393.62 1353
2394.08 1326
2394.54 1362
2395.00 1335
2395.46 1300
2395.92 1208
2396.39 1285
2396.85 1357
2397.31 1233
2397.77 1303
2398.23 1356
2398.70 1383
2399.16 1316
2399.62 1305
2400.08 1348
2400.55 1217
2401.01 1279
2401.47 1274
2401.93 1230
2402.39 1254
2402.86 1285
2403.32 1322
2403.78 1351
2404.24 1373
2404.71 1300
2405.17 1250
2405.63 1253
2406.10 1238
2406.56 1287
2407.02 1356
2407.48 1316
2407.95 1346
2408.41 1309
2408.87 1328
2409.34 1288
2409.80 1323
2410.26 1363
2410.73 1424
2411.19 1279
2411.65 1225
2412.12 1289
2412.58 1319
2413.04 1280
2413.51 1343
2413.97 1414
2414.43 1434
2414.90 1501
2415.36 1522
2415.83 1575
2416.29 1617
2416.75 1728
2417.22 1699
2417.68 1714
2418.14 1829
2418.61 1817
2419.07 1776
2419.54 1795
2420.00 1827
2420.47 1840
2420.93 1721
2421.39 1695
2421.86 1699
2422.32 1567
2422.79 1565
2423.25 1596
2423.72 1594
2424.18 1493
2424.64 1400
2425.11 1448
2425.57 1358
2426.04 1315
2426.50 1368
2426.97 1409
2427.43 1387
2427.90 1315
2428.36 1354
2428.83 1403
2429.29 1340
2429.76 1383
2430.22 1396
2430.69 1394
2431.15 1410
2431.62 1528
2432.08 1461
2432.55 1492
2433.02 1535
2433.48 1557
2433.95 1491
2434.41 1521
2434.88 1579
2435.34 1594
2435.81 1592
2436.27 1626
2436.74 1662
2437.21 1551
2437.67 1642
2438.14 1596
2438.60 1667
2439.07 1747
2439.54 1780
2440.00 1810
2440.47 1863
2440.93 1953
2441.40 1845
2441.87 1862
2442.33 1789
2442.80 1709
2443.27 1713
2443.73 1624
2444.20 1516
2444.66 1536
2445.13 1433
2445.60 1451
2446.06 1378
2446.53 1335
2447.00 1385
2447.46 1304
2447.93 1405
2448.40 1314
2448.87 1263
2449.33 1298
2449.80 1286
2450.27 1314
2450.73 1371
2451.20 1311
2451.67 1363
2452.13 1441
2452.60 1455
2453.07 1333
2453.54 1276
2454.00 1372
2454.47 1334
2454.94 1422
2455.41 1407
2455.87 1369
2456.34 1454
2456.81 1429
2457.28 1514
2457.74 1407
2458.21 1318
2458.68 1379
2459.15 1361
2459.62 1333
2460.08 1368
2460.55 1335
2461.02 1401
2461.49 1326
2461.96 1352
2462.42 1359
2462.89 1320
2463.36 1340
2463.83 1484
2464.30 1451
2464.77 1376
2465.23 1399
2465.70 1478
2466.17 1459
2466.64 1389
2467.11 1460
2467.58 1475
2468.05 1470
2468.52 1527
2468.98 1461
2469.45 1344
2469.92 1402
2470.39 1389
2470.86 1302
2471.33 1301
2471.80 1355
2472.27 1229
2472.74 1325
2473.21 1362
2473.67 1282
2474.14 1298
2474.61 1188
2475.08 1318
2475.55 1317
2476.02 1387
2476.49 1382
2476.96 1410
2477.43 1330
2477.90 1384
2478.37 1453
2478.84 1487
2479.31 1471
2479.78 1425
2480.25 1423
2480.72 1554
2481.19 1495
2481.66 1496
2482.13 1498
2482.60 1490
2483.07 1453
2483.54 1325
2484.01 1345
2484.48 1379
2484.95 1319
2485.42 1358
2485.89 1334
2486.36 1380
2486.83 1398
2487.30 1389
2487.77 1527
2488.24 1483
2488.72 1483
2489.19 1449
2489.66 1493
2490.13 1508
2490.60 1456
2491.07 1468
2491.54 1476
2492.01 1486
2492.48 1420
2492.95 1513
2493.42 1518
2493.90 1621
2494.37 1563
2494.84 1548
2495.31 1492
2495.78 1521
2496.25 1506
2496.72 1491
2497.20 1454
2497.67 1461
2498.14 1470
2498.61 1414
2499.08 1313
2499.55 1252
2500.03 1281
2500.50 1334
2500.97 1261
2501.44 1329
2501.91 1308
2502.38 1267
2502.86 1318
2503.33 1482
2503.80 1413
2504.27 1380
2504.75 1369
2505.22 1414
2505.69 1400
2506.16 1510
2506.63 1526
2507.11 1487
2507.58 1531
2508.05 1618
2508.52 1715
2509.00 1787
2509.47 1811
2509.94 1714
2510.42 1741
2510.89 1753
2511.36 1842
2511.83 1764
2512.31 1640
2512.78 1592
2513.25 1587
2513.73 1604
2514.20 1482
2514.67 1477
2515.14 1490
2515.62 1442
2516.09 1447
2516.56 1447
2517.04 1482
2517.51 1442
2517.99 1488
2518.46 1484
2518.93 1386
2519.41 1390
2519.88 1443
2520.35 1432
2520.83 1359
2521.30 1347
2521.77 1319
2522.25 1378
2522.72 1466
2523.20 1436
2523.67 1331
2524.14 1414
2524.62 1371
2525.09 1346
2525.57 1416
2526.04 1336
2526.51 1379
2526.99 1449
2527.46 1387
2527.94 1366
2528.41 1361
2528.89 1345
2529.36 1398
2529.84 1356
2530.31 1344
2530.79 1482
2531.26 1379
2531.73 1287
2532.21 1410
2532.68 1423
2533.16 1355
2533.63 1324
2534.11 1360
2534.58 1529
2535.06 1414
2535.53 1437
2536.01 1510
2536.48 1448
2536.96 1524
2537.44 1449
2537.91 1533
2538.39 1480
2538.86 1485
2539.34 1560
2539.81 1504
2540.29 1512
2540.76 1517
2541.24 1554
2541.71 1507
2542.19 1531
2542.67 1484
2543.14 1482
2543.62 1527
2544.09 1532
2544.57 1477
2545.05 1463
2545.52 1578
2546.00 1676
2546.47 1650
2546.95 1673
2547.43 1775
2547.90 1800
2548.38 1755
2548.86 1833
2549.33 1815
2549.81 1779
2550.28 1793
2550.76 1793
2551.24 1823
2551.71 1862
2552.19 1732
2552.67 1788
2553.14 1860
2553.62 1823
2554.10 1790
2554.57 1833
2555.05 1886
2555.53 1876
2556.01 1836
2556.48 1852
2556.96 1693
2557.44 1676
2557.91 1675
2558.39 1627
2558.87 1584
2559.35 1570
2559.82 1498
2560.30 1487
2560.78 1413
2561.26 1473
2561.73 1419
2562.21 1480
2562.69 1564
2563.17 1528
2563.64 1483
2564.12 1411
2564.60 1344
2565.08 1436
2565.56 1435
2566.03 1416
2566.51 1431
2566.99 1380
2567.47 1409
2567.95 1336
2568.42 1365
2568.90 1321
2569.38 1391
2569.86 1390
2570.34 1308
2570.82 1376
2571.29 1360
2571.77 1370
2572.25 1343
2572.73 1461
2573.21 1441
2573.69 1471
2574.17 1377
2574.64 1425
2575.12 1457
2575.60 1408
2576.08 1486
2576.56 1368
2577.04 1414
2577.52 1443
2578.00 1452
2578.48 1380
2578.95 1421
2579.43 1424
2579.91 1409
2580.39 1450
2580.87 1477
2581.35 1523
2581.83 1491
2582.31 1485
2582.79 1459
2583.27 1448
2583.75 1392
2584.23 1420
2584.71 1472
2585.19 1477
2585.67 1394
2586.15 1435
2586.63 1371
2587.11 1364
2587.59 1312
2588.07 1434
2588.55 1467
2589.03 1496
2589.51 1407
2589.99 1406
2590.47 1400
2590.95 1445
2591.43 1487
2591.91 1465
2592.39 1523
2592.87 1519
2593.35 1505
2593.83 1514
2594.31 1481
2594.79 1430
2595.27 1479
2595.75 1537
2596.23 1566
2596.71 1559
2597.20 1542
2597.68 1435
2598.16 1375
2598.64 1467
2599.12 1336
2599.60 1407
2600.08 1382
2600.56 1423
2601.04 1401
2601.53 1401
2602.01 1494
2602.49 1502
2602.97 1416
2603.45 1364
2603.93 1348
2604.41 1439
2604.90 1553
2605.38 1501
2605.86 1484
2606.34 1415
2606.82 1440
2607.30 1522
2607.79 1510
2608.27 1577
2608.75 1478
2609.23 1413
2609.71 1458
2610.20 1617
2610.68 1637
2611.16 1569
2611.64 1560
2612.12 1519
2612.61 1479
2613.09 1502
2613.57 1431
2614.05 1503
2614.54 1493
2615.02 1493
2615.50 1435
2615.98 1397
2616.47 1471
2616.95 1483
2617.43 1412
2617.91 1562
2618.40 1502
2618.88 1492
2619.36 1530
2619.85 1553
2620.33 1490
2620.81 1505
2621.29 1495
2621.78 1462
2622.26 1473
2622.74 1506
2623.23 1453
2623.71 1468
2624.19 1508
2624.68 1467
2625.16 1520
2625.64 1527
2626.13 1519
2626.61 1410
2627.10 1422
2627.58 1438
2628.06 1417
2628.55 1493
2629.03 1367
2629.51 1384
2630.00 1368
2630.48 1373
2630.97 1475
2631.45 1546
2631.93 1474
2632.42 1437
2632.90 1428
2633.39 1478
2633.87 1596
2634.35 1423
2634.84 1402
2635.32 1382
2635.81 1430
2636.29 1455
2636.78 1391
2637.26 1461
2637.75 1495
2638.23 1552
2638.72 1445
2639.20 1441
2639.68 1553
2640.17 1560
2640.65 1613
2641.14 1625
2641.62 1647
2642.11 1570
2642.59 1501
2643.08 1628
2643.56 1528
2644.05 1603
2644.53 1616
2645.02 1579
2645.51 1492
2645.99 1468
2646.48 1524
2646.96 1555
2647.45 1469
2647.93 1477
2648.42 1431
2648.90 1433
2649.39 1434
2649.88 1416
2650.36 1500
2650.85 1586
2651.33 1601
2651.82 1445
2652.30 1432
2652.79 1452
2653.28 1480
2653.76 1572
2654.25 1515
2654.73 1617
2655.22 1626
2655.71 1588
2656.19 1641
2656.68 1661
2657.17 1711
2657.65 1732
2658.14 1593
2658.63 1613
2659.11 1578
2659.60 1609
2660.09 1608
2660.57 1509
2661.06 1431
2661.55 1398
2662.03 1359
2662.52 1478
2663.01 1399
2663.49 1439
2663.98 1429
2664.47 1410
2664.95 1397
2665.44 1507
2665.93 1517
2666.42 1491
2666.90 1630
2667.39 1558
2667.88 1516
2668.36 1465
2668.85 1410
2669.34 1424
2669.83 1433
2670.31 1437
2670.80 1476
2671.29 1520
2671.78 1613
2672.27 1691
2672.75 1788
2673.24 1764
2673.73 1739
2674.22 1945
2674.70 1963
2675.19 1942
2675.68 2026
2676.17 1846
2676.66 1930
2677.15 1945
2677.63 1902
2678.12 1872
2678.61 1852
2679.10 1906
2679.59 1910
2680.08 1897
2680.56 1832
2681.05 1841
2681.54 1906
2682.03 1837
2682.52 1845
2683.01 1842
2683.50 1781
2683.98 1886
2684.47 1895
2684.96 1874
2685.45 1807
2685.94 1712
2686.43 1605
2686.92 1734
2687.41 1714
2687.90 1594
2688.39 1538
2688.88 1500
2689.36 1541
2689.85 1549
2690.34 1444
2690.83 1440
2691.32 1471
2691.81 1458
2692.30 1526
2692.79 1427
2693.28 1465
2693.77 1506
2694.26 1492
2694.75 1572
2695.24 1544
2695.73 1673
2696.22 1639
2696.71 1638
2697.20 1581
2697.69 1562
2698.18 1601
2698.67 1665
2699.16 1762
2699.65 1740
2700.14 1743
2700.63 1817
2701.12 1899
2701.61 1837
2702.10 1900
2702.59 1772
2703.08 1756
2703.57 1823
2704.06 1706
2704.56 1734
2705.05 1705
2705.54 1567
2706.03 1527
2706.52 1556
2707.01 1558
2707.50 1593
2707.99 1546
2708.48 1536
2708.97 1436
2709.46 1474
2709.96 1497
2710.45 1448
2710.94 1428
2711.43 1509
2711.92 1440
2712.41 1427
2712.90 1419
2713.40 1423
2713.89 1474
2714.38 1444
2714.87 1488
2715.36 1414
2715.85 1447
2716.35 1468
2716.84 1460
2717.33 1431
2717.82 1462
2718.31 1382
2718.80 1460
2719.30 1468
2719.79 1448
2720.28 1453
2720.77 1533
2721.27 1519
2721.76 1514
2722.25 1578
2722.74 1615
2723.23 1509
2723.73 1495
2724.22 1603
2724.71 1541
2725.20 1584
2725.70 1433
2726.19 1396
2726.68 1427
2727.18 1442
2727.67 1390
2728.16 1416
2728.65 1387
2729.15 1368
2729.64 1387
2730.13 1315
2730.63 1417
2731.12 1478
2731.61 1473
2732.10 1463
2732.60 1475
2733.09 1518
2733.58 1487
2734.08 1453
2734.57 1500
2735.06 1622
2735.56 1486
2736.05 1523
2736.55 1567
2737.04 1531
2737.53 1482
2738.03 1518
2738.52 1537
2739.01 1485
2739.51 1480
2740.00 1518
2740.50 1550
2740.99 1476
2741.48 1406
2741.98 1539
2742.47 1464
2742.97 1509
2743.46 1487
2743.95 1454
2744.45 1466
2744.94 1453
2745.44 1425
2745.93 1388
2746.43 1382
2746.92 1416
2747.42 1371
2747.91 1448
2748.40 1503
2748.90 1459
2749.39 1472
2749.89 1520
2750.38 1434
2750.88 1410
2751.37 1439
2751.87 1452
2752.36 1411
2752.86 1545
2753.35 1425
2753.85 1500
2754.34 1413
2754.84 1481
2755.33 1435
2755.83 1524
2756.33 1585
2756.82 1493
2757.32 1482
2757.81 1455
2758.31 1490
2758.80 1446
2759.30 1445
2759.79 1441
2760.29 1408
2760.79 1513
2761.28 1535
2761.78 1467
2762.27 1434
2762.77 1461
2763.27 1469
2763.76 1401
2764.26 1429
2764.75 1410
2765.25 1381
2765.75 1413
2766.24 1385
2766.74 1409
2767.23 1499
2767.73 1389
2768.23 1496
2768.72 1536
2769.22 1527
2769.72 1531
2770.21 1585
2770.71 1588
2771.21 1550
2771.70 1558
2772.20 1521
2772.70 1542
2773.19 1555
2773.69 1711
2774.19 1736
2774.69 1747
2775.18 1681
2775.68 1770
2776.18 1771
2776.67 1797
2777.17 1745
2777.67 1822
2778.17 1859
2778.66 1709
2779.16 1800
2779.66 1702
2780.16 1580
2780.65 1693
2781.15 1609
2781.65 1594
2782.15 1593
2782.64 1611
2783.14 1758
2783.64 1649
2784.14 1508
2784.63 1455
2785.13 1484
2785.63 1629
2786.13 1605
2786.63 1504
2787.12 1460
2787.62 1521
2788.12 1553
2788.62 1501
2789.12 1487
2789.62 1483
2790.11 1556
2790.61 1579
2791.11 1631
2791.61 1577
2792.11 1482
2792.61 1623
2793.11 1581
2793.60 1607
2794.10 1537
2794.60 1625
2795.10 1711
2795.60 1790
2796.10 1864
2796.60 1925
2797.10 2024
2797.60 2029
2798.09 2014
2798.59 2013
2799.09 2010
2799.59 2126
2800.09 2021
2800.59 1959
2801.09 1955
2801.59 1870
2802.09 1798
2802.59 1761
2803.09 1755
2803.59 1615
2804.09 1692
2804.59 1700
2805.09 1677
2805.59 1790
2806.09 1842
2806.59 1981
2807.09 1967
2807.59 2032
2808.09 2212
2808.59 2190
2809.09 2190
2809.59 2288
2810.09 2286
2810.59 2169
2811.09 2070
2811.59 1970
2812.09 1803
2812.59 1814
2813.09 1707
2813.59 1576
2814.09 1616
2814.59 1563
2815.09 1639
2815.59 1573
2816.09 1644
2816.59 1672
2817.09 1631
2817.59 1578
2818.10 1585
2818.60 1566
2819.10 1689
2819.60 1642
2820.10 1647
2820.60 1717
2821.10 1749
2821.60 1725
2822.10 1670
2822.61 1608
2823.11 1618
2823.61 1603
2824.11 1601
2824.61 1653
2825.11 1562
2825.61 1554
2826.12 1538
2826.62 1592
2827.12 1644
2827.62 1548
2828.12 1634
2828.62 1537
2829.13 1489
2829.63 1514
2830.13 1428
2830.63 1512
2831.13 1520
2831.64 1405
2832.14 1409
2832.64 1451
2833.14 1546
2833.65 1578
2834.15 1575
2834.65 1494
2835.15 1558
2835.65 1469
2836.16 1506
2836.66 1572
2837.16 1587
2837.66 1628
2838.17 1602
2838.67 1682
2839.17 1794
2839.68 1619
2840.18 1587
2840.68 1663
2841.18 1561
2841.69 1541
2842.19 1598
2842.69 1609
2843.20 1611
2843.70 1612
2844.20 1589
2844.71 1585
2845.21 1580
2845.71 1659
2846.22 1749
2846.72 1666
2847.22 1703
2847.73 1846
2848.23 1853
2848.73 1844
2849.24 1910
2849.74 1807
2850.24 1848
2850.75 1748
2851.25 1675
2851.76 1645
2852.26 1523
2852.76 1563
2853.27 1515
2853.77 1448
2854.28 1520
2854.78 1539
2855.28 1543
2855.79 1558
2856.29 1545
2856.80 1508
2857.30 1593
2857.81 1630
2858.31 1480
2858.82 1535
2859.32 1585
2859.82 1583
2860.33 1608
2860.83 1612
2861.34 1494
2861.84 1482
2862.35 1524
2862.85 1475
2863.36 1480
2863.86 1493
2864.37 1495
2864.87 1459
2865.38 1405
2865.88 1419
2866.39 1434
2866.89 1442
2867.40 1415
2867.90 1465
2868.41 1460
2868.91 1506
2869.42 1418
2869.93 1405
2870.43 1521
2870.94 1527
2871.44 1530
2871.95 1533
2872.45 1574
2872.96 1533
2873.47 1594
2873.97 1619
2874.48 1593
2874.98 1691
2875.49 1720
2875.99 1675
2876.50 1692
2877.01 1653
2877.51 1572
2878.02 1523
2878.53 1684
2879.03 1645
2879.54 1638
2880.04 1632
2880.55 1704
2881.06 1803
2881.56 1822
2882.07 1879
2882.58 1889
2883.08 1883
2883.59 1850
2884.10 1884
2884.60 2056
2885.11 2046
2885.62 2028
2886.12 2120
2886.63 2292
2887.14 2322
2887.65 2383
2888.15 2307
2888.66 2317
2889.17 2396
2889.67 2269
2890.18 2101
2890.69 2031
2891.20 1983
2891.70 1913
2892.21 1999
2892.72 1895
2893.23 1886
2893.73 1794
2894.24 1762
2894.75 1790
2895.26 1714
2895.76 1883
2896.27 1971
2896.78 1846
2897.29 1969
2897.80 2002
2898.30 2031
2898.81 2042
2899.32 1997
2899.83 1997
2900.34 2160
2900.84 2180
2901.35 2365
2901.86 2308
2902.37 2346
2902.88 2340
2903.39 2239
2903.89 2231
2904.40 2351
2904.91 2244
2905.42 2147
2905.93 2041
2906.44 1897
2906.95 1894
2907.45 1825
2907.96 1936
2908.47 1808
2908.98 1736
2909.49 1704
2910.00 1692
2910.51 1662
2911.02 1633
2911.53 1680
2912.03 1652
2912.54 1662
2913.05 1666
2913.56 1689
2914.07 1709
2914.58 1584
2915.09 1656
2915.60 1600
2916.11 1652
2916.62 1689
2917.13 1677
2917.64 1667
2918.15 1693
2918.66 1611
2919.17 1602
2919.68 1675
2920.19 1681
2920.70 1632
2921.21 1653
2921.72 1608
2922.23 1610
2922.74 1743
2923.25 1907
2923.76 1933
2924.27 1947
2924.78 1963
2925.29 2090
2925.80 2106
2926.31 2079
2926.82 2057
2927.33 2055
2927.84 1932
2928.35 1856
2928.86 1761
2929.37 1729
2929.88 1684
2930.39 1603
2930.91 1657
2931.42 1727
2931.93 1614
2932.44 1602
2932.95 1626
2933.46 1644
2933.97 1676
2934.48 1735
2934.99 1700
2935.50 1779
2936.02 1737
2936.53 1699
2937.04 1746
2937.55 1723
2938.06 1643
2938.57 1703
2939.08 1715
2939.60 1760
2940.11 1713
2940.62 1734
2941.13 1718
2941.64 1696
2942.15 1687
2942.67 1701
2943.18 1782
2943.69 1792
2944.20 1789
2944.71 1860
2945.23 2064
2945.74 2095
2946.25 2104
2946.76 2067
2947.28 2098
2947.79 2033
2948.30 2021
2948.81 1986
2949.32 2023
2949.84 1879
2950.35 1780
2950.86 1811
2951.37 1764
2951.89 1795
2952.40 1687
2952.91 1723
2953.43 1676
2953.94 1633
2954.45 1572
2954.96 1523
2955.48 1541
2955.99 1641
2956.50 1540
2957.02 1569
2957.53 1688
2958.04 1768
2958.56 1714
2959.07 1746
2959.58 1723
2960.10 1763
2960.61 1708
2961.12 1787
2961.64 1855
2962.15 1867
2962.66 1872
2963.18 1863
2963.69 1797
2964.20 1718
2964.72 1766
2965.23 1798
2965.75 1748
2966.26 1729
2966.77 1685
2967.29 1694
2967.80 1758
2968.32 1625
2968.83 1665
2969.34 1602
2969.86 1597
2970.37 1631
2970.89 1723
2971.40 1724
2971.92 1692
2972.43 1686
2972.94 1643
2973.46 1615
2973.97 1716
2974.49 1728
2975.00 1673
2975.52 1644
2976.03 1690
2976.55 1708
2977.06 1639
2977.58 1575
2978.09 1646
2978.61 1763
2979.12 1675
2979.64 1734
2980.15 1779
2980.67 1732
2981.18 1640
2981.70 1671
2982.21 1727
2982.73 1804
2983.24 1887
2983.76 1829
2984.27 1804
2984.79 1793
2985.30 1991
2985.82 1884
2986.34 1970
2986.85 1985
2987.37 2063
2987.88 1938
2988.40 1913
2988.91 1922
2989.43 1954
2989.95 1957
2990.46 1891
2990.98 1935
2991.49 2015
2992.01 2017
2992.53 2002
2993.04 1901
2993.56 1947
2994.08 2025
2994.59 2028
2995.11 2109
2995.62 2262
2996.14 2234
2996.66 2290
2997.17 2468
2997.69 2412
2998.21 2426
2998.72 2394
2999.24 2400
2999.76 2256
3000.27 2271
3000.79 2336
3001.31 2343
3001.83 2525
3002.34 2568
3002.86 2715
3003.38 2869
3003.89 3235
3004.41 3571
3004.93 3718
3005.45 3841
3005.96 4107
3006.48 3884
3007.00 3740
3007.51 3414
3008.03 3254
3008.55 3017
3009.07 2686
3009.59 2483
3010.10 2343
3010.62 2273
3011.14 2221
3011.66 2146
3012.17 2062
3012.69 1962
3013.21 1876
3013.73 1943
3014.25 2014
3014.76 2085
3015.28 2052
3015.80 2045
3016.32 2088
3016.84 2086
3017.36 2054
3017.87 2069
3018.39 2070
3018.91 2107
3019.43 2094
3019.95 2079
3020.47 2134
3020.98 2188
3021.50 2123
3022.02 2098
3022.54 2003
3023.06 2064
3023.58 2165
3024.10 2162
3024.62 2159
3025.13 2065
3025.65 2051
3026.17 1984
3026.69 2040
3027.21 2008
3027.73 1932
3028.25 1970
3028.77 1840
3029.29 1839
3029.81 1866
3030.33 1834
3030.85 1738
3031.37 1865
3031.89 1820
3032.41 1894
3032.92 1915
3033.44 1827
3033.96 1816
3034.48 1797
3035.00 1858
3035.52 1822
3036.04 1739
3036.56 1717
3037.08 1755
3037.60 1755
3038.12 1697
3038.64 1814
3039.16 1701
3039.68 1706
3040.20 1712
3040.72 1692
3041.24 1730
3041.77 1736
3042.29 1821
3042.81 1732
3043.33 1733
3043.85 1818
3044.37 1851
3044.89 1733
3045.41 1853
3045.93 1853
3046.45 1830
3046.97 1906
3047.49 1775
3048.01 1929
3048.53 1797
3049.06 1822
3049.58 1868
3050.10 1789
3050.62 1726
3051.14 1748
3051.66 1671
3052.18 1648
3052.70 1752
3053.23 1658
3053.75 1636
3054.27 1611
3054.79 1683
3055.31 1724
3055.83 1653
3056.35 1723
3056.88 1777
3057.40 1684
3057.92 1651
3058.44 1674
3058.96 1637
3059.49 1634
3060.01 1649
3060.53 1677
3061.05 1664
3061.57 1780
3062.10 1772
3062.62 1726
3063.14 1724
3063.66 1851
3064.18 1774
3064.71 1749
3065.23 1803
3065.75 1807
3066.27 1739
3066.80 1900
3067.32 1906
3067.84 1977
3068.36 1964
3068.89 1849
3069.41 1886
3069.93 1890
3070.46 1786
3070.98 1926
3071.50 1886
3072.02 1786
3072.55 1801
3073.07 1931
3073.59 1900
3074.12 1863
3074.64 1970
3075.16 1870
3075.69 1961
3076.21 1855
3076.73 1863
3077.26 2071
3077.78 2060
3078.30 2147
3078.83 2130
3079.35 2256
3079.87 2205
3080.40 2242
3080.92 2232
3081.45 2211
3081.97 2235
3082.49 2302
3083.02 2246
3083.54 2203
3084.06 2304
3084.59 2371
3085.11 2269
3085.64 2292
3086.16 2286
3086.69 2244
3087.21 2205
3087.73 2045
3088.26 2177
3088.78 2134
3089.31 2157
3089.83 2101
3090.36 2067
3090.88 2084
3091.41 2127
3091.93 2088
3092.45 2133
3092.98 2043
3093.50 2115
3094.03 2121
3094.55 2297
3095.08 2247
3095.60 2172
3096.13 2405
3096.65 2416
3097.18 2413
3097.70 2490
3098.23 2310
3098.76 2485
3099.28 2725
3099.81 2987
3100.33 3447
3100.86 4010
3101.38 4541
3101.91 5116
3102.43 5821
3102.96 6434
3103.48 6638
3104.01 6704
3104.54 6421
3105.06 6203
3105.59 5763
3106.11 5120
3106.64 4550
3107.17 4057
3107.69 3630
3108.22 3327
3108.74 2922
3109.27 2660
3109.80 2457
3110.32 2378
3110.85 2427
3111.37 2313
3111.90 2380
3112.43 2319
3112.95 2253
3113.48 2129
3114.01 2102
3114.53 2176
3115.06 2093
3115.59 2042
3116.11 1986
3116.64 2037
3117.17 2017
3117.69 1979
3118.22 1921
3118.75 1873
3119.27 1848
3119.80 1883
3120.33 1963
3120.86 1993
3121.38 1902
3121.91 2039
3122.44 2069
3122.96 2091
3123.49 2046
3124.02 2090
3124.55 2041
3125.07 2070
3125.60 1999
3126.13 2013
3126.66 1897
3127.18 1912
3127.71 1832
3128.24 1994
3128.77 1953
3129.30 1858
3129.82 1885
3130.35 1887
3130.88 1835
3131.41 1743
3131.94 1876
3132.46 1755
3132.99 1845
3133.52 1802
3134.05 1814
3134.58 1749
3135.10 1765
3135.63 1770
3136.16 1836
3136.69 1802
3137.22 1851
3137.75 1839
3138.28 1803
3138.80 1817
3139.33 1748
3139.86 1714
3140.39 1635
3140.92 1700
3141.45 1743
3141.98 1733
3142.51 1716
3143.03 1668
3143.56 1732
3144.09 1773
3144.62 1823
3145.15 1895
3145.68 1840
3146.21 1847
3146.74 2011
3147.27 2099
3147.80 2102
3148.33 2082
3148.86 2101
3149.39 2188
3149.92 2158
3150.45 2249
3150.97 2200
3151.50 2113
3152.03 2079
3152.56 1981
3153.09 1980
3153.62 1967
3154.15 1871
3154.68 1855
3155.21 1820
3155.74 1912
3156.27 1831
3156.80 1814
3157.33 1849
3157.86 1894
3158.39 1838
3158.93 1761
3159.46 1794
3159.99 1798
3160.52 1761
3161.05 1730
3161.58 1729
3162.11 1657
3162.64 1671
3163.17 1696
3163.70 1698
3164.23 1735
3164.76 1670
3165.29 1671
3165.82 1718
3166.35 1664
3166.89 1642
3167.42 1600
3167.95 1603
3168.48 1606
3169.01 1708
3169.54 1687
3170.07 1718
3170.60 1643
3171.13 1681
3171.67 1714
3172.20 1656
3172.73 1691
3173.26 1708
3173.79 1705
3174.32 1859
3174.86 1859
3175.39 1873
3175.92 1887
3176.45 1901
3176.98 1892
3177.51 1820
3178.05 1866
3178.58 1848
3179.11 1786
3179.64 1787
3180.17 1815
3180.71 1768
3181.24 1794
3181.77 1717
3182.30 1802
3182.84 1742
3183.37 1586
3183.90 1674
3184.43 1637
3184.97 1651
3185.50 1602
3186.03 1631
3186.56 1626
3187.10 1633
3187.63 1694
3188.16 1603
3188.69 1674
3189.23 1716
3189.76 1699
3190.29 1719
3190.83 1693
3191.36 1705
3191.89 1673
3192.43 1631
3192.96 1718
3193.49 1713
3194.02 1759
3194.56 1710
3195.09 1768
3195.62 1721
3196.16 1682
3196.69 1709
3197.23 1768
3197.76 1675
3198.29 1719
3198.83 1829
3199.36 1750
3199.89 1826
3200.43 1741
3200.96 1746
3201.50 1869
3202.03 1849
3202.56 1939
3203.10 2028
3203.63 2095
3204.17 1993
3204.70 2000
3205.23 1943
3205.77 1897
3206.30 1880
3206.84 2007
3207.37 1953
3207.91 1889
3208.44 1822
3208.97 1935
3209.51 2036
3210.04 2187
3210.58 2172
3211.11 2220
3211.65 2193
3212.18 2179
3212.72 2195
3213.25 2028
3213.79 1999
3214.32 1930
3214.86 2032
3215.39 1975
3215.93 2004
3216.46 2017
3217.00 2096
3217.53 2003
3218.07 2057
3218.60 2033
3219.14 2078
3219.67 2097
3220.21 2084
3220.74 2084
3221.28 2123
3221.82 2259
3222.35 2208
3222.89 2221
3223.42 2178
3223.96 2190
3224.49 2098
3225.03 2137
3225.57 2241
3226.10 2178
3226.64 2050
3227.17 2043
3227.71 2098
3228.25 1946
3228.78 1946
3229.32 1883
3229.85 1856
3230.39 1843
3230.93 1854
3231.46 1843
3232.00 1907
3232.54 1897
3233.07 1805
3233.61 1780
3234.15 1802
3234.68 1920
3235.22 1931
3235.76 2027
3236.29 1965
3236.83 1949
3237.37 2000
3237.90 2200
3238.44 2211
3238.98 2199
3239.51 2240
3240.05 2219
3240.59 2264
3241.13 2266
3241.66 2093
3242.20 2115
3242.74 2086
3243.28 2061
3243.81 2060
3244.35 2075
3244.89 2020
3245.43 1959
3245.96 2035
3246.50 2021
3247.04 1987
3247.58 1942
3248.11 2080
3248.65 2153
3249.19 2081
3249.73 2154
3250.27 2233
3250.80 2198
3251.34 2079
3251.88 2065
3252.42 2077
3252.96 2244
3253.49 2139
3254.03 2290
3254.57 2308
3255.11 2355
3255.65 2452
3256.19 2311
3256.72 2449
3257.26 2544
3257.80 2578
3258.34 2570
3258.88 2609
3259.42 2759
3259.96 2827
3260.49 2916
3261.03 3111
3261.57 3141
3262.11 3321
3262.65 3565
3263.19 3671
3263.73 3834
3264.27 3950
3264.81 4015
3265.35 4315
3265.88 4431
3266.42 4567
3266.96 4688
3267.50 4631
3268.04 4729
3268.58 4495
3269.12 4382
3269.66 3886
3270.20 3605
3270.74 3392
3271.28 3141
3271.82 2935
3272.36 2767
3272.90 2584
3273.44 2495
3273.98 2508
3274.52 2603
3275.06 2414
3275.60 2444
3276.14 2473
3276.68 2470
3277.22 2449
3277.76 2484
3278.30 2537
3278.84 2598
3279.38 2649
3279.92 2585
3280.46 2511
3281.00 2474
3281.54 2479
3282.08 2498
3282.62 2444
3283.16 2424
3283.70 2542
3284.25 2482
3284.79 2462
3285.33 2443
3285.87 2513
3286.41 2515
3286.95 2543
3287.49 2473
3288.03 2587
3288.57 2568
3289.11 2571
3289.66 2586
3290.20 2495
3290.74 2692
3291.28 2839
3291.82 3016
3292.36 3077
3292.90 3142
3293.44 3461
3293.99 3740
3294.53 3906
3295.07 4110
3295.61 4220
3296.15 4409
3296.69 4359
3297.24 4192
3297.78 4252
3298.32 4142
3298.86 3854
3299.40 3615
3299.95 3479
3300.49 3339
3301.03 3195
3301.57 3114
3302.11 3003
3302.66 2800
3303.20 2780
3303.74 2720
3304.28 2714
3304.83 2716
3305.37 2626
3305.91 2614
3306.45 2639
3307.00 2563
3307.54 2490
3308.08 2487
3308.62 2579
3309.17 2530
3309.71 2439
3310.25 2527
3310.80 2537
3311.34 2529
3311.88 2529
3312.43 2443
3312.97 2624
3313.51 2589
3314.05 2630
3314.60 2670
3315.14 2816
3315.68 2876
3316.23 2940
3316.77 3057
3317.31 3114
3317.86 3181
3318.40 3355
3318.95 3502
3319.49 3865
3320.03 3828
3320.58 3828
3321.12 3926
3321.66 4105
3322.21 3870
3322.75 3942
3323.30 3865
3323.84 3871
3324.38 3729
3324.93 3727
3325.47 3593
3326.02 3568
3326.56 3556
3327.10 3479
3327.65 3357
3328.19 3433
3328.74 3458
3329.28 3430
3329.83 3434
3330.37 3600
3330.92 3879
3331.46 4569
3332.01 5664
3332.55 6841
3333.09 8572
3333.64 10715
3334.18 13101
3334.73 15425
3335.27 17875
3335.82 19662
3336.36 20335
3336.91 21125
3337.45 20808
3338.00 19526
3338.54 17879
3339.09 15943
3339.64 13695
3340.18 11515
3340.73 9629
3341.27 8099
3341.82 6820
3342.36 5858
3342.91 4886
3343.45 4233
3344.00 3809
3344.54 3591
3345.09 3224
3345.64 3203
3346.18 3183
3346.73 3066
3347.27 2887
3347.82 2778
3348.37 2788
3348.91 2698
3349.46 2633
3350.00 2625
3350.55 2535
3351.10 2418
3351.64 2373
3352.19 2294
3352.74 2397
3353.28 2336
3353.83 2371
3354.37 2434
3354.92 2447
3355.47 2545
3356.01 2475
3356.56 2464
3357.11 2560
3357.65 2458
3358.20 2561
3358.75 2386
3359.30 2462
3359.84 2513
3360.39 2462
3360.94 2384
3361.48 2433
3362.03 2492
3362.58 2464
3363.12 2548
3363.67 2436
3364.22 2448
3364.77 2426
3365.31 2512
3365.86 2408
3366.41 2520
3366.96 2411
3367.50 2476
3368.05 2410
3368.60 2383
3369.15 2392
3369.69 2389
3370.24 2459
3370.79 2442
3371.34 2549
3371.89 2637
3372.43 2799
3372.98 2873
3373.53 2985
3374.08 3102
3374.63 3099
3375.17 3204
3375.72 3223
3376.27 3066
3376.82 2909
3377.37 2836
3377.92 2719
3378.46 2685
3379.01 2440
3379.56 2293
3380.11 2180
3380.66 2232
3381.21 2115
3381.76 2161
3382.30 2084
3382.85 1996
3383.40 1975
3383.95 1947
3384.50 2020
3385.05 1966
3385.60 1888
3386.15 1871
3386.70 1912
3387.25 1941
3387.79 1917
3388.34 1864
3388.89 1847
3389.44 1861
3389.99 1860
3390.54 1948
3391.09 1875
3391.64 1883
3392.19 1950
3392.74 1896
3393.29 1840
3393.84 1843
3394.39 1824
3394.94 1827
3395.49 1898
3396.04 1933
3396.59 1876
3397.14 1961
3397.69 1955
3398.24 1954
3398.79 1952
3399.34 2018
3399.89 2052
3400.44 1950
3400.99 1910
3401.54 1857
3402.09 2015
3402.64 1933
3403.19 1854
3403.74 1870
3404.29 1869
3404.84 1819
3405.39 1827
3405.94 1768
3406.49 1748
3407.05 1758
3407.60 1752
3408.15 1723
3408.70 1803
3409.25 1885
3409.80 1889
3410.35 1921
3410.90 1839
3411.45 1909
3412.00 1942
3412.56 1946
3413.11 2041
3413.66 2042
3414.21 2038
3414.76 2006
3415.31 1985
3415.86 1963
3416.41 1883
3416.97 1978
3417.52 1914
3418.07 1829
3418.62 1832
3419.17 1744
3419.73 1665
3420.28 1734
3420.83 1795
3421.38 1829
3421.93 1875
3422.48 1995
3423.04 1940
3423.59 1915
3424.14 1901
3424.69 1953
3425.25 1862
3425.80 1859
3426.35 1918
3426.90 1997
3427.45 1941
3428.01 1846
3428.56 1883
3429.11 1811
3429.66 1840
3430.22 1780
3430.77 1875
3431.32 1800
3431.88 1800
3432.43 1741
3432.98 1762
3433.53 1774
3434.09 1740
3434.64 1775
3435.19 1693
3435.75 1701
3436.30 1722
3436.85 1843
3437.41 1832
3437.96 1764
3438.51 1785
3439.07 1847
3439.62 1839
3440.17 1937
3440.73 1804
3441.28 1807
3441.83 1806
3442.39 1808
3442.94 1746
3443.49 1782
3444.05 1784
3444.60 1782
3445.16 1689
3445.71 1686
3446.26 1680
3446.82 1680
3447.37 1678
3447.93 1699
3448.48 1707
3449.03 1736
3449.59 1630
3450.14 1751
3450.70 1743
3451.25 1634
3451.81 1644
3452.36 1601
3452.91 1553
3453.47 1535
3454.02 1507
3454.58 1565
3455.13 1555
3455.69 1505
3456.24 1536
3456.80 1676
3457.35 1664
3457.91 1712
3458.46 1750
3459.02 1668
3459.57 1703
3460.13 1765
3460.68 1779
3461.24 1768
3461.79 1747
3462.35 1790
3462.90 1738
3463.46 1753
3464.01 1758
3464.57 1789
3465.12 1853
3465.68 1940
3466.23 1756
3466.79 1844
3467.35 1899
3467.90 1967
3468.46 1903
3469.01 1863
3469.57 1886
3470.12 1853
3470.68 1900
3471.24 1846
3471.79 1877
3472.35 1784
3472.90 1891
3473.46 1866
3474.02 1884
3474.57 1841
3475.13 1864
3475.69 1890
3476.24 1995
3476.80 2048
3477.35 1961
3477.91 2094
3478.47 2095
3479.02 2110
3479.58 2255
3480.14 2262
3480.69 2277
3481.25 2355
3481.81 2294
3482.36 2283
3482.92 2287
3483.48 2227
3484.03 2212
3484.59 2166
3485.15 2191
3485.71 2266
3486.26 2338
3486.82 2207
3487.38 2195
3487.93 2328
3488.49 2435
3489.05 2678
3489.61 2843
3490.16 3056
3490.72 3334
3491.28 3534
3491.84 3718
3492.39 3997
3492.95 4052
3493.51 4162
3494.07 4026
3494.63 3863
3495.18 3664
3495.74 3434
3496.30 3591
3496.86 3606
3497.42 3703
3497.97 3742
3498.53 3936
3499.09 4041
3499.65 4101
3500.21 4444
3500.76 4558
3501.32 4631
3501.88 4572
3502.44 4730
3503.00 4637
3503.56 4753
3504.11 4644
3504.67 4816
3505.23 4848
3505.79 4936
3506.35 5075
3506.91 4826
3507.47 4666
3508.03 4421
3508.59 4132
3509.14 3779
3509.70 3486
3510.26 3331
3510.82 3050
3511.38 2835
3511.94 2607
3512.50 2485
3513.06 2420
3513.62 2309
3514.18 2332
3514.74 2169
3515.30 2116
3515.86 2186
3516.41 2208
3516.97 2193
3517.53 2145
3518.09 2130
3518.65 2096
3519.21 2123
3519.77 2152
3520.33 2227
3520.89 2340
3521.45 2430
3522.01 2378
3522.57 2547
3523.13 2744
3523.69 2707
3524.25 2763
3524.81 2833
3525.37 2812
3525.93 2725
3526.49 2659
3527.05 2595
3527.61 2396
3528.18 2227
3528.74 2244
3529.30 2063
3529.86 2022
3530.42 2065
3530.98 1949
3531.54 1878
3532.10 1926
3532.66 1982
3533.22 2001
3533.78 1931
3534.34 1967
3534.90 2022
3535.47 2171
3536.03 2001
3536.59 2063
3537.15 2063
3537.71 2025
3538.27 2077
3538.83 2032
3539.39 2036
3539.96 2040
3540.52 1947
3541.08 1979
3541.64 2001
3542.20 2019
3542.76 2178
3543.32 2113
3543.89 2194
3544.45 2149
3545.01 2115
3545.57 2109
3546.13 2023
3546.70 2016
3547.26 1902
3547.82 1945
3548.38 1878
3548.94 1800
3549.51 1911
3550.07 1813
3550.63 1838
3551.19 1811
3551.76 1734
3552.32 1748
3552.88 1739
3553.44 1746
3554.01 1784
3554.57 1744
3555.13 1683
3555.69 1674
3556.26 1744
3556.82 1751
3557.38 1722
3557.94 1702
3558.51 1709
3559.07 1671
3559.63 1697
3560.20 1778
3560.76 1751
3561.32 1766
3561.89 1806
3562.45 1760
3563.01 1843
3563.57 1808
3564.14 1841
3564.70 1872
3565.26 1833
3565.83 1784
3566.39 1747
3566.96 1806
3567.52 1752
3568.08 1703
3568.65 1716
3569.21 1743
3569.77 1728
3570.34 1662
3570.90 1597
3571.47 1616
3572.03 1629
3572.59 1698
3573.16 1679
3573.72 1612
3574.29 1658
3574.85 1763
3575.41 1791
3575.98 1777
3576.54 1829
3577.11 1896
3577.67 1784
3578.24 1724
3578.80 1820
3579.36 1752
3579.93 1671
3580.49 1718
3581.06 1704
3581.62 1690
3582.19 1622
3582.75 1596
3583.32 1515
3583.88 1653
3584.45 1647
3585.01 1650
3585.58 1683
3586.14 1677
3586.71 1688
3587.27 1663
3587.84 1635
3588.40 1673
3588.97 1679
3589.53 1618
3590.10 1614
3590.66 1689
3591.23 1794
3591.80 1793
3592.36 1778
3592.93 1652
3593.49 1728
3594.06 1696
3594.62 1768
3595.19 1786
3595.76 1802
3596.32 1860
3596.89 1724
3597.45 1774
3598.02 1774
3598.59 1769
3599.15 1796
3599.72 1801
3600.28 1841
3600.85 1793
3601.42 1793
3601.98 1725
3602.55 1719
3603.12 1789
3603.68 1737
3604.25 1671
3604.81 1657
3605.38 1698
3605.95 1674
3606.51 1613
3607.08 1572
3607.65 1585
3608.21 1559
3608.78 1594
3609.35 1593
3609.92 1525
3610.48 1480
3611.05 1536
3611.62 1533
3612.18 1595
3612.75 1602
3613.32 1658
3613.89 1770
3614.45 1800
3615.02 1992
3615.59 2242
3616.15 2223
3616.72 2490
3617.29 2725
3617.86 2866
3618.42 2834
3618.99 2973
3619.56 3121
3620.13 3034
3620.70 2842
3621.26 2715
3621.83 2519
3622.40 2348
3622.97 2232
3623.54 2070
3624.10 1987
3624.67 1907
3625.24 1872
3625.81 1692
3626.38 1645
3626.94 1647
3627.51 1647
3628.08 1651
3628.65 1614
3629.22 1608
3629.79 1685
3630.35 1659
3630.92 1672
3631.49 1639
3632.06 1735
3632.63 1684
3633.20 1682
3633.77 1711
3634.34 1686
3634.90 1611
3635.47 1649
3636.04 1722
3636.61 1675
3637.18 1815
3637.75 1793
3638.32 1793
3638.89 1847
3639.46 1916
3640.03 1951
3640.60 1990
3641.17 2206
3641.73 2247
3642.30 2165
3642.87 2350
3643.44 2312
3644.01 2246
3644.58 2249
3645.15 2176
3645.72 2156
3646.29 2113
3646.86 2052
3647.43 1978
3648.00 1993
3648.57 2060
3649.14 1960
3649.71 1985
3650.28 2106
3650.85 2117
3651.42 2099
3651.99 2131
3652.56 2051
3653.13 2216
3653.70 2296
3654.27 2262
3654.84 2269
3655.41 2329
3655.98 2230
3656.56 2325
3657.13 2445
3657.70 2445
3658.27 2316
3658.84 2579
3659.41 2663
3659.98 2731
3660.55 2704
3661.12 2711
3661.69 2619
3662.26 2515
3662.83 2372
3663.41 2196
3663.98 2097
3664.55 2125
3665.12 2186
3665.69 2087
3666.26 2017
3666.83 1992
3667.41 2028
3667.98 1859
3668.55 1955
3669.12 1989
3669.69 1895
3670.26 1923
3670.83 1973
3671.41 1968
3671.98 1977
3672.55 2006
3673.12 1921
3673.69 1964
3674.27 1983
3674.84 2098
3675.41 2071
3675.98 2081
3676.55 2056
3677.13 2045
3677.70 2080
3678.27 2008
3678.84 1999
3679.42 1910
3679.99 1885
3680.56 1875
3681.13 1823
3681.71 1738
3682.28 1733
3682.85 1733
3683.42 1786
3684.00 1901
3684.57 1854
3685.14 1900
3685.71 1903
3686.29 1958
3686.86 2012
3687.43 2221
3688.01 2398
3688.58 2429
3689.15 2534
3689.73 2620
3690.30 2666
3690.87 2588
3691.45 2565
3692.02 2530
3692.59 2486
3693.17 2342
3693.74 2179
3694.31 2078
3694.89 1953
3695.46 1914
3696.03 1912
3696.61 1831
3697.18 1729
3697.75 1761
3698.33 1837
3698.90 1892
3699.48 1846
3700.05 1865
3700.62 1883
3701.20 1952
3701.77 1939
3702.35 1970
3702.92 1953
3703.50 1925
3704.07 1914
3704.64 1871
3705.22 1827
3705.79 1906
3706.37 1931
3706.94 1835
3707.52 1798
3708.09 1879
3708.67 2011
3709.24 1955
3709.81 1885
3710.39 1951
3710.96 1924
3711.54 1855
3712.11 1850
3712.69 1879
3713.26 1808
3713.84 1744
3714.41 1748
3714.99 1846
3715.56 1893
3716.14 1769
3716.71 1765
3717.29 1701
3717.87 1746
3718.44 1668
3719.02 1657
3719.59 1708
3720.17 1749
3720.74 1743
3721.32 1695
3721.89 1636
3722.47 1674
3723.05 1670
3723.62 1672
3724.20 1621
3724.77 1661
3725.35 1640
3725.93 1524
3726.50 1646
3727.08 1793
3727.65 1673
3728.23 1765
3728.81 1776
3729.38 1831
3729.96 1828
3730.53 1865
3731.11 2018
3731.69 2044
3732.26 2113
3732.84 2109
3733.42 2095
3733.99 2153
3734.57 2044
3735.15 1981
3735.72 2087
3736.30 2068
3736.88 2015
3737.45 1899
3738.03 1884
3738.61 1651
3739.18 1718
3739.76 1658
3740.34 1665
3740.92 1677
3741.49 1549
3742.07 1562
3742.65 1612
3743.23 1628
3743.80 1675
3744.38 1658
3744.96 1654
3745.53 1670
3746.11 1630
3746.69 1605
3747.27 1646
3747.85 1677
3748.42 1673
3749.00 1609
3749.58 1586
3750.16 1605
3750.73 1568
3751.31 1613
3751.89 1572
3752.47 1646
3753.05 1577
3753.62 1562
3754.20 1552
3754.78 1559
3755.36 1444
3755.94 1540
3756.52 1594
3757.09 1591
3757.67 1529
3758.25 1615
3758.83 1660
3759.41 1643
3759.99 1564
3760.57 1619
3761.14 1680
3761.72 1683
3762.30 1656
3762.88 1616
3763.46 1644
3764.04 1614
3764.62 1660
3765.20 1680
3765.77 1671
3766.35 1550
3766.93 1632
3767.51 1602
3768.09 1637
3768.67 1589
3769.25 1551
3769.83 1615
3770.41 1658
3770.99 1626
3771.57 1689
3772.15 1649
3772.73 1621
3773.31 1598
3773.89 1569
3774.47 1616
3775.05 1660
3775.63 1532
3776.21 1549
3776.79 1492
3777.37 1530
3777.95 1541
3778.53 1516
3779.11 1500
3779.69 1529
3780.27 1516
3780.85 1544
3781.43 1495
3782.01 1548
3782.59 1540
3783.17 1588
3783.75 1612
3784.33 1659
3784.91 1528
3785.49 1597
3786.07 1506
3786.65 1492
3787.23 1552
3787.81 1583
3788.39 1597
3788.97 1621
3789.55 1620
3790.14 1531
3790.72 1565
3791.30 1583
3791.88 1567
3792.46 1558
3793.04 1631
3793.62 1628
3794.20 1505
3794.78 1524
3795.37 1518
3795.95 1583
3796.53 1586
3797.11 1520
3797.69 1561
3798.27 1577
3798.85 1570
3799.44 1589
3800.02 1545
3800.60 1608
3801.18 1667
3801.76 1690
3802.34 1659
3802.93 1677
3803.51 1770
3804.09 1777
3804.67 1765
3805.25 1762
3805.84 1755
3806.42 1801
3807.00 1953
3807.58 1896
3808.17 1957
3808.75 2009
3809.33 2025
3809.91 2006
3810.50 2035
3811.08 1954
3811.66 2031
3812.24 2003
3812.83 2045
3813.41 2014
3813.99 1985
3814.57 1894
3815.16 1920
3815.74 1930
3816.32 1945
3816.91 1979
3817.49 1894
3818.07 1834
3818.65 1835
3819.24 1693
3819.82 1696
3820.40 1652
3820.99 1701
3821.57 1595
3822.15 1503
3822.74 1533
3823.32 1524
3823.90 1495
3824.49 1532
3825.07 1561
3825.66 1538
3826.24 1509
3826.82 1615
3827.41 1567
3827.99 1519
3828.57 1470
3829.16 1602
3829.74 1562
3830.33 1627
3830.91 1632
3831.49 1671
3832.08 1602
3832.66 1582
3833.25 1672
3833.83 1597
3834.42 1602
3835.00 1633
3835.58 1672
3836.17 1562
3836.75 1582
3837.34 1548
3837.92 1543
3838.51 1499
3839.09 1592
3839.68 1575
3840.26 1579
3840.85 1516
3841.43 1505
3842.02 1503
3842.60 1519
3843.19 1506
3843.77 1497
3844.36 1470
3844.94 1590
3845.53 1577
3846.11 1523
3846.70 1529
3847.28 1481
3847.87 1509
3848.45 1545
3849.04 1624
3849.62 1553
3850.21 1523
3850.79 1621
3851.38 1635
3851.97 1574
3852.55 1568
3853.14 1616
3853.72 1575
3854.31 1596
3854.89 1601
3855.48 1559
3856.07 1594
3856.65 1701
3857.24 1652
3857.82 1734
3858.41 1813
3859.00 1895
3859.58 2054
3860.17 2297
3860.76 2323
3861.34 2346
3861.93 2521
3862.51 2446
3863.10 2481
3863.69 2523
3864.27 2526
3864.86 2504
3865.45 2457
3866.03 2447
3866.62 2339
3867.21 2152
3867.79 2165
3868.38 2083
3868.97 2010
3869.55 1889
3870.14 1727
3870.73 1723
3871.32 1770
3871.90 1718
3872.49 1673
3873.08 1802
3873.67 1752
3874.25 1837
3874.84 1759
3875.43 1711
3876.01 1793
3876.60 1816
3877.19 1730
3877.78 1712
3878.36 1792
3878.95 1762
3879.54 1738
3880.13 1676
3880.72 1673
3881.30 1635
3881.89 1581
3882.48 1622
3883.07 1548
3883.66 1514
3884.24 1518
3884.83 1566
3885.42 1550
3886.01 1618
3886.60 1668
3887.18 1655
3887.77 1644
3888.36 1662
3888.95 1795
3889.54 1810
3890.13 1848
3890.72 1850
3891.30 1890
3891.89 1856
3892.48 1959
3893.07 1971
3893.66 1915
3894.25 1873
3894.84 1797
3895.43 1792
3896.02 1739
3896.60 1766
3897.19 1625
3897.78 1670
3898.37 1750
3898.96 1703
3899.55 1718
3900.14 1675
3900.73 1730
3901.32 1757
3901.91 1718
3902.50 1650
3903.09 1691
3903.68 1664
3904.27 1624
3904.86 1608
3905.44 1655
3906.03 1602
3906.62 1622
3907.21 1637
3907.80 1642
3908.39 1660
3908.98 1572
3909.57 1630
3910.16 1521
3910.75 1452
3911.34 1491
3911.93 1468
3912.52 1509
3913.11 1494
3913.71 1447
3914.30 1486
3914.89 1469
3915.48 1569
3916.07 1540
3916.66 1488
3917.25 1516
3917.84 1537
3918.43 1545
3919.02 1577
3919.61 1604
3920.20 1588
3920.79 1536
3921.38 1533
3921.97 1540
3922.57 1536
3923.16 1559
3923.75 1566
3924.34 1490
3924.93 1466
3925.52 1504
3926.11 1485
3926.70 1453
3927.29 1444
3927.89 1422
3928.48 1460
3929.07 1475
3929.66 1444
3930.25 1528
3930.84 1603
3931.44 1533
3932.03 1498
3932.62 1451
3933.21 1426
3933.80 1470
3934.39 1432
3934.99 1409
3935.58 1359
3936.17 1316
3936.76 1421
3937.35 1370
3937.95 1393
3938.54 1441
3939.13 1419
3939.72 1488
3940.32 1420
3940.91 1399
3941.50 1390
3942.09 1454
3942.69 1394
3943.28 1448
3943.87 1441
3944.46 1493
3945.06 1432
3945.65 1378
3946.24 1409
3946.83 1404
3947.43 1439
3948.02 1460
3948.61 1418
3949.21 1478
3949.80 1417
3950.39 1384
3950.98 1447
3951.58 1372
3952.17 1480
3952.76 1544
3953.36 1535
3953.95 1538
3954.54 1532
3955.14 1499
3955.73 1489
3956.32 1547
3956.92 1523
3957.51 1508
3958.11 1629
3958.70 1605
3959.29 1589
3959.89 1585
3960.48 1588
3961.07 1592
3961.67 1576
3962.26 1471
3962.86 1404
3963.45 1455
3964.04 1443
3964.64 1522
3965.23 1441
3965.83 1463
3966.42 1571
3967.02 1551
3967.61 1518
3968.20 1487
3968.80 1484
3969.39 1533
3969.99 1504
3970.58 1467
3971.18 1471
3971.77 1431
3972.37 1471
3972.96 1476
3973.56 1409
3974.15 1446
3974.75 1458
3975.34 1494
3975.94 1481
3976.53 1480
3977.13 1495
3977.72 1486
3978.32 1519
3978.91 1533
3979.51 1459
3980.10 1481
3980.70 1509
3981.29 1435
3981.89 1435
3982.48 1488
3983.08 1459
3983.68 1479
3984.27 1595
3984.87 1477
3985.46 1517
3986.06 1504
3986.65 1542
3987.25 1543
3987.85 1593
3988.44 1570
3989.04 1585
3989.63 1576
3990.23 1531
3990.83 1540
3991.42 1479
3992.02 1582
3992.61 1553
3993.21 1686
3993.81 1595
3994.40 1574
3995.00 1633
3995.60 1691
3996.19 1625
3996.79 1596
3997.39 1620
3997.98 1679
3998.58 1562
3999.18 1597
3999.77 1651
4000.37 1644
4000.97 1651
4001.56 1618
4002.16 1556
4002.76 1585
4003.35 1633
4003.95 1546
4004.55 1526
4005.15 1570
4005.74 1559
4006.34 1537
4006.94 1561
4007.53 1599
4008.13 1683
4008.73 1672
4009.33 1655
4009.92 1585
4010.52 1667
4011.12 1654
4011.72 1704
4012.32 1735
4012.91 1693
4013.51 1667
4014.11 1650
4014.71 1682
4015.30 1775
4015.90 1818
4016.50 1856
4017.10 1802
4017.70 1871
4018.29 1922
4018.89 1932
4019.49 1837
4020.09 1770
4020.69 1697
4021.29 1652
4021.88 1621
4022.48 1766
4023.08 1670
4023.68 1619
4024.28 1643
4024.88 1622
4025.48 1618
4026.07 1723
4026.67 1712
4027.27 1671
4027.87 1715
4028.47 1555
4029.07 1626
4029.67 1585
4030.27 1635
4030.87 1548
4031.47 1619
4032.06 1597
4032.66 1645
4033.26 1611
4033.86 1665
4034.46 1641
4035.06 1598
4035.66 1584
4036.26 1635
4036.86 1586
4037.46 1622
4038.06 1617
4038.66 1560
4039.26 1573
4039.86 1568
4040.46 1538
4041.06 1529
4041.66 1503
4042.26 1425
4042.86 1473
4043.46 1457
4044.06 1511
4044.66 1451
4045.26 1554
4045.86 1480
4046.46 1552
4047.06 1528
4047.66 1587
4048.26 1572
4048.86 1573
4049.46 1660
4050.06 1705
4050.66 1639
4051.26 1674
4051.86 1658
4052.46 1741
4053.06 1797
4053.66 1698
4054.27 1746
4054.87 1753
4055.47 1720
4056.07 1651
4056.67 1621
4057.27 1598
4057.87 1610
4058.47 1568
4059.07 1506
4059.67 1425
4060.28 1480
4060.88 1405
4061.48 1432
4062.08 1430
4062.68 1461
4063.28 1478
4063.88 1373
4064.49 1407
4065.09 1424
4065.69 1435
4066.29 1412
4066.89 1346
4067.49 1409
4068.10 1301
4068.70 1245
4069.30 1351
4069.90 1332
4070.50 1366
4071.11 1388
4071.71 1286
4072.31 1354
4072.91 1339
4073.52 1284
4074.12 1381
4074.72 1409
4075.32 1324
4075.92 1362
4076.53 1423
4077.13 1484
4077.73 1462
4078.34 1382
4078.94 1472
4079.54 1440
4080.14 1369
4080.75 1346
4081.35 1392
4081.95 1392
4082.55 1450
4083.16 1492
4083.76 1507
4084.36 1395
4084.97 1326
4085.57 1411
4086.17 1478
4086.78 1405
4087.38 1426
4087.98 1432
4088.59 1405
4089.19 1320
4089.79 1357
4090.40 1427
4091.00 1394
4091.60 1411
4092.21 1350
4092.81 1353
4093.41 1422
4094.02 1407
4094.62 1383
4095.23 1394
4095.83 1400
4096.43 1404
4097.04 1392
4097.64 1351
4098.25 1285
4098.85 1363
4099.45 1368
4100.06 1415
4100.66 1358
4101.27 1363
4101.87 1353
4102.48 1324
4103.08 1399
4103.68 1314
4104.29 1363
4104.89 1288
4105.50 1282
4106.10 1305
4106.71 1321
4107.31 1355
4107.92 1289
4108.52 1289
4109.13 1267
4109.73 1236
4110.34 1260
4110.94 1292
4111.55 1340
4112.15 1293
4112.76 1280
4113.36 1265
4113.97 1306
4114.57 1348
4115.18 1358
4115.78 1429
4116.39 1445
4116.99 1450
4117.60 1382
4118.21 1449
4118.81 1480
4119.42 1508
4120.02 1484
4120.63 1502
4121.23 1477
4121.84 1488
4122.45 1479
4123.05 1396
4123.66 1437
4124.26 1413
4124.87 1406
4125.48 1405
4126.08 1374
4126.69 1398
4127.29 1378
4127.90 1364
4128.51 1429
4129.11 1400
4129.72 1369
4130.33 1411
4130.93 1446
4131.54 1464
4132.15 1421
4132.75 1383
4133.36 1503
4133.97 1572
4134.57 1567
4135.18 1534
4135.79 1526
4136.39 1591
4137.00 1739
4137.61 1706
4138.21 1688
4138.82 1768
4139.43 1906
4140.04 1843
4140.64 1847
4141.25 1868
4141.86 1925
4142.46 1794
4143.07 1761
4143.68 1748
4144.29 1768
4144.89 1730
4145.50 1629
4146.11 1628
4146.72 1574
4147.32 1518
4147.93 1386
4148.54 1435
4149.15 1425
4149.76 1402
4150.36 1400
4150.97 1401
4151.58 1478
4152.19 1380
4152.80 1388
4153.40 1385
4154.01 1394
4154.62 1428
4155.23 1407
4155.84 1391
4156.45 1351
4157.05 1374
4157.66 1376
4158.27 1383
4158.88 1317
4159.49 1274
4160.10 1312
4160.71 1327
4161.31 1327
4161.92 1430
4162.53 1457
4163.14 1423
4163.75 1476
4164.36 1563
4164.97 1570
4165.58 1494
4166.19 1543
4166.79 1691
4167.40 1758
4168.01 1593
4168.62 1582
4169.23 1591
4169.84 1646
4170.45 1642
4171.06 1582
4171.67 1542
4172.28 1572
4172.89 1580
4173.50 1614
4174.11 1564
4174.72 1596
4175.33 1607
4175.94 1618
4176.55 1710
4177.16 1617
4177.77 1616
4178.38 1669
4178.99 1597
4179.60 1617
4180.21 1622
4180.82 1575
4181.43 1599
4182.04 1470
4182.65 1512
4183.26 1486
4183.87 1399
4184.48 1436
4185.09 1502
4185.70 1499
4186.31 1460
4186.92 1526
4187.53 1502
4188.14 1423
4188.75 1454
4189.36 1455
4189.97 1451
4190.58 1602
4191.20 1599
4191.81 1668
4192.42 1717
4193.03 1755
4193.64 1814
4194.25 1878
4194.86 2054
4195.47 1967
4196.08 1995
4196.70 2015
4197.31 1957
4197.92 1936
4198.53 1930
4199.14 1895
4199.75 1830
4200.36 1773
4200.98 1692
4201.59 1669
4202.20 1686
4202.81 1640
4203.42 1637
4204.03 1660
4204.65 1556
4205.26 1542
4205.87 1600
4206.48 1625
4207.09 1534
4207.71 1572
4208.32 1635
4208.93 1591
4209.54 1512
4210.16 1614
4210.77 1622
4211.38 1590
4211.99 1527
4212.60 1634
4213.22 1654
4213.83 1618
4214.44 1602
4215.05 1676
4215.67 1770
4216.28 1700
4216.89 1741
4217.51 1831
4218.12 1940
4218.73 1976
4219.34 2071
4219.96 2240
4220.57 2338
4221.18 2494
4221.80 2546
4222.41 2730
4223.02 2843
4223.64 3013
4224.25 2929
4224.86 2911
4225.48 2824
4226.09 2815
4226.70 2798
4227.32 2749
4227.93 2666
4228.54 2541
4229.16 2700
4229.77 2627
4230.39 2599
4231.00 2369
4231.61 2401
4232.23 2469
4232.84 2545
4233.45 2583
4234.07 2608
4234.68 2761
4235.30 2909
4235.91 2977
4236.53 2906
4237.14 2794
4237.75 2682
4238.37 2440
4238.98 2384
4239.60 2187
4240.21 2103
4240.83 2093
4241.44 1917
4242.05 1821
4242.67 1791
4243.28 1740
4243.90 1732
4244.51 1783
4245.13 1813
4245.74 1761
4246.36 1751
4246.97 1871
4247.59 1856
4248.20 1984
4248.82 1956
4249.43 1972
4250.05 1868
4250.66 1869
4251.28 2023
4251.89 1865
4252.51 1796
4253.13 1786
4253.74 1850
4254.36 1815
4254.97 1858
4255.59 1849
4256.20 1678
4256.82 1744
4257.43 1729
4258.05 1704
4258.67 1686
4259.28 1671
4259.90 1694
4260.51 1669
4261.13 1654
4261.75 1706
4262.36 1703
4262.98 1719
4263.59 1653
4264.21 1687
4264.83 1707
4265.44 1760
4266.06 1723
4266.67 1638
4267.29 1701
4267.91 1683
4268.52 1654
4269.14 1572
4269.76 1561
4270.37 1575
4270.99 1501
4271.61 1574
4272.22 1615
4272.84 1631
4273.46 1651
4274.07 1626
4274.69 1661
4275.31 1623
4275.93 1670
4276.54 1710
4277.16 1703
4277.78 1700
4278.39 1678
4279.01 1718
4279.63 1637
4280.25 1574
4280.86 1508
4281.48 1444
4282.10 1430
4282.72 1453
4283.33 1391
4283.95 1437
4284.57 1452
4285.19 1457
4285.80 1421
4286.42 1443
4287.04 1453
4287.66 1380
4288.28 1378
4288.89 1430
4289.51 1453
4290.13 1447
4290.75 1486
4291.37 1376
4291.98 1361
4292.60 1397
4293.22 1438
4293.84 1427
4294.46 1412
4295.08 1368
4295.69 1369
4296.31 1394
4296.93 1395
4297.55 1430
4298.17 1474
4298.79 1451
4299.41 1482
4300.03 1452
4300.64 1418
4301.26 1360
4301.88 1371
4302.50 1438
4303.12 1391
4303.74 1360
4304.36 1463
4304.98 1446
4305.60 1466
4306.22 1432
4306.83 1397
4307.45 1444
4308.07 1394
4308.69 1439
4309.31 1432
4309.93 1446
4310.55 1531
4311.17 1471
4311.79 1443
4312.41 1416
4313.03 1439
4313.65 1527
4314.27 1382
4314.89 1309
4315.51 1390
4316.13 1514
4316.75 1484
4317.37 1551
4317.99 1544
4318.61 1516
4319.23 1504
4319.85 1496
4320.47 1529
4321.09 1669
4321.71 1699
4322.33 1645
4322.95 1750
4323.57 1787
4324.19 1807
4324.81 1799
4325.43 1885
4326.05 1795
4326.67 1781
4327.30 1868
4327.92 1791
4328.54 1766
4329.16 1794
4329.78 1684
4330.40 1674
4331.02 1590
4331.64 1557
4332.26 1519
4332.88 1690
4333.51 1714
4334.13 1689
4334.75 1764
4335.37 1799
4335.99 1962
4336.61 2036
4337.23 2043
4337.86 2318
4338.48 2346
4339.10 2386
4339.72 2305
4340.34 2245
4340.96 2312
4341.59 2137
4342.21 2042
4342.83 2090
4343.45 2089
4344.07 2306
4344.69 2376
4345.32 2673
4345.94 3018
4346.56 3265
4347.18 3466
4347.81 3421
4348.43 3415
4349.05 3336
4349.67 3100
4350.29 2845
4350.92 2517
4351.54 2245
4352.16 2239
4352.78 2134
4353.41 1953
4354.03 1863
4354.65 1785
4355.28 1682
4355.90 1761
4356.52 1752
4357.14 1725
4357.77 1800
4358.39 1685
4359.01 1730
4359.64 1821
4360.26 1762
4360.88 1731
4361.50 1704
4362.13 1770
4362.75 1739
4363.37 1749
4364.00 1721
4364.62 1757
4365.25 1743
4365.87 1663
4366.49 1684
4367.12 1634
4367.74 1645
4368.36 1630
4368.99 1637
4369.61 1544
4370.23 1431
4370.86 1485
4371.48 1488
4372.11 1516
4372.73 1496
4373.35 1490
4373.98 1537
4374.60 1487
4375.23 1489
4375.85 1500
4376.47 1529
4377.10 1586
4377.72 1621
4378.35 1591
4378.97 1611
4379.60 1549
4380.22 1594
4380.85 1678
4381.47 1657
4382.10 1632
4382.72 1608
4383.34 1626
4383.97 1664
4384.59 1535
4385.22 1469
4385.84 1477
4386.47 1475
4387.09 1516
4387.72 1520
4388.34 1417
4388.97 1409
4389.59 1460
4390.22 1469
4390.85 1398
4391.47 1483
4392.10 1478
4392.72 1400
4393.35 1387
4393.97 1544
4394.60 1510
4395.22 1560
4395.85 1546
4396.47 1553
4397.10 1564
4397.73 1521
4398.35 1559
4398.98 1617
4399.60 1554
4400.23 1528
4400.86 1500
4401.48 1498
4402.11 1521
4402.73 1482
4403.36 1479
4403.99 1424
4404.61 1450
4405.24 1493
4405.87 1470
4406.49 1452
4407.12 1528
4407.74 1529
4408.37 1540
4409.00 1558
4409.62 1527
4410.25 1500
4410.88 1461
4411.50 1447
4412.13 1433
4412.76 1383
4413.38 1409
4414.01 1446
4414.64 1444
4415.27 1465
4415.89 1399
4416.52 1392
4417.15 1325
4417.77 1434
4418.40 1457
4419.03 1399
4419.66 1360
4420.28 1387
4420.91 1368
4421.54 1359
4422.17 1379
4422.79 1381
4423.42 1306
4424.05 1352
4424.68 1342
4425.30 1337
4425.93 1274
4426.56 1251
4427.19 1207
4427.82 1289
4428.44 1287
4429.07 1246
4429.70 1255
4430.33 1270
4430.96 1316
4431.58 1342
4432.21 1338
4432.84 1337
4433.47 1332
4434.10 1343
4434.73 1341
4435.35 1322
4435.98 1387
4436.61 1372
4437.24 1377
4437.87 1404
4438.50 1378
4439.13 1407
4439.75 1360
4440.38 1305
4441.01 1304
4441.64 1322
4442.27 1326
4442.90 1261
4443.53 1282
4444.16 1244
4444.79 1305
4445.42 1311
4446.04 1350
4446.67 1414
4447.30 1435
4447.93 1519
4448.56 1505
4449.19 1400
4449.82 1408
4450.45 1467
4451.08 1448
4451.71 1437
4452.34 1424
4452.97 1459
4453.60 1441
4454.23 1347
4454.86 1262
4455.49 1354
4456.12 1357
4456.75 1404
4457.38 1319
4458.01 1290
4458.64 1287
4459.27 1319
4459.90 1400
4460.53 1343
4461.16 1386
4461.79 1238
4462.42 1263
4463.05 1331
4463.68 1229
4464.31 1240
4464.94 1256
4465.57 1239
4466.20 1292
4466.83 1256
4467.46 1216
4468.09 1170
4468.73 1199
4469.36 1165
4469.99 1241
4470.62 1197
4471.25 1304
4471.88 1274
4472.51 1237
4473.14 1282
4473.77 1214
4474.40 1156
4475.04 1235
4475.67 1331
4476.30 1324
4476.93 1243
4477.56 1258
4478.19 1318
4478.82 1313
4479.46 1266
4480.09 1229
4480.72 1311
4481.35 1380
4481.98 1351
4482.61 1353
4483.25 1385
4483.88 1407
4484.51 1330
4485.14 1275
4485.77 1275
4486.41 1308
4487.04 1315
4487.67 1355
4488.30 1318
4488.93 1328
4489.57 1381
4490.20 1411
4490.83 1394
4491.46 1309
4492.10 1378
4492.73 1343
4493.36 1409
4493.99 1440
4494.63 1361
4495.26 1413
4495.89 1424
4496.52 1414
4497.16 1444
4497.79 1424
4498.42 1407
4499.06 1439
4499.69 1442
4500.32 1541
4500.96 1522
4501.59 1606
4502.22 1637
4502.86 1635
4503.49 1660
4504.12 1557
4504.75 1512
4505.39 1486
4506.02 1417
4506.66 1457
4507.29 1482
4507.92 1473
4508.56 1507
4509.19 1472
4509.82 1371
4510.46 1455
4511.09 1486
4511.72 1367
4512.36 1439
4512.99 1478
4513.63 1423
4514.26 1513
4514.89 1534
4515.53 1433
4516.16 1418
4516.80 1367
4517.43 1361
4518.07 1357
4518.70 1368
4519.33 1413
4519.97 1403
4520.60 1299
4521.24 1283
4521.87 1428
4522.51 1340
4523.14 1348
4523.78 1406
4524.41 1432
4525.05 1424
4525.68 1404
4526.32 1495
4526.95 1638
4527.59 1735
4528.22 1828
4528.86 1941
4529.49 2092
4530.13 2269
4530.76 2578
4531.40 2700
4532.03 2860
4532.67 2937
4533.30 2892
4533.94 2794
4534.57 2657
4535.21 2490
4535.84 2196
4536.48 2067
4537.11 1970
4537.75 1837
4538.39 1774
4539.02 1638
4539.66 1541
4540.29 1454
4540.93 1467
4541.57 1409
4542.20 1381
4542.84 1326
4543.47 1355
4544.11 1369
4544.75 1396
4545.38 1354
4546.02 1397
4546.65 1407
4547.29 1441
4547.93 1446
4548.56 1327
4549.20 1370
4549.84 1371
4550.47 1417
4551.11 1392
4551.75 1396
4552.38 1385
4553.02 1444
4553.66 1396
4554.29 1394
4554.93 1467
4555.57 1424
4556.20 1418
4556.84 1447
4557.48 1419
4558.11 1426
4558.75 1357
4559.39 1351
4560.03 1347
4560.66 1370
4561.30 1373
4561.94 1386
4562.58 1371
4563.21 1424
4563.85 1454
4564.49 1356
4565.13 1419
4565.76 1444
4566.40 1460
4567.04 1453
4567.68 1471
4568.31 1513
4568.95 1529
4569.59 1569
4570.23 1542
4570.87 1480
4571.50 1479
4572.14 1428
4572.78 1403
4573.42 1448
4574.06 1428
4574.69 1413
4575.33 1361
4575.97 1421
4576.61 1486
4577.25 1427
4577.89 1319
4578.53 1419
4579.16 1344
4579.80 1380
4580.44 1417
4581.08 1467
4581.72 1407
4582.36 1433
4583.00 1427
4583.63 1456
4584.27 1372
4584.91 1372
4585.55 1362
4586.19 1432
4586.83 1409
4587.47 1385
4588.11 1465
4588.75 1458
4589.39 1433
4590.03 1554
4590.67 1524
4591.30 1525
4591.94 1592
4592.58 1590
4593.22 1583
4593.86 1587
4594.50 1568
4595.14 1555
4595.78 1486
4596.42 1372
4597.06 1346
4597.70 1375
4598.34 1374
4598.98 1338
4599.62 1385
4600.26 1427
4600.90 1467
4601.54 1444
4602.18 1414
4602.82 1513
4603.46 1584
4604.10 1566
4604.74 1625
4605.38 1584
4606.02 1556
4606.66 1604
4607.30 1613
4607.94 1663
4608.59 1604
4609.23 1594
4609.87 1492
4610.51 1534
4611.15 1527
4611.79 1515
4612.43 1468
4613.07 1474
4613.71 1465
4614.35 1469
4614.99 1428
4615.64 1364
4616.28 1393
4616.92 1356
4617.56 1377
4618.20 1320
4618.84 1379
4619.48 1333
4620.12 1333
4620.77 1311
4621.41 1273
4622.05 1331
4622.69 1395
4623.33 1361
4623.97 1360
4624.62 1295
4625.26 1260
4625.90 1315
4626.54 1302
4627.18 1348
4627.82 1383
4628.47 1354
4629.11 1370
4629.75 1334
4630.39 1344
4631.03 1345
4631.68 1425
4632.32 1440
4632.96 1510
4633.60 1535
4634.25 1587
4634.89 1596
4635.53 1609
4636.17 1652
4636.82 1728
4637.46 1690
4638.10 1734
4638.74 1674
4639.39 1702
4640.03 1675
4640.67 1597
4641.32 1538
4641.96 1498
4642.60 1552
4643.24 1527
4643.89 1454
4644.53 1455
4645.17 1455
4645.82 1393
4646.46 1432
4647.10 1439
4647.75 1367
4648.39 1397
4649.03 1424
4649.68 1454
4650.32 1487
4650.96 1570
4651.61 1608
4652.25 1636
4652.89 1710
4653.54 1690
4654.18 1656
4654.83 1731
4655.47 1713
4656.11 1593
4656.76 1508
4657.40 1504
4658.05 1423
4658.69 1410
4659.33 1446
4659.98 1392
4660.62 1371
4661.27 1384
4661.91 1408
4662.56 1488
4663.20 1472
4663.84 1421
4664.49 1362
4665.13 1323
4665.78 1300
4666.42 1315
4667.07 1318
4667.71 1334
4668.36 1244
4669.00 1237
4669.65 1198
4670.29 1188
4670.94 1283
4671.58 1305
4672.23 1212
4672.87 1278
4673.52 1272
4674.16 1283
4674.81 1304
4675.45 1288
4676.10 1312
4676.74 1346
4677.39 1235
4678.03 1381
4678.68 1290
4679.32 1287
4679.97 1291
4680.62 1297
4681.26 1316
4681.91 1302
4682.55 1303
4683.20 1312
4683.84 1358
4684.49 1313
4685.14 1309
4685.78 1327
4686.43 1290
4687.07 1299
4687.72 1309
4688.37 1373
4689.01 1272
4689.66 1246
4690.30 1268
4690.95 1376
4691.60 1331
4692.24 1294
4692.89 1299
4693.54 1289
4694.18 1259
4694.83 1356
4695.48 1437
4696.12 1396
4696.77 1279
4697.42 1397
4698.06 1448
4698.71 1486
4699.36 1516
4700.00 1525
4700.65 1443
4701.30 1422
4701.94 1446
4702.59 1414
4703.24 1370
4703.89 1348
4704.53 1358
4705.18 1305
4705.83 1283
4706.48 1292
4707.12 1288
4707.77 1384
4708.42 1391
4709.07 1321
4709.71 1377
4710.36 1382
4711.01 1461
4711.66 1430
4712.30 1339
4712.95 1373
4713.60 1375
4714.25 1362
4714.90 1370
4715.54 1352
4716.19 1223
4716.84 1276
4717.49 1273
4718.14 1306
4718.78 1372
4719.43 1381
4720.08 1446
4720.73 1441
4721.38 1498
4722.03 1504
4722.67 1525
4723.32 1534
4723.97 1573
4724.62 1620
4725.27 1614
4725.92 1596
4726.57 1584
4727.22 1661
4727.86 1659
4728.51 1553
4729.16 1651
4729.81 1616
4730.46 1479
4731.11 1418
4731.76 1346
4732.41 1384
4733.06 1337
4733.71 1357
4734.36 1324
4735.00 1392
4735.65 1350
4736.30 1400
4736.95 1375
4737.60 1359
4738.25 1373
4738.90 1390
4739.55 1426
4740.20 1338
4740.85 1411
4741.50 1386
4742.15 1398
4742.80 1437
4743.45 1410
4744.10 1438
4744.75 1382
4745.40 1434
4746.05 1434
4746.70 1417
4747.35 1322
4748.00 1369
4748.65 1420
4749.30 1412
4749.95 1448
4750.60 1460
4751.25 1456
4751.90 1550
4752.55 1478
4753.20 1485
4753.85 1511
4754.51 1570
4755.16 1547
4755.81 1564
4756.46 1545
4757.11 1500
4757.76 1431
4758.41 1370
4759.06 1341
4759.71 1400
4760.36 1368
4761.01 1310
4761.67 1340
4762.32 1471
4762.97 1426
4763.62 1373
4764.27 1424
4764.92 1407
4765.57 1465
4766.22 1567
4766.88 1520
4767.53 1596
4768.18 1581
4768.83 1551
4769.48 1505
4770.13 1478
4770.79 1449
4771.44 1457
4772.09 1437
4772.74 1466
4773.39 1360
4774.05 1251
4774.70 1272
4775.35 1283
4776.00 1361
4776.65 1365
4777.31 1338
4777.96 1352
4778.61 1318
4779.26 1384
4779.92 1391
4780.57 1403
4781.22 1380
4781.87 1386
4782.53 1436
4783.18 1412
4783.83 1407
4784.48 1406
4785.14 1402
4785.79 1305
4786.44 1325
4787.10 1330
4787.75 1336
4788.40 1317
4789.05 1326
4789.71 1394
4790.36 1349
4791.01 1349
4791.67 1354
4792.32 1351
4792.97 1315
4793.63 1295
4794.28 1294
4794.93 1337
4795.59 1417
4796.24 1306
4796.89 1299
4797.55 1320
4798.20 1401
4798.86 1396
4799.51 1246
4800.16 1234
4800.82 1261
4801.47 1290
4802.12 1288
4802.78 1299
4803.43 1334
4804.09 1366
4804.74 1388
4805.39 1386
4806.05 1387
4806.70 1321
4807.36 1346
4808.01 1287
4808.67 1315
4809.32 1297
4809.98 1287
4810.63 1325
4811.28 1389
4811.94 1380
4812.59 1347
4813.25 1408
4813.90 1321
4814.56 1405
4815.21 1328
4815.87 1372
4816.52 1456
4817.18 1445
4817.83 1478
4818.49 1563
4819.14 1514
4819.80 1430
4820.45 1519
4821.11 1607
4821.76 1619
4822.42 1625
4823.07 1675
4823.73 1643
4824.38 1721
4825.04 1855
4825.70 1893
4826.35 1848
4827.01 1834
4827.66 1827
4828.32 1784
4828.97 1824
4829.63 1807
4830.29 1790
4830.94 1734
4831.60 1742
4832.25 1719
4832.91 1782
4833.57 1886
4834.22 1871
4834.88 1953
4835.53 2087
4836.19 2217
4836.85 2329
4837.50 2434
4838.16 2486
4838.82 2615
4839.47 2486
4840.13 2415
4840.79 2339
4841.44 2365
4842.10 2215
4842.76 2075
4843.41 2036
4844.07 1880
4844.73 1915
4845.38 1821
4846.04 1809
4846.70 1894
4847.35 1913
4848.01 1913
4848.67 1832
4849.32 1933
4849.98 1907
4850.64 1971
4851.30 2085
4851.95 2092
4852.61 2011
4853.27 1910
4853.93 1918
4854.58 1857
4855.24 1953
4855.90 1947
4856.56 1956
4857.21 2036
4857.87 2148
4858.53 2196
4859.19 2349
4859.84 2265
4860.50 2263
4861.16 2289
4861.82 2196
4862.48 2113
4863.13 2181
4863.79 2242
4864.45 2213
4865.11 2160
4865.77 2073
4866.43 2136
4867.08 2342
4867.74 2132
4868.40 2149
4869.06 2131
4869.72 2086
4870.38 2000
4871.03 2040
4871.69 1960
4872.35 1866
4873.01 1841
4873.67 1972
4874.33 1850
4874.99 1763
4875.65 1875
4876.31 1815
4876.96 1832
4877.62 1876
4878.28 1767
4878.94 1789
4879.60 1816
4880.26 1861
4880.92 1798
4881.58 1764
4882.24 1693
4882.90 1593
4883.56 1617
4884.22 1561
4884.88 1512
4885.54 1539
4886.19 1541
4886.85 1573
4887.51 1605
4888.17 1718
4888.83 1679
4889.49 1666
4890.15 1710
4890.81 1756
4891.47 1842
4892.13 1807
4892.79 1680
4893.45 1659
4894.11 1616
4894.77 1727
4895.43 1613
4896.09 1611
4896.76 1661
4897.42 1590
4898.08 1547
4898.74 1532
4899.40 1677
4900.06 1812
4900.72 1731
4901.38 1676
4902.04 1578
4902.70 1687
4903.36 1624
4904.02 1617
4904.68 1568
4905.34 1514
4906.00 1482
4906.67 1466
4907.33 1574
4907.99 1469
4908.65 1493
4909.31 1429
4909.97 1434
4910.63 1394
4911.29 1419
4911.96 1349
4912.62 1379
4913.28 1436
4913.94 1389
4914.60 1386
4915.26 1309
4915.92 1388
4916.59 1470
4917.25 1350
4917.91 1284
4918.57 1298
4919.23 1256
4919.90 1221
4920.56 1252
4921.22 1283
4921.88 1287
4922.54 1303
4923.21 1296
4923.87 1223
4924.53 1245
4925.19 1287
4925.85 1297
4926.52 1347
4927.18 1276
4927.84 1246
4928.50 1226
4929.17 1299
4929.83 1321
4930.49 1302
4931.15 1330
4931.82 1310
4932.48 1322
4933.14 1331
4933.81 1324
4934.47 1292
4935.13 1298
4935.79 1293
4936.46 1296
4937.12 1274
4937.78 1222
4938.45 1281
4939.11 1237
4939.77 1222
4940.44 1342
4941.10 1320
4941.76 1288
4942.43 1284
4943.09 1226
4943.75 1243
4944.42 1212
4945.08 1274
4945.74 1244
4946.41 1198
4947.07 1188
4947.74 1235
4948.40 1204
4949.06 1224
4949.73 1197
4950.39 1224
4951.05 1275
4951.72 1252
4952.38 1224
4953.05 1188
4953.71 1198
4954.38 1231
4955.04 1187
4955.70 1224
4956.37 1147
4957.03 1226
4957.70 1189
4958.36 1167
4959.03 1223
4959.69 1199
4960.36 1150
4961.02 1255
4961.68 1244
4962.35 1248
4963.01 1304
4963.68 1273
4964.34 1318
4965.01 1356
4965.67 1344
4966.34 1418
4967.00 1318
4967.67 1264
4968.33 1286
4969.00 1270
4969.66 1272
4970.33 1277
4971.00 1225
4971.66 1200
4972.33 1219
4972.99 1212
4973.66 1251
4974.32 1203
4974.99 1286
4975.65 1217
4976.32 1242
4976.99 1172
4977.65 1234
4978.32 1333
4978.98 1266
4979.65 1256
4980.31 1195
4980.98 1226
4981.65 1307
4982.31 1202
4982.98 1310
4983.64 1283
4984.31 1269
4984.98 1378
4985.64 1329
4986.31 1339
4986.98 1411
4987.64 1413
4988.31 1330
4988.98 1259
4989.64 1284
4990.31 1241
4990.98 1275
4991.64 1223
4992.31 1305
4992.98 1308
4993.64 1237
4994.31 1210
4994.98 1228
4995.64 1254
4996.31 1245
4996.98 1248
4997.64 1284
4998.31 1167
4998.98 1152
4999.65 1224
5000.31 1189
5000.98 1170
5001.65 1250
5002.32 1178
5002.98 1240
5003.65 1309
5004.32 1285
5004.99 1278
5005.65 1328
5006.32 1298
5006.99 1260
5007.66 1401
5008.32 1406
5008.99 1358
5009.66 1338
5010.33 1354
5011.00 1409
5011.66 1386
5012.33 1344
5013.00 1431
5013.67 1358
5014.34 1317
5015.01 1335
5015.67 1383
5016.34 1446
5017.01 1418
5017.68 1493
5018.35 1589
5019.02 1626
5019.68 1818
5020.35 1965
5021.02 2091
5021.69 2393
5022.36 2593
5023.03 2777
5023.70 2847
5024.37 2843
5025.03 2925
5025.70 2669
5026.37 2435
5027.04 2413
5027.71 2122
5028.38 1930
5029.05 1763
5029.72 1582
5030.39 1509
5031.06 1419
5031.73 1372
5032.40 1375
5033.07 1459
5033.73 1322
5034.40 1275
5035.07 1316
5035.74 1250
5036.41 1161
5037.08 1211
5037.75 1198
5038.42 1204
5039.09 1215
5039.76 1168
5040.43 1234
5041.10 1218
5041.77 1212
5042.44 1173
5043.11 1174
5043.78 1204
5044.45 1183
5045.12 1250
5045.79 1270
5046.46 1248
5047.13 1270
5047.81 1309
5048.48 1288
5049.15 1233
5049.82 1214
5050.49 1318
5051.16 1354
5051.83 1325
5052.50 1254
5053.17 1288
5053.84 1177
5054.51 1268
5055.18 1274
5055.85 1218
5056.53 1264
5057.20 1220
5057.87 1266
5058.54 1299
5059.21 1281
5059.88 1310
5060.55 1316
5061.22 1334
5061.89 1289
5062.57 1293
5063.24 1331
5063.91 1305
5064.58 1307
5065.25 1242
5065.92 1265
5066.60 1263
5067.27 1288
5067.94 1318
5068.61 1217
5069.28 1198
5069.96 1204
5070.63 1185
5071.30 1180
5071.97 1222
5072.64 1229
5073.32 1224
5073.99 1214
5074.66 1231
5075.33 1252
5076.00 1227
5076.68 1260
5077.35 1262
5078.02 1269
5078.69 1293
5079.37 1282
5080.04 1269
5080.71 1323
5081.38 1310
5082.06 1250
5082.73 1258
5083.40 1235
5084.08 1257
5084.75 1266
5085.42 1286
5086.09 1290
5086.77 1253
5087.44 1312
5088.11 1309
5088.79 1283
5089.46 1359
5090.13 1358
5090.81 1421
5091.48 1474
5092.15 1498
5092.83 1563
5093.50 1435
5094.17 1345
5094.85 1388
5095.52 1351
5096.19 1310
5096.87 1313
5097.54 1338
5098.22 1358
5098.89 1304
5099.56 1293
5100.24 1275
5100.91 1253
5101.59 1277
5102.26 1301
5102.93 1234
5103.61 1277
5104.28 1287
5104.96 1327
5105.63 1428
5106.31 1270
5106.98 1288
5107.65 1346
5108.33 1261
5109.00 1241
5109.68 1252
5110.35 1212
5111.03 1210
5111.70 1139
5112.38 1215
5113.05 1130
5113.73 1166
5114.40 1160
5115.08 1178
5115.75 1208
5116.43 1246
5117.10 1261
5117.78 1283
5118.45 1313
5119.13 1361
5119.80 1395
5120.48 1393
5121.15 1414
5121.83 1303
5122.50 1391
5123.18 1357
5123.85 1268
5124.53 1221
5125.20 1274
5125.88 1248
5126.56 1174
5127.23 1147
5127.91 1253
5128.58 1260
5129.26 1223
5129.93 1170
5130.61 1225
5131.29 1230
5131.96 1172
5132.64 1193
5133.31 1242
5133.99 1190
5134.67 1176
5135.34 1156
5136.02 1206
5136.70 1227
5137.37 1218
5138.05 1302
5138.73 1275
5139.40 1234
5140.08 1264
5140.75 1258
5141.43 1307
5142.11 1241
5142.78 1164
5143.46 1209
5144.14 1150
5144.82 1109
5145.49 1136
5146.17 1185
5146.85 1069
5147.52 1145
5148.20 1125
5148.88 1161
5149.55 1153
5150.23 1126
5150.91 1122
5151.59 1095
5152.26 1134
5152.94 1111
5153.62 1196
5154.30 1155
5154.97 1174
5155.65 1115
5156.33 1128
5157.01 1149
5157.68 1119
5158.36 1087
5159.04 1124
5159.72 1120
5160.40 1134
5161.07 1143
5161.75 1108
5162.43 1076
5163.11 1136
5163.79 1190
5164.46 1129
5165.14 1121
5165.82 1101
5166.50 1222
5167.18 1217
5167.86 1194
5168.53 1193
5169.21 1169
5169.89 1211
5170.57 1182
5171.25 1209
5171.93 1250
5172.61 1176
5173.28 1136
5173.96 1108
5174.64 1170
5175.32 1135
5176.00 1134
5176.68 1228
5177.36 1209
5178.04 1206
5178.72 1121
5179.39 1131
5180.07 1132
5180.75 1179
5181.43 1233
5182.11 1178
5182.79 1155
5183.47 1180
5184.15 1159
5184.83 1111
5185.51 1173
5186.19 1120
5186.87 1111
5187.55 1125
5188.23 1091
5188.91 1063
5189.59 1095
5190.27 1067
5190.95 1045
5191.63 1077
5192.31 1061
5192.99 1090
5193.67 1059
5194.35 1063
5195.03 1059
5195.71 1069
5196.39 1128
5197.07 1104
5197.75 1155
5198.43 1082
5199.11 1057
5199.79 1152
5200.47 1108
5201.15 1201
5201.83 1167
5202.51 1143
5203.19 1167
5203.87 1198
5204.55 1156
5205.24 1071
5205.92 1179
5206.60 1192
5207.28 1249
5207.96 1237
5208.64 1262
5209.32 1248
5210.00 1331
5210.68 1336
5211.36 1289
5212.05 1254
5212.73 1271
5213.41 1313
5214.09 1220
5214.77 1223
5215.45 1205
5216.13 1234
5216.82 1169
5217.50 1187
5218.18 1170
5218.86 1172
5219.54 1141
5220.22 1157
5220.91 1166
5221.59 1236
5222.27 1200
5222.95 1118
5223.63 1271
5224.32 1247
5225.00 1197
5225.68 1136
5226.36 1153
5227.05 1095
5227.73 1097
5228.41 1122
5229.09 1092
5229.77 1122
5230.46 1081
5231.14 1117
5231.82 1107
5232.50 1193
5233.19 1199
5233.87 1160
5234.55 1164
5235.24 1166
5235.92 1152
5236.60 1129
5237.28 1215
5237.97 1175
5238.65 1139
5239.33 1150
5240.02 1229
5240.70 1205
5241.38 1135
5242.07 1136
5242.75 1097
5243.43 1109
5244.12 1086
5244.80 1110
5245.48 1098
5246.17 1125
5246.85 1138
5247.53 1089
5248.22 1139
5248.90 1188
5249.58 1207
5250.27 1236
5250.95 1183
5251.64 1213
5252.32 1233
5253.00 1218
5253.69 1195
5254.37 1121
5255.06 1082
5255.74 1119
5256.42 1116
5257.11 1147
5257.79 1123
5258.48 1077
5259.16 1098
5259.85 1127
5260.53 1189
5261.21 1183
5261.90 1149
5262.58 1190
5263.27 1211
5263.95 1224
5264.64 1208
5265.32 1253
5266.01 1299
5266.69 1268
5267.38 1239
5268.06 1267
5268.75 1368
5269.43 1252
5270.12 1222
5270.80 1197
5271.49 1248
5272.17 1219
5272.86 1173
5273.54 1215
5274.23 1213
5274.91 1195
5275.60 1206
5276.28 1207
5276.97 1221
5277.66 1273
5278.34 1270
5279.03 1280
5279.71 1315
5280.40 1373
5281.08 1510
5281.77 1467
5282.46 1446
5283.14 1496
5283.83 1367
5284.51 1394
5285.20 1414
5285.89 1407
5286.57 1362
5287.26 1350
5287.94 1268
5288.63 1276
5289.32 1230
5290.00 1212
5290.69 1259
5291.38 1166
5292.06 1211
5292.75 1238
5293.44 1224
5294.12 1239
5294.81 1207
5295.50 1252
5296.18 1249
5296.87 1217
5297.56 1211
5298.24 1219
5298.93 1307
5299.62 1222
5300.30 1235
5300.99 1233
5301.68 1251
5302.37 1280
5303.05 1330
5303.74 1315
5304.43 1280
5305.11 1292
5305.80 1253
5306.49 1228
5307.18 1254
5307.86 1279
5308.55 1268
5309.24 1221
5309.93 1254
5310.61 1313
5311.30 1288
5311.99 1227
5312.68 1246
5313.37 1266
5314.05 1230
5314.74 1298
5315.43 1232
5316.12 1234
5316.81 1179
5317.49 1229
5318.18 1239
5318.87 1313
5319.56 1327
5320.25 1321
5320.94 1318
5321.62 1332
5322.31 1357
5323.00 1414
5323.69 1440
5324.38 1328
5325.07 1342
5325.76 1272
5326.44 1275
5327.13 1292
5327.82 1307
5328.51 1292
5329.20 1370
5329.89 1357
5330.58 1329
5331.27 1253
5331.96 1268
5332.64 1352
5333.33 1425
5334.02 1394
5334.71 1444
5335.40 1406
5336.09 1362
5336.78 1355
5337.47 1391
5338.16 1414
5338.85 1419
5339.54 1410
5340.23 1442
5340.92 1402
5341.61 1509
5342.30 1658
5342.99 1617
5343.68 1580
5344.37 1581
5345.06 1643
5345.75 1639
5346.44 1622
5347.13 1812
5347.82 1770
5348.51 1879
5349.20 2088
5349.89 2107
5350.58 2325
5351.27 2512
5351.96 2490
5352.65 2536
5353.34 2425
5354.03 2349
5354.72 2208
5355.41 2029
5356.10 1913
5356.79 1800
5357.48 1653
5358.17 1496
5358.86 1422
5359.56 1319
5360.25 1343
5360.94 1304
5361.63 1357
5362.32 1318
5363.01 1309
5363.70 1312
5364.39 1351
5365.08 1223
5365.77 1226
5366.47 1162
5367.16 1213
5367.85 1225
5368.54 1237
5369.23 1221
5369.92 1212
5370.61 1123
5371.31 1144
5372.00 1216
5372.69 1194
5373.38 1198
5374.07 1214
5374.77 1180
5375.46 1243
5376.15 1194
5376.84 1168
5377.53 1224
5378.22 1231
5378.92 1208
5379.61 1242
5380.30 1224
5380.99 1235
5381.69 1271
5382.38 1240
5383.07 1213
5383.76 1196
5384.46 1174
5385.15 1196
5385.84 1212
5386.53 1190
5387.23 1211
5387.92 1269
5388.61 1331
5389.30 1422
5390.00 1292
5390.69 1332
5391.38 1356
5392.08 1378
5392.77 1387
5393.46 1373
5394.15 1350
5394.85 1332
5395.54 1355
5396.23 1293
5396.93 1210
5397.62 1201
5398.31 1214
5399.01 1160
5399.70 1216
5400.39 1193
5401.09 1178
5401.78 1284
5402.48 1250
5403.17 1196
5403.86 1146
5404.56 1184
5405.25 1139
5405.94 1181
5406.64 1225
5407.33 1185
5408.03 1233
5408.72 1227
5409.41 1311
5410.11 1231
5410.80 1221
5411.50 1228
5412.19 1222
5412.88 1167
5413.58 1171
5414.27 1211
5414.97 1237
5415.66 1210
5416.36 1248
5417.05 1203
5417.75 1271
5418.44 1224
5419.14 1231
5419.83 1273
5420.52 1334
5421.22 1234
5421.91 1228
5422.61 1297
5423.30 1302
5424.00 1311
5424.69 1360
5425.39 1302
5426.08 1258
5426.78 1247
5427.48 1255
5428.17 1261
5428.87 1232
5429.56 1211
5430.26 1185
5430.95 1168
5431.65 1246
5432.34 1222
5433.04 1257
5433.73 1299
5434.43 1272
5435.13 1274
5435.82 1258
5436.52 1304
5437.21 1326
5437.91 1391
5438.60 1422
5439.30 1386
5440.00 1422
5440.69 1343
5441.39 1365
5442.09 1307
5442.78 1295
5443.48 1374
5444.17 1392
5444.87 1359
5445.57 1466
5446.26 1486
5446.96 1552
5447.66 1539
5448.35 1610
5449.05 1669
5449.75 1726
5450.44 1698
5451.14 1624
5451.84 1629
5452.53 1627
5453.23 1498
5453.93 1493
5454.62 1464
5455.32 1394
5456.02 1410
5456.71 1340
5457.41 1411
5458.11 1379
5458.81 1392
5459.50 1421
5460.20 1347
5460.90 1433
5461.60 1456
5462.29 1438
5462.99 1377
5463.69 1436
5464.39 1423
5465.08 1496
5465.78 1455
5466.48 1511
5467.18 1521
5467.87 1585
5468.57 1568
5469.27 1556
5469.97 1553
5470.67 1527
5471.36 1500
5472.06 1518
5472.76 1535
5473.46 1614
5474.16 1641
5474.85 1677
5475.55 1590
5476.25 1663
5476.95 1675
5477.65 1608
5478.35 1742
5479.05 1782
5479.74 1846
5480.44 2030
5481.14 2187
5481.84 2216
5482.54 2251
5483.24 2138
5483.94 2047
5484.63 1989
5485.33 1903
5486.03 1761
5486.73 1733
5487.43 1773
5488.13 1777
5488.83 1629
5489.53 1618
5490.23 1748
5490.93 1767
5491.63 1727
5492.33 1803
5493.02 1822
5493.72 1889
5494.42 1885
5495.12 1883
5495.82 1869
5496.52 1850
5497.22 1830
5497.92 1980
5498.62 2077
5499.32 2252
5500.02 2329
5500.72 2661
5501.42 2888
5502.12 3039
5502.82 3035
5503.52 2833
5504.22 2803
5504.92 2541
5505.62 2379
5506.32 2155
5507.02 2133
5507.72 1872
5508.42 1828
5509.12 1858
5509.82 1891
5510.52 1730
5511.23 1725
5511.93 1753
5512.63 1723
5513.33 1745
5514.03 1689
5514.73 1651
5515.43 1617
5516.13 1650
5516.83 1629
5517.53 1635
5518.23 1622
5518.93 1676
5519.64 1691
5520.34 1658
5521.04 1575
5521.74 1554
5522.44 1528
5523.14 1543
5523.84 1547
5524.54 1592
5525.25 1493
5525.95 1450
5526.65 1497
5527.35 1437
5528.05 1414
5528.75 1355
5529.46 1378
5530.16 1350
5530.86 1330
5531.56 1329
5532.26 1311
5532.96 1329
5533.67 1272
5534.37 1360
5535.07 1302
5535.77 1392
5536.48 1411
5537.18 1393
5537.88 1354
5538.58 1336
5539.28 1358
5539.99 1399
5540.69 1271
5541.39 1226
5542.09 1259
5542.80 1364
5543.50 1336
5544.20 1316
5544.90 1362
5545.61 1365
5546.31 1365
5547.01 1352
5547.72 1361
5548.42 1373
5549.12 1416
5549.83 1349
5550.53 1353
5551.23 1348
5551.93 1340
5552.64 1297
5553.34 1260
5554.04 1274
5554.75 1292
5555.45 1277
5556.15 1185
5556.86 1203
5557.56 1226
5558.26 1178
5558.97 1193
5559.67 1218
5560.38 1281
5561.08 1205
5561.78 1228
5562.49 1281
5563.19 1237
5563.89 1206
5564.60 1287
5565.30 1238
5566.01 1252
5566.71 1266
5567.41 1273
5568.12 1289
5568.82 1336
5569.53 1273
5570.23 1370
5570.94 1214
5571.64 1221
5572.35 1257
5573.05 1292
5573.75 1296
5574.46 1270
5575.16 1269
5575.87 1274
5576.57 1273
5577.28 1283
5577.98 1312
5578.69 1324
5579.39 1368
5580.10 1347
5580.80 1359
5581.51 1284
5582.21 1311
5582.92 1229
5583.62 1207
5584.33 1191
5585.03 1227
5585.74 1240
5586.44 1219
5587.15 1170
5587.85 1135
5588.56 1210
5589.27 1217
5589.97 1182
5590.68 1171
5591.38 1166
5592.09 1150
5592.79 1216
5593.50 1120
5594.21 1169
5594.91 1140
5595.62 1198
5596.32 1174
5597.03 1141
5597.73 1176
5598.44 1194
5599.15 1161
5599.85 1135
5600.56 1134
5601.27 1146
5601.97 1161
5602.68 1121
5603.38 1113
5604.09 1117
5604.80 1149
5605.50 1144
5606.21 1153
5606.92 1137
5607.62 1149
5608.33 1151
5609.04 1091
5609.74 1102
5610.45 1106
5611.16 1112
5611.87 1163
5612.57 1152
5613.28 1177
5613.99 1146
5614.69 1190
5615.40 1237
5616.11 1176
5616.81 1125
5617.52 1122
5618.23 1177
5618.94 1137
5619.64 1126
5620.35 1082
5621.06 1142
5621.77 1122
5622.47 1135
5623.18 1073
5623.89 1134
5624.60 1121
5625.31 1156
5626.01 1169
5626.72 1140
5627.43 1155
5628.14 1131
5628.85 1123
5629.55 1131
5630.26 1142
5630.97 1172
5631.68 1151
5632.39 1120
5633.09 1132
5633.80 1161
5634.51 1183
5635.22 1130
5635.93 1120
5636.64 1121
5637.34 1096
5638.05 1126
5638.76 1181
5639.47 1223
5640.18 1145
5640.89 1186
5641.60 1240
5642.31 1297
5643.01 1153
5643.72 1148
5644.43 1266
5645.14 1248
5645.85 1258
5646.56 1180
5647.27 1188
5647.98 1192
5648.69 1153
5649.40 1147
5650.11 1201
5650.82 1178
5651.52 1190
5652.23 1223
5652.94 1277
5653.65 1219
5654.36 1131
5655.07 1159
5655.78 1231
5656.49 1199
5657.20 1210
5657.91 1212
5658.62 1339
5659.33 1373
5660.04 1301
5660.75 1244
5661.46 1309
5662.17 1327
5662.88 1242
5663.59 1210
5664.30 1199
5665.01 1215
5665.72 1157
5666.43 1177
5667.14 1161
5667.85 1204
5668.56 1158
5669.28 1226
5669.99 1287
5670.70 1244
5671.41 1258
5672.12 1294
5672.83 1374
5673.54 1409
5674.25 1334
5674.96 1303
5675.67 1261
5676.38 1218
5677.09 1190
5677.81 1233
5678.52 1212
5679.23 1197
5679.94 1218
5680.65 1260
5681.36 1244
5682.07 1245
5682.78 1226
5683.50 1221
5684.21 1259
5684.92 1203
5685.63 1111
5686.34 1211
5687.05 1251
5687.77 1253
5688.48 1228
5689.19 1270
5689.90 1302
5690.61 1200
5691.32 1272
5692.04 1217
5692.75 1174
5693.46 1279
5694.17 1165
5694.88 1114
5695.60 1137
5696.31 1113
5697.02 1159
5697.73 1100
5698.45 1121
5699.16 1128
5699.87 1166
5700.58 1162
5701.30 1162
5702.01 1098
5702.72 1114
5703.43 1192
5704.15 1158
5704.86 1123
5705.57 1111
5706.29 1206
5707.00 1132
5707.71 1144
5708.42 1139
5709.14 1133
5709.85 1145
5710.56 1110
5711.28 1144
5711.99 1149
5712.70 1176
5713.42 1152
5714.13 1110
5714.84 1140
5715.56 1153
5716.27 1141
5716.98 1180
5717.70 1162
5718.41 1160
5719.12 1156
5719.84 1210
5720.55 1178
5721.27 1212
5721.98 1233
5722.69 1240
5723.41 1280
5724.12 1296
5724.84 1349
5725.55 1332
5726.26 1376
5726.98 1419
5727.69 1426
5728.41 1542
5729.12 1660
5729.83 1543
5730.55 1591
5731.26 1596
5731.98 1548
5732.69 1544
5733.41 1474
5734.12 1381
5734.84 1359
5735.55 1313
5736.27 1286
5736.98 1293
5737.70 1336
5738.41 1359
5739.13 1280
5739.84 1280
5740.55 1251
5741.27 1202
5741.99 1252
5742.70 1238
5743.42 1198
5744.13 1224
5744.85 1205
5745.56 1241
5746.28 1189
5746.99 1217
5747.71 1299
5748.42 1262
5749.14 1258
5749.85 1209
5750.57 1358
5751.29 1375
5752.00 1354
5752.72 1453
5753.43 1523
5754.15 1537
5754.86 1588
5755.58 1635
5756.30 1641
5757.01 1677
5757.73 1594
5758.44 1568
5759.16 1517
5759.88 1442
5760.59 1435
5761.31 1438
5762.03 1403
5762.74 1371
5763.46 1400
5764.18 1288
5764.89 1384
5765.61 1323
5766.32 1321
5767.04 1406
5767.76 1381
5768.47 1431
5769.19 1374
5769.91 1335
5770.63 1355
5771.34 1357
5772.06 1368
5772.78 1338
5773.49 1298
5774.21 1321
5774.93 1396
5775.64 1359
5776.36 1375
5777.08 1422
5777.80 1408
5778.51 1436
5779.23 1399
5779.95 1441
5780.67 1476
5781.38 1494
5782.10 1459
5782.82 1534
5783.54 1476
5784.25 1493
5784.97 1481
5785.69 1572
5786.41 1645
5787.13 1567
5787.84 1549
5788.56 1559
5789.28 1588
5790.00 1637
5790.72 1657
5791.43 1789
5792.15 1719
5792.87 1782
5793.59 1811
5794.31 1883
5795.03 1878
5795.74 1886
5796.46 1964
5797.18 1985
5797.90 2179
5798.62 2513
5799.34 2894
5800.06 3372
5800.77 3887
5801.49 4179
5802.21 4649
5802.93 4432
5803.65 4028
5804.37 3692
5805.09 3142
5805.81 2775
5806.53 2542
5807.25 2284
5807.96 2133
5808.68 1973
5809.40 1955
5810.12 1913
5810.84 1965
5811.56 1953
5812.28 1906
5813.00 1829
5813.72 1908
5814.44 1976
5815.16 2009
5815.88 1978
5816.60 1867
5817.32 1987
5818.04 1977
5818.76 1911
5819.48 1922
5820.20 1943
5820.92 1885
5821.64 1892
5822.36 1813
5823.08 1780
5823.80 1730
5824.52 1663
5825.24 1629
5825.96 1684
5826.68 1622
5827.40 1545
5828.12 1543
5828.84 1638
5829.56 1515
5830.28 1464
5831.00 1504
5831.72 1452
5832.44 1521
5833.16 1459
5833.88 1428
5834.61 1499
5835.33 1497
5836.05 1423
5836.77 1504
5837.49 1432
5838.21 1468
5838.93 1509
5839.65 1477
5840.37 1416
5841.10 1540
5841.82 1442
5842.54 1435
5843.26 1439
5843.98 1378
5844.70 1401
5845.42 1421
5846.15 1388
5846.87 1385
5847.59 1317
5848.31 1409
5849.03 1443
5849.75 1375
5850.48 1344
5851.20 1327
5851.92 1425
5852.64 1426
5853.36 1459
5854.09 1361
5854.81 1375
5855.53 1401
5856.25 1442
5856.97 1514
5857.70 1440
5858.42 1436
5859.14 1427
5859.86 1353
5860.59 1357
5861.31 1335
5862.03 1370
5862.75 1411
5863.48 1418
5864.20 1338
5864.92 1305
5865.64 1377
5866.37 1350
5867.09 1349
5867.81 1371
5868.54 1410
5869.26 1441
5869.98 1369
5870.70 1395
5871.43 1412
5872.15 1344
5872.87 1371
5873.60 1370
5874.32 1347
5875.04 1325
5875.77 1292
5876.49 1345
5877.21 1350
5877.94 1428
5878.66 1400
5879.38 1383
5880.11 1391
5880.83 1452
5881.56 1458
5882.28 1446
5883.00 1494
5883.73 1501
5884.45 1420
5885.18 1424
5885.90 1429
5886.62 1426
5887.35 1449
5888.07 1394
5888.80 1467
5889.52 1421
5890.24 1380
5890.97 1398
5891.69 1352
5892.42 1386
5893.14 1401
5893.87 1405
5894.59 1396
5895.32 1390
5896.04 1445
5896.76 1485
5897.49 1450
5898.21 1407
5898.94 1355
5899.66 1396
5900.39 1383
5901.11 1420
5901.84 1446
5902.56 1420
5903.29 1436
5904.01 1479
5904.74 1517
5905.46 1508
5906.19 1419
5906.91 1401
5907.64 1484
5908.37 1473
5909.09 1501
5909.82 1567
5910.54 1559
5911.27 1520
5911.99 1599
5912.72 1575
5913.44 1533
5914.17 1483
5914.90 1522
5915.62 1573
5916.35 1571
5917.07 1578
5917.80 1595
5918.53 1572
5919.25 1484
5919.98 1576
5920.70 1657
5921.43 1571
5922.16 1584
5922.88 1599
5923.61 1675
5924.34 1638
5925.06 1658
5925.79 1686
5926.51 1648
5927.24 1670
5927.97 1749
5928.69 1795
5929.42 1724
5930.15 1761
5930.87 1822
5931.60 1801
5932.33 1905
5933.05 1820
5933.78 1881
5934.51 1887
5935.24 1994
5935.96 2007
5936.69 2015
5937.42 2044
5938.14 2109
5938.87 2163
5939.60 2172
5940.33 2209
5941.05 2271
5941.78 2169
5942.51 2288
5943.24 2346
5943.96 2255
5944.69 2263
5945.42 2339
5946.15 2321
5946.87 2315
5947.60 2386
5948.33 2432
5949.06 2485
5949.79 2457
5950.51 2485
5951.24 2625
5951.97 2729
5952.70 2776
5953.43 2830
5954.15 2967
5954.88 3014
5955.61 3015
5956.34 2976
5957.07 2869
5957.80 2799
5958.52 2888
5959.25 2930
5959.98 2875
5960.71 2828
5961.44 2946
5962.17 2943
5962.90 2897
5963.62 3005
5964.35 3128
5965.08 3113
5965.81 3256
5966.54 3471
5967.27 3639
5968.00 3846
5968.73 3933
5969.46 4055
5970.19 3932
5970.92 3836
5971.64 3866
5972.37 3825
5973.10 3725
5973.83 3732
5974.56 3557
5975.29 3534
5976.02 3429
5976.75 3523
5977.48 3530
5978.21 3671
5978.94 3651
5979.67 3763
5980.40 3817
5981.13 3890
5981.86 4039
5982.59 4039
5983.32 4081
5984.05 4159
5984.78 4224
5985.51 4304
5986.24 4185
5986.97 4229
5987.70 4335
5988.43 4216
5989.16 4296
5989.89 4271
5990.62 4207
5991.35 4185
5992.08 4303
5992.81 4465
5993.54 4316
5994.27 4325
5995.00 4507
5995.73 4666
5996.47 4609
5997.20 4641
5997.93 4738
5998.66 4739
5999.39 4774
6000.12 4946
6000.85 4909
6001.58 4791
6002.31 4725
6003.04 4606
6003.78 4590
6004.51 4413
6005.24 4417
6005.97 4468
6006.70 4399
6007.43 4518
6008.16 4657
6008.90 4926
6009.63 5256
6010.36 5992
6011.09 6810
6011.82 8082
6012.55 9244
6013.29 10787
6014.02 12018
6014.75 12775
6015.48 13096
6016.21 12905
6016.95 12373
6017.68 11269
6018.41 10302
6019.14 8928
6019.87 7793
6020.61 6661
6021.34 5728
6022.07 5018
6022.80 4559
6023.54 4112
6024.27 3777
6025.00 3655
6025.73 3463
6026.47 3405
6027.20 3369
6027.93 3269
6028.66 3156
6029.40 3083
6030.13 3080
6030.86 3032
6031.60 2890
6032.33 2936
6033.06 2960
6033.79 2821
6034.53 2740
6035.26 2790
6035.99 2738
6036.73 2748
6037.46 2819
6038.19 2740
6038.93 2764
6039.66 2848
6040.39 2952
6041.13 2975
6041.86 3034
6042.59 3004
6043.33 3017
6044.06 3070
6044.80 3153
6045.53 3076
6046.26 3102
6047.00 3093
6047.73 3125
6048.46 3253
6049.20 3282
6049.93 3269
6050.67 3411
6051.40 3461
6052.13 3698
6052.87 3798
6053.60 3934
6054.34 4101
6055.07 4132
6055.81 3978
6056.54 3778
6057.28 3725
6058.01 3621
6058.74 3479
6059.48 3469
6060.21 3351
6060.95 3375
6061.68 3438
6062.42 3458
6063.15 3350
6063.89 3230
6064.62 3197
6065.36 3274
6066.09 3269
6066.83 3154
6067.56 3247
6068.30 3143
6069.03 3074
6069.77 3044
6070.50 3138
6071.24 2958
6071.97 2961
6072.71 2932
6073.44 2788
6074.18 2799
6074.92 2855
6075.65 2794
6076.39 2591
6077.12 2723
6077.86 2635
6078.59 2605
6079.33 2725
6080.07 2620
6080.80 2642
6081.54 2632
6082.27 2586
6083.01 2535
6083.75 2463
6084.48 2554
6085.22 2523
6085.95 2451
6086.69 2398
6087.43 2332
6088.16 2348
6088.90 2410
6089.64 2372
6090.37 2349
6091.11 2415
6091.85 2392
6092.58 2406
6093.32 2453
6094.06 2404
6094.79 2380
6095.53 2332
6096.27 2321
6097.00 2245
6097.74 2321
6098.48 2337
6099.21 2295
6099.95 2226
6100.69 2320
6101.43 2233
6102.16 2213
6102.90 2180
6103.64 2194
6104.37 2208
6105.11 2205
6105.85 2310
6106.59 2285
6107.32 2299
6108.06 2233
6108.80 2212
6109.54 2282
6110.27 2335
6111.01 2326
6111.75 2290
6112.49 2268
6113.23 2276
6113.96 2261
6114.70 2314
6115.44 2395
6116.18 2398
6116.92 2364
6117.65 2328
6118.39 2432
6119.13 2360
6119.87 2439
6120.61 2425
6121.35 2324
6122.08 2334
6122.82 2335
6123.56 2431
6124.30 2474
6125.04 2441
6125.78 2450
6126.51 2401
6127.25 2436
6127.99 2486
6128.73 2422
6129.47 2498
6130.21 2584
6130.95 2640
6131.69 2556
6132.43 2563
6133.16 2553
6133.90 2563
6134.64 2528
6135.38 2565
6136.12 2569
6136.86 2638
6137.60 2699
6138.34 2834
6139.08 2818
6139.82 2846
6140.56 2799
6141.30 2838
6142.04 2814
6142.78 2862
6143.52 2821
6144.26 2774
6145.00 2780
6145.74 2845
6146.48 2853
6147.22 2881
6147.96 2866
6148.70 2812
6149.44 2882
6150.18 2878
6150.92 2896
6151.66 2941
6152.40 3018
6153.14 2981
6153.88 2906
6154.62 2951
6155.36 3082
6156.10 3096
6156.84 3132
6157.58 3159
6158.32 3182
6159.06 3193
6159.80 3220
6160.54 3196
6161.28 3304
6162.02 3348
6162.76 3464
6163.50 3676
6164.25 3832
6164.99 4005
6165.73 4258
6166.47 4434
6167.21 4528
6167.95 4686
6168.69 4850
6169.43 4866
6170.17 4839
6170.92 4785
6171.66 4647
6172.40 4615
6173.14 4520
6173.88 4587
6174.62 4404
6175.36 4188
6176.11 4110
6176.85 4181
6177.59 4203
6178.33 4155
6179.07 4054
6179.82 4194
6180.56 4191
6181.30 4359
6182.04 4416
6182.78 4379
6183.53 4441
6184.27 4592
6185.01 4561
6185.75 4564
6186.49 4550
6187.24 4714
6187.98 4618
6188.72 4668
6189.46 4750
6190.21 4915
6190.95 5042
6191.69 5155
6192.43 5369
6193.18 5568
6193.92 5798
6194.66 5866
6195.40 5904
6196.15 5849
6196.89 5833
6197.63 5717
6198.38 5813
6199.12 5887
6199.86 5818
6200.61 5653
6201.35 5668
6202.09 5803
6202.84 6024
6203.58 6321
6204.32 6590
6205.07 7275
6205.81 8635
6206.55 10191
6207.30 12407
6208.04 15387
6208.78 18346
6209.53 21600
6210.27 23878
6211.01 25310
6211.76 24706
6212.50 23188
6213.25 20957
6213.99 18349
6214.73 15425
6215.48 12976
6216.22 10786
6216.97 9101
6217.71 7520
6218.45 6483
6219.20 5817
6219.94 5290
6220.69 4719
6221.43 4362
6222.18 4210
6222.92 4038
6223.66 3895
6224.41 3849
6225.15 3817
6225.90 3724
6226.64 3629
6227.39 3433
6228.13 3352
6228.88 3216
6229.62 2968
6230.37 2779
6231.11 2726
6231.86 2654
6232.60 2553
6233.35 2621
6234.09 2647
6234.84 2694
6235.58 2852
6236.33 2818
6237.07 2957
6237.82 2919
6238.56 2966
6239.31 2991
6240.05 2904
6240.80 2969
6241.55 2972
6242.29 2935
6243.04 2993
6243.78 3048
6244.53 3185
6245.27 3319
6246.02 3475
6246.77 3633
6247.51 3845
6248.26 4013
6249.00 4154
6249.75 4261
6250.50 4514
6251.24 4427
6251.99 4268
6252.73 4094
6253.48 3893
6254.23 3902
6254.97 3765
6255.72 3589
6256.47 3495
6257.21 3510
6257.96 3448
6258.71 3489
6259.45 3484
6260.20 3432
6260.95 3395
6261.69 3395
6262.44 3375
6263.19 3341
6263.93 3376
6264.68 3337
6265.43 3318
6266.17 3409
6266.92 3294
6267.67 3307
6268.42 3337
6269.16 3406
6269.91 3442
6270.66 3304
6271.41 3332
6272.15 3377
6272.90 3253
6273.65 3260
6274.39 3229
6275.14 3180
6275.89 3326
6276.64 3404
6277.39 3428
6278.13 3564
6278.88 3572
6279.63 3595
6280.38 3484
6281.12 3432
6281.87 3226
6282.62 3016
6283.37 2859
6284.12 2841
6284.87 2809
6285.61 2743
6286.36 2725
6287.11 2694
6287.86 2746
6288.61 2814
6289.35 2748
6290.10 2815
6290.85 2878
6291.60 2887
6292.35 2790
6293.10 2685
6293.85 2603
6294.60 2526
6295.34 2462
6296.09 2506
6296.84 2452
6297.59 2533
6298.34 2495
6299.09 2395
6299.84 2319
6300.59 2384
6301.34 2443
6302.08 2493
6302.83 2495
6303.58 2427
6304.33 2491
6305.08 2491
6305.83 2435
6306.58 2476
6307.33 2307
6308.08 2312
6308.83 2314
6309.58 2394
6310.33 2385
6311.08 2293
6311.83 2332
6312.58 2367
6313.33 2288
6314.08 2243
6314.83 2176
6315.58 2216
6316.33 2223
6317.08 2285
6317.83 2143
6318.58 2097
6319.33 2208
6320.08 2199
6320.83 2159
6321.58 2181
6322.33 2174
6323.08 2096
6323.83 2156
6324.58 2091
6325.33 2074
6326.08 2100
6326.83 2066
6327.58 2071
6328.33 2062
6329.08 2071
6329.84 2127
6330.59 2149
6331.34 2100
6332.09 2065
6332.84 2099
6333.59 2068
6334.34 2086
6335.09 2038
6335.84 2048
6336.60 2072
6337.35 2092
6338.10 2087
6338.85 2032
6339.60 2053
6340.35 2097
6341.10 2175
6341.85 2037
6342.61 2060
6343.36 2136
6344.11 2143
6344.86 2090
6345.61 2093
6346.37 2193
6347.12 2195
6347.87 2192
6348.62 2290
6349.37 2205
6350.12 2275
6350.88 2375
6351.63 2489
6352.38 2558
6353.13 2770
6353.89 2829
6354.64 2901
6355.39 2882
6356.14 2817
6356.90 2775
6357.65 2746
6358.40 2512
6359.15 2384
6359.91 2271
6360.66 2197
6361.41 2186
6362.16 2175
6362.92 2087
6363.67 2088
6364.42 2148
6365.17 2132
6365.93 2131
6366.68 2175
6367.43 2207
6368.19 2109
6368.94 2127
6369.69 2087
6370.45 2063
6371.20 2050
6371.95 2038
6372.71 2127
6373.46 2110
6374.21 2083
6374.97 2103
6375.72 2035
6376.47 2009
6377.23 2071
6377.98 2080
6378.73 2007
6379.49 1971
6380.24 1960
6381.00 2035
6381.75 2087
6382.50 2049
6383.26 2067
6384.01 1973
6384.77 1989
6385.52 1997
6386.27 1924
6387.03 1857
6387.78 1899
6388.54 1894
6389.29 1877
6390.05 1912
6390.80 1895
6391.55 1890
6392.31 1924
6393.06 1891
6393.82 1888
6394.57 1810
6395.33 1830
6396.08 1801
6396.84 1761
6397.59 1724
6398.35 1850
6399.10 1835
6399.86 1846
6400.61 1776
6401.37 1736
6402.12 1707
6402.88 1719
6403.63 1725
6404.39 1671
6405.14 1706
6405.90 1747
6406.65 1806
6407.41 1806
6408.16 1776
6408.92 1798
6409.68 1839
6410.43 1858
6411.19 1829
6411.94 1820
6412.70 1770
6413.45 1735
6414.21 1776
6414.97 1764
6415.72 1776
6416.48 1806
6417.23 1752
6417.99 1733
6418.75 1787
6419.50 1752
6420.26 1835
6421.01 1734
6421.77 1765
6422.53 1795
6423.28 1804
6424.04 1834
6424.80 1777
6425.55 1795
6426.31 1807
6427.07 1810
6427.82 1753
6428.58 1790
6429.34 1803
6430.09 1822
6430.85 1790
6431.61 1835
6432.36 1812
6433.12 1809
6433.88 1863
6434.63 1898
6435.39 1805
6436.15 1801
6436.91 1795
6437.66 1839
6438.42 1876
6439.18 1826
6439.93 1918
6440.69 1875
6441.45 1869
6442.21 1915
6442.96 1969
6443.72 1988
6444.48 1986
6445.24 2088
6445.99 2004
6446.75 2009
6447.51 1971
6448.27 1933
6449.03 1932
6449.78 1934
6450.54 1998
6451.30 1978
6452.06 2020
6452.82 2011
6453.57 1998
6454.33 2097
6455.09 2021
6455.85 1942
6456.61 2054
6457.37 2035
6458.12 2037
6458.88 2068
6459.64 2030
6460.40 2113
6461.16 2203
6461.92 2178
6462.67 2189
6463.43 2263
6464.19 2293
6464.95 2159
6465.71 2219
6466.47 2317
6467.23 2355
6467.99 2319
6468.75 2375
6469.50 2424
6470.26 2426
6471.02 2448
6471.78 2450
6472.54 2334
6473.30 2451
6474.06 2430
6474.82 2538
6475.58 2504
6476.34 2536
6477.10 2606
6477.86 2525
6478.62 2608
6479.38 2636
6480.14 2698
6480.90 2712
6481.66 2780
6482.42 2707
6483.18 2736
6483.94 2782
6484.70 2859
6485.46 2889
6486.22 2984
6486.98 2951
6487.74 3010
6488.50 3045
6489.26 3111
6490.02 3151
6490.78 3144
6491.54 3255
6492.30 3375
6493.06 3489
6493.82 3517
6494.58 3590
6495.34 3683
6496.10 3748
6496.86 3888
6497.62 3965
6498.38 3984
6499.14 3899
6499.90 3874
6500.66 3872
6501.43 3799
6502.19 3905
6502.95 3763
6503.71 3928
6504.47 3866
6505.23 3976
6505.99 4104
6506.75 4137
6507.52 4298
6508.28 4379
6509.04 4486
6509.80 4527
6510.56 4569
6511.32 4561
6512.08 4643
6512.85 4724
6513.61 4833
6514.37 4735
6515.13 4619
6515.89 4688
6516.65 4651
6517.42 4724
6518.18 4646
6518.94 4767
6519.70 4958
6520.46 4965
6521.23 5093
6521.99 5087
6522.75 5269
6523.51 5533
6524.27 5613
6525.04 5993
6525.80 6404
6526.56 6916
6527.32 7432
6528.09 7822
6528.85 8212
6529.61 8416
6530.37 8621
6531.14 8444
6531.90 8237
6532.66 8129
6533.43 8352
6534.19 8757
6534.95 9802
6535.71 11055
6536.48 12597
6537.24 14328
6538.00 15151
6538.77 15382
6539.53 14722
6540.29 13427
6541.06 12031
6541.82 10413
6542.58 8916
6543.35 7649
6544.11 6526
6544.87 5851
6545.64 5243
6546.40 4894
6547.16 4421
6547.93 4162
6548.69 3949
6549.45 3845
6550.22 3804
6550.98 3786
6551.75 3665
6552.51 3617
6553.27 3669
6554.04 3618
6554.80 3660
6555.57 3566
6556.33 3459
6557.09 3386
6557.86 3414
6558.62 3487
6559.39 3359
6560.15 3353
6560.92 3287
6561.68 3454
6562.45 3534
6563.21 3749
6563.97 3732
6564.74 3962
6565.50 4048
6566.27 3873
6567.03 3884
6567.80 3921
6568.56 3917
6569.33 3939
6570.09 3844
6570.86 3876
6571.62 4012
6572.39 4019
6573.15 3910
6573.92 4165
6574.68 4343
6575.45 4385
6576.21 4498
6576.98 4449
6577.74 4659
6578.51 4692
6579.28 4862
6580.04 4838
6580.81 5006
6581.57 5013
6582.34 5043
6583.10 5026
6583.87 4974
6584.64 4775
6585.40 4576
6586.17 4478
6586.93 4461
6587.70 4389
6588.47 4400
6589.23 4546
6590.00 4677
6590.76 4541
6591.53 4766
6592.30 4986
6593.06 5179
6593.83 5639
6594.59 6217
6595.36 6599
6596.13 7001
6596.89 7006
6597.66 6926
6598.43 6781
6599.19 6537
6599.96 6139
6600.73 5631
6601.49 5195
6602.26 4846
6603.03 4413
6603.79 4128
6604.56 4026
6605.33 3786
6606.10 3681
6606.86 3697
6607.63 3646
6608.40 3538
6609.16 3563
6609.93 3483
6610.70 3439
6611.47 3386
6612.23 3230
6613.00 3291
6613.77 3249
6614.54 3165
6615.30 3050
6616.07 3026
6616.84 3043
6617.61 3003
6618.37 2939
6619.14 2989
6619.91 2927
6620.68 3082
6621.45 3028
6622.21 2965
6622.98 2995
6623.75 2967
6624.52 3035
6625.29 3012
6626.05 2878
6626.82 2925
6627.59 2855
6628.36 2937
6629.13 2925
6629.90 2851
6630.66 2923
6631.43 2967
6632.20 3015
6632.97 3194
6633.74 3498
6634.51 3596
6635.28 3935
6636.05 3832
6636.81 3864
6637.58 3859
6638.35 3684
6639.12 3457
6639.89 3424
6640.66 3252
6641.43 3099
6642.20 2972
6642.97 2899
6643.74 2895
6644.50 2764
6645.27 2721
6646.04 2717
6646.81 2727
6647.58 2758
6648.35 2702
6649.12 2823
6649.89 2771
6650.66 2741
6651.43 2732
6652.20 2787
6652.97 2874
6653.74 2869
6654.51 2789
6655.28 2755
6656.05 2692
6656.82 2735
6657.59 2725
6658.36 2669
6659.13 2713
6659.90 2711
6660.67 2575
6661.44 2626
6662.21 2578
6662.98 2512
6663.75 2481
6664.52 2473
6665.29 2431
6666.06 2415
6666.83 2379
6667.60 2379
6668.37 2416
6669.14 2440
6669.92 2377
6670.69 2415
6671.46 2437
6672.23 2477
6673.00 2463
6673.77 2468
6674.54 2492
6675.31 2473
6676.08 2432
6676.85 2437
6677.63 2399
6678.40 2403
6679.17 2383
6679.94 2471
6680.71 2438
6681.48 2486
6682.25 2550
6683.03 2509
6683.80 2594
6684.57 2600
6685.34 2774
6686.11 2844
6686.88 2911
6687.66 2926
6688.43 2935
6689.20 2913
6689.97 2827
6690.74 2671
6691.51 2607
6692.29 2523
6693.06 2432
6693.83 2345
6694.60 2230
6695.38 2240
6696.15 2190
6696.92 2106
6697.69 2208
6698.46 2240
6699.24 2151
6700.01 2151
6700.78 2131
6701.55 2168
6702.33 2217
6703.10 2116
6703.87 2128
6704.65 2130
6705.42 2116
6706.19 2153
6706.96 2158
6707.74 2071
6708.51 2100
6709.28 2148
6710.06 2132
6710.83 2046
6711.60 2157
6712.38 2134
6713.15 2125
6713.92 2023
6714.69 2061
6715.47 2114
6716.24 2106
6717.02 1997
6717.79 1971
6718.56 2054
6719.34 1926
6720.11 1895
6720.88 1952
6721.66 2070
6722.43 1920
6723.20 1957
6723.98 1960
6724.75 2015
6725.53 1938
6726.30 1963
6727.07 1938
6727.85 2009
6728.62 2032
6729.40 1927
6730.17 1955
6730.95 1933
6731.72 1892
6732.49 1924
6733.27 1889
6734.04 1922
6734.82 1907
6735.59 1941
6736.37 1950
6737.14 2042
6737.92 2080
6738.69 1968
6739.46 2026
6740.24 1974
6741.01 1998
6741.79 1964
6742.56 1976
6743.34 1994
6744.11 2048
6744.89 2006
6745.66 1979
6746.44 2034
6747.21 2111
6747.99 2085
6748.77 2132
6749.54 2121
6750.32 2090
6751.09 2100
6751.87 2271
6752.64 2297
6753.42 2400
6754.19 2492
6754.97 2505
6755.75 2605
6756.52 2553
6757.30 2461
6758.07 2371
6758.85 2234
6759.62 2098
6760.40 2025
6761.18 2059
6761.95 2024
6762.73 2030
6763.50 1988
6764.28 1940
6765.06 1912
6765.83 1882
6766.61 1896
6767.39 1974
6768.16 1936
6768.94 1917
6769.72 1984
6770.49 1890
6771.27 1860
6772.04 1854
6772.82 1869
6773.60 1948
6774.37 1909
6775.15 1860
6775.93 1851
6776.71 1872
6777.48 1932
6778.26 1928
6779.04 1892
6779.81 1957
6780.59 1997
6781.37 2018
6782.14 2029
6782.92 1995
6783.70 1978
6784.48 2043
6785.25 2000
6786.03 1888
6786.81 1904
6787.59 1916
6788.36 1834
6789.14 1794
6789.92 1750
6790.70 1798
6791.47 1757
6792.25 1702
6793.03 1763
6793.81 1775
6794.59 1793
6795.36 1723
6796.14 1772
6796.92 1748
6797.70 1778
6798.48 1716
6799.25 1757
6800.03 1733
6800.81 1702
6801.59 1771
6802.37 1797
6803.15 1753
6803.92 1778
6804.70 1748
6805.48 1815
6806.26 1770
6807.04 1721
6807.82 1772
6808.60 1756
6809.38 1644
6810.15 1616
6810.93 1707
6811.71 1700
6812.49 1761
6813.27 1745
6814.05 1681
6814.83 1696
6815.61 1650
6816.39 1715
6817.17 1690
6817.94 1652
6818.72 1692
6819.50 1769
6820.28 1769
6821.06 1685
6821.84 1769
6822.62 1688
6823.40 1697
6824.18 1686
6824.96 1647
6825.74 1730
6826.52 1729
6827.30 1780
6828.08 1747
6828.86 1660
6829.64 1685
6830.42 1717
6831.20 1734
6831.98 1757
6832.76 1772
6833.54 1758
6834.32 1749
6835.10 1716
6835.88 1708
6836.66 1697
6837.44 1701
6838.22 1697
6839.00 1728
6839.78 1775
6840.56 1779
6841.34 1678
6842.12 1690
6842.90 1659
6843.68 1654
6844.47 1730
6845.25 1769
6846.03 1756
6846.81 1824
6847.59 1851
6848.37 2053
6849.15 2285
6849.93 2663
6850.71 2844
6851.49 3224
6852.28 3448
6853.06 3541
6853.84 3507
6854.62 3341
6855.40 3105
6856.18 2920
6856.96 2597
6857.75 2387
6858.53 2240
6859.31 2154
6860.09 2084
6860.87 1939
6861.65 1885
6862.44 1913
6863.22 1926
6864.00 1792
6864.78 1840
6865.56 1892
6866.35 1842
6867.13 1836
6867.91 1958
6868.69 1873
6869.47 1851
6870.26 1851
6871.04 1930
6871.82 1840
6872.60 1838
6873.39 1803
6874.17 1802
6874.95 1859
6875.73 1823
6876.52 1830
6877.30 1887
6878.08 1883
6878.86 1972
6879.65 2053
6880.43 2016
6881.21 2026
6881.99 2119
6882.78 2085
6883.56 2095
6884.34 2213
6885.13 2169
6885.91 2256
6886.69 2485
6887.48 2601
6888.26 2850
6889.04 3016
6889.83 3270
6890.61 3461
6891.39 3329
6892.18 3213
6892.96 2952
6893.74 2655
6894.53 2576
6895.31 2468
6896.09 2313
6896.88 2348
6897.66 2302
6898.45 2371
6899.23 2345
6900.01 2373
6900.80 2400
6901.58 2355
6902.37 2383
6903.15 2417
6903.93 2427
6904.72 2364
6905.50 2272
6906.29 2274
6907.07 2317
6907.86 2289
6908.64 2297
6909.42 2301
6910.21 2360
6910.99 2256
6911.78 2266
6912.56 2253
6913.35 2238
6914.13 2144
6914.92 2134
6915.70 2217
6916.49 2176
6917.27 2144
6918.06 2205
6918.84 2184
6919.63 2239
6920.41 2172
6921.20 2131
6921.98 2239
6922.77 2183
6923.55 2228
6924.34 2245
6925.12 2248
6925.91 2188
6926.69 2239
6927.48 2219
6928.27 2247
6929.05 2211
6929.84 2273
6930.62 2275
6931.41 2376
6932.19 2282
6932.98 2337
6933.77 2440
6934.55 2565
6935.34 2490
6936.12 2383
6936.91 2514
6937.69 2542
6938.48 2559
6939.27 2661
6940.05 2650
6940.84 2708
6941.63 2701
6942.41 2750
6943.20 2788
6943.99 2847
6944.77 2910
6945.56 2987
6946.34 3033
6947.13 2997
6947.92 2976
6948.70 2996
6949.49 2999
6950.28 3049
6951.07 3117
6951.85 3067
6952.64 2912
6953.43 3064
6954.21 3027
6955.00 3076
6955.79 3170
6956.57 3282
6957.36 3267
6958.15 3362
6958.94 3376
6959.72 3313
6960.51 3304
6961.30 3244
6962.09 3360
6962.87 3322
6963.66 3410
6964.45 3406
6965.24 3337
6966.02 3411
6966.81 3386
6967.60 3623
6968.39 3567
6969.17 3700
6969.96 3723
6970.75 3832
6971.54 3932
6972.33 3994
6973.11 3984
6973.90 3979
6974.69 3928
6975.48 3965
6976.27 4062
6977.06 4079
6977.84 4062
6978.63 4199
6979.42 4398
6980.21 4502
6981.00 4887
6981.79 5130
6982.57 5515
6983.36 6018
6984.15 6777
6984.94 7687
6985.73 8911
6986.52 9840
6987.31 10280
6988.10 10437
6988.89 10121
6989.67 9519
6990.46 8947
6991.25 7844
6992.04 7014
6992.83 6314
6993.62 5815
6994.41 5365
6995.20 5215
6995.99 5259
6996.78 5276
6997.57 5818
6998.36 6702
6999.15 7570
6999.94 8402
7000.72 9106
7001.51 9554
7002.30 9704
7003.09 9427
7003.88 8696
7004.67 7910
7005.46 6784
7006.25 6039
7007.04 5143
7007.83 4445
7008.62 4074
7009.41 3746
7010.20 3525
7010.99 3311
7011.78 3198
7012.57 3316
7013.37 3249
7014.16 3273
7014.95 3353
7015.74 3202
7016.53 3087
7017.32 3035
7018.11 2897
7018.90 2741
7019.69 2695
7020.48 2670
7021.27 2564
7022.06 2622
7022.85 2656
7023.64 2593
7024.43 2614
7025.23 2770
7026.02 2744
7026.81 2655
7027.60 2715
7028.39 2773
7029.18 2781
7029.97 2739
7030.76 2642
7031.56 2707
7032.35 2605
7033.14 2504
7033.93 2483
7034.72 2479
7035.51 2471
7036.30 2521
7037.10 2537
7037.89 2596
7038.68 2647
7039.47 2657
7040.26 2614
7041.06 2622
7041.85 2673
7042.64 2661
7043.43 2669
7044.22 2669
7045.02 2569
7045.81 2641
7046.60 2642
7047.39 2574
7048.18 2493
7048.98 2634
7049.77 2698
7050.56 2790
7051.35 2898
7052.15 2981
7052.94 2931
7053.73 2904
7054.52 2828
7055.32 2712
7056.11 2617
7056.90 2562
7057.70 2540
7058.49 2567
7059.28 2467
7060.07 2461
7060.87 2500
7061.66 2414
7062.45 2369
7063.25 2355
7064.04 2393
7064.83 2348
7065.63 2392
7066.42 2342
7067.21 2445
7068.01 2420
7068.80 2304
7069.59 2359
7070.39 2387
7071.18 2352
7071.97 2301
7072.77 2348
7073.56 2307
7074.36 2317
7075.15 2268
7075.94 2264
7076.74 2206
7077.53 2297
7078.33 2246
7079.12 2208
7079.91 2205
7080.71 2192
7081.50 2146
7082.30 2144
7083.09 2181
7083.88 2248
7084.68 2281
7085.47 2388
7086.27 2444
7087.06 2571
7087.86 2675
7088.65 2836
7089.45 2882
7090.24 2921
7091.04 2932
7091.83 2823
7092.62 2639
7093.42 2438
7094.21 2399
7095.01 2218
7095.80 2035
7096.60 1992
7097.39 1905
7098.19 1865
7098.98 1907
7099.78 1788
7100.58 1732
7101.37 1686
7102.17 1615
7102.96 1684
7103.76 1620
7104.55 1642
7105.35 1650
7106.14 1607
7106.94 1557
7107.73 1604
7108.53 1595
7109.33 1519
7110.12 1485
7110.92 1483
7111.71 1563
7112.51 1565
7113.31 1559
7114.10 1516
7114.90 1563
7115.69 1481
7116.49 1591
7117.29 1558
7118.08 1552
7118.88 1515
7119.67 1524
7120.47 1576
7121.27 1534
7122.06 1478
7122.86 1489
7123.66 1524
7124.45 1538
7125.25 1585
7126.05 1546
7126.84 1596
7127.64 1536
7128.44 1562
7129.23 1567
7130.03 1617
7130.83 1617
7131.62 1613
7132.42 1575
7133.22 1559
7134.02 1533
7134.81 1585
7135.61 1570
7136.41 1581
7137.21 1570
7138.00 1522
7138.80 1574
7139.60 1531
7140.39 1526
7141.19 1535
7141.99 1525
7142.79 1522
7143.59 1531
7144.38 1571
7145.18 1609
7145.98 1587
7146.78 1591
7147.57 1540
7148.37 1539
7149.17 1556
7149.97 1541
7150.77 1536
7151.56 1458
7152.36 1469
7153.16 1465
7153.96 1453
7154.76 1395
7155.56 1448
7156.35 1513
7157.15 1552
7157.95 1471
7158.75 1460
7159.55 1498
7160.35 1519
7161.14 1526
7161.94 1488
7162.74 1413
7163.54 1423
7164.34 1484
7165.14 1464
7165.94 1455
7166.74 1391
7167.54 1380
7168.33 1403
7169.13 1423
7169.93 1463
7170.73 1439
7171.53 1425
7172.33 1466
7173.13 1430
7173.93 1421
7174.73 1397
7175.53 1350
7176.33 1367
7177.13 1358
7177.93 1351
7178.73 1375
7179.53 1429
7180.33 1525
7181.13 1501
7181.92 1481
7182.72 1519
7183.52 1584
7184.32 1688
7185.12 1675
7185.92 1687
7186.72 1612
7187.52 1567
7188.32 1484
7189.13 1456
7189.93 1478
7190.73 1404
7191.53 1416
7192.33 1308
7193.13 1340
7193.93 1336
7194.73 1312
7195.53 1324
7196.33 1264
7197.13 1238
7197.93 1323
7198.73 1397
7199.53 1301
7200.33 1348
7201.13 1331
7201.93 1323
7202.74 1365
7203.54 1351
7204.34 1321
7205.14 1402
7205.94 1316
7206.74 1273
7207.54 1342
7208.34 1328
7209.14 1336
7209.95 1356
7210.75 1403
7211.55 1358
7212.35 1359
7213.15 1381
7213.95 1368
7214.75 1312
7215.56 1395
7216.36 1375
7217.16 1326
7217.96 1397
7218.76 1463
7219.57 1382
7220.37 1435
7221.17 1400
7221.97 1350
7222.77 1348
7223.58 1435
7224.38 1427
7225.18 1451
7225.98 1398
7226.78 1388
7227.59 1363
7228.39 1370
7229.19 1480
7229.99 1455
7230.80 1360
7231.60 1412
7232.40 1416
7233.20 1453
7234.01 1413
7234.81 1380
7235.61 1483
7236.42 1512
7237.22 1562
7238.02 1555
7238.82 1510
7239.63 1547
7240.43 1618
7241.23 1649
7242.04 1566
7242.84 1608
7243.64 1620
7244.45 1615
7245.25 1639
7246.05 1616
7246.86 1653
7247.66 1691
7248.46 1711
7249.27 1646
7250.07 1627
7250.87 1690
7251.68 1710
7252.48 1661
7253.29 1684
7254.09 1715
7254.89 1788
7255.70 1747
7256.50 1788
7257.30 1832
7258.11 1853
7258.91 1801
7259.72 1883
7260.52 1906
7261.33 1930
7262.13 1869
7262.93 1874
7263.74 1942
7264.54 1947
7265.35 1973
7266.15 1961
7266.96 1998
7267.76 2041
7268.57 2116
7269.37 2077
7270.17 2128
7270.98 2168
7271.78 2285
7272.59 2244
7273.39 2134
7274.20 2203
7275.00 2219
7275.81 2209
7276.61 2258
7277.42 2312
7278.22 2343
7279.03 2432
7279.83 2497
7280.64 2653
7281.44 2798
7282.25 3180
7283.06 3456
7283.86 3866
7284.67 4425
7285.47 4858
7286.28 5206
7287.08 5316
7287.89 5112
7288.69 4829
7289.50 4447
7290.31 3974
7291.11 3684
7291.92 3320
7292.72 3129
7293.53 2810
7294.34 2692
7295.14 2635
7295.95 2652
7296.75 2560
7297.56 2554
7298.37 2537
7299.17 2649
7299.98 2595
7300.79 2516
7301.59 2564
7302.40 2672
7303.21 2686
7304.01 2721
7304.82 2806
7305.63 2775
7306.43 2817
7307.24 2923
7308.05 3003
7308.85 3145
7309.66 3354
7310.47 3494
7311.27 3752
7312.08 3821
7312.89 3784
7313.69 3832
7314.50 3792
7315.31 3590
7316.12 3661
7316.92 3643
7317.73 3612
7318.54 3626
7319.35 3993
7320.15 4332
7320.96 4601
7321.77 5109
7322.58 5292
7323.38 5357
7324.19 5257
7325.00 5012
7325.81 4724
7326.61 4315
7327.42 3797
7328.23 3510
7329.04 3268
7329.85 2971
7330.65 2716
7331.46 2624
7332.27 2515
7333.08 2458
7333.89 2425
7334.69 2358
7335.50 2393
7336.31 2384
7337.12 2348
7337.93 2309
7338.74 2390
7339.54 2360
7340.35 2421
7341.16 2379
7341.97 2409
7342.78 2404
7343.59 2346
7344.40 2447
7345.21 2433
7346.01 2504
7346.82 2548
7347.63 2574
7348.44 2609
7349.25 2566
7350.06 2610
7350.87 2557
7351.68 2525
7352.49 2564
7353.30 2471
7354.11 2375
7354.92 2372
7355.72 2357
7356.53 2310
7357.34 2295
7358.15 2384
7358.96 2411
7359.77 2338
7360.58 2321
7361.39 2340
7362.20 2435
7363.01 2494
7363.82 2511
7364.63 2489
7365.44 2516
7366.25 2452
7367.06 2518
7367.87 2460
7368.68 2570
7369.49 2552
7370.30 2539
7371.11 2451
7371.92 2514
7372.73 2547
7373.54 2648
7374.35 2572
7375.16 2589
7375.97 2697
7376.79 2711
7377.60 2774
7378.41 2775
7379.22 3025
7380.03 3139
7380.84 3461
7381.65 3591
7382.46 3834
7383.27 3979
7384.08 4067
7384.89 3902
7385.70 3747
7386.52 3488
7387.33 3178
7388.14 2906
7388.95 2914
7389.76 2702
7390.57 2559
7391.38 2505
7392.19 2459
7393.01 2351
7393.82 2302
7394.63 2294
7395.44 2249
7396.25 2251
7397.06 2369
7397.88 2390
7398.69 2498
7399.50 2726
7400.31 2815
7401.12 2945
7401.94 3118
7402.75 3116
7403.56 3076
7404.37 3178
7405.18 2988
7406.00 2883
7406.81 2834
7407.62 2726
7408.43 2656
7409.25 2664
7410.06 2632
7410.87 2638
7411.68 2383
7412.49 2325
7413.31 2233
7414.12 2082
7414.93 1981
7415.75 1919
7416.56 1924
7417.37 1824
7418.18 1783
7419.00 1707
7419.81 1714
7420.62 1736
7421.44 1737
7422.25 1714
7423.06 1699
7423.88 1691
7424.69 1682
7425.50 1675
7426.31 1666
7427.13 1635
7427.94 1595
7428.76 1616
7429.57 1674
7430.38 1630
7431.20 1623
7432.01 1647
7432.82 1628
7433.64 1513
7434.45 1540
7435.26 1598
7436.08 1572
7436.89 1613
7437.71 1665
7438.52 1607
7439.33 1615
7440.15 1619
7440.96 1599
7441.78 1654
7442.59 1592
7443.40 1654
7444.22 1659
7445.03 1622
7445.85 1555
7446.66 1537
7447.48 1547
7448.29 1587
7449.11 1578
7449.92 1556
7450.73 1537
7451.55 1534
7452.36 1530
7453.18 1504
7453.99 1537
7454.81 1562
7455.62 1475
7456.44 1549
7457.25 1488
7458.07 1490
7458.88 1484
7459.70 1463
7460.51 1490
7461.33 1480
7462.14 1437
7462.96 1462
7463.77 1396
7464.59 1478
7465.41 1474
7466.22 1483
7467.04 1522
7467.85 1507
7468.67 1528
7469.48 1533
7470.30 1521
7471.11 1482
7471.93 1494
7472.75 1457
7473.56 1489
7474.38 1475
7475.19 1446
7476.01 1436
7476.83 1402
7477.64 1352
7478.46 1342
7479.27 1440
7480.09 1385
7480.91 1386
7481.72 1288
7482.54 1401
7483.36 1337
7484.17 1339
7484.99 1312
7485.81 1291
7486.62 1306
7487.44 1317
7488.26 1364
7489.07 1353
7489.89 1280
7490.71 1272
7491.52 1287
7492.34 1311
7493.16 1279
7493.97 1255
7494.79 1214
7495.61 1239
7496.43 1242
7497.24 1226
7498.06 1222
7498.88 1249
7499.69 1270
7500.51 1289
7501.33 1260
7502.15 1234
7502.96 1260
7503.78 1210
7504.60 1200
7505.42 1161
7506.23 1182
7507.05 1213
7507.87 1218
7508.69 1211
7509.51 1195
7510.32 1147
7511.14 1177
7511.96 1174
7512.78 1151
7513.60 1205
7514.41 1233
7515.23 1160
7516.05 1177
7516.87 1189
7517.69 1179
7518.50 1148
7519.32 1169
7520.14 1143
7520.96 1135
7521.78 1164
7522.60 1098
7523.42 1209
7524.23 1229
7525.05 1164
7525.87 1188
7526.69 1173
7527.51 1156
7528.33 1147
7529.15 1217
7529.97 1179
7530.78 1134
7531.60 1179
7532.42 1181
7533.24 1167
7534.06 1216
7534.88 1160
7535.70 1204
7536.52 1155
7537.34 1147
7538.16 1241
7538.98 1185
7539.80 1195
7540.62 1195
7541.44 1218
7542.26 1239
7543.08 1214
7543.89 1235
7544.71 1234
7545.53 1249
7546.35 1257
7547.17 1273
7547.99 1183
7548.81 1217
7549.63 1186
7550.45 1239
7551.27 1210
7552.09 1199
7552.91 1230
7553.73 1222
7554.56 1227
7555.38 1204
7556.20 1204
7557.02 1190
7557.84 1230
7558.66 1212
7559.48 1287
7560.30 1288
7561.12 1255
7561.94 1218
7562.76 1246
7563.58 1184
7564.40 1227
7565.22 1191
7566.04 1203
7566.86 1199
7567.69 1232
7568.51 1237
7569.33 1258
7570.15 1224
7570.97 1213
7571.79 1248
7572.61 1141
7573.43 1162
7574.26 1215
7575.08 1211
7575.90 1156
7576.72 1194
7577.54 1210
7578.36 1244
7579.18 1194
7580.01 1166
7580.83 1212
7581.65 1186
7582.47 1210
7583.29 1236
7584.12 1301
7584.94 1291
7585.76 1226
7586.58 1294
7587.40 1301
7588.23 1284
7589.05 1327
7589.87 1340
7590.69 1323
7591.51 1345
7592.34 1344
7593.16 1343
7593.98 1327
7594.80 1329
7595.63 1312
7596.45 1313
7597.27 1312
7598.09 1325
7598.92 1351
7599.74 1353
7600.56 1364
7601.39 1343
7602.21 1471
7603.03 1492
7603.85 1534
7604.68 1535
7605.50 1562
7606.32 1618
7607.15 1683
7607.97 1633
7608.79 1591
7609.62 1542
7610.44 1540
7611.26 1512
7612.09 1501
7612.91 1479
7613.73 1422
7614.56 1410
7615.38 1431
7616.20 1464
7617.03 1393
7617.85 1443
7618.68 1473
7619.50 1549
7620.32 1472
7621.15 1500
7621.97 1472
7622.79 1426
7623.62 1421
7624.44 1481
7625.27 1400
7626.09 1465
7626.92 1474
7627.74 1458
7628.56 1508
7629.39 1574
7630.21 1599
7631.04 1690
7631.86 1755
7632.69 1857
7633.51 1795
7634.34 1801
7635.16 1901
7635.98 1777
7636.81 1763
7637.63 1636
7638.46 1502
7639.28 1428
7640.11 1387
7640.93 1327
7641.76 1246
7642.58 1162
7643.41 1226
7644.23 1174
7645.06 1209
7645.88 1224
7646.71 1184
7647.54 1152
7648.36 1164
7649.19 1166
7650.01 1077
7650.84 1094
7651.66 1101
7652.49 1092
7653.31 1143
7654.14 1105
7654.97 1097
7655.79 1127
7656.62 1142
7657.44 1085
7658.27 1103
7659.09 1073
7659.92 1077
7660.75 1079
7661.57 1078
7662.40 1125
7663.22 1138
7664.05 1118
7664.88 1055
7665.70 1079
7666.53 1093
7667.36 1079
7668.18 1064
7669.01 1095
7669.84 1075
7670.66 1115
7671.49 1090
7672.32 1161
7673.14 1177
7673.97 1159
7674.80 1085
7675.62 1124
7676.45 1113
7677.28 1079
7678.10 1085
7678.93 1084
7679.76 1053
7680.58 1072
7681.41 1037
7682.24 1090
7683.07 1079
7683.89 1100
7684.72 1109
7685.55 1176
7686.38 1136
7687.20 1118
7688.03 1118
7688.86 1124
7689.69 1087
7690.51 1093
7691.34 1119
7692.17 1123
7693.00 1172
7693.82 1109
7694.65 1102
7695.48 1112
7696.31 1142
7697.14 1168
7697.96 1132
7698.79 1178
7699.62 1178
7700.45 1205
7701.28 1178
7702.11 1111
7702.93 1168
7703.76 1181
7704.59 1140
7705.42 1157
7706.25 1165
7707.08 1168
7707.90 1154
7708.73 1117
7709.56 1095
7710.39 1102
7711.22 1048
7712.05 1076
7712.88 1112
7713.71 1111
7714.53 1082
7715.36 1117
7716.19 1127
7717.02 1080
7717.85 1094
7718.68 1096
7719.51 1071
7720.34 1147
7721.17 1091
7722.00 1104
7722.83 1112
7723.66 1130
7724.49 1084
7725.32 1054
7726.14 1086
7726.97 1085
7727.80 1051
7728.63 1112
7729.46 1133
7730.29 1079
7731.12 1049
7731.95 1093
7732.78 1090
7733.61 1037
7734.44 1062
7735.27 1090
7736.10 1047
7736.93 1062
7737.76 1117
7738.59 1120
7739.42 1077
7740.25 1071
7741.08 1122
7741.91 1097
7742.75 1123
7743.58 1135
7744.41 1115
7745.24 1195
7746.07 1261
7746.90 1316
7747.73 1386
7748.56 1550
7749.39 1621
7750.22 1657
7751.05 1557
7751.88 1591
7752.71 1481
7753.55 1441
7754.38 1349
7755.21 1284
7756.04 1296
7756.87 1289
7757.70 1225
7758.53 1218
7759.36 1199
7760.20 1194
7761.03 1211
7761.86 1213
7762.69 1161
7763.52 1124
7764.35 1140
7765.18 1090
7766.02 1117
7766.85 1136
7767.68 1124
7768.51 1029
7769.34 1090
7770.18 1049
7771.01 1039
7771.84 1028
7772.67 1014
7773.50 994
7774.34 1061
7775.17 1033
7776.00 1072
7776.83 1077
7777.66 1041
7778.50 1043
7779.33 1081
7780.16 1091
7780.99 1064
7781.83 1081
7782.66 1092
7783.49 1134
7784.32 1134
7785.16 1030
7785.99 1069
7786.82 1097
7787.66 1150
7788.49 1102
7789.32 1113
7790.15 1103
7790.99 1116
7791.82 1144
7792.65 1063
7793.49 1053
7794.32 1020
7795.15 1097
7795.99 1084
7796.82 1075
7797.65 1087
7798.49 1102
7799.32 1124
7800.15 1177
7800.99 1187
7801.82 1133
7802.65 1138
7803.49 1175
7804.32 1160
7805.16 1177
7805.99 1152
7806.82 1165
7807.66 1218
7808.49 1239
7809.33 1188
7810.16 1175
7810.99 1218
7811.83 1238
7812.66 1207
7813.50 1304
7814.33 1315
7815.17 1365
7816.00 1447
7816.83 1479
7817.67 1499
7818.50 1526
7819.34 1477
7820.17 1539
7821.01 1436
7821.84 1403
7822.68 1392
7823.51 1310
7824.35 1295
7825.18 1239
7826.02 1266
7826.85 1263
7827.69 1308
7828.52 1279
7829.36 1333
7830.19 1349
7831.03 1329
7831.86 1359
7832.70 1319
7833.53 1365
7834.37 1340
7835.20 1349
7836.04 1291
7836.87 1400
7837.71 1345
7838.54 1364
7839.38 1380
7840.22 1303
7841.05 1342
7841.89 1286
7842.72 1303
7843.56 1243
7844.39 1290
7845.23 1268
7846.07 1222
7846.90 1253
7847.74 1224
7848.57 1145
7849.41 1182
7850.25 1120
7851.08 1133
7851.92 1137
7852.76 1168
7853.59 1177
7854.43 1117
7855.27 1134
7856.10 1185
7856.94 1195
7857.78 1161
7858.61 1172
7859.45 1162
7860.29 1203
7861.12 1284
7861.96 1261
7862.80 1228
7863.63 1218
7864.47 1196
7865.31 1247
7866.14 1147
7866.98 1197
7867.82 1158
7868.66 1184
7869.49 1223
7870.33 1219
7871.17 1209
7872.00 1187
7872.84 1186
7873.68 1226
7874.52 1232
7875.35 1279
7876.19 1250
7877.03 1348
7877.87 1343
7878.70 1338
7879.54 1314
7880.38 1370
7881.22 1364
7882.06 1293
7882.89 1267
7883.73 1343
7884.57 1260
7885.41 1194
7886.25 1166
7887.08 1238
7887.92 1234
7888.76 1225
7889.60 1272
7890.44 1247
7891.28 1213
7892.11 1352
7892.95 1311
7893.79 1341
7894.63 1334
7895.47 1292
7896.31 1305
7897.15 1270
7897.98 1257
7898.82 1327
7899.66 1224
7900.50 1264
7901.34 1306
7902.18 1322
7903.02 1327
7903.86 1360
7904.70 1339
7905.54 1295
7906.37 1245
7907.21 1231
7908.05 1172
7908.89 1164
7909.73 1139
7910.57 1186
7911.41 1224
7912.25 1231
7913.09 1326
7913.93 1309
7914.77 1308
7915.61 1379
7916.45 1479
7917.29 1497
7918.13 1562
7918.97 1639
7919.81 1679
7920.65 1659
7921.49 1643
7922.33 1627
7923.17 1603
7924.01 1491
7924.85 1422
7925.69 1366
7926.53 1251
7927.37 1198
7928.21 1218
7929.05 1126
7929.89 1128
7930.73 1109
7931.57 1086
7932.41 1125
7933.25 1166
7934.09 1139
7934.93 1124
7935.77 1135
7936.61 1119
7937.46 1080
7938.30 1093
7939.14 1085
7939.98 1112
7940.82 1048
7941.66 1125
7942.50 1158
7943.34 1123
7944.18 1121
7945.03 1156
7945.87 1204
7946.71 1200
7947.55 1181
7948.39 1225
7949.23 1228
7950.07 1192
7950.92 1107
7951.76 1154
7952.60 1211
7953.44 1151
7954.28 1176
7955.12 1194
7955.97 1187
7956.81 1200
7957.65 1203
7958.49 1208
7959.33 1180
7960.18 1183
7961.02 1208
7961.86 1205
7962.70 1166
7963.54 1175
7964.39 1178
7965.23 1127
7966.07 1168
7966.91 1166
7967.76 1165
7968.60 1154
7969.44 1217
7970.28 1182
7971.13 1188
7971.97 1177
7972.81 1150
7973.65 1159
7974.50 1098
7975.34 1079
7976.18 1052
7977.03 1096
7977.87 1083
7978.71 1097
7979.55 1106
7980.40 1106
7981.24 1083
7982.08 1077
7982.93 1086
7983.77 1117
7984.61 1063
7985.46 1058
7986.30 1026
7987.14 978
7987.99 992
7988.83 1034
7989.67 1039
7990.52 1027
7991.36 1047
7992.21 1037
7993.05 990
7993.89 1001
7994.74 1023
7995.58 1028
7996.42 987
7997.27 998
7998.11 1002
7998.96 1023
7999.80 998
8000.65 960
8001.49 954
8002.33 961
8003.18 958
8004.02 981
8004.87 986
8005.71 1008
8006.56 969
8007.40 915
8008.24 902
8009.09 886
8009.93 912
8010.78 910
8011.62 959
8012.47 933
8013.31 955
8014.16 961
8015.00 935
8015.85 888
8016.69 921
8017.54 901
8018.38 941
8019.23 874
8020.07 875
8020.92 897
8021.76 887
8022.61 884
8023.45 853
8024.30 916
8025.15 894
8025.99 940
8026.84 924
8027.68 915
8028.53 928
8029.37 904
8030.22 926
8031.07 913
8031.91 868
8032.76 914
8033.60 895
8034.45 851
8035.30 866
8036.14 919
8036.99 931
8037.83 921
8038.68 888
8039.53 867
8040.37 919
8041.22 891
8042.06 920
8042.91 895
8043.76 909
8044.60 932
8045.45 906
8046.30 876
8047.14 897
8047.99 932
8048.84 925
8049.68 923
8050.53 894
8051.38 932
8052.22 954
8053.07 862
8053.92 901
8054.77 898
8055.61 883
8056.46 919
8057.31 872
8058.15 841
8059.00 893
8059.85 834
8060.70 798
8061.54 862
8062.39 905
8063.24 865
8064.09 900
8064.93 923
8065.78 841
8066.63 849
8067.48 851
8068.32 831
8069.17 823
8070.02 843
8070.87 845
8071.72 839
8072.56 846
8073.41 824
8074.26 850
8075.11 893
8075.96 867
8076.80 880
8077.65 891
8078.50 885
8079.35 865
8080.20 887
8081.05 855
8081.89 813
8082.74 861
8083.59 899
8084.44 859
8085.29 815
8086.14 804
8086.99 796
8087.83 824
8088.68 798
8089.53 847
8090.38 829
8091.23 925
8092.08 835
8092.93 804
8093.78 782
8094.63 821
8095.48 832
8096.32 861
8097.17 845
8098.02 835
8098.87 839
8099.72 835
8100.57 838
8101.42 859
8102.27 919
8103.12 861
8103.97 871
8104.82 842
8105.67 906
8106.52 887
8107.37 834
8108.22 829
8109.07 816
8109.92 882
8110.77 812
8111.62 805
8112.47 832
8113.32 842
8114.17 812
8115.02 843
8115.87 895
8116.72 882
8117.57 900
8118.42 914
8119.27 907
8120.12 879
8120.97 919
8121.82 959
8122.67 925
8123.52 899
8124.37 939
8125.22 893
8126.08 914
8126.93 942
8127.78 903
8128.63 913
8129.48 898
8130.33 897
8131.18 857
8132.03 797
8132.88 857
8133.73 825
8134.59 874
8135.44 877
8136.29 884
8137.14 918
8137.99 906
8138.84 893
8139.69 908
8140.55 884
8141.40 844
8142.25 909
8143.10 922
8143.95 897
8144.80 894
8145.66 932
8146.51 933
8147.36 960
8148.21 940
8149.06 940
8149.91 958
8150.77 926
8151.62 941
8152.47 968
8153.32 953
8154.18 936
8155.03 995
8155.88 992
8156.73 1042
8157.59 1081
8158.44 1033
8159.29 1037
8160.14 1018
8161.00 946
8161.85 954
8162.70 903
8163.55 911
8164.41 912
8165.26 944
8166.11 906
8166.96 900
8167.82 950
8168.67 947
8169.52 909
8170.38 871
8171.23 892
8172.08 921
8172.94 902
8173.79 829
8174.64 867
8175.50 827
8176.35 836
8177.20 850
8178.06 867
8178.91 833
8179.76 808
8180.62 783
8181.47 835
8182.32 881
8183.18 842
8184.03 842
8184.89 841
8185.74 840
8186.59 794
8187.45 798
8188.30 800
8189.16 757
8190.01 789
8190.86 769
8191.72 844
8192.57 778
8193.43 773
8194.28 770
8195.14 799
8195.99 819
8196.84 820
8197.70 826
8198.55 782
8199.41 785
8200.26 815
8201.12 834
8201.97 774
8202.83 791
8203.68 843
8204.54 796
8205.39 734
8206.25 781
8207.10 797
8207.96 804
8208.81 837
8209.67 776
8210.52 852
8211.38 804
8212.23 789
8213.09 818
8213.94 812
8214.80 834
8215.65 863
8216.51 819
8217.37 858
8218.22 789
8219.08 781
8219.93 808
8220.79 850
8221.64 855
8222.50 821
8223.36 842
8224.21 852
8225.07 843
8225.92 864
8226.78 829
8227.64 882
8228.49 835
8229.35 871
8230.20 832
8231.06 844
8231.92 844
8232.77 789
8233.63 775
8234.49 775
8235.34 783
8236.20 819
8237.06 825
8237.91 814
8238.77 772
8239.63 818
8240.48 819
8241.34 827
8242.20 792
8243.05 793
8243.91 820
8244.77 812
8245.62 799
8246.48 800
8247.34 818
8248.19 822
8249.05 790
8249.91 834
8250.77 833
8251.62 807
8252.48 810
8253.34 860
8254.20 814
8255.05 786
8255.91 818
8256.77 799
8257.63 820
8258.48 840
8259.34 842
8260.20 792
8261.06 774
8261.92 822
8262.77 793
8263.63 774
8264.49 794
8265.35 792
8266.21 827
8267.06 774
8267.92 816
8268.78 796
8269.64 805
8270.50 816
8271.35 776
8272.21 798
8273.07 806
8273.93 834
8274.79 810
8275.65 816
8276.51 775
8277.36 804
8278.22 822
8279.08 789
8279.94 799
8280.80 826
8281.66 827
8282.52 862
8283.38 865
8284.24 819
8285.09 801
8285.95 808
8286.81 826
8287.67 858
8288.53 847
8289.39 846
8290.25 869
8291.11 881
8291.97 863
8292.83 868
8293.69 812
8294.55 866
8295.41 879
8296.27 830
8297.13 831
8297.99 868
8298.85 850
8299.71 841
8300.56 883
8301.42 894
8302.28 890
8303.14 880
8304.00 866
8304.86 901
8305.73 846
8306.59 856
8307.45 812
8308.31 859
8309.17 885
8310.03 853
8310.89 852
8311.75 841
8312.61 857
8313.47 877
8314.33 889
8315.19 863
8316.05 893
8316.91 903
8317.77 897
8318.63 854
8319.49 851
8320.35 828
8321.22 820
8322.08 858
8322.94 879
8323.80 894
8324.66 885
8325.52 853
8326.38 885
8327.24 903
8328.10 891
8328.97 895
8329.83 839
8330.69 856
8331.55 868
8332.41 868
8333.27 845
8334.13 876
8335.00 867
8335.86 844
8336.72 851
8337.58 889
8338.44 898
8339.30 854
8340.17 839
8341.03 886
8341.89 915
8342.75 891
8343.62 915
8344.48 855
8345.34 884
8346.20 894
8347.06 912
8347.93 875
8348.79 871
8349.65 924
8350.51 913
8351.38 906
8352.24 897
8353.10 916
8353.96 955
8354.83 890
8355.69 920
8356.55 944
8357.41 980
8358.28 911
8359.14 905
8360.00 929
8360.87 993
8361.73 970
8362.59 949
8363.46 938
8364.32 936
8365.18 964
8366.05 956
8366.91 960
8367.77 949
8368.64 953
8369.50 968
8370.36 986
8371.23 996
8372.09 1013
8372.95 1022
8373.82 988
8374.68 1034
8375.54 995
8376.41 1014
8377.27 1029
8378.14 1037
8379.00 1013
8379.86 975
8380.73 1008
8381.59 1070
8382.46 1077
8383.32 985
8384.18 1072
8385.05 1074
8385.91 1035
8386.78 1043
8387.64 1112
8388.51 1110
8389.37 1077
8390.23 1043
8391.10 1050
8391.96 1106
8392.83 1133
8393.69 1095
8394.56 1108
8395.42 1148
8396.29 1131
8397.15 1145
8398.02 1132
8398.88 1158
8399.75 1141
8400.61 1193
8401.48 1230
8402.34 1205
8403.21 1193
8404.07 1203
8404.94 1204
8405.80 1290
8406.67 1261
8407.53 1218
8408.40 1190
8409.26 1213
8410.13 1265
8411.00 1275
8411.86 1312
8412.73 1298
8413.59 1330
8414.46 1352
8415.32 1319
8416.19 1314
8417.06 1364
8417.92 1334
8418.79 1325
8419.65 1302
8420.52 1396
8421.39 1415
8422.25 1449
8423.12 1439
8423.98 1432
8424.85 1546
8425.72 1556
8426.58 1572
8427.45 1600
8428.32 1607
8429.18 1601
8430.05 1564
8430.92 1644
8431.78 1689
8432.65 1644
8433.52 1701
8434.38 1708
8435.25 1710
8436.12 1766
8436.98 1795
8437.85 1788
8438.72 1780
8439.58 1922
8440.45 2005
8441.32 1981
8442.19 1976
8443.05 2083
8443.92 2064
8444.79 2104
8445.65 2152
8446.52 2113
8447.39 2121
8448.26 2104
8449.12 2260
8449.99 2299
8450.86 2334
8451.73 2321
8452.60 2460
8453.46 2540
8454.33 2725
8455.20 2970
8456.07 3265
8456.93 3406
8457.80 3721
8458.67 3827
8459.54 3732
8460.41 3762
8461.27 3591
8462.14 3320
8463.01 3294
8463.88 3020
8464.75 3018
8465.62 2990
8466.48 2986
8467.35 3140
8468.22 3411
8469.09 3897
8469.96 4455
8470.83 4991
8471.70 5345
8472.57 5533
8473.43 5334
8474.30 5065
8475.17 4746
8476.04 4199
8476.91 3722
8477.78 3239
8478.65 2905
8479.52 2563
8480.39 2250
8481.25 2134
8482.12 1982
8482.99 1837
8483.86 1847
8484.73 1777
8485.60 1693
8486.47 1625
8487.34 1658
8488.21 1585
8489.08 1594
8489.95 1559
8490.82 1610
8491.69 1580
8492.56 1480
8493.43 1526
8494.30 1492
8495.17 1498
8496.04 1513
8496.91 1473
8497.78 1464
8498.65 1533
8499.52 1560
8500.39 1629
8501.26 1576
8502.13 1513
8503.00 1488
8503.87 1510
8504.74 1624
8505.61 1550
8506.48 1554
8507.35 1615
8508.22 1647
8509.09 1643
8509.96 1692
8510.83 1704
8511.70 1681
8512.57 1688
8513.45 1667
8514.32 1657
8515.19 1683
8516.06 1622
8516.93 1573
8517.80 1552
8518.67 1540
8519.54 1550
8520.41 1493
8521.29 1534
8522.16 1593
8523.03 1575
8523.90 1659
8524.77 1546
8525.64 1570
8526.51 1597
8527.39 1619
8528.26 1623
8529.13 1653
8530.00 1664
8530.87 1751
8531.74 1723
8532.62 1703
8533.49 1735
8534.36 1724
8535.23 1743
8536.10 1759
8536.98 1792
8537.85 1724
8538.72 1710
8539.59 1773
8540.46 1702
8541.34 1711
8542.21 1665
8543.08 1725
8543.95 1679
8544.83 1631
8545.70 1626
8546.57 1635
8547.44 1646
8548.32 1691
8549.19 1666
8550.06 1670
8550.93 1635
8551.81 1697
8552.68 1746
8553.55 1722
8554.43 1754
8555.30 1803
8556.17 1786
8557.04 1789
8557.92 1744
8558.79 1697
8559.66 1666
8560.54 1620
8561.41 1528
8562.28 1553
8563.16 1507
8564.03 1501
8564.90 1518
8565.78 1482
8566.65 1465
8567.52 1391
8568.40 1443
8569.27 1393
8570.15 1326
8571.02 1367
8571.89 1370
8572.77 1410
8573.64 1394
8574.51 1334
8575.39 1327
8576.26 1328
8577.14 1348
8578.01 1332
8578.88 1349
8579.76 1328
8580.63 1317
8581.51 1287
8582.38 1262
8583.26 1321
8584.13 1306
8585.01 1297
8585.88 1270
8586.75 1307
8587.63 1281
8588.50 1326
8589.38 1333
8590.25 1295
8591.13 1280
8592.00 1290
8592.88 1273
8593.75 1309
8594.63 1311
8595.50 1275
8596.38 1267
8597.25 1311
8598.13 1327
8599.00 1283
8599.88 1297
8600.75 1296
8601.63 1351
8602.50 1315
8603.38 1356
8604.26 1385
8605.13 1435
8606.01 1397
8606.88 1366
8607.76 1384
8608.63 1393
8609.51 1365
8610.38 1334
8611.26 1356
8612.14 1388
8613.01 1399
8613.89 1315
8614.76 1428
8615.64 1359
8616.52 1397
8617.39 1400
8618.27 1412
8619.15 1407
8620.02 1409
8620.90 1429
8621.77 1474
8622.65 1484
8623.53 1454
8624.40 1445
8625.28 1504
8626.16 1579
8627.03 1535
8627.91 1528
8628.79 1547
8629.66 1616
8630.54 1605
8631.42 1632
8632.29 1678
8633.17 1647
8634.05 1694
8634.92 1585
8635.80 1615
8636.68 1635
8637.56 1734
8638.43 1711
8639.31 1638
8640.19 1784
8641.07 1747
8641.94 1751
8642.82 1808
8643.70 1776
8644.57 1795
8645.45 1848
8646.33 1858
8647.21 1788
8648.09 1890
8648.96 1877
8649.84 1855
8650.72 1925
8651.60 1985
8652.47 2001
8653.35 1942
8654.23 1990
8655.11 1993
8655.99 1995
8656.86 2030
8657.74 2072
8658.62 2091
8659.50 2109
8660.38 2062
8661.26 2039
8662.13 2130
8663.01 2029
8663.89 2016
8664.77 2045
8665.65 2160
8666.53 2132
8667.41 2133
8668.28 2197
8669.16 2287
8670.04 2477
8670.92 2514
8671.80 2614
8672.68 2851
8673.56 3126
8674.44 3315
8675.32 3485
8676.20 3612
8677.07 3719
8677.95 3636
8678.83 3553
8679.71 3353
8680.59 3257
8681.47 3014
8682.35 2857
8683.23 2707
8684.11 2611
8684.99 2552
8685.87 2465
8686.75 2475
8687.63 2544
8688.51 2783
8689.39 2913
8690.27 3171
8691.15 3686
8692.03 3901
8692.91 4253
8693.79 4557
8694.67 4690
8695.55 4667
8696.43 4466
8697.31 4317
8698.19 3976
8699.07 3497
8699.95 3183
8700.83 2890
8701.71 2585
8702.59 2319
8703.47 2173
8704.35 2048
8705.23 1939
8706.11 1798
8706.99 1756
8707.87 1720
8708.75 1713
8709.63 1628
8710.52 1599
8711.40 1627
8712.28 1616
8713.16 1644
8714.04 1561
8714.92 1585
8715.80 1561
8716.68 1448
8717.56 1413
8718.45 1416
8719.33 1432
8720.21 1392
8721.09 1412
8721.97 1524
8722.85 1439
8723.73 1453
8724.62 1466
8725.50 1508
8726.38 1465
8727.26 1521
8728.14 1454
8729.02 1491
8729.91 1636
8730.79 1585
8731.67 1591
8732.55 1644
8733.43 1546
8734.32 1529
8735.20 1564
8736.08 1489
8736.96 1501
8737.84 1442
8738.73 1452
8739.61 1475
8740.49 1422
8741.37 1441
8742.26 1465
8743.14 1416
8744.02 1388
8744.90 1447
8745.79 1432
8746.67 1460
8747.55 1526
8748.43 1501
8749.32 1437
8750.20 1487
8751.08 1492
8751.97 1450
8752.85 1516
8753.73 1500
8754.62 1511
8755.50 1538
8756.38 1580
8757.26 1665
8758.15 1705
8759.03 1782
8759.91 1742
8760.80 1842
8761.68 1813
8762.56 1684
8763.45 1696
8764.33 1628
8765.22 1622
8766.10 1558
8766.98 1541
8767.87 1527
8768.75 1515
8769.63 1452
8770.52 1433
8771.40 1397
8772.29 1496
8773.17 1444
8774.05 1469
8774.94 1484
8775.82 1431
8776.71 1420
8777.59 1372
8778.48 1373
8779.36 1364
8780.24 1298
8781.13 1306
8782.01 1257
8782.90 1286
8783.78 1257
8784.67 1246
8785.55 1273
8786.44 1262
8787.32 1277
8788.21 1275
8789.09 1320
8789.98 1310
8790.86 1345
8791.74 1442
8792.63 1490
8793.51 1480
8794.40 1530
8795.29 1490
8796.17 1501
8797.06 1459
8797.94 1420
8798.83 1401
8799.71 1299
8800.60 1260
8801.48 1247
8802.37 1281
8803.25 1243
8804.14 1219
8805.02 1229
8805.91 1253
8806.80 1168
8807.68 1198
8808.57 1111
8809.45 1095
8810.34 1114
8811.23 1073
8812.11 1103
8813.00 1062
8813.88 1102
8814.77 1026
8815.66 1082
8816.54 1065
8817.43 1073
8818.31 1084
8819.20 1072
8820.09 1027
8820.97 1108
8821.86 1039
8822.75 1077
8823.63 1024
8824.52 1069
8825.41 1062
8826.29 965
8827.18 974
8828.07 991
8828.95 1048
8829.84 1072
8830.73 1037
8831.61 1002
8832.50 1012
8833.39 981
8834.28 1003
8835.16 993
8836.05 1000
8836.94 990
8837.82 967
8838.71 996
8839.60 975
8840.49 963
8841.37 927
8842.26 927
8843.15 951
8844.04 929
8844.92 931
8845.81 949
8846.70 895
8847.59 916
8848.47 930
8849.36 934
8850.25 909
8851.14 958
8852.03 918
8852.91 856
8853.80 866
8854.69 870
8855.58 860
8856.47 888
8857.36 864
8858.24 879
8859.13 869
8860.02 921
8860.91 933
8861.80 901
8862.69 918
8863.57 941
8864.46 889
8865.35 927
8866.24 891
8867.13 873
8868.02 861
8868.91 868
8869.80 843
8870.68 852
8871.57 881
8872.46 848
8873.35 854
8874.24 853
8875.13 866
8876.02 865
8876.91 844
8877.80 809
8878.69 844
8879.58 762
8880.47 841
8881.36 806
8882.24 829
8883.13 834
8884.02 815
8884.91 845
8885.80 828
8886.69 832
8887.58 811
8888.47 801
8889.36 840
8890.25 800
8891.14 782
8892.03 793
8892.92 825
8893.81 787
8894.70 767
8895.59 731
8896.48 806
8897.37 807
8898.26 794
8899.15 761
8900.04 768
8900.93 808
8901.82 795
8902.72 804
8903.61 792
8904.50 763
8905.39 792
8906.28 800
8907.17 770
8908.06 783
8908.95 782
8909.84 798
8910.73 802
8911.62 759
8912.51 755
8913.41 754
8914.30 759
8915.19 747
8916.08 746
8916.97 770
8917.86 756
8918.75 764
8919.64 709
8920.54 743
8921.43 706
8922.32 702
8923.21 738
8924.10 705
8924.99 724
8925.88 769
8926.78 701
8927.67 739
8928.56 702
8929.45 726
8930.34 704
8931.24 700
8932.13 728
8933.02 713
8933.91 706
8934.80 716
8935.70 679
8936.59 736
8937.48 755
8938.37 735
8939.27 717
8940.16 661
8941.05 738
8941.94 744
8942.84 729
8943.73 711
8944.62 713
8945.51 719
8946.41 715
8947.30 716
8948.19 713
8949.08 711
8949.98 741
8950.87 727
8951.76 692
8952.66 711
8953.55 688
8954.44 708
8955.34 713
8956.23 675
8957.12 734
8958.02 696
8958.91 686
8959.80 729
8960.70 729
8961.59 693
8962.48 744
8963.38 734
8964.27 692
8965.16 688
8966.06 696
8966.95 674
8967.84 691
8968.74 682
8969.63 700
8970.53 686
8971.42 709
8972.31 701
8973.21 718
8974.10 739
8975.00 699
8975.89 715
8976.78 713
8977.68 685
8978.57 667
8979.47 683
8980.36 665
8981.26 676
8982.15 716
8983.05 732
8983.94 664
8984.83 672
8985.73 661
8986.62 660
8987.52 659
8988.41 672
8989.31 703
8990.20 674
8991.10 673
8991.99 649
8992.89 627
8993.78 678
8994.68 680
8995.57 693
8996.47 711
8997.36 690
8998.26 677
8999.15 669
9000.05 685
9000.95 677
9001.84 695
9002.74 698
9003.63 697
9004.53 658
9005.42 664
9006.32 686
9007.21 710
9008.11 674
9009.01 684
9009.90 691
9010.80 659
9011.69 681
9012.59 643
9013.49 616
9014.38 630
9015.28 666
9016.17 643
9017.07 643
9017.97 695
9018.86 692
9019.76 671
9020.66 653
9021.55 648
9022.45 629
9023.35 713
9024.24 696
9025.14 686
9026.04 708
9026.93 679
9027.83 605
9028.73 659
9029.62 664
9030.52 631
9031.42 642
9032.31 652
9033.21 653
9034.11 592
9035.01 641
9035.90 652
9036.80 652
9037.70 718
9038.59 675
9039.49 617
9040.39 663
9041.29 657
9042.18 656
9043.08 672
9043.98 699
9044.88 712
9045.77 643
9046.67 674
9047.57 681
9048.47 674
9049.37 654
9050.26 701
9051.16 682
9052.06 692
9052.96 717
9053.85 680
9054.75 663
9055.65 687
9056.55 666
9057.45 720
9058.35 721
9059.24 703
9060.14 670
9061.04 666
9061.94 712
9062.84 677
9063.74 686
9064.64 753
9065.53 698
9066.43 616
9067.33 711
9068.23 724
9069.13 689
9070.03 730
9070.93 696
9071.83 713
9072.72 702
9073.62 743
9074.52 698
9075.42 656
9076.32 682
9077.22 653
9078.12 654
9079.02 689
9079.92 680
9080.82 695
9081.72 663
9082.62 702
9083.52 755
9084.42 736
9085.32 690
9086.21 691
9087.11 675
9088.01 672
9088.91 717
9089.81 683
9090.71 664
9091.61 662
9092.51 701
9093.41 707
9094.31 708
9095.21 679
9096.11 759
9097.01 749
9097.91 675
9098.81 677
9099.72 652
9100.62 705
9101.52 702
9102.42 749
9103.32 713
9104.22 663
9105.12 652
9106.02 676
9106.92 671
9107.82 654
9108.72 668
9109.62 675
9110.52 658
9111.42 680
9112.32 703
9113.23 720
9114.13 719
9115.03 657
9115.93 656
9116.83 686
9117.73 664
9118.63 682
9119.53 684
9120.44 637
9121.34 682
9122.24 690
9123.14 668
9124.04 627
9124.94 666
9125.84 643
9126.75 661
9127.65 663
9128.55 657
9129.45 677
9130.35 676
9131.25 694
9132.16 685
9133.06 661
9133.96 685
9134.86 648
9135.76 655
9136.67 688
9137.57 681
9138.47 676
9139.37 706
9140.28 643
9141.18 696
9142.08 695
9142.98 717
9143.89 705
9144.79 683
9145.69 704
9146.59 720
9147.50 696
9148.40 680
9149.30 665
9150.20 700
9151.11 684
9152.01 712
9152.91 718
9153.82 692
9154.72 672
9155.62 695
9156.53 670
9157.43 684
9158.33 702
9159.24 716
9160.14 683
9161.04 731
9161.95 738
9162.85 724
9163.75 691
9164.66 661
9165.56 704
9166.46 701
9167.37 709
9168.27 674
9169.17 695
9170.08 672
9170.98 675
9171.89 668
9172.79 710
9173.69 700
9174.60 693
9175.50 694
9176.41 684
9177.31 680
9178.21 721
9179.12 696
9180.02 726
9180.93 723
9181.83 697
9182.74 704
9183.64 718
9184.55 693
9185.45 738
9186.35 711
9187.26 731
9188.16 718
9189.07 708
9189.97 698
9190.88 715
9191.78 708
9192.69 725
9193.59 702
9194.50 711
9195.40 765
9196.31 694
9197.21 708
9198.12 712
9199.02 789
9199.93 737
9200.83 770
9201.74 785
9202.65 794
9203.55 813
9204.46 808
9205.36 802
9206.27 773
9207.17 750
9208.08 693
9208.98 727
9209.89 739
9210.80 742
9211.70 775
9212.61 743
9213.51 768
9214.42 772
9215.33 752
9216.23 797
9217.14 807
9218.04 822
9218.95 847
9219.86 824
9220.76 812
9221.67 839
9222.58 847
9223.48 800
9224.39 772
9225.30 762
9226.20 728
9227.11 716
9228.01 721
9228.92 724
9229.83 726
9230.74 701
9231.64 696
9232.55 697
9233.46 711
9234.36 710
9235.27 691
9236.18 754
9237.08 768
9237.99 731
9238.90 696
9239.81 683
9240.71 708
9241.62 709
9242.53 690
9243.43 706
9244.34 697
9245.25 706
9246.16 703
9247.07 716
9247.97 655
9248.88 698
9249.79 693
9250.70 693
9251.60 648
9252.51 676
9253.42 687
9254.33 690
9255.24 697
9256.14 685
9257.05 676
9257.96 724
9258.87 672
9259.78 680
9260.68 692
9261.59 747
9262.50 709
9263.41 676
9264.32 704
9265.23 700
9266.13 698
9267.04 667
9267.95 654
9268.86 686
9269.77 714
9270.68 725
9271.59 746
9272.50 754
9273.40 679
9274.31 685
9275.22 691
9276.13 726
9277.04 689
9277.95 734
9278.86 711
9279.77 738
9280.68 703
9281.59 686
9282.50 686
9283.41 703
9284.32 724
9285.22 694
9286.13 731
9287.04 685
9287.95 701
9288.86 657
9289.77 707
9290.68 720
9291.59 719
9292.50 731
9293.41 664
9294.32 695
9295.23 723
9296.14 736
9297.05 754
9297.96 725
9298.87 730
9299.78 748
9300.69 787
9301.60 809
9302.51 788
9303.42 774
9304.33 756
9305.24 741
9306.15 714
9307.07 757
9307.98 800
9308.89 744
9309.80 806
9310.71 844
9311.62 802
9312.53 860
9313.44 861
9314.35 789
9315.26 806
9316.17 799
9317.08 767
9318.00 782
9318.91 771
9319.82 724
9320.73 743
9321.64 722
9322.55 705
9323.46 752
9324.37 720
9325.29 741
9326.20 731
9327.11 735
9328.02 749
9328.93 750
9329.84 738
9330.75 688
9331.67 716
9332.58 736
9333.49 723
9334.40 719
9335.31 769
9336.23 709
9337.14 717
9338.05 710
9338.96 714
9339.87 718
9340.79 714
9341.70 732
9342.61 692
9343.52 748
9344.44 735
9345.35 746
9346.26 720
9347.17 724
9348.09 703
9349.00 731
9349.91 726
9350.82 708
9351.74 732
9352.65 737
9353.56 748
9354.47 724
9355.39 732
9356.30 807
9357.21 743
9358.13 725
9359.04 745
9359.95 719
9360.87 727
9361.78 726
9362.69 703
9363.61 721
9364.52 721
9365.43 680
9366.35 771
9367.26 723
9368.17 730
9369.09 744
9370.00 782
9370.91 780
9371.83 746
9372.74 779
9373.65 801
9374.57 775
9375.48 760
9376.40 752
9377.31 791
9378.22 782
9379.14 772
9380.05 809
9380.97 788
9381.88 798
9382.80 809
9383.71 792
9384.62 813
9385.54 791
9386.45 822
9387.37 778
9388.28 859
9389.20 824
9390.11 804
9391.03 850
9391.94 846
9392.85 839
9393.77 856
9394.68 908
9395.60 899
9396.51 877
9397.43 921
9398.34 919
9399.26 890
9400.17 884
9401.09 855
9402.00 859
9402.92 853
9403.84 825
9404.75 828
9405.67 860
9406.58 877
9407.50 838
9408.41 798
9409.33 760
9410.24 776
9411.16 846
9412.07 791
9412.99 836
9413.91 837
9414.82 858
9415.74 855
9416.65 857
9417.57 865
9418.49 848
9419.40 836
9420.32 863
9421.23 846
9422.15 877
9423.07 866
9423.98 851
9424.90 866
9425.81 869
9426.73 854
9427.65 873
9428.56 869
9429.48 831
9430.40 856
9431.31 869
9432.23 874
9433.15 896
9434.06 893
9434.98 931
9435.90 942
9436.81 944
9437.73 930
9438.65 917
9439.57 988
9440.48 951
9441.40 930
9442.32 926
9443.23 899
9444.15 932
9445.07 924
9445.99 934
9446.90 935
9447.82 933
9448.74 964
9449.66 1006
9450.57 1034
9451.49 1011
9452.41 1058
9453.33 1083
9454.24 1151
9455.16 1184
9456.08 1189
9457.00 1215
9457.91 1217
9458.83 1153
9459.75 1143
9460.67 1064
9461.59 1042
9462.50 1098
9463.42 1050
9464.34 961
9465.26 986
9466.18 962
9467.10 945
9468.01 867
9468.93 921
9469.85 938
9470.77 907
9471.69 967
9472.61 929
9473.53 910
9474.44 942
9475.36 959
9476.28 976
9477.20 961
9478.12 969
9479.04 899
9479.96 917
9480.88 966
9481.80 952
9482.71 977
9483.63 1008
9484.55 956
9485.47 996
9486.39 979
9487.31 974
9488.23 964
9489.15 971
9490.07 978
9490.99 964
9491.91 956
9492.83 937
9493.75 955
9494.67 945
9495.59 955
9496.51 962
9497.43 969
9498.35 905
9499.27 914
9500.19 932
9501.11 936
9502.03 944
9502.95 930
9503.87 892
9504.79 934
9505.71 927
9506.63 931
9507.55 933
9508.47 936
9509.39 933
9510.31 983
9511.23 1018
9512.15 1002
9513.07 1032
9513.99 985
9514.91 955
9515.83 1009
9516.75 968
9517.67 1048
9518.59 1048
9519.52 1046
9520.44 1009
9521.36 1033
9522.28 1025
9523.20 1011
9524.12 1048
9525.04 1046
9525.96 1075
9526.88 1108
9527.80 1104
9528.73 1107
9529.65 1168
9530.57 1199
9531.49 1204
9532.41 1304
9533.33 1370
9534.26 1340
9535.18 1389
9536.10 1420
9537.02 1371
9537.94 1350
9538.86 1309
9539.79 1260
9540.71 1217
9541.63 1197
9542.55 1155
9543.47 1145
9544.40 1144
9545.32 1093
9546.24 1054
9547.16 1077
9548.08 1062
9549.01 1059
9549.93 1080
9550.85 1068
9551.77 1023
9552.70 1018
9553.62 1029
9554.54 1017
9555.46 1015
9556.39 1080
9557.31 1089
9558.23 1116
9559.16 1137
9560.08 1129
9561.00 1162
9561.92 1131
9562.85 1077
9563.77 1116
9564.69 1105
9565.62 1141
9566.54 1084
9567.46 1036
9568.39 1064
9569.31 1060
9570.23 1014
9571.16 1047
9572.08 1062
9573.00 1050
9573.93 1003
9574.85 991
9575.77 1006
9576.70 1012
9577.62 985
9578.54 1050
9579.47 1045
9580.39 1014
9581.32 986
9582.24 1009
9583.16 1007
9584.09 1022
9585.01 972
9585.94 991
9586.86 1038
9587.78 1017
9588.71 1043
9589.63 1035
9590.56 997
9591.48 1033
9592.41 1063
9593.33 1032
9594.25 1049
9595.18 1058
9596.10 1109
9597.03 1104
9597.95 1123
9598.88 1127
9599.80 1094
9600.73 1147
9601.65 1113
9602.58 1130
9603.50 1175
9604.43 1222
9605.35 1182
9606.28 1202
9607.20 1189
9608.13 1186
9609.05 1234
9609.98 1239
9610.90 1224
9611.83 1238
9612.75 1245
9613.68 1195
9614.60 1225
9615.53 1270
9616.46 1277
9617.38 1300
9618.31 1289
9619.23 1262
9620.16 1293
9621.08 1370
9622.01 1284
9622.94 1380
9623.86 1373
9624.79 1370
9625.71 1376
9626.64 1327
9627.57 1394
9628.49 1408
9629.42 1393
9630.34 1486
9631.27 1510
9632.20 1527
9633.12 1564
9634.05 1573
9634.98 1607
9635.90 1590
9636.83 1638
9637.76 1663
9638.68 1664
9639.61 1650
9640.54 1731
9641.46 1725
9642.39 1760
9643.32 1745
9644.24 1837
9645.17 1844
9646.10 1882
9647.02 1986
9647.95 2061
9648.88 2112
9649.81 2187
9650.73 2336
9651.66 2319
9652.59 2343
9653.51 2266
9654.44 2224
9655.37 2161
9656.30 2086
9657.22 1979
9658.15 1899
9659.08 1904
9660.01 1805
9660.93 1822
9661.86 1712
9662.79 1628
9663.72 1690
9664.65 1669
9665.57 1680
9666.50 1670
9667.43 1680
9668.36 1701
9669.29 1747
9670.21 1726
9671.14 1712
9672.07 1693
9673.00 1762
9673.93 1776
9674.86 1793
9675.78 1766
9676.71 1799
9677.64 1786
9678.57 1821
9679.50 1799
9680.43 1825
9681.36 1781
9682.28 1813
9683.21 1883
9684.14 1809
9685.07 1838
9686.00 1858
9686.93 1892
9687.86 1843
9688.79 1875
9689.72 2023
9690.64 1968
9691.57 1944
9692.50 1988
9693.43 2028
9694.36 2037
9695.29 2041
9696.22 1995
9697.15 2017
9698.08 2081
9699.01 2034
9699.94 2074
9700.87 2122
9701.80 2130
9702.73 2129
9703.66 2019
9704.59 1947
9705.52 1960
9706.45 1936
9707.38 1930
9708.31 1872
9709.24 1873
9710.17 1877
9711.10 1817
9712.03 1913
9712.96 1989
9713.89 2019
9714.82 1954
9715.75 1951
9716.68 2008
9717.61 1966
9718.54 1999
9719.47 1962
9720.40 1895
9721.33 1833
9722.26 1820
9723.19 1808
9724.12 1765
9725.05 1704
9725.98 1647
9726.92 1650
9727.85 1652
9728.78 1637
9729.71 1608
9730.64 1672
9731.57 1667
9732.50 1656
9733.43 1651
9734.36 1654
9735.30 1595
9736.23 1640
9737.16 1648
9738.09 1654
9739.02 1610
9739.95 1524
9740.88 1551
9741.82 1470
9742.75 1463
9743.68 1431
9744.61 1377
9745.54 1423
9746.47 1410
9747.41 1370
9748.34 1390
9749.27 1404
9750.20 1380
9751.13 1411
9752.07 1404
9753.00 1327
9753.93 1333
9754.86 1359
9755.79 1369
9756.73 1369
9757.66 1379
9758.59 1321
9759.52 1318
9760.46 1311
9761.39 1339
9762.32 1393
9763.25 1346
9764.19 1321
9765.12 1385
9766.05 1359
9766.98 1349
9767.92 1375
9768.85 1373
9769.78 1320
9770.72 1319
9771.65 1311
9772.58 1295
9773.52 1352
9774.45 1322
9775.38 1352
9776.31 1396
9777.25 1423
9778.18 1419
9779.11 1456
9780.05 1436
9780.98 1431
9781.92 1479
9782.85 1500
9783.78 1550
9784.72 1541
9785.65 1518
9786.58 1444
9787.52 1483
9788.45 1455
9789.38 1397
9790.32 1378
9791.25 1365
9792.19 1288
9793.12 1304
9794.05 1325
9794.99 1251
9795.92 1244
9796.86 1268
9797.79 1248
9798.73 1250
9799.66 1289
9800.59 1331
9801.53 1230
9802.46 1293
9803.40 1318
9804.33 1282
9805.27 1184
9806.20 1193
9807.14 1160
9808.07 1133
9809.01 1117
9809.94 1108
9810.88 1067
9811.81 1091
9812.75 1074
9813.68 1077
9814.62 1114
9815.55 1120
9816.49 1085
9817.42 1062
9818.36 1074
9819.29 1018
9820.23 1020
9821.16 1004
9822.10 1027
9823.03 1023
9823.97 1019
9824.90 1044
9825.84 1009
9826.78 993
9827.71 1011
9828.65 951
9829.58 985
9830.52 978
9831.45 1000
9832.39 986
9833.33 980
9834.26 929
9835.20 992
9836.13 947
9837.07 982
9838.01 992
9838.94 995
9839.88 986
9840.82 1013
9841.75 978
9842.69 978
9843.62 1013
9844.56 963
9845.50 987
9846.43 989
9847.37 962
9848.31 932
9849.24 989
9850.18 981
9851.12 965
9852.05 1004
9852.99 970
9853.93 980
9854.87 937
9855.80 951
9856.74 974
9857.68 1017
9858.61 984
9859.55 964
9860.49 924
9861.43 951
9862.36 933
9863.30 994
9864.24 935
9865.17 901
9866.11 954
9867.05 984
9867.99 946
9868.93 939
9869.86 933
9870.80 924
9871.74 944
9872.68 960
9873.61 954
9874.55 972
9875.49 955
9876.43 923
9877.37 944
9878.30 940
9879.24 922
9880.18 931
9881.12 909
9882.06 911
9883.00 899
9883.93 904
9884.87 913
9885.81 929
9886.75 906
9887.69 891
9888.63 927
9889.56 905
9890.50 907
9891.44 876
9892.38 866
9893.32 870
9894.26 870
9895.20 843
9896.14 825
9897.07 836
9898.01 832
9898.95 846
9899.89 835
9900.83 803
9901.77 812
9902.71 822
9903.65 835
9904.59 822
9905.53 835
9906.47 828
9907.41 858
9908.35 877
9909.29 864
9910.23 856
9911.16 887
9912.10 924
9913.04 869
9913.98 870
9914.92 852
9915.86 836
9916.80 864
9917.74 844
9918.68 804
9919.62 858
9920.56 844
9921.50 895
9922.44 930
9923.38 940
9924.32 988
9925.27 1030
9926.21 1097
9927.15 1115
9928.09 1158
9929.03 1189
9929.97 1158
9930.91 1118
9931.85 1148
9932.79 1112
9933.73 1049
9934.67 1037
9935.61 969
9936.55 952
9937.49 898
9938.43 898
9939.38 891
9940.32 857
9941.26 844
9942.20 854
9943.14 831
9944.08 807
9945.02 781
9945.96 803
9946.90 766
9947.85 811
9948.79 788
9949.73 796
9950.67 784
9951.61 778
9952.55 762
9953.50 771
9954.44 765
9955.38 747
9956.32 748
9957.26 767
9958.20 780
9959.15 766
9960.09 796
9961.03 773
9961.97 782
9962.91 728
9963.86 732
9964.80 744
9965.74 715
9966.68 724
9967.63 799
9968.57 755
9969.51 733
9970.45 734
9971.39 726
9972.34 726
9973.28 696
9974.22 709
9975.17 666
9976.11 735
9977.05 731
9977.99 726
9978.94 701
9979.88 716
9980.82 706
9981.77 716
9982.71 733
9983.65 706
9984.59 711
9985.54 682
9986.48 701
9987.42 729
9988.37 708
9989.31 692
9990.25 710
9991.20 753
9992.14 767
9993.08 720
9994.03 739
9994.97 687
9995.92 694
9996.86 683
9997.80 711
9998.75 697
9999.69 700
10000.63 739
10001.58 704
10002.52 720
10003.47 698
10004.41 727
10005.35 758
10006.30 711
10007.24 753
10008.19 716
10009.13 704
10010.08 711
10011.02 704
10011.96 712
10012.91 714
10013.85 719
10014.80 761
10015.74 731
10016.69 680
10017.63 680
10018.58 691
10019.52 690
10020.47 714
10021.41 683
10022.36 697
10023.30 709
10024.25 710
10025.19 734
10026.14 701
10027.08 696
10028.03 711
10028.97 745
10029.92 704
10030.86 690
10031.81 701
10032.75 714
10033.70 726
10034.64 701
10035.59 685
10036.53 712
10037.48 668
10038.43 692
10039.37 672
10040.32 633
10041.26 648
10042.21 661
10043.16 629
10044.10 668
10045.05 663
10045.99 649
10046.94 684
10047.89 653
10048.83 634
10049.78 662
10050.72 701
10051.67 659
10052.62 654
10053.56 613
10054.51 643
10055.46 681
10056.40 711
10057.35 660
10058.30 657
10059.24 662
10060.19 654
10061.14 683
10062.08 645
10063.03 639
10063.98 639
10064.92 715
10065.87 659
10066.82 681
10067.76 630
10068.71 635
10069.66 674
10070.61 672
10071.55 688
10072.50 651
10073.45 634
10074.39 659
10075.34 660
10076.29 625
10077.24 673
10078.18 676
10079.13 664
10080.08 617
10081.03 653
10081.97 604
10082.92 613
10083.87 622
10084.82 637
10085.77 626
10086.71 615
10087.66 638
10088.61 617
10089.56 609
10090.51 611
10091.45 633
10092.40 621
10093.35 657
10094.30 641
10095.25 664
10096.20 639
10097.14 672
10098.09 651
10099.04 680
10099.99 641
10100.94 657
10101.89 676
10102.84 636
10103.78 621
10104.73 630
10105.68 659
10106.63 607
10107.58 651
10108.53 622
10109.48 627
10110.43 649
10111.38 679
10112.33 664
10113.27 650
10114.22 698
10115.17 628
10116.12 639
10117.07 634
10118.02 657
10118.97 683
10119.92 701
10120.87 656
10121.82 665
10122.77 642
10123.72 640
10124.67 669
10125.62 638
10126.57 651
10127.52 678
10128.47 665
10129.42 698
10130.37 692
10131.32 676
10132.27 650
10133.22 632
10134.17 667
10135.12 679
10136.07 661
10137.02 685
10137.97 680
10138.92 666
10139.87 688
10140.82 688
10141.77 699
10142.72 682
10143.67 662
10144.62 710
10145.57 698
10146.52 683
10147.47 681
10148.43 690
10149.38 694
10150.33 714
10151.28 719
10152.23 725
10153.18 691
10154.13 689
10155.08 678
10156.03 694
10156.99 701
10157.94 678
10158.89 672
10159.84 729
10160.79 717
10161.74 695
10162.69 758
10163.65 708
10164.60 716
10165.55 722
10166.50 727
10167.45 752
10168.40 722
10169.36 714
10170.31 709
10171.26 733
10172.21 751
10173.16 747
10174.11 754
10175.07 773
10176.02 826
10176.97 765
10177.92 778
10178.88 752
10179.83 759
10180.78 815
10181.73 756
10182.69 791
10183.64 809
10184.59 789
10185.54 807
10186.50 806
10187.45 838
10188.40 782
10189.35 802
10190.31 839
10191.26 840
10192.21 835
10193.17 851
10194.12 860
10195.07 856
10196.02 923
10196.98 873
10197.93 791
10198.88 830
10199.84 853
10200.79 844
10201.74 888
10202.70 865
10203.65 894
10204.60 955
10205.56 924
10206.51 942
10207.46 999
10208.42 1002
10209.37 1036
10210.33 989
10211.28 980
10212.23 977
10213.19 979
10214.14 986
10215.09 938
10216.05 934
10217.00 949
10217.96 888
10218.91 859
10219.87 927
10220.82 842
10221.77 842
10222.73 834
10223.68 877
10224.64 870
10225.59 872
10226.55 814
10227.50 770
10228.45 855
10229.41 842
10230.36 850
10231.32 936
10232.27 917
10233.23 917
10234.18 940
10235.14 1041
10236.09 1063
10237.05 1046
10238.00 1035
10238.96 1050
10239.91 1064
10240.87 1001
10241.82 988
10242.78 920
10243.73 914
10244.69 902
10245.64 854
10246.60 827
10247.56 824
10248.51 828
10249.47 792
10250.42 763
10251.38 740
10252.33 779
10253.29 741
10254.25 719
10255.20 749
10256.16 756
10257.11 697
10258.07 732
10259.02 729
10259.98 713
10260.94 703
10261.89 704
10262.85 720
10263.81 695
10264.76 743
10265.72 689
10266.67 704
10267.63 687
10268.59 689
10269.54 724
10270.50 740
10271.46 705
10272.41 705
10273.37 681
10274.33 681
10275.28 677
10276.24 664
10277.20 697
10278.15 665
10279.11 672
10280.07 726
10281.03 692
10281.98 657
10282.94 674
10283.90 703
10284.85 717
10285.81 655
10286.77 675
10287.73 716
10288.68 686
10289.64 711
10290.60 677
10291.56 704
10292.51 711
10293.47 702
10294.43 677
10295.39 660
10296.34 665
10297.30 681
10298.26 694
10299.22 702
10300.18 685
10301.13 705
10302.09 688
10303.05 705
10304.01 675
10304.97 680
10305.92 702
10306.88 694
10307.84 665
10308.80 683
10309.76 660
10310.72 650
10311.67 658
10312.63 691
10313.59 669
10314.55 678
10315.51 680
10316.47 655
10317.43 680
10318.38 709
10319.34 693
10320.30 677
10321.26 697
10322.22 679
10323.18 677
10324.14 666
10325.10 699
10326.06 697
10327.01 676
10327.97 700
10328.93 702
10329.89 684
10330.85 687
10331.81 707
10332.77 713
10333.73 761
10334.69 720
10335.65 724
10336.61 666
10337.57 697
10338.53 672
10339.49 661
10340.45 623
10341.41 682
10342.37 679
10343.33 650
10344.29 666
10345.25 648
10346.21 636
10347.17 631
10348.13 682
10349.09 670
10350.05 661
10351.01 656
10351.97 631
10352.93 646
10353.89 632
10354.85 605
10355.81 615
10356.77 634
10357.73 615
10358.69 628
10359.65 612
10360.61 661
10361.57 641
10362.54 670
10363.50 642
10364.46 616
10365.42 600
10366.38 602
10367.34 615
10368.30 609
10369.26 620
10370.22 618
10371.18 595
10372.15 585
10373.11 628
10374.07 589
10375.03 608
10375.99 594
10376.95 579
10377.91 625
10378.88 602
10379.84 627
10380.80 654
10381.76 621
10382.72 613
10383.68 580
10384.65 620
10385.61 630
10386.57 595
10387.53 636
10388.49 639
10389.46 637
10390.42 614
10391.38 594
10392.34 605
10393.31 608
10394.27 624
10395.23 654
10396.19 640
10397.15 666
10398.12 611
10399.08 629
10400.04 667
10401.00 611
10401.97 591
10402.93 618
10403.89 671
10404.86 613
10405.82 612
10406.78 622
10407.74 649
10408.71 591
10409.67 638
10410.63 652
10411.60 654
10412.56 685
10413.52 682
10414.49 668
10415.45 656
10416.41 710
10417.38 756
10418.34 733
10419.30 741
10420.27 750
10421.23 762
10422.19 784
10423.16 772
10424.12 776
10425.08 774
10426.05 733
10427.01 718
10427.98 735
10428.94 680
10429.90 713
10430.87 665
10431.83 670
10432.80 625
10433.76 615
10434.72 614
10435.69 631
10436.65 576
10437.62 610
10438.58 626
10439.55 625
10440.51 626
10441.47 597
10442.44 582
10443.40 596
10444.37 614
10445.33 670
10446.30 626
10447.26 630
10448.23 598
10449.19 596
10450.16 596
10451.12 572
10452.09 549
10453.05 597
10454.02 578
10454.98 578
10455.95 613
10456.91 628
10457.88 604
10458.84 562
10459.81 577
10460.77 629
10461.74 589
10462.70 553
10463.67 581
10464.64 571
10465.60 561
10466.57 598
10467.53 591
10468.50 553
10469.46 594
10470.43 603
10471.40 575
10472.36 558
10473.33 573
10474.29 595
10475.26 629
10476.23 620
10477.19 616
10478.16 601
10479.12 645
10480.09 579
10481.06 586
10482.02 632
10482.99 607
10483.96 614
10484.92 611
10485.89 621
10486.85 595
10487.82 601
10488.79 590
10489.75 629
10490.72 654
10491.69 638
10492.66 647
10493.62 639
10494.59 637
10495.56 650
10496.52 647
10497.49 607
10498.46 626
10499.42 626
10500.39 621
10501.36 625
10502.33 636
10503.29 618
10504.26 634
10505.23 646
10506.20 598
10507.16 604
10508.13 588
10509.10 641
10510.07 612
10511.03 609
10512.00 637
10512.97 617
10513.94 646
10514.90 628
10515.87 573
10516.84 614
10517.81 639
10518.78 652
10519.74 654
10520.71 623
10521.68 596
10522.65 615
10523.62 650
10524.59 609
10525.55 665
10526.52 617
10527.49 605
10528.46 620
10529.43 609
10530.40 639
10531.37 640
10532.33 643
10533.30 626
10534.27 627
10535.24 617
10536.21 658
10537.18 625
10538.15 627
10539.12 616
10540.08 612
10541.05 674
10542.02 675
10542.99 651
10543.96 653
10544.93 636
10545.90 617
10546.87 657
10547.84 705
10548.81 647
10549.78 699
10550.75 671
10551.72 680
10552.69 670
10553.66 695
10554.63 677
10555.60 705
10556.56 727
10557.53 768
10558.50 751
10559.47 786
10560.44 798
10561.41 845
10562.38 855
10563.35 840
10564.32 831
10565.29 812
10566.27 825
10567.24 813
10568.21 787
10569.18 749
10570.15 727
10571.12 726
10572.09 748
10573.06 700
10574.03 695
10575.00 677
10575.97 606
10576.94 656
10577.91 665
10578.88 663
10579.85 661
10580.82 667
10581.79 670
10582.77 690
10583.74 698
10584.71 676
10585.68 703
10586.65 690
10587.62 694
10588.59 698
10589.56 723
10590.54 746
10591.51 744
10592.48 678
10593.45 706
10594.42 700
10595.39 706
10596.36 688
10597.34 672
10598.31 695
10599.28 707
10600.25 675
10601.22 728
10602.19 725
10603.17 680
10604.14 681
10605.11 671
10606.08 655
10607.05 660
10608.03 695
10609.00 674
10609.97 639
10610.94 658
10611.92 645
10612.89 635
10613.86 632
10614.83 653
10615.81 649
10616.78 661
10617.75 651
10618.72 627
10619.70 637
10620.67 658
10621.64 674
10622.61 713
10623.59 667
10624.56 688
10625.53 721
10626.51 648
10627.48 652
10628.45 661
10629.43 676
10630.40 702
10631.37 718
10632.34 683
10633.32 656
10634.29 691
10635.26 733
10636.24 736
10637.21 833
10638.19 801
10639.16 791
10640.13 784
10641.11 806
10642.08 828
10643.05 794
10644.03 809
10645.00 806
10645.98 743
10646.95 749
10647.92 740
10648.90 744
10649.87 720
10650.85 707
10651.82 683
10652.79 669
10653.77 676
10654.74 687
10655.72 650
10656.69 673
10657.67 671
10658.64 698
10659.61 706
10660.59 671
10661.56 660
10662.54 645
10663.51 654
10664.49 697
10665.46 674
10666.44 689
10667.41 636
10668.39 678
10669.36 632
10670.34 646
10671.31 671
10672.29 645
10673.26 661
10674.24 649
10675.21 620
10676.19 627
10677.16 647
10678.14 650
10679.11 696
10680.09 645
10681.06 701
10682.04 678
10683.02 703
10683.99 661
10684.97 703
10685.94 688
10686.92 685
10687.89 673
10688.87 664
10689.85 659
10690.82 593
10691.80 634
10692.77 664
10693.75 655
10694.73 664
10695.70 674
10696.68 643
10697.65 637
10698.63 619
10699.61 659
10700.58 591
10701.56 630
10702.54 619
10703.51 608
10704.49 608
10705.47 625
10706.44 626
10707.42 597
10708.40 603
10709.37 592
10710.35 632
10711.33 607
10712.30 587
10713.28 579
10714.26 579
10715.23 608
10716.21 577
10717.19 631
10718.17 635
10719.14 621
10720.12 624
10721.10 629
10722.08 596
10723.05 662
10724.03 654
10725.01 640
10725.98 605
10726.96 611
10727.94 620
10728.92 614
10729.90 632
10730.87 608
10731.85 579
10732.83 595
10733.81 646
10734.78 629
10735.76 595
10736.74 606
10737.72 617
10738.70 616
10739.68 645
10740.65 626
10741.63 605
10742.61 590
10743.59 568
10744.57 582
10745.54 615
10746.52 590
10747.50 645
10748.48 611
10749.46 644
10750.44 564
10751.42 553
10752.40 598
10753.37 588
10754.35 592
10755.33 614
10756.31 615
10757.29 640
10758.27 612
10759.25 630
10760.23 599
10761.21 603
10762.19 608
10763.16 590
10764.14 605
10765.12 622
10766.10 624
10767.08 647
10768.06 643
10769.04 620
10770.02 605
10771.00 613
10771.98 654
10772.96 615
10773.94 625
10774.92 694
10775.90 628
10776.88 645
10777.86 654
10778.84 640
10779.82 650
10780.80 664
10781.78 636
10782.76 629
10783.74 631
10784.72 627
10785.70 612
10786.68 658
10787.66 652
10788.64 602
10789.62 629
10790.60 664
10791.58 637
10792.56 617
10793.54 633
10794.52 627
10795.50 620
10796.48 638
10797.47 643
10798.45 604
10799.43 595
10800.41 663
10801.39 675
10802.37 621
10803.35 639
10804.33 647
10805.31 646
10806.29 630
10807.28 607
10808.26 665
10809.24 665
10810.22 659
10811.20 682
10812.18 653
10813.16 637
10814.15 651
10815.13 689
10816.11 669
10817.09 647
10818.07 633
10819.05 694
10820.04 691
10821.02 681
10822.00 620
10822.98 646
10823.96 663
10824.95 669
10825.93 674
10826.91 659
10827.89 700
10828.87 654
10829.86 686
10830.84 697
10831.82 685
10832.80 661
10833.79 678
10834.77 732
10835.75 710
10836.73 684
10837.72 713
10838.70 673
10839.68 702
10840.66 703
10841.65 742
10842.63 682
10843.61 698
10844.60 700
10845.58 739
10846.56 785
10847.54 770
10848.53 732
10849.51 739
10850.49 714
10851.48 711
10852.46 717
10853.44 779
10854.43 755
10855.41 740
10856.39 749
10857.38 772
10858.36 733
10859.34 769
10860.33 764
10861.31 721
10862.30 811
10863.28 758
10864.26 759
10865.25 719
10866.23 770
10867.22 762
10868.20 776
10869.18 782
10870.17 778
10871.15 797
10872.14 782
10873.12 790
10874.10 787
10875.09 818
10876.07 813
10877.06 817
10878.04 826
10879.03 849
10880.01 766
10881.00 795
10881.98 810
10882.96 845
10883.95 852
10884.93 862
10885.92 897
10886.90 886
10887.89 860
10888.87 889
10889.86 915
10890.84 896
10891.83 902
10892.81 924
10893.80 937
10894.78 885
10895.77 854
10896.75 858
10897.74 895
10898.73 930
10899.71 931
10900.70 953
10901.68 926
10902.67 978
10903.65 952
10904.64 944
10905.62 947
10906.61 968
10907.60 980
10908.58 992
10909.57 1018
10910.55 997
10911.54 1007
10912.53 975
10913.51 970
10914.50 994
10915.48 1058
10916.47 1055
10917.46 1048
10918.44 1006
10919.43 976
10920.41 1074
10921.40 1092
10922.39 1107
10923.37 1053
10924.36 1025
10925.35 1020
10926.33 1021
10927.32 1067
10928.31 1062
10929.29 1099
10930.28 1137
10931.27 1070
10932.25 1104
10933.24 1093
10934.23 1150
10935.22 1135
10936.20 1146
10937.19 1112
10938.18 1165
10939.16 1171
10940.15 1209
10941.14 1211
10942.13 1213
10943.11 1227
10944.10 1265
10945.09 1307
10946.08 1254
10947.06 1257
10948.05 1320
10949.04 1358
10950.03 1320
10951.01 1369
10952.00 1377
10952.99 1400
10953.98 1445
10954.97 1463
10955.95 1459
10956.94 1558
10957.93 1541
10958.92 1589
10959.91 1548
10960.89 1482
10961.88 1538
10962.87 1495
10963.86 1484
10964.85 1457
10965.84 1431
10966.82 1385
10967.81 1392
10968.80 1360
10969.79 1337
10970.78 1281
10971.77 1275
10972.76 1296
10973.74 1290
10974.73 1245
10975.72 1234
10976.71 1256
10977.70 1259
10978.69 1208
10979.68 1231
10980.67 1310
10981.66 1320
10982.65 1316
10983.63 1357
10984.62 1280
10985.61 1324
10986.60 1372
10987.59 1358
10988.58 1333
10989.57 1370
10990.56 1392
10991.55 1435
10992.54 1445
10993.53 1482
10994.52 1548
10995.51 1606
10996.50 1722
10997.49 1789
10998.48 1754
10999.47 1870
11000.46 1891
11001.45 1976
11002.44 1974
11003.43 1967
11004.42 1928
11005.41 1810
11006.40 1760
11007.39 1662
11008.38 1596
11009.37 1509
11010.36 1477
11011.35 1363
11012.34 1272
11013.33 1271
11014.32 1216
11015.31 1155
11016.30 1118
11017.29 1113
11018.29 1118
11019.28 1129
11020.27 1094
11021.26 1089
11022.25 1082
11023.24 1079
11024.23 1107
11025.22 1080
11026.21 1047
11027.20 1040
11028.20 1020
11029.19 980
11030.18 965
11031.17 1014
11032.16 1003
11033.15 995
11034.14 986
11035.14 1028
11036.13 1021
11037.12 1000
11038.11 965
11039.10 1012
11040.09 1013
11041.09 990
11042.08 944
11043.07 961
11044.06 939
11045.05 929
11046.04 938
11047.04 937
11048.03 886
11049.02 910
11050.01 875
11051.01 950
11052.00 919
11052.99 919
11053.98 901
11054.98 929
11055.97 921
11056.96 873
11057.95 896
11058.95 901
11059.94 934
11060.93 916
11061.92 932
11062.92 887
11063.91 879
11064.90 907
11065.89 885
11066.89 894
11067.88 875
11068.87 894
11069.87 872
11070.86 926
11071.85 900
11072.85 901
11073.84 931
11074.83 850
11075.83 861
11076.82 884
11077.81 879
11078.81 902
11079.80 901
11080.79 893
11081.79 833
11082.78 815
11083.77 882
11084.77 901
11085.76 879
11086.76 848
11087.75 878
11088.74 890
11089.74 859
11090.73 837
11091.73 816
11092.72 835
11093.71 833
11094.71 844
11095.70 848
11096.70 842
11097.69 804
11098.69 818
11099.68 867
11100.67 832
11101.67 814
11102.66 811
11103.66 822
11104.65 802
11105.65 817
11106.64 805
11107.64 768
11108.63 794
11109.63 778
11110.62 820
11111.62 788
11112.61 752
11113.61 795
11114.60 767
11115.60 770
11116.59 750
11117.59 781
11118.58 782
11119.58 798
11120.57 785
11121.57 768
11122.56 756
11123.56 763
11124.56 765
11125.55 752
11126.55 760
11127.54 773
11128.54 794
11129.53 755
11130.53 763
11131.53 779
11132.52 781
11133.52 732
11134.51 738
11135.51 728
11136.51 755
11137.50 735
11138.50 717
11139.49 687
11140.49 718
11141.49 743
11142.48 777
11143.48 794
11144.48 762
11145.47 761
11146.47 745
11147.47 758
11148.46 735
11149.46 727
11150.46 701
11151.45 738
11152.45 755
11153.45 726
11154.44 747
11155.44 744
11156.44 735
11157.43 701
11158.43 721
11159.43 690
11160.42 711
11161.42 671
11162.42 670
11163.42 710
11164.41 694
11165.41 684
11166.41 691
11167.41 673
11168.40 701
11169.40 703
11170.40 719
11171.40 696
11172.39 689
11173.39 698
11174.39 693
11175.39 668
11176.39 723
11177.38 710
11178.38 693
11179.38 677
11180.38 663
11181.38 705
11182.37 690
11183.37 682
11184.37 699
11185.37 659
11186.37 661
11187.36 658
11188.36 630
11189.36 680
11190.36 675
11191.36 709
11192.36 671
11193.36 663
11194.35 662
11195.35 660
11196.35 694
11197.35 678
11198.35 706
11199.35 703
11200.35 712
11201.35 712
11202.35 711
11203.34 690
11204.34 687
11205.34 689
11206.34 681
11207.34 691
11208.34 676
11209.34 679
11210.34 657
11211.34 699
11212.34 693
11213.34 664
11214.34 668
11215.34 667
11216.34 663
11217.34 692
11218.34 702
11219.34 663
11220.34 686
11221.34 711
11222.34 650
11223.34 687
11224.34 669
11225.34 631
11226.34 659
11227.34 658
11228.34 639
11229.34 628
11230.34 633
11231.34 646
11232.34 656
11233.34 676
11234.34 667
11235.34 690
11236.34 653
11237.34 641
11238.34 675
11239.34 715
11240.34 670
11241.34 649
11242.34 653
11243.34 671
11244.34 666
11245.35 684
11246.35 673
11247.35 689
11248.35 699
11249.35 674
11250.35 689
11251.35 666
11252.35 667
11253.35 718
11254.36 704
11255.36 716
11256.36 699
11257.36 715
11258.36 690
11259.36 706
11260.36 701
11261.37 688
11262.37 691
11263.37 704
11264.37 697
11265.37 698
11266.38 734
11267.38 700
11268.38 701
11269.38 711
11270.38 711
11271.39 682
11272.39 652
11273.39 663
11274.39 732
11275.39 765
11276.40 749
11277.40 750
11278.40 736
11279.40 790
11280.41 784
11281.41 756
11282.41 715
11283.41 749
11284.42 721
11285.42 722
11286.42 717
11287.42 683
11288.43 677
11289.43 724
11290.43 681
11291.44 685
11292.44 659
11293.44 720
11294.45 690
11295.45 697
11296.45 693
11297.46 690
11298.46 672
11299.46 667
11300.47 665
11301.47 686
11302.47 728
11303.48 682
11304.48 703
11305.48 705
11306.49 709
11307.49 734
11308.49 730
11309.50 724
11310.50 759
11311.51 747
11312.51 733
11313.51 756
11314.52 763
11315.52 794
11316.53 824
11317.53 753
11318.53 785
11319.54 745
11320.54 757
11321.55 738
11322.55 694
11323.56 702
11324.56 723
11325.56 741
11326.57 715
11327.57 738
11328.58 685
11329.58 677
11330.59 698
11331.59 705
11332.60 695
11333.60 664
11334.61 698
11335.61 679
11336.62 657
11337.62 668
11338.63 684
11339.63 720
11340.64 705
11341.64 731
11342.65 726
11343.65 706
11344.66 727
11345.66 709
11346.67 738
11347.68 710
11348.68 654
11349.69 666
11350.69 663
11351.70 653
11352.70 641
11353.71 688
11354.71 687
11355.72 675
11356.73 701
11357.73 683
11358.74 669
11359.74 665
11360.75 672
11361.76 662
11362.76 680
11363.77 697
11364.78 696
11365.78 682
11366.79 688
11367.79 703
11368.80 699
11369.81 684
11370.81 653
11371.82 643
11372.83 646
11373.83 684
11374.84 681
11375.85 666
11376.85 698
11377.86 677
11378.87 663
11379.87 682
11380.88 676
11381.89 680
11382.90 683
11383.90 656
11384.91 672
11385.92 679
11386.92 712
11387.93 702
11388.94 670
11389.95 690
11390.95 662
11391.96 697
11392.97 649
11393.98 701
11394.98 692
11395.99 679
11397.00 669
11398.01 651
11399.01 685
11400.02 682
11401.03 644
11402.04 637
11403.05 691
11404.05 678
11405.06 683
11406.07 700
11407.08 698
11408.09 679
11409.09 683
11410.10 702
11411.11 708
11412.12 703
11413.13 691
11414.14 685
11415.14 693
11416.15 674
11417.16 702
11418.17 681
11419.18 697
11420.19 668
11421.20 678
11422.20 690
11423.21 688
11424.22 720
11425.23 736
11426.24 737
11427.25 724
11428.26 734
11429.27 763
11430.28 755
11431.29 734
11432.29 737
11433.30 714
11434.31 734
11435.32 699
11436.33 763
11437.34 692
11438.35 720
11439.36 787
11440.37 766
11441.38 716
11442.39 732
11443.40 768
11444.41 769
11445.42 740
11446.43 744
11447.44 755
11448.45 738
11449.46 757
11450.47 763
11451.48 756
11452.49 774
11453.50 786
11454.51 756
11455.52 781
11456.53 786
11457.54 757
11458.55 762
11459.56 801
11460.57 790
11461.58 787
11462.59 788
11463.60 778
11464.61 772
11465.62 790
11466.64 793
11467.65 823
11468.66 807
11469.67 757
11470.68 794
11471.69 788
11472.70 798
11473.71 806
11474.72 808
11475.73 799
11476.75 832
11477.76 839
11478.77 823
11479.78 800
11480.79 794
11481.80 799
11482.81 842
11483.82 821
11484.84 829
11485.85 802
11486.86 829
11487.87 830
11488.88 808
11489.89 802
11490.91 838
11491.92 847
11492.93 829
11493.94 783
11494.95 825
11495.97 839
11496.98 859
11497.99 846
11499.00 836
11500.01 808
11501.03 821
11502.04 884
11503.05 854
11504.06 832
11505.08 837
11506.09 854
11507.10 869
11508.11 894
11509.13 836
11510.14 820
11511.15 832
11512.16 891
11513.18 883
11514.19 869
11515.20 857
11516.22 862
11517.23 909
11518.24 867
11519.26 897
11520.27 905
11521.28 945
11522.29 931
11523.31 942
11524.32 914
11525.33 900
11526.35 952
11527.36 970
11528.38 936
11529.39 962
11530.40 913
11531.42 967
11532.43 1028
11533.44 949
11534.46 933
11535.47 981
11536.48 1007
11537.50 990
11538.51 984
11539.53 1037
11540.54 1050
11541.55 1009
11542.57 985
11543.58 962
11544.60 1043
11545.61 1058
11546.63 1043
11547.64 1063
11548.65 1024
11549.67 1069
11550.68 1050
11551.70 1078
11552.71 1071
11553.73 1135
11554.74 1115
11555.76 1160
11556.77 1129
11557.78 1163
11558.80 1220
11559.81 1182
11560.83 1109
11561.84 1188
11562.86 1214
11563.87 1257
11564.89 1301
11565.90 1240
11566.92 1227
11567.93 1271
11568.95 1263
11569.97 1276
11570.98 1284
11572.00 1327
11573.01 1378
11574.03 1405
11575.04 1421
11576.06 1457
11577.07 1512
11578.09 1566
11579.11 1532
11580.12 1570
11581.14 1621
11582.15 1690
11583.17 1739
11584.18 1740
11585.20 1782
11586.22 1825
11587.23 1823
11588.25 1896
11589.26 1909
11590.28 1972
11591.30 2099
11592.31 2198
11593.33 2340
11594.35 2529
11595.36 2661
11596.38 2885
11597.40 3080
11598.41 3284
11599.43 3440
11600.44 3491
11601.46 3618
11602.48 3598
11603.50 3479
11604.51 3342
11605.53 3156
11606.55 2985
11607.56 2743
11608.58 2555
11609.60 2373
11610.61 2181
11611.63 2079
11612.65 1872
11613.67 1720
11614.68 1648
11615.70 1531
11616.72 1561
11617.73 1441
11618.75 1321
11619.77 1317
11620.79 1252
11621.80 1277
11622.82 1259
11623.84 1234
11624.86 1172
11625.88 1195
11626.89 1135
11627.91 1194
11628.93 1100
11629.95 1162
11630.96 1148
11631.98 1148
11633.00 1118
11634.02 1109
11635.04 1107
11636.06 1088
11637.07 1099
11638.09 1088
11639.11 1090
11640.13 1086
11641.15 1084
11642.17 1072
11643.18 1019
11644.20 1052
11645.22 1063
11646.24 1024
11647.26 1014
11648.28 967
11649.30 985
11650.31 971
11651.33 994
11652.35 979
11653.37 998
11654.39 1034
11655.41 998
11656.43 996
11657.45 934
11658.47 963
11659.49 980
11660.51 1017
11661.52 1032
11662.54 948
11663.56 1051
11664.58 1052
11665.60 1025
11666.62 998
11667.64 1042
11668.66 1044
11669.68 1058
11670.70 1048
11671.72 1121
11672.74 1066
11673.76 1066
11674.78 1124
11675.80 1089
11676.82 1096
11677.84 1120
11678.86 1140
11679.88 1170
11680.90 1120
11681.92 1117
11682.94 1110
11683.96 1162
11684.98 1136
11686.00 1113
11687.02 1144
11688.04 1109
11689.06 1099
11690.08 1127
11691.10 1124
11692.12 1080
11693.14 1064
11694.17 1084
11695.19 1083
11696.21 1095
11697.23 1062
11698.25 1062
11699.27 1037
11700.29 1045
11701.31 999
11702.33 1044
11703.35 1027
11704.38 1051
11705.40 997
11706.42 1009
11707.44 995
11708.46 988
11709.48 933
11710.50 961
11711.52 982
11712.55 994
11713.57 956
11714.59 998
11715.61 939
11716.63 920
11717.65 948
11718.68 940
11719.70 930
11720.72 919
11721.74 907
11722.76 965
11723.79 897
11724.81 866
11725.83 881
11726.85 885
11727.87 894
11728.90 872
11729.92 882
11730.94 911
11731.96 860
11732.99 833
11734.01 838
11735.03 832
11736.05 900
11737.08 866
11738.10 858
11739.12 830
11740.14 851
11741.17 849
11742.19 820
11743.21 844
11744.24 857
11745.26 858
11746.28 848
11747.31 817
11748.33 796
11749.35 807
11750.37 849
11751.40 827
11752.42 826
11753.44 779
11754.47 789
11755.49 786
11756.51 815
11757.54 837
11758.56 809
11759.59 810
11760.61 780
11761.63 798
11762.66 728
11763.68 765
11764.70 791
11765.73 772
11766.75 795
11767.78 809
11768.80 712
11769.82 745
11770.85 749
11771.87 755
11772.90 766
11773.92 788
11774.94 745
11775.97 751
11776.99 741
11778.02 716
11779.04 764
11780.07 730
11781.09 743
11782.12 717
11783.14 781
11784.16 753
11785.19 697
11786.21 662
11787.24 724
11788.26 738
11789.29 756
11790.31 713
11791.34 754
11792.36 753
11793.39 691
11794.41 738
11795.44 729
11796.46 676
11797.49 713
11798.51 757
11799.54 712
11800.57 676
11801.59 734
11802.62 723
11803.64 710
11804.67 741
11805.69 713
11806.72 701
11807.74 717
11808.77 742
11809.80 724
11810.82 700
11811.85 668
11812.87 727
11813.90 718
11814.92 731
11815.95 697
11816.98 694
11818.00 716
11819.03 700
11820.06 733
11821.08 766
11822.11 751
11823.13 742
11824.16 735
11825.19 718
11826.21 721
11827.24 703
11828.27 724
11829.29 746
11830.32 704
11831.35 700
11832.37 755
11833.40 719
11834.43 737
11835.45 736
11836.48 758
11837.51 739
11838.53 751
11839.56 760
11840.59 778
11841.62 737
11842.64 741
11843.67 716
11844.70 695
11845.73 728
11846.75 759
11847.78 750
11848.81 755
11849.84 744
11850.86 771
11851.89 777
11852.92 772
11853.95 733
11854.97 789
11856.00 718
11857.03 756
11858.06 736
11859.08 758
11860.11 707
11861.14 756
11862.17 771
11863.20 752
11864.22 770
11865.25 742
11866.28 730
11867.31 742
11868.34 749
11869.37 779
11870.39 763
11871.42 783
11872.45 790
11873.48 802
11874.51 801
11875.54 832
11876.57 818
11877.59 813
11878.62 783
11879.65 823
11880.68 810
11881.71 795
11882.74 801
11883.77 826
11884.80 853
11885.83 848
11886.86 834
11887.88 805
11888.91 813
11889.94 834
11890.97 829
11892.00 885
11893.03 867
11894.06 893
11895.09 899
11896.12 894
11897.15 858
11898.18 882
11899.21 934
11900.24 913
11901.27 933
11902.30 1013
11903.33 1038
11904.36 1021
11905.39 997
11906.42 969
11907.45 933
11908.48 927
11909.51 943
11910.54 924
11911.57 958
11912.60 950
11913.63 949
11914.66 897
11915.69 877
11916.72 883
11917.75 928
11918.78 893
11919.81 932
11920.84 929
11921.87 959
11922.90 915
11923.93 969
11924.96 958
11925.99 960
11927.03 1018
11928.06 1093
11929.09 1084
11930.12 1122
11931.15 1134
11932.18 1121
11933.21 1148
11934.24 1185
11935.27 1112
11936.30 1147
11937.34 1103
11938.37 1067
11939.40 1017
11940.43 1006
11941.46 977
11942.49 927
11943.52 924
11944.56 897
11945.59 863
11946.62 821
11947.65 838
11948.68 864
11949.72 903
11950.75 815
11951.78 813
11952.81 763
11953.84 789
11954.87 778
11955.91 824
11956.94 785
11957.97 736
11959.00 782
11960.04 790
11961.07 791
11962.10 790
11963.13 776
11964.17 784
11965.20 771
11966.23 776
11967.26 758
11968.30 800
11969.33 762
11970.36 789
11971.39 773
11972.43 802
11973.46 795
11974.49 786
11975.53 788
11976.56 775
11977.59 764
11978.62 792
11979.66 777
11980.69 825
11981.72 770
11982.76 801
11983.79 769
11984.82 768
11985.86 818
11986.89 795
11987.92 836
11988.96 858
11989.99 831
11991.02 801
11992.06 769
11993.09 758
11994.13 798
11995.16 791
11996.19 782
11997.23 792
11998.26 799
11999.30 876
12000.33 864
12001.36 846
12002.40 815
12003.43 839
12004.47 825
12005.50 826
12006.53 823
12007.57 854
12008.60 880
12009.64 867
12010.67 901
12011.71 851
12012.74 837
12013.78 873
12014.81 888
12015.85 880
12016.88 872
12017.91 881
12018.95 880
12019.98 886
12021.02 923
12022.05 931
12023.09 897
12024.12 865
12025.16 946
12026.19 926
12027.23 877
12028.26 867
12029.30 891
12030.34 874
12031.37 875
12032.41 855
12033.44 861
12034.48 848
12035.51 851
12036.55 827
12037.58 868
12038.62 825
12039.66 834
12040.69 863
12041.73 870
12042.76 850
12043.80 879
12044.83 848
12045.87 841
12046.91 832
12047.94 844
12048.98 880
12050.01 873
12051.05 833
12052.09 814
12053.12 872
12054.16 852
12055.20 850
12056.23 833
12057.27 900
12058.31 924
12059.34 856
12060.38 867
12061.42 889
12062.45 900
12063.49 855
12064.53 867
12065.56 869
12066.60 879
12067.64 891
12068.67 939
12069.71 900
12070.75 867
12071.78 905
12072.82 846
12073.86 843
12074.90 845
12075.93 864
12076.97 843
12078.01 826
12079.05 867
12080.08 897
12081.12 927
12082.16 917
12083.20 924
12084.23 885
12085.27 889
12086.31 882
12087.35 938
12088.38 933
12089.42 941
12090.46 957
12091.50 980
12092.54 948
12093.57 953
12094.61 949
12095.65 975
12096.69 986
12097.73 1038
12098.76 1033
12099.80 1046
12100.84 1055
12101.88 1056
12102.92 1067
12103.96 1136
12104.99 1157
12106.03 1119
12107.07 1106
12108.11 1097
12109.15 1093
12110.19 1038
12111.23 1006
12112.27 1009
12113.30 951
12114.34 926
12115.38 888
12116.42 893
12117.46 903
12118.50 851
12119.54 837
12120.58 838
12121.62 891
12122.66 845
12123.70 830
12124.74 786
12125.77 814
12126.81 776
12127.85 756
12128.89 771
12129.93 760
12130.97 754
12132.01 738
12133.05 757
12134.09 762
12135.13 750
12136.17 747
12137.21 742
12138.25 739
12139.29 733
12140.33 745
12141.37 751
12142.41 727
12143.45 734
12144.49 750
12145.53 700
12146.57 691
12147.61 719
12148.65 761
12149.69 761
12150.73 700
12151.77 711
12152.81 726
12153.86 746
12154.90 734
12155.94 721
12156.98 736
12158.02 759
12159.06 705
12160.10 715
12161.14 671
12162.18 760
12163.22 746
12164.26 726
12165.31 717
12166.35 730
12167.39 738
12168.43 703
12169.47 715
12170.51 718
12171.55 733
12172.59 725
12173.64 727
12174.68 693
12175.72 709
12176.76 740
12177.80 728
12178.84 721
12179.89 710
12180.93 715
12181.97 699
12183.01 721
12184.05 689
12185.09 712
12186.14 696
12187.18 730
12188.22 756
12189.26 757
12190.31 727
12191.35 769
12192.39 721
12193.43 731
12194.47 755
12195.52 715
12196.56 743
12197.60 729
12198.64 704
12199.69 739
12200.73 730
12201.77 692
12202.81 690
12203.86 750
12204.90 696
12205.94 710
12206.99 730
12208.03 720
12209.07 751
12210.11 720
12211.16 716
12212.20 759
12213.24 724
12214.29 719
12215.33 689
12216.37 726
12217.42 734
12218.46 705
12219.50 729
12220.55 707
12221.59 680
12222.63 732
12223.68 774
12224.72 723
12225.77 723
12226.81 716
12227.85 760
12228.90 733
12229.94 737
12230.98 765
12232.03 709
12233.07 728
12234.12 711
12235.16 725
12236.20 702
12237.25 698
12238.29 683
12239.34 699
12240.38 708
12241.43 713
12242.47 726
12243.52 691
12244.56 675
12245.60 672
12246.65 673
12247.69 670
12248.74 661
12249.78 661
12250.83 674
12251.87 689
12252.92 690
12253.96 695
12255.01 645
12256.05 652
12257.10 686
12258.14 687
12259.19 672
12260.23 626
12261.28 633
12262.32 656
12263.37 656
12264.41 634
12265.46 642
12266.50 646
12267.55 628
12268.60 646
12269.64 635
12270.69 630
12271.73 644
12272.78 628
12273.82 636
12274.87 628
12275.92 635
12276.96 623
12278.01 656
12279.05 627
12280.10 654
12281.14 619
12282.19 588
12283.24 639
12284.28 589
12285.33 588
12286.38 598
12287.42 642
12288.47 644
12289.51 629
12290.56 616
12291.61 625
12292.65 629
12293.70 630
12294.75 627
12295.79 641
12296.84 656
12297.89 639
12298.93 627
12299.98 608
12301.03 611
12302.08 578
12303.12 613
12304.17 636
12305.22 610
12306.26 631
12307.31 688
12308.36 699
12309.41 657
12310.45 614
12311.50 629
12312.55 614
12313.59 643
12314.64 627
12315.69 630
12316.74 644
12317.78 629
12318.83 619
12319.88 615
12320.93 637
12321.98 626
12323.02 615
12324.07 607
12325.12 619
12326.17 573
12327.22 615
12328.26 594
12329.31 611
12330.36 588
12331.41 587
12332.46 605
12333.50 611
12334.55 601
12335.60 569
12336.65 597
12337.70 617
12338.75 610
12339.80 610
12340.84 633
12341.89 609
12342.94 625
12343.99 621
12345.04 594
12346.09 590
12347.14 599
12348.19 596
12349.23 611
12350.28 556
12351.33 601
12352.38 574
12353.43 616
12354.48 616
12355.53 604
12356.58 604
12357.63 641
12358.68 600
12359.73 618
12360.78 606
12361.82 624
12362.87 622
12363.92 610
12364.97 605
12366.02 630
12367.07 646
12368.12 603
12369.17 615
12370.22 613
12371.27 634
12372.32 639
12373.37 666
12374.42 649
12375.47 632
12376.52 660
12377.57 653
12378.62 604
12379.67 654
12380.72 626
12381.77 598
12382.82 624
12383.87 628
12384.92 632
12385.98 629
12387.03 662
12388.08 671
12389.13 649
12390.18 654
12391.23 642
12392.28 648
12393.33 623
12394.38 628
12395.43 638
12396.48 640
12397.53 657
12398.59 642
12399.64 642
12400.69 672
12401.74 661
12402.79 644
12403.84 684
12404.89 658
12405.94 658
12407.00 651
12408.05 685
12409.10 693
12410.15 654
12411.20 647
12412.25 632
12413.30 681
12414.36 652
12415.41 636
12416.46 628
12417.51 668
12418.56 706
12419.62 706
12420.67 683
12421.72 658
12422.77 678
12423.82 716
12424.88 669
12425.93 682
12426.98 687
12428.03 726
12429.08 688
12430.14 682
12431.19 671
12432.24 663
12433.29 691
12434.35 680
12435.40 668
12436.45 677
12437.51 686
12438.56 740
12439.61 684
12440.66 659
12441.72 658
12442.77 696
12443.82 725
12444.88 723
12445.93 681
12446.98 665
12448.03 696
12449.09 706
12450.14 716
12451.19 742
12452.25 711
12453.30 724
12454.35 718
12455.41 723
12456.46 688
12457.51 695
12458.57 688
12459.62 738
12460.68 714
12461.73 739
12462.78 736
12463.84 777
12464.89 741
12465.94 705
12467.00 754
12468.05 739
12469.11 766
12470.16 755
12471.21 761
12472.27 784
12473.32 798
12474.38 821
12475.43 816
12476.49 833
12477.54 870
12478.60 855
12479.65 895
12480.70 910
12481.76 886
12482.81 895
12483.87 923
12484.92 933
12485.98 1002
12487.03 1032
12488.09 1078
12489.14 1077
12490.20 1100
12491.25 1203
12492.31 1261
12493.36 1273
12494.42 1291
12495.47 1356
12496.53 1367
12497.58 1359
12498.64 1367
12499.69 1347
12500.75 1316
12501.80 1288
12502.86 1208
12503.91 1187
12504.97 1133
12506.03 1068
12507.08 1072
12508.14 1059
12509.19 973
12510.25 990
12511.30 940
12512.36 940
12513.42 866
12514.47 867
12515.53 878
12516.58 859
12517.64 884
12518.70 833
12519.75 842
12520.81 852
12521.87 840
12522.92 828
12523.98 824
12525.03 842
12526.09 795
12527.15 807
12528.20 788
12529.26 795
12530.32 817
12531.37 821
12532.43 816
12533.49 814
12534.54 834
12535.60 822
12536.66 820
12537.71 774
12538.77 814
12539.83 817
12540.89 840
12541.94 846
12543.00 818
12544.06 810
12545.11 862
12546.17 819
12547.23 824
12548.29 824
12549.34 808
12550.40 805
12551.46 819
12552.52 842
12553.57 820
12554.63 860
12555.69 889
12556.75 881
12557.80 896
12558.86 911
12559.92 903
12560.98 903
12562.04 914
12563.09 913
12564.15 942
12565.21 958
12566.27 963
12567.33 1019
12568.39 1001
12569.44 1020
12570.50 1066
12571.56 1100
12572.62 1145
12573.68 1172
12574.74 1155
12575.79 1141
12576.85 1194
12577.91 1209
12578.97 1214
12580.03 1195
12581.09 1124
12582.15 1142
12583.20 1181
12584.26 1156
12585.32 1102
12586.38 1045
12587.44 1041
12588.50 1076
12589.56 1018
12590.62 1039
12591.68 1017
12592.74 1006
12593.80 967
12594.86 997
12595.91 1010
12596.97 974
12598.03 988
12599.09 954
12600.15 947
12601.21 915
12602.27 916
12603.33 931
12604.39 894
12605.45 909
12606.51 881
12607.57 872
12608.63 920
12609.69 893
12610.75 925
12611.81 872
12612.87 905
12613.93 933
12614.99 928
12616.05 943
12617.11 925
12618.17 954
12619.23 961
12620.29 929
12621.35 918
12622.41 938
12623.47 917
12624.53 906
12625.60 906
12626.66 911
12627.72 908
12628.78 860
12629.84 880
12630.90 884
12631.96 866
12633.02 847
12634.08 859
12635.14 868
12636.20 886
12637.27 921
12638.33 911
12639.39 880
12640.45 860
12641.51 861
12642.57 906
12643.63 882
12644.69 889
12645.76 941
12646.82 909
12647.88 931
12648.94 1004
12650.00 958
12651.06 918
12652.13 944
12653.19 961
12654.25 955
12655.31 1011
12656.37 1000
12657.44 985
12658.50 958
12659.56 1003
12660.62 999
12661.68 1038
12662.75 1002
12663.81 1010
12664.87 988
12665.93 1047
12666.99 1022
12668.06 993
12669.12 1022
12670.18 992
12671.24 991
12672.31 1003
12673.37 974
12674.43 971
12675.50 969
12676.56 979
12677.62 1019
12678.68 1037
12679.75 1061
12680.81 1018
12681.87 1092
12682.94 1037
12684.00 1017
12685.06 1050
12686.13 1057
12687.19 1108
12688.25 1067
12689.31 1089
12690.38 1101
12691.44 1122
12692.51 1122
12693.57 1144
12694.63 1163
12695.70 1163
12696.76 1143
12697.82 1179
12698.89 1189
12699.95 1253
12701.01 1240
12702.08 1286
12703.14 1346
12704.21 1307
12705.27 1338
12706.33 1344
12707.40 1289
12708.46 1256
12709.53 1299
12710.59 1272
12711.65 1240
12712.72 1215
12713.78 1206
12714.85 1131
12715.91 1155
12716.98 1070
12718.04 1031
12719.11 1069
12720.17 1076
12721.23 1057
12722.30 1053
12723.36 1004
12724.43 1045
12725.49 1027
12726.56 999
12727.62 1000
12728.69 961
12729.75 1037
12730.82 993
12731.88 994
12732.95 943
12734.01 968
12735.08 979
12736.14 985
12737.21 955
12738.28 978
12739.34 962
12740.41 921
12741.47 916
12742.54 921
12743.60 921
12744.67 953
12745.73 929
12746.80 883
12747.87 893
12748.93 955
12750.00 891
12751.06 857
12752.13 863
12753.19 837
12754.26 841
12755.33 827
12756.39 818
12757.46 818
12758.53 846
12759.59 796
12760.66 795
12761.72 798
12762.79 809
12763.86 772
12764.92 790
12765.99 793
12767.06 778
12768.12 786
12769.19 807
12770.26 775
12771.32 801
12772.39 753
12773.46 752
12774.52 771
12775.59 795
12776.66 737
12777.72 738
12778.79 710
12779.86 731
12780.93 794
12781.99 790
12783.06 752
12784.13 752
12785.20 731
12786.26 757
12787.33 740
12788.40 752
12789.46 755
12790.53 736
12791.60 746
12792.67 755
12793.74 775
12794.80 757
12795.87 758
12796.94 727
12798.01 749
12799.07 747
12800.14 779
12801.21 742
12802.28 746
12803.35 796
12804.41 752
12805.48 752
12806.55 713
12807.62 739
12808.69 777
12809.76 746
12810.82 750
12811.89 704
12812.96 728
12814.03 738
12815.10 678
12816.17 689
12817.24 744
12818.30 728
12819.37 735
12820.44 711
12821.51 724
12822.58 682
12823.65 702
12824.72 682
12825.79 679
12826.86 700
12827.92 709
12828.99 734
12830.06 697
12831.13 695
12832.20 693
12833.27 677
12834.34 683
12835.41 696
12836.48 656
12837.55 654
12838.62 646
12839.69 681
12840.76 689
12841.83 693
12842.90 666
12843.97 640
12845.04 665
12846.11 661
12847.18 654
12848.25 664
12849.32 699
12850.39 691
12851.46 636
12852.53 646
12853.60 621
12854.67 611
12855.74 621
12856.81 628
12857.88 620
12858.95 613
12860.02 640
12861.09 639
12862.16 608
12863.23 626
12864.30 632
12865.37 664
12866.44 646
12867.51 607
12868.58 573
12869.65 642
12870.73 578
12871.80 589
12872.87 590
12873.94 571
12875.01 574
12876.08 604
12877.15 599
12878.22 566
12879.29 577
12880.37 598
12881.44 567
12882.51 569
12883.58 570
12884.65 581
12885.72 599
12886.79 593
12887.87 587
12888.94 573
12890.01 557
12891.08 577
12892.15 588
12893.22 546
12894.30 587
12895.37 580
12896.44 597
12897.51 562
12898.58 541
12899.66 577
12900.73 589
12901.80 565
12902.87 552
12903.94 582
12905.02 548
12906.09 577
12907.16 564
12908.23 585
12909.31 528
12910.38 566
12911.45 551
12912.52 566
12913.60 539
12914.67 536
12915.74 562
12916.82 531
12917.89 573
12918.96 553
12920.03 551
12921.11 550
12922.18 511
12923.25 552
12924.33 580
12925.40 565
12926.47 517
12927.55 535
12928.62 561
12929.69 539
12930.77 542
12931.84 542
12932.91 557
12933.99 549
12935.06 561
12936.13 562
12937.21 553
12938.28 532
12939.35 558
12940.43 591
12941.50 565
12942.58 576
12943.65 546
12944.72 554
12945.80 579
12946.87 539
12947.95 559
12949.02 553
12950.09 572
12951.17 519
12952.24 556
12953.32 552
12954.39 544
12955.47 557
12956.54 573
12957.62 568
12958.69 542
12959.76 548
12960.84 573
12961.91 548
12962.99 538
12964.06 552
12965.14 550
12966.21 551
12967.29 528
12968.36 577
12969.44 543
12970.51 560
12971.59 540
12972.66 570
12973.74 577
12974.81 584
12975.89 578
12976.96 570
12978.04 549
12979.11 564
12980.19 557
12981.27 543
12982.34 545
12983.42 542
12984.49 576
12985.57 579
12986.64 568
12987.72 581
12988.79 562
12989.87 570
12990.95 579
12992.02 577
12993.10 566
12994.17 554
12995.25 562
12996.33 592
12997.40 601
12998.48 551
12999.56 576
13000.63 585
13001.71 579
13002.78 585
13003.86 606
13004.94 620
13006.01 566
13007.09 592
13008.17 588
13009.24 615
13010.32 588
13011.40 629
13012.47 663
13013.55 592
13014.63 617
13015.70 614
13016.78 659
13017.86 582
13018.94 604
13020.01 630
13021.09 642
13022.17 605
13023.24 616
13024.32 633
13025.40 594
13026.48 638
13027.55 624
13028.63 648
13029.71 647
13030.79 654
13031.86 648
13032.94 651
13034.02 631
13035.10 629
13036.17 634
13037.25 662
13038.33 631
13039.41 655
13040.49 638
13041.56 668
13042.64 662
13043.72 652
13044.80 678
13045.88 653
13046.95 678
13048.03 641
13049.11 679
13050.19 694
13051.27 674
13052.35 654
13053.42 665
13054.50 698
13055.58 689
13056.66 680
13057.74 690
13058.82 665
13059.90 661
13060.97 706
13062.05 665
13063.13 656
13064.21 677
13065.29 643
13066.37 700
13067.45 668
13068.53 618
13069.61 643
13070.69 644
13071.76 625
13072.84 624
13073.92 606
13075.00 628
13076.08 614
13077.16 614
13078.24 658
13079.32 640
13080.40 637
13081.48 577
13082.56 572
13083.64 576
13084.72 573
13085.80 565
13086.88 587
13087.96 585
13089.04 554
13090.12 557
13091.20 572
13092.28 612
13093.36 576
13094.44 567
13095.52 571
13096.60 607
13097.68 574
13098.76 600
13099.84 584
13100.92 551
13102.00 604
13103.08 593
13104.16 578
13105.24 553
13106.32 546
13107.40 555
13108.48 597
13109.57 557
13110.65 579
13111.73 580
13112.81 585
13113.89 569
13114.97 566
13116.05 569
13117.13 562
13118.21 575
13119.29 556
13120.38 594
13121.46 590
13122.54 584
13123.62 550
13124.70 572
13125.78 580
13126.86 555
13127.95 555
13129.03 575
13130.11 564
13131.19 576
13132.27 549
13133.35 570
13134.44 561
13135.52 526
13136.60 558
13137.68 558
13138.76 578
13139.85 568
13140.93 578
13142.01 548
13143.09 596
13144.17 569
13145.26 559
13146.34 565
13147.42 568
13148.50 537
13149.59 586
13150.67 526
13151.75 542
13152.83 566
13153.92 547
13155.00 535
13156.08 569
13157.16 596
13158.25 579
13159.33 558
13160.41 542
13161.50 594
13162.58 578
13163.66 566
13164.74 573
13165.83 563
13166.91 577
13167.99 554
13169.08 603
13170.16 559
13171.24 561
13172.33 538
13173.41 565
13174.49 603
13175.58 561
13176.66 580
13177.75 557
13178.83 560
13179.91 587
13181.00 540
13182.08 566
13183.16 578
13184.25 609
13185.33 605
13186.42 589
13187.50 560
13188.58 564
13189.67 568
13190.75 533
13191.84 558
13192.92 575
13194.00 593
13195.09 559
13196.17 563
13197.26 586
13198.34 575
13199.43 571
13200.51 565
13201.60 565
13202.68 623
13203.76 566
13204.85 590
13205.93 544
13207.02 621
13208.10 567
13209.19 535
13210.27 598
13211.36 608
13212.44 615
13213.53 569
13214.61 589
13215.70 557
13216.78 592
13217.87 581
13218.95 574
13220.04 574
13221.13 574
13222.21 580
13223.30 588
13224.38 579
13225.47 557
13226.55 608
13227.64 586
13228.72 593
13229.81 613
13230.90 580
13231.98 613
13233.07 593
13234.15 587
13235.24 590
13236.33 601
13237.41 569
13238.50 590
13239.58 571
13240.67 585
13241.76 552
13242.84 591
13243.93 584
13245.01 586
13246.10 577
13247.19 564
13248.27 596
13249.36 611
13250.45 613
13251.53 584
13252.62 602
13253.71 677
13254.79 619
13255.88 602
13256.97 614
13258.05 597
13259.14 601
13260.23 592
13261.32 627
13262.40 650
13263.49 629
13264.58 665
13265.66 636
13266.75 630
13267.84 629
13268.93 613
13270.01 647
13271.10 650
13272.19 605
13273.28 598
13274.36 640
13275.45 653
13276.54 643
13277.63 685
13278.71 684
13279.80 640
13280.89 647
13281.98 662
13283.07 654
13284.15 663
13285.24 664
13286.33 720
13287.42 680
13288.51 682
13289.59 667
13290.68 658
13291.77 644
13292.86 653
13293.95 687
13295.04 722
13296.12 709
13297.21 682
13298.30 706
13299.39 728
13300.48 725
13301.57 726
13302.66 716
13303.74 711
13304.83 713
13305.92 750
13307.01 738
13308.10 717
13309.19 701
13310.28 730
13311.37 719
13312.46 744
13313.55 732
13314.63 740
13315.72 781
13316.81 728
13317.90 734
13318.99 725
13320.08 708
13321.17 715
13322.26 726
13323.35 731
13324.44 679
13325.53 708
13326.62 731
13327.71 705
13328.80 731
13329.89 708
13330.98 706
13332.07 681
13333.16 704
13334.25 730
13335.34 718
13336.43 715
13337.52 734
13338.61 727
13339.70 750
13340.79 703
13341.88 710
13342.97 707
13344.06 725
13345.15 719
13346.24 741
13347.33 729
13348.42 761
13349.51 713
13350.60 759
13351.69 757
13352.79 712
13353.88 724
13354.97 776
13356.06 759
13357.15 770
13358.24 775
13359.33 781
13360.42 766
13361.51 770
13362.60 785
13363.70 752
13364.79 775
13365.88 831
13366.97 849
13368.06 828
13369.15 840
13370.24 840
13371.34 856
13372.43 840
13373.52 795
13374.61 830
13375.70 785
13376.79 796
13377.89 765
13378.98 727
13380.07 747
13381.16 775
13382.25 744
13383.34 737
13384.44 712
13385.53 675
13386.62 693
13387.71 687
13388.81 679
13389.90 684
13390.99 718
13392.08 661
13393.18 697
13394.27 713
13395.36 695
13396.45 681
13397.55 674
13398.64 685
13399.73 660
13400.82 683
13401.92 655
13403.01 633
13404.10 682
13405.19 683
13406.29 678
13407.38 670
13408.47 665
13409.57 646
13410.66 678
13411.75 695
13412.85 721
13413.94 636
13415.03 677
13416.13 684
13417.22 668
13418.31 695
13419.41 692
13420.50 706
13421.59 652
13422.69 663
13423.78 698
13424.87 684
13425.97 707
13427.06 694
13428.16 698
13429.25 690
13430.34 677
13431.44 657
13432.53 720
13433.63 720
13434.72 720
13435.81 706
13436.91 692
13438.00 696
13439.10 702
13440.19 702
13441.29 713
13442.38 749
13443.47 772
13444.57 758
13445.66 695
13446.76 734
13447.85 724
13448.95 742
13450.04 721
13451.14 699
13452.23 693
13453.33 729
13454.42 732
13455.52 708
13456.61 753
13457.71 738
13458.80 746
13459.90 745
13460.99 747
13462.09 756
13463.18 745
13464.28 733
13465.37 735
13466.47 745
13467.56 725
13468.66 748
13469.76 763
13470.85 729
13471.95 786
13473.04 773
13474.14 782
13475.23 761
13476.33 745
13477.43 717
13478.52 754
13479.62 764
13480.71 770
13481.81 771
13482.91 752
13484.00 719
13485.10 734
13486.19 778
13487.29 795
13488.39 788
13489.48 810
13490.58 786
13491.68 822
13492.77 828
13493.87 833
13494.97 817
13496.06 834
13497.16 854
13498.26 906
13499.35 888
13500.45 899
13501.55 880
13502.64 890
13503.74 847
13504.84 861
13505.93 925
13507.03 900
13508.13 879
13509.22 900
13510.32 859
13511.42 847
13512.52 819
13513.61 819
13514.71 820
13515.81 780
13516.91 779
13518.00 731
13519.10 758
13520.20 748
13521.30 734
13522.39 746
13523.49 715
13524.59 729
13525.69 705
13526.79 676
13527.88 682
13528.98 722
13530.08 722
13531.18 746
13532.28 685
13533.37 675
13534.47 668
13535.57 665
13536.67 646
13537.77 679
13538.86 702
13539.96 645
13541.06 671
13542.16 673
13543.26 645
13544.36 641
13545.46 622
13546.55 617
13547.65 649
13548.75 601
13549.85 654
13550.95 622
13552.05 635
13553.15 601
13554.25 655
13555.35 641
13556.44 641
13557.54 621
13558.64 654
13559.74 609
13560.84 637
13561.94 620
13563.04 641
13564.14 669
13565.24 621
13566.34 614
13567.44 638
13568.54 627
13569.64 647
13570.74 629
13571.84 624
13572.94 622
13574.04 622
13575.14 590
13576.24 607
13577.33 632
13578.43 666
13579.53 665
13580.63 620
13581.74 641
13582.84 650
13583.94 642
13585.04 671
13586.14 648
13587.24 646
13588.34 643
13589.44 652
13590.54 650
13591.64 627
13592.74 638
13593.84 667
13594.94 618
13596.04 620
13597.14 633
13598.24 656
13599.34 665
13600.44 657
13601.54 654
13602.65 693
13603.75 660
13604.85 664
13605.95 642
13607.05 682
13608.15 610
13609.25 643
13610.35 666
13611.45 653
13612.56 599
13613.66 623
13614.76 625
13615.86 651
13616.96 645
13618.06 619
13619.16 652
13620.27 618
13621.37 649
13622.47 630
13623.57 654
13624.67 669
13625.78 638
13626.88 654
13627.98 630
13629.08 648
13630.18 627
13631.29 597
13632.39 637
13633.49 637
13634.59 686
13635.69 667
13636.80 643
13637.90 652
13639.00 631
13640.10 624
13641.21 656
13642.31 644
13643.41 638
13644.51 635
13645.62 608
13646.72 650
13647.82 631
13648.92 640
13650.03 648
13651.13 627
13652.23 630
13653.34 622
13654.44 619
13655.54 615
13656.65 619
13657.75 614
13658.85 633
13659.96 622
13661.06 612
13662.16 610
13663.27 628
13664.37 602
13665.47 616
13666.58 649
13667.68 627
13668.78 620
13669.89 583
13670.99 582
13672.09 628
13673.20 624
13674.30 634
13675.41 613
13676.51 637
13677.61 669
13678.72 623
13679.82 586
13680.93 640
13682.03 641
13683.13 610
13684.24 615
13685.34 634
13686.45 622
13687.55 629
13688.66 647
13689.76 627
13690.86 668
13691.97 656
13693.07 658
13694.18 609
13695.28 648
13696.39 655
13697.49 662
13698.60 674
13699.70 654
13700.81 662
13701.91 671
13703.02 669
13704.12 657
13705.23 690
13706.33 696
13707.44 699
13708.54 721
13709.65 728
13710.75 701
13711.86 684
13712.96 713
13714.07 717
13715.18 716
13716.28 678
13717.39 691
13718.49 730
13719.60 745
13720.70 762
13721.81 707
13722.91 710
13724.02 717
13725.13 774
13726.23 787
13727.34 767
13728.44 778
13729.55 797
13730.66 791
13731.76 762
13732.87 792
13733.98 767
13735.08 761
13736.19 813
13737.29 766
13738.40 813
13739.51 797
13740.61 771
13741.72 814
13742.83 822
13743.93 846
13745.04 816
13746.15 882
13747.25 818
13748.36 820
13749.47 836
13750.57 869
13751.68 895
13752.79 878
13753.90 869
13755.00 876
13756.11 932
13757.22 964
13758.32 925
13759.43 912
13760.54 975
13761.65 1007
13762.75 980
13763.86 1035
13764.97 1091
13766.08 1053
13767.18 1122
13768.29 1112
13769.40 1140
13770.51 1139
13771.61 1129
13772.72 1164
13773.83 1172
13774.94 1171
13776.05 1141
13777.15 1087
13778.26 1100
13779.37 1102
13780.48 1045
13781.59 1078
13782.69 1046
13783.80 1010
13784.91 968
13786.02 973
13787.13 1011
13788.24 945
13789.34 882
13790.45 912
13791.56 852
13792.67 864
13793.78 818
13794.89 841
13796.00 809
13797.10 796
13798.21 834
13799.32 825
13800.43 804
13801.54 823
13802.65 793
13803.76 786
13804.87 795
13805.98 791
13807.09 780
13808.20 724
13809.30 757
13810.41 743
13811.52 755
13812.63 741
13813.74 747
13814.85 724
13815.96 749
13817.07 730
13818.18 709
13819.29 697
13820.40 731
13821.51 717
13822.62 702
13823.73 703
13824.84 687
13825.95 693
13827.06 720
13828.17 685
13829.28 738
13830.39 731
13831.50 724
13832.61 701
13833.72 734
13834.83 725
13835.94 748
13837.05 767
13838.16 723
13839.27 709
13840.38 717
13841.49 728
13842.60 739
13843.71 706
13844.82 715
13845.94 732
13847.05 772
13848.16 767
13849.27 738
13850.38 701
13851.49 724
13852.60 719
13853.71 722
13854.82 779
13855.93 756
13857.05 751
13858.16 760
13859.27 777
13860.38 779
13861.49 797
13862.60 800
13863.71 779
13864.83 827
13865.94 763
13867.05 754
13868.16 791
13869.27 793
13870.38 814
13871.50 812
13872.61 782
13873.72 786
13874.83 767
13875.94 796
13877.05 818
13878.17 788
13879.28 760
13880.39 724
13881.50 721
13882.62 735
13883.73 718
13884.84 765
13885.95 777
13887.06 788
13888.18 752
13889.29 771
13890.40 751
13891.51 746
13892.63 748
13893.74 798
13894.85 798
13895.97 778
13897.08 779
13898.19 809
13899.30 788
13900.42 760
13901.53 741
13902.64 713
13903.76 762
13904.87 752
13905.98 753
13907.10 747
13908.21 763
13909.32 730
13910.44 723
13911.55 734
13912.66 721
13913.78 735
13914.89 701
13916.00 718
13917.12 697
13918.23 657
13919.34 679
13920.46 687
13921.57 648
13922.68 652
13923.80 642
13924.91 646
13926.03 650
13927.14 652
13928.25 642
13929.37 638
13930.48 673
13931.60 654
13932.71 648
13933.83 638
13934.94 663
13936.05 658
13937.17 648
13938.28 683
13939.40 656
13940.51 658
13941.63 666
13942.74 661
13943.86 665
13944.97 655
13946.09 636
13947.20 628
13948.32 646
13949.43 634
13950.55 628
13951.66 631
13952.78 630
13953.89 657
13955.01 641
13956.12 642
13957.24 628
13958.35 620
13959.47 597
13960.58 652
13961.70 649
13962.81 635
13963.93 636
13965.04 643
13966.16 641
13967.27 628
13968.39 618
13969.51 640
13970.62 643
13971.74 614
13972.85 647
13973.97 650
13975.09 670
13976.20 626
13977.32 651
13978.43 625
13979.55 633
13980.67 663
13981.78 687
13982.90 653
13984.01 643
13985.13 618
13986.25 630
13987.36 635
13988.48 644
13989.60 619
13990.71 672
13991.83 626
13992.95 662
13994.06 643
13995.18 665
13996.30 638
13997.41 633
13998.53 621
13999.65 633
14000.76 675
14001.88 686
14003.00 671
14004.11 666
14005.23 655
14006.35 684
14007.47 709
14008.58 697
14009.70 693
14010.82 709
14011.94 665
14013.05 666
14014.17 679
14015.29 717
14016.41 686
14017.52 667
14018.64 681
14019.76 687
14020.88 726
14021.99 717
14023.11 709
14024.23 689
14025.35 681
14026.47 683
14027.58 693
14028.70 646
14029.82 648
14030.94 631
14032.06 653
14033.17 668
14034.29 665
14035.41 656
14036.53 648
14037.65 667
14038.77 632
14039.88 624
14041.00 636
14042.12 684
14043.24 638
14044.36 623
14045.48 609
14046.60 642
14047.72 640
14048.83 626
14049.95 619
14051.07 598
14052.19 599
14053.31 639
14054.43 642
14055.55 649
14056.67 596
14057.79 636
14058.91 654
14060.03 615
14061.14 609
14062.26 632
14063.38 637
14064.50 654
14065.62 656
14066.74 621
14067.86 618
14068.98 630
14070.10 614
14071.22 626
14072.34 631
14073.46 630
14074.58 624
14075.70 632
14076.82 616
14077.94 635
14079.06 633
14080.18 677
14081.30 657
14082.42 701
14083.54 688
14084.66 667
14085.78 635
14086.90 710
14088.02 662
14089.14 670
14090.26 703
14091.38 708
14092.50 725
14093.63 676
14094.75 715
14095.87 716
14096.99 726
14098.11 720
14099.23 704
14100.35 725
14101.47 739
14102.59 708
14103.71 697
14104.83 694
14105.96 690
14107.08 679
14108.20 652
14109.32 690
14110.44 677
14111.56 671
14112.68 640
14113.80 638
14114.93 619
14116.05 603
14117.17 596
14118.29 552
14119.41 601
14120.53 600
14121.66 555
14122.78 590
14123.90 559
14125.02 590
14126.14 585
14127.27 557
14128.39 540
14129.51 569
14130.63 551
14131.75 556
14132.88 586
14134.00 558
14135.12 546
14136.24 576
14137.37 562
14138.49 537
14139.61 525
14140.73 520
14141.86 551
14142.98 572
14144.10 532
14145.22 529
14146.35 523
14147.47 530
14148.59 559
14149.71 547
14150.84 530
14151.96 535
14153.08 549
14154.21 538
14155.33 521
14156.45 542
14157.58 524
14158.70 551
14159.82 544
14160.95 528
14162.07 543
14163.19 526
14164.32 534
14165.44 561
14166.56 532
14167.69 574
14168.81 516
14169.93 534
14171.06 499
14172.18 499
14173.31 534
14174.43 524
14175.55 535
14176.68 512
14177.80 501
14178.93 515
14180.05 514
14181.17 514
14182.30 497
14183.42 519
14184.55 543
14185.67 516
14186.79 526
14187.92 510
14189.04 497
14190.17 499
14191.29 506
14192.42 509
14193.54 517
14194.67 487
14195.79 530
14196.92 497
14198.04 506
14199.17 529
14200.29 523
14201.42 510
14202.54 494
14203.67 504
14204.79 478
14205.92 436
14207.04 483
14208.17 466
14209.29 480
14210.42 471
14211.54 467
14212.67 490
14213.79 480
14214.92 470
14216.04 442
14217.17 444
14218.29 475
14219.42 457
14220.55 466
14221.67 501
14222.80 440
14223.92 495
14225.05 462
14226.17 489
14227.30 481
14228.43 474
14229.55 488
14230.68 485
14231.81 473
14232.93 479
14234.06 470
14235.18 465
14236.31 473
14237.44 459
14238.56 496
14239.69 493
14240.82 453
14241.94 482
14243.07 447
14244.20 454
14245.32 445
14246.45 457
14247.58 465
14248.70 480
14249.83 467
14250.96 470
14252.08 456
14253.21 473
14254.34 464
14255.46 482
14256.59 477
14257.72 449
14258.85 462
14259.97 450
14261.10 470
14262.23 468
14263.35 451
14264.48 474
14265.61 461
14266.74 461
14267.86 439
14268.99 439
14270.12 433
14271.25 445
14272.38 444
14273.50 435
14274.63 448
14275.76 434
14276.89 448
14278.01 435
14279.14 471
14280.27 452
14281.40 455
14282.53 446
14283.66 437
14284.78 469
14285.91 415
14287.04 445
14288.17 435
14289.30 437
14290.43 449
14291.55 452
14292.68 443
14293.81 406
14294.94 422
14296.07 448
14297.20 447
14298.33 412
14299.45 408
14300.58 439
14301.71 437
14302.84 420
14303.97 412
14305.10 450
14306.23 415
14307.36 417
14308.49 418
14309.62 416
14310.75 439
14311.87 401
14313.00 444
14314.13 437
14315.26 434
14316.39 421
14317.52 415
14318.65 467
14319.78 419
14320.91 422
14322.04 419
14323.17 426
14324.30 417
14325.43 417
14326.56 434
14327.69 404
14328.82 416
14329.95 434
14331.08 419
14332.21 422
14333.34 424
14334.47 410
14335.60 423
14336.73 401
14337.86 424
14338.99 425
14340.12 431
14341.25 380
14342.38 438
14343.51 415
14344.64 417
14345.77 424
14346.90 428
14348.04 425
14349.17 418
14350.30 384
14351.43 407
14352.56 397
14353.69 423
14354.82 426
14355.95 437
14357.08 369
14358.21 393
14359.35 401
14360.48 404
14361.61 389
14362.74 391
14363.87 440
14365.00 419
14366.13 397
14367.26 406
14368.40 418
14369.53 418
14370.66 413
14371.79 416
14372.92 414
14374.05 422
14375.19 399
14376.32 420
14377.45 436
14378.58 414
14379.71 423
14380.85 433
14381.98 417
14383.11 386
14384.24 425
14385.37 432
14386.51 402
14387.64 408
14388.77 417
14389.90 371
14391.04 382
14392.17 394
14393.30 406
14394.43 388
14395.57 421
14396.70 417
14397.83 421
14398.96 437
14400.10 439
14401.23 408
14402.36 435
14403.50 437
14404.63 409
14405.76 440
14406.89 437
14408.03 441
14409.16 439
14410.29 418
14411.43 422
14412.56 419
14413.69 418
14414.83 420
14415.96 448
14417.09 420
14418.23 425
14419.36 420
14420.49 415
14421.63 455
14422.76 433
14423.90 431
14425.03 438
14426.16 432
14427.30 448
14428.43 439
14429.56 427
14430.70 453
14431.83 441
14432.97 458
14434.10 442
14435.24 434
14436.37 461
14437.50 436
14438.64 475
14439.77 463
14440.91 410
14442.04 402
14443.18 432
14444.31 432
14445.44 428
14446.58 444
14447.71 479
14448.85 450
14449.98 456
14451.12 446
14452.25 456
14453.39 420
14454.52 433
14455.66 477
14456.79 460
14457.93 450
14459.06 396
14460.20 451
14461.33 437
14462.47 426
14463.60 473
14464.74 471
14465.87 486
14467.01 439
14468.15 418
14469.28 469
14470.42 453
14471.55 464
14472.69 435
14473.82 401
14474.96 448
14476.09 448
14477.23 433
14478.37 460
14479.50 473
14480.64 464
14481.77 458
14482.91 455
14484.05 455
14485.18 451
14486.32 457
14487.45 440
14488.59 468
14489.73 490
14490.86 458
14492.00 452
14493.14 464
14494.27 497
14495.41 430
14496.55 436
14497.68 434
14498.82 469
14499.96 435
14501.09 434
14502.23 425
14503.37 438
14504.50 430
14505.64 413
14506.78 420
14507.91 427
14509.05 396
14510.19 426
14511.33 443
14512.46 420
14513.60 413
14514.74 433
14515.87 455
14517.01 405
14518.15 427
14519.29 436
14520.42 438
14521.56 439
14522.70 434
14523.84 424
14524.97 428
14526.11 435
14527.25 385
14528.39 422
14529.53 412
14530.66 435
14531.80 440
14532.94 429
14534.08 420
14535.22 449
14536.35 441
14537.49 433
14538.63 422
14539.77 442
14540.91 438
14542.05 414
14543.18 434
14544.32 439
14545.46 444
14546.60 432
14547.74 444
14548.88 418
14550.01 440
14551.15 444
14552.29 461
14553.43 433
14554.57 406
14555.71 428
14556.85 433
14557.99 434
14559.13 434
14560.26 431
14561.40 443
14562.54 437
14563.68 432
14564.82 481
14565.96 429
14567.10 466
14568.24 455
14569.38 492
14570.52 468
14571.66 461
14572.80 451
14573.94 474
14575.08 476
14576.22 442
14577.36 470
14578.50 447
14579.64 459
14580.78 496
14581.92 471
14583.06 475
14584.20 468
14585.34 439
14586.48 503
14587.62 507
14588.76 477
14589.90 479
14591.04 490
14592.18 464
14593.32 473
14594.46 461
14595.60 492
14596.74 496
14597.88 498
14599.02 464
14600.16 508
14601.30 534
14602.44 492
14603.58 484
14604.72 460
14605.86 477
14607.00 474
14608.15 528
14609.29 522
14610.43 487
14611.57 482
14612.71 524
14613.85 530
14614.99 499
14616.13 500
14617.27 516
14618.42 523
14619.56 503
14620.70 494
14621.84 550
14622.98 528
14624.12 529
14625.26 539
14626.41 521
14627.55 536
14628.69 569
14629.83 572
14630.97 557
14632.12 557
14633.26 565
14634.40 590
14635.54 604
14636.68 588
14637.83 563
14638.97 572
14640.11 548
14641.25 541
14642.39 545
14643.54 545
14644.68 549
14645.82 555
14646.96 541
14648.11 539
14649.25 507
14650.39 514
14651.53 504
14652.68 521
14653.82 499
14654.96 487
14656.11 465
14657.25 496
14658.39 472
14659.53 462
14660.68 469
14661.82 477
14662.96 478
14664.11 476
14665.25 463
14666.39 481
14667.54 501
14668.68 467
14669.82 472
14670.97 459
14672.11 417
14673.25 449
14674.40 454
14675.54 438
14676.68 437
14677.83 429
14678.97 471
14680.11 462
14681.26 430
14682.40 430
14683.55 463
14684.69 480
14685.83 457
14686.98 457
14688.12 435
14689.27 411
14690.41 429
14691.55 443
14692.70 413
14693.84 404
14694.99 442
14696.13 407
14697.28 423
14698.42 443
14699.56 428
14700.71 428
14701.85 413
14703.00 401
14704.14 420
14705.29 420
14706.43 433
14707.58 433
14708.72 444
14709.87 396
14711.01 422
14712.16 433
14713.30 407
14714.45 425
14715.59 415
14716.74 429
14717.88 429
14719.03 423
14720.17 425
14721.32 431
14722.46 449
14723.61 436
14724.76 438
14725.90 430
14727.05 423
14728.19 436
14729.34 444
14730.48 453
14731.63 431
14732.77 449
14733.92 429
14735.07 465
14736.21 452
14737.36 460
14738.50 433
14739.65 427
14740.80 438
14741.94 433
14743.09 416
14744.24 427
14745.38 417
14746.53 410
14747.67 448
14748.82 456
14749.97 426
14751.11 458
14752.26 471
14753.41 436
14754.55 448
14755.70 429
14756.85 450
14757.99 461
14759.14 442
14760.29 463
14761.43 426
14762.58 418
14763.73 443
14764.88 465
14766.02 437
14767.17 469
14768.32 470
14769.46 453
14770.61 449
14771.76 443
14772.91 466
14774.05 458
14775.20 461
14776.35 474
14777.50 450
14778.64 451
14779.79 489
14780.94 486
14782.09 445
14783.23 434
14784.38 512
14785.53 488
14786.68 500
14787.83 525
14788.97 522
14790.12 480
14791.27 462
14792.42 459
14793.57 502
14794.71 492
14795.86 462
14797.01 496
14798.16 498
14799.31 513
14800.46 523
14801.60 478
14802.75 477
14803.90 503
14805.05 501
14806.20 478
14807.35 475
14808.50 483
14809.64 462
14810.79 467
14811.94 469
14813.09 477
14814.24 467
14815.39 479
14816.54 462
14817.69 476
14818.84 469
14819.99 443
14821.14 444
14822.28 455
14823.43 434
14824.58 437
14825.73 425
14826.88 459
14828.03 441
14829.18 450
14830.33 436
14831.48 433
14832.63 404
14833.78 385
14834.93 384
14836.08 419
14837.23 407
14838.38 393
14839.53 404
14840.68 402
14841.83 409
14842.98 400
14844.13 423
14845.28 393
14846.43 400
14847.58 396
14848.73 413
14849.88 393
14851.03 406
14852.18 386
14853.33 413
14854.48 389
14855.63 386
14856.78 373
14857.93 386
14859.08 373
14860.24 365
14861.39 373
14862.54 374
14863.69 387
14864.84 339
14865.99 381
14867.14 364
14868.29 383
14869.44 360
14870.59 373
14871.75 359
14872.90 359
14874.05 335
14875.20 368
14876.35 392
14877.50 374
14878.65 380
14879.81 373
14880.96 375
14882.11 375
14883.26 383
14884.41 363
14885.56 374
14886.71 358
14887.87 372
14889.02 367
14890.17 354
14891.32 350
14892.47 359
14893.63 371
14894.78 338
14895.93 351
14897.08 365
14898.24 363
14899.39 369
14900.54 385
14901.69 397
14902.84 377
14904.00 358
14905.15 407
14906.30 359
14907.45 354
14908.61 345
14909.76 359
14910.91 357
14912.07 361
14913.22 353
14914.37 352
14915.52 374
14916.68 350
14917.83 354
14918.98 357
14920.14 388
14921.29 350
14922.44 373
14923.60 360
14924.75 361
14925.90 340
14927.06 346
14928.21 350
14929.36 380
14930.52 365
14931.67 348
14932.82 355
14933.98 344
14935.13 351
14936.28 356
14937.44 372
14938.59 320
14939.74 363
14940.90 343
14942.05 360
14943.21 340
14944.36 387
14945.51 344
14946.67 342
14947.82 378
14948.98 347
14950.13 367
14951.29 336
14952.44 355
14953.59 343
14954.75 347
14955.90 364
14957.06 377
14958.21 349
14959.37 356
14960.52 366
14961.68 366
14962.83 340
14963.99 342
14965.14 341
14966.29 363
14967.45 347
14968.60 338
14969.76 339
14970.91 321
14972.07 346
14973.22 327
14974.38 319
14975.54 346
14976.69 319
14977.85 311
14979.00 340
14980.16 352
14981.31 350
14982.47 342
14983.62 336
14984.78 346
14985.93 324
14987.09 338
14988.25 324
14989.40 380
14990.56 343
14991.71 334
14992.87 322
14994.02 334
14995.18 338
14996.34 327
14997.49 324
14998.65 336
14999.80 344
15000.96 358
15002.12 352
15003.27 329
15004.43 366
15005.59 330
15006.74 347
15007.90 368
15009.06 349
15010.21 314
15011.37 327
15012.53 353
15013.68 374
15014.84 339
15016.00 337
15017.15 336
15018.31 320
15019.47 319
15020.62 306
15021.78 345
15022.94 318
15024.09 333
15025.25 320
15026.41 321
15027.57 276
15028.72 315
15029.88 304
15031.04 317
15032.19 318
15033.35 331
15034.51 347
15035.67 365
15036.82 340
15037.98 308
15039.14 316
15040.30 326
15041.46 333
15042.61 321
15043.77 324
15044.93 318
15046.09 347
15047.25 322
15048.40 311
15049.56 300
15050.72 328
15051.88 327
15053.04 322
15054.19 330
15055.35 322
15056.51 326
15057.67 340
15058.83 351
15059.99 320
15061.14 320
15062.30 305
15063.46 327
15064.62 331
15065.78 331
15066.94 289
15068.10 293
15069.26 307
15070.41 320
15071.57 334
15072.73 323
15073.89 319
15075.05 311
15076.21 317
15077.37 309
15078.53 344
15079.69 329
15080.85 331
15082.00 325
15083.16 323
15084.32 301
15085.48 314
15086.64 316
15087.80 282
15088.96 292
15090.12 277
15091.28 318
15092.44 294
15093.60 311
15094.76 317
15095.92 340
15097.08 332
15098.24 332
15099.40 306
15100.56 329
15101.72 333
15102.88 331
15104.04 325
15105.20 297
15106.36 294
15107.52 312
15108.68 316
15109.84 289
15111.00 323
15112.16 305
15113.32 309
15114.48 318
15115.64 299
15116.80 321
15117.97 322
15119.13 297
15120.29 334
15121.45 294
15122.61 313
15123.77 325
15124.93 275
15126.09 298
15127.25 299
15128.41 294
15129.57 298
15130.74 343
15131.90 323
15133.06 332
15134.22 304
15135.38 327
15136.54 317
15137.70 338
15138.87 320
15140.03 322
15141.19 318
15142.35 351
15143.51 325
15144.67 308
15145.84 317
15147.00 347
15148.16 337
15149.32 337
15150.48 313
15151.65 291
15152.81 332
15153.97 329
15155.13 334
15156.29 320
15157.46 313
15158.62 336
15159.78 312
15160.94 324
15162.10 317
15163.27 328
15164.43 348
15165.59 321
15166.75 309
15167.92 324
15169.08 325
15170.24 331
15171.41 343
15172.57 322
15173.73 304
15174.89 319
15176.06 342
15177.22 326
15178.38 300
15179.55 295
15180.71 324
15181.87 324
15183.04 341
15184.20 335
15185.36 319
15186.53 337
15187.69 337
15188.85 342
15190.02 351
15191.18 333
15192.34 352
15193.51 337
15194.67 342
15195.83 342
15197.00 340
15198.16 327
15199.32 351
15200.49 340
15201.65 320
15202.82 354
15203.98 376
15205.14 344
15206.31 357
15207.47 370
15208.64 353
15209.80 362
15210.97 344
15212.13 347
15213.29 349
15214.46 348
15215.62 366
15216.79 350
15217.95 353
15219.12 346
15220.28 372
15221.45 352
15222.61 359
15223.78 378
15224.94 364
15226.10 353
15227.27 338
15228.43 374
15229.60 383
15230.76 378
15231.93 381
15233.09 376
15234.26 352
15235.43 383
15236.59 370
15237.76 377
15238.92 388
15240.09 402
15241.25 389
15242.42 379
15243.58 356
15244.75 395
15245.91 402
15247.08 382
15248.25 350
15249.41 340
15250.58 361
15251.74 369
15252.91 362
15254.07 364
15255.24 338
15256.41 341
15257.57 340
15258.74 350
15259.90 355
15261.07 333
15262.24 328
15263.40 319
15264.57 346
15265.74 353
15266.90 360
15268.07 319
15269.24 337
15270.40 319
15271.57 327
15272.73 328
15273.90 333
15275.07 329
15276.23 339
15277.40 335
15278.57 338
15279.74 331
15280.90 316
15282.07 356
15283.24 319
15284.40 349
15285.57 337
15286.74 311
15287.90 321
15289.07 318
15290.24 341
15291.41 324
15292.57 332
15293.74 333
15294.91 345
15296.08 321
15297.24 307
15298.41 346
15299.58 325
15300.75 336
15301.91 335
15303.08 336
15304.25 347
15305.42 303
15306.59 332
15307.75 341
15308.92 356
15310.09 323
15311.26 324
15312.43 330
15313.59 338
15314.76 326
15315.93 333
15317.10 355
15318.27 318
15319.44 339
15320.60 325
15321.77 355
15322.94 340
15324.11 338
15325.28 295
15326.45 314
15327.62 323
15328.79 310
15329.95 344
15331.12 340
15332.29 323
15333.46 304
15334.63 367
15335.80 313
15336.97 322
15338.14 322
15339.31 334
15340.48 317
15341.64 360
15342.81 326
15343.98 347
15345.15 338
15346.32 361
15347.49 350
15348.66 313
15349.83 334
15351.00 338
15352.17 329
15353.34 359
15354.51 355
15355.68 305
15356.85 327
15358.02 321
15359.19 364
15360.36 321
15361.53 332
15362.70 361
15363.87 345
15365.04 329
15366.21 336
15367.38 311
15368.55 336
15369.72 328
15370.89 329
15372.06 340
15373.23 349
15374.40 346
15375.57 355
15376.74 319
15377.91 320
15379.08 330
15380.25 312
15381.43 315
15382.60 334
15383.77 354
15384.94 344
15386.11 337
15387.28 335
15388.45 336
15389.62 344
15390.79 345
15391.96 373
15393.14 349
15394.31 322
15395.48 366
15396.65 337
15397.82 312
15398.99 347
15400.16 377
15401.34 358
15402.51 335
15403.68 359
15404.85 342
15406.02 331
15407.19 358
15408.37 355
15409.54 331
15410.71 342
15411.88 337
15413.05 330
15414.23 334
15415.40 313
15416.57 311
15417.74 331
15418.91 312
15420.09 311
15421.26 333
15422.43 341
15423.60 359
15424.78 355
15425.95 336
15427.12 336
15428.29 345
15429.47 350
15430.64 332
15431.81 353
15432.98 330
15434.16 339
15435.33 322
15436.50 312
15437.67 290
15438.85 320
15440.02 339
15441.19 330
15442.37 332
15443.54 330
15444.71 347
15445.89 332
15447.06 338
15448.23 282
15449.41 291
15450.58 358
15451.75 359
15452.93 342
15454.10 314
15455.27 340
15456.45 352
15457.62 345
15458.79 319
15459.97 351
15461.14 311
15462.32 326
15463.49 369
15464.66 338
15465.84 349
15467.01 325
15468.19 335
15469.36 320
15470.53 300
15471.71 347
15472.88 320
15474.06 346
15475.23 324
15476.41 340
15477.58 335
15478.75 339
15479.93 348
15481.10 336
15482.28 359
15483.45 346
15484.63 352
15485.80 361
15486.98 335
15488.15 353
15489.33 340
15490.50 329
15491.68 299
15492.85 324
15494.03 334
15495.20 326
15496.38 312
15497.55 335
15498.73 322
15499.90 344
15501.08 328
15502.25 346
15503.43 330
15504.60 330
15505.78 329
15506.96 349
15508.13 324
15509.31 319
15510.48 350
15511.66 334
15512.83 365
15514.01 341
15515.19 341
15516.36 341
15517.54 349
15518.71 341
15519.89 337
15521.07 382
15522.24 353
15523.42 352
15524.59 332
15525.77 317
15526.95 329
15528.12 349
15529.30 362
15530.48 332
15531.65 351
15532.83 374
15534.01 329
15535.18 342
15536.36 367
15537.54 357
15538.71 354
15539.89 324
15541.07 331
15542.24 333
15543.42 341
15544.60 343
15545.77 335
15546.95 345
15548.13 328
15549.30 352
15550.48 347
15551.66 347
15552.84 347
15554.01 369
15555.19 324
15556.37 344
15557.55 336
15558.72 332
15559.90 349
15561.08 374
15562.26 376
15563.43 361
15564.61 365
15565.79 389
15566.97 354
15568.14 357
15569.32 358
15570.50 367
15571.68 367
15572.86 356
15574.03 373
15575.21 379
15576.39 372
15577.57 395
15578.75 367
15579.93 368
15581.10 358
15582.28 395
15583.46 385
15584.64 406
15585.82 372
15587.00 353
15588.18 374
15589.35 361
15590.53 410
15591.71 379
15592.89 387
15594.07 389
15595.25 382
15596.43 407
15597.61 407
15598.78 365
15599.96 384
15601.14 383
15602.32 399
15603.50 400
15604.68 409
15605.86 415
15607.04 429
15608.22 396
15609.40 395
15610.58 432
15611.76 412
15612.94 439
15614.12 418
15615.30 424
15616.48 450
15617.66 440
15618.84 407
15620.01 412
15621.19 439
15622.37 450
15623.55 407
15624.73 416
15625.91 436
15627.09 417
15628.27 439
15629.46 426
15630.64 441
15631.82 436
15633.00 428
15634.18 439
15635.36 443
15636.54 418
15637.72 424
15638.90 435
15640.08 436
15641.26 475
15642.44 471
15643.62 463
15644.80 440
15645.98 456
15647.16 453
15648.34 447
15649.52 434
15650.71 468
15651.89 461
15653.07 477
15654.25 464
15655.43 486
15656.61 481
15657.79 485
15658.97 462
15660.16 449
15661.34 482
15662.52 485
15663.70 481
15664.88 500
15666.06 505
15667.24 540
15668.43 490
15669.61 504
15670.79 474
15671.97 498
15673.15 487
15674.33 483
15675.52 460
15676.70 482
15677.88 480
15679.06 481
15680.24 464
15681.43 426
15682.61 464
15683.79 456
15684.97 473
15686.16 470
15687.34 438
15688.52 443
15689.70 429
15690.89 452
15692.07 463
15693.25 435
15694.43 455
15695.62 454
15696.80 446
15697.98 425
15699.16 444
15700.35 465
15701.53 479
15702.71 466
15703.90 468
15705.08 479
15706.26 459
15707.45 494
15708.63 478
15709.81 481
15711.00 496
15712.18 482
15713.36 470
15714.55 489
15715.73 525
15716.91 518
15718.10 475
15719.28 485
15720.46 478
15721.65 474
15722.83 495
15724.01 505
15725.20 487
15726.38 506
15727.57 486
15728.75 467
15729.93 458
15731.12 511
15732.30 489
15733.49 443
15734.67 489
15735.85 480
15737.04 448
15738.22 474
15739.41 487
15740.59 510
15741.78 510
15742.96 533
15744.14 498
15745.33 489
15746.51 485
15747.70 486
15748.88 506
15750.07 518
15751.25 511
15752.44 488
15753.62 490
15754.81 518
15755.99 535
15757.18 514
15758.36 525
15759.55 515
15760.73 513
15761.92 500
15763.10 481
15764.29 457
15765.47 461
15766.66 479
15767.84 510
15769.03 444
15770.21 500
15771.40 487
15772.59 457
15773.77 450
15774.96 484
15776.14 503
15777.33 478
15778.51 465
15779.70 472
15780.89 496
15782.07 508
15783.26 481
15784.44 435
15785.63 480
15786.82 490
15788.00 457
15789.19 449
15790.37 474
15791.56 456
15792.75 433
15793.93 411
15795.12 467
15796.31 425
15797.49 457
15798.68 460
15799.87 458
15801.05 447
15802.24 427
15803.43 436
15804.61 423
15805.80 458
15806.99 414
15808.17 410
15809.36 435
15810.55 414
15811.73 431
15812.92 450
15814.11 455
15815.30 415
15816.48 408
15817.67 445
15818.86 415
15820.05 411
15821.23 394
15822.42 410
15823.61 427
15824.80 412
15825.98 427
15827.17 421
15828.36 412
15829.55 417
15830.73 440
15831.92 412
15833.11 395
15834.30 396
15835.49 426
15836.67 402
15837.86 402
15839.05 398
15840.24 393
15841.43 383
15842.61 363
15843.80 380
15844.99 390
15846.18 413
15847.37 395
15848.56 386
15849.74 378
15850.93 392
15852.12 398
15853.31 411
15854.50 398
15855.69 394
15856.88 440
15858.06 420
15859.25 413
15860.44 387
15861.63 418
15862.82 391
15864.01 390
15865.20 408
15866.39 415
15867.58 397
15868.77 388
15869.95 422
15871.14 394
15872.33 396
15873.52 430
15874.71 402
15875.90 415
15877.09 414
15878.28 388
15879.47 437
15880.66 406
15881.85 408
15883.04 416
15884.23 425
15885.42 437
15886.61 391
15887.80 437
15888.99 413
15890.18 428
15891.37 447
15892.56 439
15893.75 423
15894.94 428
15896.13 446
15897.32 459
15898.51 445
15899.70 437
15900.89 457
15902.08 425
15903.27 411
15904.46 448
15905.65 426
15906.84 410
15908.03 470
15909.22 453
15910.42 436
15911.61 428
15912.80 417
15913.99 432
15915.18 460
15916.37 459
15917.56 424
15918.75 429
15919.94 413
15921.13 430
15922.32 435
15923.52 424
15924.71 443
15925.90 442
15927.09 463
15928.28 432
15929.47 413
15930.66 444
15931.86 431
15933.05 402
15934.24 387
15935.43 428
15936.62 401
15937.81 412
15939.01 386
15940.20 383
15941.39 400
15942.58 404
15943.77 388
15944.97 406
15946.16 404
15947.35 356
15948.54 401
15949.73 406
15950.93 386
15952.12 354
15953.31 372
15954.50 390
15955.70 383
15956.89 349
15958.08 367
15959.27 399
15960.47 389
15961.66 361
15962.85 336
15964.04 351
15965.24 364
15966.43 358
15967.62 346
15968.82 349
15970.01 359
15971.20 343
15972.40 336
15973.59 353
15974.78 336
15975.97 364
15977.17 318
15978.36 333
15979.55 308
15980.75 335
15981.94 357
15983.13 344
15984.33 328
15985.52 328
15986.72 375
15987.91 308
15989.10 357
15990.30 317
15991.49 314
15992.68 329
15993.88 352
15995.07 354
15996.27 333
15997.46 341
15998.65 331
15999.85 321
16001.04 327
16002.24 351
16003.43 331
16004.63 362
16005.82 336
16007.01 331
16008.21 342
16009.40 346
16010.60 365
16011.79 347
16012.99 318
16014.18 321
16015.38 340
16016.57 360
16017.76 336
16018.96 324
16020.15 330
16021.35 321
16022.54 330
16023.74 327
16024.93 331
16026.13 320
16027.32 325
16028.52 326
16029.72 330
16030.91 333
16032.11 318
16033.30 300
16034.50 329
16035.69 319
16036.89 290
16038.08 314
16039.28 333
16040.47 321
16041.67 359
16042.87 345
16044.06 315
16045.26 307
16046.45 282
16047.65 328
16048.84 305
16050.04 310
16051.24 313
16052.43 313
16053.63 330
16054.82 302
16056.02 302
16057.22 330
16058.41 312
16059.61 292
16060.81 306
16062.00 308
16063.20 322
16064.40 295
16065.59 298
16066.79 349
16067.99 317
16069.18 306
16070.38 333
16071.58 321
16072.77 312
16073.97 326
16075.17 285
16076.36 312
16077.56 303
16078.76 305
16079.95 317
16081.15 289
16082.35 287
16083.55 305
16084.74 331
16085.94 316
16087.14 311
16088.33 306
16089.53 300
16090.73 296
16091.93 324
16093.12 306
16094.32 346
16095.52 316
16096.72 298
16097.92 316
16099.11 277
16100.31 318
16101.51 315
16102.71 335
16103.90 314
16105.10 317
16106.30 321
16107.50 294
16108.70 305
16109.90 296
16111.09 306
16112.29 293
16113.49 296
16114.69 314
16115.89 342
16117.09 296
16118.28 318
16119.48 326
16120.68 295
16121.88 301
16123.08 316
16124.28 298
16125.48 292
16126.67 281
16127.87 309
16129.07 318
16130.27 282
16131.47 306
16132.67 314
16133.87 324
16135.07 311
16136.27 321
16137.47 323
16138.67 273
16139.86 332
16141.06 321
16142.26 292
16143.46 291
16144.66 302
16145.86 271
16147.06 288
16148.26 280
16149.46 293
16150.66 328
16151.86 304
16153.06 309
16154.26 288
16155.46 308
16156.66 296
16157.86 314
16159.06 297
16160.26 304
16161.46 284
16162.66 298
16163.86 317
16165.06 293
16166.26 284
16167.46 296
16168.66 296
16169.86 324
16171.06 326
16172.26 296
16173.46 280
16174.66 294
16175.86 297
16177.07 285
16178.27 274
16179.47 308
16180.67 306
16181.87 306
16183.07 298
16184.27 298
16185.47 304
16186.67 312
16187.87 305
16189.07 322
16190.28 282
16191.48 306
16192.68 307
16193.88 330
16195.08 288
16196.28 299
16197.48 291
16198.69 318
16199.89 321
16201.09 309
16202.29 302
16203.49 314
16204.69 317
16205.90 304
16207.10 333
16208.30 332
16209.50 335
16210.70 293
16211.91 317
16213.11 310
16214.31 332
16215.51 319
16216.71 325
16217.92 352
16219.12 331
16220.32 336
16221.52 287
16222.72 298
16223.93 297
16225.13 344
16226.33 303
16227.53 326
16228.74 320
16229.94 344
16231.14 311
16232.35 318
16233.55 312
16234.75 328
16235.95 311
16237.16 340
16238.36 339
16239.56 336
16240.77 317
16241.97 314
16243.17 303
16244.38 330
16245.58 356
16246.78 327
16247.99 330
16249.19 333
16250.39 328
16251.60 341
16252.80 336
16254.00 337
16255.21 337
16256.41 324
16257.61 333
16258.82 302
16260.02 339
16261.22 322
16262.43 334
16263.63 346
16264.84 331
16266.04 323
16267.24 328
16268.45 335
16269.65 315
16270.86 353
16272.06 366
16273.27 378
16274.47 346
16275.67 352
16276.88 312
16278.08 341
16279.29 322
16280.49 319
16281.70 366
16282.90 356
16284.11 357
16285.31 353
16286.52 342
16287.72 329
16288.92 328
16290.13 354
16291.33 368
16292.54 368
16293.74 362
16294.95 364
16296.15 351
16297.36 352
16298.57 356
16299.77 357
16300.98 356
16302.18 386
16303.39 368
16304.59 359
16305.80 341
16307.00 367
16308.21 351
16309.41 354
16310.62 371
16311.83 335
16313.03 342
16314.24 339
16315.44 351
16316.65 323
16317.85 338
16319.06 331
16320.27 360
16321.47 345
16322.68 351
16323.88 327
16325.09 361
16326.30 347
16327.50 360
16328.71 348
16329.92 354
16331.12 291
16332.33 311
16333.54 305
16334.74 327
16335.95 322
16337.16 302
16338.36 334
16339.57 295
16340.78 319
16341.98 306
16343.19 312
16344.40 300
16345.60 302
16346.81 305
16348.02 301
16349.22 297
16350.43 310
16351.64 303
16352.85 302
16354.05 296
16355.26 285
16356.47 298
16357.67 275
16358.88 302
16360.09 309
16361.30 300
16362.50 297
16363.71 302
16364.92 315
16366.13 320
16367.34 315
16368.54 287
16369.75 292
16370.96 272
16372.17 302
16373.37 293
16374.58 296
16375.79 316
16377.00 301
16378.21 277
16379.42 306
16380.62 269
16381.83 287
16383.04 290
16384.25 291
16385.46 306
16386.67 292
16387.87 269
16389.08 273
16390.29 282
16391.50 290
16392.71 284
16393.92 283
16395.13 297
16396.33 284
16397.54 274
16398.75 270
16399.96 300
16401.17 295
16402.38 314
16403.59 305
16404.80 307
16406.01 317
16407.22 313
16408.42 282
16409.63 277
16410.84 279
16412.05 278
16413.26 283
16414.47 283
16415.68 302
16416.89 255
16418.10 288
16419.31 284
16420.52 294
16421.73 272
16422.94 287
16424.15 301
16425.36 306
16426.57 298
16427.78 264
16428.99 301
16430.20 287
16431.41 280
16432.62 268
16433.83 273
16435.04 267
16436.25 284
16437.46 282
16438.67 282
16439.88 269
16441.09 269
16442.30 296
16443.51 277
16444.72 266
16445.93 282
16447.14 291
16448.36 278
16449.57 268
16450.78 272
16451.99 294
16453.20 265
16454.41 293
16455.62 261
16456.83 270
16458.04 294
16459.25 284
16460.47 303
16461.68 315
16462.89 295
16464.10 297
16465.31 286
16466.52 270
16467.73 268
16468.94 250
16470.16 290
16471.37 282
16472.58 286
16473.79 266
16475.00 262
16476.21 246
16477.43 278
16478.64 277
16479.85 311
16481.06 271
16482.27 250
16483.49 276
16484.70 259
16485.91 267
16487.12 243
16488.33 272
16489.55 267
16490.76 286
16491.97 262
16493.18 272
16494.40 256
16495.61 270
16496.82 274
16498.03 279
16499.25 281
16500.46 265
16501.67 289
16502.88 284
16504.10 281
16505.31 244
16506.52 262
16507.74 263
16508.95 270
16510.16 285
16511.37 287
16512.59 237
16513.80 271
16515.01 281
16516.23 263
16517.44 261
16518.65 272
16519.87 285
16521.08 266
16522.29 295
16523.51 271
16524.72 279
16525.93 268
16527.15 297
16528.36 281
16529.58 257
16530.79 273
16532.00 286
16533.22 259
16534.43 248
16535.64 249
16536.86 266
16538.07 290
16539.29 264
16540.50 278
16541.72 272
16542.93 270
16544.14 285
16545.36 261
16546.57 266
16547.79 267
16549.00 260
16550.22 274
16551.43 273
16552.64 296
16553.86 286
16555.07 264
16556.29 270
16557.50 260
16558.72 280
16559.93 241
16561.15 267
16562.36 266
16563.58 295
16564.79 261
16566.01 259
16567.22 273
16568.44 298
16569.65 262
16570.87 288
16572.08 294
16573.30 290
16574.51 289
16575.73 272
16576.95 278
16578.16 273
16579.38 267
16580.59 250
16581.81 276
16583.02 264
16584.24 309
16585.45 275
16586.67 275
16587.89 271
16589.10 277
16590.32 254
16591.53 285
16592.75 271
16593.97 248
16595.18 256
16596.40 277
16597.61 286
16598.83 265
16600.05 261
16601.26 263
16602.48 300
16603.70 267
16604.91 252
16606.13 262
16607.35 282
16608.56 265
16609.78 270
16611.00 241
16612.21 243
16613.43 262
16614.65 253
16615.86 260
16617.08 241
16618.30 246
16619.51 262
16620.73 293
16621.95 246
16623.17 228
16624.38 264
16625.60 271
16626.82 254
16628.03 271
16629.25 244
16630.47 267
16631.69 263
16632.90 271
16634.12 286
16635.34 264
16636.56 268
16637.77 267
16638.99 285
16640.21 239
16641.43 274
16642.65 262
16643.86 299
16645.08 261
16646.30 245
16647.52 262
16648.74 284
16649.95 283
16651.17 273
16652.39 239
16653.61 273
16654.83 271
16656.05 252
16657.26 282
16658.48 259
16659.70 286
16660.92 253
16662.14 262
16663.36 263
16664.58 263
16665.79 256
16667.01 259
16668.23 263
16669.45 248
16670.67 267
16671.89 267
16673.11 250
16674.33 254
16675.55 275
16676.76 255
16677.98 265
16679.20 232
16680.42 268
16681.64 254
16682.86 277
16684.08 255
16685.30 254
16686.52 287
16687.74 268
16688.96 288
16690.18 247
16691.40 268
16692.62 249
16693.84 282
16695.06 266
16696.28 272
16697.50 250
16698.72 280
16699.94 252
16701.16 261
16702.38 263
16703.60 260
16704.82 285
16706.04 255
16707.26 276
16708.48 243
16709.70 238
16710.92 240
16712.14 285
16713.36 250
16714.58 280
16715.80 264
16717.02 261
16718.24 265
16719.46 256
16720.68 247
16721.90 249
16723.12 294
16724.34 250
16725.57 254
16726.79 249
16728.01 257
16729.23 245
16730.45 248
16731.67 239
16732.89 291
16734.11 265
16735.33 256
16736.56 276
16737.78 277
16739.00 272
16740.22 273
16741.44 280
16742.66 259
16743.88 258
16745.11 263
16746.33 254
16747.55 251
16748.77 250
16749.99 253
16751.21 233
16752.44 278
16753.66 243
16754.88 271
16756.10 274
16757.32 257
16758.55 251
16759.77 258
16760.99 252
16762.21 254
16763.44 257
16764.66 255
16765.88 233
16767.10 267
16768.32 257
16769.55 272
16770.77 240
16771.99 267
16773.22 272
16774.44 269
16775.66 245
16776.88 264
16778.11 273
16779.33 291
16780.55 268
16781.77 260
16783.00 251
16784.22 250
16785.44 268
16786.67 263
16787.89 284
16789.11 266
16790.34 235
16791.56 233
16792.78 274
16794.01 251
16795.23 276
16796.45 271
16797.68 270
16798.90 268
16800.12 252
16801.35 250
16802.57 257
16803.80 255
16805.02 251
16806.24 246
16807.47 270
16808.69 299
16809.91 266
16811.14 273
16812.36 260
16813.59 285
16814.81 274
16816.04 255
16817.26 282
16818.48 274
16819.71 256
16820.93 241
16822.16 258
16823.38 259
16824.61 260
16825.83 271
16827.06 272
16828.28 241
16829.50 262
16830.73 260
16831.95 273
16833.18 255
16834.40 268
16835.63 256
16836.85 278
16838.08 274
16839.30 266
16840.53 262
16841.75 286
16842.98 267
16844.20 273
16845.43 268
16846.65 245
16847.88 288
16849.11 302
16850.33 279
16851.56 259
16852.78 246
16854.01 285
16855.23 297
16856.46 276
16857.68 287
16858.91 296
16860.14 296
16861.36 304
16862.59 278
16863.81 289
16865.04 320
16866.27 288
16867.49 262
16868.72 292
16869.94 275
16871.17 305
16872.40 291
16873.62 300
16874.85 275
16876.08 301
16877.30 308
16878.53 314
16879.76 321
16880.98 333
16882.21 333
16883.43 301
16884.66 301
16885.89 277
16887.12 302
16888.34 305
16889.57 298
16890.80 291
16892.02 306
16893.25 298
16894.48 300
16895.70 308
16896.93 281
16898.16 282
16899.39 276
16900.61 278
16901.84 282
16903.07 282
16904.29 275
16905.52 303
16906.75 304
16907.98 296
16909.20 275
16910.43 278
16911.66 294
16912.89 274
16914.12 295
16915.34 308
16916.57 270
16917.80 267
16919.03 275
16920.26 289
16921.48 254
16922.71 256
16923.94 287
16925.17 271
16926.40 271
16927.62 240
16928.85 254
16930.08 273
16931.31 282
16932.54 273
16933.77 266
16934.99 239
16936.22 254
16937.45 281
16938.68 281
16939.91 256
16941.14 261
16942.37 263
16943.60 269
16944.82 265
16946.05 271
16947.28 274
16948.51 255
16949.74 246
16950.97 258
16952.20 291
16953.43 271
16954.66 277
16955.89 297
16957.12 269
16958.34 287
16959.57 258
16960.80 261
16962.03 252
16963.26 262
16964.49 254
16965.72 267
16966.95 280
16968.18 247
16969.41 268
16970.64 277
16971.87 276
16973.10 250
16974.33 251
16975.56 267
16976.79 263
16978.02 267
16979.25 266
16980.48 260
16981.71 289
16982.94 271
16984.17 272
16985.40 225
16986.63 269
16987.86 256
16989.09 275
16990.32 275
16991.55 281
16992.79 273
16994.02 262
16995.25 258
16996.48 254
16997.71 298
16998.94 298
17000.17 284
17001.40 269
17002.63 270
17003.86 255
17005.09 276
17006.32 247
17007.56 254
17008.79 253
17010.02 271
17011.25 287
17012.48 262
17013.71 242
17014.94 253
17016.18 260
17017.41 259
17018.64 275
17019.87 278
17021.10 258
17022.33 230
17023.57 241
17024.80 249
17026.03 267
17027.26 250
17028.49 271
17029.72 258
17030.96 261
17032.19 276
17033.42 271
17034.65 280
17035.88 257
17037.12 248
17038.35 254
17039.58 262
17040.81 257
17042.05 243
17043.28 260
17044.51 271
17045.74 264
17046.98 275
17048.21 262
17049.44 244
17050.67 267
17051.91 257
17053.14 268
17054.37 251
17055.61 280
17056.84 243
17058.07 244
17059.30 234
17060.54 244
17061.77 274
17063.00 265
17064.24 253
17065.47 267
17066.70 266
17067.94 249
17069.17 267
17070.40 238
17071.64 253
17072.87 247
17074.10 250
17075.34 248
17076.57 261
17077.81 243
17079.04 236
17080.27 234
17081.51 266
17082.74 256
17083.97 253
17085.21 271
17086.44 265
17087.68 270
17088.91 287
17090.15 277
17091.38 246
17092.61 248
17093.85 246
17095.08 247
17096.32 234
17097.55 238
17098.79 249
17100.02 242
17101.25 240
17102.49 246
17103.72 251
17104.96 232
17106.19 260
17107.43 286
17108.66 260
17109.90 245
17111.13 252
17112.37 244
17113.60 251
17114.84 255
17116.07 236
17117.31 241
17118.54 259
17119.78 239
17121.01 266
17122.25 244
17123.48 236
17124.72 260
17125.95 269
17127.19 249
17128.43 258
17129.66 251
17130.90 271
17132.13 259
17133.37 269
17134.60 262
17135.84 262
17137.08 240
17138.31 264
17139.55 273
17140.78 250
17142.02 241
17143.26 240
17144.49 247
17145.73 239
17146.96 251
17148.20 265
17149.44 251
17150.67 229
17151.91 253
17153.15 242
17154.38 243
17155.62 231
17156.85 224
17158.09 254
17159.33 242
17160.56 246
17161.80 234
17163.04 257
17164.28 230
17165.51 232
17166.75 250
17167.99 256
17169.22 239
17170.46 250
17171.70 240
17172.93 240
17174.17 242
17175.41 248
17176.65 259
17177.88 260
17179.12 255
17180.36 238
17181.60 248
17182.83 211
17184.07 231
17185.31 225
17186.55 224
17187.78 222
17189.02 240
17190.26 253
17191.50 230
17192.73 225
17193.97 236
17195.21 228
17196.45 232
17197.69 217
17198.92 243
17200.16 234
17201.40 243
17202.64 246
17203.88 231
17205.12 227
17206.35 243
17207.59 233
17208.83 229
17210.07 220
17211.31 233
17212.55 228
17213.78 229
17215.02 220
17216.26 258
17217.50 234
17218.74 223
17219.98 227
17221.22 231
17222.46 211
17223.69 243
17224.93 222
17226.17 223
17227.41 234
17228.65 242
17229.89 226
17231.13 222
17232.37 218
17233.61 236
17234.85 232
17236.09 244
17237.33 227
17238.57 224
17239.81 268
17241.04 226
17242.28 214
17243.52 209
17244.76 236
17246.00 221
17247.24 198
17248.48 227
17249.72 245
17250.96 228
17252.20 231
17253.44 224
17254.68 230
17255.92 213
17257.16 224
17258.40 239
17259.64 237
17260.88 220
17262.12 222
17263.37 242
17264.61 222
17265.85 219
17267.09 244
17268.33 227
17269.57 228
17270.81 253
17272.05 216
17273.29 216
17274.53 241
17275.77 245
17277.01 259
17278.25 228
17279.49 234
17280.74 223
17281.98 243
17283.22 225
17284.46 235
17285.70 249
17286.94 221
17288.18 220
17289.42 241
17290.66 234
17291.91 219
17293.15 237
17294.39 232
17295.63 245
17296.87 209
17298.11 225
17299.36 230
17300.60 232
17301.84 238
17303.08 226
17304.32 257
17305.56 220
17306.81 216
17308.05 222
17309.29 207
17310.53 209
17311.77 221
17313.02 247
17314.26 238
17315.50 204
17316.74 233
17317.99 229
17319.23 235
17320.47 235
17321.71 233
17322.96 212
17324.20 193
17325.44 225
17326.68 201
17327.93 248
17329.17 233
17330.41 227
17331.65 232
17332.90 235
17334.14 208
17335.38 220
17336.63 231
17337.87 236
17339.11 205
17340.36 230
17341.60 211
17342.84 216
17344.09 196
17345.33 207
17346.57 229
17347.82 228
17349.06 223
17350.30 246
17351.55 223
17352.79 205
17354.03 220
17355.28 203
17356.52 217
17357.76 225
17359.01 209
17360.25 225
17361.50 208
17362.74 210
17363.98 223
17365.23 237
17366.47 239
17367.72 214
17368.96 232
17370.21 245
17371.45 217
17372.69 215
17373.94 213
17375.18 217
17376.43 231
17377.67 248
17378.92 219
17380.16 251
17381.41 240
17382.65 235
17383.89 217
17385.14 212
17386.38 220
17387.63 235
17388.87 218
17390.12 221
17391.36 241
17392.61 255
17393.85 223
17395.10 226
17396.34 233
17397.59 228
17398.83 234
17400.08 233
17401.33 236
17402.57 223
17403.82 238
17405.06 225
17406.31 237
17407.55 246
17408.80 210
17410.04 235
17411.29 230
17412.54 245
17413.78 220
17415.03 222
17416.27 217
17417.52 208
17418.76 218
17420.01 240
17421.26 231
17422.50 215
17423.75 227
17425.00 227
17426.24 224
17427.49 219
17428.73 237
17429.98 226
17431.23 222
17432.47 216
17433.72 229
17434.97 222
17436.21 212
17437.46 231
17438.71 234
17439.95 214
17441.20 212
17442.45 222
17443.69 221
17444.94 223
17446.19 206
17447.43 239
17448.68 242
17449.93 209
17451.18 229
17452.42 243
17453.67 223
17454.92 229
17456.16 226
17457.41 219
17458.66 215
17459.91 217
17461.15 226
17462.40 214
17463.65 208
17464.90 229
17466.14 230
17467.39 226
17468.64 214
17469.89 219
17471.14 222
17472.38 221
17473.63 210
17474.88 204
17476.13 245
17477.38 237
17478.62 212
17479.87 204
17481.12 208
17482.37 224
17483.62 221
17484.86 231
17486.11 236
17487.36 234
17488.61 252
17489.86 237
17491.11 242
17492.36 218
17493.60 237
17494.85 248
17496.10 236
17497.35 227
17498.60 250
17499.85 239
17501.10 228
17502.35 214
17503.59 221
17504.84 228
17506.09 227
17507.34 228
17508.59 243
17509.84 229
17511.09 223
17512.34 235
17513.59 221
17514.84 215
17516.09 225
17517.34 239
17518.59 255
17519.84 229
17521.09 259
17522.33 256
17523.58 250
17524.83 228
17526.08 241
17527.33 239
17528.58 221
17529.83 225
17531.08 232
17532.33 231
17533.58 228
17534.83 230
17536.08 232
17537.33 237
17538.58 234
17539.83 234
17541.09 268
17542.34 246
17543.59 246
17544.84 240
17546.09 262
17547.34 256
17548.59 252
17549.84 269
17551.09 240
17552.34 217
17553.59 243
17554.84 242
17556.09 255
17557.34 241
17558.59 217
17559.85 231
17561.10 211
17562.35 238
17563.60 226
17564.85 230
17566.10 203
17567.35 229
17568.60 227
17569.86 231
17571.11 218
17572.36 252
17573.61 234
17574.86 232
17576.11 249
17577.36 241
17578.62 224
17579.87 213
17581.12 219
17582.37 233
17583.62 236
17584.87 201
17586.13 234
17587.38 242
17588.63 262
17589.88 233
17591.13 250
17592.39 267
17593.64 246
17594.89 226
17596.14 201
17597.40 252
17598.65 245
17599.90 256
17601.15 226
17602.41 230
17603.66 256
17604.91 249
17606.16 223
17607.42 227
17608.67 218
17609.92 240
17611.17 241
17612.43 229
17613.68 239
17614.93 236
17616.19 227
17617.44 209
17618.69 227
17619.95 254
17621.20 224
17622.45 232
17623.71 243
17624.96 229
17626.21 242
17627.47 239
17628.72 220
17629.97 225
17631.23 227
17632.48 250
17633.73 215
17634.99 239
17636.24 206
17637.49 239
17638.75 248
17640.00 248
17641.26 217
17642.51 216
17643.76 239
17645.02 233
17646.27 214
17647.53 237
17648.78 236
17650.03 238
17651.29 238
17652.54 225
17653.80 231
17655.05 227
17656.31 226
17657.56 249
17658.82 224
17660.07 177
17661.32 210
17662.58 232
17663.83 248
17665.09 226
17666.34 245
17667.60 220
17668.85 227
17670.11 235
17671.36 205
17672.62 211
17673.87 218
17675.13 237
17676.38 258
17677.64 231
17678.89 223
17680.15 245
17681.40 239
17682.66 184
17683.92 188
17685.17 232
17686.43 213
17687.68 231
17688.94 210
17690.19 222
17691.45 235
17692.70 242
17693.96 212
17695.22 240
17696.47 219
17697.73 186
17698.98 220
17700.24 229
17701.50 239
17702.75 217
17704.01 248
17705.26 224
17706.52 222
17707.78 236
17709.03 206
17710.29 215
17711.55 215
17712.80 218
17714.06 206
17715.32 245
17716.57 224
17717.83 222
17719.09 221
17720.34 224
17721.60 223
17722.86 203
17724.11 217
17725.37 212
17726.63 225
17727.88 257
17729.14 242
17730.40 225
17731.65 204
17732.91 222
17734.17 224
17735.43 227
17736.68 220
17737.94 221
17739.20 217
17740.46 214
17741.71 228
17742.97 224
17744.23 237
17745.49 239
17746.74 227
17748.00 254
17749.26 235
17750.52 235
17751.77 239
17753.03 229
17754.29 225
17755.55 245
17756.81 242
17758.06 216
17759.32 201
17760.58 244
17761.84 224
17763.10 223
17764.35 202
17765.61 234
17766.87 236
17768.13 223
17769.39 217
17770.65 219
17771.91 221
17773.16 210
17774.42 221
17775.68 208
17776.94 228
17778.20 184
17779.46 218
17780.72 219
17781.98 203
17783.23 212
17784.49 217
17785.75 209
17787.01 210
17788.27 218
17789.53 226
17790.79 199
17792.05 198
17793.31 229
17794.57 196
17795.83 205
17797.09 211
17798.34 232
17799.60 221
17800.86 217
17802.12 214
17803.38 212
17804.64 234
17805.90 186
17807.16 225
17808.42 239
17809.68 217
17810.94 228
17812.20 200
17813.46 209
17814.72 207
17815.98 215
17817.24 218
17818.50 217
17819.76 209
17821.02 213
17822.28 221
17823.54 223
17824.80 211
17826.06 213
17827.33 205
17828.59 205
17829.85 221
17831.11 237
17832.37 218
17833.63 235
17834.89 212
17836.15 224
17837.41 230
17838.67 233
17839.93 228
17841.19 235
17842.45 221
17843.72 187
17844.98 200
17846.24 209
17847.50 212
17848.76 226
17850.02 212
17851.28 224
17852.54 211
17853.81 202
17855.07 214
17856.33 215
17857.59 186
17858.85 220
17860.11 230
17861.38 230
17862.64 213
17863.90 223
17865.16 198
17866.42 212
17867.68 213
17868.95 236
17870.21 238
17871.47 240
17872.73 244
17874.00 227
17875.26 202
17876.52 202
17877.78 205
17879.04 214
17880.31 213
17881.57 203
17882.83 201
17884.09 224
17885.36 227
17886.62 226
17887.88 192
17889.14 204
17890.41 225
17891.67 211
17892.93 197
17894.20 212
17895.46 211
17896.72 226
17897.98 230
17899.25 210
17900.51 189
17901.77 204
17903.04 205
17904.30 203
17905.56 208
17906.83 180
17908.09 205
17909.35 234
17910.62 212
17911.88 217
17913.14 202
17914.41 202
17915.67 219
17916.93 221
17918.20 215
17919.46 218
17920.73 227
17921.99 208
17923.25 211
17924.52 235
17925.78 208
17927.05 195
17928.31 181
17929.57 229
17930.84 218
17932.10 206
17933.37 221
17934.63 215
17935.90 211
17937.16 215
17938.42 187
17939.69 219
17940.95 223
17942.22 202
17943.48 215
17944.75 205
17946.01 227
17947.28 211
17948.54 223
17949.81 209
17951.07 196
17952.34 214
17953.60 214
17954.87 211
17956.13 214
17957.40 201
17958.66 218
17959.93 209
17961.19 207
17962.46 217
17963.72 223
17964.99 212
17966.25 214
17967.52 213
17968.78 199
17970.05 234
17971.31 234
17972.58 229
17973.85 190
17975.11 208
17976.38 205
17977.64 213
17978.91 235
17980.18 208
17981.44 215
17982.71 227
17983.97 201
17985.24 223
17986.51 213
17987.77 196
17989.04 221
17990.30 221
17991.57 213
17992.84 216
17994.10 230
17995.37 218
17996.64 218
17997.90 232
17999.17 217
18000.44 221
18001.70 214
18002.97 208
18004.24 220
18005.50 234
18006.77 210
18008.04 236
18009.30 211
18010.57 218
18011.84 218
18013.10 218
18014.37 211
18015.64 219
18016.91 214
18018.17 210
18019.44 222
18020.71 218
18021.97 226
18023.24 211
18024.51 205
18025.78 210
18027.04 209
18028.31 217
18029.58 222
18030.85 215
18032.12 253
18033.38 225
18034.65 205
18035.92 228
18037.19 223
18038.45 210
18039.72 236
18040.99 216
18042.26 216
18043.53 199
18044.80 199
18046.06 221
18047.33 211
18048.60 215
18049.87 208
18051.14 225
18052.40 216
18053.67 215
18054.94 197
18056.21 222
18057.48 222
18058.75 206
18060.02 225
18061.29 222
18062.55 206
18063.82 209
18065.09 226
18066.36 205
18067.63 197
18068.90 204
18070.17 217
18071.44 216
18072.71 207
18073.98 195
18075.24 220
18076.51 212
18077.78 196
18079.05 204
18080.32 206
18081.59 225
18082.86 213
18084.13 220
18085.40 215
18086.67 205
18087.94 213
18089.21 200
18090.48 215
18091.75 223
18093.02 220
18094.29 223
18095.56 233
18096.83 203
18098.10 212
18099.37 241
18100.64 211
18101.91 246
18103.18 252
18104.45 235
18105.72 255
18106.99 244
18108.26 243
18109.53 238
18110.80 239
18112.07 201
18113.34 211
18114.61 218
18115.88 225
18117.15 225
18118.43 237
18119.70 220
18120.97 228
18122.24 240
18123.51 234
18124.78 240
18126.05 217
18127.32 232
18128.59 231
18129.86 216
18131.14 209
18132.41 225
18133.68 219
18134.95 231
18136.22 207
18137.49 233
18138.76 212
18140.04 209
18141.31 214
18142.58 201
18143.85 224
18145.12 218
18146.39 247
18147.67 225
18148.94 217
18150.21 226
18151.48 220
18152.75 230
18154.02 246
18155.30 234
18156.57 222
18157.84 223
18159.11 226
18160.39 227
18161.66 219
18162.93 212
18164.20 230
18165.47 243
18166.75 232
18168.02 233
18169.29 222
18170.56 237
18171.84 219
18173.11 250
18174.38 230
18175.66 227
18176.93 213
18178.20 212
18179.47 222
18180.75 214
18182.02 223
18183.29 224
18184.57 245
18185.84 235
18187.11 225
18188.39 210
18189.66 228
18190.93 213
18192.21 209
18193.48 206
18194.75 225
18196.03 240
18197.30 222
18198.57 221
18199.85 195
18201.12 233
18202.39 231
18203.67 231
18204.94 207
18206.22 204
18207.49 213
18208.76 232
18210.04 234
18211.31 231
18212.59 233
18213.86 231
18215.13 225
18216.41 213
18217.68 231
18218.96 234
18220.23 235
18221.51 207
18222.78 212
18224.05 228
18225.33 217
18226.60 211
18227.88 216
18229.15 207
18230.43 227
18231.70 222
18232.98 218
18234.25 224
18235.53 217
18236.80 201
18238.08 211
18239.35 227
18240.63 222
18241.90 237
18243.18 226
18244.45 226
18245.73 208
18247.00 238
18248.28 211
18249.55 221
18250.83 216
18252.10 216
18253.38 218
18254.65 219
18255.93 219
18257.21 206
18258.48 207
18259.76 203
18261.03 212
18262.31 225
18263.58 222
18264.86 227
18266.14 226
18267.41 204
18268.69 216
18269.96 225
18271.24 227
18272.52 196
18273.79 209
18275.07 240
18276.35 236
18277.62 194
18278.90 215
18280.17 224
18281.45 208
18282.73 219
18284.00 211
18285.28 204
18286.56 208
18287.83 238
18289.11 238
18290.39 233
18291.66 201
18292.94 227
18294.22 211
18295.50 216
18296.77 222
18298.05 252
18299.33 213
18300.60 217
18301.88 203
18303.16 202
18304.43 226
18305.71 230
18306.99 211
18308.27 205
18309.54 219
18310.82 211
18312.10 240
18313.38 205
18314.65 214
18315.93 218
18317.21 237
18318.49 204
18319.77 205
18321.04 197
18322.32 208
18323.60 207
18324.88 202
18326.16 215
18327.43 208
18328.71 242
18329.99 212
18331.27 224
18332.55 225
18333.82 229
18335.10 208
18336.38 224
18337.66 185
18338.94 238
18340.22 210
18341.50 227
18342.77 209
18344.05 204
18345.33 214
18346.61 216
18347.89 220
18349.17 196
18350.45 207
18351.73 208
18353.00 205
18354.28 225
18355.56 218
18356.84 205
18358.12 207
18359.40 202
18360.68 212
18361.96 226
18363.24 199
18364.52 222
18365.80 221
18367.08 229
18368.36 220
18369.64 204
18370.91 194
18372.19 192
18373.47 226
18374.75 217
18376.03 233
18377.31 230
18378.59 234
18379.87 225
18381.15 209
18382.43 195
18383.71 221
18384.99 201
18386.27 215
18387.55 201
18388.83 229
18390.11 232
18391.39 215
18392.67 222
18393.95 214
18395.24 201
18396.52 246
18397.80 205
18399.08 200
18400.36 227
18401.64 199
18402.92 211
18404.20 209
18405.48 203
18406.76 204
18408.04 200
18409.32 227
18410.60 206
18411.89 203
18413.17 213
18414.45 207
18415.73 221
18417.01 195
18418.29 187
18419.57 220
18420.85 213
18422.13 223
18423.42 195
18424.70 230
18425.98 194
18427.26 206
18428.54 230
18429.82 229
18431.11 225
18432.39 228
18433.67 219
18434.95 241
18436.23 215
18437.51 230
18438.80 206
18440.08 225
18441.36 212
18442.64 224
18443.93 208
18445.21 198
18446.49 217
18447.77 213
18449.05 205
18450.34 203
18451.62 220
18452.90 225
18454.18 218
18455.47 238
18456.75 205
18458.03 191
18459.31 218
18460.60 206
18461.88 195
18463.16 213
18464.45 228
18465.73 224
18467.01 216
18468.29 206
18469.58 230
18470.86 228
18472.14 209
18473.43 220
18474.71 205
18475.99 208
18477.28 236
18478.56 200
18479.84 201
18481.13 208
18482.41 228
18483.69 207
18484.98 232
18486.26 193
18487.54 206
18488.83 228
18490.11 210
18491.40 199
18492.68 223
18493.96 205
18495.25 217
18496.53 211
18497.81 213
18499.10 228
18500.38 233
18501.67 213
18502.95 218
18504.24 215
18505.52 216
18506.80 230
18508.09 205
18509.37 236
18510.66 223
18511.94 225
18513.23 213
18514.51 228
18515.80 227
18517.08 227
18518.37 210
18519.65 204
18520.93 220
18522.22 225
18523.50 216
18524.79 215
18526.07 231
18527.36 228
18528.64 223
18529.93 219
18531.21 239
18532.50 233
18533.79 225
18535.07 233
18536.36 234
18537.64 231
18538.93 227
18540.21 232
18541.50 237
18542.78 206
18544.07 245
18545.35 223
18546.64 228
18547.93 224
18549.21 221
18550.50 225
18551.78 245
18553.07 249
18554.36 216
18555.64 235
18556.93 225
18558.21 233
18559.50 258
18560.79 221
18562.07 216
18563.36 216
18564.64 237
18565.93 245
18567.22 233
18568.50 216
18569.79 247
18571.08 221
18572.36 234
18573.65 204
18574.94 228
18576.22 235
18577.51 261
18578.80 250
18580.08 232
18581.37 239
18582.66 249
18583.95 241
18585.23 249
18586.52 253
18587.81 224
18589.09 249
18590.38 214
18591.67 260
18592.96 235
18594.24 243
18595.53 284
18596.82 244
18598.11 250
18599.39 218
18600.68 227
18601.97 268
18603.26 245
18604.54 239
18605.83 260
18607.12 252
18608.41 273
18609.69 222
18610.98 231
18612.27 216
18613.56 240
18614.85 251
18616.13 260
18617.42 251
18618.71 232
18620.00 238
18621.29 271
18622.58 240
18623.86 247
18625.15 247
18626.44 247
18627.73 262
18629.02 232
18630.31 236
18631.60 243
18632.88 234
18634.17 237
18635.46 247
18636.75 242
18638.04 244
18639.33 236
18640.62 228
18641.91 235
18643.20 229
18644.48 249
18645.77 232
18647.06 237
18648.35 230
18649.64 257
18650.93 224
18652.22 230
18653.51 234
18654.80 229
18656.09 223
18657.38 218
18658.67 225
18659.96 216
18661.25 213
18662.54 248
18663.83 232
18665.12 211
18666.41 203
18667.70 225
18668.99 237
18670.28 241
18671.57 214
18672.86 222
18674.15 209
18675.44 193
18676.73 226
18678.02 229
18679.31 227
18680.60 223
18681.89 222
18683.18 204
18684.47 218
18685.76 225
18687.05 226
18688.34 232
18689.63 228
18690.92 234
18692.21 231
18693.50 217
18694.79 226
18696.08 217
18697.38 192
18698.67 223
18699.96 231
18701.25 224
18702.54 215
18703.83 230
18705.12 222
18706.41 235
18707.70 231
18709.00 235
18710.29 224
18711.58 226
18712.87 228
18714.16 215
18715.45 230
18716.74 228
18718.04 222
18719.33 210
18720.62 247
18721.91 203
18723.20 220
18724.50 223
18725.79 226
18727.08 239
18728.37 235
18729.66 204
18730.96 194
18732.25 238
18733.54 204
18734.83 217
18736.12 216
18737.42 221
18738.71 210
18740.00 238
18741.29 249
18742.59 243
18743.88 237
18745.17 237
18746.46 230
18747.76 198
18749.05 236
18750.34 210
18751.63 229
18752.93 218
18754.22 219
18755.51 206
18756.81 215
18758.10 204
18759.39 212
18760.69 206
18761.98 227
18763.27 211
18764.56 216
18765.86 205
18767.15 193
18768.44 220
18769.74 222
18771.03 237
18772.33 217
18773.62 232
18774.91 207
18776.21 227
18777.50 229
18778.79 247
18780.09 219
18781.38 214
18782.67 183
18783.97 189
18785.26 217
18786.56 220
18787.85 237
18789.14 226
18790.44 215
18791.73 211
18793.03 252
18794.32 226
18795.62 218
18796.91 223
18798.20 249
18799.50 228
18800.79 223
18802.09 209
18803.38 198
18804.68 209
18805.97 207
18807.27 201
18808.56 206
18809.86 228
18811.15 221
18812.45 225
18813.74 222
18815.04 233
18816.33 225
18817.63 245
18818.92 230
18820.22 207
18821.51 216
18822.81 239
18824.10 256
18825.40 228
18826.69 215
18827.99 237
18829.28 229
18830.58 217
18831.87 220
18833.17 213
18834.47 215
18835.76 212
18837.06 221
18838.35 230
18839.65 230
18840.95 232
18842.24 244
18843.54 216
18844.83 226
18846.13 217
18847.43 234
18848.72 223
18850.02 215
18851.31 224
18852.61 198
18853.91 224
18855.20 209
18856.50 239
18857.80 225
18859.09 218
18860.39 205
18861.69 215
18862.98 213
18864.28 209
18865.58 209
18866.87 236
18868.17 241
18869.47 227
18870.76 215
18872.06 212
18873.36 224
18874.65 204
18875.95 218
18877.25 205
18878.54 204
18879.84 224
18881.14 220
18882.44 206
18883.73 210
18885.03 203
18886.33 227
18887.63 206
18888.92 213
18890.22 223
18891.52 216
18892.82 228
18894.11 213
18895.41 221
18896.71 209
18898.01 229
18899.31 224
18900.60 224
18901.90 204
18903.20 201
18904.50 216
18905.80 202
18907.09 199
18908.39 178
18909.69 211
18910.99 215
18912.29 213
18913.59 200
18914.88 201
18916.18 213
18917.48 224
18918.78 200
18920.08 225
18921.38 235
18922.67 205
18923.97 188
18925.27 227
18926.57 212
18927.87 215
18929.17 207
18930.47 198
18931.77 211
18933.07 195
18934.37 226
18935.66 199
18936.96 182
18938.26 210
18939.56 240
18940.86 210
18942.16 216
18943.46 170
18944.76 230
18946.06 230
18947.36 222
18948.66 220
18949.96 188
18951.26 218
18952.56 175
18953.86 199
18955.16 204
18956.46 206
18957.76 201
18959.06 204
18960.36 198
18961.66 197
18962.96 190
18964.26 192
18965.56 205
18966.86 180
18968.16 227
18969.46 225
18970.76 207
18972.06 202
18973.36 202
18974.66 211
18975.96 201
18977.26 198
18978.56 197
18979.86 200
18981.16 207
18982.46 205
18983.76 217
18985.06 205
18986.37 182
18987.67 197
18988.97 196
18990.27 209
18991.57 213
18992.87 202
18994.17 229
18995.47 220
18996.77 216
18998.07 231
18999.38 215
19000.68 203
19001.98 189
19003.28 207
19004.58 203
19005.88 208
19007.18 212
19008.49 200
19009.79 202
19011.09 207
19012.39 183
19013.69 193
19015.00 196
19016.30 201
19017.60 224
19018.90 183
19020.20 205
19021.51 203
19022.81 215
19024.11 210
19025.41 194
19026.71 209
19028.02 229
19029.32 198
19030.62 203
19031.92 206
19033.23 208
19034.53 205
19035.83 203
19037.13 223
19038.44 221
19039.74 202
19041.04 225
19042.34 200
19043.65 202
19044.95 207
19046.25 207
19047.56 213
19048.86 210
19050.16 204
19051.47 213
19052.77 198
19054.07 204
19055.37 196
19056.68 222
19057.98 204
19059.28 213
19060.59 193
19061.89 213
19063.20 196
19064.50 200
19065.80 200
19067.11 219
19068.41 205
19069.71 187
19071.02 200
19072.32 202
19073.62 197
19074.93 180
19076.23 196
19077.54 185
19078.84 219
19080.14 205
19081.45 199
19082.75 203
19084.06 224
19085.36 219
19086.67 221
19087.97 201
19089.27 217
19090.58 199
19091.88 209
19093.19 210
19094.49 179
19095.80 216
19097.10 190
19098.41 217
19099.71 194
19101.02 205
19102.32 196
19103.63 210
19104.93 227
19106.24 195
19107.54 181
19108.85 201
19110.15 197
19111.46 202
19112.76 195
19114.07 190
19115.37 220
19116.68 189
19117.98 189
19119.29 200
19120.59 212
19121.90 189
19123.20 221
19124.51 193
19125.82 189
19127.12 208
19128.43 217
19129.73 193
19131.04 201
19132.34 199
19133.65 207
19134.96 216
19136.26 207
19137.57 205
19138.87 190
19140.18 206
19141.49 187
19142.79 202
19144.10 192
19145.41 199
19146.71 204
19148.02 223
19149.32 213
19150.63 199
19151.94 210
19153.24 191
19154.55 205
19155.86 177
19157.16 218
19158.47 190
19159.78 209
19161.08 210
19162.39 202
19163.70 202
19165.01 198
19166.31 214
19167.62 215
19168.93 204
19170.23 213
19171.54 205
19172.85 195
19174.16 229
19175.46 227
19176.77 203
19178.08 212
19179.39 191
19180.69 219
19182.00 189
19183.31 205
19184.62 228
19185.92 200
19187.23 201
19188.54 194
19189.85 194
19191.15 171
19192.46 206
19193.77 215
19195.08 200
19196.39 180
19197.69 211
19199.00 191
19200.31 194
19201.62 221
19202.93 233
19204.24 206
19205.54 201
19206.85 200
19208.16 207
19209.47 210
19210.78 192
19212.09 215
19213.40 214
19214.70 208
19216.01 215
19217.32 206
19218.63 196
19219.94 184
19221.25 220
19222.56 205
19223.87 202
19225.18 201
19226.48 207
19227.79 200
19229.10 203
19230.41 203
19231.72 217
19233.03 197
19234.34 194
19235.65 221
19236.96 218
19238.27 211
19239.58 198
19240.89 214
19242.20 189
19243.51 204
19244.82 204
19246.13 228
19247.44 194
19248.75 203
19250.06 203
19251.37 234
19252.67 209
19253.98 227
19255.30 205
19256.61 214
19257.92 189
19259.23 184
19260.54 185
19261.85 208
19263.16 206
19264.47 201
19265.78 190
19267.09 182
19268.40 220
19269.71 186
19271.02 204
19272.33 194
19273.64 204
19274.95 199
19276.26 229
19277.57 186
19278.88 197
19280.19 208
19281.51 199
19282.82 206
19284.13 194
19285.44 201
19286.75 210
19288.06 236
19289.37 220
19290.68 217
19291.99 206
19293.31 206
19294.62 201
19295.93 215
19297.24 197
19298.55 214
19299.86 184
19301.18 193
19302.49 205
19303.80 191
19305.11 202
19306.42 189
19307.73 202
19309.05 201
19310.36 196
19311.67 181
19312.98 201
19314.29 211
19315.61 206
19316.92 193
19318.23 207
19319.54 186
19320.85 205
19322.17 201
19323.48 202
19324.79 215
19326.10 202
19327.42 187
19328.73 211
19330.04 162
19331.35 193
19332.67 188
19333.98 208
19335.29 202
19336.61 218
19337.92 213
19339.23 194
19340.54 179
19341.86 193
19343.17 196
19344.48 185
19345.80 190
19347.11 200
19348.42 211
19349.74 207
19351.05 194
19352.36 206
19353.68 173
19354.99 206
19356.30 215
19357.62 207
19358.93 219
19360.24 203
19361.56 207
19362.87 203
19364.19 211
19365.50 209
19366.81 218
19368.13 199
19369.44 207
19370.75 207
19372.07 217
19373.38 211
19374.70 199
19376.01 191
19377.33 190
19378.64 203
19379.95 194
19381.27 191
19382.58 198
19383.90 202
19385.21 201
19386.53 207
19387.84 206
19389.16 204
19390.47 208
19391.78 205
19393.10 180
19394.41 208
19395.73 203
19397.04 211
19398.36 221
19399.67 192
19400.99 205
19402.30 209
19403.62 193
19404.93 203
19406.25 221
19407.56 202
19408.88 205
19410.20 210
19411.51 235
19412.83 202
19414.14 206
19415.46 208
19416.77 208
19418.09 189
19419.40 187
19420.72 205
19422.03 194
19423.35 181
19424.67 198
19425.98 196
19427.30 178
19428.61 198
19429.93 201
19431.25 220
19432.56 179
19433.88 205
19435.19 216
19436.51 199
19437.83 203
19439.14 177
19440.46 193
19441.78 195
19443.09 208
19444.41 193
19445.73 213
19447.04 206
19448.36 210
19449.68 202
19450.99 205
19452.31 199
19453.63 181
19454.94 188
19456.26 187
19457.58 217
19458.89 203
19460.21 194
19461.53 186
19462.84 207
19464.16 196
19465.48 209
19466.80 211
19468.11 203
19469.43 195
19470.75 192
19472.07 186
19473.38 169
19474.70 177
19476.02 205
19477.34 217
19478.65 196
19479.97 188
19481.29 191
19482.61 199
19483.92 181
19485.24 187
19486.56 217
19487.88 195
19489.20 208
19490.51 197
19491.83 176
19493.15 195
19494.47 184
19495.79 215
19497.10 191
19498.42 172
19499.74 201
19501.06 207
19502.38 201
19503.70 197
19505.02 209
19506.33 223
19507.65 214
19508.97 197
19510.29 179
19511.61 212
19512.93 195
19514.25 211
19515.57 193
19516.88 202
19518.20 203
19519.52 194
19520.84 217
19522.16 186
19523.48 193
19524.80 203
19526.12 208
19527.44 185
19528.76 216
19530.08 205
19531.40 190
19532.71 182
19534.03 211
19535.35 221
19536.67 188
19537.99 202
19539.31 207
19540.63 211
19541.95 191
19543.27 195
19544.59 205
19545.91 209
19547.23 195
19548.55 199
19549.87 199
19551.19 203
19552.51 186
19553.83 208
19555.15 176
19556.47 198
19557.79 189
19559.11 198
19560.43 210
19561.75 197
19563.08 191
19564.40 189
19565.72 178
19567.04 189
19568.36 232
19569.68 185
19571.00 198
19572.32 195
19573.64 196
19574.96 179
19576.28 208
19577.60 212
19578.92 220
19580.25 196
19581.57 208
19582.89 191
19584.21 198
19585.53 199
19586.85 201
19588.17 199
19589.49 196
19590.82 190
19592.14 205
19593.46 226
19594.78 222
19596.10 219
19597.42 217
19598.75 203
19600.07 192
19601.39 194
19602.71 214
19604.03 218
19605.35 202
19606.68 202
19608.00 190
19609.32 172
19610.64 202
19611.96 208
19613.29 236
19614.61 193
19615.93 189
19617.25 206
19618.58 195
19619.90 185
19621.22 199
19622.54 183
19623.87 201
19625.19 180
19626.51 198
19627.83 214
19629.16 201
19630.48 191
19631.80 213
19633.13 208
19634.45 194
19635.77 206
19637.09 219
19638.42 216
19639.74 202
19641.06 227
19642.39 204
19643.71 210
19645.03 205
19646.36 184
19647.68 217
19649.00 200
19650.33 218
19651.65 223
19652.97 211
19654.30 210
19655.62 207
19656.94 197
19658.27 191
19659.59 202
19660.92 189
19662.24 183
19663.56 203
19664.89 202
19666.21 199
19667.54 210
19668.86 205
19670.18 202
19671.51 203
19672.83 235
19674.16 184
19675.48 201
19676.80 179
19678.13 194
19679.45 181
19680.78 215
19682.10 208
19683.43 238
19684.75 195
19686.08 192
19687.40 191
19688.73 189
19690.05 193
19691.38 206
19692.70 218
19694.02 207
19695.35 230
19696.67 208
19698.00 210
19699.33 199
19700.65 207
19701.98 204
19703.30 210
19704.63 194
19705.95 183
19707.28 198
19708.60 185
19709.93 208
19711.25 194
19712.58 183
19713.90 203
19715.23 208
19716.56 213
19717.88 195
19719.21 192
19720.53 215
19721.86 226
19723.18 183
19724.51 198
19725.84 197
19727.16 207
19728.49 208
19729.81 188
19731.14 187
19732.47 181
19733.79 200
19735.12 207
19736.45 176
19737.77 196
19739.10 177
19740.42 196
19741.75 192
19743.08 196
19744.40 189
19745.73 195
19747.06 192
19748.38 184
19749.71 189
19751.04 189
19752.37 213
19753.69 206
19755.02 194
19756.35 204
19757.67 228
19759.00 203
19760.33 194
19761.65 212
19762.98 209
19764.31 207
19765.64 197
19766.96 176
19768.29 195
19769.62 201
19770.95 215
19772.27 193
19773.60 209
19774.93 194
19776.26 194
19777.58 194
19778.91 185
19780.24 213
19781.57 207
19782.90 200
19784.22 200
19785.55 193
19786.88 203
19788.21 180
19789.54 202
19790.86 187
19792.19 193
19793.52 175
19794.85 203
19796.18 200
19797.51 200
19798.83 197
19800.16 193
19801.49 201
19802.82 192
19804.15 198
19805.48 199
19806.81 198
19808.13 204
19809.46 192
19810.79 187
19812.12 197
19813.45 205
19814.78 201
19816.11 195
19817.44 226
19818.77 210
19820.10 187
19821.42 187
19822.75 196
19824.08 211
19825.41 191
19826.74 206
19828.07 195
19829.40 201
19830.73 194
19832.06 203
19833.39 175
19834.72 184
19836.05 175
19837.38 181
19838.71 177
19840.04 180
19841.37 183
19842.70 196
19844.03 213
19845.36 193
19846.69 188
19848.02 177
19849.35 194
19850.68 215
19852.01 177
19853.34 173
19854.67 194
19856.00 206
19857.33 186
19858.66 179
19859.99 192
19861.32 184
19862.65 201
19863.98 186
19865.31 187
19866.64 222
19867.97 206
19869.30 190
19870.64 177
19871.97 213
19873.30 210
19874.63 193
19875.96 215
19877.29 196
19878.62 196
19879.95 203
19881.28 207
19882.62 191
19883.95 211
19885.28 179
19886.61 183
19887.94 177
19889.27 219
19890.60 208
19891.94 200
19893.27 194
19894.60 193
19895.93 206
19897.26 186
19898.59 174
19899.93 191
19901.26 202
19902.59 224
19903.92 217
19905.25 194
19906.59 191
19907.92 204
19909.25 168
19910.58 194
19911.91 175
19913.25 192
19914.58 187
19915.91 196
19917.24 181
19918.58 193
19919.91 205
19921.24 204
19922.57 211
19923.91 197
19925.24 198
19926.57 202
19927.90 198
19929.24 203
19930.57 203
19931.90 185
19933.24 173
19934.57 193
19935.90 225
19937.23 189
19938.57 188
19939.90 217
19941.23 195
19942.57 183
19943.90 211
19945.23 216
19946.57 214
19947.90 207
19949.23 201
19950.57 224
19951.90 217
19953.24 201
19954.57 202
19955.90 235
19957.24 209
19958.57 214
19959.90 202
19961.24 196
19962.57 199
19963.91 214
19965.24 191
19966.57 213
19967.91 200
19969.24 199
19970.58 202
19971.91 196
19973.24 207
19974.58 207
19975.91 197
19977.25 199
19978.58 176
19979.92 194
19981.25 201
19982.59 206
19983.92 208
19985.26 203
19986.59 224
19987.92 182
19989.26 183
19990.59 187
19991.93 187
19993.26 202
19994.60 188
19995.93 210
19997.27 185
19998.60 180
19999.94 218
20001.28 210
20002.61 194
20003.95 218
20005.28 202
20006.62 196
20007.95 208
20009.29 192
20010.62 203
20011.96 202
20013.29 186
20014.63 213
20015.97 198
20017.30 190
20018.64 200
20019.97 233
20021.31 200
20022.64 187
20023.98 217
20025.32 219
20026.65 209
20027.99 198
20029.32 189
20030.66 212
20032.00 210
20033.33 214
20034.67 189
20036.01 208
20037.34 199
20038.68 197
20040.02 204
20041.35 207
20042.69 236
20044.03 213
20045.36 214
20046.70 186
20048.04 200
20049.37 234
20050.71 206
20052.05 215
20053.38 191
20054.72 219
20056.06 225
20057.39 218
20058.73 209
20060.07 190
20061.41 203
20062.74 221
20064.08 203
20065.42 231
20066.76 209
20068.09 218
20069.43 210
20070.77 207
20072.11 211
20073.44 183
20074.78 214
20076.12 211
20077.46 199
20078.79 196
20080.13 205
20081.47 207
20082.81 201
20084.15 187
20085.48 186
20086.82 209
20088.16 193
20089.50 206
20090.84 206
20092.17 210
20093.51 223
20094.85 222
20096.19 205
20097.53 199
20098.87 207
20100.20 206
20101.54 198
20102.88 206
20104.22 213
20105.56 212
20106.90 214
20108.24 204
20109.58 183
20110.91 199
20112.25 207
20113.59 209
20114.93 190
20116.27 202
20117.61 206
20118.95 200
20120.29 188
20121.63 176
20122.97 197
20124.31 210
20125.65 224
20126.98 205
20128.32 192
20129.66 208
20131.00 215
20132.34 210
20133.68 199
20135.02 186
20136.36 191
