# Supplementary material for: MALDI-TOF MS typing enables the classification of brewing yeasts of the genus Saccharomyces to major beer styles
Source: PLoS One. 2017 Aug 9;12(8):e0181694. doi: 10.1371/journal.pone.0181694 (PMC5549903; doi:10.1371/journal.pone.0181694)
Supplement: S18 File — The directory includes 30 raw files and was zipped to “.zip”; the folder has one strain with 30 spectra; S1 Text explains the raw files with an example and Table 1 represents the yeast strain used within the experiment. (ZIP) [file pone.0181694.s021.zip › 52/FK28-Z-OG-Koe-Koe-YPG-18h-E-E_2016-09-30_2_0_A10_1.dat]

1999.98 2572
2000.40 2616
2000.82 2603
2001.24 2577
2001.66 2588
2002.09 2551
2002.51 2479
2002.93 2535
2003.35 2479
2003.78 2359
2004.20 2429
2004.62 2493
2005.04 2353
2005.47 2399
2005.89 2488
2006.31 2475
2006.73 2459
2007.16 2550
2007.58 2569
2008.00 2599
2008.42 2632
2008.85 2533
2009.27 2617
2009.69 2564
2010.12 2588
2010.54 2520
2010.96 2438
2011.39 2363
2011.81 2268
2012.23 2337
2012.66 2275
2013.08 2227
2013.50 2237
2013.93 2258
2014.35 2373
2014.77 2300
2015.20 2269
2015.62 2306
2016.04 2308
2016.47 2361
2016.89 2351
2017.31 2319
2017.74 2464
2018.16 2412
2018.59 2502
2019.01 2465
2019.43 2433
2019.86 2572
2020.28 2592
2020.71 2483
2021.13 2482
2021.55 2507
2021.98 2460
2022.40 2333
2022.83 2337
2023.25 2334
2023.68 2311
2024.10 2324
2024.52 2315
2024.95 2334
2025.37 2380
2025.80 2340
2026.22 2284
2026.65 2316
2027.07 2346
2027.50 2274
2027.92 2279
2028.35 2317
2028.77 2284
2029.20 2331
2029.62 2322
2030.05 2378
2030.47 2359
2030.90 2278
2031.32 2225
2031.75 2300
2032.17 2252
2032.60 2265
2033.02 2300
2033.45 2373
2033.88 2288
2034.30 2334
2034.73 2510
2035.15 2329
2035.58 2376
2036.00 2354
2036.43 2395
2036.86 2521
2037.28 2427
2037.71 2428
2038.13 2532
2038.56 2621
2038.98 2661
2039.41 2712
2039.84 2640
2040.26 2531
2040.69 2575
2041.12 2527
2041.54 2448
2041.97 2446
2042.39 2401
2042.82 2429
2043.25 2343
2043.67 2312
2044.10 2363
2044.53 2341
2044.95 2425
2045.38 2261
2045.81 2335
2046.23 2299
2046.66 2348
2047.09 2405
2047.51 2393
2047.94 2424
2048.37 2381
2048.80 2347
2049.22 2321
2049.65 2336
2050.08 2272
2050.50 2319
2050.93 2364
2051.36 2318
2051.79 2205
2052.21 2291
2052.64 2346
2053.07 2401
2053.50 2394
2053.92 2370
2054.35 2281
2054.78 2335
2055.21 2284
2055.63 2320
2056.06 2384
2056.49 2323
2056.92 2326
2057.35 2267
2057.77 2297
2058.20 2335
2058.63 2273
2059.06 2272
2059.49 2369
2059.92 2289
2060.34 2238
2060.77 2388
2061.20 2428
2061.63 2401
2062.06 2405
2062.49 2342
2062.91 2404
2063.34 2413
2063.77 2413
2064.20 2454
2064.63 2422
2065.06 2591
2065.49 2610
2065.91 2543
2066.34 2547
2066.77 2426
2067.20 2366
2067.63 2501
2068.06 2420
2068.49 2393
2068.92 2404
2069.35 2506
2069.78 2387
2070.21 2465
2070.63 2433
2071.06 2293
2071.49 2285
2071.92 2429
2072.35 2383
2072.78 2301
2073.21 2372
2073.64 2408
2074.07 2400
2074.50 2346
2074.93 2431
2075.36 2433
2075.79 2445
2076.22 2556
2076.65 2561
2077.08 2451
2077.51 2542
2077.94 2716
2078.37 2830
2078.80 2877
2079.23 2921
2079.66 2971
2080.09 2851
2080.52 2866
2080.95 2905
2081.38 2773
2081.81 2867
2082.24 2768
2082.67 2625
2083.10 2513
2083.54 2671
2083.97 2523
2084.40 2501
2084.83 2338
2085.26 2441
2085.69 2525
2086.12 2395
2086.55 2447
2086.98 2429
2087.41 2441
2087.84 2378
2088.28 2375
2088.71 2276
2089.14 2355
2089.57 2419
2090.00 2434
2090.43 2429
2090.86 2420
2091.29 2409
2091.73 2426
2092.16 2462
2092.59 2451
2093.02 2535
2093.45 2394
2093.88 2371
2094.32 2438
2094.75 2461
2095.18 2410
2095.61 2339
2096.04 2446
2096.48 2339
2096.91 2403
2097.34 2375
2097.77 2299
2098.20 2175
2098.64 2197
2099.07 2153
2099.50 2161
2099.93 2154
2100.37 2254
2100.80 2219
2101.23 2206
2101.66 2267
2102.10 2188
2102.53 2259
2102.96 2277
2103.39 2258
2103.83 2239
2104.26 2185
2104.69 2333
2105.13 2332
2105.56 2297
2105.99 2389
2106.42 2318
2106.86 2323
2107.29 2361
2107.72 2481
2108.16 2482
2108.59 2371
2109.02 2426
2109.46 2270
2109.89 2325
2110.32 2293
2110.76 2322
2111.19 2214
2111.62 2267
2112.06 2306
2112.49 2218
2112.92 2270
2113.36 2312
2113.79 2230
2114.23 2238
2114.66 2226
2115.09 2203
2115.53 2262
2115.96 2207
2116.40 2224
2116.83 2200
2117.26 2250
2117.70 2309
2118.13 2341
2118.57 2260
2119.00 2432
2119.44 2483
2119.87 2422
2120.30 2458
2120.74 2387
2121.17 2363
2121.61 2359
2122.04 2390
2122.48 2342
2122.91 2286
2123.35 2244
2123.78 2385
2124.22 2420
2124.65 2292
2125.09 2323
2125.52 2240
2125.96 2308
2126.39 2298
2126.83 2263
2127.26 2282
2127.70 2212
2128.13 2180
2128.57 2144
2129.00 2239
2129.44 2382
2129.87 2306
2130.31 2228
2130.74 2241
2131.18 2322
2131.62 2390
2132.05 2424
2132.49 2390
2132.92 2320
2133.36 2469
2133.79 2537
2134.23 2631
2134.67 2716
2135.10 2730
2135.54 2708
2135.97 2913
2136.41 2935
2136.85 2894
2137.28 2761
2137.72 2830
2138.16 2799
2138.59 2732
2139.03 2648
2139.46 2517
2139.90 2565
2140.34 2446
2140.77 2383
2141.21 2502
2141.65 2286
2142.08 2233
2142.52 2242
2142.96 2212
2143.39 2244
2143.83 2314
2144.27 2342
2144.70 2159
2145.14 2209
2145.58 2210
2146.02 2250
2146.45 2457
2146.89 2404
2147.33 2423
2147.76 2477
2148.20 2507
2148.64 2470
2149.08 2632
2149.51 2720
2149.95 2765
2150.39 2756
2150.83 2785
2151.26 2722
2151.70 2639
2152.14 2537
2152.58 2576
2153.01 2549
2153.45 2526
2153.89 2544
2154.33 2531
2154.77 2645
2155.20 2541
2155.64 2531
2156.08 2505
2156.52 2476
2156.96 2463
2157.40 2492
2157.83 2490
2158.27 2439
2158.71 2369
2159.15 2417
2159.59 2527
2160.03 2515
2160.46 2477
2160.90 2419
2161.34 2352
2161.78 2343
2162.22 2492
2162.66 2435
2163.10 2418
2163.54 2511
2163.97 2506
2164.41 2488
2164.85 2433
2165.29 2560
2165.73 2426
2166.17 2497
2166.61 2484
2167.05 2380
2167.49 2406
2167.93 2431
2168.37 2507
2168.80 2469
2169.24 2438
2169.68 2495
2170.12 2568
2170.56 2555
2171.00 2487
2171.44 2482
2171.88 2479
2172.32 2507
2172.76 2555
2173.20 2645
2173.64 2725
2174.08 2706
2174.52 2551
2174.96 2553
2175.40 2653
2175.84 2739
2176.28 2685
2176.72 2736
2177.16 2799
2177.60 2756
2178.04 2703
2178.48 2626
2178.92 2765
2179.36 2677
2179.80 2568
2180.24 2600
2180.69 2661
2181.13 2587
2181.57 2475
2182.01 2493
2182.45 2447
2182.89 2442
2183.33 2386
2183.77 2349
2184.21 2326
2184.65 2247
2185.09 2268
2185.53 2335
2185.98 2324
2186.42 2389
2186.86 2408
2187.30 2466
2187.74 2474
2188.18 2506
2188.62 2476
2189.07 2486
2189.51 2516
2189.95 2426
2190.39 2487
2190.83 2554
2191.27 2498
2191.71 2477
2192.16 2389
2192.60 2436
2193.04 2475
2193.48 2495
2193.92 2456
2194.37 2393
2194.81 2494
2195.25 2394
2195.69 2512
2196.13 2524
2196.58 2523
2197.02 2500
2197.46 2387
2197.90 2252
2198.35 2347
2198.79 2420
2199.23 2425
2199.67 2440
2200.12 2511
2200.56 2373
2201.00 2318
2201.44 2439
2201.89 2405
2202.33 2354
2202.77 2348
2203.21 2439
2203.66 2458
2204.10 2475
2204.54 2438
2204.99 2512
2205.43 2563
2205.87 2376
2206.32 2413
2206.76 2580
2207.20 2505
2207.65 2579
2208.09 2531
2208.53 2563
2208.98 2626
2209.42 2672
2209.86 2595
2210.31 2760
2210.75 2722
2211.19 2638
2211.64 2470
2212.08 2533
2212.53 2545
2212.97 2408
2213.41 2431
2213.86 2329
2214.30 2356
2214.74 2317
2215.19 2443
2215.63 2418
2216.08 2360
2216.52 2468
2216.97 2305
2217.41 2313
2217.85 2306
2218.30 2276
2218.74 2295
2219.19 2222
2219.63 2333
2220.08 2363
2220.52 2444
2220.97 2425
2221.41 2453
2221.86 2534
2222.30 2418
2222.74 2395
2223.19 2542
2223.63 2520
2224.08 2562
2224.52 2417
2224.97 2640
2225.41 2686
2225.86 2566
2226.30 2692
2226.75 2587
2227.20 2602
2227.64 2530
2228.09 2582
2228.53 2673
2228.98 2594
2229.42 2602
2229.87 2582
2230.31 2604
2230.76 2683
2231.20 2769
2231.65 2764
2232.10 2747
2232.54 2710
2232.99 2719
2233.43 2860
2233.88 2859
2234.33 2929
2234.77 2666
2235.22 2597
2235.66 2679
2236.11 2667
2236.56 2602
2237.00 2549
2237.45 2629
2237.90 2570
2238.34 2618
2238.79 2554
2239.23 2407
2239.68 2562
2240.13 2508
2240.57 2491
2241.02 2419
2241.47 2416
2241.91 2362
2242.36 2311
2242.81 2317
2243.25 2348
2243.70 2218
2244.15 2139
2244.60 2291
2245.04 2335
2245.49 2273
2245.94 2437
2246.38 2378
2246.83 2262
2247.28 2291
2247.73 2317
2248.17 2282
2248.62 2339
2249.07 2362
2249.52 2400
2249.96 2430
2250.41 2362
2250.86 2477
2251.31 2381
2251.75 2432
2252.20 2386
2252.65 2320
2253.10 2411
2253.54 2327
2253.99 2272
2254.44 2256
2254.89 2202
2255.34 2246
2255.79 2336
2256.23 2242
2256.68 2328
2257.13 2266
2257.58 2226
2258.03 2213
2258.47 2279
2258.92 2262
2259.37 2290
2259.82 2401
2260.27 2491
2260.72 2528
2261.17 2621
2261.61 2659
2262.06 2765
2262.51 2828
2262.96 2740
2263.41 2763
2263.86 2801
2264.31 2899
2264.76 2796
2265.21 2907
2265.65 2880
2266.10 3094
2266.55 3106
2267.00 3004
2267.45 3091
2267.90 2998
2268.35 2942
2268.80 2955
2269.25 2832
2269.70 2978
2270.15 2974
2270.60 2829
2271.05 2723
2271.50 2722
2271.95 2660
2272.40 2641
2272.85 2649
2273.30 2543
2273.75 2631
2274.20 2516
2274.65 2509
2275.10 2406
2275.55 2477
2276.00 2411
2276.45 2330
2276.90 2423
2277.35 2415
2277.80 2339
2278.25 2363
2278.70 2459
2279.15 2455
2279.60 2451
2280.05 2501
2280.50 2644
2280.95 2691
2281.40 2644
2281.85 2632
2282.30 2656
2282.75 2624
2283.20 2649
2283.66 2632
2284.11 2697
2284.56 2518
2285.01 2578
2285.46 2543
2285.91 2521
2286.36 2510
2286.81 2566
2287.26 2521
2287.72 2751
2288.17 2785
2288.62 2949
2289.07 3008
2289.52 3202
2289.97 3503
2290.42 3574
2290.88 3734
2291.33 3903
2291.78 3794
2292.23 3883
2292.68 3893
2293.13 3769
2293.59 3739
2294.04 3712
2294.49 3633
2294.94 3567
2295.39 3537
2295.85 3252
2296.30 3206
2296.75 3203
2297.20 3073
2297.65 2957
2298.11 3025
2298.56 2874
2299.01 2809
2299.46 2665
2299.92 2595
2300.37 2631
2300.82 2604
2301.27 2511
2301.73 2471
2302.18 2331
2302.63 2381
2303.09 2493
2303.54 2504
2303.99 2470
2304.44 2499
2304.90 2652
2305.35 2597
2305.80 2511
2306.26 2541
2306.71 2662
2307.16 2702
2307.62 2656
2308.07 2780
2308.52 2874
2308.98 2879
2309.43 2963
2309.88 2954
2310.34 2938
2310.79 2997
2311.24 3051
2311.70 2936
2312.15 2884
2312.60 2821
2313.06 2796
2313.51 2710
2313.97 2621
2314.42 2605
2314.87 2481
2315.33 2445
2315.78 2513
2316.24 2451
2316.69 2512
2317.14 2577
2317.60 2493
2318.05 2481
2318.51 2345
2318.96 2662
2319.42 2642
2319.87 2659
2320.32 2718
2320.78 2584
2321.23 2640
2321.69 2670
2322.14 2649
2322.60 2691
2323.05 2619
2323.51 2611
2323.96 2607
2324.42 2588
2324.87 2619
2325.33 2515
2325.78 2469
2326.24 2558
2326.69 2491
2327.15 2519
2327.60 2729
2328.06 2716
2328.51 2748
2328.97 2704
2329.42 2781
2329.88 2792
2330.33 2903
2330.79 2840
2331.25 2762
2331.70 2845
2332.16 2774
2332.61 2743
2333.07 2767
2333.52 2642
2333.98 2618
2334.44 2667
2334.89 2816
2335.35 2736
2335.80 2563
2336.26 2628
2336.72 2667
2337.17 2579
2337.63 2725
2338.08 2800
2338.54 2805
2339.00 2808
2339.45 2943
2339.91 3072
2340.37 3113
2340.82 2993
2341.28 2898
2341.74 3070
2342.19 3146
2342.65 3002
2343.11 2921
2343.56 2902
2344.02 2906
2344.48 2850
2344.93 2919
2345.39 2838
2345.85 2924
2346.30 2759
2346.76 2657
2347.22 2840
2347.67 2805
2348.13 2798
2348.59 2847
2349.05 2823
2349.50 2824
2349.96 2779
2350.42 2797
2350.88 2819
2351.33 2663
2351.79 2756
2352.25 2713
2352.71 2678
2353.16 2716
2353.62 2641
2354.08 2631
2354.54 2546
2355.00 2536
2355.45 2499
2355.91 2536
2356.37 2598
2356.83 2559
2357.29 2478
2357.74 2533
2358.20 2524
2358.66 2535
2359.12 2519
2359.58 2559
2360.04 2606
2360.49 2597
2360.95 2553
2361.41 2675
2361.87 2693
2362.33 2640
2362.79 2645
2363.24 2607
2363.70 2585
2364.16 2596
2364.62 2562
2365.08 2532
2365.54 2540
2366.00 2545
2366.46 2556
2366.92 2684
2367.37 2639
2367.83 2651
2368.29 2561
2368.75 2594
2369.21 2538
2369.67 2649
2370.13 2658
2370.59 2539
2371.05 2491
2371.51 2525
2371.97 2505
2372.43 2427
2372.89 2429
2373.35 2441
2373.81 2311
2374.27 2446
2374.73 2472
2375.19 2473
2375.65 2617
2376.11 2707
2376.57 2794
2377.03 2663
2377.49 2683
2377.95 2690
2378.41 2598
2378.87 2733
2379.33 2747
2379.79 2732
2380.25 2747
2380.71 2736
2381.17 2704
2381.63 2788
2382.09 2707
2382.55 2646
2383.01 2589
2383.47 2738
2383.93 2660
2384.39 2715
2384.85 2711
2385.31 2625
2385.77 2658
2386.24 2653
2386.70 2475
2387.16 2443
2387.62 2437
2388.08 2513
2388.54 2604
2389.00 2519
2389.46 2492
2389.92 2527
2390.39 2552
2390.85 2488
2391.31 2441
2391.77 2470
2392.23 2434
2392.69 2503
2393.15 2520
2393.62 2394
2394.08 2377
2394.54 2551
2395.00 2400
2395.46 2335
2395.92 2351
2396.39 2330
2396.85 2390
2397.31 2325
2397.77 2415
2398.23 2417
2398.70 2414
2399.16 2358
2399.62 2302
2400.08 2324
2400.55 2374
2401.01 2430
2401.47 2287
2401.93 2358
2402.39 2394
2402.86 2299
2403.32 2321
2403.78 2300
2404.24 2389
2404.71 2488
2405.17 2380
2405.63 2465
2406.10 2493
2406.56 2438
2407.02 2483
2407.48 2488
2407.95 2505
2408.41 2466
2408.87 2404
2409.34 2381
2409.80 2317
2410.26 2315
2410.73 2388
2411.19 2421
2411.65 2240
2412.12 2247
2412.58 2319
2413.04 2420
2413.51 2556
2413.97 2554
2414.43 2548
2414.90 2571
2415.36 2664
2415.83 2699
2416.29 2892
2416.75 3001
2417.22 3072
2417.68 2986
2418.14 2919
2418.61 3054
2419.07 3181
2419.54 3248
2420.00 3111
2420.47 3136
2420.93 2993
2421.39 2934
2421.86 3066
2422.32 2897
2422.79 2793
2423.25 2739
2423.72 2642
2424.18 2570
2424.64 2546
2425.11 2617
2425.57 2522
2426.04 2447
2426.50 2577
2426.97 2536
2427.43 2646
2427.90 2512
2428.36 2441
2428.83 2446
2429.29 2443
2429.76 2415
2430.22 2430
2430.69 2488
2431.15 2397
2431.62 2603
2432.08 2624
2432.55 2671
2433.02 2656
2433.48 2634
2433.95 2577
2434.41 2605
2434.88 2631
2435.34 2526
2435.81 2630
2436.27 2716
2436.74 2698
2437.21 2684
2437.67 2797
2438.14 2915
2438.60 2965
2439.07 3005
2439.54 3055
2440.00 3268
2440.47 3264
2440.93 3334
2441.40 3380
2441.87 3286
2442.33 3071
2442.80 3151
2443.27 2961
2443.73 2950
2444.20 2794
2444.66 2656
2445.13 2615
2445.60 2627
2446.06 2356
2446.53 2423
2447.00 2422
2447.46 2337
2447.93 2413
2448.40 2355
2448.87 2327
2449.33 2259
2449.80 2297
2450.27 2347
2450.73 2327
2451.20 2321
2451.67 2363
2452.13 2355
2452.60 2372
2453.07 2409
2453.54 2458
2454.00 2437
2454.47 2407
2454.94 2518
2455.41 2575
2455.87 2602
2456.34 2586
2456.81 2519
2457.28 2506
2457.74 2458
2458.21 2427
2458.68 2477
2459.15 2611
2459.62 2467
2460.08 2427
2460.55 2465
2461.02 2443
2461.49 2457
2461.96 2603
2462.42 2630
2462.89 2480
2463.36 2528
2463.83 2503
2464.30 2466
2464.77 2553
2465.23 2534
2465.70 2540
2466.17 2573
2466.64 2515
2467.11 2541
2467.58 2629
2468.05 2543
2468.52 2454
2468.98 2480
2469.45 2557
2469.92 2479
2470.39 2466
2470.86 2466
2471.33 2476
2471.80 2379
2472.27 2432
2472.74 2342
2473.21 2365
2473.67 2325
2474.14 2340
2474.61 2293
2475.08 2292
2475.55 2394
2476.02 2388
2476.49 2367
2476.96 2417
2477.43 2650
2477.90 2631
2478.37 2831
2478.84 2784
2479.31 2782
2479.78 2940
2480.25 3070
2480.72 3001
2481.19 2956
2481.66 2977
2482.13 2826
2482.60 2821
2483.07 2769
2483.54 2595
2484.01 2442
2484.48 2493
2484.95 2516
2485.42 2432
2485.89 2461
2486.36 2486
2486.83 2564
2487.30 2537
2487.77 2500
2488.24 2439
2488.72 2456
2489.19 2479
2489.66 2423
2490.13 2340
2490.60 2396
2491.07 2483
2491.54 2578
2492.01 2605
2492.48 2689
2492.95 2678
2493.42 2779
2493.90 2734
2494.37 2823
2494.84 2792
2495.31 2732
2495.78 2862
2496.25 2766
2496.72 2670
2497.20 2550
2497.67 2554
2498.14 2462
2498.61 2372
2499.08 2418
2499.55 2365
2500.03 2352
2500.50 2355
2500.97 2238
2501.44 2260
2501.91 2251
2502.38 2410
2502.86 2391
2503.33 2388
2503.80 2306
2504.27 2357
2504.75 2368
2505.22 2362
2505.69 2410
2506.16 2351
2506.63 2395
2507.11 2490
2507.58 2679
2508.05 2916
2508.52 2840
2509.00 2805
2509.47 2861
2509.94 3017
2510.42 2891
2510.89 2871
2511.36 2859
2511.83 2933
2512.31 2854
2512.78 2856
2513.25 2827
2513.73 2724
2514.20 2748
2514.67 2650
2515.14 2625
2515.62 2634
2516.09 2572
2516.56 2589
2517.04 2547
2517.51 2535
2517.99 2532
2518.46 2594
2518.93 2604
2519.41 2470
2519.88 2481
2520.35 2449
2520.83 2457
2521.30 2377
2521.77 2404
2522.25 2269
2522.72 2445
2523.20 2430
2523.67 2284
2524.14 2338
2524.62 2321
2525.09 2294
2525.57 2347
2526.04 2390
2526.51 2393
2526.99 2413
2527.46 2313
2527.94 2332
2528.41 2330
2528.89 2291
2529.36 2318
2529.84 2320
2530.31 2414
2530.79 2421
2531.26 2425
2531.73 2576
2532.21 2398
2532.68 2445
2533.16 2484
2533.63 2479
2534.11 2477
2534.58 2482
2535.06 2414
2535.53 2443
2536.01 2451
2536.48 2490
2536.96 2423
2537.44 2512
2537.91 2552
2538.39 2593
2538.86 2486
2539.34 2562
2539.81 2471
2540.29 2582
2540.76 2591
2541.24 2496
2541.71 2462
2542.19 2408
2542.67 2440
2543.14 2485
2543.62 2442
2544.09 2502
2544.57 2541
2545.05 2658
2545.52 2617
2546.00 2742
2546.47 2854
2546.95 2944
2547.43 2996
2547.90 2971
2548.38 3016
2548.86 3094
2549.33 3164
2549.81 3052
2550.28 3052
2550.76 2930
2551.24 2855
2551.71 3033
2552.19 2945
2552.67 2872
2553.14 3091
2553.62 3126
2554.10 3229
2554.57 3286
2555.05 3260
2555.53 3233
2556.01 3329
2556.48 3256
2556.96 3230
2557.44 3169
2557.91 3103
2558.39 2909
2558.87 2970
2559.35 2940
2559.82 2679
2560.30 2550
2560.78 2615
2561.26 2553
2561.73 2552
2562.21 2492
2562.69 2421
2563.17 2407
2563.64 2442
2564.12 2459
2564.60 2385
2565.08 2379
2565.56 2375
2566.03 2360
2566.51 2309
2566.99 2330
2567.47 2288
2567.95 2288
2568.42 2270
2568.90 2255
2569.38 2150
2569.86 2223
2570.34 2264
2570.82 2267
2571.29 2308
2571.77 2477
2572.25 2436
2572.73 2383
2573.21 2411
2573.69 2476
2574.17 2401
2574.64 2354
2575.12 2494
2575.60 2498
2576.08 2444
2576.56 2435
2577.04 2480
2577.52 2523
2578.00 2405
2578.48 2350
2578.95 2358
2579.43 2298
2579.91 2257
2580.39 2380
2580.87 2368
2581.35 2341
2581.83 2383
2582.31 2449
2582.79 2433
2583.27 2541
2583.75 2388
2584.23 2488
2584.71 2325
2585.19 2443
2585.67 2407
2586.15 2368
2586.63 2345
2587.11 2430
2587.59 2418
2588.07 2359
2588.55 2381
2589.03 2282
2589.51 2279
2589.99 2388
2590.47 2418
2590.95 2526
2591.43 2496
2591.91 2417
2592.39 2533
2592.87 2571
2593.35 2657
2593.83 2655
2594.31 2617
2594.79 2654
2595.27 2699
2595.75 2747
2596.23 2715
2596.71 2629
2597.20 2652
2597.68 2483
2598.16 2420
2598.64 2499
2599.12 2571
2599.60 2509
2600.08 2379
2600.56 2337
2601.04 2310
2601.53 2289
2602.01 2297
2602.49 2258
2602.97 2177
2603.45 2217
2603.93 2303
2604.41 2299
2604.90 2300
2605.38 2296
2605.86 2315
2606.34 2378
2606.82 2421
2607.30 2489
2607.79 2463
2608.27 2600
2608.75 2641
2609.23 2701
2609.71 2735
2610.20 2711
2610.68 2667
2611.16 2699
2611.64 2659
2612.12 2573
2612.61 2583
2613.09 2472
2613.57 2484
2614.05 2585
2614.54 2436
2615.02 2430
2615.50 2393
2615.98 2470
2616.47 2515
2616.95 2573
2617.43 2579
2617.91 2430
2618.40 2375
2618.88 2593
2619.36 2426
2619.85 2418
2620.33 2521
2620.81 2518
2621.29 2525
2621.78 2462
2622.26 2518
2622.74 2566
2623.23 2440
2623.71 2393
2624.19 2413
2624.68 2431
2625.16 2235
2625.64 2373
2626.13 2393
2626.61 2395
2627.10 2405
2627.58 2334
2628.06 2363
2628.55 2339
2629.03 2241
2629.51 2376
2630.00 2275
2630.48 2442
2630.97 2465
2631.45 2325
2631.93 2407
2632.42 2500
2632.90 2413
2633.39 2399
2633.87 2404
2634.35 2402
2634.84 2400
2635.32 2468
2635.81 2397
2636.29 2413
2636.78 2384
2637.26 2437
2637.75 2248
2638.23 2394
2638.72 2379
2639.20 2316
2639.68 2400
2640.17 2549
2640.65 2537
2641.14 2651
2641.62 2660
2642.11 2691
2642.59 2680
2643.08 2603
2643.56 2578
2644.05 2560
2644.53 2522
2645.02 2467
2645.51 2435
2645.99 2317
2646.48 2412
2646.96 2349
2647.45 2303
2647.93 2376
2648.42 2489
2648.90 2389
2649.39 2354
2649.88 2414
2650.36 2411
2650.85 2481
2651.33 2357
2651.82 2392
2652.30 2292
2652.79 2264
2653.28 2332
2653.76 2283
2654.25 2322
2654.73 2358
2655.22 2653
2655.71 2546
2656.19 2577
2656.68 2616
2657.17 2496
2657.65 2491
2658.14 2481
2658.63 2374
2659.11 2343
2659.60 2351
2660.09 2271
2660.57 2310
2661.06 2356
2661.55 2377
2662.03 2396
2662.52 2436
2663.01 2351
2663.49 2392
2663.98 2350
2664.47 2369
2664.95 2403
2665.44 2501
2665.93 2318
2666.42 2256
2666.90 2353
2667.39 2356
2667.88 2308
2668.36 2302
2668.85 2318
2669.34 2340
2669.83 2244
2670.31 2350
2670.80 2423
2671.29 2518
2671.78 2569
2672.27 2524
2672.75 2640
2673.24 2728
2673.73 2759
2674.22 2760
2674.70 2836
2675.19 2756
2675.68 2791
2676.17 2875
2676.66 2758
2677.15 2798
2677.63 2890
2678.12 2889
2678.61 2816
2679.10 2953
2679.59 2897
2680.08 2906
2680.56 2880
2681.05 2970
2681.54 3092
2682.03 3156
2682.52 3201
2683.01 3187
2683.50 3168
2683.98 3187
2684.47 3124
2684.96 3193
2685.45 2962
2685.94 3063
2686.43 2846
2686.92 2705
2687.41 2648
2687.90 2613
2688.39 2677
2688.88 2508
2689.36 2496
2689.85 2506
2690.34 2535
2690.83 2427
2691.32 2374
2691.81 2436
2692.30 2433
2692.79 2464
2693.28 2479
2693.77 2488
2694.26 2474
2694.75 2467
2695.24 2553
2695.73 2639
2696.22 2641
2696.71 2707
2697.20 2642
2697.69 2632
2698.18 2671
2698.67 2777
2699.16 2691
2699.65 2769
2700.14 2893
2700.63 2894
2701.12 2916
2701.61 2889
2702.10 2912
2702.59 2878
2703.08 2844
2703.57 2807
2704.06 2641
2704.56 2738
2705.05 2724
2705.54 2704
2706.03 2561
2706.52 2548
2707.01 2529
2707.50 2427
2707.99 2458
2708.48 2442
2708.97 2371
2709.46 2374
2709.96 2364
2710.45 2373
2710.94 2290
2711.43 2307
2711.92 2284
2712.41 2369
2712.90 2404
2713.40 2318
2713.89 2321
2714.38 2318
2714.87 2310
2715.36 2380
2715.85 2379
2716.35 2406
2716.84 2291
2717.33 2368
2717.82 2391
2718.31 2224
2718.80 2253
2719.30 2375
2719.79 2469
2720.28 2364
2720.77 2390
2721.27 2521
2721.76 2442
2722.25 2613
2722.74 2622
2723.23 2687
2723.73 2571
2724.22 2553
2724.71 2493
2725.20 2576
2725.70 2520
2726.19 2468
2726.68 2363
2727.18 2356
2727.67 2385
2728.16 2295
2728.65 2341
2729.15 2270
2729.64 2317
2730.13 2371
2730.63 2378
2731.12 2340
2731.61 2300
2732.10 2320
2732.60 2379
2733.09 2368
2733.58 2378
2734.08 2329
2734.57 2477
2735.06 2556
2735.56 2485
2736.05 2422
2736.55 2435
2737.04 2485
2737.53 2407
2738.03 2335
2738.52 2326
2739.01 2402
2739.51 2459
2740.00 2433
2740.50 2373
2740.99 2242
2741.48 2352
2741.98 2391
2742.47 2410
2742.97 2347
2743.46 2232
2743.95 2279
2744.45 2251
2744.94 2263
2745.44 2230
2745.93 2202
2746.43 2195
2746.92 2219
2747.42 2257
2747.91 2180
2748.40 2289
2748.90 2238
2749.39 2327
2749.89 2374
2750.38 2258
2750.88 2301
2751.37 2273
2751.87 2249
2752.36 2164
2752.86 2237
2753.35 2295
2753.85 2347
2754.34 2270
2754.84 2253
2755.33 2343
2755.83 2364
2756.33 2333
2756.82 2471
2757.32 2462
2757.81 2388
2758.31 2367
2758.80 2383
2759.30 2417
2759.79 2450
2760.29 2379
2760.79 2372
2761.28 2372
2761.78 2379
2762.27 2314
2762.77 2228
2763.27 2206
2763.76 2259
2764.26 2287
2764.75 2332
2765.25 2266
2765.75 2276
2766.24 2373
2766.74 2173
2767.23 2192
2767.73 2262
2768.23 2212
2768.72 2318
2769.22 2294
2769.72 2336
2770.21 2352
2770.71 2412
2771.21 2407
2771.70 2391
2772.20 2427
2772.70 2440
2773.19 2486
2773.69 2449
2774.19 2461
2774.69 2666
2775.18 2584
2775.68 2677
2776.18 2756
2776.67 2625
2777.17 2576
2777.67 2608
2778.17 2621
2778.66 2601
2779.16 2458
2779.66 2469
2780.16 2402
2780.65 2523
2781.15 2444
2781.65 2451
2782.15 2500
2782.64 2412
2783.14 2349
2783.64 2450
2784.14 2526
2784.63 2407
2785.13 2443
2785.63 2510
2786.13 2457
2786.63 2479
2787.12 2515
2787.62 2543
2788.12 2401
2788.62 2302
2789.12 2430
2789.62 2426
2790.11 2371
2790.61 2302
2791.11 2286
2791.61 2347
2792.11 2396
2792.61 2296
2793.11 2567
2793.60 2445
2794.10 2576
2794.60 2571
2795.10 2750
2795.60 2851
2796.10 3051
2796.60 3258
2797.10 3514
2797.60 3512
2798.09 3423
2798.59 3643
2799.09 3515
2799.59 3443
2800.09 3557
2800.59 3455
2801.09 3211
2801.59 3120
2802.09 3069
2802.59 2886
2803.09 2703
2803.59 2530
2804.09 2694
2804.59 2755
2805.09 2784
2805.59 2737
2806.09 2905
2806.59 3170
2807.09 3359
2807.59 3316
2808.09 3597
2808.59 3760
2809.09 3864
2809.59 3792
2810.09 3810
2810.59 3711
2811.09 3590
2811.59 3364
2812.09 3204
2812.59 3037
2813.09 2863
2813.59 2967
2814.09 2798
2814.59 2533
2815.09 2653
2815.59 2553
2816.09 2449
2816.59 2479
2817.09 2597
2817.59 2667
2818.10 2655
2818.60 2538
2819.10 2739
2819.60 2726
2820.10 2699
2820.60 2762
2821.10 2628
2821.60 2668
2822.10 2838
2822.61 2767
2823.11 2599
2823.61 2520
2824.11 2492
2824.61 2479
2825.11 2567
2825.61 2525
2826.12 2405
2826.62 2404
2827.12 2352
2827.62 2366
2828.12 2471
2828.62 2406
2829.13 2320
2829.63 2429
2830.13 2378
2830.63 2412
2831.13 2333
2831.64 2421
2832.14 2405
2832.64 2461
2833.14 2433
2833.65 2292
2834.15 2336
2834.65 2346
2835.15 2517
2835.65 2545
2836.16 2596
2836.66 2489
2837.16 2670
2837.66 2781
2838.17 2751
2838.67 2688
2839.17 2627
2839.68 2678
2840.18 2605
2840.68 2419
2841.18 2331
2841.69 2448
2842.19 2489
2842.69 2584
2843.20 2431
2843.70 2456
2844.20 2512
2844.71 2506
2845.21 2540
2845.71 2700
2846.22 2801
2846.72 2795
2847.22 2799
2847.73 2824
2848.23 2829
2848.73 2848
2849.24 2719
2849.74 2761
2850.24 2783
2850.75 2717
2851.25 2556
2851.76 2566
2852.26 2465
2852.76 2439
2853.27 2401
2853.77 2406
2854.28 2364
2854.78 2303
2855.28 2272
2855.79 2382
2856.29 2274
2856.80 2425
2857.30 2360
2857.81 2327
2858.31 2440
2858.82 2491
2859.32 2473
2859.82 2379
2860.33 2299
2860.83 2378
2861.34 2437
2861.84 2388
2862.35 2309
2862.85 2303
2863.36 2309
2863.86 2298
2864.37 2195
2864.87 2242
2865.38 2163
2865.88 2181
2866.39 2101
2866.89 2260
2867.40 2267
2867.90 2284
2868.41 2267
2868.91 2368
2869.42 2329
2869.93 2325
2870.43 2238
2870.94 2221
2871.44 2268
2871.95 2282
2872.45 2288
2872.96 2309
2873.47 2290
2873.97 2514
2874.48 2454
2874.98 2502
2875.49 2532
2875.99 2421
2876.50 2409
2877.01 2437
2877.51 2452
2878.02 2443
2878.53 2432
2879.03 2454
2879.54 2459
2880.04 2633
2880.55 2622
2881.06 2618
2881.56 2742
2882.07 2960
2882.58 3052
2883.08 3026
2883.59 3095
2884.10 3168
2884.60 3125
2885.11 3212
2885.62 3251
2886.12 3425
2886.63 3580
2887.14 3672
2887.65 3718
2888.15 3713
2888.66 3614
2889.17 3543
2889.67 3569
2890.18 3363
2890.69 3261
2891.20 3089
2891.70 2828
2892.21 2826
2892.72 2690
2893.23 2649
2893.73 2520
2894.24 2575
2894.75 2573
2895.26 2611
2895.76 2662
2896.27 2652
2896.78 2683
2897.29 2718
2897.80 2679
2898.30 2617
2898.81 2789
2899.32 2729
2899.83 2758
2900.34 2858
2900.84 2802
2901.35 2903
2901.86 3102
2902.37 3117
2902.88 3140
2903.39 3136
2903.89 2990
2904.40 2948
2904.91 2961
2905.42 2870
2905.93 2953
2906.44 2763
2906.95 2745
2907.45 2730
2907.96 2708
2908.47 2730
2908.98 2640
2909.49 2614
2910.00 2594
2910.51 2539
2911.02 2557
2911.53 2506
2912.03 2497
2912.54 2493
2913.05 2554
2913.56 2586
2914.07 2466
2914.58 2475
2915.09 2489
2915.60 2503
2916.11 2550
2916.62 2588
2917.13 2603
2917.64 2567
2918.15 2521
2918.66 2480
2919.17 2475
2919.68 2562
2920.19 2659
2920.70 2614
2921.21 2498
2921.72 2511
2922.23 2689
2922.74 2945
2923.25 3052
2923.76 3182
2924.27 3392
2924.78 3530
2925.29 3677
2925.80 3723
2926.31 3801
2926.82 3728
2927.33 3830
2927.84 3750
2928.35 3550
2928.86 3387
2929.37 3242
2929.88 2920
2930.39 2718
2930.91 2630
2931.42 2591
2931.93 2509
2932.44 2334
2932.95 2388
2933.46 2537
2933.97 2526
2934.48 2484
2934.99 2543
2935.50 2483
2936.02 2516
2936.53 2556
2937.04 2525
2937.55 2688
2938.06 2660
2938.57 2569
2939.08 2685
2939.60 2630
2940.11 2619
2940.62 2636
2941.13 2516
2941.64 2581
2942.15 2515
2942.67 2480
2943.18 2522
2943.69 2608
2944.20 2733
2944.71 2726
2945.23 2746
2945.74 3016
2946.25 3082
2946.76 3148
2947.28 3144
2947.79 3213
2948.30 3067
2948.81 2926
2949.32 2928
2949.84 2821
2950.35 2862
2950.86 2765
2951.37 2631
2951.89 2624
2952.40 2477
2952.91 2560
2953.43 2600
2953.94 2562
2954.45 2530
2954.96 2548
2955.48 2399
2955.99 2462
2956.50 2397
2957.02 2400
2957.53 2419
2958.04 2384
2958.56 2539
2959.07 2705
2959.58 2665
2960.10 2505
2960.61 2712
2961.12 2801
2961.64 2826
2962.15 2842
2962.66 2936
2963.18 2893
2963.69 2877
2964.20 2959
2964.72 2892
2965.23 2803
2965.75 2874
2966.26 2757
2966.77 2678
2967.29 2672
2967.80 2531
2968.32 2474
2968.83 2382
2969.34 2480
2969.86 2510
2970.37 2510
2970.89 2462
2971.40 2438
2971.92 2414
2972.43 2458
2972.94 2455
2973.46 2493
2973.97 2458
2974.49 2522
2975.00 2425
2975.52 2346
2976.03 2424
2976.55 2354
2977.06 2380
2977.58 2414
2978.09 2324
2978.61 2420
2979.12 2469
2979.64 2420
2980.15 2330
2980.67 2441
2981.18 2507
2981.70 2445
2982.21 2422
2982.73 2567
2983.24 2679
2983.76 2687
2984.27 2688
2984.79 2582
2985.30 2800
2985.82 2765
2986.34 2785
2986.85 2882
2987.37 2996
2987.88 2937
2988.40 2898
2988.91 2839
2989.43 2818
2989.95 2759
2990.46 2801
2990.98 2912
2991.49 2720
2992.01 2713
2992.53 2853
2993.04 2955
2993.56 3035
2994.08 2932
2994.59 2914
2995.11 3054
2995.62 3134
2996.14 3149
2996.66 3262
2997.17 3538
2997.69 3629
2998.21 3642
2998.72 3672
2999.24 3789
2999.76 3837
3000.27 3743
3000.79 3612
3001.31 3494
3001.83 3393
3002.34 3405
3002.86 3490
3003.38 3651
3003.89 3775
3004.41 3897
3004.93 4191
3005.45 4233
3005.96 4371
3006.48 4361
3007.00 4313
3007.51 4226
3008.03 3900
3008.55 3613
3009.07 3531
3009.59 3290
3010.10 3051
3010.62 2897
3011.14 2787
3011.66 2795
3012.17 2721
3012.69 2651
3013.21 2698
3013.73 2766
3014.25 2762
3014.76 2784
3015.28 2758
3015.80 2826
3016.32 2848
3016.84 2763
3017.36 2824
3017.87 2874
3018.39 2860
3018.91 2986
3019.43 2949
3019.95 3038
3020.47 3004
3020.98 3129
3021.50 3095
3022.02 2923
3022.54 3119
3023.06 3124
3023.58 3151
3024.10 3181
3024.62 3181
3025.13 3355
3025.65 3347
3026.17 3128
3026.69 3110
3027.21 3000
3027.73 3054
3028.25 2893
3028.77 2875
3029.29 2773
3029.81 2716
3030.33 2737
3030.85 2749
3031.37 2653
3031.89 2677
3032.41 2695
3032.92 2750
3033.44 2733
3033.96 2747
3034.48 2784
3035.00 2835
3035.52 2885
3036.04 2833
3036.56 2774
3037.08 2709
3037.60 2906
3038.12 2719
3038.64 2603
3039.16 2647
3039.68 2536
3040.20 2585
3040.72 2557
3041.24 2521
3041.77 2407
3042.29 2573
3042.81 2579
3043.33 2505
3043.85 2515
3044.37 2456
3044.89 2493
3045.41 2493
3045.93 2572
3046.45 2555
3046.97 2569
3047.49 2642
3048.01 2653
3048.53 2607
3049.06 2622
3049.58 2497
3050.10 2545
3050.62 2576
3051.14 2506
3051.66 2416
3052.18 2436
3052.70 2320
3053.23 2417
3053.75 2373
3054.27 2342
3054.79 2375
3055.31 2420
3055.83 2452
3056.35 2453
3056.88 2450
3057.40 2466
3057.92 2506
3058.44 2433
3058.96 2478
3059.49 2367
3060.01 2368
3060.53 2432
3061.05 2506
3061.57 2458
3062.10 2443
3062.62 2478
3063.14 2516
3063.66 2480
3064.18 2655
3064.71 2535
3065.23 2624
3065.75 2481
3066.27 2589
3066.80 2567
3067.32 2514
3067.84 2589
3068.36 2599
3068.89 2677
3069.41 2566
3069.93 2650
3070.46 2632
3070.98 2708
3071.50 2639
3072.02 2532
3072.55 2568
3073.07 2687
3073.59 2736
3074.12 2805
3074.64 2976
3075.16 2721
3075.69 2663
3076.21 2730
3076.73 2781
3077.26 2804
3077.78 2842
3078.30 2788
3078.83 2828
3079.35 2683
3079.87 2872
3080.40 2905
3080.92 2942
3081.45 3085
3081.97 2925
3082.49 2922
3083.02 2957
3083.54 3013
3084.06 2952
3084.59 2845
3085.11 2929
3085.64 2979
3086.16 2867
3086.69 2866
3087.21 2788
3087.73 2805
3088.26 2819
3088.78 2828
3089.31 2695
3089.83 2728
3090.36 2572
3090.88 2581
3091.41 2579
3091.93 2600
3092.45 2561
3092.98 2565
3093.50 2633
3094.03 2736
3094.55 2726
3095.08 2979
3095.60 2975
3096.13 3014
3096.65 3204
3097.18 3112
3097.70 3077
3098.23 3168
3098.76 3183
3099.28 3371
3099.81 3478
3100.33 3725
3100.86 4018
3101.38 4368
3101.91 4896
3102.43 5652
3102.96 6024
3103.48 6389
3104.01 6514
3104.54 6668
3105.06 6345
3105.59 6055
3106.11 5619
3106.64 5167
3107.17 4541
3107.69 4196
3108.22 3743
3108.74 3406
3109.27 3286
3109.80 3254
3110.32 3209
3110.85 3088
3111.37 3055
3111.90 3022
3112.43 3099
3112.95 3062
3113.48 3116
3114.01 3052
3114.53 2936
3115.06 2828
3115.59 2780
3116.11 2712
3116.64 2624
3117.17 2649
3117.69 2655
3118.22 2684
3118.75 2619
3119.27 2715
3119.80 2723
3120.33 2777
3120.86 2851
3121.38 3067
3121.91 3100
3122.44 3065
3122.96 2955
3123.49 3114
3124.02 2991
3124.55 2897
3125.07 2800
3125.60 2887
3126.13 2866
3126.66 2688
3127.18 2699
3127.71 2645
3128.24 2682
3128.77 2718
3129.30 2717
3129.82 2574
3130.35 2518
3130.88 2492
3131.41 2551
3131.94 2518
3132.46 2481
3132.99 2514
3133.52 2419
3134.05 2399
3134.58 2518
3135.10 2498
3135.63 2550
3136.16 2517
3136.69 2345
3137.22 2291
3137.75 2449
3138.28 2562
3138.80 2596
3139.33 2561
3139.86 2545
3140.39 2492
3140.92 2471
3141.45 2500
3141.98 2438
3142.51 2453
3143.03 2476
3143.56 2352
3144.09 2453
3144.62 2425
3145.15 2523
3145.68 2507
3146.21 2597
3146.74 2754
3147.27 2815
3147.80 2760
3148.33 2779
3148.86 2840
3149.39 2911
3149.92 2857
3150.45 2869
3150.97 2897
3151.50 2883
3152.03 2808
3152.56 2627
3153.09 2618
3153.62 2658
3154.15 2677
3154.68 2520
3155.21 2567
3155.74 2555
3156.27 2451
3156.80 2499
3157.33 2484
3157.86 2562
3158.39 2600
3158.93 2631
3159.46 2522
3159.99 2529
3160.52 2456
3161.05 2501
3161.58 2526
3162.11 2432
3162.64 2400
3163.17 2342
3163.70 2310
3164.23 2271
3164.76 2222
3165.29 2329
3165.82 2460
3166.35 2315
3166.89 2348
3167.42 2280
3167.95 2366
3168.48 2328
3169.01 2240
3169.54 2287
3170.07 2238
3170.60 2182
3171.13 2243
3171.67 2285
3172.20 2341
3172.73 2339
3173.26 2417
3173.79 2348
3174.32 2396
3174.86 2362
3175.39 2455
3175.92 2371
3176.45 2514
3176.98 2526
3177.51 2495
3178.05 2544
3178.58 2524
3179.11 2557
3179.64 2589
3180.17 2539
3180.71 2491
3181.24 2470
3181.77 2422
3182.30 2394
3182.84 2437
3183.37 2324
3183.90 2381
3184.43 2361
3184.97 2354
3185.50 2392
3186.03 2368
3186.56 2319
3187.10 2373
3187.63 2434
3188.16 2380
3188.69 2416
3189.23 2461
3189.76 2443
3190.29 2351
3190.83 2445
3191.36 2441
3191.89 2271
3192.43 2355
3192.96 2401
3193.49 2356
3194.02 2352
3194.56 2333
3195.09 2394
3195.62 2372
3196.16 2446
3196.69 2443
3197.23 2334
3197.76 2409
3198.29 2404
3198.83 2384
3199.36 2401
3199.89 2476
3200.43 2486
3200.96 2542
3201.50 2646
3202.03 2675
3202.56 2606
3203.10 2708
3203.63 2746
3204.17 2789
3204.70 2739
3205.23 2766
3205.77 2675
3206.30 2727
3206.84 2734
3207.37 2902
3207.91 2713
3208.44 2690
3208.97 2814
3209.51 2843
3210.04 2947
3210.58 2947
3211.11 2939
3211.65 2888
3212.18 2894
3212.72 2829
3213.25 2856
3213.79 2844
3214.32 2697
3214.86 2773
3215.39 2777
3215.93 2612
3216.46 2542
3217.00 2616
3217.53 2622
3218.07 2674
3218.60 2698
3219.14 2710
3219.67 2754
3220.21 2813
3220.74 2856
3221.28 2756
3221.82 2692
3222.35 2742
3222.89 2809
3223.42 2694
3223.96 2720
3224.49 2767
3225.03 2831
3225.57 2830
3226.10 2798
3226.64 2809
3227.17 2649
3227.71 2729
3228.25 2606
3228.78 2421
3229.32 2578
3229.85 2583
3230.39 2486
3230.93 2491
3231.46 2443
3232.00 2457
3232.54 2452
3233.07 2506
3233.61 2604
3234.15 2426
3234.68 2507
3235.22 2546
3235.76 2515
3236.29 2575
3236.83 2640
3237.37 2647
3237.90 2853
3238.44 2868
3238.98 2877
3239.51 2919
3240.05 2959
3240.59 2840
3241.13 2833
3241.66 2873
3242.20 2910
3242.74 2730
3243.28 2817
3243.81 2740
3244.35 2637
3244.89 2686
3245.43 2653
3245.96 2665
3246.50 2712
3247.04 2659
3247.58 2700
3248.11 2703
3248.65 2608
3249.19 2607
3249.73 2665
3250.27 2761
3250.80 2742
3251.34 2698
3251.88 2658
3252.42 2814
3252.96 2873
3253.49 2855
3254.03 2966
3254.57 2968
3255.11 2987
3255.65 3078
3256.19 3067
3256.72 3137
3257.26 3219
3257.80 3113
3258.34 3264
3258.88 3310
3259.42 3337
3259.96 3501
3260.49 3486
3261.03 3589
3261.57 3730
3262.11 3784
3262.65 3882
3263.19 4057
3263.73 4166
3264.27 4261
3264.81 4403
3265.35 4387
3265.88 4601
3266.42 4945
3266.96 5062
3267.50 5289
3268.04 5365
3268.58 5299
3269.12 5178
3269.66 4956
3270.20 4578
3270.74 4181
3271.28 3963
3271.82 3554
3272.36 3335
3272.90 3283
3273.44 3238
3273.98 3152
3274.52 3143
3275.06 3108
3275.60 3213
3276.14 3263
3276.68 3365
3277.22 3253
3277.76 3180
3278.30 3370
3278.84 3391
3279.38 3364
3279.92 3421
3280.46 3517
3281.00 3498
3281.54 3536
3282.08 3456
3282.62 3446
3283.16 3389
3283.70 3378
3284.25 3439
3284.79 3427
3285.33 3565
3285.87 3529
3286.41 3600
3286.95 3696
3287.49 3708
3288.03 3656
3288.57 3666
3289.11 3683
3289.66 3730
3290.20 3774
3290.74 3797
3291.28 3914
3291.82 4207
3292.36 4472
3292.90 4697
3293.44 4900
3293.99 5330
3294.53 5746
3295.07 5908
3295.61 6048
3296.15 6296
3296.69 6353
3297.24 6329
3297.78 6121
3298.32 5835
3298.86 5638
3299.40 5453
3299.95 5035
3300.49 4754
3301.03 4577
3301.57 4503
3302.11 4361
3302.66 4229
3303.20 4274
3303.74 3905
3304.28 4029
3304.83 4033
3305.37 4004
3305.91 3758
3306.45 3874
3307.00 3935
3307.54 3940
3308.08 3798
3308.62 3730
3309.17 3703
3309.71 3575
3310.25 3659
3310.80 3678
3311.34 3647
3311.88 3687
3312.43 3713
3312.97 3758
3313.51 3878
3314.05 3917
3314.60 4057
3315.14 4052
3315.68 4407
3316.23 4541
3316.77 4684
3317.31 4796
3317.86 5079
3318.40 5402
3318.95 5689
3319.49 6051
3320.03 6195
3320.58 6460
3321.12 6605
3321.66 6708
3322.21 6959
3322.75 6756
3323.30 6517
3323.84 6585
3324.38 6510
3324.93 6296
3325.47 6284
3326.02 6201
3326.56 5989
3327.10 5928
3327.65 5862
3328.19 5721
3328.74 5783
3329.28 5791
3329.83 5906
3330.37 6268
3330.92 6798
3331.46 7681
3332.01 9279
3332.55 11548
3333.09 14720
3333.64 18514
3334.18 23532
3334.73 28706
3335.27 33666
3335.82 38518
3336.36 41769
3336.91 43062
3337.45 43317
3338.00 42145
3338.54 40224
3339.09 36248
3339.64 31670
3340.18 26955
3340.73 22385
3341.27 18080
3341.82 14748
3342.36 11961
3342.91 9988
3343.45 8514
3344.00 7319
3344.54 6665
3345.09 5999
3345.64 5627
3346.18 5315
3346.73 5186
3347.27 5032
3347.82 4819
3348.37 4722
3348.91 4541
3349.46 4493
3350.00 4355
3350.55 4178
3351.10 4069
3351.64 4007
3352.19 3916
3352.74 3848
3353.28 3999
3353.83 3845
3354.37 3982
3354.92 4084
3355.47 4094
3356.01 4255
3356.56 4359
3357.11 4374
3357.65 4427
3358.20 4524
3358.75 4487
3359.30 4586
3359.84 4545
3360.39 4346
3360.94 4344
3361.48 4321
3362.03 4338
3362.58 4350
3363.12 4498
3363.67 4449
3364.22 4495
3364.77 4499
3365.31 4522
3365.86 4539
3366.41 4532
3366.96 4406
3367.50 4282
3368.05 4257
3368.60 4239
3369.15 4445
3369.69 4399
3370.24 4764
3370.79 5058
3371.34 5383
3371.89 6084
3372.43 6680
3372.98 7209
3373.53 7860
3374.08 8449
3374.63 8597
3375.17 8747
3375.72 8518
3376.27 8250
3376.82 7973
3377.37 7454
3377.92 6830
3378.46 6186
3379.01 5568
3379.56 5173
3380.11 4830
3380.66 4423
3381.21 4149
3381.76 3890
3382.30 3723
3382.85 3534
3383.40 3492
3383.95 3439
3384.50 3381
3385.05 3368
3385.60 3291
3386.15 3256
3386.70 3254
3387.25 3166
3387.79 3005
3388.34 3085
3388.89 3095
3389.44 3032
3389.99 3084
3390.54 3017
3391.09 3094
3391.64 3158
3392.19 3148
3392.74 3122
3393.29 3141
3393.84 3169
3394.39 3078
3394.94 3159
3395.49 3228
3396.04 3326
3396.59 3381
3397.14 3437
3397.69 3367
3398.24 3431
3398.79 3443
3399.34 3683
3399.89 3654
3400.44 3453
3400.99 3352
3401.54 3350
3402.09 3362
3402.64 3415
3403.19 3276
3403.74 3202
3404.29 3013
3404.84 3050
3405.39 3035
3405.94 3045
3406.49 3039
3407.05 3048
3407.60 2967
3408.15 3145
3408.70 3182
3409.25 3210
3409.80 3319
3410.35 3496
3410.90 3698
3411.45 3895
3412.00 3986
3412.56 4076
3413.11 4106
3413.66 4216
3414.21 4179
3414.76 4135
3415.31 3917
3415.86 3826
3416.41 3682
3416.97 3463
3417.52 3456
3418.07 3297
3418.62 3170
3419.17 3032
3419.73 2902
3420.28 2850
3420.83 2948
3421.38 2876
3421.93 2814
3422.48 2726
3423.04 2808
3423.59 2807
3424.14 2809
3424.69 2811
3425.25 2833
3425.80 2823
3426.35 2836
3426.90 2771
3427.45 2742
3428.01 2670
3428.56 2623
3429.11 2613
3429.66 2669
3430.22 2611
3430.77 2605
3431.32 2525
3431.88 2505
3432.43 2620
3432.98 2538
3433.53 2516
3434.09 2598
3434.64 2621
3435.19 2525
3435.75 2515
3436.30 2507
3436.85 2577
3437.41 2679
3437.96 2682
3438.51 2699
3439.07 2551
3439.62 2585
3440.17 2744
3440.73 2661
3441.28 2639
3441.83 2630
3442.39 2424
3442.94 2470
3443.49 2563
3444.05 2583
3444.60 2513
3445.16 2482
3445.71 2417
3446.26 2502
3446.82 2444
3447.37 2463
3447.93 2594
3448.48 2530
3449.03 2543
3449.59 2426
3450.14 2441
3450.70 2512
3451.25 2413
3451.81 2354
3452.36 2404
3452.91 2365
3453.47 2306
3454.02 2375
3454.58 2324
3455.13 2370
3455.69 2466
3456.24 2344
3456.80 2334
3457.35 2333
3457.91 2266
3458.46 2422
3459.02 2367
3459.57 2390
3460.13 2437
3460.68 2323
3461.24 2316
3461.79 2411
3462.35 2510
3462.90 2561
3463.46 2423
3464.01 2427
3464.57 2528
3465.12 2512
3465.68 2590
3466.23 2630
3466.79 2548
3467.35 2537
3467.90 2562
3468.46 2490
3469.01 2496
3469.57 2527
3470.12 2536
3470.68 2520
3471.24 2561
3471.79 2548
3472.35 2439
3472.90 2484
3473.46 2526
3474.02 2520
3474.57 2498
3475.13 2549
3475.69 2689
3476.24 2763
3476.80 2783
3477.35 2693
3477.91 2705
3478.47 2764
3479.02 2812
3479.58 2925
3480.14 2987
3480.69 3074
3481.25 3049
3481.81 3034
3482.36 3051
3482.92 2977
3483.48 2905
3484.03 2924
3484.59 2863
3485.15 2947
3485.71 2896
3486.26 2734
3486.82 2855
3487.38 2915
3487.93 2948
3488.49 2915
3489.05 2875
3489.61 3186
3490.16 3435
3490.72 3567
3491.28 3822
3491.84 4158
3492.39 4219
3492.95 4403
3493.51 4584
3494.07 4553
3494.63 4404
3495.18 4441
3495.74 4222
3496.30 4164
3496.86 4091
3497.42 4075
3497.97 4164
3498.53 4219
3499.09 4402
3499.65 4590
3500.21 4879
3500.76 5166
3501.32 5244
3501.88 5182
3502.44 5016
3503.00 5247
3503.56 5461
3504.11 5411
3504.67 5454
3505.23 5743
3505.79 5774
3506.35 5652
3506.91 5696
3507.47 5539
3508.03 5314
3508.59 5123
3509.14 4889
3509.70 4331
3510.26 4175
3510.82 3946
3511.38 3764
3511.94 3527
3512.50 3373
3513.06 3313
3513.62 3062
3514.18 2902
3514.74 2837
3515.30 2773
3515.86 2764
3516.41 2810
3516.97 2743
3517.53 2722
3518.09 2764
3518.65 2861
3519.21 2876
3519.77 2946
3520.33 2937
3520.89 3064
3521.45 3169
3522.01 3141
3522.57 3134
3523.13 3380
3523.69 3321
3524.25 3475
3524.81 3553
3525.37 3644
3525.93 3359
3526.49 3353
3527.05 3233
3527.61 3073
3528.18 3003
3528.74 2851
3529.30 2797
3529.86 2789
3530.42 2645
3530.98 2602
3531.54 2642
3532.10 2661
3532.66 2617
3533.22 2670
3533.78 2615
3534.34 2660
3534.90 2634
3535.47 2557
3536.03 2713
3536.59 2789
3537.15 2713
3537.71 2655
3538.27 2639
3538.83 2664
3539.39 2738
3539.96 2750
3540.52 2772
3541.08 2631
3541.64 2774
3542.20 2924
3542.76 2802
3543.32 2942
3543.89 2892
3544.45 3041
3545.01 2821
3545.57 2755
3546.13 2737
3546.70 2755
3547.26 2728
3547.82 2526
3548.38 2548
3548.94 2429
3549.51 2443
3550.07 2485
3550.63 2477
3551.19 2326
3551.76 2372
3552.32 2401
3552.88 2414
3553.44 2347
3554.01 2393
3554.57 2361
3555.13 2336
3555.69 2422
3556.26 2389
3556.82 2344
3557.38 2378
3557.94 2415
3558.51 2443
3559.07 2361
3559.63 2355
3560.20 2353
3560.76 2393
3561.32 2493
3561.89 2442
3562.45 2457
3563.01 2399
3563.57 2482
3564.14 2541
3564.70 2502
3565.26 2586
3565.83 2498
3566.39 2414
3566.96 2349
3567.52 2449
3568.08 2346
3568.65 2263
3569.21 2313
3569.77 2248
3570.34 2213
3570.90 2268
3571.47 2310
3572.03 2282
3572.59 2213
3573.16 2302
3573.72 2352
3574.29 2355
3574.85 2241
3575.41 2316
3575.98 2342
3576.54 2386
3577.11 2408
3577.67 2428
3578.24 2422
3578.80 2476
3579.36 2441
3579.93 2397
3580.49 2358
3581.06 2261
3581.62 2307
3582.19 2286
3582.75 2293
3583.32 2292
3583.88 2253
3584.45 2215
3585.01 2136
3585.58 2186
3586.14 2298
3586.71 2272
3587.27 2165
3587.84 2099
3588.40 2097
3588.97 2200
3589.53 2149
3590.10 2235
3590.66 2214
3591.23 2192
3591.80 2205
3592.36 2212
3592.93 2267
3593.49 2214
3594.06 2202
3594.62 2267
3595.19 2208
3595.76 2245
3596.32 2243
3596.89 2294
3597.45 2335
3598.02 2302
3598.59 2392
3599.15 2260
3599.72 2353
3600.28 2300
3600.85 2226
3601.42 2320
3601.98 2372
3602.55 2344
3603.12 2350
3603.68 2323
3604.25 2332
3604.81 2305
3605.38 2145
3605.95 2223
3606.51 2236
3607.08 2172
3607.65 2177
3608.21 2107
3608.78 2044
3609.35 2053
3609.92 2075
3610.48 2027
3611.05 2077
3611.62 2135
3612.18 2030
3612.75 2059
3613.32 2126
3613.89 2301
3614.45 2366
3615.02 2468
3615.59 2725
3616.15 2933
3616.72 3118
3617.29 3524
3617.86 3878
3618.42 4175
3618.99 4114
3619.56 4285
3620.13 4262
3620.70 4235
3621.26 4025
3621.83 3856
3622.40 3709
3622.97 3470
3623.54 3055
3624.10 2679
3624.67 2523
3625.24 2509
3625.81 2439
3626.38 2290
3626.94 2289
3627.51 2191
3628.08 2152
3628.65 2137
3629.22 2226
3629.79 2121
3630.35 2175
3630.92 2099
3631.49 2136
3632.06 2162
3632.63 2218
3633.20 2287
3633.77 2236
3634.34 2227
3634.90 2267
3635.47 2218
3636.04 2186
3636.61 2207
3637.18 2205
3637.75 2120
3638.32 2212
3638.89 2271
3639.46 2398
3640.03 2470
3640.60 2453
3641.17 2535
3641.73 2754
3642.30 2804
3642.87 2837
3643.44 2814
3644.01 2734
3644.58 2834
3645.15 2723
3645.72 2672
3646.29 2699
3646.86 2683
3647.43 2600
3648.00 2563
3648.57 2611
3649.14 2529
3649.71 2502
3650.28 2576
3650.85 2671
3651.42 2684
3651.99 2672
3652.56 2623
3653.13 2731
3653.70 2754
3654.27 2781
3654.84 2838
3655.41 2733
3655.98 2789
3656.56 2984
3657.13 2946
3657.70 3001
3658.27 3097
3658.84 3099
3659.41 3109
3659.98 3152
3660.55 3123
3661.12 3154
3661.69 3209
3662.26 3191
3662.83 3126
3663.41 2923
3663.98 2674
3664.55 2622
3665.12 2582
3665.69 2567
3666.26 2538
3666.83 2492
3667.41 2410
3667.98 2439
3668.55 2472
3669.12 2427
3669.69 2523
3670.26 2586
3670.83 2531
3671.41 2359
3671.98 2438
3672.55 2561
3673.12 2497
3673.69 2536
3674.27 2546
3674.84 2605
3675.41 2702
3675.98 2695
3676.55 2655
3677.13 2652
3677.70 2677
3678.27 2593
3678.84 2514
3679.42 2626
3679.99 2433
3680.56 2464
3681.13 2409
3681.71 2479
3682.28 2426
3682.85 2423
3683.42 2311
3684.00 2331
3684.57 2383
3685.14 2458
3685.71 2602
3686.29 2482
3686.86 2548
3687.43 2706
3688.01 2865
3688.58 3080
3689.15 3076
3689.73 3100
3690.30 3156
3690.87 3230
3691.45 3250
3692.02 3210
3692.59 3106
3693.17 3025
3693.74 2923
3694.31 2798
3694.89 2620
3695.46 2505
3696.03 2456
3696.61 2373
3697.18 2312
3697.75 2355
3698.33 2294
3698.90 2362
3699.48 2309
3700.05 2325
3700.62 2440
3701.20 2411
3701.77 2419
3702.35 2344
3702.92 2353
3703.50 2436
3704.07 2328
3704.64 2284
3705.22 2342
3705.79 2343
3706.37 2462
3706.94 2454
3707.52 2364
3708.09 2296
3708.67 2398
3709.24 2521
3709.81 2489
3710.39 2573
3710.96 2555
3711.54 2527
3712.11 2529
3712.69 2536
3713.26 2483
3713.84 2331
3714.41 2195
3714.99 2285
3715.56 2380
3716.14 2329
3716.71 2288
3717.29 2405
3717.87 2387
3718.44 2363
3719.02 2373
3719.59 2448
3720.17 2406
3720.74 2253
3721.32 2254
3721.89 2304
3722.47 2247
3723.05 2216
3723.62 2156
3724.20 2186
3724.77 2236
3725.35 2163
3725.93 2126
3726.50 2307
3727.08 2184
3727.65 2138
3728.23 2245
3728.81 2280
3729.38 2339
3729.96 2306
3730.53 2395
3731.11 2527
3731.69 2658
3732.26 2672
3732.84 2700
3733.42 2771
3733.99 2835
3734.57 2778
3735.15 2799
3735.72 2765
3736.30 2722
3736.88 2745
3737.45 2495
3738.03 2345
3738.61 2465
3739.18 2396
3739.76 2355
3740.34 2245
3740.92 2134
3741.49 2046
3742.07 2115
3742.65 2127
3743.23 2178
3743.80 2167
3744.38 2154
3744.96 2209
3745.53 2170
3746.11 2113
3746.69 2168
3747.27 2132
3747.85 2170
3748.42 2133
3749.00 2168
3749.58 2199
3750.16 2127
3750.73 2188
3751.31 2177
3751.89 2195
3752.47 2170
3753.05 2098
3753.62 2067
3754.20 2114
3754.78 2098
3755.36 1997
3755.94 2011
3756.52 1976
3757.09 2043
3757.67 2015
3758.25 2006
3758.83 2184
3759.41 2149
3759.99 2032
3760.57 2051
3761.14 2097
3761.72 2179
3762.30 2243
3762.88 2241
3763.46 2205
3764.04 2192
3764.62 2299
3765.20 2298
3765.77 2091
3766.35 2142
3766.93 2147
3767.51 2078
3768.09 2194
3768.67 2254
3769.25 2184
3769.83 2139
3770.41 2158
3770.99 2193
3771.57 2160
3772.15 2242
3772.73 2154
3773.31 2157
3773.89 2199
3774.47 2164
3775.05 2070
3775.63 2126
3776.21 2161
3776.79 2055
3777.37 1997
3777.95 2111
3778.53 2077
3779.11 2031
3779.69 1996
3780.27 2010
3780.85 1986
3781.43 1970
3782.01 2005
3782.59 2032
3783.17 1955
3783.75 2031
3784.33 2067
3784.91 2099
3785.49 2095
3786.07 2078
3786.65 2035
3787.23 2003
3787.81 2065
3788.39 2058
3788.97 2046
3789.55 1996
3790.14 1933
3790.72 2003
3791.30 2039
3791.88 2080
3792.46 2069
3793.04 1972
3793.62 1994
3794.20 2000
3794.78 2076
3795.37 2109
3795.95 2044
3796.53 2018
3797.11 2015
3797.69 1999
3798.27 2100
3798.85 2089
3799.44 1992
3800.02 1944
3800.60 1990
3801.18 2068
3801.76 2129
3802.34 2157
3802.93 2162
3803.51 2093
3804.09 2200
3804.67 2159
3805.25 2199
3805.84 2280
3806.42 2398
3807.00 2400
3807.58 2456
3808.17 2410
3808.75 2333
3809.33 2413
3809.91 2496
3810.50 2530
3811.08 2568
3811.66 2565
3812.24 2577
3812.83 2361
3813.41 2316
3813.99 2460
3814.57 2560
3815.16 2451
3815.74 2384
3816.32 2419
3816.91 2352
3817.49 2305
3818.07 2275
3818.65 2274
3819.24 2217
3819.82 2196
3820.40 2228
3820.99 2189
3821.57 2132
3822.15 2085
3822.74 1998
3823.32 2023
3823.90 2082
3824.49 2101
3825.07 2052
3825.66 2052
3826.24 2033
3826.82 2029
3827.41 2046
3827.99 2062
3828.57 2127
3829.16 2082
3829.74 2134
3830.33 2184
3830.91 2182
3831.49 2131
3832.08 2173
3832.66 2144
3833.25 2195
3833.83 2216
3834.42 2268
3835.00 2184
3835.58 2067
3836.17 2101
3836.75 2093
3837.34 2151
3837.92 2150
3838.51 2131
3839.09 2238
3839.68 2169
3840.26 2166
3840.85 2139
3841.43 2066
3842.02 2167
3842.60 2155
3843.19 2106
3843.77 2104
3844.36 2213
3844.94 2215
3845.53 2136
3846.11 2071
3846.70 2019
3847.28 2091
3847.87 2052
3848.45 2124
3849.04 2106
3849.62 2153
3850.21 2049
3850.79 2145
3851.38 2076
3851.97 2071
3852.55 2175
3853.14 2229
3853.72 2130
3854.31 2161
3854.89 2238
3855.48 2196
3856.07 2272
3856.65 2180
3857.24 2132
3857.82 2104
3858.41 2379
3859.00 2461
3859.58 2572
3860.17 2758
3860.76 3110
3861.34 3327
3861.93 3494
3862.51 3435
3863.10 3526
3863.69 3594
3864.27 3588
3864.86 3427
3865.45 3318
3866.03 3215
3866.62 2970
3867.21 2843
3867.79 2645
3868.38 2555
3868.97 2464
3869.55 2420
3870.14 2284
3870.73 2281
3871.32 2264
3871.90 2273
3872.49 2225
3873.08 2309
3873.67 2290
3874.25 2201
3874.84 2264
3875.43 2411
3876.01 2444
3876.60 2471
3877.19 2451
3877.78 2398
3878.36 2328
3878.95 2372
3879.54 2300
3880.13 2228
3880.72 2230
3881.30 2160
3881.89 2122
3882.48 2107
3883.07 2028
3883.66 1937
3884.24 1975
3884.83 2086
3885.42 2078
3886.01 2070
3886.60 1995
3887.18 2078
3887.77 2116
3888.36 2162
3888.95 2251
3889.54 2309
3890.13 2427
3890.72 2418
3891.30 2471
3891.89 2503
3892.48 2479
3893.07 2383
3893.66 2488
3894.25 2376
3894.84 2340
3895.43 2264
3896.02 2281
3896.60 2201
3897.19 2262
3897.78 2251
3898.37 2207
3898.96 2268
3899.55 2346
3900.14 2338
3900.73 2369
3901.32 2414
3901.91 2389
3902.50 2333
3903.09 2442
3903.68 2304
3904.27 2139
3904.86 2194
3905.44 2135
3906.03 2243
3906.62 2146
3907.21 2044
3907.80 2090
3908.39 2097
3908.98 2141
3909.57 2079
3910.16 1960
3910.75 1986
3911.34 1978
3911.93 1913
3912.52 1961
3913.11 1939
3913.71 1918
3914.30 1939
3914.89 1902
3915.48 1860
3916.07 1946
3916.66 1949
3917.25 1986
3917.84 2003
3918.43 2005
3919.02 1971
3919.61 1900
3920.20 1924
3920.79 1970
3921.38 1925
3921.97 1966
3922.57 2060
3923.16 1999
3923.75 1953
3924.34 1968
3924.93 1973
3925.52 1924
3926.11 1935
3926.70 1902
3927.29 1955
3927.89 1863
3928.48 1979
3929.07 1927
3929.66 1945
3930.25 1938
3930.84 2036
3931.44 1986
3932.03 1963
3932.62 1904
3933.21 1893
3933.80 1894
3934.39 1893
3934.99 1884
3935.58 1969
3936.17 1886
3936.76 1868
3937.35 1838
3937.95 1943
3938.54 1904
3939.13 1861
3939.72 1890
3940.32 1956
3940.91 1910
3941.50 1844
3942.09 1906
3942.69 1944
3943.28 1966
3943.87 1983
3944.46 2024
3945.06 1977
3945.65 1885
3946.24 1934
3946.83 1884
3947.43 1905
3948.02 1899
3948.61 1813
3949.21 1837
3949.80 1859
3950.39 1876
3950.98 1888
3951.58 1928
3952.17 2018
3952.76 2000
3953.36 1954
3953.95 1987
3954.54 1929
3955.14 1892
3955.73 2008
3956.32 1954
3956.92 2027
3957.51 1972
3958.11 2042
3958.70 2016
3959.29 2003
3959.89 2030
3960.48 2003
3961.07 1895
3961.67 1994
3962.26 1908
3962.86 1976
3963.45 1906
3964.04 1898
3964.64 1909
3965.23 1936
3965.83 1875
3966.42 1880
3967.02 1867
3967.61 2011
3968.20 2048
3968.80 1936
3969.39 1957
3969.99 1856
3970.58 1964
3971.18 1926
3971.77 1822
3972.37 1833
3972.96 1832
3973.56 1927
3974.15 1847
3974.75 1851
3975.34 1836
3975.94 1862
3976.53 1877
3977.13 1835
3977.72 1851
3978.32 1939
3978.91 1916
3979.51 1897
3980.10 1928
3980.70 1853
3981.29 1951
3981.89 1897
3982.48 1927
3983.08 1913
3983.68 1823
3984.27 1885
3984.87 1904
3985.46 2021
3986.06 2007
3986.65 1926
3987.25 2033
3987.85 2099
3988.44 1971
3989.04 2051
3989.63 1977
3990.23 1999
3990.83 2066
3991.42 1994
3992.02 1928
3992.61 1925
3993.21 1989
3993.81 2000
3994.40 1979
3995.00 2015
3995.60 1971
3996.19 1959
3996.79 2080
3997.39 2128
3997.98 2111
3998.58 2129
3999.18 2098
3999.77 2093
4000.37 2114
4000.97 2006
4001.56 2017
4002.16 2079
4002.76 2125
4003.35 2149
4003.95 2084
4004.55 2068
4005.15 2131
4005.74 2131
4006.34 2133
4006.94 2007
4007.53 2078
4008.13 2187
4008.73 2111
4009.33 2078
4009.92 2143
4010.52 2059
4011.12 2045
4011.72 2020
4012.32 2113
4012.91 2134
4013.51 2079
4014.11 2087
4014.71 2144
4015.30 2227
4015.90 2427
4016.50 2291
4017.10 2358
4017.70 2501
4018.29 2520
4018.89 2452
4019.49 2467
4020.09 2397
4020.69 2285
4021.29 2348
4021.88 2309
4022.48 2175
4023.08 2158
4023.68 2054
4024.28 2135
4024.88 2097
4025.48 2127
4026.07 2170
4026.67 2257
4027.27 2175
4027.87 2152
4028.47 2184
4029.07 2141
4029.67 2133
4030.27 2203
4030.87 2085
4031.47 1980
4032.06 2081
4032.66 2095
4033.26 2040
4033.86 2025
4034.46 2026
4035.06 2060
4035.66 2095
4036.26 2141
4036.86 2044
4037.46 2082
4038.06 2017
4038.66 2011
4039.26 2028
4039.86 1949
4040.46 1979
4041.06 1905
4041.66 1906
4042.26 1922
4042.86 1859
4043.46 1831
4044.06 1834
4044.66 1886
4045.26 1941
4045.86 1862
4046.46 1962
4047.06 2077
4047.66 2038
4048.26 2015
4048.86 2015
4049.46 2042
4050.06 2021
4050.66 2081
4051.26 2142
4051.86 2145
4052.46 2151
4053.06 2246
4053.66 2178
4054.27 2147
4054.87 2078
4055.47 2079
4056.07 2133
4056.67 1989
4057.27 2034
4057.87 2004
4058.47 2004
4059.07 1965
4059.67 1832
4060.28 1884
4060.88 1870
4061.48 1866
4062.08 1812
4062.68 1796
4063.28 1735
4063.88 1782
4064.49 1776
4065.09 1865
4065.69 1788
4066.29 1835
4066.89 1800
4067.49 1760
4068.10 1797
4068.70 1777
4069.30 1803
4069.90 1731
4070.50 1789
4071.11 1759
4071.71 1814
4072.31 1804
4072.91 1840
4073.52 1842
4074.12 1740
4074.72 1780
4075.32 1803
4075.92 1823
4076.53 1872
4077.13 1753
4077.73 1749
4078.34 1733
4078.94 1829
4079.54 1751
4080.14 1789
4080.75 1802
4081.35 1836
4081.95 1788
4082.55 1788
4083.16 1782
4083.76 1807
4084.36 1786
4084.97 1704
4085.57 1715
4086.17 1783
4086.78 1778
4087.38 1781
4087.98 1792
4088.59 1735
4089.19 1795
4089.79 1754
4090.40 1725
4091.00 1817
4091.60 1796
4092.21 1840
4092.81 1763
4093.41 1816
4094.02 1799
4094.62 1780
4095.23 1740
4095.83 1752
4096.43 1748
4097.04 1767
4097.64 1741
4098.25 1735
4098.85 1737
4099.45 1743
4100.06 1785
4100.66 1752
4101.27 1666
4101.87 1653
4102.48 1664
4103.08 1687
4103.68 1696
4104.29 1678
4104.89 1714
4105.50 1746
4106.10 1727
4106.71 1724
4107.31 1645
4107.92 1723
4108.52 1660
4109.13 1573
4109.73 1641
4110.34 1693
4110.94 1727
4111.55 1701
4112.15 1773
4112.76 1699
4113.36 1724
4113.97 1751
4114.57 1749
4115.18 1719
4115.78 1701
4116.39 1746
4116.99 1764
4117.60 1775
4118.21 1824
4118.81 1808
4119.42 1881
4120.02 1852
4120.63 1753
4121.23 1751
4121.84 1786
4122.45 1858
4123.05 1868
4123.66 1872
4124.26 1840
4124.87 1818
4125.48 1739
4126.08 1776
4126.69 1791
4127.29 1804
4127.90 1827
4128.51 1805
4129.11 1765
4129.72 1810
4130.33 1733
4130.93 1769
4131.54 1839
4132.15 1793
4132.75 1820
4133.36 1858
4133.97 1898
4134.57 1847
4135.18 1883
4135.79 1949
4136.39 1934
4137.00 1983
4137.61 1980
4138.21 2053
4138.82 2118
4139.43 2107
4140.04 2118
4140.64 2149
4141.25 2150
4141.86 2227
4142.46 2163
4143.07 2187
4143.68 2129
4144.29 2167
4144.89 2060
4145.50 2136
4146.11 1948
4146.72 1887
4147.32 1884
4147.93 1893
4148.54 1808
4149.15 1705
4149.76 1673
4150.36 1704
4150.97 1690
4151.58 1739
4152.19 1702
4152.80 1663
4153.40 1685
4154.01 1726
4154.62 1639
4155.23 1646
4155.84 1702
4156.45 1687
4157.05 1737
4157.66 1707
4158.27 1650
4158.88 1647
4159.49 1699
4160.10 1784
4160.71 1762
4161.31 1773
4161.92 1762
4162.53 1836
4163.14 1831
4163.75 1852
4164.36 1882
4164.97 1921
4165.58 1900
4166.19 1985
4166.79 2011
4167.40 2011
4168.01 1955
4168.62 2046
4169.23 1963
4169.84 2020
4170.45 1912
4171.06 1850
4171.67 1833
4172.28 1860
4172.89 1912
4173.50 1894
4174.11 1899
4174.72 1936
4175.33 1940
4175.94 1967
4176.55 1983
4177.16 2013
4177.77 2059
4178.38 2009
4178.99 2067
4179.60 2059
4180.21 1988
4180.82 1934
4181.43 2010
4182.04 1981
4182.65 1846
4183.26 1828
4183.87 1842
4184.48 1791
4185.09 1764
4185.70 1799
4186.31 1733
4186.92 1794
4187.53 1751
4188.14 1755
4188.75 1796
4189.36 1817
4189.97 1850
4190.58 1855
4191.20 1855
4191.81 1937
4192.42 2012
4193.03 1919
4193.64 2062
4194.25 2081
4194.86 2205
4195.47 2256
4196.08 2240
4196.70 2155
4197.31 2111
4197.92 2225
4198.53 2091
4199.14 2117
4199.75 2148
4200.36 2019
4200.98 1965
4201.59 2029
4202.20 1862
4202.81 1935
4203.42 1912
4204.03 2000
4204.65 1891
4205.26 1879
4205.87 1881
4206.48 1827
4207.09 1885
4207.71 1854
4208.32 1946
4208.93 2015
4209.54 2003
4210.16 1956
4210.77 1857
4211.38 2000
4211.99 2003
4212.60 1983
4213.22 1944
4213.83 1961
4214.44 1987
4215.05 2010
4215.67 1976
4216.28 2108
4216.89 2104
4217.51 2088
4218.12 2128
4218.73 2189
4219.34 2299
4219.96 2467
4220.57 2624
4221.18 2717
4221.80 2878
4222.41 3064
4223.02 3166
4223.64 3321
4224.25 3507
4224.86 3468
4225.48 3438
4226.09 3384
4226.70 3119
4227.32 3106
4227.93 3121
4228.54 2985
4229.16 2824
4229.77 2833
4230.39 2808
4231.00 2750
4231.61 2796
4232.23 2695
4232.84 2796
4233.45 2823
4234.07 2961
4234.68 2878
4235.30 2955
4235.91 3148
4236.53 3202
4237.14 3137
4237.75 2829
4238.37 2756
4238.98 2575
4239.60 2434
4240.21 2379
4240.83 2319
4241.44 2180
4242.05 2009
4242.67 2027
4243.28 2057
4243.90 2093
4244.51 2119
4245.13 2063
4245.74 2037
4246.36 2089
4246.97 2068
4247.59 2152
4248.20 2186
4248.82 2307
4249.43 2173
4250.05 2243
4250.66 2257
4251.28 2327
4251.89 2278
4252.51 2157
4253.13 2190
4253.74 2174
4254.36 2126
4254.97 2167
4255.59 2165
4256.20 2114
4256.82 2144
4257.43 2072
4258.05 2043
4258.67 2112
4259.28 2035
4259.90 2066
4260.51 2078
4261.13 2136
4261.75 2062
4262.36 2142
4262.98 2203
4263.59 2081
4264.21 2182
4264.83 2181
4265.44 2083
4266.06 2079
4266.67 2057
4267.29 1993
4267.91 2095
4268.52 2003
4269.14 2023
4269.76 2028
4270.37 1964
4270.99 2010
4271.61 2029
4272.22 1919
4272.84 1964
4273.46 2094
4274.07 2024
4274.69 2063
4275.31 2110
4275.93 2105
4276.54 2130
4277.16 2067
4277.78 2089
4278.39 2113
4279.01 1990
4279.63 1983
4280.25 1899
4280.86 1889
4281.48 1926
4282.10 1833
4282.72 1790
4283.33 1778
4283.95 1750
4284.57 1808
4285.19 1739
4285.80 1772
4286.42 1776
4287.04 1870
4287.66 1868
4288.28 1874
4288.89 1824
4289.51 1799
4290.13 1844
4290.75 1788
4291.37 1861
4291.98 1776
4292.60 1750
4293.22 1700
4293.84 1758
4294.46 1806
4295.08 1726
4295.69 1685
4296.31 1771
4296.93 1726
4297.55 1727
4298.17 1785
4298.79 1829
4299.41 1859
4300.03 1893
4300.64 1761
4301.26 1816
4301.88 1853
4302.50 1791
4303.12 1791
4303.74 1786
4304.36 1694
4304.98 1772
4305.60 1754
4306.22 1780
4306.83 1804
4307.45 1794
4308.07 1797
4308.69 1816
4309.31 1841
4309.93 1776
4310.55 1799
4311.17 1743
4311.79 1758
4312.41 1797
4313.03 1806
4313.65 1822
4314.27 1862
4314.89 1863
4315.51 1815
4316.13 1832
4316.75 1871
4317.37 1779
4317.99 1884
4318.61 1814
4319.23 1815
4319.85 1886
4320.47 1897
4321.09 1824
4321.71 1936
4322.33 1990
4322.95 1979
4323.57 1983
4324.19 2077
4324.81 2038
4325.43 2188
4326.05 2244
4326.67 2188
4327.30 2241
4327.92 2143
4328.54 2051
4329.16 1994
4329.78 1928
4330.40 1890
4331.02 1961
4331.64 1942
4332.26 1902
4332.88 1793
4333.51 1855
4334.13 1916
4334.75 1932
4335.37 2038
4335.99 2155
4336.61 2158
4337.23 2163
4337.86 2257
4338.48 2500
4339.10 2544
4339.72 2580
4340.34 2487
4340.96 2404
4341.59 2346
4342.21 2200
4342.83 2254
4343.45 2277
4344.07 2514
4344.69 2413
4345.32 2721
4345.94 2889
4346.56 3125
4347.18 3285
4347.81 3432
4348.43 3455
4349.05 3351
4349.67 3182
4350.29 3022
4350.92 2889
4351.54 2635
4352.16 2482
4352.78 2306
4353.41 2230
4354.03 2161
4354.65 2108
4355.28 2152
4355.90 2105
4356.52 2028
4357.14 2051
4357.77 2054
4358.39 2126
4359.01 2211
4359.64 2129
4360.26 2141
4360.88 2082
4361.50 2162
4362.13 2127
4362.75 2121
4363.37 2165
4364.00 2220
4364.62 2259
4365.25 2059
4365.87 2130
4366.49 2188
4367.12 2154
4367.74 2167
4368.36 2108
4368.99 2009
4369.61 1926
4370.23 1900
4370.86 1860
4371.48 1813
4372.11 1898
4372.73 1836
4373.35 1952
4373.98 1874
4374.60 1890
4375.23 1827
4375.85 1775
4376.47 1875
4377.10 1903
4377.72 1946
4378.35 1965
4378.97 1915
4379.60 2004
4380.22 2068
4380.85 1901
4381.47 1995
4382.10 2011
4382.72 1956
4383.34 1922
4383.97 1882
4384.59 1856
4385.22 1854
4385.84 1770
4386.47 1768
4387.09 1793
4387.72 1853
4388.34 1889
4388.97 1818
4389.59 1781
4390.22 1723
4390.85 1722
4391.47 1797
4392.10 1770
4392.72 1686
4393.35 1689
4393.97 1751
4394.60 1755
4395.22 1796
4395.85 1791
4396.47 1894
4397.10 1860
4397.73 1827
4398.35 1804
4398.98 1833
4399.60 1816
4400.23 1776
4400.86 1803
4401.48 1786
4402.11 1850
4402.73 1908
4403.36 1873
4403.99 1844
4404.61 1836
4405.24 1875
4405.87 1796
4406.49 1783
4407.12 1882
4407.74 1844
4408.37 1881
4409.00 1825
4409.62 1854
4410.25 1836
4410.88 1762
4411.50 1796
4412.13 1813
4412.76 1717
4413.38 1741
4414.01 1731
4414.64 1775
4415.27 1723
4415.89 1741
4416.52 1726
4417.15 1712
4417.77 1673
4418.40 1711
4419.03 1747
4419.66 1704
4420.28 1780
4420.91 1700
4421.54 1726
4422.17 1696
4422.79 1628
4423.42 1626
4424.05 1623
4424.68 1595
4425.30 1680
4425.93 1648
4426.56 1692
4427.19 1630
4427.82 1597
4428.44 1608
4429.07 1563
4429.70 1566
4430.33 1645
4430.96 1570
4431.58 1536
4432.21 1594
4432.84 1615
4433.47 1628
4434.10 1664
4434.73 1663
4435.35 1615
4435.98 1623
4436.61 1723
4437.24 1645
4437.87 1609
4438.50 1633
4439.13 1646
4439.75 1579
4440.38 1611
4441.01 1635
4441.64 1598
4442.27 1635
4442.90 1654
4443.53 1614
4444.16 1588
4444.79 1608
4445.42 1657
4446.04 1711
4446.67 1721
4447.30 1656
4447.93 1670
4448.56 1734
4449.19 1730
4449.82 1727
4450.45 1699
4451.08 1704
4451.71 1647
4452.34 1660
4452.97 1625
4453.60 1652
4454.23 1672
4454.86 1648
4455.49 1598
4456.12 1639
4456.75 1656
4457.38 1680
4458.01 1613
4458.64 1631
4459.27 1628
4459.90 1603
4460.53 1547
4461.16 1525
4461.79 1571
4462.42 1557
4463.05 1567
4463.68 1541
4464.31 1497
4464.94 1515
4465.57 1541
4466.20 1571
4466.83 1474
4467.46 1461
4468.09 1616
4468.73 1588
4469.36 1626
4469.99 1478
4470.62 1518
4471.25 1501
4471.88 1527
4472.51 1510
4473.14 1506
4473.77 1523
4474.40 1530
4475.04 1458
4475.67 1460
4476.30 1570
4476.93 1601
4477.56 1580
4478.19 1536
4478.82 1552
4479.46 1576
4480.09 1567
4480.72 1544
4481.35 1590
4481.98 1501
4482.61 1528
4483.25 1626
4483.88 1592
4484.51 1599
4485.14 1698
4485.77 1652
4486.41 1606
4487.04 1704
4487.67 1762
4488.30 1688
4488.93 1637
4489.57 1576
4490.20 1541
4490.83 1523
4491.46 1627
4492.10 1650
4492.73 1676
4493.36 1553
4493.99 1612
4494.63 1662
4495.26 1633
4495.89 1657
4496.52 1621
4497.16 1652
4497.79 1665
4498.42 1638
4499.06 1632
4499.69 1687
4500.32 1666
4500.96 1669
4501.59 1714
4502.22 1791
4502.86 1839
4503.49 1764
4504.12 1799
4504.75 1845
4505.39 1806
4506.02 1819
4506.66 1744
4507.29 1734
4507.92 1696
4508.56 1737
4509.19 1726
4509.82 1724
4510.46 1720
4511.09 1688
4511.72 1702
4512.36 1691
4512.99 1719
4513.63 1715
4514.26 1743
4514.89 1713
4515.53 1677
4516.16 1698
4516.80 1652
4517.43 1637
4518.07 1645
4518.70 1693
4519.33 1591
4519.97 1711
4520.60 1634
4521.24 1627
4521.87 1652
4522.51 1665
4523.14 1756
4523.78 1809
4524.41 1728
4525.05 1731
4525.68 1781
4526.32 1782
4526.95 1889
4527.59 1891
4528.22 2135
4528.86 2309
4529.49 2545
4530.13 2775
4530.76 3063
4531.40 3419
4532.03 3650
4532.67 3896
4533.30 3977
4533.94 3895
4534.57 3637
4535.21 3539
4535.84 3155
4536.48 2843
4537.11 2684
4537.75 2510
4538.39 2203
4539.02 2217
4539.66 2082
4540.29 1871
4540.93 1815
4541.57 1693
4542.20 1736
4542.84 1727
4543.47 1715
4544.11 1695
4544.75 1693
4545.38 1736
4546.02 1703
4546.65 1715
4547.29 1765
4547.93 1768
4548.56 1763
4549.20 1782
4549.84 1759
4550.47 1813
4551.11 1755
4551.75 1826
4552.38 1854
4553.02 1840
4553.66 1749
4554.29 1753
4554.93 1728
4555.57 1760
4556.20 1834
4556.84 1757
4557.48 1675
4558.11 1707
4558.75 1763
4559.39 1678
4560.03 1694
4560.66 1695
4561.30 1702
4561.94 1766
4562.58 1776
4563.21 1724
4563.85 1764
4564.49 1751
4565.13 1769
4565.76 1792
4566.40 1752
4567.04 1782
4567.68 1947
4568.31 1858
4568.95 1946
4569.59 1999
4570.23 2009
4570.87 2084
4571.50 2042
4572.14 2046
4572.78 1999
4573.42 1897
4574.06 1901
4574.69 1924
4575.33 1854
4575.97 1855
4576.61 1750
4577.25 1767
4577.89 1771
4578.53 1854
4579.16 1771
4579.80 1723
4580.44 1814
4581.08 1790
4581.72 1730
4582.36 1733
4583.00 1774
4583.63 1794
4584.27 1723
4584.91 1746
4585.55 1712
4586.19 1764
4586.83 1711
4587.47 1814
4588.11 1656
4588.75 1677
4589.39 1775
4590.03 1816
4590.67 1741
4591.30 1778
4591.94 1910
4592.58 1885
4593.22 1807
4593.86 1939
4594.50 1889
4595.14 1870
4595.78 1837
4596.42 1734
4597.06 1747
4597.70 1672
4598.34 1691
4598.98 1746
4599.62 1712
4600.26 1650
4600.90 1694
4601.54 1700
4602.18 1755
4602.82 1795
4603.46 1831
4604.10 1942
4604.74 1904
4605.38 1974
4606.02 2084
4606.66 2043
4607.30 2039
4607.94 1998
4608.59 2011
4609.23 2074
4609.87 2033
4610.51 1880
4611.15 1869
4611.79 1931
4612.43 1779
4613.07 1689
4613.71 1726
4614.35 1830
4614.99 1735
4615.64 1698
4616.28 1676
4616.92 1690
4617.56 1678
4618.20 1642
4618.84 1632
4619.48 1648
4620.12 1608
4620.77 1587
4621.41 1622
4622.05 1565
4622.69 1576
4623.33 1632
4623.97 1645
4624.62 1631
4625.26 1602
4625.90 1659
4626.54 1692
4627.18 1652
4627.82 1730
4628.47 1635
4629.11 1601
4629.75 1649
4630.39 1669
4631.03 1688
4631.68 1709
4632.32 1728
4632.96 1725
4633.60 1751
4634.25 1821
4634.89 1772
4635.53 1731
4636.17 1782
4636.82 1857
4637.46 1886
4638.10 1881
4638.74 1901
4639.39 1847
4640.03 1855
4640.67 1911
4641.32 1901
4641.96 1871
4642.60 1805
4643.24 1835
4643.89 1846
4644.53 1757
4645.17 1771
4645.82 1766
4646.46 1777
4647.10 1751
4647.75 1732
4648.39 1764
4649.03 1742
4649.68 1691
4650.32 1765
4650.96 1690
4651.61 1825
4652.25 1945
4652.89 1929
4653.54 1978
4654.18 1912
4654.83 2013
4655.47 1994
4656.11 1891
4656.76 1855
4657.40 1802
4658.05 1693
4658.69 1716
4659.33 1740
4659.98 1694
4660.62 1689
4661.27 1722
4661.91 1664
4662.56 1689
4663.20 1715
4663.84 1733
4664.49 1634
4665.13 1675
4665.78 1592
4666.42 1629
4667.07 1599
4667.71 1531
4668.36 1499
4669.00 1608
4669.65 1584
4670.29 1552
4670.94 1533
4671.58 1480
4672.23 1546
4672.87 1578
4673.52 1522
4674.16 1471
4674.81 1582
4675.45 1661
4676.10 1595
4676.74 1599
4677.39 1606
4678.03 1646
4678.68 1638
4679.32 1554
4679.97 1557
4680.62 1597
4681.26 1648
4681.91 1687
4682.55 1613
4683.20 1571
4683.84 1620
4684.49 1598
4685.14 1657
4685.78 1688
4686.43 1664
4687.07 1625
4687.72 1722
4688.37 1629
4689.01 1577
4689.66 1622
4690.30 1589
4690.95 1621
4691.60 1573
4692.24 1506
4692.89 1565
4693.54 1597
4694.18 1629
4694.83 1565
4695.48 1617
4696.12 1616
4696.77 1630
4697.42 1693
4698.06 1700
4698.71 1779
4699.36 1636
4700.00 1670
4700.65 1702
4701.30 1786
4701.94 1729
4702.59 1670
4703.24 1708
4703.89 1670
4704.53 1652
4705.18 1581
4705.83 1530
4706.48 1606
4707.12 1602
4707.77 1609
4708.42 1638
4709.07 1504
4709.71 1580
4710.36 1620
4711.01 1649
4711.66 1592
4712.30 1596
4712.95 1648
4713.60 1623
4714.25 1668
4714.90 1689
4715.54 1643
4716.19 1675
4716.84 1668
4717.49 1571
4718.14 1576
4718.78 1592
4719.43 1602
4720.08 1657
4720.73 1726
4721.38 1695
4722.03 1766
4722.67 1765
4723.32 1813
4723.97 1790
4724.62 1707
4725.27 1760
4725.92 1912
4726.57 1819
4727.22 1803
4727.86 1879
4728.51 1834
4729.16 1879
4729.81 1852
4730.46 1680
4731.11 1672
4731.76 1570
4732.41 1691
4733.06 1526
4733.71 1589
4734.36 1584
4735.00 1627
4735.65 1552
4736.30 1545
4736.95 1601
4737.60 1564
4738.25 1586
4738.90 1630
4739.55 1630
4740.20 1685
4740.85 1705
4741.50 1760
4742.15 1747
4742.80 1738
4743.45 1657
4744.10 1666
4744.75 1721
4745.40 1774
4746.05 1694
4746.70 1654
4747.35 1641
4748.00 1621
4748.65 1643
4749.30 1738
4749.95 1745
4750.60 1708
4751.25 1773
4751.90 1792
4752.55 1806
4753.20 1809
4753.85 1817
4754.51 1827
4755.16 1778
4755.81 1764
4756.46 1756
4757.11 1697
4757.76 1593
4758.41 1614
4759.06 1652
4759.71 1629
4760.36 1719
4761.01 1662
4761.67 1718
4762.32 1663
4762.97 1635
4763.62 1770
4764.27 1807
4764.92 1742
4765.57 1756
4766.22 1788
4766.88 1787
4767.53 1808
4768.18 1863
4768.83 1910
4769.48 1855
4770.13 1784
4770.79 1698
4771.44 1697
4772.09 1689
4772.74 1656
4773.39 1610
4774.05 1629
4774.70 1519
4775.35 1577
4776.00 1578
4776.65 1605
4777.31 1660
4777.96 1598
4778.61 1645
4779.26 1685
4779.92 1696
4780.57 1680
4781.22 1670
4781.87 1656
4782.53 1723
4783.18 1737
4783.83 1636
4784.48 1618
4785.14 1659
4785.79 1717
4786.44 1609
4787.10 1585
4787.75 1604
4788.40 1590
4789.05 1512
4789.71 1554
4790.36 1583
4791.01 1637
4791.67 1633
4792.32 1645
4792.97 1601
4793.63 1609
4794.28 1627
4794.93 1608
4795.59 1601
4796.24 1621
4796.89 1570
4797.55 1640
4798.20 1553
4798.86 1562
4799.51 1568
4800.16 1652
4800.82 1578
4801.47 1618
4802.12 1587
4802.78 1608
4803.43 1631
4804.09 1628
4804.74 1606
4805.39 1676
4806.05 1626
4806.70 1674
4807.36 1729
4808.01 1602
4808.67 1636
4809.32 1634
4809.98 1559
4810.63 1721
4811.28 1627
4811.94 1599
4812.59 1592
4813.25 1669
4813.90 1655
4814.56 1671
4815.21 1664
4815.87 1695
4816.52 1623
4817.18 1708
4817.83 1740
4818.49 1733
4819.14 1754
4819.80 1717
4820.45 1773
4821.11 1771
4821.76 1861
4822.42 1845
4823.07 1865
4823.73 1808
4824.38 1879
4825.04 1974
4825.70 2020
4826.35 2081
4827.01 2128
4827.66 2046
4828.32 2064
4828.97 2003
4829.63 1959
4830.29 1910
4830.94 1918
4831.60 1923
4832.25 1932
4832.91 2050
4833.57 2042
4834.22 2079
4834.88 2118
4835.53 2273
4836.19 2393
4836.85 2589
4837.50 2708
4838.16 2819
4838.82 3005
4839.47 2892
4840.13 2914
4840.79 2852
4841.44 2692
4842.10 2645
4842.76 2519
4843.41 2381
4844.07 2370
4844.73 2267
4845.38 2172
4846.04 2126
4846.70 2110
4847.35 2161
4848.01 2127
4848.67 2188
4849.32 2220
4849.98 2264
4850.64 2169
4851.30 2188
4851.95 2228
4852.61 2130
4853.27 2196
4853.93 2200
4854.58 2177
4855.24 2213
4855.90 2140
4856.56 2101
4857.21 2305
4857.87 2371
4858.53 2537
4859.19 2511
4859.84 2496
4860.50 2463
4861.16 2538
4861.82 2549
4862.48 2591
4863.13 2499
4863.79 2399
4864.45 2411
4865.11 2358
4865.77 2304
4866.43 2373
4867.08 2401
4867.74 2328
4868.40 2381
4869.06 2425
4869.72 2373
4870.38 2361
4871.03 2237
4871.69 2242
4872.35 2191
4873.01 2295
4873.67 2198
4874.33 2171
4874.99 2253
4875.65 2332
4876.31 2225
4876.96 2248
4877.62 2260
4878.28 2332
4878.94 2179
4879.60 2109
4880.26 2061
4880.92 2134
4881.58 2176
4882.24 2084
4882.90 2083
4883.56 1960
4884.22 1943
4884.88 1917
4885.54 1858
4886.19 1920
4886.85 1858
4887.51 1886
4888.17 1935
4888.83 1866
4889.49 1934
4890.15 1977
4890.81 1989
4891.47 2056
4892.13 2101
4892.79 2063
4893.45 1935
4894.11 2071
4894.77 1998
4895.43 1973
4896.09 1871
4896.76 1938
4897.42 1969
4898.08 1915
4898.74 1862
4899.40 1968
4900.06 2022
4900.72 2081
4901.38 2125
4902.04 2009
4902.70 2036
4903.36 2022
4904.02 2020
4904.68 1901
4905.34 1900
4906.00 1808
4906.67 1791
4907.33 1812
4907.99 1756
4908.65 1750
4909.31 1748
4909.97 1708
4910.63 1737
4911.29 1693
4911.96 1745
4912.62 1657
4913.28 1706
4913.94 1759
4914.60 1672
4915.26 1662
4915.92 1691
4916.59 1677
4917.25 1622
4917.91 1541
4918.57 1723
4919.23 1624
4919.90 1658
4920.56 1659
4921.22 1597
4921.88 1550
4922.54 1513
4923.21 1565
4923.87 1582
4924.53 1559
4925.19 1569
4925.85 1556
4926.52 1585
4927.18 1585
4927.84 1578
4928.50 1535
4929.17 1534
4929.83 1508
4930.49 1648
4931.15 1556
4931.82 1576
4932.48 1557
4933.14 1496
4933.81 1569
4934.47 1557
4935.13 1589
4935.79 1582
4936.46 1568
4937.12 1520
4937.78 1613
4938.45 1630
4939.11 1659
4939.77 1665
4940.44 1635
4941.10 1605
4941.76 1547
4942.43 1523
4943.09 1529
4943.75 1555
4944.42 1575
4945.08 1588
4945.74 1492
4946.41 1570
4947.07 1496
4947.74 1543
4948.40 1557
4949.06 1526
4949.73 1485
4950.39 1495
4951.05 1457
4951.72 1451
4952.38 1530
4953.05 1510
4953.71 1541
4954.38 1438
4955.04 1483
4955.70 1487
4956.37 1520
4957.03 1428
4957.70 1431
4958.36 1421
4959.03 1397
4959.69 1397
4960.36 1448
4961.02 1464
4961.68 1501
4962.35 1450
4963.01 1466
4963.68 1501
4964.34 1570
4965.01 1639
4965.67 1616
4966.34 1517
4967.00 1581
4967.67 1577
4968.33 1587
4969.00 1607
4969.66 1539
4970.33 1568
4971.00 1481
4971.66 1497
4972.33 1572
4972.99 1569
4973.66 1545
4974.32 1478
4974.99 1609
4975.65 1564
4976.32 1549
4976.99 1541
4977.65 1535
4978.32 1485
4978.98 1486
4979.65 1504
4980.31 1522
4980.98 1462
4981.65 1479
4982.31 1488
4982.98 1547
4983.64 1573
4984.31 1576
4984.98 1595
4985.64 1683
4986.31 1638
4986.98 1608
4987.64 1675
4988.31 1614
4988.98 1599
4989.64 1577
4990.31 1590
4990.98 1579
4991.64 1532
4992.31 1463
4992.98 1545
4993.64 1446
4994.31 1486
4994.98 1510
4995.64 1612
4996.31 1511
4996.98 1431
4997.64 1554
4998.31 1577
4998.98 1494
4999.65 1505
5000.31 1529
5000.98 1533
5001.65 1548
5002.32 1547
5002.98 1537
5003.65 1484
5004.32 1524
5004.99 1598
5005.65 1627
5006.32 1675
5006.99 1726
5007.66 1683
5008.32 1614
5008.99 1631
5009.66 1592
5010.33 1648
5011.00 1677
5011.66 1673
5012.33 1657
5013.00 1637
5013.67 1625
5014.34 1599
5015.01 1602
5015.67 1632
5016.34 1712
5017.01 1663
5017.68 1750
5018.35 1791
5019.02 1978
5019.68 2092
5020.35 2212
5021.02 2456
5021.69 2698
5022.36 2935
5023.03 3088
5023.70 3275
5024.37 3459
5025.03 3370
5025.70 3409
5026.37 3165
5027.04 2980
5027.71 2729
5028.38 2369
5029.05 2234
5029.72 2030
5030.39 1939
5031.06 1774
5031.73 1763
5032.40 1704
5033.07 1636
5033.73 1632
5034.40 1558
5035.07 1491
5035.74 1484
5036.41 1549
5037.08 1526
5037.75 1535
5038.42 1490
5039.09 1494
5039.76 1542
5040.43 1554
5041.10 1477
5041.77 1467
5042.44 1428
5043.11 1428
5043.78 1474
5044.45 1473
5045.12 1505
5045.79 1500
5046.46 1525
5047.13 1585
5047.81 1561
5048.48 1459
5049.15 1538
5049.82 1573
5050.49 1526
5051.16 1570
5051.83 1599
5052.50 1590
5053.17 1568
5053.84 1538
5054.51 1474
5055.18 1420
5055.85 1469
5056.53 1519
5057.20 1556
5057.87 1523
5058.54 1588
5059.21 1635
5059.88 1601
5060.55 1632
5061.22 1750
5061.89 1731
5062.57 1714
5063.24 1780
5063.91 1718
5064.58 1640
5065.25 1670
5065.92 1616
5066.60 1618
5067.27 1614
5067.94 1664
5068.61 1570
5069.28 1542
5069.96 1456
5070.63 1495
5071.30 1508
5071.97 1452
5072.64 1501
5073.32 1453
5073.99 1459
5074.66 1506
5075.33 1522
5076.00 1509
5076.68 1480
5077.35 1479
5078.02 1487
5078.69 1467
5079.37 1518
5080.04 1574
5080.71 1510
5081.38 1570
5082.06 1600
5082.73 1510
5083.40 1502
5084.08 1501
5084.75 1527
5085.42 1552
5086.09 1562
5086.77 1548
5087.44 1561
5088.11 1519
5088.79 1494
5089.46 1565
5090.13 1643
5090.81 1615
5091.48 1712
5092.15 1788
5092.83 1718
5093.50 1687
5094.17 1620
5094.85 1647
5095.52 1697
5096.19 1728
5096.87 1574
5097.54 1522
5098.22 1465
5098.89 1555
5099.56 1588
5100.24 1538
5100.91 1468
5101.59 1491
5102.26 1542
5102.93 1532
5103.61 1547
5104.28 1524
5104.96 1618
5105.63 1678
5106.31 1566
5106.98 1584
5107.65 1602
5108.33 1460
5109.00 1494
5109.68 1542
5110.35 1468
5111.03 1460
5111.70 1435
5112.38 1453
5113.05 1415
5113.73 1443
5114.40 1441
5115.08 1459
5115.75 1412
5116.43 1455
5117.10 1478
5117.78 1477
5118.45 1555
5119.13 1511
5119.80 1584
5120.48 1581
5121.15 1551
5121.83 1595
5122.50 1573
5123.18 1564
5123.85 1513
5124.53 1526
5125.20 1479
5125.88 1504
5126.56 1498
5127.23 1475
5127.91 1418
5128.58 1477
5129.26 1417
5129.93 1451
5130.61 1398
5131.29 1418
5131.96 1454
5132.64 1445
5133.31 1416
5133.99 1426
5134.67 1475
5135.34 1472
5136.02 1442
5136.70 1461
5137.37 1491
5138.05 1466
5138.73 1456
5139.40 1531
5140.08 1540
5140.75 1438
5141.43 1395
5142.11 1534
5142.78 1467
5143.46 1418
5144.14 1454
5144.82 1487
5145.49 1485
5146.17 1410
5146.85 1444
5147.52 1430
5148.20 1419
5148.88 1403
5149.55 1397
5150.23 1338
5150.91 1363
5151.59 1420
5152.26 1375
5152.94 1431
5153.62 1363
5154.30 1373
5154.97 1384
5155.65 1373
5156.33 1396
5157.01 1380
5157.68 1467
5158.36 1401
5159.04 1404
5159.72 1372
5160.40 1406
5161.07 1341
5161.75 1349
5162.43 1381
5163.11 1340
5163.79 1358
5164.46 1389
5165.14 1401
5165.82 1445
5166.50 1469
5167.18 1426
5167.86 1488
5168.53 1478
5169.21 1467
5169.89 1462
5170.57 1537
5171.25 1431
5171.93 1374
5172.61 1498
5173.28 1441
5173.96 1369
5174.64 1324
5175.32 1368
5176.00 1359
5176.68 1372
5177.36 1395
5178.04 1425
5178.72 1421
5179.39 1421
5180.07 1420
5180.75 1411
5181.43 1442
5182.11 1445
5182.79 1450
5183.47 1399
5184.15 1368
5184.83 1349
5185.51 1356
5186.19 1293
5186.87 1333
5187.55 1283
5188.23 1345
5188.91 1266
5189.59 1297
5190.27 1357
5190.95 1330
5191.63 1361
5192.31 1380
5192.99 1314
5193.67 1338
5194.35 1430
5195.03 1350
5195.71 1297
5196.39 1284
5197.07 1327
5197.75 1379
5198.43 1334
5199.11 1356
5199.79 1321
5200.47 1309
5201.15 1388
5201.83 1419
5202.51 1432
5203.19 1374
5203.87 1368
5204.55 1390
5205.24 1373
5205.92 1455
5206.60 1463
5207.28 1457
5207.96 1444
5208.64 1402
5209.32 1443
5210.00 1512
5210.68 1544
5211.36 1472
5212.05 1482
5212.73 1484
5213.41 1538
5214.09 1486
5214.77 1444
5215.45 1414
5216.13 1382
5216.82 1373
5217.50 1387
5218.18 1384
5218.86 1440
5219.54 1438
5220.22 1410
5220.91 1404
5221.59 1416
5222.27 1455
5222.95 1427
5223.63 1444
5224.32 1413
5225.00 1395
5225.68 1340
5226.36 1350
5227.05 1346
5227.73 1373
5228.41 1390
5229.09 1422
5229.77 1375
5230.46 1329
5231.14 1378
5231.82 1343
5232.50 1356
5233.19 1425
5233.87 1444
5234.55 1407
5235.24 1390
5235.92 1405
5236.60 1470
5237.28 1449
5237.97 1448
5238.65 1387
5239.33 1467
5240.02 1514
5240.70 1456
5241.38 1413
5242.07 1468
5242.75 1485
5243.43 1422
5244.12 1451
5244.80 1348
5245.48 1322
5246.17 1388
5246.85 1330
5247.53 1338
5248.22 1435
5248.90 1442
5249.58 1416
5250.27 1347
5250.95 1416
5251.64 1452
5252.32 1466
5253.00 1451
5253.69 1414
5254.37 1373
5255.06 1324
5255.74 1285
5256.42 1349
5257.11 1326
5257.79 1250
5258.48 1290
5259.16 1400
5259.85 1312
5260.53 1362
5261.21 1354
5261.90 1446
5262.58 1411
5263.27 1376
5263.95 1486
5264.64 1516
5265.32 1489
5266.01 1472
5266.69 1451
5267.38 1456
5268.06 1444
5268.75 1420
5269.43 1475
5270.12 1454
5270.80 1413
5271.49 1417
5272.17 1378
5272.86 1412
5273.54 1424
5274.23 1388
5274.91 1442
5275.60 1462
5276.28 1435
5276.97 1489
5277.66 1414
5278.34 1474
5279.03 1470
5279.71 1469
5280.40 1511
5281.08 1627
5281.77 1613
5282.46 1641
5283.14 1655
5283.83 1703
5284.51 1694
5285.20 1621
5285.89 1557
5286.57 1449
5287.26 1421
5287.94 1507
5288.63 1496
5289.32 1417
5290.00 1432
5290.69 1416
5291.38 1411
5292.06 1418
5292.75 1409
5293.44 1407
5294.12 1467
5294.81 1455
5295.50 1440
5296.18 1478
5296.87 1418
5297.56 1491
5298.24 1507
5298.93 1482
5299.62 1446
5300.30 1393
5300.99 1588
5301.68 1565
5302.37 1536
5303.05 1547
5303.74 1545
5304.43 1576
5305.11 1556
5305.80 1529
5306.49 1510
5307.18 1531
5307.86 1509
5308.55 1495
5309.24 1501
5309.93 1503
5310.61 1444
5311.30 1451
5311.99 1550
5312.68 1508
5313.37 1433
5314.05 1495
5314.74 1524
5315.43 1498
5316.12 1482
5316.81 1420
5317.49 1422
5318.18 1449
5318.87 1503
5319.56 1493
5320.25 1529
5320.94 1594
5321.62 1619
5322.31 1664
5323.00 1738
5323.69 1637
5324.38 1657
5325.07 1591
5325.76 1455
5326.44 1519
5327.13 1572
5327.82 1573
5328.51 1585
5329.20 1561
5329.89 1518
5330.58 1585
5331.27 1595
5331.96 1617
5332.64 1595
5333.33 1655
5334.02 1671
5334.71 1659
5335.40 1607
5336.09 1607
5336.78 1635
5337.47 1556
5338.16 1646
5338.85 1612
5339.54 1715
5340.23 1744
5340.92 1685
5341.61 1822
5342.30 1929
5342.99 1797
5343.68 1854
5344.37 1939
5345.06 2053
5345.75 1975
5346.44 1912
5347.13 1986
5347.82 1931
5348.51 1981
5349.20 2157
5349.89 2360
5350.58 2412
5351.27 2610
5351.96 2800
5352.65 2890
5353.34 2722
5354.03 2753
5354.72 2691
5355.41 2444
5356.10 2175
5356.79 2107
5357.48 1995
5358.17 1907
5358.86 1781
5359.56 1696
5360.25 1656
5360.94 1638
5361.63 1605
5362.32 1542
5363.01 1553
5363.70 1452
5364.39 1473
5365.08 1430
5365.77 1484
5366.47 1587
5367.16 1480
5367.85 1417
5368.54 1430
5369.23 1361
5369.92 1407
5370.61 1437
5371.31 1417
5372.00 1490
5372.69 1535
5373.38 1551
5374.07 1533
5374.77 1425
5375.46 1450
5376.15 1516
5376.84 1398
5377.53 1468
5378.22 1489
5378.92 1568
5379.61 1580
5380.30 1525
5380.99 1493
5381.69 1500
5382.38 1489
5383.07 1605
5383.76 1575
5384.46 1492
5385.15 1482
5385.84 1492
5386.53 1542
5387.23 1533
5387.92 1570
5388.61 1616
5389.30 1660
5390.00 1692
5390.69 1716
5391.38 1713
5392.08 1725
5392.77 1756
5393.46 1695
5394.15 1696
5394.85 1660
5395.54 1504
5396.23 1536
5396.93 1557
5397.62 1473
5398.31 1490
5399.01 1495
5399.70 1480
5400.39 1422
5401.09 1380
5401.78 1382
5402.48 1396
5403.17 1519
5403.86 1471
5404.56 1400
5405.25 1481
5405.94 1476
5406.64 1542
5407.33 1526
5408.03 1490
5408.72 1569
5409.41 1584
5410.11 1445
5410.80 1432
5411.50 1487
5412.19 1481
5412.88 1558
5413.58 1491
5414.27 1461
5414.97 1519
5415.66 1433
5416.36 1422
5417.05 1436
5417.75 1577
5418.44 1518
5419.14 1465
5419.83 1455
5420.52 1515
5421.22 1547
5421.91 1567
5422.61 1600
5423.30 1572
5424.00 1590
5424.69 1612
5425.39 1586
5426.08 1573
5426.78 1495
5427.48 1457
5428.17 1461
5428.87 1412
5429.56 1477
5430.26 1482
5430.95 1502
5431.65 1422
5432.34 1503
5433.04 1478
5433.73 1423
5434.43 1408
5435.13 1438
5435.82 1459
5436.52 1489
5437.21 1531
5437.91 1586
5438.60 1592
5439.30 1524
5440.00 1522
5440.69 1546
5441.39 1598
5442.09 1558
5442.78 1541
5443.48 1532
5444.17 1578
5444.87 1620
5445.57 1722
5446.26 1721
5446.96 1775
5447.66 1832
5448.35 1836
5449.05 1863
5449.75 1924
5450.44 1883
5451.14 1897
5451.84 1856
5452.53 1791
5453.23 1769
5453.93 1828
5454.62 1742
5455.32 1599
5456.02 1545
5456.71 1564
5457.41 1569
5458.11 1636
5458.81 1660
5459.50 1612
5460.20 1596
5460.90 1617
5461.60 1599
5462.29 1662
5462.99 1750
5463.69 1736
5464.39 1727
5465.08 1797
5465.78 1814
5466.48 1829
5467.18 1729
5467.87 1819
5468.57 1754
5469.27 1628
5469.97 1657
5470.67 1688
5471.36 1779
5472.06 1810
5472.76 1735
5473.46 1793
5474.16 1820
5474.85 1786
5475.55 1774
5476.25 1785
5476.95 1785
5477.65 1782
5478.35 1849
5479.05 1865
5479.74 1952
5480.44 2023
5481.14 2125
5481.84 2143
5482.54 2198
5483.24 2264
5483.94 2218
5484.63 2118
5485.33 2116
5486.03 2000
5486.73 1960
5487.43 1934
5488.13 1874
5488.83 1946
5489.53 1882
5490.23 1896
5490.93 1889
5491.63 1936
5492.33 1905
5493.02 1923
5493.72 1956
5494.42 1949
5495.12 1967
5495.82 1979
5496.52 2062
5497.22 2065
5497.92 2150
5498.62 2144
5499.32 2316
5500.02 2449
5500.72 2556
5501.42 2933
5502.12 3146
5502.82 3160
5503.52 3004
5504.22 2785
5504.92 2618
5505.62 2575
5506.32 2402
5507.02 2255
5507.72 2137
5508.42 2099
5509.12 2078
5509.82 1890
5510.52 1879
5511.23 1955
5511.93 1947
5512.63 1891
5513.33 1832
5514.03 1896
5514.73 1880
5515.43 1938
5516.13 1954
5516.83 1881
5517.53 1937
5518.23 1871
5518.93 1864
5519.64 1913
5520.34 1876
5521.04 1959
5521.74 1967
5522.44 1920
5523.14 1939
5523.84 1828
5524.54 1828
5525.25 1828
5525.95 1794
5526.65 1816
5527.35 1733
5528.05 1719
5528.75 1647
5529.46 1653
5530.16 1631
5530.86 1555
5531.56 1525
5532.26 1597
5532.96 1568
5533.67 1540
5534.37 1589
5535.07 1586
5535.77 1617
5536.48 1638
5537.18 1584
5537.88 1520
5538.58 1542
5539.28 1554
5539.99 1571
5540.69 1607
5541.39 1509
5542.09 1516
5542.80 1484
5543.50 1548
5544.20 1514
5544.90 1548
5545.61 1557
5546.31 1639
5547.01 1659
5547.72 1689
5548.42 1679
5549.12 1595
5549.83 1538
5550.53 1560
5551.23 1526
5551.93 1648
5552.64 1539
5553.34 1500
5554.04 1468
5554.75 1511
5555.45 1520
5556.15 1473
5556.86 1468
5557.56 1447
5558.26 1361
5558.97 1386
5559.67 1502
5560.38 1554
5561.08 1491
5561.78 1453
5562.49 1501
5563.19 1484
5563.89 1508
5564.60 1500
5565.30 1447
5566.01 1453
5566.71 1492
5567.41 1537
5568.12 1473
5568.82 1451
5569.53 1528
5570.23 1518
5570.94 1468
5571.64 1485
5572.35 1455
5573.05 1448
5573.75 1474
5574.46 1488
5575.16 1502
5575.87 1504
5576.57 1581
5577.28 1591
5577.98 1558
5578.69 1476
5579.39 1462
5580.10 1503
5580.80 1472
5581.51 1429
5582.21 1479
5582.92 1478
5583.62 1434
5584.33 1441
5585.03 1435
5585.74 1396
5586.44 1434
5587.15 1405
5587.85 1387
5588.56 1412
5589.27 1407
5589.97 1380
5590.68 1363
5591.38 1407
5592.09 1345
5592.79 1364
5593.50 1374
5594.21 1424
5594.91 1315
5595.62 1379
5596.32 1324
5597.03 1324
5597.73 1303
5598.44 1366
5599.15 1392
5599.85 1346
5600.56 1334
5601.27 1351
5601.97 1343
5602.68 1335
5603.38 1288
5604.09 1345
5604.80 1311
5605.50 1327
5606.21 1375
5606.92 1356
5607.62 1320
5608.33 1366
5609.04 1406
5609.74 1409
5610.45 1361
5611.16 1401
5611.87 1361
5612.57 1354
5613.28 1286
5613.99 1347
5614.69 1368
5615.40 1377
5616.11 1328
5616.81 1374
5617.52 1373
5618.23 1396
5618.94 1394
5619.64 1346
5620.35 1315
5621.06 1324
5621.77 1337
5622.47 1354
5623.18 1367
5623.89 1332
5624.60 1332
5625.31 1314
5626.01 1345
5626.72 1406
5627.43 1374
5628.14 1315
5628.85 1335
5629.55 1338
5630.26 1335
5630.97 1358
5631.68 1350
5632.39 1311
5633.09 1286
5633.80 1360
5634.51 1318
5635.22 1299
5635.93 1295
5636.64 1339
5637.34 1340
5638.05 1333
5638.76 1259
5639.47 1253
5640.18 1345
5640.89 1431
5641.60 1437
5642.31 1362
5643.01 1397
5643.72 1410
5644.43 1402
5645.14 1403
5645.85 1437
5646.56 1372
5647.27 1386
5647.98 1396
5648.69 1354
5649.40 1336
5650.11 1394
5650.82 1489
5651.52 1366
5652.23 1320
5652.94 1366
5653.65 1401
5654.36 1430
5655.07 1373
5655.78 1345
5656.49 1387
5657.20 1454
5657.91 1477
5658.62 1485
5659.33 1469
5660.04 1441
5660.75 1508
5661.46 1471
5662.17 1510
5662.88 1343
5663.59 1367
5664.30 1414
5665.01 1365
5665.72 1396
5666.43 1418
5667.14 1362
5667.85 1370
5668.56 1384
5669.28 1391
5669.99 1456
5670.70 1444
5671.41 1411
5672.12 1505
5672.83 1553
5673.54 1487
5674.25 1438
5674.96 1442
5675.67 1466
5676.38 1388
5677.09 1338
5677.81 1377
5678.52 1327
5679.23 1300
5679.94 1323
5680.65 1340
5681.36 1338
5682.07 1406
5682.78 1444
5683.50 1417
5684.21 1401
5684.92 1421
5685.63 1422
5686.34 1444
5687.05 1441
5687.77 1454
5688.48 1383
5689.19 1401
5689.90 1456
5690.61 1375
5691.32 1405
5692.04 1379
5692.75 1389
5693.46 1397
5694.17 1392
5694.88 1436
5695.60 1392
5696.31 1349
5697.02 1356
5697.73 1339
5698.45 1253
5699.16 1358
5699.87 1380
5700.58 1371
5701.30 1270
5702.01 1312
5702.72 1315
5703.43 1312
5704.15 1344
5704.86 1319
5705.57 1289
5706.29 1367
5707.00 1444
5707.71 1437
5708.42 1416
5709.14 1339
5709.85 1354
5710.56 1357
5711.28 1370
5711.99 1400
5712.70 1318
5713.42 1350
5714.13 1365
5714.84 1301
5715.56 1292
5716.27 1345
5716.98 1340
5717.70 1355
5718.41 1405
5719.12 1320
5719.84 1334
5720.55 1357
5721.27 1398
5721.98 1381
5722.69 1367
5723.41 1416
5724.12 1442
5724.84 1478
5725.55 1501
5726.26 1506
5726.98 1550
5727.69 1600
5728.41 1704
5729.12 1674
5729.83 1750
5730.55 1752
5731.26 1727
5731.98 1662
5732.69 1690
5733.41 1609
5734.12 1586
5734.84 1533
5735.55 1492
5736.27 1470
5736.98 1579
5737.70 1462
5738.41 1398
5739.13 1391
5739.84 1344
5740.55 1436
5741.27 1364
5741.99 1363
5742.70 1369
5743.42 1358
5744.13 1361
5744.85 1390
5745.56 1354
5746.28 1373
5746.99 1368
5747.71 1381
5748.42 1433
5749.14 1442
5749.85 1468
5750.57 1486
5751.29 1447
5752.00 1449
5752.72 1629
5753.43 1633
5754.15 1657
5754.86 1796
5755.58 1844
5756.30 1844
5757.01 1811
5757.73 1797
5758.44 1819
5759.16 1742
5759.88 1713
5760.59 1743
5761.31 1671
5762.03 1642
5762.74 1578
5763.46 1571
5764.18 1566
5764.89 1583
5765.61 1551
5766.32 1643
5767.04 1576
5767.76 1583
5768.47 1581
5769.19 1522
5769.91 1581
5770.63 1577
5771.34 1595
5772.06 1593
5772.78 1549
5773.49 1498
5774.21 1573
5774.93 1548
5775.64 1558
5776.36 1585
5777.08 1582
5777.80 1683
5778.51 1671
5779.23 1651
5779.95 1705
5780.67 1727
5781.38 1748
5782.10 1684
5782.82 1782
5783.54 1715
5784.25 1731
5784.97 1766
5785.69 1763
5786.41 1727
5787.13 1714
5787.84 1793
5788.56 1757
5789.28 1795
5790.00 1832
5790.72 1857
5791.43 1913
5792.15 2085
5792.87 2030
5793.59 2081
5794.31 2151
5795.03 2208
5795.74 2115
5796.46 2097
5797.18 2138
5797.90 2313
5798.62 2468
5799.34 2668
5800.06 3062
5800.77 3571
5801.49 4208
5802.21 4655
5802.93 4660
5803.65 4456
5804.37 4092
5805.09 3704
5805.81 3225
5806.53 2971
5807.25 2653
5807.96 2582
5808.68 2356
5809.40 2154
5810.12 2183
5810.84 2173
5811.56 2241
5812.28 2204
5813.00 2144
5813.72 2173
5814.44 2157
5815.16 2241
5815.88 2295
5816.60 2242
5817.32 2246
5818.04 2244
5818.76 2266
5819.48 2382
5820.20 2337
5820.92 2295
5821.64 2179
5822.36 2183
5823.08 2273
5823.80 2080
5824.52 2007
5825.24 1957
5825.96 1879
5826.68 1870
5827.40 1984
5828.12 1942
5828.84 1800
5829.56 1826
5830.28 1796
5831.00 1825
5831.72 1821
5832.44 1757
5833.16 1848
5833.88 1840
5834.61 1791
5835.33 1799
5836.05 1722
5836.77 1767
5837.49 1760
5838.21 1787
5838.93 1867
5839.65 1864
5840.37 1831
5841.10 1891
5841.82 1842
5842.54 1757
5843.26 1745
5843.98 1777
5844.70 1692
5845.42 1686
5846.15 1701
5846.87 1727
5847.59 1703
5848.31 1679
5849.03 1660
5849.75 1713
5850.48 1652
5851.20 1624
5851.92 1659
5852.64 1743
5853.36 1687
5854.09 1605
5854.81 1679
5855.53 1718
5856.25 1687
5856.97 1751
5857.70 1682
5858.42 1666
5859.14 1619
5859.86 1648
5860.59 1660
5861.31 1648
5862.03 1575
5862.75 1592
5863.48 1631
5864.20 1598
5864.92 1550
5865.64 1661
5866.37 1596
5867.09 1575
5867.81 1535
5868.54 1543
5869.26 1534
5869.98 1577
5870.70 1568
5871.43 1588
5872.15 1656
5872.87 1638
5873.60 1563
5874.32 1612
5875.04 1630
5875.77 1587
5876.49 1613
5877.21 1622
5877.94 1601
5878.66 1695
5879.38 1635
5880.11 1596
5880.83 1629
5881.56 1572
5882.28 1527
5883.00 1645
5883.73 1599
5884.45 1646
5885.18 1694
5885.90 1706
5886.62 1608
5887.35 1616
5888.07 1601
5888.80 1659
5889.52 1599
5890.24 1643
5890.97 1588
5891.69 1588
5892.42 1560
5893.14 1548
5893.87 1586
5894.59 1594
5895.32 1533
5896.04 1547
5896.76 1642
5897.49 1631
5898.21 1598
5898.94 1612
5899.66 1518
5900.39 1593
5901.11 1633
5901.84 1663
5902.56 1649
5903.29 1622
5904.01 1588
5904.74 1640
5905.46 1642
5906.19 1620
5906.91 1659
5907.64 1571
5908.37 1551
5909.09 1631
5909.82 1693
5910.54 1620
5911.27 1715
5911.99 1663
5912.72 1667
5913.44 1685
5914.17 1697
5914.90 1718
5915.62 1745
5916.35 1732
5917.07 1733
5917.80 1761
5918.53 1695
5919.25 1779
5919.98 1792
5920.70 1811
5921.43 1692
5922.16 1767
5922.88 1786
5923.61 1814
5924.34 1848
5925.06 1806
5925.79 1883
5926.51 1865
5927.24 1783
5927.97 1916
5928.69 2034
5929.42 1929
5930.15 1848
5930.87 1845
5931.60 2030
5932.33 1914
5933.05 1914
5933.78 1934
5934.51 1932
5935.24 2019
5935.96 2026
5936.69 2098
5937.42 2107
5938.14 2263
5938.87 2191
5939.60 2193
5940.33 2196
5941.05 2311
5941.78 2338
5942.51 2403
5943.24 2371
5943.96 2352
5944.69 2282
5945.42 2303
5946.15 2400
5946.87 2343
5947.60 2355
5948.33 2369
5949.06 2431
5949.79 2441
5950.51 2499
5951.24 2643
5951.97 2654
5952.70 2843
5953.43 2948
5954.15 2897
5954.88 2878
5955.61 2941
5956.34 2929
5957.07 2916
5957.80 2895
5958.52 2850
5959.25 2812
5959.98 2983
5960.71 2942
5961.44 2857
5962.17 2823
5962.90 2945
5963.62 2980
5964.35 3104
5965.08 3116
5965.81 3204
5966.54 3266
5967.27 3416
5968.00 3626
5968.73 3727
5969.46 3795
5970.19 3934
5970.92 3885
5971.64 3764
5972.37 3791
5973.10 3681
5973.83 3673
5974.56 3670
5975.29 3496
5976.02 3446
5976.75 3571
5977.48 3564
5978.21 3598
5978.94 3633
5979.67 3617
5980.40 3731
5981.13 3908
5981.86 3935
5982.59 3975
5983.32 4170
5984.05 4196
5984.78 4264
5985.51 4233
5986.24 4339
5986.97 4211
5987.70 4241
5988.43 4337
5989.16 4288
5989.89 4306
5990.62 4335
5991.35 4394
5992.08 4266
5992.81 4174
5993.54 4298
5994.27 4384
5995.00 4491
5995.73 4513
5996.47 4656
5997.20 4697
5997.93 4745
5998.66 4853
5999.39 4916
6000.12 4869
6000.85 4756
6001.58 4794
6002.31 4790
6003.04 4693
6003.78 4593
6004.51 4511
6005.24 4389
6005.97 4346
6006.70 4330
6007.43 4389
6008.16 4399
6008.90 4702
6009.63 4915
6010.36 5550
6011.09 6387
6011.82 7295
6012.55 8463
6013.29 9690
6014.02 11005
6014.75 11908
6015.48 12585
6016.21 12714
6016.95 12238
6017.68 11706
6018.41 10531
6019.14 9359
6019.87 8216
6020.61 7156
6021.34 6278
6022.07 5687
6022.80 5061
6023.54 4541
6024.27 4306
6025.00 4047
6025.73 3933
6026.47 3777
6027.20 3692
6027.93 3571
6028.66 3477
6029.40 3363
6030.13 3482
6030.86 3389
6031.60 3219
6032.33 3216
6033.06 3231
6033.79 3111
6034.53 3114
6035.26 3075
6035.99 3047
6036.73 2984
6037.46 2989
6038.19 3128
6038.93 3116
6039.66 3163
6040.39 3242
6041.13 3295
6041.86 3232
6042.59 3244
6043.33 3226
6044.06 3386
6044.80 3417
6045.53 3288
6046.26 3310
6047.00 3356
6047.73 3458
6048.46 3494
6049.20 3568
6049.93 3694
6050.67 3928
6051.40 4054
6052.13 4117
6052.87 4326
6053.60 4505
6054.34 4675
6055.07 4646
6055.81 4545
6056.54 4407
6057.28 4265
6058.01 4033
6058.74 3939
6059.48 3786
6060.21 3699
6060.95 3673
6061.68 3637
6062.42 3676
6063.15 3565
6063.89 3557
6064.62 3522
6065.36 3471
6066.09 3439
6066.83 3300
6067.56 3329
6068.30 3344
6069.03 3305
6069.77 3305
6070.50 3284
6071.24 3269
6071.97 3202
6072.71 3067
6073.44 3160
6074.18 3155
6074.92 3107
6075.65 2952
6076.39 3067
6077.12 3053
6077.86 3012
6078.59 3009
6079.33 3016
6080.07 2912
6080.80 2803
6081.54 2858
6082.27 2862
6083.01 2751
6083.75 2757
6084.48 2751
6085.22 2694
6085.95 2725
6086.69 2709
6087.43 2697
6088.16 2694
6088.90 2621
6089.64 2669
6090.37 2699
6091.11 2729
6091.85 2677
6092.58 2747
6093.32 2701
6094.06 2665
6094.79 2669
6095.53 2653
6096.27 2642
6097.00 2645
6097.74 2608
6098.48 2543
6099.21 2590
6099.95 2491
6100.69 2455
6101.43 2473
6102.16 2427
6102.90 2561
6103.64 2521
6104.37 2467
6105.11 2488
6105.85 2461
6106.59 2483
6107.32 2451
6108.06 2430
6108.80 2457
6109.54 2415
6110.27 2401
6111.01 2411
6111.75 2413
6112.49 2412
6113.23 2445
6113.96 2461
6114.70 2499
6115.44 2465
6116.18 2443
6116.92 2433
6117.65 2548
6118.39 2606
6119.13 2469
6119.87 2518
6120.61 2483
6121.35 2421
6122.08 2401
6122.82 2491
6123.56 2521
6124.30 2520
6125.04 2464
6125.78 2626
6126.51 2524
6127.25 2516
6127.99 2563
6128.73 2516
6129.47 2622
6130.21 2604
6130.95 2594
6131.69 2514
6132.43 2596
6133.16 2648
6133.90 2597
6134.64 2653
6135.38 2662
6136.12 2689
6136.86 2787
6137.60 2869
6138.34 2794
6139.08 2797
6139.82 2861
6140.56 2850
6141.30 2879
6142.04 2918
6142.78 2799
6143.52 2727
6144.26 2857
6145.00 2797
6145.74 2856
6146.48 2899
6147.22 2826
6147.96 2912
6148.70 2809
6149.44 2846
6150.18 2821
6150.92 2887
6151.66 2998
6152.40 3016
6153.14 2991
6153.88 3063
6154.62 3122
6155.36 3038
6156.10 3039
6156.84 3047
6157.58 3167
6158.32 3121
6159.06 3208
6159.80 3047
6160.54 3199
6161.28 3254
6162.02 3267
6162.76 3311
6163.50 3514
6164.25 3602
6164.99 3740
6165.73 3989
6166.47 4157
6167.21 4240
6167.95 4452
6168.69 4596
6169.43 4602
6170.17 4667
6170.92 4565
6171.66 4476
6172.40 4454
6173.14 4383
6173.88 4340
6174.62 4132
6175.36 4079
6176.11 4104
6176.85 3977
6177.59 3894
6178.33 3939
6179.07 4107
6179.82 4011
6180.56 4239
6181.30 4142
6182.04 4216
6182.78 4286
6183.53 4267
6184.27 4378
6185.01 4437
6185.75 4413
6186.49 4434
6187.24 4467
6187.98 4485
6188.72 4591
6189.46 4615
6190.21 4669
6190.95 4795
6191.69 4854
6192.43 5004
6193.18 5156
6193.92 5387
6194.66 5515
6195.40 5554
6196.15 5622
6196.89 5584
6197.63 5467
6198.38 5563
6199.12 5562
6199.86 5462
6200.61 5431
6201.35 5448
6202.09 5659
6202.84 5627
6203.58 5692
6204.32 6020
6205.07 6589
6205.81 7330
6206.55 8829
6207.30 10756
6208.04 13333
6208.78 15977
6209.53 18881
6210.27 21107
6211.01 22204
6211.76 22406
6212.50 21466
6213.25 19840
6213.99 17577
6214.73 15267
6215.48 12671
6216.22 10891
6216.97 9227
6217.71 7714
6218.45 6762
6219.20 6001
6219.94 5409
6220.69 5045
6221.43 4771
6222.18 4392
6222.92 4271
6223.66 4232
6224.41 4136
6225.15 4068
6225.90 3981
6226.64 3850
6227.39 3812
6228.13 3624
6228.88 3375
6229.62 3337
6230.37 3088
6231.11 3023
6231.86 3046
6232.60 3025
6233.35 3084
6234.09 3053
6234.84 3149
6235.58 3112
6236.33 3162
6237.07 3220
6237.82 3270
6238.56 3334
6239.31 3176
6240.05 3174
6240.80 3240
6241.55 3249
6242.29 3267
6243.04 3331
6243.78 3423
6244.53 3654
6245.27 3771
6246.02 3943
6246.77 4311
6247.51 4624
6248.26 4836
6249.00 5048
6249.75 5168
6250.50 5298
6251.24 5162
6251.99 5012
6252.73 4735
6253.48 4450
6254.23 4256
6254.97 4047
6255.72 3956
6256.47 3815
6257.21 3703
6257.96 3734
6258.71 3624
6259.45 3569
6260.20 3633
6260.95 3578
6261.69 3600
6262.44 3683
6263.19 3614
6263.93 3612
6264.68 3591
6265.43 3560
6266.17 3482
6266.92 3514
6267.67 3539
6268.42 3531
6269.16 3543
6269.91 3621
6270.66 3533
6271.41 3493
6272.15 3585
6272.90 3524
6273.65 3661
6274.39 3574
6275.14 3568
6275.89 3553
6276.64 3535
6277.39 3642
6278.13 3741
6278.88 3762
6279.63 3761
6280.38 3648
6281.12 3551
6281.87 3503
6282.62 3378
6283.37 3323
6284.12 3207
6284.87 3135
6285.61 3032
6286.36 3017
6287.11 3099
6287.86 3118
6288.61 3142
6289.35 3060
6290.10 3211
6290.85 3262
6291.60 3066
6292.35 3040
6293.10 2976
6293.85 2928
6294.60 2868
6295.34 2816
6296.09 2716
6296.84 2697
6297.59 2662
6298.34 2696
6299.09 2666
6299.84 2708
6300.59 2692
6301.34 2729
6302.08 2597
6302.83 2631
6303.58 2796
6304.33 2773
6305.08 2870
6305.83 2826
6306.58 2798
6307.33 2731
6308.08 2714
6308.83 2667
6309.58 2687
6310.33 2631
6311.08 2626
6311.83 2655
6312.58 2553
6313.33 2587
6314.08 2538
6314.83 2501
6315.58 2540
6316.33 2586
6317.08 2473
6317.83 2513
6318.58 2389
6319.33 2482
6320.08 2465
6320.83 2385
6321.58 2512
6322.33 2460
6323.08 2425
6323.83 2318
6324.58 2334
6325.33 2315
6326.08 2242
6326.83 2301
6327.58 2299
6328.33 2359
6329.08 2355
6329.84 2290
6330.59 2322
6331.34 2304
6332.09 2313
6332.84 2357
6333.59 2287
6334.34 2266
6335.09 2253
6335.84 2314
6336.60 2236
6337.35 2292
6338.10 2213
6338.85 2238
6339.60 2320
6340.35 2338
6341.10 2332
6341.85 2306
6342.61 2205
6343.36 2221
6344.11 2263
6344.86 2230
6345.61 2280
6346.37 2341
6347.12 2397
6347.87 2388
6348.62 2443
6349.37 2483
6350.12 2517
6350.88 2571
6351.63 2586
6352.38 2622
6353.13 2770
6353.89 2957
6354.64 2934
6355.39 2998
6356.14 3057
6356.90 2982
6357.65 2925
6358.40 2678
6359.15 2586
6359.91 2463
6360.66 2516
6361.41 2447
6362.16 2420
6362.92 2392
6363.67 2380
6364.42 2319
6365.17 2329
6365.93 2314
6366.68 2233
6367.43 2280
6368.19 2323
6368.94 2315
6369.69 2352
6370.45 2288
6371.20 2410
6371.95 2332
6372.71 2355
6373.46 2289
6374.21 2280
6374.97 2346
6375.72 2277
6376.47 2282
6377.23 2320
6377.98 2203
6378.73 2225
6379.49 2298
6380.24 2245
6381.00 2196
6381.75 2221
6382.50 2276
6383.26 2320
6384.01 2191
6384.77 2323
6385.52 2190
6386.27 2149
6387.03 2125
6387.78 2180
6388.54 2098
6389.29 2127
6390.05 2143
6390.80 2122
6391.55 2217
6392.31 2144
6393.06 2201
6393.82 2152
6394.57 2121
6395.33 2173
6396.08 2127
6396.84 2134
6397.59 2084
6398.35 2093
6399.10 2086
6399.86 1945
6400.61 2020
6401.37 1961
6402.12 1908
6402.88 1911
6403.63 1968
6404.39 1962
6405.14 1949
6405.90 1930
6406.65 1945
6407.41 1914
6408.16 1985
6408.92 1942
6409.68 2012
6410.43 1987
6411.19 2019
6411.94 2031
6412.70 1961
6413.45 1941
6414.21 1892
6414.97 1925
6415.72 1940
6416.48 1991
6417.23 1986
6417.99 1938
6418.75 1954
6419.50 1920
6420.26 1882
6421.01 1922
6421.77 2003
6422.53 1976
6423.28 1945
6424.04 1959
6424.80 1901
6425.55 1967
6426.31 1990
6427.07 1979
6427.82 1953
6428.58 2036
6429.34 1974
6430.09 1987
6430.85 1984
6431.61 1962
6432.36 2058
6433.12 1905
6433.88 1880
6434.63 2007
6435.39 2013
6436.15 1992
6436.91 1995
6437.66 1995
6438.42 2007
6439.18 2085
6439.93 2137
6440.69 2148
6441.45 2142
6442.21 2187
6442.96 2057
6443.72 2083
6444.48 2173
6445.24 2137
6445.99 2090
6446.75 2082
6447.51 2097
6448.27 2062
6449.03 2036
6449.78 2153
6450.54 2089
6451.30 2200
6452.06 2156
6452.82 2107
6453.57 2091
6454.33 2163
6455.09 2181
6455.85 2141
6456.61 2093
6457.37 2167
6458.12 2274
6458.88 2309
6459.64 2282
6460.40 2337
6461.16 2285
6461.92 2231
6462.67 2245
6463.43 2375
6464.19 2398
6464.95 2386
6465.71 2395
6466.47 2429
6467.23 2422
6467.99 2414
6468.75 2429
6469.50 2514
6470.26 2506
6471.02 2547
6471.78 2579
6472.54 2465
6473.30 2483
6474.06 2548
6474.82 2576
6475.58 2558
6476.34 2635
6477.10 2659
6477.86 2735
6478.62 2717
6479.38 2694
6480.14 2715
6480.90 2738
6481.66 2801
6482.42 2757
6483.18 2788
6483.94 2674
6484.70 2891
6485.46 2925
6486.22 2957
6486.98 2859
6487.74 2936
6488.50 3056
6489.26 3096
6490.02 3065
6490.78 3163
6491.54 3121
6492.30 3254
6493.06 3379
6493.82 3443
6494.58 3642
6495.34 3672
6496.10 3734
6496.86 3850
6497.62 3815
6498.38 3797
6499.14 3765
6499.90 3926
6500.66 3811
6501.43 3815
6502.19 3803
6502.95 3903
6503.71 3889
6504.47 3895
6505.23 3966
6505.99 4057
6506.75 4175
6507.52 4196
6508.28 4313
6509.04 4463
6509.80 4509
6510.56 4639
6511.32 4748
6512.08 4699
6512.85 4669
6513.61 4746
6514.37 4717
6515.13 4644
6515.89 4624
6516.65 4667
6517.42 4580
6518.18 4752
6518.94 4804
6519.70 4855
6520.46 4995
6521.23 4927
6521.99 5123
6522.75 5234
6523.51 5376
6524.27 5514
6525.04 5561
6525.80 5994
6526.56 6300
6527.32 6669
6528.09 7197
6528.85 7654
6529.61 7884
6530.37 8054
6531.14 7917
6531.90 7709
6532.66 7655
6533.43 7875
6534.19 8506
6534.95 9575
6535.71 11177
6536.48 13078
6537.24 14805
6538.00 15963
6538.77 16611
6539.53 16144
6540.29 15035
6541.06 13508
6541.82 12085
6542.58 10444
6543.35 8860
6544.11 7718
6544.87 6672
6545.64 5858
6546.40 5234
6547.16 4821
6547.93 4683
6548.69 4461
6549.45 4295
6550.22 4150
6550.98 4096
6551.75 4045
6552.51 4023
6553.27 4008
6554.04 3872
6554.80 3939
6555.57 3881
6556.33 3694
6557.09 3632
6557.86 3702
6558.62 3643
6559.39 3612
6560.15 3640
6560.92 3705
6561.68 3761
6562.45 3760
6563.21 3910
6563.97 4067
6564.74 4125
6565.50 4143
6566.27 4145
6567.03 4240
6567.80 4276
6568.56 4417
6569.33 4459
6570.09 4336
6570.86 4236
6571.62 4293
6572.39 4436
6573.15 4543
6573.92 4799
6574.68 5043
6575.45 5098
6576.21 5264
6576.98 5523
6577.74 5557
6578.51 5480
6579.28 5583
6580.04 5569
6580.81 5519
6581.57 5401
6582.34 5369
6583.10 5212
6583.87 5188
6584.64 5031
6585.40 4743
6586.17 4736
6586.93 4601
6587.70 4625
6588.47 4673
6589.23 4563
6590.00 4591
6590.76 4523
6591.53 4651
6592.30 4797
6593.06 5074
6593.83 5444
6594.59 5795
6595.36 6233
6596.13 6466
6596.89 6651
6597.66 6641
6598.43 6479
6599.19 6414
6599.96 6184
6600.73 5838
6601.49 5409
6602.26 5030
6603.03 4732
6603.79 4477
6604.56 4307
6605.33 4206
6606.10 4098
6606.86 3934
6607.63 3854
6608.40 3847
6609.16 3849
6609.93 3772
6610.70 3767
6611.47 3794
6612.23 3698
6613.00 3658
6613.77 3747
6614.54 3629
6615.30 3596
6616.07 3537
6616.84 3537
6617.61 3464
6618.37 3422
6619.14 3383
6619.91 3410
6620.68 3441
6621.45 3442
6622.21 3404
6622.98 3477
6623.75 3382
6624.52 3400
6625.29 3334
6626.05 3270
6626.82 3279
6627.59 3265
6628.36 3201
6629.13 3197
6629.90 3297
6630.66 3259
6631.43 3277
6632.20 3461
6632.97 3481
6633.74 3651
6634.51 4001
6635.28 3986
6636.05 4226
6636.81 4205
6637.58 4145
6638.35 4061
6639.12 3849
6639.89 3790
6640.66 3561
6641.43 3422
6642.20 3372
6642.97 3240
6643.74 3169
6644.50 3142
6645.27 3132
6646.04 3021
6646.81 3026
6647.58 2941
6648.35 2943
6649.12 3007
6649.89 3104
6650.66 3082
6651.43 3061
6652.20 3058
6652.97 3055
6653.74 3018
6654.51 2960
6655.28 2962
6656.05 2920
6656.82 2965
6657.59 2971
6658.36 2959
6659.13 2969
6659.90 2980
6660.67 2834
6661.44 2762
6662.21 2845
6662.98 2719
6663.75 2733
6664.52 2793
6665.29 2727
6666.06 2648
6666.83 2681
6667.60 2640
6668.37 2644
6669.14 2723
6669.92 2699
6670.69 2738
6671.46 2826
6672.23 2795
6673.00 2859
6673.77 2743
6674.54 2810
6675.31 2841
6676.08 2801
6676.85 2748
6677.63 2744
6678.40 2736
6679.17 2730
6679.94 2653
6680.71 2721
6681.48 2699
6682.25 2692
6683.03 2725
6683.80 2784
6684.57 2837
6685.34 2900
6686.11 3048
6686.88 2959
6687.66 3033
6688.43 3107
6689.20 3067
6689.97 3047
6690.74 2922
6691.51 2830
6692.29 2707
6693.06 2630
6693.83 2563
6694.60 2540
6695.38 2434
6696.15 2484
6696.92 2452
6697.69 2442
6698.46 2454
6699.24 2422
6700.01 2456
6700.78 2438
6701.55 2412
6702.33 2409
6703.10 2466
6703.87 2463
6704.65 2423
6705.42 2410
6706.19 2537
6706.96 2528
6707.74 2446
6708.51 2419
6709.28 2404
6710.06 2381
6710.83 2378
6711.60 2338
6712.38 2290
6713.15 2359
6713.92 2344
6714.69 2393
6715.47 2228
6716.24 2237
6717.02 2350
6717.79 2272
6718.56 2217
6719.34 2159
6720.11 2273
6720.88 2292
6721.66 2339
6722.43 2217
6723.20 2331
6723.98 2287
6724.75 2211
6725.53 2298
6726.30 2259
6727.07 2285
6727.85 2270
6728.62 2175
6729.40 2232
6730.17 2265
6730.95 2246
6731.72 2143
6732.49 2092
6733.27 2132
6734.04 2155
6734.82 2131
6735.59 2212
6736.37 2171
6737.14 2339
6737.92 2217
6738.69 2222
6739.46 2248
6740.24 2217
6741.01 2261
6741.79 2190
6742.56 2192
6743.34 2253
6744.11 2168
6744.89 2227
6745.66 2201
6746.44 2241
6747.21 2254
6747.99 2303
6748.77 2362
6749.54 2273
6750.32 2354
6751.09 2478
6751.87 2432
6752.64 2499
6753.42 2539
6754.19 2646
6754.97 2697
6755.75 2653
6756.52 2690
6757.30 2602
6758.07 2458
6758.85 2468
6759.62 2334
6760.40 2296
6761.18 2243
6761.95 2228
6762.73 2187
6763.50 2196
6764.28 2238
6765.06 2121
6765.83 2207
6766.61 2245
6767.39 2175
6768.16 2201
6768.94 2197
6769.72 2197
6770.49 2184
6771.27 2169
6772.04 2248
6772.82 2183
6773.60 2108
6774.37 2148
6775.15 2222
6775.93 2101
6776.71 2088
6777.48 2099
6778.26 2105
6779.04 2201
6779.81 2207
6780.59 2237
6781.37 2299
6782.14 2337
6782.92 2283
6783.70 2268
6784.48 2242
6785.25 2236
6786.03 2233
6786.81 2198
6787.59 2069
6788.36 2100
6789.14 2126
6789.92 2102
6790.70 1977
6791.47 2011
6792.25 2016
6793.03 2034
6793.81 1912
6794.59 1972
6795.36 1947
6796.14 1946
6796.92 1981
6797.70 1929
6798.48 1986
6799.25 1885
6800.03 1938
6800.81 1941
6801.59 2011
6802.37 1996
6803.15 1973
6803.92 2015
6804.70 1983
6805.48 1950
6806.26 1975
6807.04 1976
6807.82 1865
6808.60 1916
6809.38 2023
6810.15 1965
6810.93 1977
6811.71 1972
6812.49 1915
6813.27 1852
6814.05 1985
6814.83 1901
6815.61 1871
6816.39 1962
6817.17 2042
6817.94 1966
6818.72 2013
6819.50 1991
6820.28 1960
6821.06 1960
6821.84 2009
6822.62 1987
6823.40 1960
6824.18 1931
6824.96 2009
6825.74 2044
6826.52 1998
6827.30 1952
6828.08 1979
6828.86 1983
6829.64 1944
6830.42 1964
6831.20 2028
6831.98 2027
6832.76 2045
6833.54 2084
6834.32 2050
6835.10 1943
6835.88 1998
6836.66 2002
6837.44 2005
6838.22 2013
6839.00 1924
6839.78 2010
6840.56 2043
6841.34 1934
6842.12 1947
6842.90 1907
6843.68 1993
6844.47 1962
6845.25 1949
6846.03 1955
6846.81 1990
6847.59 2009
6848.37 2210
6849.15 2406
6849.93 2680
6850.71 3060
6851.49 3501
6852.28 3698
6853.06 3996
6853.84 3870
6854.62 3890
6855.40 3578
6856.18 3223
6856.96 3028
6857.75 2772
6858.53 2566
6859.31 2477
6860.09 2330
6860.87 2186
6861.65 2175
6862.44 2213
6863.22 2037
6864.00 2046
6864.78 2076
6865.56 2098
6866.35 2108
6867.13 2169
6867.91 2123
6868.69 2104
6869.47 2179
6870.26 2143
6871.04 2134
6871.82 2088
6872.60 2131
6873.39 2177
6874.17 2088
6874.95 2131
6875.73 2170
6876.52 2260
6877.30 2163
6878.08 2233
6878.86 2195
6879.65 2205
6880.43 2365
6881.21 2352
6881.99 2299
6882.78 2321
6883.56 2376
6884.34 2362
6885.13 2404
6885.91 2454
6886.69 2579
6887.48 2821
6888.26 2998
6889.04 3284
6889.83 3465
6890.61 3621
6891.39 3624
6892.18 3372
6892.96 3213
6893.74 3021
6894.53 2846
6895.31 2756
6896.09 2693
6896.88 2594
6897.66 2607
6898.45 2694
6899.23 2577
6900.01 2635
6900.80 2620
6901.58 2531
6902.37 2524
6903.15 2570
6903.93 2606
6904.72 2561
6905.50 2611
6906.29 2563
6907.07 2584
6907.86 2611
6908.64 2646
6909.42 2690
6910.21 2661
6910.99 2542
6911.78 2581
6912.56 2549
6913.35 2445
6914.13 2432
6914.92 2412
6915.70 2406
6916.49 2401
6917.27 2378
6918.06 2416
6918.84 2445
6919.63 2473
6920.41 2504
6921.20 2422
6921.98 2408
6922.77 2457
6923.55 2414
6924.34 2428
6925.12 2547
6925.91 2507
6926.69 2526
6927.48 2589
6928.27 2557
6929.05 2462
6929.84 2594
6930.62 2523
6931.41 2571
6932.19 2562
6932.98 2557
6933.77 2666
6934.55 2633
6935.34 2591
6936.12 2714
6936.91 2615
6937.69 2690
6938.48 2682
6939.27 2774
6940.05 2767
6940.84 2877
6941.63 2830
6942.41 2850
6943.20 2925
6943.99 2998
6944.77 3084
6945.56 3081
6946.34 3065
6947.13 3164
6947.92 3293
6948.70 3218
6949.49 3147
6950.28 3117
6951.07 3205
6951.85 3196
6952.64 3124
6953.43 3191
6954.21 3193
6955.00 3235
6955.79 3231
6956.57 3326
6957.36 3326
6958.15 3355
6958.94 3438
6959.72 3377
6960.51 3464
6961.30 3570
6962.09 3493
6962.87 3398
6963.66 3402
6964.45 3445
6965.24 3485
6966.02 3580
6966.81 3502
6967.60 3643
6968.39 3692
6969.17 3778
6969.96 3871
6970.75 3909
6971.54 3938
6972.33 3944
6973.11 3955
6973.90 3917
6974.69 4040
6975.48 4055
6976.27 4072
6977.06 4181
6977.84 4239
6978.63 4258
6979.42 4448
6980.21 4611
6981.00 4855
6981.79 4961
6982.57 5368
6983.36 5944
6984.15 6697
6984.94 7578
6985.73 8500
6986.52 9476
6987.31 10014
6988.10 10113
6988.89 9945
6989.67 9616
6990.46 8949
6991.25 8121
6992.04 7585
6992.83 6744
6993.62 6133
6994.41 5654
6995.20 5502
6995.99 5515
6996.78 5613
6997.57 5966
6998.36 6542
6999.15 7311
6999.94 8349
7000.72 9215
7001.51 9537
7002.30 9726
7003.09 9645
7003.88 9074
7004.67 8281
7005.46 7495
7006.25 6534
7007.04 5764
7007.83 5185
7008.62 4609
7009.41 4278
7010.20 4089
7010.99 3849
7011.78 3728
7012.57 3718
7013.37 3515
7014.16 3618
7014.95 3667
7015.74 3601
7016.53 3506
7017.32 3389
7018.11 3356
7018.90 3330
7019.69 3192
7020.48 3155
7021.27 3125
7022.06 3204
7022.85 3172
7023.64 3334
7024.43 3406
7025.23 3438
7026.02 3545
7026.81 3379
7027.60 3502
7028.39 3408
7029.18 3387
7029.97 3351
7030.76 3334
7031.56 3273
7032.35 3151
7033.14 3125
7033.93 3175
7034.72 3091
7035.51 3085
7036.30 3128
7037.10 3190
7037.89 3231
7038.68 3302
7039.47 3337
7040.26 3325
7041.06 3429
7041.85 3553
7042.64 3350
7043.43 3109
7044.22 3059
7045.02 3121
7045.81 3166
7046.60 3088
7047.39 3121
7048.18 3067
7048.98 3155
7049.77 3174
7050.56 3209
7051.35 3299
7052.15 3341
7052.94 3349
7053.73 3241
7054.52 3286
7055.32 3118
7056.11 3033
7056.90 2975
7057.70 2990
7058.49 2881
7059.28 2850
7060.07 2867
7060.87 2903
7061.66 2866
7062.45 2982
7063.25 2923
7064.04 2991
7064.83 2985
7065.63 2971
7066.42 2953
7067.21 2929
7068.01 2885
7068.80 2899
7069.59 2920
7070.39 2900
7071.18 2783
7071.97 2767
7072.77 2797
7073.56 2805
7074.36 2672
7075.15 2739
7075.94 2731
7076.74 2772
7077.53 2683
7078.33 2673
7079.12 2702
7079.91 2668
7080.71 2695
7081.50 2580
7082.30 2667
7083.09 2672
7083.88 2625
7084.68 2657
7085.47 2676
7086.27 2805
7087.06 2922
7087.86 3150
7088.65 3323
7089.45 3448
7090.24 3487
7091.04 3442
7091.83 3411
7092.62 3298
7093.42 3013
7094.21 2909
7095.01 2689
7095.80 2632
7096.60 2502
7097.39 2346
7098.19 2340
7098.98 2263
7099.78 2266
7100.58 2184
7101.37 2141
7102.17 2133
7102.96 2101
7103.76 2106
7104.55 2063
7105.35 2051
7106.14 2082
7106.94 1943
7107.73 1919
7108.53 1994
7109.33 2020
7110.12 1976
7110.92 1897
7111.71 1853
7112.51 1995
7113.31 1910
7114.10 1850
7114.90 1895
7115.69 1923
7116.49 1931
7117.29 1949
7118.08 1963
7118.88 1928
7119.67 1911
7120.47 1970
7121.27 1901
7122.06 1921
7122.86 1920
7123.66 1957
7124.45 2003
7125.25 1907
7126.05 1999
7126.84 1965
7127.64 1990
7128.44 2008
7129.23 1943
7130.03 2013
7130.83 1960
7131.62 1912
7132.42 2022
7133.22 1994
7134.02 1963
7134.81 1929
7135.61 1804
7136.41 1876
7137.21 1850
7138.00 1805
7138.80 1878
7139.60 1871
7140.39 1843
7141.19 1792
7141.99 1863
7142.79 1882
7143.59 1918
7144.38 1920
7145.18 1956
7145.98 1905
7146.78 1877
7147.57 1900
7148.37 1928
7149.17 1868
7149.97 1843
7150.77 1884
7151.56 1837
7152.36 1834
7153.16 1815
7153.96 1832
7154.76 1825
7155.56 1820
7156.35 1799
7157.15 1822
7157.95 1822
7158.75 1861
7159.55 1807
7160.35 1835
7161.14 1835
7161.94 1785
7162.74 1797
7163.54 1790
7164.34 1754
7165.14 1704
7165.94 1782
7166.74 1788
7167.54 1796
7168.33 1765
7169.13 1795
7169.93 1784
7170.73 1729
7171.53 1760
7172.33 1717
7173.13 1689
7173.93 1740
7174.73 1795
7175.53 1678
7176.33 1642
7177.13 1639
7177.93 1693
7178.73 1635
7179.53 1662
7180.33 1709
7181.13 1770
7181.92 1730
7182.72 1820
7183.52 1855
7184.32 1839
7185.12 1918
7185.92 1921
7186.72 1872
7187.52 1853
7188.32 1790
7189.13 1761
7189.93 1798
7190.73 1739
7191.53 1694
7192.33 1676
7193.13 1731
7193.93 1646
7194.73 1652
7195.53 1680
7196.33 1597
7197.13 1598
7197.93 1635
7198.73 1686
7199.53 1621
7200.33 1623
7201.13 1627
7201.93 1658
7202.74 1598
7203.54 1632
7204.34 1621
7205.14 1571
7205.94 1620
7206.74 1601
7207.54 1639
7208.34 1594
7209.14 1617
7209.95 1615
7210.75 1614
7211.55 1531
7212.35 1574
7213.15 1588
7213.95 1585
7214.75 1598
7215.56 1685
7216.36 1661
7217.16 1671
7217.96 1660
7218.76 1616
7219.57 1701
7220.37 1684
7221.17 1689
7221.97 1703
7222.77 1716
7223.58 1669
7224.38 1676
7225.18 1698
7225.98 1722
7226.78 1693
7227.59 1692
7228.39 1659
7229.19 1703
7229.99 1661
7230.80 1687
7231.60 1734
7232.40 1734
7233.20 1713
7234.01 1771
7234.81 1755
7235.61 1735
7236.42 1770
7237.22 1786
7238.02 1783
7238.82 1825
7239.63 1812
7240.43 1831
7241.23 1836
7242.04 1796
7242.84 1906
7243.64 2021
7244.45 2001
7245.25 1951
7246.05 1906
7246.86 1914
7247.66 1891
7248.46 1843
7249.27 1898
7250.07 1980
7250.87 1873
7251.68 1907
7252.48 1915
7253.29 1995
7254.09 1906
7254.89 1974
7255.70 2065
7256.50 2025
7257.30 2002
7258.11 1988
7258.91 1966
7259.72 2024
7260.52 2053
7261.33 2106
7262.13 2055
7262.93 2056
7263.74 2121
7264.54 2142
7265.35 2095
7266.15 2188
7266.96 2293
7267.76 2264
7268.57 2304
7269.37 2307
7270.17 2406
7270.98 2395
7271.78 2371
7272.59 2409
7273.39 2385
7274.20 2448
7275.00 2522
7275.81 2466
7276.61 2475
7277.42 2541
7278.22 2552
7279.03 2628
7279.83 2633
7280.64 2763
7281.44 2901
7282.25 3186
7283.06 3624
7283.86 4046
7284.67 4456
7285.47 4816
7286.28 5089
7287.08 5209
7287.89 5198
7288.69 4899
7289.50 4536
7290.31 4241
7291.11 3914
7291.92 3689
7292.72 3324
7293.53 3192
7294.34 3143
7295.14 3017
7295.95 2911
7296.75 2831
7297.56 2837
7298.37 2791
7299.17 2795
7299.98 2887
7300.79 2948
7301.59 2938
7302.40 2916
7303.21 2938
7304.01 2969
7304.82 3019
7305.63 2983
7306.43 3137
7307.24 3266
7308.05 3285
7308.85 3347
7309.66 3448
7310.47 3623
7311.27 3765
7312.08 3844
7312.89 4051
7313.69 4063
7314.50 4022
7315.31 3974
7316.12 3812
7316.92 3753
7317.73 3763
7318.54 3870
7319.35 4242
7320.15 4515
7320.96 4948
7321.77 5376
7322.58 5705
7323.38 5829
7324.19 5790
7325.00 5681
7325.81 5334
7326.61 4906
7327.42 4597
7328.23 4215
7329.04 3737
7329.85 3581
7330.65 3243
7331.46 3125
7332.27 2887
7333.08 2768
7333.89 2811
7334.69 2776
7335.50 2763
7336.31 2715
7337.12 2645
7337.93 2695
7338.74 2782
7339.54 2807
7340.35 2875
7341.16 2774
7341.97 2812
7342.78 2765
7343.59 2775
7344.40 2813
7345.21 2838
7346.01 2812
7346.82 2842
7347.63 2883
7348.44 2943
7349.25 2995
7350.06 2988
7350.87 3072
7351.68 2971
7352.49 2920
7353.30 2862
7354.11 2842
7354.92 2846
7355.72 2696
7356.53 2704
7357.34 2731
7358.15 2807
7358.96 2858
7359.77 2935
7360.58 3088
7361.39 2964
7362.20 2955
7363.01 3052
7363.82 3029
7364.63 3005
7365.44 2983
7366.25 2985
7367.06 2946
7367.87 3025
7368.68 2943
7369.49 2896
7370.30 2927
7371.11 2927
7371.92 2854
7372.73 2801
7373.54 2962
7374.35 2875
7375.16 2862
7375.97 2839
7376.79 3032
7377.60 3100
7378.41 3139
7379.22 3313
7380.03 3431
7380.84 3740
7381.65 3969
7382.46 4272
7383.27 4418
7384.08 4379
7384.89 4287
7385.70 4099
7386.52 3943
7387.33 3635
7388.14 3435
7388.95 3354
7389.76 3129
7390.57 3053
7391.38 2918
7392.19 2877
7393.01 2745
7393.82 2660
7394.63 2678
7395.44 2697
7396.25 2618
7397.06 2722
7397.88 2770
7398.69 2835
7399.50 2931
7400.31 3083
7401.12 3173
7401.94 3401
7402.75 3482
7403.56 3579
7404.37 3379
7405.18 3228
7406.00 3180
7406.81 3209
7407.62 3115
7408.43 3045
7409.25 3050
7410.06 3030
7410.87 2935
7411.68 2896
7412.49 2777
7413.31 2629
7414.12 2567
7414.93 2412
7415.75 2348
7416.56 2336
7417.37 2375
7418.18 2337
7419.00 2279
7419.81 2243
7420.62 2312
7421.44 2232
7422.25 2231
7423.06 2244
7423.88 2228
7424.69 2189
7425.50 2128
7426.31 2176
7427.13 2096
7427.94 2034
7428.76 2123
7429.57 2087
7430.38 2054
7431.20 2147
7432.01 2025
7432.82 2037
7433.64 1977
7434.45 1918
7435.26 1915
7436.08 2008
7436.89 2024
7437.71 2067
7438.52 2084
7439.33 2060
7440.15 2132
7440.96 2209
7441.78 2158
7442.59 2164
7443.40 2168
7444.22 2089
7445.03 2103
7445.85 2064
7446.66 2059
7447.48 1998
7448.29 1994
7449.11 1959
7449.92 1946
7450.73 1956
7451.55 1881
7452.36 1948
7453.18 1928
7453.99 1844
7454.81 1873
7455.62 1960
7456.44 1937
7457.25 1949
7458.07 1882
7458.88 1902
7459.70 1918
7460.51 1906
7461.33 1854
7462.14 1826
7462.96 1847
7463.77 1847
7464.59 1899
7465.41 1865
7466.22 1847
7467.04 1912
7467.85 1918
7468.67 1946
7469.48 1915
7470.30 1904
7471.11 1897
7471.93 1925
7472.75 1895
7473.56 1845
7474.38 1738
7475.19 1794
7476.01 1789
7476.83 1801
7477.64 1774
7478.46 1789
7479.27 1706
7480.09 1749
7480.91 1730
7481.72 1744
7482.54 1641
7483.36 1650
7484.17 1642
7484.99 1634
7485.81 1646
7486.62 1665
7487.44 1671
7488.26 1671
7489.07 1642
7489.89 1643
7490.71 1609
7491.52 1630
7492.34 1683
7493.16 1644
7493.97 1517
7494.79 1665
7495.61 1679
7496.43 1615
7497.24 1575
7498.06 1603
7498.88 1583
7499.69 1599
7500.51 1592
7501.33 1559
7502.15 1529
7502.96 1550
7503.78 1550
7504.60 1595
7505.42 1603
7506.23 1578
7507.05 1528
7507.87 1547
7508.69 1545
7509.51 1539
7510.32 1538
7511.14 1554
7511.96 1518
7512.78 1460
7513.60 1551
7514.41 1524
7515.23 1565
7516.05 1493
7516.87 1453
7517.69 1465
7518.50 1475
7519.32 1512
7520.14 1510
7520.96 1504
7521.78 1491
7522.60 1481
7523.42 1488
7524.23 1444
7525.05 1504
7525.87 1445
7526.69 1477
7527.51 1543
7528.33 1534
7529.15 1494
7529.97 1441
7530.78 1471
7531.60 1590
7532.42 1491
7533.24 1495
7534.06 1501
7534.88 1522
7535.70 1459
7536.52 1494
7537.34 1547
7538.16 1548
7538.98 1492
7539.80 1450
7540.62 1460
7541.44 1533
7542.26 1506
7543.08 1592
7543.89 1509
7544.71 1524
7545.53 1545
7546.35 1547
7547.17 1500
7547.99 1509
7548.81 1551
7549.63 1558
7550.45 1528
7551.27 1562
7552.09 1558
7552.91 1503
7553.73 1550
7554.56 1560
7555.38 1505
7556.20 1514
7557.02 1494
7557.84 1574
7558.66 1595
7559.48 1586
7560.30 1506
7561.12 1559
7561.94 1633
7562.76 1570
7563.58 1557
7564.40 1528
7565.22 1583
7566.04 1484
7566.86 1430
7567.69 1518
7568.51 1540
7569.33 1564
7570.15 1533
7570.97 1546
7571.79 1643
7572.61 1528
7573.43 1488
7574.26 1560
7575.08 1568
7575.90 1516
7576.72 1545
7577.54 1603
7578.36 1606
7579.18 1545
7580.01 1594
7580.83 1539
7581.65 1515
7582.47 1517
7583.29 1560
7584.12 1555
7584.94 1594
7585.76 1570
7586.58 1671
7587.40 1708
7588.23 1745
7589.05 1680
7589.87 1646
7590.69 1660
7591.51 1705
7592.34 1717
7593.16 1673
7593.98 1617
7594.80 1610
7595.63 1634
7596.45 1606
7597.27 1662
7598.09 1656
7598.92 1650
7599.74 1626
7600.56 1665
7601.39 1663
7602.21 1777
7603.03 1752
7603.85 1828
7604.68 1886
7605.50 1929
7606.32 1931
7607.15 1986
7607.97 1965
7608.79 2046
7609.62 1968
7610.44 1910
7611.26 1891
7612.09 1804
7612.91 1834
7613.73 1811
7614.56 1733
7615.38 1686
7616.20 1764
7617.03 1778
7617.85 1791
7618.68 1763
7619.50 1875
7620.32 1892
7621.15 1881
7621.97 1871
7622.79 1820
7623.62 1821
7624.44 1803
7625.27 1815
7626.09 1758
7626.92 1853
7627.74 1784
7628.56 1841
7629.39 1889
7630.21 1984
7631.04 2014
7631.86 2039
7632.69 2150
7633.51 2248
7634.34 2295
7635.16 2230
7635.98 2172
7636.81 2052
7637.63 1981
7638.46 1874
7639.28 1819
7640.11 1738
7640.93 1663
7641.76 1667
7642.58 1711
7643.41 1603
7644.23 1585
7645.06 1542
7645.88 1485
7646.71 1547
7647.54 1528
7648.36 1522
7649.19 1488
7650.01 1551
7650.84 1518
7651.66 1500
7652.49 1468
7653.31 1443
7654.14 1450
7654.97 1455
7655.79 1464
7656.62 1434
7657.44 1480
7658.27 1402
7659.09 1463
7659.92 1431
7660.75 1447
7661.57 1397
7662.40 1445
7663.22 1419
7664.05 1434
7664.88 1515
7665.70 1439
7666.53 1524
7667.36 1485
7668.18 1472
7669.01 1487
7669.84 1478
7670.66 1493
7671.49 1578
7672.32 1596
7673.14 1546
7673.97 1513
7674.80 1478
7675.62 1473
7676.45 1468
7677.28 1438
7678.10 1498
7678.93 1428
7679.76 1439
7680.58 1447
7681.41 1432
7682.24 1411
7683.07 1372
7683.89 1417
7684.72 1446
7685.55 1472
7686.38 1465
7687.20 1433
7688.03 1402
7688.86 1397
7689.69 1396
7690.51 1418
7691.34 1386
7692.17 1418
7693.00 1451
7693.82 1467
7694.65 1422
7695.48 1406
7696.31 1468
7697.14 1441
7697.96 1508
7698.79 1453
7699.62 1470
7700.45 1460
7701.28 1438
7702.11 1463
7702.93 1532
7703.76 1469
7704.59 1514
7705.42 1473
7706.25 1501
7707.08 1494
7707.90 1435
7708.73 1452
7709.56 1444
7710.39 1419
7711.22 1448
7712.05 1441
7712.88 1389
7713.71 1418
7714.53 1394
7715.36 1433
7716.19 1430
7717.02 1393
7717.85 1402
7718.68 1356
7719.51 1388
7720.34 1437
7721.17 1434
7722.00 1414
7722.83 1438
7723.66 1404
7724.49 1407
7725.32 1394
7726.14 1400
7726.97 1408
7727.80 1374
7728.63 1395
7729.46 1372
7730.29 1389
7731.12 1392
7731.95 1416
7732.78 1390
7733.61 1436
7734.44 1406
7735.27 1338
7736.10 1389
7736.93 1340
7737.76 1358
7738.59 1403
7739.42 1412
7740.25 1410
7741.08 1419
7741.91 1408
7742.75 1362
7743.58 1435
7744.41 1454
7745.24 1470
7746.07 1543
7746.90 1650
7747.73 1762
7748.56 1785
7749.39 1860
7750.22 1917
7751.05 1972
7751.88 1859
7752.71 1815
7753.55 1723
7754.38 1641
7755.21 1607
7756.04 1556
7756.87 1583
7757.70 1585
7758.53 1596
7759.36 1567
7760.20 1545
7761.03 1535
7761.86 1493
7762.69 1519
7763.52 1472
7764.35 1392
7765.18 1442
7766.02 1419
7766.85 1452
7767.68 1400
7768.51 1352
7769.34 1320
7770.18 1311
7771.01 1314
7771.84 1293
7772.67 1258
7773.50 1316
7774.34 1300
7775.17 1323
7776.00 1353
7776.83 1344
7777.66 1343
7778.50 1324
7779.33 1303
7780.16 1428
7780.99 1317
7781.83 1314
7782.66 1357
7783.49 1385
7784.32 1369
7785.16 1393
7785.99 1459
7786.82 1475
7787.66 1456
7788.49 1446
7789.32 1426
7790.15 1464
7790.99 1468
7791.82 1378
7792.65 1425
7793.49 1391
7794.32 1392
7795.15 1419
7795.99 1447
7796.82 1408
7797.65 1415
7798.49 1442
7799.32 1484
7800.15 1418
7800.99 1442
7801.82 1459
7802.65 1489
7803.49 1463
7804.32 1498
7805.16 1417
7805.99 1422
7806.82 1440
7807.66 1459
7808.49 1484
7809.33 1480
7810.16 1554
7810.99 1498
7811.83 1531
7812.66 1507
7813.50 1622
7814.33 1610
7815.17 1653
7816.00 1683
7816.83 1712
7817.67 1743
7818.50 1728
7819.34 1793
7820.17 1732
7821.01 1764
7821.84 1744
7822.68 1647
7823.51 1595
7824.35 1594
7825.18 1598
7826.02 1573
7826.85 1582
7827.69 1632
7828.52 1590
7829.36 1649
7830.19 1634
7831.03 1562
7831.86 1605
7832.70 1611
7833.53 1606
7834.37 1556
7835.20 1548
7836.04 1620
7836.87 1575
7837.71 1583
7838.54 1610
7839.38 1543
7840.22 1608
7841.05 1594
7841.89 1570
7842.72 1469
7843.56 1483
7844.39 1519
7845.23 1588
7846.07 1544
7846.90 1464
7847.74 1459
7848.57 1473
7849.41 1520
7850.25 1488
7851.08 1523
7851.92 1492
7852.76 1406
7853.59 1493
7854.43 1529
7855.27 1474
7856.10 1511
7856.94 1435
7857.78 1468
7858.61 1511
7859.45 1554
7860.29 1541
7861.12 1611
7861.96 1611
7862.80 1546
7863.63 1566
7864.47 1537
7865.31 1483
7866.14 1521
7866.98 1511
7867.82 1542
7868.66 1527
7869.49 1487
7870.33 1499
7871.17 1548
7872.00 1605
7872.84 1541
7873.68 1575
7874.52 1523
7875.35 1515
7876.19 1541
7877.03 1602
7877.87 1619
7878.70 1525
7879.54 1569
7880.38 1578
7881.22 1597
7882.06 1599
7882.89 1544
7883.73 1559
7884.57 1583
7885.41 1547
7886.25 1572
7887.08 1554
7887.92 1583
7888.76 1595
7889.60 1491
7890.44 1520
7891.28 1633
7892.11 1622
7892.95 1655
7893.79 1671
7894.63 1669
7895.47 1670
7896.31 1610
7897.15 1605
7897.98 1579
7898.82 1590
7899.66 1640
7900.50 1611
7901.34 1603
7902.18 1527
7903.02 1620
7903.86 1641
7904.70 1653
7905.54 1584
7906.37 1548
7907.21 1537
7908.05 1506
7908.89 1537
7909.73 1576
7910.57 1575
7911.41 1536
7912.25 1512
7913.09 1600
7913.93 1654
7914.77 1656
7915.61 1663
7916.45 1754
7917.29 1861
7918.13 1915
7918.97 1964
7919.81 2029
7920.65 2055
7921.49 1989
7922.33 2051
7923.17 1972
7924.01 1887
7924.85 1784
7925.69 1690
7926.53 1561
7927.37 1550
7928.21 1590
7929.05 1592
7929.89 1479
7930.73 1405
7931.57 1441
7932.41 1443
7933.25 1467
7934.09 1387
7934.93 1404
7935.77 1411
7936.61 1455
7937.46 1437
7938.30 1408
7939.14 1361
7939.98 1356
7940.82 1406
7941.66 1391
7942.50 1346
7943.34 1417
7944.18 1522
7945.03 1512
7945.87 1465
7946.71 1459
7947.55 1553
7948.39 1508
7949.23 1572
7950.07 1483
7950.92 1540
7951.76 1467
7952.60 1439
7953.44 1543
7954.28 1508
7955.12 1492
7955.97 1512
7956.81 1575
7957.65 1528
7958.49 1485
7959.33 1496
7960.18 1555
7961.02 1535
7961.86 1544
7962.70 1461
7963.54 1415
7964.39 1486
7965.23 1410
7966.07 1394
7966.91 1443
7967.76 1381
7968.60 1396
7969.44 1530
7970.28 1540
7971.13 1484
7971.97 1460
7972.81 1480
7973.65 1462
7974.50 1426
7975.34 1398
7976.18 1411
7977.03 1330
7977.87 1377
7978.71 1347
7979.55 1382
7980.40 1372
7981.24 1358
7982.08 1318
7982.93 1343
7983.77 1326
7984.61 1391
7985.46 1359
7986.30 1338
7987.14 1325
7987.99 1267
7988.83 1305
7989.67 1305
7990.52 1273
7991.36 1374
7992.21 1337
7993.05 1315
7993.89 1224
7994.74 1269
7995.58 1254
7996.42 1284
7997.27 1270
7998.11 1260
7998.96 1219
7999.80 1260
8000.65 1322
8001.49 1284
8002.33 1256
8003.18 1291
8004.02 1296
8004.87 1269
8005.71 1174
8006.56 1218
8007.40 1176
8008.24 1199
8009.09 1185
8009.93 1199
8010.78 1234
8011.62 1243
8012.47 1143
8013.31 1149
8014.16 1132
8015.00 1153
8015.85 1132
8016.69 1161
8017.54 1172
8018.38 1124
8019.23 1170
8020.07 1152
8020.92 1172
8021.76 1147
8022.61 1145
8023.45 1152
8024.30 1179
8025.15 1142
8025.99 1145
8026.84 1136
8027.68 1144
8028.53 1156
8029.37 1184
8030.22 1115
8031.07 1088
8031.91 1134
8032.76 1140
8033.60 1170
8034.45 1173
8035.30 1142
8036.14 1124
8036.99 1197
8037.83 1104
8038.68 1164
8039.53 1117
8040.37 1157
8041.22 1192
8042.06 1175
8042.91 1107
8043.76 1113
8044.60 1149
8045.45 1178
8046.30 1180
8047.14 1140
8047.99 1117
8048.84 1171
8049.68 1128
8050.53 1119
8051.38 1114
8052.22 1121
8053.07 1075
8053.92 1189
8054.77 1125
8055.61 1102
8056.46 1039
8057.31 1162
8058.15 1118
8059.00 1120
8059.85 1095
8060.70 1088
8061.54 1082
8062.39 1075
8063.24 1120
8064.09 1152
8064.93 1084
8065.78 1052
8066.63 1104
8067.48 1115
8068.32 1080
8069.17 1076
8070.02 1081
8070.87 1057
8071.72 1084
8072.56 1057
8073.41 1100
8074.26 1060
8075.11 1012
8075.96 1026
8076.80 1109
8077.65 1087
8078.50 1094
8079.35 1122
8080.20 1049
8081.05 1082
8081.89 1057
8082.74 1110
8083.59 1107
8084.44 1049
8085.29 1071
8086.14 1115
8086.99 1034
8087.83 1025
8088.68 1080
8089.53 1088
8090.38 1074
8091.23 1070
8092.08 1085
8092.93 1077
8093.78 1077
8094.63 1048
8095.48 1059
8096.32 1071
8097.17 1051
8098.02 1064
8098.87 1068
8099.72 1098
8100.57 1061
8101.42 1094
8102.27 1071
8103.12 1014
8103.97 1092
8104.82 1108
8105.67 1051
8106.52 1069
8107.37 1090
8108.22 1105
8109.07 1083
8109.92 1095
8110.77 1120
8111.62 1143
8112.47 1094
8113.32 1038
8114.17 1073
8115.02 1086
8115.87 1070
8116.72 1099
8117.57 1140
8118.42 1130
8119.27 1123
8120.12 1145
8120.97 1163
8121.82 1189
8122.67 1210
8123.52 1207
8124.37 1117
8125.22 1064
8126.08 1064
8126.93 1143
8127.78 1075
8128.63 1047
8129.48 1136
8130.33 1086
8131.18 1083
8132.03 1087
8132.88 1076
8133.73 1125
8134.59 1124
8135.44 1115
8136.29 1088
8137.14 1145
8137.99 1150
8138.84 1131
8139.69 1123
8140.55 1140
8141.40 1121
8142.25 1144
8143.10 1085
8143.95 1113
8144.80 1136
8145.66 1122
8146.51 1149
8147.36 1184
8148.21 1140
8149.06 1148
8149.91 1127
8150.77 1116
8151.62 1130
8152.47 1104
8153.32 1117
8154.18 1227
8155.03 1217
8155.88 1231
8156.73 1198
8157.59 1270
8158.44 1295
8159.29 1237
8160.14 1226
8161.00 1194
8161.85 1155
8162.70 1167
8163.55 1099
8164.41 1094
8165.26 1092
8166.11 1122
8166.96 1100
8167.82 1093
8168.67 1094
8169.52 1076
8170.38 1043
8171.23 1071
8172.08 1127
8172.94 1027
8173.79 1100
8174.64 1103
8175.50 1080
8176.35 1108
8177.20 1054
8178.06 1129
8178.91 1084
8179.76 1054
8180.62 1043
8181.47 1072
8182.32 1092
8183.18 1072
8184.03 1011
8184.89 1020
8185.74 1058
8186.59 1050
8187.45 1021
8188.30 1019
8189.16 1019
8190.01 1050
8190.86 1073
8191.72 1059
8192.57 987
8193.43 1024
8194.28 1013
8195.14 1028
8195.99 1077
8196.84 1056
8197.70 1024
8198.55 994
8199.41 943
8200.26 974
8201.12 994
8201.97 992
8202.83 1047
8203.68 1038
8204.54 1015
8205.39 1024
8206.25 1047
8207.10 1041
8207.96 1048
8208.81 1061
8209.67 1037
8210.52 1079
8211.38 1059
8212.23 1012
8213.09 1051
8213.94 1025
8214.80 1030
8215.65 1008
8216.51 1033
8217.37 1075
8218.22 1047
8219.08 1035
8219.93 1080
8220.79 1091
8221.64 1065
8222.50 1027
8223.36 1012
8224.21 1110
8225.07 1070
8225.92 1104
8226.78 1094
8227.64 1072
8228.49 1089
8229.35 1100
8230.20 1054
8231.06 1062
8231.92 1057
8232.77 1057
8233.63 1028
8234.49 994
8235.34 1045
8236.20 1057
8237.06 1006
8237.91 991
8238.77 984
8239.63 995
8240.48 1090
8241.34 1030
8242.20 996
8243.05 1019
8243.91 1006
8244.77 1045
8245.62 1013
8246.48 1037
8247.34 1024
8248.19 1029
8249.05 1043
8249.91 1112
8250.77 1038
8251.62 1003
8252.48 1033
8253.34 1032
8254.20 1014
8255.05 1044
8255.91 1017
8256.77 1046
8257.63 1015
8258.48 1022
8259.34 1003
8260.20 1059
8261.06 1020
8261.92 996
8262.77 1008
8263.63 1029
8264.49 1046
8265.35 988
8266.21 1034
8267.06 1016
8267.92 984
8268.78 1039
8269.64 1027
8270.50 1041
8271.35 1012
8272.21 1026
8273.07 1060
8273.93 1040
8274.79 1045
8275.65 1040
8276.51 1024
8277.36 1018
8278.22 962
8279.08 1011
8279.94 962
8280.80 1005
8281.66 984
8282.52 959
8283.38 1014
8284.24 1051
8285.09 1041
8285.95 1064
8286.81 1041
8287.67 1066
8288.53 1102
8289.39 998
8290.25 1090
8291.11 1033
8291.97 1086
8292.83 1077
8293.69 1047
8294.55 1065
8295.41 1048
8296.27 1066
8297.13 1033
8297.99 1071
8298.85 1086
8299.71 1070
8300.56 1050
8301.42 1101
8302.28 1060
8303.14 1042
8304.00 1072
8304.86 1057
8305.73 1023
8306.59 1131
8307.45 1127
8308.31 1091
8309.17 1103
8310.03 1085
8310.89 1053
8311.75 1083
8312.61 1022
8313.47 1044
8314.33 1093
8315.19 1089
8316.05 1039
8316.91 1073
8317.77 1092
8318.63 1080
8319.49 1084
8320.35 1004
8321.22 1048
8322.08 1083
8322.94 1128
8323.80 1138
8324.66 1120
8325.52 1115
8326.38 1065
8327.24 1086
8328.10 1041
8328.97 1020
8329.83 1057
8330.69 1058
8331.55 1065
8332.41 1063
8333.27 1109
8334.13 1084
8335.00 1097
8335.86 1091
8336.72 1101
8337.58 1085
8338.44 1120
8339.30 1097
8340.17 1132
8341.03 1104
8341.89 1071
8342.75 1083
8343.62 1101
8344.48 1068
8345.34 1112
8346.20 1123
8347.06 1116
8347.93 1119
8348.79 1061
8349.65 1089
8350.51 1090
8351.38 1077
8352.24 1121
8353.10 1132
8353.96 1119
8354.83 1149
8355.69 1125
8356.55 1108
8357.41 1139
8358.28 1140
8359.14 1113
8360.00 1121
8360.87 1125
8361.73 1148
8362.59 1167
8363.46 1197
8364.32 1203
8365.18 1200
8366.05 1175
8366.91 1184
8367.77 1138
8368.64 1137
8369.50 1150
8370.36 1156
8371.23 1196
8372.09 1184
8372.95 1182
8373.82 1191
8374.68 1253
8375.54 1204
8376.41 1230
8377.27 1234
8378.14 1218
8379.00 1191
8379.86 1233
8380.73 1209
8381.59 1140
8382.46 1249
8383.32 1255
8384.18 1279
8385.05 1276
8385.91 1234
8386.78 1283
8387.64 1254
8388.51 1287
8389.37 1321
8390.23 1257
8391.10 1274
8391.96 1292
8392.83 1295
8393.69 1275
8394.56 1224
8395.42 1260
8396.29 1264
8397.15 1345
8398.02 1273
8398.88 1338
8399.75 1322
8400.61 1360
8401.48 1328
8402.34 1348
8403.21 1384
8404.07 1434
8404.94 1439
8405.80 1421
8406.67 1447
8407.53 1436
8408.40 1429
8409.26 1442
8410.13 1440
8411.00 1471
8411.86 1484
8412.73 1530
8413.59 1579
8414.46 1532
8415.32 1543
8416.19 1540
8417.06 1544
8417.92 1511
8418.79 1548
8419.65 1559
8420.52 1547
8421.39 1570
8422.25 1582
8423.12 1640
8423.98 1722
8424.85 1704
8425.72 1753
8426.58 1750
8427.45 1789
8428.32 1783
8429.18 1820
8430.05 1810
8430.92 1852
8431.78 1770
8432.65 1877
8433.52 1851
8434.38 1857
8435.25 1933
8436.12 1927
8436.98 1916
8437.85 1961
8438.72 1991
8439.58 2070
8440.45 2137
8441.32 2113
8442.19 2153
8443.05 2212
8443.92 2220
8444.79 2281
8445.65 2379
8446.52 2418
8447.39 2353
8448.26 2331
8449.12 2413
8449.99 2353
8450.86 2469
8451.73 2523
8452.60 2471
8453.46 2666
8454.33 2760
8455.20 3017
8456.07 3326
8456.93 3473
8457.80 3752
8458.67 3901
8459.54 3878
8460.41 3890
8461.27 3797
8462.14 3605
8463.01 3454
8463.88 3186
8464.75 3152
8465.62 3095
8466.48 3091
8467.35 3333
8468.22 3464
8469.09 3899
8469.96 4387
8470.83 4794
8471.70 5122
8472.57 5319
8473.43 5361
8474.30 5079
8475.17 4904
8476.04 4480
8476.91 3975
8477.78 3606
8478.65 3205
8479.52 2987
8480.39 2677
8481.25 2509
8482.12 2366
8482.99 2236
8483.86 2141
8484.73 2081
8485.60 2079
8486.47 2156
8487.34 2055
8488.21 2016
8489.08 2017
8489.95 2034
8490.82 1909
8491.69 1906
8492.56 1986
8493.43 2017
8494.30 1985
8495.17 1971
8496.04 1996
8496.91 2050
8497.78 2111
8498.65 2126
8499.52 2043
8500.39 2013
8501.26 1958
8502.13 1922
8503.00 1923
8503.87 1931
8504.74 1972
8505.61 1970
8506.48 2053
8507.35 2165
8508.22 2248
8509.09 2236
8509.96 2298
8510.83 2332
8511.70 2286
8512.57 2210
8513.45 2272
8514.32 2122
8515.19 2098
8516.06 2130
8516.93 1983
8517.80 1971
8518.67 1910
8519.54 1954
8520.41 1995
8521.29 1979
8522.16 1963
8523.03 1890
8523.90 1959
8524.77 1909
8525.64 1841
8526.51 1898
8527.39 1878
8528.26 1909
8529.13 1877
8530.00 1991
8530.87 2097
8531.74 2029
8532.62 2073
8533.49 2070
8534.36 2133
8535.23 2087
8536.10 2048
8536.98 2078
8537.85 2131
8538.72 2083
8539.59 2092
8540.46 2109
8541.34 2068
8542.21 2034
8543.08 2046
8543.95 2029
8544.83 1926
8545.70 2033
8546.57 2038
8547.44 2014
8548.32 2025
8549.19 2023
8550.06 2012
8550.93 2074
8551.81 2037
8552.68 2092
8553.55 2140
8554.43 2224
8555.30 2173
8556.17 2165
8557.04 2171
8557.92 2173
8558.79 2132
8559.66 2146
8560.54 1995
8561.41 1972
8562.28 1895
8563.16 1876
8564.03 1787
8564.90 1770
8565.78 1736
8566.65 1743
8567.52 1747
8568.40 1654
8569.27 1671
8570.15 1669
8571.02 1680
8571.89 1699
8572.77 1689
8573.64 1682
8574.51 1639
8575.39 1682
8576.26 1676
8577.14 1591
8578.01 1571
8578.88 1601
8579.76 1607
8580.63 1551
8581.51 1588
8582.38 1604
8583.26 1605
8584.13 1563
8585.01 1547
8585.88 1621
8586.75 1708
8587.63 1608
8588.50 1578
8589.38 1563
8590.25 1565
8591.13 1572
8592.00 1583
8592.88 1571
8593.75 1573
8594.63 1583
8595.50 1577
8596.38 1646
8597.25 1566
8598.13 1605
8599.00 1644
8599.88 1656
8600.75 1616
8601.63 1596
8602.50 1662
8603.38 1622
8604.26 1613
8605.13 1643
8606.01 1640
8606.88 1652
8607.76 1637
8608.63 1580
8609.51 1548
8610.38 1595
8611.26 1636
8612.14 1588
8613.01 1643
8613.89 1621
8614.76 1627
8615.64 1698
8616.52 1667
8617.39 1720
8618.27 1714
8619.15 1662
8620.02 1688
8620.90 1687
8621.77 1704
8622.65 1792
8623.53 1698
8624.40 1710
8625.28 1710
8626.16 1747
8627.03 1726
8627.91 1745
8628.79 1852
8629.66 1831
8630.54 1795
8631.42 1760
8632.29 1820
8633.17 1885
8634.05 1859
8634.92 1862
8635.80 1853
8636.68 1775
8637.56 1782
8638.43 1826
8639.31 1828
8640.19 1836
8641.07 1867
8641.94 1938
8642.82 1936
8643.70 1941
8644.57 1986
8645.45 1995
8646.33 2032
8647.21 2016
8648.09 1944
8648.96 2017
8649.84 2111
8650.72 2123
8651.60 2084
8652.47 2072
8653.35 2092
8654.23 2157
8655.11 2059
8655.99 2079
8656.86 2120
8657.74 2154
8658.62 2149
8659.50 2229
8660.38 2228
8661.26 2217
8662.13 2185
8663.01 2194
8663.89 2302
8664.77 2175
8665.65 2191
8666.53 2223
8667.41 2282
8668.28 2288
8669.16 2329
8670.04 2426
8670.92 2478
8671.80 2676
8672.68 2880
8673.56 3070
8674.44 3257
8675.32 3435
8676.20 3556
8677.07 3517
8677.95 3618
8678.83 3561
8679.71 3486
8680.59 3315
8681.47 3119
8682.35 2946
8683.23 2769
8684.11 2693
8684.99 2681
8685.87 2658
8686.75 2724
8687.63 2730
8688.51 2688
8689.39 2880
8690.27 2976
8691.15 3216
8692.03 3640
8692.91 3886
8693.79 4104
8694.67 4281
8695.55 4247
8696.43 4258
8697.31 4091
8698.19 3793
8699.07 3499
8699.95 3226
8700.83 2996
8701.71 2764
8702.59 2491
8703.47 2331
8704.35 2206
8705.23 2142
8706.11 2104
8706.99 2057
8707.87 2024
8708.75 1930
8709.63 1892
8710.52 1862
8711.40 1904
8712.28 1925
8713.16 1885
8714.04 1852
8714.92 1820
8715.80 1790
8716.68 1853
8717.56 1825
8718.45 1796
8719.33 1751
8720.21 1749
8721.09 1771
8721.97 1788
8722.85 1752
8723.73 1805
8724.62 1751
8725.50 1811
8726.38 1722
8727.26 1752
8728.14 1743
8729.02 1794
8729.91 1770
8730.79 1958
8731.67 1995
8732.55 1963
8733.43 1939
8734.32 1930
8735.20 1904
8736.08 1865
8736.96 1908
8737.84 1831
8738.73 1856
8739.61 1784
8740.49 1725
8741.37 1832
8742.26 1690
8743.14 1746
8744.02 1745
8744.90 1714
8745.79 1702
8746.67 1679
8747.55 1743
8748.43 1689
8749.32 1702
8750.20 1707
8751.08 1765
8751.97 1816
8752.85 1756
8753.73 1785
8754.62 1794
8755.50 1827
8756.38 1844
8757.26 1879
8758.15 1896
8759.03 1999
8759.91 2000
8760.80 2080
8761.68 1994
8762.56 1996
8763.45 2010
8764.33 1963
8765.22 1922
8766.10 1815
8766.98 1829
8767.87 1784
8768.75 1878
8769.63 1789
8770.52 1796
8771.40 1821
8772.29 1810
8773.17 1796
8774.05 1756
8774.94 1756
8775.82 1760
8776.71 1737
8777.59 1738
8778.48 1716
8779.36 1661
8780.24 1636
8781.13 1630
8782.01 1553
8782.90 1572
8783.78 1572
8784.67 1585
8785.55 1559
8786.44 1579
8787.32 1552
8788.21 1574
8789.09 1564
8789.98 1593
8790.86 1680
8791.74 1717
8792.63 1746
8793.51 1762
8794.40 1796
8795.29 1784
8796.17 1841
8797.06 1771
8797.94 1710
8798.83 1636
8799.71 1609
8800.60 1620
8801.48 1588
8802.37 1531
8803.25 1520
8804.14 1476
8805.02 1444
8805.91 1488
8806.80 1454
8807.68 1472
8808.57 1446
8809.45 1445
8810.34 1406
8811.23 1443
8812.11 1404
8813.00 1329
8813.88 1328
8814.77 1317
8815.66 1298
8816.54 1318
8817.43 1321
8818.31 1335
8819.20 1357
8820.09 1394
8820.97 1332
8821.86 1335
8822.75 1345
8823.63 1364
8824.52 1362
8825.41 1306
8826.29 1280
8827.18 1316
8828.07 1350
8828.95 1303
8829.84 1328
8830.73 1356
8831.61 1325
8832.50 1318
8833.39 1345
8834.28 1384
8835.16 1277
8836.05 1272
8836.94 1238
8837.82 1223
8838.71 1261
8839.60 1242
8840.49 1199
8841.37 1246
8842.26 1256
8843.15 1242
8844.04 1230
8844.92 1289
8845.81 1197
8846.70 1184
8847.59 1186
8848.47 1185
8849.36 1210
8850.25 1190
8851.14 1207
8852.03 1209
8852.91 1137
8853.80 1244
8854.69 1200
8855.58 1130
8856.47 1161
8857.36 1159
8858.24 1202
8859.13 1166
8860.02 1125
8860.91 1158
8861.80 1119
8862.69 1156
8863.57 1154
8864.46 1214
8865.35 1212
8866.24 1174
8867.13 1199
8868.02 1125
8868.91 1077
8869.80 1117
8870.68 1070
8871.57 1109
8872.46 1097
8873.35 1088
8874.24 1111
8875.13 1125
8876.02 1162
8876.91 1137
8877.80 1092
8878.69 1091
8879.58 1088
8880.47 1089
8881.36 1100
8882.24 1089
8883.13 1098
8884.02 1045
8884.91 1092
8885.80 1064
8886.69 1084
8887.58 1088
8888.47 1049
8889.36 1048
8890.25 1027
8891.14 1073
8892.03 1060
8892.92 992
8893.81 1001
8894.70 1018
8895.59 1029
8896.48 1058
8897.37 1047
8898.26 1024
8899.15 1022
8900.04 1005
8900.93 991
8901.82 994
8902.72 1004
8903.61 1027
8904.50 1018
8905.39 977
8906.28 1008
8907.17 961
8908.06 999
8908.95 985
8909.84 994
8910.73 1023
8911.62 970
8912.51 970
8913.41 1033
8914.30 977
8915.19 976
8916.08 1009
8916.97 1046
8917.86 987
8918.75 953
8919.64 960
8920.54 1014
8921.43 947
8922.32 928
8923.21 1031
8924.10 923
8924.99 942
8925.88 982
8926.78 984
8927.67 957
8928.56 945
8929.45 922
8930.34 959
8931.24 965
8932.13 903
8933.02 974
8933.91 974
8934.80 918
8935.70 907
8936.59 901
8937.48 907
8938.37 916
8939.27 896
8940.16 907
8941.05 908
8941.94 936
8942.84 946
8943.73 917
8944.62 943
8945.51 901
8946.41 884
8947.30 951
8948.19 927
8949.08 905
8949.98 894
8950.87 904
8951.76 931
8952.66 911
8953.55 895
8954.44 856
8955.34 854
8956.23 865
8957.12 877
8958.02 893
8958.91 866
8959.80 863
8960.70 894
8961.59 893
8962.48 894
8963.38 956
8964.27 916
8965.16 933
8966.06 932
8966.95 917
8967.84 959
8968.74 922
8969.63 876
8970.53 915
8971.42 880
8972.31 897
8973.21 870
8974.10 889
8975.00 868
8975.89 848
8976.78 926
8977.68 936
8978.57 882
8979.47 906
8980.36 915
8981.26 891
8982.15 895
8983.05 893
8983.94 870
8984.83 886
8985.73 858
8986.62 847
8987.52 816
8988.41 879
8989.31 878
8990.20 821
8991.10 876
8991.99 887
8992.89 862
8993.78 880
8994.68 877
8995.57 868
8996.47 876
8997.36 884
8998.26 883
8999.15 881
9000.05 853
9000.95 867
9001.84 839
9002.74 836
9003.63 854
9004.53 849
9005.42 815
9006.32 882
9007.21 922
9008.11 874
9009.01 838
9009.90 832
9010.80 858
9011.69 861
9012.59 842
9013.49 882
9014.38 868
9015.28 868
9016.17 867
9017.07 879
9017.97 812
9018.86 816
9019.76 870
9020.66 858
9021.55 820
9022.45 817
9023.35 867
9024.24 877
9025.14 820
9026.04 844
9026.93 832
9027.83 860
9028.73 816
9029.62 824
9030.52 844
9031.42 892
9032.31 812
9033.21 799
9034.11 820
9035.01 817
9035.90 857
9036.80 833
9037.70 862
9038.59 805
9039.49 854
9040.39 846
9041.29 845
9042.18 796
9043.08 848
9043.98 848
9044.88 862
9045.77 826
9046.67 851
9047.57 818
9048.47 807
9049.37 819
9050.26 813
9051.16 820
9052.06 868
9052.96 855
9053.85 851
9054.75 859
9055.65 839
9056.55 918
9057.45 937
9058.35 914
9059.24 835
9060.14 880
9061.04 879
9061.94 847
9062.84 925
9063.74 850
9064.64 859
9065.53 862
9066.43 842
9067.33 862
9068.23 893
9069.13 832
9070.03 866
9070.93 867
9071.83 888
9072.72 839
9073.62 882
9074.52 858
9075.42 889
9076.32 887
9077.22 865
9078.12 894
9079.02 869
9079.92 873
9080.82 879
9081.72 897
9082.62 877
9083.52 902
9084.42 854
9085.32 851
9086.21 836
9087.11 794
9088.01 870
9088.91 875
9089.81 837
9090.71 867
9091.61 855
9092.51 852
9093.41 841
9094.31 873
9095.21 884
9096.11 894
9097.01 864
9097.91 899
9098.81 865
9099.72 812
9100.62 858
9101.52 883
9102.42 837
9103.32 864
9104.22 811
9105.12 827
9106.02 873
9106.92 853
9107.82 884
9108.72 842
9109.62 852
9110.52 845
9111.42 786
9112.32 814
9113.23 802
9114.13 837
9115.03 835
9115.93 859
9116.83 851
9117.73 820
9118.63 849
9119.53 837
9120.44 848
9121.34 845
9122.24 812
9123.14 791
9124.04 826
9124.94 806
9125.84 845
9126.75 841
9127.65 846
9128.55 867
9129.45 824
9130.35 895
9131.25 856
9132.16 856
9133.06 841
9133.96 810
9134.86 843
9135.76 891
9136.67 859
9137.57 860
9138.47 851
9139.37 834
9140.28 839
9141.18 837
9142.08 867
9142.98 882
9143.89 889
9144.79 816
9145.69 807
9146.59 849
9147.50 841
9148.40 847
9149.30 850
9150.20 868
9151.11 831
9152.01 833
9152.91 841
9153.82 847
9154.72 827
9155.62 845
9156.53 841
9157.43 820
9158.33 841
9159.24 858
9160.14 888
9161.04 884
9161.95 868
9162.85 907
9163.75 875
9164.66 860
9165.56 875
9166.46 853
9167.37 906
9168.27 847
9169.17 852
9170.08 839
9170.98 827
9171.89 854
9172.79 850
9173.69 841
9174.60 891
9175.50 884
9176.41 886
9177.31 855
9178.21 841
9179.12 847
9180.02 865
9180.93 853
9181.83 867
9182.74 851
9183.64 868
9184.55 837
9185.45 866
9186.35 889
9187.26 836
9188.16 820
9189.07 866
9189.97 870
9190.88 876
9191.78 885
9192.69 884
9193.59 908
9194.50 865
9195.40 861
9196.31 913
9197.21 855
9198.12 872
9199.02 935
9199.93 929
9200.83 911
9201.74 942
9202.65 908
9203.55 948
9204.46 887
9205.36 934
9206.27 931
9207.17 870
9208.08 868
9208.98 868
9209.89 907
9210.80 875
9211.70 897
9212.61 930
9213.51 881
9214.42 893
9215.33 893
9216.23 917
9217.14 989
9218.04 982
9218.95 953
9219.86 947
9220.76 975
9221.67 937
9222.58 950
9223.48 994
9224.39 906
9225.30 867
9226.20 886
9227.11 886
9228.01 896
9228.92 896
9229.83 911
9230.74 869
9231.64 862
9232.55 858
9233.46 833
9234.36 837
9235.27 895
9236.18 894
9237.08 854
9237.99 831
9238.90 868
9239.81 897
9240.71 835
9241.62 803
9242.53 860
9243.43 884
9244.34 912
9245.25 827
9246.16 806
9247.07 841
9247.97 845
9248.88 840
9249.79 839
9250.70 850
9251.60 834
9252.51 858
9253.42 841
9254.33 840
9255.24 869
9256.14 862
9257.05 847
9257.96 871
9258.87 777
9259.78 841
9260.68 820
9261.59 868
9262.50 872
9263.41 821
9264.32 792
9265.23 786
9266.13 864
9267.04 866
9267.95 837
9268.86 862
9269.77 819
9270.68 853
9271.59 825
9272.50 880
9273.40 819
9274.31 844
9275.22 823
9276.13 870
9277.04 875
9277.95 855
9278.86 874
9279.77 894
9280.68 826
9281.59 880
9282.50 852
9283.41 886
9284.32 883
9285.22 892
9286.13 839
9287.04 810
9287.95 827
9288.86 864
9289.77 855
9290.68 879
9291.59 916
9292.50 877
9293.41 873
9294.32 855
9295.23 831
9296.14 829
9297.05 906
9297.96 865
9298.87 890
9299.78 897
9300.69 911
9301.60 920
9302.51 920
9303.42 909
9304.33 866
9305.24 892
9306.15 883
9307.07 935
9307.98 938
9308.89 932
9309.80 904
9310.71 938
9311.62 962
9312.53 975
9313.44 919
9314.35 943
9315.26 941
9316.17 870
9317.08 878
9318.00 934
9318.91 890
9319.82 850
9320.73 849
9321.64 876
9322.55 856
9323.46 900
9324.37 885
9325.29 856
9326.20 891
9327.11 863
9328.02 928
9328.93 919
9329.84 941
9330.75 907
9331.67 887
9332.58 878
9333.49 886
9334.40 878
9335.31 887
9336.23 866
9337.14 846
9338.05 879
9338.96 881
9339.87 898
9340.79 860
9341.70 891
9342.61 906
9343.52 909
9344.44 901
9345.35 915
9346.26 899
9347.17 906
9348.09 890
9349.00 910
9349.91 910
9350.82 876
9351.74 924
9352.65 886
9353.56 912
9354.47 932
9355.39 927
9356.30 898
9357.21 908
9358.13 876
9359.04 934
9359.95 921
9360.87 914
9361.78 942
9362.69 969
9363.61 927
9364.52 908
9365.43 956
9366.35 959
9367.26 878
9368.17 906
9369.09 925
9370.00 907
9370.91 948
9371.83 923
9372.74 938
9373.65 917
9374.57 869
9375.48 902
9376.40 924
9377.31 909
9378.22 939
9379.14 928
9380.05 946
9380.97 918
9381.88 980
9382.80 973
9383.71 1028
9384.62 956
9385.54 935
9386.45 954
9387.37 942
9388.28 979
9389.20 1012
9390.11 1001
9391.03 1031
9391.94 1001
9392.85 1040
9393.77 1087
9394.68 1073
9395.60 1089
9396.51 1086
9397.43 1071
9398.34 1079
9399.26 1056
9400.17 1065
9401.09 1073
9402.00 1050
9402.92 1016
9403.84 1000
9404.75 1005
9405.67 994
9406.58 1017
9407.50 1049
9408.41 1060
9409.33 1031
9410.24 1012
9411.16 1044
9412.07 1031
9412.99 1017
9413.91 1007
9414.82 1011
9415.74 1027
9416.65 1015
9417.57 1044
9418.49 1036
9419.40 1033
9420.32 1018
9421.23 1011
9422.15 1042
9423.07 1015
9423.98 1030
9424.90 1022
9425.81 1083
9426.73 1101
9427.65 1051
9428.56 1029
9429.48 1054
9430.40 1039
9431.31 978
9432.23 1086
9433.15 1104
9434.06 1132
9434.98 1113
9435.90 1108
9436.81 1097
9437.73 1107
9438.65 1130
9439.57 1183
9440.48 1124
9441.40 1119
9442.32 1126
9443.23 1150
9444.15 1081
9445.07 1133
9445.99 1149
9446.90 1145
9447.82 1095
9448.74 1122
9449.66 1165
9450.57 1205
9451.49 1234
9452.41 1248
9453.33 1279
9454.24 1345
9455.16 1435
9456.08 1424
9457.00 1446
9457.91 1286
9458.83 1354
9459.75 1336
9460.67 1274
9461.59 1277
9462.50 1201
9463.42 1200
9464.34 1193
9465.26 1167
9466.18 1117
9467.10 1110
9468.01 1146
9468.93 1165
9469.85 1149
9470.77 1153
9471.69 1047
9472.61 1117
9473.53 1113
9474.44 1122
9475.36 1096
9476.28 1154
9477.20 1153
9478.12 1135
9479.04 1099
9479.96 1170
9480.88 1201
9481.80 1191
9482.71 1206
9483.63 1214
9484.55 1190
9485.47 1205
9486.39 1241
9487.31 1160
9488.23 1155
9489.15 1182
9490.07 1142
9490.99 1173
9491.91 1122
9492.83 1090
9493.75 1136
9494.67 1141
9495.59 1097
9496.51 1145
9497.43 1126
9498.35 1141
9499.27 1149
9500.19 1154
9501.11 1107
9502.03 1109
9502.95 1104
9503.87 1102
9504.79 1135
9505.71 1111
9506.63 1131
9507.55 1158
9508.47 1161
9509.39 1136
9510.31 1184
9511.23 1166
9512.15 1151
9513.07 1157
9513.99 1225
9514.91 1216
9515.83 1217
9516.75 1288
9517.67 1307
9518.59 1247
9519.52 1300
9520.44 1329
9521.36 1269
9522.28 1287
9523.20 1255
9524.12 1276
9525.04 1310
9525.96 1320
9526.88 1332
9527.80 1318
9528.73 1367
9529.65 1379
9530.57 1401
9531.49 1456
9532.41 1486
9533.33 1534
9534.26 1576
9535.18 1592
9536.10 1600
9537.02 1593
9537.94 1632
9538.86 1511
9539.79 1439
9540.71 1455
9541.63 1450
9542.55 1382
9543.47 1357
9544.40 1284
9545.32 1308
9546.24 1278
9547.16 1321
9548.08 1321
9549.01 1293
9549.93 1249
9550.85 1275
9551.77 1237
9552.70 1255
9553.62 1249
9554.54 1246
9555.46 1284
9556.39 1256
9557.31 1221
9558.23 1227
9559.16 1290
9560.08 1352
9561.00 1390
9561.92 1293
9562.85 1332
9563.77 1364
9564.69 1289
9565.62 1296
9566.54 1285
9567.46 1269
9568.39 1274
9569.31 1252
9570.23 1232
9571.16 1232
9572.08 1267
9573.00 1296
9573.93 1209
9574.85 1224
9575.77 1246
9576.70 1223
9577.62 1269
9578.54 1276
9579.47 1236
9580.39 1182
9581.32 1194
9582.24 1248
9583.16 1258
9584.09 1221
9585.01 1273
9585.94 1291
9586.86 1283
9587.78 1251
9588.71 1242
9589.63 1272
9590.56 1251
9591.48 1200
9592.41 1273
9593.33 1259
9594.25 1280
9595.18 1244
9596.10 1305
9597.03 1329
9597.95 1336
9598.88 1273
9599.80 1321
9600.73 1402
9601.65 1367
9602.58 1365
9603.50 1364
9604.43 1405
9605.35 1371
9606.28 1370
9607.20 1467
9608.13 1408
9609.05 1430
9609.98 1377
9610.90 1416
9611.83 1448
9612.75 1431
9613.68 1442
9614.60 1494
9615.53 1488
9616.46 1430
9617.38 1470
9618.31 1507
9619.23 1522
9620.16 1490
9621.08 1482
9622.01 1509
9622.94 1519
9623.86 1583
9624.79 1536
9625.71 1528
9626.64 1543
9627.57 1517
9628.49 1601
9629.42 1667
9630.34 1685
9631.27 1689
9632.20 1724
9633.12 1676
9634.05 1758
9634.98 1744
9635.90 1776
9636.83 1777
9637.76 1828
9638.68 1846
9639.61 1778
9640.54 1832
9641.46 1837
9642.39 1833
9643.32 1932
9644.24 1907
9645.17 1898
9646.10 1970
9647.02 2164
9647.95 2162
9648.88 2159
9649.81 2332
9650.73 2425
9651.66 2353
9652.59 2404
9653.51 2420
9654.44 2393
9655.37 2283
9656.30 2216
9657.22 2194
9658.15 2156
9659.08 2056
9660.01 2082
9660.93 2026
9661.86 1953
9662.79 1926
9663.72 1906
9664.65 1890
9665.57 1913
9666.50 1875
9667.43 1926
9668.36 1905
9669.29 1985
9670.21 1995
9671.14 1955
9672.07 1982
9673.00 2048
9673.93 2064
9674.86 2009
9675.78 2039
9676.71 2034
9677.64 2044
9678.57 2074
9679.50 2076
9680.43 2063
9681.36 1979
9682.28 2092
9683.21 2069
9684.14 2048
9685.07 2095
9686.00 2088
9686.93 2051
9687.86 2139
9688.79 2239
9689.72 2211
9690.64 2170
9691.57 2174
9692.50 2210
9693.43 2300
9694.36 2261
9695.29 2294
9696.22 2253
9697.15 2219
9698.08 2266
9699.01 2306
9699.94 2239
9700.87 2260
9701.80 2279
9702.73 2297
9703.66 2275
9704.59 2239
9705.52 2187
9706.45 2233
9707.38 2229
9708.31 2135
9709.24 2124
9710.17 2104
9711.10 2130
9712.03 2142
9712.96 2101
9713.89 2155
9714.82 2251
9715.75 2280
9716.68 2214
9717.61 2133
9718.54 2189
9719.47 2178
9720.40 2176
9721.33 2184
9722.26 2112
9723.19 2123
9724.12 2035
9725.05 2040
9725.98 1966
9726.92 1949
9727.85 1921
9728.78 1920
9729.71 1963
9730.64 1970
9731.57 1981
9732.50 1965
9733.43 1981
9734.36 1951
9735.30 1941
9736.23 1966
9737.16 1966
9738.09 1937
9739.02 1911
9739.95 1840
9740.88 1867
9741.82 1857
9742.75 1778
9743.68 1745
9744.61 1766
9745.54 1745
9746.47 1751
9747.41 1798
9748.34 1746
9749.27 1696
9750.20 1720
9751.13 1620
9752.07 1665
9753.00 1620
9753.93 1679
9754.86 1644
9755.79 1640
9756.73 1621
9757.66 1602
9758.59 1585
9759.52 1656
9760.46 1607
9761.39 1608
9762.32 1633
9763.25 1573
9764.19 1632
9765.12 1637
9766.05 1607
9766.98 1578
9767.92 1605
9768.85 1637
9769.78 1573
9770.72 1582
9771.65 1676
9772.58 1614
9773.52 1598
9774.45 1602
9775.38 1662
9776.31 1661
9777.25 1632
9778.18 1691
9779.11 1710
9780.05 1728
9780.98 1692
9781.92 1758
9782.85 1776
9783.78 1769
9784.72 1788
9785.65 1731
9786.58 1760
9787.52 1742
9788.45 1685
9789.38 1698
9790.32 1704
9791.25 1637
9792.19 1636
9793.12 1569
9794.05 1598
9794.99 1539
9795.92 1550
9796.86 1613
9797.79 1569
9798.73 1593
9799.66 1583
9800.59 1585
9801.53 1575
9802.46 1584
9803.40 1557
9804.33 1503
9805.27 1500
9806.20 1521
9807.14 1469
9808.07 1426
9809.01 1363
9809.94 1345
9810.88 1337
9811.81 1333
9812.75 1291
9813.68 1307
9814.62 1319
9815.55 1312
9816.49 1317
9817.42 1314
9818.36 1288
9819.29 1328
9820.23 1335
9821.16 1319
9822.10 1297
9823.03 1297
9823.97 1268
9824.90 1297
9825.84 1302
9826.78 1310
9827.71 1263
9828.65 1280
9829.58 1242
9830.52 1263
9831.45 1262
9832.39 1237
9833.33 1240
9834.26 1269
9835.20 1253
9836.13 1216
9837.07 1275
9838.01 1272
9838.94 1257
9839.88 1258
9840.82 1235
9841.75 1247
9842.69 1237
9843.62 1217
9844.56 1240
9845.50 1287
9846.43 1241
9847.37 1187
9848.31 1273
9849.24 1247
9850.18 1183
9851.12 1190
9852.05 1210
9852.99 1251
9853.93 1230
9854.87 1237
9855.80 1196
9856.74 1190
9857.68 1201
9858.61 1248
9859.55 1230
9860.49 1221
9861.43 1224
9862.36 1233
9863.30 1195
9864.24 1183
9865.17 1232
9866.11 1175
9867.05 1177
9867.99 1128
9868.93 1177
9869.86 1192
9870.80 1163
9871.74 1168
9872.68 1195
9873.61 1188
9874.55 1169
9875.49 1156
9876.43 1126
9877.37 1147
9878.30 1145
9879.24 1138
9880.18 1124
9881.12 1163
9882.06 1163
9883.00 1214
9883.93 1148
9884.87 1142
9885.81 1119
9886.75 1149
9887.69 1124
9888.63 1091
9889.56 1142
9890.50 1122
9891.44 1109
9892.38 1085
9893.32 1067
9894.26 1075
9895.20 1080
9896.14 1094
9897.07 1096
9898.01 1017
9898.95 1073
9899.89 1074
9900.83 1084
9901.77 1047
9902.71 1063
9903.65 1044
9904.59 1059
9905.53 1047
9906.47 1096
9907.41 1093
9908.35 1086
9909.29 1108
9910.23 1092
9911.16 1044
9912.10 1074
9913.04 1074
9913.98 1106
9914.92 1062
9915.86 1055
9916.80 1066
9917.74 1096
9918.68 1122
9919.62 1123
9920.56 1077
9921.50 1123
9922.44 1102
9923.38 1104
9924.32 1205
9925.27 1269
9926.21 1317
9927.15 1328
9928.09 1377
9929.03 1424
9929.97 1418
9930.91 1324
9931.85 1352
9932.79 1357
9933.73 1346
9934.67 1264
9935.61 1267
9936.55 1229
9937.49 1155
9938.43 1156
9939.38 1100
9940.32 1064
9941.26 1079
9942.20 1074
9943.14 1008
9944.08 997
9945.02 958
9945.96 980
9946.90 983
9947.85 1000
9948.79 992
9949.73 1034
9950.67 1059
9951.61 1033
9952.55 994
9953.50 973
9954.44 1014
9955.38 1010
9956.32 954
9957.26 986
9958.20 1008
9959.15 1043
9960.09 1016
9961.03 1007
9961.97 977
9962.91 969
9963.86 973
9964.80 986
9965.74 1009
9966.68 985
9967.63 951
9968.57 962
9969.51 958
9970.45 1000
9971.39 967
9972.34 959
9973.28 907
9974.22 927
9975.17 919
9976.11 872
9977.05 896
9977.99 941
9978.94 954
9979.88 914
9980.82 922
9981.77 923
9982.71 910
9983.65 906
9984.59 928
9985.54 953
9986.48 888
9987.42 886
9988.37 901
9989.31 913
9990.25 874
9991.20 878
9992.14 902
9993.08 910
9994.03 923
9994.97 920
9995.92 906
9996.86 868
9997.80 911
9998.75 886
9999.69 870
10000.63 887
10001.58 939
10002.52 930
10003.47 925
10004.41 869
10005.35 902
10006.30 904
10007.24 935
10008.19 928
10009.13 927
10010.08 882
10011.02 911
10011.96 912
10012.91 871
10013.85 885
10014.80 918
10015.74 908
10016.69 916
10017.63 896
10018.58 876
10019.52 893
10020.47 902
10021.41 913
10022.36 892
10023.30 865
10024.25 865
10025.19 885
10026.14 918
10027.08 896
10028.03 891
10028.97 816
10029.92 858
10030.86 864
10031.81 867
10032.75 846
10033.70 845
10034.64 881
10035.59 820
10036.53 894
10037.48 914
10038.43 875
10039.37 878
10040.32 873
10041.26 833
10042.21 848
10043.16 853
10044.10 888
10045.05 854
10045.99 908
10046.94 869
10047.89 883
10048.83 889
10049.78 844
10050.72 851
10051.67 817
10052.62 846
10053.56 853
10054.51 851
10055.46 795
10056.40 793
10057.35 824
10058.30 865
10059.24 840
10060.19 852
10061.14 836
10062.08 821
10063.03 888
10063.98 872
10064.92 836
10065.87 827
10066.82 830
10067.76 851
10068.71 865
10069.66 819
10070.61 793
10071.55 806
10072.50 861
10073.45 832
10074.39 834
10075.34 822
10076.29 817
10077.24 833
10078.18 807
10079.13 785
10080.08 813
10081.03 839
10081.97 812
10082.92 820
10083.87 857
10084.82 828
10085.77 805
10086.71 814
10087.66 807
10088.61 805
10089.56 801
10090.51 805
10091.45 754
10092.40 824
10093.35 822
10094.30 824
10095.25 823
10096.20 819
10097.14 830
10098.09 839
10099.04 843
10099.99 804
10100.94 835
10101.89 797
10102.84 785
10103.78 792
10104.73 812
10105.68 768
10106.63 812
10107.58 780
10108.53 831
10109.48 790
10110.43 802
10111.38 834
10112.33 797
10113.27 824
10114.22 791
10115.17 814
10116.12 818
10117.07 814
10118.02 792
10118.97 813
10119.92 850
10120.87 847
10121.82 806
10122.77 832
10123.72 826
10124.67 821
10125.62 806
10126.57 825
10127.52 851
10128.47 861
10129.42 869
10130.37 866
10131.32 829
10132.27 792
10133.22 868
10134.17 840
10135.12 865
10136.07 833
10137.02 856
10137.97 842
10138.92 842
10139.87 844
10140.82 877
10141.77 875
10142.72 854
10143.67 858
10144.62 833
10145.57 894
10146.52 860
10147.47 900
10148.43 844
10149.38 846
10150.33 854
10151.28 860
10152.23 882
10153.18 827
10154.13 843
10155.08 857
10156.03 863
10156.99 844
10157.94 877
10158.89 836
10159.84 859
10160.79 829
10161.74 857
10162.69 889
10163.65 816
10164.60 844
10165.55 884
10166.50 851
10167.45 859
10168.40 916
10169.36 929
10170.31 951
10171.26 942
10172.21 879
10173.16 902
10174.11 952
10175.07 977
10176.02 926
10176.97 925
10177.92 953
10178.88 942
10179.83 953
10180.78 945
10181.73 929
10182.69 945
10183.64 988
10184.59 997
10185.54 957
10186.50 1019
10187.45 977
10188.40 984
10189.35 972
10190.31 973
10191.26 979
10192.21 1011
10193.17 1019
10194.12 1026
10195.07 996
10196.02 985
10196.98 1057
10197.93 1069
10198.88 1042
10199.84 1032
10200.79 1060
10201.74 1013
10202.70 1019
10203.65 1036
10204.60 1042
10205.56 1095
10206.51 1165
10207.46 1157
10208.42 1138
10209.37 1165
10210.33 1124
10211.28 1129
10212.23 1099
10213.19 1109
10214.14 1100
10215.09 1095
10216.05 1094
10217.00 1055
10217.96 1038
10218.91 1097
10219.87 998
10220.82 974
10221.77 994
10222.73 1001
10223.68 1005
10224.64 1021
10225.59 1002
10226.55 1013
10227.50 1003
10228.45 1007
10229.41 1043
10230.36 1068
10231.32 1038
10232.27 1063
10233.23 1044
10234.18 1090
10235.14 1109
10236.09 1161
10237.05 1222
10238.00 1194
10238.96 1205
10239.91 1193
10240.87 1160
10241.82 1120
10242.78 1167
10243.73 1137
10244.69 1107
10245.64 1042
10246.60 1013
10247.56 1021
10248.51 945
10249.47 952
10250.42 967
10251.38 933
10252.33 939
10253.29 945
10254.25 939
10255.20 930
10256.16 906
10257.11 892
10258.07 896
10259.02 885
10259.98 887
10260.94 877
10261.89 893
10262.85 852
10263.81 892
10264.76 901
10265.72 926
10266.67 873
10267.63 865
10268.59 901
10269.54 916
10270.50 899
10271.46 845
10272.41 868
10273.37 861
10274.33 830
10275.28 900
10276.24 900
10277.20 917
10278.15 889
10279.11 870
10280.07 897
10281.03 864
10281.98 836
10282.94 836
10283.90 822
10284.85 811
10285.81 831
10286.77 880
10287.73 853
10288.68 860
10289.64 835
10290.60 881
10291.56 843
10292.51 836
10293.47 827
10294.43 846
10295.39 844
10296.34 854
10297.30 886
10298.26 862
10299.22 864
10300.18 834
10301.13 864
10302.09 895
10303.05 875
10304.01 879
10304.97 836
10305.92 786
10306.88 831
10307.84 840
10308.80 842
10309.76 808
10310.72 832
10311.67 873
10312.63 839
10313.59 845
10314.55 847
10315.51 873
10316.47 891
10317.43 832
10318.38 801
10319.34 852
10320.30 844
10321.26 848
10322.22 857
10323.18 842
10324.14 863
10325.10 858
10326.06 879
10327.01 837
10327.97 823
10328.93 854
10329.89 865
10330.85 886
10331.81 845
10332.77 884
10333.73 878
10334.69 886
10335.65 886
10336.61 882
10337.57 803
10338.53 821
10339.49 848
10340.45 815
10341.41 836
10342.37 834
10343.33 840
10344.29 844
10345.25 789
10346.21 810
10347.17 853
10348.13 815
10349.09 801
10350.05 836
10351.01 832
10351.97 811
10352.93 833
10353.89 826
10354.85 834
10355.81 801
10356.77 789
10357.73 801
10358.69 810
10359.65 833
10360.61 794
10361.57 782
10362.54 820
10363.50 792
10364.46 826
10365.42 807
10366.38 752
10367.34 753
10368.30 799
10369.26 808
10370.22 856
10371.18 813
10372.15 789
10373.11 788
10374.07 766
10375.03 789
10375.99 785
10376.95 750
10377.91 782
10378.88 732
10379.84 754
10380.80 826
10381.76 777
10382.72 741
10383.68 782
10384.65 794
10385.61 755
10386.57 754
10387.53 782
10388.49 799
10389.46 715
10390.42 725
10391.38 782
10392.34 781
10393.31 788
10394.27 817
10395.23 776
10396.19 771
10397.15 772
10398.12 808
10399.08 825
10400.04 830
10401.00 797
10401.97 831
10402.93 814
10403.89 853
10404.86 821
10405.82 807
10406.78 802
10407.74 817
10408.71 799
10409.67 764
10410.63 834
10411.60 839
10412.56 858
10413.52 875
10414.49 876
10415.45 847
10416.41 888
10417.38 899
10418.34 925
10419.30 945
10420.27 963
10421.23 940
10422.19 972
10423.16 973
10424.12 957
10425.08 968
10426.05 929
10427.01 899
10427.98 886
10428.94 878
10429.90 877
10430.87 841
10431.83 856
10432.80 827
10433.76 814
10434.72 805
10435.69 776
10436.65 822
10437.62 811
10438.58 763
10439.55 771
10440.51 782
10441.47 794
10442.44 760
10443.40 726
10444.37 755
10445.33 752
10446.30 755
10447.26 753
10448.23 755
10449.19 789
10450.16 765
10451.12 746
10452.09 742
10453.05 739
10454.02 748
10454.98 785
10455.95 796
10456.91 753
10457.88 758
10458.84 751
10459.81 750
10460.77 810
10461.74 748
10462.70 725
10463.67 796
10464.64 747
10465.60 778
10466.57 747
10467.53 750
10468.50 725
10469.46 785
10470.43 764
10471.40 733
10472.36 749
10473.33 757
10474.29 755
10475.26 729
10476.23 749
10477.19 763
10478.16 771
10479.12 755
10480.09 719
10481.06 741
10482.02 783
10482.99 760
10483.96 785
10484.92 801
10485.89 787
10486.85 757
10487.82 748
10488.79 747
10489.75 736
10490.72 781
10491.69 804
10492.66 809
10493.62 734
10494.59 738
10495.56 790
10496.52 789
10497.49 810
10498.46 796
10499.42 750
10500.39 771
10501.36 790
10502.33 807
10503.29 797
10504.26 771
10505.23 819
10506.20 790
10507.16 765
10508.13 759
10509.10 818
10510.07 767
10511.03 786
10512.00 768
10512.97 794
10513.94 769
10514.90 745
10515.87 783
10516.84 741
10517.81 772
10518.78 768
10519.74 772
10520.71 799
10521.68 784
10522.65 746
10523.62 783
10524.59 721
10525.55 762
10526.52 751
10527.49 767
10528.46 759
10529.43 766
10530.40 816
10531.37 786
10532.33 783
10533.30 746
10534.27 775
10535.24 779
10536.21 754
10537.18 738
10538.15 744
10539.12 791
10540.08 798
10541.05 800
10542.02 761
10542.99 742
10543.96 811
10544.93 790
10545.90 780
10546.87 759
10547.84 778
10548.81 836
10549.78 772
10550.75 832
10551.72 805
10552.69 833
10553.66 826
10554.63 842
10555.60 834
10556.56 879
10557.53 889
10558.50 885
10559.47 822
10560.44 849
10561.41 869
10562.38 876
10563.35 942
10564.32 915
10565.29 939
10566.27 931
10567.24 971
10568.21 908
10569.18 852
10570.15 826
10571.12 856
10572.09 874
10573.06 846
10574.03 785
10575.00 790
10575.97 821
10576.94 840
10577.91 855
10578.88 787
10579.85 804
10580.82 808
10581.79 815
10582.77 833
10583.74 849
10584.71 822
10585.68 800
10586.65 791
10587.62 822
10588.59 849
10589.56 800
10590.54 794
10591.51 847
10592.48 844
10593.45 849
10594.42 863
10595.39 859
10596.36 837
10597.34 797
10598.31 818
10599.28 847
10600.25 841
10601.22 804
10602.19 815
10603.17 813
10604.14 825
10605.11 838
10606.08 834
10607.05 801
10608.03 805
10609.00 803
10609.97 766
10610.94 780
10611.92 791
10612.89 812
10613.86 783
10614.83 810
10615.81 779
10616.78 826
10617.75 805
10618.72 785
10619.70 781
10620.67 765
10621.64 802
10622.61 765
10623.59 831
10624.56 828
10625.53 802
10626.51 801
10627.48 808
10628.45 798
10629.43 825
10630.40 808
10631.37 878
10632.34 846
10633.32 809
10634.29 834
10635.26 818
10636.24 911
10637.21 890
10638.19 924
10639.16 905
10640.13 952
10641.11 969
10642.08 963
10643.05 944
10644.03 967
10645.00 945
10645.98 923
10646.95 882
10647.92 872
10648.90 876
10649.87 886
10650.85 877
10651.82 875
10652.79 842
10653.77 842
10654.74 832
10655.72 765
10656.69 808
10657.67 813
10658.64 826
10659.61 836
10660.59 847
10661.56 787
10662.54 794
10663.51 816
10664.49 810
10665.46 786
10666.44 793
10667.41 822
10668.39 849
10669.36 834
10670.34 807
10671.31 798
10672.29 811
10673.26 822
10674.24 792
10675.21 775
10676.19 812
10677.16 798
10678.14 779
10679.11 827
10680.09 814
10681.06 803
10682.04 827
10683.02 813
10683.99 856
10684.97 833
10685.94 835
10686.92 815
10687.89 859
10688.87 852
10689.85 852
10690.82 796
10691.80 818
10692.77 757
10693.75 769
10694.73 736
10695.70 770
10696.68 774
10697.65 795
10698.63 811
10699.61 772
10700.58 785
10701.56 728
10702.54 761
10703.51 746
10704.49 737
10705.47 755
10706.44 763
10707.42 745
10708.40 743
10709.37 725
10710.35 716
10711.33 775
10712.30 778
10713.28 727
10714.26 748
10715.23 764
10716.21 754
10717.19 738
10718.17 735
10719.14 788
10720.12 811
10721.10 797
10722.08 742
10723.05 793
10724.03 735
10725.01 805
10725.98 773
10726.96 792
10727.94 768
10728.92 756
10729.90 760
10730.87 758
10731.85 744
10732.83 729
10733.81 758
10734.78 720
10735.76 765
10736.74 740
10737.72 760
10738.70 736
10739.68 723
10740.65 753
10741.63 752
10742.61 747
10743.59 769
10744.57 754
10745.54 733
10746.52 760
10747.50 743
10748.48 751
10749.46 770
10750.44 729
10751.42 748
10752.40 735
10753.37 749
10754.35 748
10755.33 713
10756.31 773
10757.29 760
10758.27 730
10759.25 714
10760.23 701
10761.21 729
10762.19 717
10763.16 740
10764.14 690
10765.12 777
10766.10 757
10767.08 773
10768.06 730
10769.04 759
10770.02 757
10771.00 784
10771.98 793
10772.96 769
10773.94 778
10774.92 782
10775.90 825
10776.88 794
10777.86 756
10778.84 764
10779.82 774
10780.80 803
10781.78 781
10782.76 798
10783.74 801
10784.72 795
10785.70 833
10786.68 789
10787.66 782
10788.64 802
10789.62 778
10790.60 783
10791.58 786
10792.56 748
10793.54 768
10794.52 743
10795.50 775
10796.48 820
10797.47 755
10798.45 771
10799.43 793
10800.41 774
10801.39 765
10802.37 755
10803.35 765
10804.33 750
10805.31 745
10806.29 735
10807.28 763
10808.26 761
10809.24 758
10810.22 736
10811.20 739
10812.18 762
10813.16 780
10814.15 811
10815.13 784
10816.11 804
10817.09 795
10818.07 789
10819.05 803
10820.04 769
10821.02 809
10822.00 823
10822.98 788
10823.96 754
10824.95 770
10825.93 768
10826.91 786
10827.89 813
10828.87 810
10829.86 796
10830.84 767
10831.82 760
10832.80 810
10833.79 809
10834.77 795
10835.75 835
10836.73 820
10837.72 813
10838.70 800
10839.68 834
10840.66 814
10841.65 804
10842.63 815
10843.61 820
10844.60 873
10845.58 824
10846.56 836
10847.54 845
10848.53 831
10849.51 842
10850.49 834
10851.48 838
10852.46 878
10853.44 896
10854.43 895
10855.41 862
10856.39 830
10857.38 880
10858.36 881
10859.34 837
10860.33 875
10861.31 859
10862.30 844
10863.28 878
10864.26 878
10865.25 838
10866.23 867
10867.22 898
10868.20 842
10869.18 880
10870.17 879
10871.15 882
10872.14 933
10873.12 931
10874.10 926
10875.09 928
10876.07 939
10877.06 1009
10878.04 938
10879.03 908
10880.01 931
10881.00 946
10881.98 996
10882.96 956
10883.95 945
10884.93 961
10885.92 927
10886.90 997
10887.89 1033
10888.87 996
10889.86 983
10890.84 1005
10891.83 1049
10892.81 1099
10893.80 1054
10894.78 1034
10895.77 1096
10896.75 1085
10897.74 1038
10898.73 975
10899.71 1007
10900.70 1073
10901.68 1053
10902.67 1011
10903.65 1056
10904.64 1064
10905.62 1080
10906.61 1083
10907.60 1102
10908.58 1047
10909.57 1105
10910.55 1104
10911.54 1095
10912.53 1068
10913.51 1053
10914.50 1088
10915.48 1147
10916.47 1141
10917.46 1153
10918.44 1122
10919.43 1184
10920.41 1188
10921.40 1127
10922.39 1146
10923.37 1147
10924.36 1161
10925.35 1185
10926.33 1243
10927.32 1184
10928.31 1215
10929.29 1201
10930.28 1192
10931.27 1175
10932.25 1206
10933.24 1262
10934.23 1228
10935.22 1228
10936.20 1274
10937.19 1275
10938.18 1286
10939.16 1301
10940.15 1321
10941.14 1347
10942.13 1404
10943.11 1368
10944.10 1393
10945.09 1367
10946.08 1358
10947.06 1435
10948.05 1405
10949.04 1414
10950.03 1420
10951.01 1423
10952.00 1454
10952.99 1436
10953.98 1501
10954.97 1508
10955.95 1534
10956.94 1528
10957.93 1549
10958.92 1603
10959.91 1586
10960.89 1597
10961.88 1594
10962.87 1608
10963.86 1638
10964.85 1595
10965.84 1541
10966.82 1469
10967.81 1453
10968.80 1538
10969.79 1479
10970.78 1471
10971.77 1439
10972.76 1395
10973.74 1399
10974.73 1413
10975.72 1466
10976.71 1406
10977.70 1393
10978.69 1362
10979.68 1393
10980.67 1332
10981.66 1404
10982.65 1413
10983.63 1385
10984.62 1386
10985.61 1475
10986.60 1487
10987.59 1430
10988.58 1454
10989.57 1484
10990.56 1476
10991.55 1557
10992.54 1534
10993.53 1530
10994.52 1634
10995.51 1650
10996.50 1682
10997.49 1738
10998.48 1845
10999.47 1942
11000.46 2005
11001.45 1978
11002.44 1985
11003.43 1973
11004.42 1969
11005.41 1989
11006.40 1889
11007.39 1762
11008.38 1747
11009.37 1684
11010.36 1619
11011.35 1531
11012.34 1470
11013.33 1422
11014.32 1363
11015.31 1324
11016.30 1327
11017.29 1242
11018.29 1286
11019.28 1289
11020.27 1236
11021.26 1241
11022.25 1234
11023.24 1229
11024.23 1230
11025.22 1276
11026.21 1261
11027.20 1222
11028.20 1220
11029.19 1218
11030.18 1243
11031.17 1167
11032.16 1242
11033.15 1273
11034.14 1199
11035.14 1216
11036.13 1167
11037.12 1238
11038.11 1206
11039.10 1225
11040.09 1171
11041.09 1177
11042.08 1215
11043.07 1206
11044.06 1201
11045.05 1128
11046.04 1166
11047.04 1148
11048.03 1145
11049.02 1142
11050.01 1101
11051.01 1104
11052.00 1098
11052.99 1112
11053.98 1066
11054.98 1076
11055.97 1110
11056.96 1097
11057.95 1069
11058.95 1105
11059.94 1068
11060.93 1093
11061.92 1048
11062.92 1078
11063.91 1093
11064.90 1148
11065.89 1098
11066.89 1100
11067.88 1029
11068.87 1102
11069.87 1109
11070.86 1066
11071.85 1042
11072.85 1015
11073.84 1077
11074.83 1063
11075.83 1087
11076.82 1054
11077.81 1053
11078.81 1072
11079.80 1038
11080.79 1074
11081.79 1069
11082.78 1091
11083.77 1072
11084.77 1052
11085.76 1046
11086.76 1005
11087.75 1009
11088.74 1012
11089.74 1023
11090.73 981
11091.73 1010
11092.72 1033
11093.71 977
11094.71 975
11095.70 991
11096.70 1030
11097.69 991
11098.69 983
11099.68 965
11100.67 943
11101.67 981
11102.66 981
11103.66 1002
11104.65 957
11105.65 967
11106.64 972
11107.64 993
11108.63 976
11109.63 942
11110.62 1005
11111.62 1016
11112.61 969
11113.61 916
11114.60 962
11115.60 918
11116.59 965
11117.59 974
11118.58 988
11119.58 937
11120.57 913
11121.57 988
11122.56 921
11123.56 952
11124.56 943
11125.55 894
11126.55 928
11127.54 947
11128.54 929
11129.53 945
11130.53 924
11131.53 885
11132.52 935
11133.52 939
11134.51 958
11135.51 931
11136.51 933
11137.50 934
11138.50 880
11139.49 876
11140.49 910
11141.49 912
11142.48 913
11143.48 920
11144.48 904
11145.47 915
11146.47 938
11147.47 926
11148.46 919
11149.46 919
11150.46 911
11151.45 904
11152.45 899
11153.45 891
11154.44 846
11155.44 882
11156.44 912
11157.43 898
11158.43 836
11159.43 867
11160.42 853
11161.42 837
11162.42 817
11163.42 851
11164.41 859
11165.41 841
11166.41 861
11167.41 876
11168.40 863
11169.40 866
11170.40 875
11171.40 881
11172.39 821
11173.39 796
11174.39 829
11175.39 857
11176.39 857
11177.38 833
11178.38 875
11179.38 882
11180.38 888
11181.38 895
11182.37 882
11183.37 854
11184.37 820
11185.37 821
11186.37 852
11187.36 837
11188.36 851
11189.36 839
11190.36 864
11191.36 820
11192.36 803
11193.36 881
11194.35 829
11195.35 864
11196.35 896
11197.35 851
11198.35 853
11199.35 877
11200.35 868
11201.35 866
11202.35 807
11203.34 876
11204.34 929
11205.34 842
11206.34 833
11207.34 863
11208.34 849
11209.34 837
11210.34 845
11211.34 862
11212.34 837
11213.34 825
11214.34 846
11215.34 837
11216.34 822
11217.34 814
11218.34 821
11219.34 850
11220.34 837
11221.34 821
11222.34 854
11223.34 836
11224.34 841
11225.34 797
11226.34 825
11227.34 836
11228.34 855
11229.34 794
11230.34 829
11231.34 856
11232.34 795
11233.34 811
11234.34 786
11235.34 867
11236.34 826
11237.34 807
11238.34 823
11239.34 827
11240.34 807
11241.34 814
11242.34 820
11243.34 798
11244.34 816
11245.35 796
11246.35 818
11247.35 810
11248.35 853
11249.35 827
11250.35 838
11251.35 800
11252.35 859
11253.35 843
11254.36 874
11255.36 810
11256.36 829
11257.36 845
11258.36 849
11259.36 844
11260.36 845
11261.37 822
11262.37 830
11263.37 883
11264.37 882
11265.37 819
11266.38 813
11267.38 822
11268.38 864
11269.38 829
11270.38 809
11271.39 875
11272.39 878
11273.39 821
11274.39 839
11275.39 879
11276.40 857
11277.40 818
11278.40 862
11279.40 903
11280.41 915
11281.41 885
11282.41 918
11283.41 893
11284.42 924
11285.42 914
11286.42 866
11287.42 826
11288.43 835
11289.43 848
11290.43 856
11291.44 824
11292.44 842
11293.44 847
11294.45 879
11295.45 846
11296.45 830
11297.46 849
11298.46 811
11299.46 812
11300.47 830
11301.47 836
11302.47 832
11303.48 857
11304.48 848
11305.48 844
11306.49 816
11307.49 837
11308.49 856
11309.50 856
11310.50 878
11311.51 890
11312.51 877
11313.51 900
11314.52 898
11315.52 896
11316.53 891
11317.53 894
11318.53 877
11319.54 879
11320.54 884
11321.55 860
11322.55 871
11323.56 881
11324.56 889
11325.56 838
11326.57 842
11327.57 854
11328.58 814
11329.58 823
11330.59 815
11331.59 800
11332.60 862
11333.60 849
11334.61 838
11335.61 848
11336.62 816
11337.62 842
11338.63 819
11339.63 849
11340.64 829
11341.64 821
11342.65 875
11343.65 863
11344.66 803
11345.66 824
11346.67 852
11347.68 812
11348.68 844
11349.69 844
11350.69 810
11351.70 838
11352.70 825
11353.71 817
11354.71 827
11355.72 827
11356.73 806
11357.73 834
11358.74 821
11359.74 809
11360.75 857
11361.76 859
11362.76 821
11363.77 815
11364.78 841
11365.78 815
11366.79 858
11367.79 849
11368.80 876
11369.81 865
11370.81 876
11371.82 866
11372.83 839
11373.83 806
11374.84 825
11375.85 822
11376.85 832
11377.86 779
11378.87 753
11379.87 826
11380.88 849
11381.89 803
11382.90 758
11383.90 816
11384.91 838
11385.92 834
11386.92 804
11387.93 877
11388.94 807
11389.95 855
11390.95 840
11391.96 869
11392.97 842
11393.98 836
11394.98 818
11395.99 825
11397.00 830
11398.01 802
11399.01 864
11400.02 842
11401.03 840
11402.04 827
11403.05 854
11404.05 832
11405.06 800
11406.07 799
11407.08 876
11408.09 871
11409.09 863
11410.10 806
11411.11 829
11412.12 858
11413.13 849
11414.14 827
11415.14 836
11416.15 863
11417.16 842
11418.17 893
11419.18 827
11420.19 817
11421.20 835
11422.20 902
11423.21 864
11424.22 884
11425.23 900
11426.24 840
11427.25 843
11428.26 878
11429.27 892
11430.28 881
11431.29 876
11432.29 852
11433.30 864
11434.31 889
11435.32 891
11436.33 923
11437.34 964
11438.35 904
11439.36 867
11440.37 832
11441.38 861
11442.39 920
11443.40 931
11444.41 935
11445.42 934
11446.43 932
11447.44 916
11448.45 934
11449.46 926
11450.47 923
11451.48 940
11452.49 920
11453.50 925
11454.51 946
11455.52 902
11456.53 906
11457.54 952
11458.55 930
11459.56 977
11460.57 971
11461.58 961
11462.59 968
11463.60 951
11464.61 903
11465.62 970
11466.64 1003
11467.65 1035
11468.66 1006
11469.67 989
11470.68 991
11471.69 984
11472.70 957
11473.71 1002
11474.72 990
11475.73 982
11476.75 977
11477.76 985
11478.77 972
11479.78 978
11480.79 1006
11481.80 1031
11482.81 1031
11483.82 952
11484.84 1016
11485.85 998
11486.86 998
11487.87 1022
11488.88 1028
11489.89 1000
11490.91 979
11491.92 1028
11492.93 1001
11493.94 1016
11494.95 1010
11495.97 1023
11496.98 1041
11497.99 1063
11499.00 1044
11500.01 1067
11501.03 1006
11502.04 1044
11503.05 1044
11504.06 1043
11505.08 1077
11506.09 1090
11507.10 1048
11508.11 1033
11509.13 1009
11510.14 1049
11511.15 1076
11512.16 1080
11513.18 1098
11514.19 1131
11515.20 1121
11516.22 1080
11517.23 1084
11518.24 1064
11519.26 1087
11520.27 1123
11521.28 1118
11522.29 1146
11523.31 1099
11524.32 1122
11525.33 1142
11526.35 1162
11527.36 1141
11528.38 1158
11529.39 1157
11530.40 1146
11531.42 1142
11532.43 1160
11533.44 1135
11534.46 1128
11535.47 1186
11536.48 1221
11537.50 1221
11538.51 1175
11539.53 1235
11540.54 1193
11541.55 1226
11542.57 1249
11543.58 1245
11544.60 1272
11545.61 1277
11546.63 1283
11547.64 1309
11548.65 1285
11549.67 1229
11550.68 1300
11551.70 1361
11552.71 1346
11553.73 1355
11554.74 1329
11555.76 1338
11556.77 1410
11557.78 1427
11558.80 1398
11559.81 1442
11560.83 1392
11561.84 1385
11562.86 1444
11563.87 1436
11564.89 1500
11565.90 1514
11566.92 1561
11567.93 1605
11568.95 1513
11569.97 1542
11570.98 1540
11572.00 1545
11573.01 1632
11574.03 1649
11575.04 1713
11576.06 1706
11577.07 1781
11578.09 1835
11579.11 1878
11580.12 1940
11581.14 1983
11582.15 1906
11583.17 1946
11584.18 2021
11585.20 2117
11586.22 2124
11587.23 2157
11588.25 2321
11589.26 2379
11590.28 2375
11591.30 2536
11592.31 2588
11593.33 2696
11594.35 2806
11595.36 3020
11596.38 3230
11597.40 3400
11598.41 3576
11599.43 3760
11600.44 3854
11601.46 3915
11602.48 3943
11603.50 3899
11604.51 3822
11605.53 3682
11606.55 3619
11607.56 3397
11608.58 3220
11609.60 2989
11610.61 2718
11611.63 2583
11612.65 2377
11613.67 2226
11614.68 2110
11615.70 2007
11616.72 1962
11617.73 1889
11618.75 1807
11619.77 1779
11620.79 1705
11621.80 1693
11622.82 1714
11623.84 1714
11624.86 1646
11625.88 1586
11626.89 1624
11627.91 1637
11628.93 1612
11629.95 1553
11630.96 1589
11631.98 1539
11633.00 1547
11634.02 1571
11635.04 1573
11636.06 1543
11637.07 1584
11638.09 1602
11639.11 1592
11640.13 1612
11641.15 1598
11642.17 1571
11643.18 1614
11644.20 1547
11645.22 1485
11646.24 1475
11647.26 1423
11648.28 1366
11649.30 1406
11650.31 1387
11651.33 1363
11652.35 1330
11653.37 1297
11654.39 1323
11655.41 1351
11656.43 1320
11657.45 1364
11658.47 1345
11659.49 1310
11660.51 1356
11661.52 1351
11662.54 1385
11663.56 1345
11664.58 1383
11665.60 1336
11666.62 1321
11667.64 1351
11668.66 1429
11669.68 1424
11670.70 1392
11671.72 1437
11672.74 1457
11673.76 1435
11674.78 1425
11675.80 1457
11676.82 1440
11677.84 1476
11678.86 1454
11679.88 1484
11680.90 1516
11681.92 1483
11682.94 1503
11683.96 1485
11684.98 1468
11686.00 1447
11687.02 1428
11688.04 1446
11689.06 1434
11690.08 1442
11691.10 1388
11692.12 1410
11693.14 1364
11694.17 1382
11695.19 1402
11696.21 1332
11697.23 1346
11698.25 1374
11699.27 1377
11700.29 1319
11701.31 1325
11702.33 1298
11703.35 1328
11704.38 1274
11705.40 1283
11706.42 1260
11707.44 1228
11708.46 1276
11709.48 1265
11710.50 1251
11711.52 1262
11712.55 1209
11713.57 1274
11714.59 1267
11715.61 1243
11716.63 1227
11717.65 1197
11718.68 1196
11719.70 1241
11720.72 1171
11721.74 1214
11722.76 1174
11723.79 1147
11724.81 1129
11725.83 1160
11726.85 1126
11727.87 1133
11728.90 1129
11729.92 1125
11730.94 1144
11731.96 1100
11732.99 1124
11734.01 1143
11735.03 1153
11736.05 1112
11737.08 1064
11738.10 1088
11739.12 1086
11740.14 1081
11741.17 1114
11742.19 1099
11743.21 1074
11744.24 1069
11745.26 1137
11746.28 1074
11747.31 1073
11748.33 1045
11749.35 1096
11750.37 1111
11751.40 1076
11752.42 1052
11753.44 1037
11754.47 1041
11755.49 1031
11756.51 1068
11757.54 1052
11758.56 1008
11759.59 1035
11760.61 1040
11761.63 988
11762.66 987
11763.68 991
11764.70 997
11765.73 1014
11766.75 969
11767.78 958
11768.80 971
11769.82 958
11770.85 943
11771.87 973
11772.90 943
11773.92 981
11774.94 1011
11775.97 984
11776.99 969
11778.02 951
11779.04 962
11780.07 983
11781.09 992
11782.12 970
11783.14 1002
11784.16 948
11785.19 930
11786.21 938
11787.24 953
11788.26 962
11789.29 944
11790.31 944
11791.34 1004
11792.36 954
11793.39 955
11794.41 1000
11795.44 927
11796.46 890
11797.49 933
11798.51 965
11799.54 917
11800.57 924
11801.59 930
11802.62 954
11803.64 952
11804.67 969
11805.69 923
11806.72 935
11807.74 895
11808.77 924
11809.80 932
11810.82 933
11811.85 945
11812.87 926
11813.90 953
11814.92 949
11815.95 924
11816.98 907
11818.00 951
11819.03 932
11820.06 959
11821.08 957
11822.11 916
11823.13 927
11824.16 889
11825.19 943
11826.21 955
11827.24 947
11828.27 924
11829.29 981
11830.32 944
11831.35 932
11832.37 953
11833.40 956
11834.43 980
11835.45 967
11836.48 984
11837.51 951
11838.53 898
11839.56 934
11840.59 961
11841.62 928
11842.64 937
11843.67 962
11844.70 966
11845.73 930
11846.75 894
11847.78 964
11848.81 942
11849.84 917
11850.86 926
11851.89 985
11852.92 945
11853.95 914
11854.97 926
11856.00 945
11857.03 960
11858.06 959
11859.08 925
11860.11 931
11861.14 942
11862.17 935
11863.20 934
11864.22 947
11865.25 911
11866.28 937
11867.31 929
11868.34 942
11869.37 959
11870.39 953
11871.42 967
11872.45 974
11873.48 979
11874.51 975
11875.54 969
11876.57 972
11877.59 948
11878.62 957
11879.65 997
11880.68 1000
11881.71 1011
11882.74 994
11883.77 993
11884.80 986
11885.83 1017
11886.86 1022
11887.88 1002
11888.91 1051
11889.94 1006
11890.97 1008
11892.00 1015
11893.03 1004
11894.06 1025
11895.09 1016
11896.12 1032
11897.15 1071
11898.18 1075
11899.21 1096
11900.24 1067
11901.27 1138
11902.30 1151
11903.33 1143
11904.36 1080
11905.39 1075
11906.42 1144
11907.45 1148
11908.48 1151
11909.51 1202
11910.54 1132
11911.57 1103
11912.60 1113
11913.63 1105
11914.66 1071
11915.69 1083
11916.72 1107
11917.75 1090
11918.78 1027
11919.81 1072
11920.84 1060
11921.87 1107
11922.90 1114
11923.93 1092
11924.96 1169
11925.99 1109
11927.03 1156
11928.06 1134
11929.09 1218
11930.12 1236
11931.15 1274
11932.18 1304
11933.21 1345
11934.24 1342
11935.27 1324
11936.30 1347
11937.34 1305
11938.37 1264
11939.40 1227
11940.43 1248
11941.46 1211
11942.49 1163
11943.52 1155
11944.56 1152
11945.59 1101
11946.62 1057
11947.65 1100
11948.68 1027
11949.72 1040
11950.75 1021
11951.78 999
11952.81 1012
11953.84 993
11954.87 1042
11955.91 1018
11956.94 996
11957.97 981
11959.00 973
11960.04 976
11961.07 985
11962.10 1009
11963.13 961
11964.17 964
11965.20 998
11966.23 1044
11967.26 987
11968.30 992
11969.33 972
11970.36 1007
11971.39 982
11972.43 980
11973.46 1015
11974.49 1039
11975.53 1021
11976.56 1006
11977.59 994
11978.62 1014
11979.66 1021
11980.69 1026
11981.72 1006
11982.76 1048
11983.79 1009
11984.82 1010
11985.86 992
11986.89 961
11987.92 1026
11988.96 1001
11989.99 1048
11991.02 975
11992.06 957
11993.09 996
11994.13 1056
11995.16 1038
11996.19 1020
11997.23 1075
11998.26 1053
11999.30 1014
12000.33 990
12001.36 1035
12002.40 1073
12003.43 1050
12004.47 1058
12005.50 1068
12006.53 1021
12007.57 1058
12008.60 1078
12009.64 1068
12010.67 1026
12011.71 1093
12012.74 1062
12013.78 1076
12014.81 1102
12015.85 1152
12016.88 1140
12017.91 1147
12018.95 1107
12019.98 1142
12021.02 1134
12022.05 1153
12023.09 1129
12024.12 1074
12025.16 1116
12026.19 1121
12027.23 1126
12028.26 1116
12029.30 1090
12030.34 1073
12031.37 1074
12032.41 1116
12033.44 1105
12034.48 1080
12035.51 1081
12036.55 1062
12037.58 1097
12038.62 1072
12039.66 1072
12040.69 1044
12041.73 1065
12042.76 1062
12043.80 1061
12044.83 1066
12045.87 1104
12046.91 1053
12047.94 1071
12048.98 1086
12050.01 1098
12051.05 1082
12052.09 1082
12053.12 1098
12054.16 1073
12055.20 1029
12056.23 1061
12057.27 1057
12058.31 1042
12059.34 1035
12060.38 1077
12061.42 1068
12062.45 1098
12063.49 1072
12064.53 1060
12065.56 1034
12066.60 1096
12067.64 1080
12068.67 1100
12069.71 1015
12070.75 1044
12071.78 1101
12072.82 1072
12073.86 1078
12074.90 1092
12075.93 1095
12076.97 1098
12078.01 1087
12079.05 1064
12080.08 1073
12081.12 1087
12082.16 1073
12083.20 1097
12084.23 1078
12085.27 1118
12086.31 1162
12087.35 1147
12088.38 1119
12089.42 1167
12090.46 1151
12091.50 1167
12092.54 1175
12093.57 1172
12094.61 1152
12095.65 1221
12096.69 1242
12097.73 1223
12098.76 1221
12099.80 1282
12100.84 1293
12101.88 1300
12102.92 1270
12103.96 1299
12104.99 1291
12106.03 1347
12107.07 1372
12108.11 1295
12109.15 1278
12110.19 1246
12111.23 1268
12112.27 1231
12113.30 1215
12114.34 1156
12115.38 1140
12116.42 1125
12117.46 1140
12118.50 1088
12119.54 1076
12120.58 1067
12121.62 1068
12122.66 1028
12123.70 1036
12124.74 1032
12125.77 1018
12126.81 1021
12127.85 999
12128.89 995
12129.93 984
12130.97 1011
12132.01 1000
12133.05 1019
12134.09 950
12135.13 983
12136.17 938
12137.21 955
12138.25 961
12139.29 958
12140.33 981
12141.37 976
12142.41 1002
12143.45 942
12144.49 934
12145.53 951
12146.57 968
12147.61 922
12148.65 918
12149.69 939
12150.73 947
12151.77 929
12152.81 921
12153.86 894
12154.90 890
12155.94 937
12156.98 909
12158.02 914
12159.06 912
12160.10 900
12161.14 924
12162.18 939
12163.22 913
12164.26 946
12165.31 934
12166.35 895
12167.39 918
12168.43 892
12169.47 877
12170.51 891
12171.55 880
12172.59 897
12173.64 912
12174.68 910
12175.72 911
12176.76 878
12177.80 871
12178.84 890
12179.89 899
12180.93 874
12181.97 889
12183.01 910
12184.05 900
12185.09 917
12186.14 930
12187.18 930
12188.22 927
12189.26 910
12190.31 937
12191.35 904
12192.39 850
12193.43 851
12194.47 884
12195.52 913
12196.56 923
12197.60 899
12198.64 869
12199.69 887
12200.73 922
12201.77 879
12202.81 905
12203.86 853
12204.90 826
12205.94 867
12206.99 889
12208.03 872
12209.07 871
12210.11 909
12211.16 920
12212.20 900
12213.24 873
12214.29 870
12215.33 869
12216.37 882
12217.42 920
12218.46 876
12219.50 862
12220.55 890
12221.59 866
12222.63 899
12223.68 889
12224.72 895
12225.77 884
12226.81 874
12227.85 876
12228.90 847
12229.94 902
12230.98 912
12232.03 892
12233.07 912
12234.12 878
12235.16 904
12236.20 878
12237.25 855
12238.29 863
12239.34 841
12240.38 891
12241.43 858
12242.47 859
12243.52 841
12244.56 822
12245.60 815
12246.65 885
12247.69 882
12248.74 837
12249.78 828
12250.83 830
12251.87 832
12252.92 835
12253.96 828
12255.01 803
12256.05 805
12257.10 808
12258.14 814
12259.19 792
12260.23 793
12261.28 771
12262.32 780
12263.37 784
12264.41 803
12265.46 816
12266.50 819
12267.55 807
12268.60 772
12269.64 781
12270.69 804
12271.73 772
12272.78 820
12273.82 812
12274.87 788
12275.92 778
12276.96 768
12278.01 801
12279.05 763
12280.10 799
12281.14 776
12282.19 761
12283.24 797
12284.28 780
12285.33 772
12286.38 786
12287.42 755
12288.47 768
12289.51 795
12290.56 785
12291.61 795
12292.65 775
12293.70 768
12294.75 819
12295.79 791
12296.84 774
12297.89 778
12298.93 772
12299.98 779
12301.03 771
12302.08 779
12303.12 786
12304.17 802
12305.22 766
12306.26 753
12307.31 794
12308.36 774
12309.41 800
12310.45 770
12311.50 777
12312.55 777
12313.59 750
12314.64 781
12315.69 727
12316.74 776
12317.78 765
12318.83 732
12319.88 774
12320.93 771
12321.98 750
12323.02 790
12324.07 757
12325.12 762
12326.17 735
12327.22 752
12328.26 751
12329.31 761
12330.36 732
12331.41 704
12332.46 731
12333.50 730
12334.55 715
12335.60 742
12336.65 733
12337.70 733
12338.75 738
12339.80 728
12340.84 761
12341.89 744
12342.94 728
12343.99 746
12345.04 697
12346.09 747
12347.14 783
12348.19 735
12349.23 713
12350.28 720
12351.33 732
12352.38 730
12353.43 722
12354.48 764
12355.53 714
12356.58 746
12357.63 802
12358.68 751
12359.73 727
12360.78 725
12361.82 753
12362.87 742
12363.92 776
12364.97 742
12366.02 750
12367.07 712
12368.12 761
12369.17 751
12370.22 708
12371.27 730
12372.32 777
12373.37 801
12374.42 752
12375.47 736
12376.52 800
12377.57 743
12378.62 750
12379.67 738
12380.72 723
12381.77 750
12382.82 759
12383.87 764
12384.92 776
12385.98 737
12387.03 773
12388.08 760
12389.13 789
12390.18 759
12391.23 717
12392.28 765
12393.33 807
12394.38 766
12395.43 748
12396.48 759
12397.53 791
12398.59 764
12399.64 759
12400.69 744
12401.74 742
12402.79 731
12403.84 794
12404.89 756
12405.94 743
12407.00 802
12408.05 814
12409.10 755
12410.15 814
12411.20 788
12412.25 773
12413.30 814
12414.36 813
12415.41 794
12416.46 822
12417.51 811
12418.56 794
12419.62 772
12420.67 831
12421.72 832
12422.77 794
12423.82 815
12424.88 832
12425.93 812
12426.98 774
12428.03 786
12429.08 773
12430.14 793
12431.19 791
12432.24 800
12433.29 806
12434.35 820
12435.40 817
12436.45 799
12437.51 764
12438.56 791
12439.61 791
12440.66 822
12441.72 823
12442.77 837
12443.82 833
12444.88 802
12445.93 794
12446.98 784
12448.03 801
12449.09 843
12450.14 830
12451.19 823
12452.25 846
12453.30 789
12454.35 794
12455.41 814
12456.46 840
12457.51 842
12458.57 826
12459.62 836
12460.68 824
12461.73 818
12462.78 781
12463.84 876
12464.89 842
12465.94 880
12467.00 871
12468.05 909
12469.11 907
12470.16 916
12471.21 937
12472.27 939
12473.32 907
12474.38 930
12475.43 974
12476.49 926
12477.54 972
12478.60 993
12479.65 1037
12480.70 1017
12481.76 995
12482.81 1069
12483.87 1069
12484.92 1098
12485.98 1132
12487.03 1159
12488.09 1156
12489.14 1185
12490.20 1233
12491.25 1271
12492.31 1312
12493.36 1353
12494.42 1373
12495.47 1426
12496.53 1427
12497.58 1384
12498.64 1417
12499.69 1441
12500.75 1408
12501.80 1346
12502.86 1370
12503.91 1347
12504.97 1300
12506.03 1313
12507.08 1228
12508.14 1165
12509.19 1131
12510.25 1098
12511.30 1133
12512.36 1067
12513.42 1021
12514.47 1032
12515.53 1008
12516.58 958
12517.64 968
12518.70 1022
12519.75 1020
12520.81 971
12521.87 971
12522.92 986
12523.98 959
12525.03 981
12526.09 959
12527.15 981
12528.20 953
12529.26 978
12530.32 939
12531.37 946
12532.43 931
12533.49 955
12534.54 985
12535.60 965
12536.66 1001
12537.71 1006
12538.77 962
12539.83 967
12540.89 935
12541.94 1004
12543.00 984
12544.06 951
12545.11 979
12546.17 995
12547.23 989
12548.29 985
12549.34 975
12550.40 997
12551.46 1002
12552.52 1016
12553.57 969
12554.63 1007
12555.69 1011
12556.75 963
12557.80 1012
12558.86 1010
12559.92 1016
12560.98 1031
12562.04 1011
12563.09 1067
12564.15 1066
12565.21 1071
12566.27 1150
12567.33 1133
12568.39 1113
12569.44 1164
12570.50 1167
12571.56 1206
12572.62 1265
12573.68 1269
12574.74 1314
12575.79 1281
12576.85 1247
12577.91 1313
12578.97 1390
12580.03 1361
12581.09 1336
12582.15 1322
12583.20 1258
12584.26 1241
12585.32 1234
12586.38 1214
12587.44 1218
12588.50 1193
12589.56 1147
12590.62 1129
12591.68 1120
12592.74 1115
12593.80 1129
12594.86 1059
12595.91 1060
12596.97 1079
12598.03 1092
12599.09 1084
12600.15 1104
12601.21 1052
12602.27 1085
12603.33 1096
12604.39 1060
12605.45 1040
12606.51 1019
12607.57 1079
12608.63 1044
12609.69 1053
12610.75 1069
12611.81 1069
12612.87 1082
12613.93 1109
12614.99 1022
12616.05 1055
12617.11 1068
12618.17 1040
12619.23 1032
12620.29 1068
12621.35 1064
12622.41 1085
12623.47 1069
12624.53 1030
12625.60 1016
12626.66 1029
12627.72 1036
12628.78 996
12629.84 1016
12630.90 1008
12631.96 1031
12633.02 987
12634.08 1025
12635.14 989
12636.20 975
12637.27 1016
12638.33 995
12639.39 1001
12640.45 1035
12641.51 1060
12642.57 1055
12643.63 1071
12644.69 1055
12645.76 1040
12646.82 1016
12647.88 1052
12648.94 1085
12650.00 1121
12651.06 1053
12652.13 1126
12653.19 1145
12654.25 1115
12655.31 1093
12656.37 1126
12657.44 1149
12658.50 1169
12659.56 1130
12660.62 1152
12661.68 1161
12662.75 1125
12663.81 1136
12664.87 1114
12665.93 1144
12666.99 1109
12668.06 1125
12669.12 1136
12670.18 1136
12671.24 1165
12672.31 1125
12673.37 1164
12674.43 1124
12675.50 1088
12676.56 1140
12677.62 1115
12678.68 1081
12679.75 1166
12680.81 1178
12681.87 1169
12682.94 1184
12684.00 1165
12685.06 1138
12686.13 1194
12687.19 1260
12688.25 1234
12689.31 1172
12690.38 1197
12691.44 1255
12692.51 1234
12693.57 1290
12694.63 1293
12695.70 1262
12696.76 1251
12697.82 1293
12698.89 1265
12699.95 1313
12701.01 1311
12702.08 1305
12703.14 1353
12704.21 1354
12705.27 1359
12706.33 1357
12707.40 1406
12708.46 1395
12709.53 1360
12710.59 1378
12711.65 1359
12712.72 1304
12713.78 1293
12714.85 1237
12715.91 1256
12716.98 1248
12718.04 1275
12719.11 1205
12720.17 1180
12721.23 1204
12722.30 1267
12723.36 1189
12724.43 1189
12725.49 1186
12726.56 1109
12727.62 1108
12728.69 1167
12729.75 1181
12730.82 1150
12731.88 1182
12732.95 1155
12734.01 1141
12735.08 1107
12736.14 1097
12737.21 1128
12738.28 1143
12739.34 1057
12740.41 1074
12741.47 1083
12742.54 1044
12743.60 1096
12744.67 1064
12745.73 1064
12746.80 1030
12747.87 1035
12748.93 1051
12750.00 1089
12751.06 1099
12752.13 1035
12753.19 1030
12754.26 1024
12755.33 1010
12756.39 991
12757.46 981
12758.53 989
12759.59 979
12760.66 952
12761.72 952
12762.79 957
12763.86 950
12764.92 916
12765.99 916
12767.06 935
12768.12 911
12769.19 932
12770.26 933
12771.32 926
12772.39 913
12773.46 897
12774.52 1010
12775.59 918
12776.66 912
12777.72 916
12778.79 903
12779.86 946
12780.93 902
12781.99 905
12783.06 916
12784.13 906
12785.20 925
12786.26 913
12787.33 904
12788.40 933
12789.46 929
12790.53 939
12791.60 917
12792.67 917
12793.74 908
12794.80 888
12795.87 892
12796.94 903
12798.01 910
12799.07 923
12800.14 920
12801.21 878
12802.28 879
12803.35 828
12804.41 881
12805.48 891
12806.55 854
12807.62 848
12808.69 898
12809.76 902
12810.82 837
12811.89 859
12812.96 866
12814.03 887
12815.10 852
12816.17 867
12817.24 885
12818.30 891
12819.37 883
12820.44 864
12821.51 863
12822.58 831
12823.65 873
12824.72 897
12825.79 875
12826.86 844
12827.92 846
12828.99 840
12830.06 861
12831.13 826
12832.20 855
12833.27 821
12834.34 829
12835.41 827
12836.48 811
12837.55 848
12838.62 818
12839.69 845
12840.76 777
12841.83 760
12842.90 837
12843.97 803
12845.04 764
12846.11 813
12847.18 784
12848.25 791
12849.32 787
12850.39 800
12851.46 761
12852.53 788
12853.60 753
12854.67 789
12855.74 739
12856.81 731
12857.88 748
12858.95 792
12860.02 817
12861.09 796
12862.16 766
12863.23 750
12864.30 751
12865.37 741
12866.44 740
12867.51 763
12868.58 786
12869.65 733
12870.73 743
12871.80 734
12872.87 756
12873.94 723
12875.01 735
12876.08 712
12877.15 704
12878.22 765
12879.29 728
12880.37 713
12881.44 703
12882.51 725
12883.58 727
12884.65 728
12885.72 736
12886.79 721
12887.87 713
12888.94 720
12890.01 714
12891.08 727
12892.15 679
12893.22 682
12894.30 676
12895.37 689
12896.44 695
12897.51 676
12898.58 716
12899.66 689
12900.73 699
12901.80 671
12902.87 651
12903.94 662
12905.02 692
12906.09 654
12907.16 682
12908.23 665
12909.31 697
12910.38 689
12911.45 680
12912.52 713
12913.60 692
12914.67 702
12915.74 661
12916.82 683
12917.89 679
12918.96 700
12920.03 672
12921.11 651
12922.18 716
12923.25 684
12924.33 698
12925.40 705
12926.47 676
12927.55 693
12928.62 680
12929.69 682
12930.77 688
12931.84 635
12932.91 695
12933.99 637
12935.06 666
12936.13 638
12937.21 672
12938.28 643
12939.35 693
12940.43 677
12941.50 663
12942.58 685
12943.65 697
12944.72 677
12945.80 679
12946.87 687
12947.95 659
12949.02 656
12950.09 652
12951.17 665
12952.24 638
12953.32 667
12954.39 654
12955.47 685
12956.54 689
12957.62 657
12958.69 667
12959.76 663
12960.84 654
12961.91 648
12962.99 666
12964.06 649
12965.14 647
12966.21 637
12967.29 660
12968.36 632
12969.44 657
12970.51 655
12971.59 670
12972.66 651
12973.74 670
12974.81 657
12975.89 640
12976.96 687
12978.04 683
12979.11 671
12980.19 681
12981.27 657
12982.34 638
12983.42 640
12984.49 650
12985.57 732
12986.64 704
12987.72 675
12988.79 698
12989.87 702
12990.95 708
12992.02 670
12993.10 705
12994.17 696
12995.25 695
12996.33 695
12997.40 676
12998.48 721
12999.56 708
13000.63 673
13001.71 686
13002.78 719
13003.86 700
13004.94 680
13006.01 694
13007.09 701
13008.17 667
13009.24 687
13010.32 665
13011.40 691
13012.47 694
13013.55 683
13014.63 669
13015.70 696
13016.78 668
13017.86 726
13018.94 721
13020.01 713
13021.09 723
13022.17 738
13023.24 745
13024.32 718
13025.40 668
13026.48 698
13027.55 729
13028.63 726
13029.71 706
13030.79 753
13031.86 719
13032.94 727
13034.02 745
13035.10 685
13036.17 741
13037.25 705
13038.33 761
13039.41 735
13040.49 747
13041.56 733
13042.64 779
13043.72 770
13044.80 738
13045.88 730
13046.95 748
13048.03 728
13049.11 746
13050.19 765
13051.27 744
13052.35 748
13053.42 737
13054.50 749
13055.58 743
13056.66 761
13057.74 797
13058.82 800
13059.90 751
13060.97 733
13062.05 724
13063.13 748
13064.21 752
13065.29 754
13066.37 754
13067.45 723
13068.53 717
13069.61 752
13070.69 762
13071.76 736
13072.84 718
13073.92 734
13075.00 711
13076.08 739
13077.16 732
13078.24 708
13079.32 713
13080.40 727
13081.48 676
13082.56 744
13083.64 660
13084.72 664
13085.80 646
13086.88 699
13087.96 688
13089.04 673
13090.12 670
13091.20 664
13092.28 663
13093.36 693
13094.44 651
13095.52 662
13096.60 676
13097.68 705
13098.76 678
13099.84 675
13100.92 701
13102.00 663
13103.08 681
13104.16 675
13105.24 687
13106.32 695
13107.40 676
13108.48 648
13109.57 667
13110.65 662
13111.73 666
13112.81 659
13113.89 668
13114.97 646
13116.05 640
13117.13 682
13118.21 638
13119.29 702
13120.38 685
13121.46 697
13122.54 662
13123.62 675
13124.70 685
13125.78 675
13126.86 682
13127.95 675
13129.03 680
13130.11 678
13131.19 668
13132.27 637
13133.35 628
13134.44 654
13135.52 692
13136.60 639
13137.68 668
13138.76 650
13139.85 675
13140.93 651
13142.01 649
13143.09 656
13144.17 660
13145.26 640
13146.34 680
13147.42 665
13148.50 662
13149.59 654
13150.67 633
13151.75 655
13152.83 678
13153.92 645
13155.00 641
13156.08 718
13157.16 674
13158.25 666
13159.33 647
13160.41 702
13161.50 675
13162.58 653
13163.66 670
13164.74 696
13165.83 674
13166.91 605
13167.99 666
13169.08 654
13170.16 660
13171.24 654
13172.33 656
13173.41 644
13174.49 638
13175.58 680
13176.66 683
13177.75 641
13178.83 657
13179.91 659
13181.00 663
13182.08 684
13183.16 651
13184.25 662
13185.33 652
13186.42 658
13187.50 651
13188.58 662
13189.67 680
13190.75 654
13191.84 671
13192.92 692
13194.00 676
13195.09 677
13196.17 700
13197.26 667
13198.34 709
13199.43 666
13200.51 681
13201.60 646
13202.68 686
13203.76 654
13204.85 663
13205.93 713
13207.02 693
13208.10 664
13209.19 675
13210.27 682
13211.36 690
13212.44 676
13213.53 698
13214.61 660
13215.70 617
13216.78 637
13217.87 625
13218.95 649
13220.04 658
13221.13 668
13222.21 671
13223.30 674
13224.38 679
13225.47 656
13226.55 701
13227.64 667
13228.72 652
13229.81 660
13230.90 664
13231.98 668
13233.07 689
13234.15 703
13235.24 707
13236.33 687
13237.41 674
13238.50 665
13239.58 658
13240.67 667
13241.76 712
13242.84 727
13243.93 693
13245.01 679
13246.10 729
13247.19 725
13248.27 684
13249.36 707
13250.45 713
13251.53 755
13252.62 666
13253.71 731
13254.79 720
13255.88 732
13256.97 691
13258.05 717
13259.14 720
13260.23 754
13261.32 691
13262.40 728
13263.49 725
13264.58 733
13265.66 687
13266.75 711
13267.84 693
13268.93 694
13270.01 699
13271.10 715
13272.19 735
13273.28 755
13274.36 776
13275.45 722
13276.54 725
13277.63 721
13278.71 720
13279.80 755
13280.89 736
13281.98 741
13283.07 743
13284.15 765
13285.24 778
13286.33 787
13287.42 789
13288.51 779
13289.59 818
13290.68 809
13291.77 742
13292.86 750
13293.95 758
13295.04 776
13296.12 786
13297.21 790
13298.30 789
13299.39 785
13300.48 818
13301.57 777
13302.66 789
13303.74 794
13304.83 805
13305.92 830
13307.01 793
13308.10 791
13309.19 801
13310.28 836
13311.37 819
13312.46 843
13313.55 811
13314.63 823
13315.72 835
13316.81 841
13317.90 831
13318.99 833
13320.08 845
13321.17 813
13322.26 828
13323.35 851
13324.44 817
13325.53 798
13326.62 806
13327.71 788
13328.80 814
13329.89 785
13330.98 824
13332.07 828
13333.16 811
13334.25 855
13335.34 866
13336.43 814
13337.52 818
13338.61 828
13339.70 831
13340.79 814
13341.88 801
13342.97 823
13344.06 849
13345.15 796
13346.24 756
13347.33 812
13348.42 829
13349.51 774
13350.60 863
13351.69 855
13352.79 856
13353.88 821
13354.97 865
13356.06 855
13357.15 834
13358.24 857
13359.33 858
13360.42 874
13361.51 880
13362.60 867
13363.70 868
13364.79 853
13365.88 863
13366.97 890
13368.06 932
13369.15 934
13370.24 906
13371.34 907
13372.43 890
13373.52 903
13374.61 888
13375.70 898
13376.79 859
13377.89 898
13378.98 835
13380.07 830
13381.16 865
13382.25 862
13383.34 864
13384.44 846
13385.53 841
13386.62 765
13387.71 784
13388.81 830
13389.90 799
13390.99 794
13392.08 798
13393.18 810
13394.27 825
13395.36 801
13396.45 783
13397.55 786
13398.64 808
13399.73 808
13400.82 776
13401.92 789
13403.01 777
13404.10 799
13405.19 804
13406.29 751
13407.38 774
13408.47 797
13409.57 748
13410.66 749
13411.75 737
13412.85 785
13413.94 815
13415.03 833
13416.13 800
13417.22 803
13418.31 808
13419.41 758
13420.50 769
13421.59 816
13422.69 769
13423.78 774
13424.87 838
13425.97 811
13427.06 783
13428.16 748
13429.25 768
13430.34 782
13431.44 802
13432.53 806
13433.63 743
13434.72 814
13435.81 810
13436.91 810
13438.00 774
13439.10 805
13440.19 801
13441.29 788
13442.38 823
13443.47 780
13444.57 797
13445.66 834
13446.76 787
13447.85 779
13448.95 801
13450.04 806
13451.14 857
13452.23 808
13453.33 800
13454.42 862
13455.52 864
13456.61 889
13457.71 873
13458.80 845
13459.90 847
13460.99 859
13462.09 863
13463.18 863
13464.28 898
13465.37 873
13466.47 883
13467.56 863
13468.66 869
13469.76 865
13470.85 876
13471.95 838
13473.04 858
13474.14 873
13475.23 872
13476.33 856
13477.43 841
13478.52 894
13479.62 881
13480.71 902
13481.81 885
13482.91 907
13484.00 889
13485.10 860
13486.19 889
13487.29 882
13488.39 876
13489.48 884
13490.58 874
13491.68 867
13492.77 907
13493.87 918
13494.97 930
13496.06 957
13497.16 991
13498.26 932
13499.35 945
13500.45 973
13501.55 965
13502.64 952
13503.74 913
13504.84 922
13505.93 947
13507.03 990
13508.13 967
13509.22 957
13510.32 947
13511.42 956
13512.52 944
13513.61 946
13514.71 933
13515.81 907
13516.91 897
13518.00 894
13519.10 862
13520.20 834
13521.30 845
13522.39 846
13523.49 879
13524.59 833
13525.69 813
13526.79 796
13527.88 823
13528.98 833
13530.08 830
13531.18 802
13532.28 841
13533.37 808
13534.47 808
13535.57 805
13536.67 782
13537.77 793
13538.86 793
13539.96 814
13541.06 795
13542.16 809
13543.26 798
13544.36 764
13545.46 740
13546.55 765
13547.65 776
13548.75 785
13549.85 796
13550.95 759
13552.05 742
13553.15 757
13554.25 767
13555.35 728
13556.44 725
13557.54 776
13558.64 780
13559.74 780
13560.84 740
13561.94 742
13563.04 758
13564.14 717
13565.24 715
13566.34 737
13567.44 762
13568.54 763
13569.64 750
13570.74 712
13571.84 730
13572.94 739
13574.04 721
13575.14 754
13576.24 749
13577.33 725
13578.43 757
13579.53 748
13580.63 764
13581.74 769
13582.84 738
13583.94 760
13585.04 730
13586.14 750
13587.24 710
13588.34 696
13589.44 735
13590.54 728
13591.64 758
13592.74 756
13593.84 770
13594.94 736
13596.04 705
13597.14 791
13598.24 780
13599.34 734
13600.44 712
13601.54 701
13602.65 732
13603.75 765
13604.85 760
13605.95 781
13607.05 776
13608.15 721
13609.25 711
13610.35 719
13611.45 724
13612.56 739
13613.66 767
13614.76 776
13615.86 735
13616.96 735
13618.06 736
13619.16 776
13620.27 736
13621.37 710
13622.47 747
13623.57 730
13624.67 740
13625.78 774
13626.88 760
13627.98 792
13629.08 762
13630.18 754
13631.29 768
13632.39 762
13633.49 710
13634.59 711
13635.69 734
13636.80 771
13637.90 743
13639.00 746
13640.10 775
13641.21 750
13642.31 761
13643.41 794
13644.51 757
13645.62 763
13646.72 715
13647.82 766
13648.92 745
13650.03 759
13651.13 738
13652.23 757
13653.34 754
13654.44 736
13655.54 717
13656.65 770
13657.75 767
13658.85 763
13659.96 762
13661.06 752
13662.16 726
13663.27 727
13664.37 724
13665.47 725
13666.58 761
13667.68 752
13668.78 737
13669.89 729
13670.99 756
13672.09 762
13673.20 772
13674.30 719
13675.41 716
13676.51 740
13677.61 749
13678.72 751
13679.82 792
13680.93 793
13682.03 736
13683.13 775
13684.24 753
13685.34 753
13686.45 756
13687.55 750
13688.66 764
13689.76 741
13690.86 727
13691.97 714
13693.07 721
13694.18 793
13695.28 763
13696.39 755
13697.49 802
13698.60 769
13699.70 772
13700.81 781
13701.91 792
13703.02 767
13704.12 807
13705.23 810
13706.33 794
13707.44 774
13708.54 797
13709.65 794
13710.75 788
13711.86 786
13712.96 795
13714.07 762
13715.18 784
13716.28 796
13717.39 819
13718.49 852
13719.60 848
13720.70 853
13721.81 827
13722.91 802
13724.02 859
13725.13 871
13726.23 866
13727.34 858
13728.44 857
13729.55 852
13730.66 902
13731.76 858
13732.87 882
13733.98 863
13735.08 894
13736.19 916
13737.29 927
13738.40 936
13739.51 884
13740.61 926
13741.72 903
13742.83 914
13743.93 933
13745.04 927
13746.15 997
13747.25 957
13748.36 931
13749.47 999
13750.57 1024
13751.68 1019
13752.79 1012
13753.90 982
13755.00 986
13756.11 1039
13757.22 1023
13758.32 1068
13759.43 1061
13760.54 1128
13761.65 1074
13762.75 1078
13763.86 1077
13764.97 1113
13766.08 1146
13767.18 1167
13768.29 1196
13769.40 1153
13770.51 1173
13771.61 1209
13772.72 1209
13773.83 1258
13774.94 1246
13776.05 1228
13777.15 1255
13778.26 1209
13779.37 1212
13780.48 1206
13781.59 1208
13782.69 1161
13783.80 1157
13784.91 1164
13786.02 1138
13787.13 1073
13788.24 1017
13789.34 1038
13790.45 1042
13791.56 1054
13792.67 1009
13793.78 990
13794.89 980
13796.00 946
13797.10 942
13798.21 944
13799.32 956
13800.43 950
13801.54 932
13802.65 914
13803.76 926
13804.87 887
13805.98 890
13807.09 913
13808.20 896
13809.30 884
13810.41 877
13811.52 919
13812.63 949
13813.74 888
13814.85 883
13815.96 897
13817.07 871
13818.18 867
13819.29 873
13820.40 893
13821.51 857
13822.62 879
13823.73 861
13824.84 859
13825.95 853
13827.06 869
13828.17 841
13829.28 850
13830.39 842
13831.50 852
13832.61 825
13833.72 855
13834.83 854
13835.94 840
13837.05 815
13838.16 822
13839.27 874
13840.38 878
13841.49 840
13842.60 834
13843.71 825
13844.82 801
13845.94 844
13847.05 883
13848.16 845
13849.27 843
13850.38 875
13851.49 896
13852.60 909
13853.71 857
13854.82 853
13855.93 847
13857.05 860
13858.16 855
13859.27 882
13860.38 888
13861.49 879
13862.60 850
13863.71 868
13864.83 838
13865.94 858
13867.05 893
13868.16 879
13869.27 859
13870.38 838
13871.50 864
13872.61 871
13873.72 869
13874.83 855
13875.94 866
13877.05 853
13878.17 899
13879.28 895
13880.39 845
13881.50 799
13882.62 827
13883.73 885
13884.84 889
13885.95 864
13887.06 867
13888.18 879
13889.29 881
13890.40 887
13891.51 854
13892.63 872
13893.74 897
13894.85 907
13895.97 925
13897.08 928
13898.19 909
13899.30 840
13900.42 876
13901.53 866
13902.64 831
13903.76 883
13904.87 868
13905.98 858
13907.10 888
13908.21 873
13909.32 851
13910.44 837
13911.55 814
13912.66 795
13913.78 783
13914.89 786
13916.00 770
13917.12 831
13918.23 773
13919.34 803
13920.46 812
13921.57 819
13922.68 802
13923.80 777
13924.91 786
13926.03 808
13927.14 812
13928.25 796
13929.37 779
13930.48 809
13931.60 816
13932.71 791
13933.83 768
13934.94 750
13936.05 804
13937.17 809
13938.28 802
13939.40 782
13940.51 764
13941.63 778
13942.74 787
13943.86 768
13944.97 758
13946.09 779
13947.20 789
13948.32 733
13949.43 731
13950.55 773
13951.66 763
13952.78 760
13953.89 737
13955.01 771
13956.12 760
13957.24 779
13958.35 751
13959.47 775
13960.58 742
13961.70 745
13962.81 792
13963.93 800
13965.04 744
13966.16 773
13967.27 728
13968.39 749
13969.51 724
13970.62 770
13971.74 752
13972.85 765
13973.97 759
13975.09 741
13976.20 756
13977.32 719
13978.43 728
13979.55 764
13980.67 787
13981.78 741
13982.90 756
13984.01 769
13985.13 732
13986.25 748
13987.36 770
13988.48 776
13989.60 765
13990.71 769
13991.83 760
13992.95 738
13994.06 787
13995.18 762
13996.30 749
13997.41 757
13998.53 770
13999.65 754
14000.76 789
14001.88 821
14003.00 757
14004.11 721
14005.23 741
14006.35 778
14007.47 769
14008.58 780
14009.70 800
14010.82 817
14011.94 797
14013.05 762
14014.17 755
14015.29 773
14016.41 823
14017.52 814
14018.64 810
14019.76 778
14020.88 778
14021.99 796
14023.11 812
14024.23 810
14025.35 860
14026.47 798
14027.58 760
14028.70 795
14029.82 786
14030.94 736
14032.06 750
14033.17 796
14034.29 822
14035.41 770
14036.53 723
14037.65 746
14038.77 749
14039.88 741
14041.00 755
14042.12 742
14043.24 775
14044.36 758
14045.48 720
14046.60 734
14047.72 749
14048.83 736
14049.95 712
14051.07 721
14052.19 710
14053.31 725
14054.43 721
14055.55 742
14056.67 717
14057.79 741
14058.91 742
14060.03 751
14061.14 721
14062.26 702
14063.38 728
14064.50 768
14065.62 763
14066.74 769
14067.86 780
14068.98 766
14070.10 707
14071.22 737
14072.34 722
14073.46 758
14074.58 774
14075.70 765
14076.82 752
14077.94 743
14079.06 814
14080.18 791
14081.30 770
14082.42 802
14083.54 771
14084.66 821
14085.78 780
14086.90 790
14088.02 816
14089.14 804
14090.26 801
14091.38 816
14092.50 832
14093.63 824
14094.75 809
14095.87 772
14096.99 822
14098.11 813
14099.23 832
14100.35 834
14101.47 835
14102.59 829
14103.71 823
14104.83 804
14105.96 800
14107.08 826
14108.20 814
14109.32 814
14110.44 754
14111.56 763
14112.68 767
14113.80 744
14114.93 770
14116.05 768
14117.17 736
14118.29 736
14119.41 716
14120.53 728
14121.66 699
14122.78 715
14123.90 721
14125.02 746
14126.14 684
14127.27 681
14128.39 726
14129.51 679
14130.63 680
14131.75 680
14132.88 690
14134.00 663
14135.12 703
14136.24 702
14137.37 671
14138.49 696
14139.61 663
14140.73 669
14141.86 676
14142.98 657
14144.10 697
14145.22 643
14146.35 633
14147.47 691
14148.59 660
14149.71 684
14150.84 642
14151.96 647
14153.08 677
14154.21 667
14155.33 662
14156.45 651
14157.58 696
14158.70 651
14159.82 636
14160.95 627
14162.07 664
14163.19 680
14164.32 705
14165.44 704
14166.56 676
14167.69 683
14168.81 650
14169.93 616
14171.06 654
14172.18 686
14173.31 630
14174.43 605
14175.55 667
14176.68 640
14177.80 650
14178.93 633
14180.05 657
14181.17 643
14182.30 627
14183.42 654
14184.55 628
14185.67 612
14186.79 619
14187.92 640
14189.04 639
14190.17 595
14191.29 607
14192.42 652
14193.54 617
14194.67 616
14195.79 634
14196.92 638
14198.04 597
14199.17 663
14200.29 648
14201.42 626
14202.54 610
14203.67 583
14204.79 626
14205.92 622
14207.04 594
14208.17 612
14209.29 616
14210.42 587
14211.54 616
14212.67 609
14213.79 575
14214.92 590
14216.04 604
14217.17 611
14218.29 588
14219.42 590
14220.55 603
14221.67 581
14222.80 589
14223.92 588
14225.05 592
14226.17 591
14227.30 572
14228.43 563
14229.55 600
14230.68 573
14231.81 583
14232.93 588
14234.06 604
14235.18 566
14236.31 572
14237.44 571
14238.56 557
14239.69 583
14240.82 558
14241.94 564
14243.07 585
14244.20 600
14245.32 587
14246.45 574
14247.58 572
14248.70 597
14249.83 590
14250.96 649
14252.08 573
14253.21 585
14254.34 582
14255.46 583
14256.59 557
14257.72 574
14258.85 542
14259.97 545
14261.10 569
14262.23 576
14263.35 583
14264.48 568
14265.61 582
14266.74 584
14267.86 593
14268.99 550
14270.12 551
14271.25 545
14272.38 588
14273.50 531
14274.63 565
14275.76 578
14276.89 577
14278.01 561
14279.14 525
14280.27 553
14281.40 567
14282.53 577
14283.66 582
14284.78 562
14285.91 557
14287.04 559
14288.17 560
14289.30 576
14290.43 553
14291.55 574
14292.68 548
14293.81 530
14294.94 550
14296.07 532
14297.20 549
14298.33 506
14299.45 534
14300.58 534
14301.71 566
14302.84 543
14303.97 518
14305.10 521
14306.23 543
14307.36 551
14308.49 533
14309.62 557
14310.75 556
14311.87 542
14313.00 538
14314.13 539
14315.26 521
14316.39 565
14317.52 531
14318.65 524
14319.78 524
14320.91 524
14322.04 561
14323.17 560
14324.30 501
14325.43 509
14326.56 512
14327.69 516
14328.82 496
14329.95 545
14331.08 536
14332.21 518
14333.34 520
14334.47 506
14335.60 488
14336.73 509
14337.86 514
14338.99 529
14340.12 526
14341.25 531
14342.38 550
14343.51 516
14344.64 510
14345.77 534
14346.90 533
14348.04 525
14349.17 496
14350.30 503
14351.43 531
14352.56 544
14353.69 530
14354.82 495
14355.95 514
14357.08 502
14358.21 507
14359.35 512
14360.48 527
14361.61 544
14362.74 551
14363.87 522
14365.00 521
14366.13 521
14367.26 536
14368.40 518
14369.53 531
14370.66 493
14371.79 507
14372.92 504
14374.05 537
14375.19 490
14376.32 524
14377.45 524
14378.58 529
14379.71 509
14380.85 518
14381.98 545
14383.11 547
14384.24 519
14385.37 511
14386.51 505
14387.64 500
14388.77 508
14389.90 516
14391.04 520
14392.17 507
14393.30 538
14394.43 516
14395.57 503
14396.70 481
14397.83 503
14398.96 538
14400.10 513
14401.23 527
14402.36 509
14403.50 517
14404.63 550
14405.76 526
14406.89 527
14408.03 544
14409.16 527
14410.29 515
14411.43 535
14412.56 541
14413.69 555
14414.83 549
14415.96 561
14417.09 541
14418.23 490
14419.36 495
14420.49 541
14421.63 535
14422.76 514
14423.90 557
14425.03 543
14426.16 539
14427.30 557
14428.43 521
14429.56 556
14430.70 569
14431.83 524
14432.97 542
14434.10 556
14435.24 559
14436.37 542
14437.50 589
14438.64 549
14439.77 555
14440.91 564
14442.04 533
14443.18 515
14444.31 577
14445.44 534
14446.58 517
14447.71 560
14448.85 563
14449.98 549
14451.12 559
14452.25 525
14453.39 559
14454.52 573
14455.66 570
14456.79 526
14457.93 573
14459.06 590
14460.20 559
14461.33 526
14462.47 519
14463.60 537
14464.74 542
14465.87 533
14467.01 575
14468.15 550
14469.28 573
14470.42 551
14471.55 550
14472.69 568
14473.82 555
14474.96 580
14476.09 568
14477.23 570
14478.37 565
14479.50 585
14480.64 581
14481.77 588
14482.91 592
14484.05 590
14485.18 559
14486.32 560
14487.45 567
14488.59 592
14489.73 603
14490.86 575
14492.00 578
14493.14 559
14494.27 537
14495.41 523
14496.55 547
14497.68 510
14498.82 552
14499.96 558
14501.09 547
14502.23 539
14503.37 537
14504.50 575
14505.64 532
14506.78 533
14507.91 571
14509.05 564
14510.19 541
14511.33 555
14512.46 560
14513.60 536
14514.74 530
14515.87 533
14517.01 561
14518.15 571
14519.29 544
14520.42 568
14521.56 548
14522.70 565
14523.84 569
14524.97 527
14526.11 552
14527.25 523
14528.39 508
14529.53 551
14530.66 571
14531.80 538
14532.94 550
14534.08 558
14535.22 502
14536.35 531
14537.49 519
14538.63 514
14539.77 556
14540.91 572
14542.05 568
14543.18 516
14544.32 495
14545.46 541
14546.60 564
14547.74 543
14548.88 534
14550.01 522
14551.15 525
14552.29 567
14553.43 526
14554.57 515
14555.71 509
14556.85 554
14557.99 537
14559.13 571
14560.26 543
14561.40 556
14562.54 591
14563.68 579
14564.82 520
14565.96 522
14567.10 594
14568.24 594
14569.38 600
14570.52 550
14571.66 555
14572.80 580
14573.94 568
14575.08 559
14576.22 569
14577.36 560
14578.50 551
14579.64 578
14580.78 582
14581.92 602
14583.06 570
14584.20 577
14585.34 593
14586.48 584
14587.62 577
14588.76 593
14589.90 599
14591.04 577
14592.18 594
14593.32 593
14594.46 584
14595.60 557
14596.74 592
14597.88 542
14599.02 594
14600.16 584
14601.30 601
14602.44 602
14603.58 600
14604.72 602
14605.86 610
14607.00 620
14608.15 637
14609.29 599
14610.43 611
14611.57 596
14612.71 620
14613.85 593
14614.99 602
14616.13 632
14617.27 608
14618.42 665
14619.56 630
14620.70 661
14621.84 622
14622.98 653
14624.12 640
14625.26 661
14626.41 702
14627.55 649
14628.69 659
14629.83 672
14630.97 681
14632.12 667
14633.26 687
14634.40 642
14635.54 685
14636.68 693
14637.83 680
14638.97 659
14640.11 669
14641.25 657
14642.39 656
14643.54 688
14644.68 682
14645.82 704
14646.96 627
14648.11 632
14649.25 629
14650.39 607
14651.53 624
14652.68 670
14653.82 610
14654.96 596
14656.11 567
14657.25 547
14658.39 560
14659.53 567
14660.68 591
14661.82 580
14662.96 579
14664.11 562
14665.25 555
14666.39 546
14667.54 578
14668.68 583
14669.82 589
14670.97 599
14672.11 575
14673.25 570
14674.40 565
14675.54 559
14676.68 547
14677.83 553
14678.97 567
14680.11 594
14681.26 560
14682.40 544
14683.55 541
14684.69 532
14685.83 522
14686.98 572
14688.12 554
14689.27 568
14690.41 572
14691.55 555
14692.70 525
14693.84 528
14694.99 576
14696.13 562
14697.28 539
14698.42 568
14699.56 526
14700.71 522
14701.85 540
14703.00 532
14704.14 571
14705.29 541
14706.43 528
14707.58 544
14708.72 565
14709.87 535
14711.01 528
14712.16 574
14713.30 511
14714.45 530
14715.59 562
14716.74 534
14717.88 528
14719.03 554
14720.17 516
14721.32 507
14722.46 524
14723.61 563
14724.76 554
14725.90 555
14727.05 523
14728.19 559
14729.34 575
14730.48 535
14731.63 555
14732.77 555
14733.92 564
14735.07 567
14736.21 571
14737.36 566
14738.50 569
14739.65 533
14740.80 586
14741.94 594
14743.09 587
14744.24 538
14745.38 605
14746.53 557
14747.67 566
14748.82 549
14749.97 554
14751.11 565
14752.26 570
14753.41 560
14754.55 564
14755.70 573
14756.85 550
14757.99 548
14759.14 577
14760.29 574
14761.43 546
14762.58 555
14763.73 594
14764.88 561
14766.02 549
14767.17 585
14768.32 546
14769.46 578
14770.61 598
14771.76 592
14772.91 591
14774.05 582
14775.20 594
14776.35 581
14777.50 573
14778.64 580
14779.79 622
14780.94 574
14782.09 605
14783.23 601
14784.38 581
14785.53 592
14786.68 594
14787.83 607
14788.97 575
14790.12 626
14791.27 611
14792.42 592
14793.57 601
14794.71 625
14795.86 602
14797.01 618
14798.16 595
14799.31 603
14800.46 611
14801.60 598
14802.75 619
14803.90 582
14805.05 603
14806.20 641
14807.35 609
14808.50 626
14809.64 611
14810.79 614
14811.94 600
14813.09 574
14814.24 615
14815.39 634
14816.54 578
14817.69 578
14818.84 574
14819.99 576
14821.14 599
14822.28 551
14823.43 577
14824.58 584
14825.73 607
14826.88 562
14828.03 541
14829.18 572
14830.33 564
14831.48 536
14832.63 556
14833.78 546
14834.93 479
14836.08 551
14837.23 551
14838.38 533
14839.53 534
14840.68 542
14841.83 517
14842.98 543
14844.13 510
14845.28 488
14846.43 495
14847.58 507
14848.73 534
14849.88 495
14851.03 478
14852.18 514
14853.33 527
14854.48 477
14855.63 504
14856.78 491
14857.93 503
14859.08 473
14860.24 489
14861.39 471
14862.54 486
14863.69 489
14864.84 487
14865.99 480
14867.14 480
14868.29 488
14869.44 497
14870.59 522
14871.75 490
14872.90 463
14874.05 481
14875.20 468
14876.35 471
14877.50 476
14878.65 467
14879.81 471
14880.96 466
14882.11 460
14883.26 464
14884.41 459
14885.56 481
14886.71 488
14887.87 462
14889.02 469
14890.17 509
14891.32 470
14892.47 459
14893.63 464
14894.78 475
14895.93 508
14897.08 453
14898.24 458
14899.39 475
14900.54 459
14901.69 487
14902.84 486
14904.00 479
14905.15 440
14906.30 452
14907.45 466
14908.61 455
14909.76 451
14910.91 478
14912.07 488
14913.22 462
14914.37 480
14915.52 458
14916.68 450
14917.83 479
14918.98 439
14920.14 502
14921.29 467
14922.44 479
14923.60 450
14924.75 474
14925.90 470
14927.06 483
14928.21 471
14929.36 502
14930.52 473
14931.67 451
14932.82 455
14933.98 455
14935.13 478
14936.28 455
14937.44 458
14938.59 456
14939.74 473
14940.90 452
14942.05 475
14943.21 506
14944.36 474
14945.51 451
14946.67 465
14947.82 456
14948.98 456
14950.13 422
14951.29 456
14952.44 464
14953.59 471
14954.75 453
14955.90 448
14957.06 455
14958.21 479
14959.37 455
14960.52 461
14961.68 452
14962.83 448
14963.99 458
14965.14 444
14966.29 461
14967.45 459
14968.60 452
14969.76 439
14970.91 425
14972.07 457
14973.22 443
14974.38 445
14975.54 419
14976.69 431
14977.85 447
14979.00 465
14980.16 439
14981.31 453
14982.47 381
14983.62 418
14984.78 426
14985.93 442
14987.09 428
14988.25 421
14989.40 443
14990.56 429
14991.71 433
14992.87 398
14994.02 439
14995.18 417
14996.34 428
14997.49 411
14998.65 415
14999.80 432
15000.96 432
15002.12 433
15003.27 452
15004.43 406
15005.59 401
15006.74 403
15007.90 429
15009.06 420
15010.21 385
15011.37 421
15012.53 403
15013.68 425
15014.84 401
15016.00 426
15017.15 411
15018.31 406
15019.47 407
15020.62 403
15021.78 402
15022.94 401
15024.09 456
15025.25 443
15026.41 399
15027.57 414
15028.72 421
15029.88 400
15031.04 431
15032.19 411
15033.35 420
15034.51 382
15035.67 394
15036.82 418
15037.98 421
15039.14 418
15040.30 415
15041.46 388
15042.61 417
15043.77 393
15044.93 394
15046.09 399
15047.25 401
15048.40 389
15049.56 394
15050.72 427
15051.88 425
15053.04 428
15054.19 434
15055.35 397
15056.51 387
15057.67 404
15058.83 414
15059.99 410
15061.14 403
15062.30 387
15063.46 421
15064.62 406
15065.78 379
15066.94 371
15068.10 400
15069.26 370
15070.41 392
15071.57 394
15072.73 386
15073.89 360
15075.05 411
15076.21 420
15077.37 417
15078.53 414
15079.69 411
15080.85 414
15082.00 400
15083.16 424
15084.32 427
15085.48 417
15086.64 414
15087.80 363
15088.96 391
15090.12 414
15091.28 384
15092.44 411
15093.60 397
15094.76 405
15095.92 407
15097.08 420
15098.24 421
15099.40 414
15100.56 423
15101.72 428
15102.88 405
15104.04 392
15105.20 417
15106.36 411
15107.52 392
15108.68 384
15109.84 407
15111.00 403
15112.16 417
15113.32 407
15114.48 430
15115.64 417
15116.80 409
15117.97 413
15119.13 406
15120.29 391
15121.45 393
15122.61 411
15123.77 438
15124.93 418
15126.09 383
15127.25 422
15128.41 420
15129.57 404
15130.74 388
15131.90 420
15133.06 403
15134.22 387
15135.38 389
15136.54 391
15137.70 390
15138.87 429
15140.03 427
15141.19 411
15142.35 420
15143.51 405
15144.67 424
15145.84 435
15147.00 428
15148.16 412
15149.32 406
15150.48 410
15151.65 394
15152.81 406
15153.97 411
15155.13 390
15156.29 433
15157.46 427
15158.62 429
15159.78 399
15160.94 429
15162.10 440
15163.27 404
15164.43 401
15165.59 420
15166.75 414
15167.92 444
15169.08 456
15170.24 416
15171.41 427
15172.57 398
15173.73 438
15174.89 420
15176.06 413
15177.22 426
15178.38 415
15179.55 421
15180.71 408
15181.87 439
15183.04 420
15184.20 430
15185.36 435
15186.53 439
15187.69 418
15188.85 451
15190.02 436
15191.18 434
15192.34 453
15193.51 439
15194.67 443
15195.83 431
15197.00 438
15198.16 439
15199.32 428
15200.49 421
15201.65 437
15202.82 427
15203.98 426
15205.14 437
15206.31 419
15207.47 425
15208.64 438
15209.80 422
15210.97 429
15212.13 443
15213.29 484
15214.46 471
15215.62 436
15216.79 462
15217.95 491
15219.12 475
15220.28 442
15221.45 444
15222.61 466
15223.78 477
15224.94 480
15226.10 472
15227.27 486
15228.43 487
15229.60 500
15230.76 453
15231.93 445
15233.09 478
15234.26 456
15235.43 487
15236.59 502
15237.76 472
15238.92 468
15240.09 439
15241.25 454
15242.42 456
15243.58 475
15244.75 483
15245.91 479
15247.08 435
15248.25 452
15249.41 427
15250.58 420
15251.74 449
15252.91 474
15254.07 463
15255.24 431
15256.41 443
15257.57 431
15258.74 434
15259.90 451
15261.07 430
15262.24 457
15263.40 451
15264.57 441
15265.74 446
15266.90 451
15268.07 444
15269.24 437
15270.40 430
15271.57 437
15272.73 393
15273.90 426
15275.07 413
15276.23 429
15277.40 409
15278.57 405
15279.74 438
15280.90 422
15282.07 436
15283.24 448
15284.40 448
15285.57 448
15286.74 455
15287.90 429
15289.07 427
15290.24 422
15291.41 424
15292.57 422
15293.74 417
15294.91 436
15296.08 432
15297.24 445
15298.41 437
15299.58 428
15300.75 402
15301.91 422
15303.08 429
15304.25 433
15305.42 436
15306.59 439
15307.75 453
15308.92 436
15310.09 426
15311.26 411
15312.43 401
15313.59 435
15314.76 435
15315.93 428
15317.10 374
15318.27 431
15319.44 428
15320.60 405
15321.77 410
15322.94 422
15324.11 442
15325.28 456
15326.45 449
15327.62 420
15328.79 400
15329.95 415
15331.12 429
15332.29 430
15333.46 427
15334.63 438
15335.80 457
15336.97 436
15338.14 418
15339.31 414
15340.48 438
15341.64 416
15342.81 438
15343.98 452
15345.15 456
15346.32 444
15347.49 437
15348.66 450
15349.83 416
15351.00 441
15352.17 411
15353.34 424
15354.51 414
15355.68 451
15356.85 435
15358.02 441
15359.19 429
15360.36 418
15361.53 428
15362.70 425
15363.87 443
15365.04 421
15366.21 446
15367.38 421
15368.55 439
15369.72 451
15370.89 433
15372.06 441
15373.23 436
15374.40 426
15375.57 469
15376.74 439
15377.91 444
15379.08 446
15380.25 443
15381.43 436
15382.60 438
15383.77 427
15384.94 439
15386.11 451
15387.28 449
15388.45 452
15389.62 427
15390.79 431
15391.96 398
15393.14 451
15394.31 448
15395.48 463
15396.65 446
15397.82 449
15398.99 436
15400.16 449
15401.34 454
15402.51 460
15403.68 423
15404.85 431
15406.02 431
15407.19 426
15408.37 409
15409.54 396
15410.71 448
15411.88 395
15413.05 419
15414.23 429
15415.40 425
15416.57 431
15417.74 423
15418.91 451
15420.09 435
15421.26 426
15422.43 420
15423.60 409
15424.78 426
15425.95 407
15427.12 429
15428.29 434
15429.47 442
15430.64 426
15431.81 414
15432.98 403
15434.16 413
15435.33 428
15436.50 447
15437.67 445
15438.85 454
15440.02 423
15441.19 429
15442.37 432
15443.54 427
15444.71 422
15445.89 468
15447.06 429
15448.23 402
15449.41 411
15450.58 433
15451.75 411
15452.93 398
15454.10 422
15455.27 398
15456.45 449
15457.62 427
15458.79 431
15459.97 421
15461.14 419
15462.32 406
15463.49 407
15464.66 412
15465.84 418
15467.01 398
15468.19 400
15469.36 385
15470.53 424
15471.71 408
15472.88 423
15474.06 401
15475.23 412
15476.41 451
15477.58 454
15478.75 426
15479.93 406
15481.10 416
15482.28 390
15483.45 415
15484.63 410
15485.80 434
15486.98 408
15488.15 433
15489.33 453
15490.50 431
15491.68 450
15492.85 404
15494.03 420
15495.20 445
15496.38 402
15497.55 420
15498.73 434
15499.90 409
15501.08 427
15502.25 396
15503.43 418
15504.60 437
15505.78 416
15506.96 428
15508.13 474
15509.31 407
15510.48 409
15511.66 441
15512.83 428
15514.01 425
15515.19 455
15516.36 422
15517.54 452
15518.71 442
15519.89 421
15521.07 426
15522.24 430
15523.42 438
15524.59 411
15525.77 429
15526.95 427
15528.12 431
15529.30 433
15530.48 434
15531.65 420
15532.83 416
15534.01 437
15535.18 430
15536.36 428
15537.54 420
15538.71 453
15539.89 415
15541.07 441
15542.24 452
15543.42 436
15544.60 391
15545.77 447
15546.95 421
15548.13 422
15549.30 424
15550.48 445
15551.66 437
15552.84 417
15554.01 457
15555.19 430
15556.37 444
15557.55 410
15558.72 434
15559.90 458
15561.08 453
15562.26 411
15563.43 427
15564.61 434
15565.79 444
15566.97 441
15568.14 467
15569.32 452
15570.50 467
15571.68 429
15572.86 458
15574.03 461
15575.21 439
15576.39 462
15577.57 466
15578.75 473
15579.93 432
15581.10 492
15582.28 473
15583.46 473
15584.64 457
15585.82 468
15587.00 464
15588.18 475
15589.35 476
15590.53 458
15591.71 470
15592.89 493
15594.07 456
15595.25 468
15596.43 487
15597.61 453
15598.78 495
15599.96 494
15601.14 474
15602.32 439
15603.50 485
15604.68 487
15605.86 478
15607.04 507
15608.22 494
15609.40 509
15610.58 491
15611.76 477
15612.94 498
15614.12 500
15615.30 500
15616.48 515
15617.66 489
15618.84 523
15620.01 489
15621.19 547
15622.37 511
15623.55 505
15624.73 568
15625.91 547
15627.09 554
15628.27 478
15629.46 545
15630.64 547
15631.82 550
15633.00 548
15634.18 563
15635.36 517
15636.54 476
15637.72 494
15638.90 545
15640.08 535
15641.26 522
15642.44 552
15643.62 557
15644.80 568
15645.98 550
15647.16 553
15648.34 597
15649.52 558
15650.71 537
15651.89 570
15653.07 555
15654.25 565
15655.43 545
15656.61 589
15657.79 590
15658.97 567
15660.16 586
15661.34 577
15662.52 592
15663.70 583
15664.88 549
15666.06 558
15667.24 571
15668.43 546
15669.61 580
15670.79 577
15671.97 597
15673.15 558
15674.33 555
15675.52 544
15676.70 565
15677.88 569
15679.06 572
15680.24 571
15681.43 575
15682.61 584
15683.79 569
15684.97 561
15686.16 565
15687.34 602
15688.52 566
15689.70 568
15690.89 545
15692.07 575
15693.25 585
15694.43 603
15695.62 624
15696.80 565
15697.98 581
15699.16 543
15700.35 569
15701.53 610
15702.71 599
15703.90 584
15705.08 618
15706.26 598
15707.45 611
15708.63 595
15709.81 597
15711.00 620
15712.18 612
15713.36 609
15714.55 623
15715.73 612
15716.91 596
15718.10 601
15719.28 633
15720.46 635
15721.65 600
15722.83 614
15724.01 574
15725.20 610
15726.38 613
15727.57 604
15728.75 621
15729.93 578
15731.12 607
15732.30 596
15733.49 592
15734.67 627
15735.85 587
15737.04 606
15738.22 609
15739.41 581
15740.59 618
15741.78 577
15742.96 637
15744.14 602
15745.33 602
15746.51 588
15747.70 597
15748.88 625
15750.07 634
15751.25 642
15752.44 658
15753.62 659
15754.81 600
15755.99 658
15757.18 622
15758.36 654
15759.55 631
15760.73 626
15761.92 574
15763.10 593
15764.29 570
15765.47 593
15766.66 629
15767.84 598
15769.03 561
15770.21 584
15771.40 609
15772.59 574
15773.77 574
15774.96 582
15776.14 586
15777.33 589
15778.51 594
15779.70 559
15780.89 596
15782.07 613
15783.26 596
15784.44 580
15785.63 571
15786.82 578
15788.00 562
15789.19 555
15790.37 558
15791.56 561
15792.75 558
15793.93 554
15795.12 537
15796.31 554
15797.49 561
15798.68 572
15799.87 515
15801.05 518
15802.24 562
15803.43 574
15804.61 541
15805.80 551
15806.99 535
15808.17 551
15809.36 544
15810.55 561
15811.73 546
15812.92 528
15814.11 543
15815.30 506
15816.48 531
15817.67 518
15818.86 535
15820.05 540
15821.23 522
15822.42 468
15823.61 531
15824.80 550
15825.98 550
15827.17 533
15828.36 521
15829.55 528
15830.73 522
15831.92 552
15833.11 522
15834.30 514
15835.49 504
15836.67 505
15837.86 516
15839.05 533
15840.24 483
15841.43 517
15842.61 491
15843.80 518
15844.99 499
15846.18 526
15847.37 536
15848.56 498
15849.74 532
15850.93 489
15852.12 492
15853.31 517
15854.50 526
15855.69 514
15856.88 532
15858.06 504
15859.25 521
15860.44 520
15861.63 480
15862.82 484
15864.01 520
15865.20 544
15866.39 496
15867.58 522
15868.77 528
15869.95 535
15871.14 549
15872.33 538
15873.52 521
15874.71 538
15875.90 508
15877.09 516
15878.28 528
15879.47 552
15880.66 522
15881.85 531
15883.04 557
15884.23 533
15885.42 530
15886.61 536
15887.80 532
15888.99 535
15890.18 539
15891.37 528
15892.56 551
15893.75 520
15894.94 549
15896.13 529
15897.32 517
15898.51 555
15899.70 524
15900.89 533
15902.08 513
15903.27 534
15904.46 539
15905.65 541
15906.84 539
15908.03 529
15909.22 535
15910.42 568
15911.61 535
15912.80 545
15913.99 545
15915.18 560
15916.37 536
15917.56 561
15918.75 535
15919.94 509
15921.13 536
15922.32 555
15923.52 553
15924.71 573
15925.90 570
15927.09 546
15928.28 539
15929.47 526
15930.66 534
15931.86 524
15933.05 506
15934.24 515
15935.43 522
15936.62 510
15937.81 526
15939.01 491
15940.20 504
15941.39 531
15942.58 529
15943.77 507
15944.97 521
15946.16 495
15947.35 475
15948.54 481
15949.73 482
15950.93 494
15952.12 473
15953.31 467
15954.50 476
15955.70 487
15956.89 509
15958.08 485
15959.27 489
15960.47 472
15961.66 488
15962.85 477
15964.04 494
15965.24 477
15966.43 486
15967.62 465
15968.82 491
15970.01 452
15971.20 441
15972.40 462
15973.59 445
15974.78 467
15975.97 465
15977.17 433
15978.36 422
15979.55 433
15980.75 436
15981.94 474
15983.13 436
15984.33 449
15985.52 443
15986.72 465
15987.91 427
15989.10 449
15990.30 461
15991.49 436
15992.68 444
15993.88 445
15995.07 406
15996.27 443
15997.46 455
15998.65 434
15999.85 441
16001.04 414
16002.24 428
16003.43 422
16004.63 425
16005.82 423
16007.01 435
16008.21 428
16009.40 424
16010.60 433
16011.79 429
16012.99 428
16014.18 423
16015.38 436
16016.57 441
16017.76 438
16018.96 402
16020.15 422
16021.35 398
16022.54 419
16023.74 406
16024.93 452
16026.13 404
16027.32 400
16028.52 408
16029.72 438
16030.91 430
16032.11 423
16033.30 411
16034.50 434
16035.69 438
16036.89 367
16038.08 431
16039.28 428
16040.47 409
16041.67 424
16042.87 426
16044.06 458
16045.26 431
16046.45 399
16047.65 425
16048.84 423
16050.04 401
16051.24 414
16052.43 395
16053.63 402
16054.82 380
16056.02 399
16057.22 385
16058.41 408
16059.61 380
16060.81 400
16062.00 379
16063.20 412
16064.40 434
16065.59 403
16066.79 391
16067.99 370
16069.18 399
16070.38 376
16071.58 369
16072.77 358
16073.97 395
16075.17 383
16076.36 382
16077.56 394
16078.76 397
16079.95 373
16081.15 356
16082.35 391
16083.55 416
16084.74 390
16085.94 377
16087.14 379
16088.33 362
16089.53 399
16090.73 377
16091.93 387
16093.12 377
16094.32 357
16095.52 365
16096.72 363
16097.92 375
16099.11 384
16100.31 371
16101.51 377
16102.71 410
16103.90 377
16105.10 388
16106.30 403
16107.50 400
16108.70 365
16109.90 373
16111.09 352
16112.29 371
16113.49 349
16114.69 376
16115.89 366
16117.09 347
16118.28 357
16119.48 353
16120.68 369
16121.88 368
16123.08 380
16124.28 401
16125.48 402
16126.67 387
16127.87 356
16129.07 357
16130.27 360
16131.47 393
16132.67 385
16133.87 341
16135.07 350
16136.27 371
16137.47 368
16138.67 375
16139.86 397
16141.06 371
16142.26 364
16143.46 392
16144.66 388
16145.86 360
16147.06 358
16148.26 352
16149.46 378
16150.66 369
16151.86 355
16153.06 357
16154.26 359
16155.46 365
16156.66 356
16157.86 379
16159.06 361
16160.26 358
16161.46 351
16162.66 372
16163.86 353
16165.06 359
16166.26 354
16167.46 365
16168.66 366
16169.86 374
16171.06 361
16172.26 340
16173.46 339
16174.66 352
16175.86 392
16177.07 364
16178.27 353
16179.47 398
16180.67 407
16181.87 366
16183.07 340
16184.27 383
16185.47 401
16186.67 365
16187.87 368
16189.07 343
16190.28 374
16191.48 380
16192.68 372
16193.88 388
16195.08 372
16196.28 386
16197.48 377
16198.69 406
16199.89 391
16201.09 375
16202.29 389
16203.49 400
16204.69 386
16205.90 360
16207.10 339
16208.30 366
16209.50 381
16210.70 372
16211.91 394
16213.11 403
16214.31 358
16215.51 375
16216.71 372
16217.92 355
16219.12 382
16220.32 368
16221.52 370
16222.72 381
16223.93 398
16225.13 400
16226.33 389
16227.53 366
16228.74 374
16229.94 377
16231.14 399
16232.35 385
16233.55 380
16234.75 374
16235.95 376
16237.16 406
16238.36 363
16239.56 399
16240.77 380
16241.97 407
16243.17 396
16244.38 410
16245.58 381
16246.78 389
16247.99 388
16249.19 380
16250.39 425
16251.60 408
16252.80 402
16254.00 373
16255.21 391
16256.41 377
16257.61 391
16258.82 412
16260.02 407
16261.22 398
16262.43 409
16263.63 394
16264.84 385
16266.04 397
16267.24 405
16268.45 398
16269.65 409
16270.86 414
16272.06 375
16273.27 397
16274.47 408
16275.67 412
16276.88 417
16278.08 416
16279.29 413
16280.49 422
16281.70 427
16282.90 453
16284.11 440
16285.31 440
16286.52 426
16287.72 435
16288.92 447
16290.13 405
16291.33 403
16292.54 386
16293.74 460
16294.95 441
16296.15 431
16297.36 369
16298.57 422
16299.77 427
16300.98 425
16302.18 447
16303.39 450
16304.59 418
16305.80 423
16307.00 427
16308.21 426
16309.41 421
16310.62 475
16311.83 436
16313.03 419
16314.24 407
16315.44 411
16316.65 423
16317.85 400
16319.06 434
16320.27 413
16321.47 397
16322.68 406
16323.88 406
16325.09 437
16326.30 383
16327.50 403
16328.71 412
16329.92 422
16331.12 386
16332.33 385
16333.54 379
16334.74 382
16335.95 376
16337.16 390
16338.36 397
16339.57 395
16340.78 388
16341.98 422
16343.19 394
16344.40 402
16345.60 406
16346.81 381
16348.02 385
16349.22 396
16350.43 415
16351.64 381
16352.85 395
16354.05 369
16355.26 368
16356.47 383
16357.67 368
16358.88 350
16360.09 372
16361.30 396
16362.50 351
16363.71 364
16364.92 361
16366.13 395
16367.34 369
16368.54 393
16369.75 372
16370.96 384
16372.17 383
16373.37 373
16374.58 349
16375.79 359
16377.00 372
16378.21 376
16379.42 367
16380.62 358
16381.83 374
16383.04 372
16384.25 385
16385.46 340
16386.67 375
16387.87 380
16389.08 383
16390.29 357
16391.50 353
16392.71 337
16393.92 360
16395.13 364
16396.33 346
16397.54 391
16398.75 367
16399.96 356
16401.17 381
16402.38 351
16403.59 360
16404.80 364
16406.01 382
16407.22 372
16408.42 334
16409.63 336
16410.84 362
16412.05 340
16413.26 352
16414.47 362
16415.68 341
16416.89 376
16418.10 365
16419.31 367
16420.52 325
16421.73 332
16422.94 358
16424.15 354
16425.36 352
16426.57 334
16427.78 361
16428.99 343
16430.20 331
16431.41 323
16432.62 353
16433.83 361
16435.04 364
16436.25 363
16437.46 346
16438.67 344
16439.88 348
16441.09 351
16442.30 343
16443.51 343
16444.72 326
16445.93 325
16447.14 331
16448.36 350
16449.57 333
16450.78 371
16451.99 340
16453.20 332
16454.41 344
16455.62 345
16456.83 335
16458.04 359
16459.25 360
16460.47 347
16461.68 338
16462.89 332
16464.10 362
16465.31 357
16466.52 334
16467.73 349
16468.94 374
16470.16 348
16471.37 342
16472.58 301
16473.79 318
16475.00 343
16476.21 342
16477.43 349
16478.64 340
16479.85 341
16481.06 339
16482.27 357
16483.49 310
16484.70 322
16485.91 309
16487.12 337
16488.33 333
16489.55 334
16490.76 356
16491.97 328
16493.18 319
16494.40 318
16495.61 319
16496.82 335
16498.03 336
16499.25 318
16500.46 345
16501.67 327
16502.88 333
16504.10 334
16505.31 332
16506.52 317
16507.74 330
16508.95 330
16510.16 314
16511.37 330
16512.59 324
16513.80 332
16515.01 327
16516.23 321
16517.44 331
16518.65 347
16519.87 344
16521.08 343
16522.29 302
16523.51 333
16524.72 322
16525.93 334
16527.15 313
16528.36 331
16529.58 328
16530.79 341
16532.00 338
16533.22 333
16534.43 334
16535.64 324
16536.86 332
16538.07 314
16539.29 317
16540.50 310
16541.72 328
16542.93 330
16544.14 333
16545.36 333
16546.57 340
16547.79 348
16549.00 341
16550.22 331
16551.43 358
16552.64 334
16553.86 320
16555.07 349
16556.29 354
16557.50 351
16558.72 339
16559.93 339
16561.15 331
16562.36 326
16563.58 344
16564.79 332
16566.01 324
16567.22 335
16568.44 336
16569.65 348
16570.87 354
16572.08 343
16573.30 312
16574.51 331
16575.73 354
16576.95 340
16578.16 348
16579.38 347
16580.59 330
16581.81 320
16583.02 325
16584.24 331
16585.45 333
16586.67 368
16587.89 364
16589.10 358
16590.32 375
16591.53 354
16592.75 356
16593.97 342
16595.18 355
16596.40 362
16597.61 362
16598.83 346
16600.05 358
16601.26 338
16602.48 313
16603.70 320
16604.91 330
16606.13 330
16607.35 330
16608.56 325
16609.78 322
16611.00 290
16612.21 334
16613.43 339
16614.65 349
16615.86 327
16617.08 300
16618.30 314
16619.51 331
16620.73 342
16621.95 322
16623.17 315
16624.38 321
16625.60 309
16626.82 324
16628.03 320
16629.25 307
16630.47 314
16631.69 315
16632.90 332
16634.12 331
16635.34 314
16636.56 313
16637.77 323
16638.99 331
16640.21 322
16641.43 337
16642.65 328
16643.86 349
16645.08 349
16646.30 322
16647.52 311
16648.74 337
16649.95 348
16651.17 351
16652.39 351
16653.61 351
16654.83 323
16656.05 307
16657.26 311
16658.48 289
16659.70 310
16660.92 327
16662.14 335
16663.36 318
16664.58 338
16665.79 322
16667.01 343
16668.23 325
16669.45 326
16670.67 311
16671.89 334
16673.11 333
16674.33 324
16675.55 312
16676.76 333
16677.98 342
16679.20 332
16680.42 323
16681.64 302
16682.86 312
16684.08 314
16685.30 319
16686.52 325
16687.74 323
16688.96 295
16690.18 342
16691.40 300
16692.62 304
16693.84 325
16695.06 319
16696.28 320
16697.50 307
16698.72 315
16699.94 299
16701.16 317
16702.38 335
16703.60 333
16704.82 329
16706.04 326
16707.26 324
16708.48 333
16709.70 332
16710.92 304
16712.14 330
16713.36 318
16714.58 322
16715.80 299
16717.02 324
16718.24 333
16719.46 309
16720.68 319
16721.90 321
16723.12 337
16724.34 317
16725.57 311
16726.79 299
16728.01 331
16729.23 311
16730.45 311
16731.67 312
16732.89 291
16734.11 314
16735.33 274
16736.56 331
16737.78 313
16739.00 315
16740.22 337
16741.44 331
16742.66 330
16743.88 320
16745.11 328
16746.33 354
16747.55 301
16748.77 308
16749.99 322
16751.21 308
16752.44 315
16753.66 349
16754.88 312
16756.10 320
16757.32 314
16758.55 320
16759.77 324
16760.99 314
16762.21 340
16763.44 333
16764.66 320
16765.88 314
16767.10 341
16768.32 326
16769.55 289
16770.77 303
16771.99 311
16773.22 304
16774.44 284
16775.66 307
16776.88 321
16778.11 336
16779.33 305
16780.55 325
16781.77 323
16783.00 316
16784.22 285
16785.44 308
16786.67 300
16787.89 314
16789.11 308
16790.34 325
16791.56 294
16792.78 300
16794.01 316
16795.23 307
16796.45 339
16797.68 305
16798.90 314
16800.12 335
16801.35 324
16802.57 299
16803.80 325
16805.02 311
16806.24 330
16807.47 313
16808.69 318
16809.91 333
16811.14 343
16812.36 314
16813.59 320
16814.81 316
16816.04 303
16817.26 325
16818.48 336
16819.71 332
16820.93 315
16822.16 341
16823.38 332
16824.61 356
16825.83 311
16827.06 307
16828.28 323
16829.50 324
16830.73 339
16831.95 346
16833.18 309
16834.40 333
16835.63 342
16836.85 332
16838.08 318
16839.30 337
16840.53 351
16841.75 324
16842.98 328
16844.20 334
16845.43 373
16846.65 330
16847.88 331
16849.11 349
16850.33 356
16851.56 379
16852.78 372
16854.01 336
16855.23 343
16856.46 350
16857.68 356
16858.91 360
16860.14 324
16861.36 323
16862.59 368
16863.81 361
16865.04 343
16866.27 347
16867.49 347
16868.72 360
16869.94 361
16871.17 361
16872.40 352
16873.62 351
16874.85 362
16876.08 365
16877.30 376
16878.53 383
16879.76 375
16880.98 381
16882.21 360
16883.43 367
16884.66 372
16885.89 371
16887.12 358
16888.34 360
16889.57 354
16890.80 369
16892.02 369
16893.25 365
16894.48 364
16895.70 371
16896.93 353
16898.16 369
16899.39 395
16900.61 364
16901.84 337
16903.07 334
16904.29 355
16905.52 351
16906.75 334
16907.98 343
16909.20 358
16910.43 349
16911.66 350
16912.89 359
16914.12 368
16915.34 327
16916.57 320
16917.80 334
16919.03 379
16920.26 342
16921.48 338
16922.71 344
16923.94 364
16925.17 346
16926.40 312
16927.62 334
16928.85 322
16930.08 312
16931.31 347
16932.54 310
16933.77 338
16934.99 329
16936.22 336
16937.45 325
16938.68 327
16939.91 323
16941.14 312
16942.37 342
16943.60 328
16944.82 334
16946.05 306
16947.28 325
16948.51 361
16949.74 336
16950.97 332
16952.20 321
16953.43 323
16954.66 339
16955.89 329
16957.12 320
16958.34 341
16959.57 303
16960.80 343
16962.03 318
16963.26 297
16964.49 334
16965.72 327
16966.95 352
16968.18 308
16969.41 323
16970.64 360
16971.87 331
16973.10 331
16974.33 316
16975.56 356
16976.79 365
16978.02 347
16979.25 340
16980.48 340
16981.71 331
16982.94 327
16984.17 303
16985.40 327
16986.63 336
16987.86 321
16989.09 314
16990.32 339
16991.55 313
16992.79 314
16994.02 311
16995.25 350
16996.48 345
16997.71 331
16998.94 343
17000.17 328
17001.40 324
17002.63 301
17003.86 310
17005.09 309
17006.32 329
17007.56 305
17008.79 317
17010.02 319
17011.25 326
17012.48 314
17013.71 318
17014.94 325
17016.18 295
17017.41 300
17018.64 331
17019.87 317
17021.10 280
17022.33 321
17023.57 334
17024.80 305
17026.03 306
17027.26 327
17028.49 314
17029.72 295
17030.96 277
17032.19 315
17033.42 301
17034.65 306
17035.88 304
17037.12 335
17038.35 321
17039.58 316
17040.81 334
17042.05 327
17043.28 316
17044.51 313
17045.74 301
17046.98 291
17048.21 303
17049.44 281
17050.67 308
17051.91 311
17053.14 307
17054.37 320
17055.61 300
17056.84 277
17058.07 316
17059.30 316
17060.54 309
17061.77 304
17063.00 285
17064.24 300
17065.47 298
17066.70 312
17067.94 314
17069.17 309
17070.40 309
17071.64 307
17072.87 322
17074.10 314
17075.34 303
17076.57 269
17077.81 301
17079.04 320
17080.27 272
17081.51 303
17082.74 325
17083.97 309
17085.21 317
17086.44 296
17087.68 310
17088.91 288
17090.15 287
17091.38 304
17092.61 289
17093.85 304
17095.08 307
17096.32 277
17097.55 301
17098.79 275
17100.02 301
17101.25 286
17102.49 288
17103.72 310
17104.96 310
17106.19 320
17107.43 296
17108.66 276
17109.90 277
17111.13 293
17112.37 311
17113.60 280
17114.84 326
17116.07 307
17117.31 315
17118.54 295
17119.78 302
17121.01 295
17122.25 309
17123.48 281
17124.72 293
17125.95 289
17127.19 291
17128.43 285
17129.66 301
17130.90 277
17132.13 281
17133.37 294
17134.60 286
17135.84 298
17137.08 302
17138.31 282
17139.55 296
17140.78 316
17142.02 308
17143.26 290
17144.49 296
17145.73 286
17146.96 317
17148.20 278
17149.44 302
17150.67 301
17151.91 275
17153.15 285
17154.38 274
17155.62 311
17156.85 291
17158.09 289
17159.33 299
17160.56 292
17161.80 332
17163.04 288
17164.28 291
17165.51 336
17166.75 309
17167.99 283
17169.22 280
17170.46 313
17171.70 302
17172.93 283
17174.17 315
17175.41 285
17176.65 259
17177.88 273
17179.12 275
17180.36 262
17181.60 290
17182.83 276
17184.07 273
17185.31 300
17186.55 297
17187.78 279
17189.02 289
17190.26 293
17191.50 278
17192.73 290
17193.97 313
17195.21 278
17196.45 268
17197.69 278
17198.92 274
17200.16 291
17201.40 271
17202.64 293
17203.88 284
17205.12 281
17206.35 270
17207.59 248
17208.83 287
17210.07 266
17211.31 283
17212.55 290
17213.78 272
17215.02 270
17216.26 265
17217.50 305
17218.74 281
17219.98 267
17221.22 274
17222.46 304
17223.69 276
17224.93 265
17226.17 246
17227.41 265
17228.65 259
17229.89 276
17231.13 289
17232.37 266
17233.61 282
17234.85 282
17236.09 279
17237.33 236
17238.57 267
17239.81 277
17241.04 258
17242.28 266
17243.52 289
17244.76 271
17246.00 282
17247.24 285
17248.48 294
17249.72 291
17250.96 294
17252.20 275
17253.44 282
17254.68 263
17255.92 266
17257.16 271
17258.40 254
17259.64 263
17260.88 255
17262.12 297
17263.37 293
17264.61 288
17265.85 266
17267.09 276
17268.33 298
17269.57 266
17270.81 287
17272.05 284
17273.29 284
17274.53 258
17275.77 267
17277.01 281
17278.25 295
17279.49 293
17280.74 275
17281.98 262
17283.22 283
17284.46 286
17285.70 261
17286.94 274
17288.18 270
17289.42 259
17290.66 276
17291.91 291
17293.15 273
17294.39 274
17295.63 288
17296.87 272
17298.11 270
17299.36 304
17300.60 277
17301.84 275
17303.08 275
17304.32 284
17305.56 271
17306.81 273
17308.05 292
17309.29 287
17310.53 299
17311.77 266
17313.02 272
17314.26 269
17315.50 309
17316.74 281
17317.99 277
17319.23 256
17320.47 262
17321.71 267
17322.96 269
17324.20 253
17325.44 251
17326.68 258
17327.93 268
17329.17 264
17330.41 276
17331.65 266
17332.90 264
17334.14 293
17335.38 273
17336.63 280
17337.87 279
17339.11 290
17340.36 272
17341.60 277
17342.84 281
17344.09 269
17345.33 253
17346.57 261
17347.82 263
17349.06 281
17350.30 288
17351.55 282
17352.79 268
17354.03 246
17355.28 268
17356.52 268
17357.76 265
17359.01 267
17360.25 256
17361.50 247
17362.74 256
17363.98 283
17365.23 273
17366.47 269
17367.72 263
17368.96 292
17370.21 271
17371.45 273
17372.69 268
17373.94 285
17375.18 295
17376.43 261
17377.67 245
17378.92 301
17380.16 274
17381.41 282
17382.65 264
17383.89 299
17385.14 264
17386.38 248
17387.63 268
17388.87 256
17390.12 268
17391.36 267
17392.61 292
17393.85 274
17395.10 275
17396.34 251
17397.59 266
17398.83 273
17400.08 250
17401.33 273
17402.57 264
17403.82 270
17405.06 257
17406.31 253
17407.55 245
17408.80 271
17410.04 270
17411.29 271
17412.54 285
17413.78 268
17415.03 277
17416.27 284
17417.52 260
17418.76 271
17420.01 283
17421.26 266
17422.50 241
17423.75 287
17425.00 274
17426.24 242
17427.49 275
17428.73 263
17429.98 286
17431.23 255
17432.47 264
17433.72 253
17434.97 280
17436.21 246
17437.46 263
17438.71 277
17439.95 247
17441.20 279
17442.45 274
17443.69 266
17444.94 256
17446.19 255
17447.43 272
17448.68 266
17449.93 241
17451.18 265
17452.42 266
17453.67 286
17454.92 256
17456.16 231
17457.41 254
17458.66 260
17459.91 288
17461.15 257
17462.40 262
17463.65 267
17464.90 263
17466.14 261
17467.39 279
17468.64 285
17469.89 247
17471.14 254
17472.38 283
17473.63 265
17474.88 287
17476.13 281
17477.38 280
17478.62 258
17479.87 250
17481.12 272
17482.37 258
17483.62 268
17484.86 263
17486.11 297
17487.36 280
17488.61 260
17489.86 268
17491.11 284
17492.36 290
17493.60 261
17494.85 285
17496.10 280
17497.35 280
17498.60 269
17499.85 263
17501.10 258
17502.35 268
17503.59 294
17504.84 284
17506.09 275
17507.34 251
17508.59 276
17509.84 286
17511.09 275
17512.34 307
17513.59 293
17514.84 290
17516.09 282
17517.34 299
17518.59 277
17519.84 269
17521.09 284
17522.33 255
17523.58 265
17524.83 309
17526.08 284
17527.33 266
17528.58 297
17529.83 271
17531.08 289
17532.33 280
17533.58 298
17534.83 295
17536.08 268
17537.33 287
17538.58 286
17539.83 277
17541.09 282
17542.34 290
17543.59 291
17544.84 299
17546.09 270
17547.34 308
17548.59 281
17549.84 300
17551.09 279
17552.34 298
17553.59 276
17554.84 274
17556.09 296
17557.34 289
17558.59 274
17559.85 292
17561.10 294
17562.35 303
17563.60 311
17564.85 289
17566.10 307
17567.35 286
17568.60 294
17569.86 284
17571.11 291
17572.36 274
17573.61 265
17574.86 308
17576.11 308
17577.36 280
17578.62 283
17579.87 296
17581.12 316
17582.37 258
17583.62 294
17584.87 305
17586.13 281
17587.38 272
17588.63 279
17589.88 284
17591.13 267
17592.39 274
17593.64 296
17594.89 256
17596.14 273
17597.40 298
17598.65 292
17599.90 256
17601.15 276
17602.41 291
17603.66 284
17604.91 276
17606.16 293
17607.42 295
17608.67 293
17609.92 273
17611.17 296
17612.43 306
17613.68 298
17614.93 315
17616.19 265
17617.44 278
17618.69 281
17619.95 296
17621.20 310
17622.45 302
17623.71 294
17624.96 287
17626.21 299
17627.47 298
17628.72 275
17629.97 263
17631.23 300
17632.48 270
17633.73 284
17634.99 285
17636.24 302
17637.49 275
17638.75 264
17640.00 276
17641.26 291
17642.51 285
17643.76 286
17645.02 288
17646.27 278
17647.53 270
17648.78 278
17650.03 301
17651.29 295
17652.54 280
17653.80 278
17655.05 292
17656.31 282
17657.56 295
17658.82 288
17660.07 306
17661.32 295
17662.58 280
17663.83 283
17665.09 269
17666.34 283
17667.60 286
17668.85 303
17670.11 278
17671.36 291
17672.62 294
17673.87 277
17675.13 267
17676.38 266
17677.64 287
17678.89 278
17680.15 287
17681.40 262
17682.66 261
17683.92 278
17685.17 257
17686.43 272
17687.68 290
17688.94 276
17690.19 252
17691.45 260
17692.70 271
17693.96 252
17695.22 268
17696.47 268
17697.73 289
17698.98 287
17700.24 269
17701.50 263
17702.75 275
17704.01 253
17705.26 298
17706.52 268
17707.78 274
17709.03 284
17710.29 279
17711.55 280
17712.80 266
17714.06 282
17715.32 270
17716.57 285
17717.83 266
17719.09 256
17720.34 274
17721.60 271
17722.86 268
17724.11 278
17725.37 267
17726.63 273
17727.88 250
17729.14 263
17730.40 279
17731.65 250
17732.91 273
17734.17 250
17735.43 269
17736.68 256
17737.94 292
17739.20 281
17740.46 286
17741.71 270
17742.97 262
17744.23 257
17745.49 246
17746.74 283
17748.00 265
17749.26 272
17750.52 267
17751.77 252
17753.03 275
17754.29 256
17755.55 264
17756.81 280
17758.06 260
17759.32 263
17760.58 261
17761.84 279
17763.10 287
17764.35 262
17765.61 255
17766.87 261
17768.13 282
17769.39 271
17770.65 246
17771.91 258
17773.16 257
17774.42 253
17775.68 254
17776.94 263
17778.20 271
17779.46 274
17780.72 281
17781.98 263
17783.23 266
17784.49 280
17785.75 280
17787.01 284
17788.27 257
17789.53 276
17790.79 262
17792.05 285
17793.31 277
17794.57 258
17795.83 275
17797.09 281
17798.34 281
17799.60 268
17800.86 251
17802.12 247
17803.38 294
17804.64 302
17805.90 260
17807.16 259
17808.42 270
17809.68 253
17810.94 276
17812.20 254
17813.46 270
17814.72 260
17815.98 270
17817.24 259
17818.50 236
17819.76 271
17821.02 248
17822.28 279
17823.54 267
17824.80 294
17826.06 260
17827.33 302
17828.59 264
17829.85 255
17831.11 271
17832.37 284
17833.63 258
17834.89 264
17836.15 254
17837.41 239
17838.67 260
17839.93 268
17841.19 289
17842.45 267
17843.72 272
17844.98 253
17846.24 259
17847.50 264
17848.76 263
17850.02 273
17851.28 262
17852.54 243
17853.81 240
17855.07 266
17856.33 243
17857.59 248
17858.85 245
17860.11 267
17861.38 247
17862.64 261
17863.90 264
17865.16 267
17866.42 249
17867.68 259
17868.95 245
17870.21 245
17871.47 251
17872.73 255
17874.00 260
17875.26 247
17876.52 274
17877.78 249
17879.04 243
17880.31 258
17881.57 233
17882.83 236
17884.09 256
17885.36 253
17886.62 261
17887.88 260
17889.14 275
17890.41 250
17891.67 266
17892.93 235
17894.20 237
17895.46 231
17896.72 249
17897.98 249
17899.25 243
17900.51 260
17901.77 248
17903.04 258
17904.30 233
17905.56 266
17906.83 237
17908.09 262
17909.35 268
17910.62 235
17911.88 261
17913.14 251
17914.41 262
17915.67 249
17916.93 269
17918.20 244
17919.46 253
17920.73 253
17921.99 254
17923.25 250
17924.52 233
17925.78 240
17927.05 236
17928.31 240
17929.57 250
17930.84 251
17932.10 247
17933.37 238
17934.63 266
17935.90 252
17937.16 256
17938.42 253
17939.69 260
17940.95 237
17942.22 233
17943.48 266
17944.75 259
17946.01 244
17947.28 248
17948.54 252
17949.81 230
17951.07 246
17952.34 258
17953.60 272
17954.87 270
17956.13 225
17957.40 261
17958.66 250
17959.93 263
17961.19 218
17962.46 260
17963.72 252
17964.99 277
17966.25 240
17967.52 241
17968.78 232
17970.05 253
17971.31 265
17972.58 289
17973.85 251
17975.11 237
17976.38 239
17977.64 261
17978.91 264
17980.18 239
17981.44 255
17982.71 246
17983.97 255
17985.24 234
17986.51 268
17987.77 252
17989.04 274
17990.30 249
17991.57 245
17992.84 228
17994.10 235
17995.37 249
17996.64 249
17997.90 253
17999.17 229
18000.44 233
18001.70 245
18002.97 241
18004.24 243
18005.50 235
18006.77 253
18008.04 267
18009.30 259
18010.57 284
18011.84 248
18013.10 247
18014.37 261
18015.64 262
18016.91 237
18018.17 226
18019.44 280
18020.71 259
18021.97 241
18023.24 241
18024.51 246
18025.78 250
18027.04 260
18028.31 229
18029.58 271
18030.85 255
18032.12 267
18033.38 259
18034.65 227
18035.92 245
18037.19 269
18038.45 272
18039.72 253
18040.99 260
18042.26 246
18043.53 231
18044.80 242
18046.06 235
18047.33 259
18048.60 263
18049.87 273
18051.14 247
18052.40 219
18053.67 236
18054.94 258
18056.21 260
18057.48 256
18058.75 254
18060.02 245
18061.29 246
18062.55 236
18063.82 262
18065.09 251
18066.36 231
18067.63 250
18068.90 266
18070.17 269
18071.44 250
18072.71 276
18073.98 256
18075.24 245
18076.51 240
18077.78 251
18079.05 250
18080.32 244
18081.59 258
18082.86 245
18084.13 264
18085.40 248
18086.67 246
18087.94 250
18089.21 249
18090.48 250
18091.75 247
18093.02 255
18094.29 251
18095.56 260
18096.83 276
18098.10 277
18099.37 242
18100.64 265
18101.91 259
18103.18 270
18104.45 258
18105.72 263
18106.99 259
18108.26 255
18109.53 255
18110.80 258
18112.07 254
18113.34 257
18114.61 260
18115.88 267
18117.15 265
18118.43 253
18119.70 277
18120.97 266
18122.24 264
18123.51 255
18124.78 264
18126.05 259
18127.32 240
18128.59 264
18129.86 276
18131.14 265
18132.41 266
18133.68 254
18134.95 257
18136.22 259
18137.49 247
18138.76 249
18140.04 256
18141.31 282
18142.58 255
18143.85 266
18145.12 233
18146.39 259
18147.67 273
18148.94 247
18150.21 219
18151.48 244
18152.75 257
18154.02 260
18155.30 259
18156.57 235
18157.84 262
18159.11 267
18160.39 265
18161.66 260
18162.93 262
18164.20 260
18165.47 265
18166.75 277
18168.02 279
18169.29 252
18170.56 268
18171.84 265
18173.11 256
18174.38 263
18175.66 236
18176.93 247
18178.20 273
18179.47 260
18180.75 257
18182.02 277
18183.29 246
18184.57 248
18185.84 230
18187.11 249
18188.39 236
18189.66 266
18190.93 268
18192.21 266
18193.48 271
18194.75 261
18196.03 269
18197.30 264
18198.57 285
18199.85 250
18201.12 249
18202.39 223
18203.67 256
18204.94 262
18206.22 263
18207.49 251
18208.76 248
18210.04 238
18211.31 251
18212.59 249
18213.86 229
18215.13 248
18216.41 273
18217.68 267
18218.96 244
18220.23 267
18221.51 248
18222.78 257
18224.05 230
18225.33 227
18226.60 231
18227.88 265
18229.15 239
18230.43 259
18231.70 238
18232.98 270
18234.25 266
18235.53 261
18236.80 272
18238.08 252
18239.35 273
18240.63 247
18241.90 250
18243.18 241
18244.45 242
18245.73 243
18247.00 265
18248.28 271
18249.55 275
18250.83 256
18252.10 251
18253.38 246
18254.65 247
18255.93 252
18257.21 272
18258.48 269
18259.76 247
18261.03 254
18262.31 256
18263.58 267
18264.86 241
18266.14 249
18267.41 254
18268.69 258
18269.96 234
18271.24 242
18272.52 262
18273.79 227
18275.07 254
18276.35 242
18277.62 262
18278.90 247
18280.17 272
18281.45 239
18282.73 238
18284.00 244
18285.28 247
18286.56 262
18287.83 260
18289.11 230
18290.39 260
18291.66 256
18292.94 237
18294.22 243
18295.50 245
18296.77 245
18298.05 257
18299.33 273
18300.60 253
18301.88 279
18303.16 239
18304.43 260
18305.71 252
18306.99 260
18308.27 254
18309.54 237
18310.82 241
18312.10 264
18313.38 244
18314.65 253
18315.93 257
18317.21 266
18318.49 253
18319.77 247
18321.04 226
18322.32 240
18323.60 279
18324.88 256
18326.16 251
18327.43 260
18328.71 236
18329.99 266
18331.27 247
18332.55 268
18333.82 252
18335.10 257
18336.38 258
18337.66 271
18338.94 243
18340.22 239
18341.50 265
18342.77 275
18344.05 253
18345.33 255
18346.61 236
18347.89 256
18349.17 253
18350.45 226
18351.73 228
18353.00 227
18354.28 244
18355.56 266
18356.84 251
18358.12 253
18359.40 251
18360.68 237
18361.96 258
18363.24 249
18364.52 247
18365.80 249
18367.08 256
18368.36 253
18369.64 233
18370.91 227
18372.19 263
18373.47 256
18374.75 264
18376.03 252
18377.31 242
18378.59 251
18379.87 255
18381.15 255
18382.43 259
18383.71 245
18384.99 255
18386.27 266
18387.55 277
18388.83 238
18390.11 245
18391.39 277
18392.67 284
18393.95 259
18395.24 281
18396.52 240
18397.80 243
18399.08 243
18400.36 263
18401.64 242
18402.92 233
18404.20 242
18405.48 267
18406.76 235
18408.04 248
18409.32 219
18410.60 228
18411.89 250
18413.17 260
18414.45 241
18415.73 234
18417.01 237
18418.29 234
18419.57 226
18420.85 264
18422.13 246
18423.42 243
18424.70 242
18425.98 228
18427.26 253
18428.54 256
18429.82 248
18431.11 257
18432.39 244
18433.67 241
18434.95 256
18436.23 259
18437.51 257
18438.80 252
18440.08 240
18441.36 235
18442.64 250
18443.93 245
18445.21 231
18446.49 210
18447.77 242
18449.05 241
18450.34 278
18451.62 248
18452.90 234
18454.18 236
18455.47 253
18456.75 266
18458.03 247
18459.31 249
18460.60 275
18461.88 258
18463.16 258
18464.45 241
18465.73 230
18467.01 254
18468.29 245
18469.58 279
18470.86 259
18472.14 248
18473.43 256
18474.71 243
18475.99 248
18477.28 240
18478.56 260
18479.84 256
18481.13 275
18482.41 251
18483.69 251
18484.98 251
18486.26 263
18487.54 255
18488.83 249
18490.11 268
18491.40 265
18492.68 257
18493.96 243
18495.25 252
18496.53 256
18497.81 265
18499.10 251
18500.38 260
18501.67 230
18502.95 238
18504.24 247
18505.52 242
18506.80 241
18508.09 229
18509.37 253
18510.66 257
18511.94 241
18513.23 246
18514.51 246
18515.80 244
18517.08 232
18518.37 257
18519.65 259
18520.93 242
18522.22 251
18523.50 240
18524.79 255
18526.07 243
18527.36 276
18528.64 251
18529.93 247
18531.21 241
18532.50 255
18533.79 269
18535.07 259
18536.36 247
18537.64 259
18538.93 249
18540.21 248
18541.50 246
18542.78 263
18544.07 258
18545.35 255
18546.64 272
18547.93 264
18549.21 234
18550.50 241
18551.78 251
18553.07 282
18554.36 260
18555.64 275
18556.93 269
18558.21 277
18559.50 282
18560.79 279
18562.07 238
18563.36 252
18564.64 266
18565.93 286
18567.22 268
18568.50 266
18569.79 271
18571.08 270
18572.36 243
18573.65 257
18574.94 262
18576.22 246
18577.51 270
18578.80 267
18580.08 259
18581.37 261
18582.66 255
18583.95 255
18585.23 258
18586.52 276
18587.81 276
18589.09 268
18590.38 265
18591.67 263
18592.96 240
18594.24 257
18595.53 280
18596.82 271
18598.11 279
18599.39 272
18600.68 265
18601.97 230
18603.26 270
18604.54 281
18605.83 269
18607.12 259
18608.41 266
18609.69 263
18610.98 261
18612.27 256
18613.56 246
18614.85 272
18616.13 280
18617.42 275
18618.71 283
18620.00 293
18621.29 273
18622.58 280
18623.86 271
18625.15 270
18626.44 262
18627.73 279
18629.02 269
18630.31 236
18631.60 278
18632.88 263
18634.17 272
18635.46 281
18636.75 281
18638.04 277
18639.33 267
18640.62 257
18641.91 296
18643.20 275
18644.48 232
18645.77 272
18647.06 259
18648.35 279
18649.64 241
18650.93 260
18652.22 271
18653.51 261
18654.80 282
18656.09 287
18657.38 243
18658.67 227
18659.96 242
18661.25 228
18662.54 259
18663.83 255
18665.12 287
18666.41 282
18667.70 253
18668.99 253
18670.28 248
18671.57 245
18672.86 255
18674.15 242
18675.44 244
18676.73 257
18678.02 239
18679.31 248
18680.60 260
18681.89 278
18683.18 250
18684.47 282
18685.76 280
18687.05 260
18688.34 260
18689.63 265
18690.92 257
18692.21 263
18693.50 249
18694.79 245
18696.08 256
18697.38 256
18698.67 256
18699.96 279
18701.25 258
18702.54 232
18703.83 269
18705.12 252
18706.41 260
18707.70 222
18709.00 268
18710.29 241
18711.58 258
18712.87 232
18714.16 253
18715.45 254
18716.74 237
18718.04 268
18719.33 271
18720.62 240
18721.91 231
18723.20 249
18724.50 284
18725.79 227
18727.08 233
18728.37 226
18729.66 244
18730.96 258
18732.25 242
18733.54 253
18734.83 265
18736.12 266
18737.42 242
18738.71 253
18740.00 256
18741.29 243
18742.59 270
18743.88 227
18745.17 241
18746.46 250
18747.76 293
18749.05 255
18750.34 235
18751.63 249
18752.93 221
18754.22 261
18755.51 253
18756.81 237
18758.10 245
18759.39 267
18760.69 265
18761.98 284
18763.27 246
18764.56 283
18765.86 252
18767.15 260
18768.44 260
18769.74 245
18771.03 250
18772.33 250
18773.62 243
18774.91 239
18776.21 261
18777.50 268
18778.79 247
18780.09 268
18781.38 273
18782.67 255
18783.97 242
18785.26 259
18786.56 275
18787.85 260
18789.14 257
18790.44 270
18791.73 287
18793.03 254
18794.32 267
18795.62 282
18796.91 268
18798.20 254
18799.50 253
18800.79 261
18802.09 260
18803.38 254
18804.68 255
18805.97 259
18807.27 255
18808.56 243
18809.86 250
18811.15 252
18812.45 245
18813.74 253
18815.04 271
18816.33 265
18817.63 246
18818.92 238
18820.22 250
18821.51 258
18822.81 266
18824.10 239
18825.40 270
18826.69 262
18827.99 256
18829.28 254
18830.58 231
18831.87 253
18833.17 256
18834.47 273
18835.76 261
18837.06 252
18838.35 244
18839.65 244
18840.95 241
18842.24 242
18843.54 225
18844.83 263
18846.13 245
18847.43 248
18848.72 252
18850.02 263
18851.31 260
18852.61 245
18853.91 243
18855.20 238
18856.50 254
18857.80 234
18859.09 262
18860.39 248
18861.69 250
18862.98 259
18864.28 265
18865.58 238
18866.87 217
18868.17 248
18869.47 261
18870.76 250
18872.06 230
18873.36 244
18874.65 247
18875.95 262
18877.25 235
18878.54 262
18879.84 285
18881.14 233
18882.44 241
18883.73 249
18885.03 262
18886.33 244
18887.63 242
18888.92 242
18890.22 242
18891.52 232
18892.82 253
18894.11 241
18895.41 241
18896.71 226
18898.01 250
18899.31 238
18900.60 241
18901.90 247
18903.20 219
18904.50 234
18905.80 249
18907.09 245
18908.39 252
18909.69 271
18910.99 246
18912.29 275
18913.59 240
18914.88 263
18916.18 252
18917.48 243
18918.78 246
18920.08 261
18921.38 264
18922.67 221
18923.97 252
18925.27 250
18926.57 246
18927.87 259
18929.17 225
18930.47 249
18931.77 250
18933.07 246
18934.37 260
18935.66 239
18936.96 243
18938.26 250
18939.56 248
18940.86 243
18942.16 244
18943.46 253
18944.76 235
18946.06 243
18947.36 252
18948.66 269
18949.96 258
18951.26 227
18952.56 241
18953.86 266
18955.16 239
18956.46 217
18957.76 253
18959.06 238
18960.36 248
18961.66 250
18962.96 261
18964.26 224
18965.56 228
18966.86 248
18968.16 224
18969.46 237
18970.76 229
18972.06 225
18973.36 232
18974.66 256
18975.96 235
18977.26 229
18978.56 223
18979.86 238
18981.16 218
18982.46 240
18983.76 228
18985.06 261
18986.37 245
18987.67 224
18988.97 259
18990.27 262
18991.57 255
18992.87 243
18994.17 243
18995.47 236
18996.77 244
18998.07 241
18999.38 251
19000.68 233
19001.98 259
19003.28 223
19004.58 242
19005.88 242
19007.18 243
19008.49 228
19009.79 244
19011.09 248
19012.39 246
19013.69 258
19015.00 240
19016.30 260
19017.60 224
19018.90 217
19020.20 244
19021.51 234
19022.81 235
19024.11 243
19025.41 250
19026.71 228
19028.02 231
19029.32 224
19030.62 258
19031.92 257
19033.23 276
19034.53 237
19035.83 250
19037.13 240
19038.44 226
19039.74 239
19041.04 235
19042.34 233
19043.65 230
19044.95 229
19046.25 233
19047.56 227
19048.86 257
19050.16 247
19051.47 248
19052.77 232
19054.07 255
19055.37 270
19056.68 204
19057.98 238
19059.28 243
19060.59 238
19061.89 222
19063.20 238
19064.50 226
19065.80 215
19067.11 228
19068.41 232
19069.71 248
19071.02 247
19072.32 228
19073.62 221
19074.93 250
19076.23 241
19077.54 250
19078.84 232
19080.14 251
19081.45 225
19082.75 212
19084.06 230
19085.36 242
19086.67 226
19087.97 239
19089.27 222
19090.58 209
19091.88 222
19093.19 209
19094.49 249
19095.80 217
19097.10 212
19098.41 224
19099.71 228
19101.02 245
19102.32 240
19103.63 243
19104.93 234
19106.24 239
19107.54 217
19108.85 229
19110.15 212
19111.46 215
19112.76 236
19114.07 228
19115.37 202
19116.68 216
19117.98 258
19119.29 256
19120.59 226
19121.90 237
19123.20 235
19124.51 237
19125.82 224
19127.12 239
19128.43 247
19129.73 234
19131.04 221
19132.34 244
19133.65 227
19134.96 229
19136.26 216
19137.57 218
19138.87 247
19140.18 226
19141.49 219
19142.79 239
19144.10 256
19145.41 224
19146.71 223
19148.02 226
19149.32 238
19150.63 242
19151.94 239
19153.24 215
19154.55 200
19155.86 223
19157.16 229
19158.47 218
19159.78 236
19161.08 255
19162.39 247
19163.70 239
19165.01 217
19166.31 232
19167.62 230
19168.93 235
19170.23 218
19171.54 224
19172.85 259
19174.16 225
19175.46 229
19176.77 222
19178.08 229
19179.39 204
19180.69 231
19182.00 252
19183.31 246
19184.62 232
19185.92 225
19187.23 228
19188.54 238
19189.85 223
19191.15 228
19192.46 241
19193.77 228
19195.08 228
19196.39 225
19197.69 212
19199.00 206
19200.31 214
19201.62 251
19202.93 215
19204.24 204
19205.54 227
19206.85 208
19208.16 214
19209.47 192
19210.78 240
19212.09 242
19213.40 228
19214.70 229
19216.01 228
19217.32 217
19218.63 223
19219.94 231
19221.25 212
19222.56 234
19223.87 228
19225.18 223
19226.48 222
19227.79 249
19229.10 224
19230.41 245
19231.72 224
19233.03 235
19234.34 248
19235.65 232
19236.96 228
19238.27 236
19239.58 225
19240.89 227
19242.20 256
19243.51 232
19244.82 225
19246.13 227
19247.44 231
19248.75 220
19250.06 246
19251.37 234
19252.67 221
19253.98 248
19255.30 237
19256.61 219
19257.92 219
19259.23 218
19260.54 241
19261.85 219
19263.16 237
19264.47 231
19265.78 253
19267.09 223
19268.40 230
19269.71 240
19271.02 237
19272.33 241
19273.64 234
19274.95 228
19276.26 222
19277.57 198
19278.88 240
19280.19 250
19281.51 240
19282.82 215
19284.13 225
19285.44 208
19286.75 198
19288.06 189
19289.37 225
19290.68 219
19291.99 244
19293.31 225
19294.62 251
19295.93 204
19297.24 196
19298.55 227
19299.86 239
19301.18 223
19302.49 215
19303.80 229
19305.11 225
19306.42 219
19307.73 218
19309.05 213
19310.36 208
19311.67 208
19312.98 244
19314.29 220
19315.61 222
19316.92 235
19318.23 224
19319.54 240
19320.85 239
19322.17 195
19323.48 233
19324.79 232
19326.10 211
19327.42 227
19328.73 218
19330.04 205
19331.35 232
19332.67 227
19333.98 236
19335.29 208
19336.61 231
19337.92 215
19339.23 231
19340.54 235
19341.86 208
19343.17 242
19344.48 244
19345.80 211
19347.11 220
19348.42 239
19349.74 222
19351.05 239
19352.36 219
19353.68 214
19354.99 230
19356.30 231
19357.62 214
19358.93 216
19360.24 221
19361.56 222
19362.87 216
19364.19 226
19365.50 210
19366.81 218
19368.13 236
19369.44 196
19370.75 232
19372.07 222
19373.38 203
19374.70 231
19376.01 235
19377.33 226
19378.64 251
19379.95 240
19381.27 208
19382.58 227
19383.90 227
19385.21 234
19386.53 233
19387.84 236
19389.16 206
19390.47 228
19391.78 218
19393.10 215
19394.41 201
19395.73 241
19397.04 245
19398.36 216
19399.67 230
19400.99 220
19402.30 210
19403.62 205
19404.93 223
19406.25 226
19407.56 234
19408.88 226
19410.20 231
19411.51 221
19412.83 241
19414.14 205
19415.46 228
19416.77 236
19418.09 259
19419.40 252
19420.72 218
19422.03 242
19423.35 239
19424.67 226
19425.98 216
19427.30 226
19428.61 215
19429.93 198
19431.25 237
19432.56 222
19433.88 217
19435.19 232
19436.51 216
19437.83 225
19439.14 212
19440.46 203
19441.78 213
19443.09 215
19444.41 222
19445.73 224
19447.04 232
19448.36 211
19449.68 228
19450.99 214
19452.31 237
19453.63 228
19454.94 245
19456.26 241
19457.58 236
19458.89 223
19460.21 242
19461.53 226
19462.84 237
19464.16 230
19465.48 227
19466.80 220
19468.11 230
19469.43 217
19470.75 206
19472.07 215
19473.38 218
19474.70 230
19476.02 221
19477.34 236
19478.65 230
19479.97 231
19481.29 211
19482.61 223
19483.92 230
19485.24 211
19486.56 233
19487.88 222
19489.20 217
19490.51 205
19491.83 224
19493.15 209
19494.47 233
19495.79 198
19497.10 253
19498.42 222
19499.74 207
19501.06 219
19502.38 237
19503.70 220
19505.02 209
19506.33 230
19507.65 215
19508.97 218
19510.29 215
19511.61 228
19512.93 231
19514.25 237
19515.57 210
19516.88 237
19518.20 219
19519.52 208
19520.84 217
19522.16 222
19523.48 234
19524.80 202
19526.12 197
19527.44 208
19528.76 227
19530.08 212
19531.40 207
19532.71 188
19534.03 221
19535.35 199
19536.67 235
19537.99 238
19539.31 247
19540.63 203
19541.95 191
19543.27 219
19544.59 204
19545.91 228
19547.23 211
19548.55 222
19549.87 238
19551.19 232
19552.51 209
19553.83 232
19555.15 219
19556.47 221
19557.79 217
19559.11 228
19560.43 227
19561.75 209
19563.08 224
19564.40 226
19565.72 241
19567.04 222
19568.36 223
19569.68 214
19571.00 197
19572.32 208
19573.64 221
19574.96 222
19576.28 219
19577.60 226
19578.92 242
19580.25 219
19581.57 218
19582.89 225
19584.21 221
19585.53 230
19586.85 222
19588.17 211
19589.49 218
19590.82 224
19592.14 205
19593.46 232
19594.78 195
19596.10 217
19597.42 213
19598.75 217
19600.07 221
19601.39 195
19602.71 246
19604.03 225
19605.35 206
19606.68 209
19608.00 199
19609.32 203
19610.64 224
19611.96 219
19613.29 218
19614.61 220
19615.93 238
19617.25 231
19618.58 212
19619.90 213
19621.22 226
19622.54 213
19623.87 229
19625.19 226
19626.51 220
19627.83 236
19629.16 208
19630.48 220
19631.80 197
19633.13 220
19634.45 206
19635.77 237
19637.09 230
19638.42 220
19639.74 198
19641.06 236
19642.39 221
19643.71 204
19645.03 220
19646.36 235
19647.68 219
19649.00 224
19650.33 258
19651.65 226
19652.97 217
19654.30 213
19655.62 246
19656.94 217
19658.27 217
19659.59 224
19660.92 215
19662.24 196
19663.56 219
19664.89 224
19666.21 192
19667.54 198
19668.86 226
19670.18 224
19671.51 217
19672.83 244
19674.16 225
19675.48 233
19676.80 195
19678.13 224
19679.45 211
19680.78 222
19682.10 249
19683.43 218
19684.75 221
19686.08 230
19687.40 220
19688.73 221
19690.05 228
19691.38 226
19692.70 226
19694.02 215
19695.35 235
19696.67 218
19698.00 215
19699.33 209
19700.65 210
19701.98 208
19703.30 213
19704.63 231
19705.95 198
19707.28 201
19708.60 227
19709.93 215
19711.25 206
19712.58 224
19713.90 221
19715.23 221
19716.56 210
19717.88 215
19719.21 238
19720.53 220
19721.86 221
19723.18 199
19724.51 212
19725.84 242
19727.16 246
19728.49 235
19729.81 205
19731.14 223
19732.47 226
19733.79 224
19735.12 210
19736.45 200
19737.77 219
19739.10 245
19740.42 207
19741.75 216
19743.08 202
19744.40 214
19745.73 226
19747.06 227
19748.38 246
19749.71 226
19751.04 217
19752.37 222
19753.69 205
19755.02 232
19756.35 220
19757.67 223
19759.00 200
19760.33 216
19761.65 197
19762.98 209
19764.31 226
19765.64 211
19766.96 218
19768.29 221
19769.62 233
19770.95 219
19772.27 210
19773.60 215
19774.93 241
19776.26 222
19777.58 236
19778.91 221
19780.24 218
19781.57 243
19782.90 217
19784.22 239
19785.55 221
19786.88 223
19788.21 221
19789.54 246
19790.86 215
19792.19 211
19793.52 229
19794.85 230
19796.18 200
19797.51 211
19798.83 214
19800.16 216
19801.49 231
19802.82 216
19804.15 216
19805.48 224
19806.81 219
19808.13 219
19809.46 244
19810.79 202
19812.12 205
19813.45 214
19814.78 241
19816.11 264
19817.44 239
19818.77 212
19820.10 211
19821.42 202
19822.75 215
19824.08 220
19825.41 232
19826.74 231
19828.07 199
19829.40 240
19830.73 227
19832.06 210
19833.39 212
19834.72 228
19836.05 226
19837.38 228
19838.71 196
19840.04 191
19841.37 246
19842.70 205
19844.03 208
19845.36 210
19846.69 215
19848.02 228
19849.35 242
19850.68 239
19852.01 222
19853.34 262
19854.67 234
19856.00 222
19857.33 219
19858.66 230
19859.99 198
19861.32 207
19862.65 208
19863.98 199
19865.31 205
19866.64 210
19867.97 229
19869.30 199
19870.64 213
19871.97 194
19873.30 223
19874.63 226
19875.96 214
19877.29 208
19878.62 200
19879.95 205
19881.28 217
19882.62 224
19883.95 217
19885.28 223
19886.61 227
19887.94 216
19889.27 212
19890.60 203
19891.94 217
19893.27 227
19894.60 230
19895.93 214
19897.26 214
19898.59 192
19899.93 237
19901.26 219
19902.59 213
19903.92 219
19905.25 214
19906.59 231
19907.92 229
19909.25 241
19910.58 230
19911.91 241
19913.25 216
19914.58 233
19915.91 224
19917.24 238
19918.58 214
19919.91 193
19921.24 203
19922.57 218
19923.91 225
19925.24 236
19926.57 222
19927.90 206
19929.24 219
19930.57 217
19931.90 220
19933.24 202
19934.57 214
19935.90 212
19937.23 199
19938.57 230
19939.90 216
19941.23 210
19942.57 232
19943.90 225
19945.23 219
19946.57 217
19947.90 217
19949.23 226
19950.57 213
19951.90 211
19953.24 223
19954.57 225
19955.90 222
19957.24 224
19958.57 208
19959.90 184
19961.24 211
19962.57 214
19963.91 219
19965.24 236
19966.57 236
19967.91 230
19969.24 237
19970.58 216
19971.91 231
19973.24 218
19974.58 245
19975.91 223
19977.25 210
19978.58 203
19979.92 222
19981.25 227
19982.59 234
19983.92 211
19985.26 223
19986.59 213
19987.92 211
19989.26 250
19990.59 216
19991.93 216
19993.26 225
19994.60 238
19995.93 250
19997.27 222
19998.60 216
19999.94 200
20001.28 221
20002.61 232
20003.95 227
20005.28 225
20006.62 200
20007.95 220
20009.29 227
20010.62 235
20011.96 215
20013.29 238
20014.63 235
20015.97 202
20017.30 231
20018.64 214
20019.97 210
20021.31 205
20022.64 223
20023.98 232
20025.32 260
20026.65 244
20027.99 230
20029.32 196
20030.66 199
20032.00 223
20033.33 238
20034.67 237
20036.01 233
20037.34 235
20038.68 219
20040.02 229
20041.35 227
20042.69 219
20044.03 215
20045.36 231
20046.70 212
20048.04 233
20049.37 245
20050.71 209
20052.05 233
20053.38 200
20054.72 225
20056.06 239
20057.39 215
20058.73 235
20060.07 217
20061.41 228
20062.74 220
20064.08 217
20065.42 226
20066.76 232
20068.09 231
20069.43 231
20070.77 214
20072.11 222
20073.44 213
20074.78 238
20076.12 228
20077.46 231
20078.79 202
20080.13 230
20081.47 236
20082.81 220
20084.15 230
20085.48 213
20086.82 262
20088.16 227
20089.50 226
20090.84 213
20092.17 229
20093.51 222
20094.85 228
20096.19 215
20097.53 215
20098.87 234
20100.20 214
20101.54 248
20102.88 228
20104.22 242
20105.56 209
20106.90 228
20108.24 259
20109.58 236
20110.91 219
20112.25 233
20113.59 212
20114.93 207
20116.27 215
20117.61 232
20118.95 226
20120.29 224
20121.63 228
20122.97 241
20124.31 240
20125.65 246
20126.98 232
20128.32 211
20129.66 217
20131.00 233
20132.34 240
20133.68 235
20135.02 236
20136.36 227
