# Supplementary material for: MALDI-TOF MS typing enables the classification of brewing yeasts of the genus Saccharomyces to major beer styles
Source: PLoS One. 2017 Aug 9;12(8):e0181694. doi: 10.1371/journal.pone.0181694 (PMC5549903; doi:10.1371/journal.pone.0181694)
Supplement: S18 File — The directory includes 30 raw files and was zipped to “.zip”; the folder has one strain with 30 spectra; S1 Text explains the raw files with an example and Table 1 represents the yeast strain used within the experiment. (ZIP) [file pone.0181694.s021.zip › 52/FK28-Z-OG-Koe-Koe-YPG-18h-E-E_2016-09-30_2_0_A11_1.dat]

1999.98 2321
2000.40 2375
2000.82 2307
2001.24 2303
2001.66 2337
2002.09 2398
2002.51 2380
2002.93 2224
2003.35 2116
2003.78 2206
2004.20 2237
2004.62 2231
2005.04 2143
2005.47 2267
2005.89 2325
2006.31 2309
2006.73 2380
2007.16 2272
2007.58 2318
2008.00 2408
2008.42 2514
2008.85 2367
2009.27 2297
2009.69 2312
2010.12 2416
2010.54 2299
2010.96 2200
2011.39 2133
2011.81 2124
2012.23 2011
2012.66 2089
2013.08 2181
2013.50 2108
2013.93 2007
2014.35 1970
2014.77 2053
2015.20 2092
2015.62 2111
2016.04 2089
2016.47 2075
2016.89 2207
2017.31 2131
2017.74 2156
2018.16 2179
2018.59 2194
2019.01 2335
2019.43 2308
2019.86 2295
2020.28 2343
2020.71 2269
2021.13 2215
2021.55 2238
2021.98 2334
2022.40 2291
2022.83 2162
2023.25 2207
2023.68 2113
2024.10 2029
2024.52 1937
2024.95 2002
2025.37 1978
2025.80 2029
2026.22 2081
2026.65 2116
2027.07 2082
2027.50 2081
2027.92 2049
2028.35 2123
2028.77 2020
2029.20 2090
2029.62 2027
2030.05 1995
2030.47 2008
2030.90 1975
2031.32 2109
2031.75 2076
2032.17 2069
2032.60 1996
2033.02 2054
2033.45 2047
2033.88 2097
2034.30 2097
2034.73 2149
2035.15 2056
2035.58 2065
2036.00 2041
2036.43 2132
2036.86 2121
2037.28 2223
2037.71 2207
2038.13 2213
2038.56 2355
2038.98 2242
2039.41 2279
2039.84 2251
2040.26 2342
2040.69 2377
2041.12 2163
2041.54 2233
2041.97 2263
2042.39 2162
2042.82 2103
2043.25 2010
2043.67 2075
2044.10 2018
2044.53 2122
2044.95 2058
2045.38 2115
2045.81 2101
2046.23 2078
2046.66 2044
2047.09 2023
2047.51 2174
2047.94 2272
2048.37 2179
2048.80 2051
2049.22 2133
2049.65 2127
2050.08 2115
2050.50 2140
2050.93 2113
2051.36 1936
2051.79 2013
2052.21 2031
2052.64 2129
2053.07 2128
2053.50 2064
2053.92 2124
2054.35 2048
2054.78 2094
2055.21 2092
2055.63 2078
2056.06 2001
2056.49 2045
2056.92 2103
2057.35 2200
2057.77 2170
2058.20 2064
2058.63 2094
2059.06 2100
2059.49 2005
2059.92 2094
2060.34 2087
2060.77 2123
2061.20 2137
2061.63 2123
2062.06 2094
2062.49 2108
2062.91 2157
2063.34 2192
2063.77 2118
2064.20 2279
2064.63 2369
2065.06 2351
2065.49 2436
2065.91 2553
2066.34 2716
2066.77 2507
2067.20 2309
2067.63 2326
2068.06 2409
2068.49 2332
2068.92 2213
2069.35 2264
2069.78 2319
2070.21 2223
2070.63 2095
2071.06 2114
2071.49 2115
2071.92 2067
2072.35 2230
2072.78 2132
2073.21 2204
2073.64 2222
2074.07 2114
2074.50 2140
2074.93 2162
2075.36 2151
2075.79 2244
2076.22 2256
2076.65 2334
2077.08 2319
2077.51 2462
2077.94 2465
2078.37 2443
2078.80 2544
2079.23 2552
2079.66 2595
2080.09 2619
2080.52 2615
2080.95 2715
2081.38 2616
2081.81 2522
2082.24 2436
2082.67 2322
2083.10 2291
2083.54 2293
2083.97 2282
2084.40 2213
2084.83 2169
2085.26 2194
2085.69 2190
2086.12 2162
2086.55 2047
2086.98 2200
2087.41 2160
2087.84 2188
2088.28 2122
2088.71 2143
2089.14 2170
2089.57 2148
2090.00 2083
2090.43 2175
2090.86 2256
2091.29 2148
2091.73 2222
2092.16 2095
2092.59 2142
2093.02 2157
2093.45 2186
2093.88 2101
2094.32 2173
2094.75 2140
2095.18 2054
2095.61 2189
2096.04 2175
2096.48 2016
2096.91 1990
2097.34 2024
2097.77 2093
2098.20 2023
2098.64 1959
2099.07 2016
2099.50 2100
2099.93 1995
2100.37 1989
2100.80 2002
2101.23 1953
2101.66 2058
2102.10 2006
2102.53 1991
2102.96 1994
2103.39 2067
2103.83 2092
2104.26 2081
2104.69 2176
2105.13 2216
2105.56 2067
2105.99 2142
2106.42 2179
2106.86 2332
2107.29 2287
2107.72 2285
2108.16 2262
2108.59 2225
2109.02 2259
2109.46 2143
2109.89 2153
2110.32 2127
2110.76 2164
2111.19 2071
2111.62 2095
2112.06 2061
2112.49 2051
2112.92 1970
2113.36 2022
2113.79 1977
2114.23 1945
2114.66 2060
2115.09 2006
2115.53 2066
2115.96 1961
2116.40 2096
2116.83 2022
2117.26 2045
2117.70 1991
2118.13 1993
2118.57 2013
2119.00 2140
2119.44 2093
2119.87 2054
2120.30 2094
2120.74 1998
2121.17 2073
2121.61 2098
2122.04 2030
2122.48 2114
2122.91 2017
2123.35 2104
2123.78 2106
2124.22 2090
2124.65 2109
2125.09 1946
2125.52 2006
2125.96 2002
2126.39 1925
2126.83 2019
2127.26 2030
2127.70 1976
2128.13 1950
2128.57 2042
2129.00 2024
2129.44 2070
2129.87 1983
2130.31 2056
2130.74 1983
2131.18 2106
2131.62 2182
2132.05 2230
2132.49 2196
2132.92 2266
2133.36 2279
2133.79 2333
2134.23 2393
2134.67 2414
2135.10 2424
2135.54 2570
2135.97 2617
2136.41 2521
2136.85 2656
2137.28 2669
2137.72 2567
2138.16 2517
2138.59 2584
2139.03 2369
2139.46 2359
2139.90 2279
2140.34 2211
2140.77 2229
2141.21 2229
2141.65 2225
2142.08 2014
2142.52 1983
2142.96 1976
2143.39 1950
2143.83 1935
2144.27 2029
2144.70 2062
2145.14 2005
2145.58 1915
2146.02 2054
2146.45 1963
2146.89 2039
2147.33 2119
2147.76 2183
2148.20 2297
2148.64 2318
2149.08 2202
2149.51 2223
2149.95 2378
2150.39 2480
2150.83 2446
2151.26 2383
2151.70 2438
2152.14 2346
2152.58 2374
2153.01 2276
2153.45 2207
2153.89 2264
2154.33 2385
2154.77 2276
2155.20 2212
2155.64 2222
2156.08 2129
2156.52 2221
2156.96 2240
2157.40 2144
2157.83 2170
2158.27 2185
2158.71 2087
2159.15 2112
2159.59 2216
2160.03 2154
2160.46 2184
2160.90 2211
2161.34 2280
2161.78 2245
2162.22 2155
2162.66 2175
2163.10 2175
2163.54 2153
2163.97 2186
2164.41 2232
2164.85 2230
2165.29 2041
2165.73 2213
2166.17 2266
2166.61 2214
2167.05 2164
2167.49 2163
2167.93 2202
2168.37 2289
2168.80 2288
2169.24 2193
2169.68 2356
2170.12 2435
2170.56 2370
2171.00 2294
2171.44 2326
2171.88 2411
2172.32 2438
2172.76 2360
2173.20 2480
2173.64 2424
2174.08 2402
2174.52 2490
2174.96 2462
2175.40 2546
2175.84 2520
2176.28 2590
2176.72 2588
2177.16 2531
2177.60 2487
2178.04 2476
2178.48 2458
2178.92 2416
2179.36 2333
2179.80 2385
2180.24 2445
2180.69 2431
2181.13 2276
2181.57 2223
2182.01 2313
2182.45 2296
2182.89 2194
2183.33 2111
2183.77 2156
2184.21 2074
2184.65 2082
2185.09 2088
2185.53 2123
2185.98 2073
2186.42 2128
2186.86 2103
2187.30 2223
2187.74 2176
2188.18 2265
2188.62 2188
2189.07 2255
2189.51 2333
2189.95 2314
2190.39 2242
2190.83 2270
2191.27 2321
2191.71 2195
2192.16 2163
2192.60 2156
2193.04 2360
2193.48 2264
2193.92 2146
2194.37 2288
2194.81 2221
2195.25 2246
2195.69 2193
2196.13 2236
2196.58 2304
2197.02 2236
2197.46 2309
2197.90 2223
2198.35 2062
2198.79 2190
2199.23 2201
2199.67 2225
2200.12 2168
2200.56 2148
2201.00 2134
2201.44 2171
2201.89 2186
2202.33 2189
2202.77 2154
2203.21 2173
2203.66 2216
2204.10 2087
2204.54 2229
2204.99 2158
2205.43 2321
2205.87 2326
2206.32 2239
2206.76 2293
2207.20 2199
2207.65 2379
2208.09 2356
2208.53 2412
2208.98 2484
2209.42 2430
2209.86 2354
2210.31 2301
2210.75 2399
2211.19 2488
2211.64 2352
2212.08 2320
2212.53 2308
2212.97 2194
2213.41 2270
2213.86 2225
2214.30 2063
2214.74 2083
2215.19 2215
2215.63 2218
2216.08 2176
2216.52 2152
2216.97 2071
2217.41 2074
2217.85 2065
2218.30 2023
2218.74 2088
2219.19 2068
2219.63 2079
2220.08 2086
2220.52 2157
2220.97 2193
2221.41 2178
2221.86 2195
2222.30 2236
2222.74 2317
2223.19 2283
2223.63 2242
2224.08 2246
2224.52 2333
2224.97 2319
2225.41 2302
2225.86 2319
2226.30 2318
2226.75 2336
2227.20 2310
2227.64 2297
2228.09 2352
2228.53 2276
2228.98 2306
2229.42 2338
2229.87 2330
2230.31 2269
2230.76 2409
2231.20 2426
2231.65 2504
2232.10 2405
2232.54 2453
2232.99 2615
2233.43 2543
2233.88 2427
2234.33 2445
2234.77 2373
2235.22 2397
2235.66 2452
2236.11 2364
2236.56 2397
2237.00 2322
2237.45 2434
2237.90 2305
2238.34 2408
2238.79 2318
2239.23 2319
2239.68 2355
2240.13 2283
2240.57 2278
2241.02 2104
2241.47 2115
2241.91 2110
2242.36 2239
2242.81 2157
2243.25 2107
2243.70 1991
2244.15 2003
2244.60 2065
2245.04 2153
2245.49 2130
2245.94 2030
2246.38 2148
2246.83 2252
2247.28 2193
2247.73 2184
2248.17 2147
2248.62 2074
2249.07 2134
2249.52 2218
2249.96 2088
2250.41 2156
2250.86 2120
2251.31 2091
2251.75 2077
2252.20 2070
2252.65 2125
2253.10 2079
2253.54 2081
2253.99 2083
2254.44 2112
2254.89 2046
2255.34 2025
2255.79 1966
2256.23 2054
2256.68 2013
2257.13 1902
2257.58 2009
2258.03 2089
2258.47 2088
2258.92 2135
2259.37 2134
2259.82 2182
2260.27 2242
2260.72 2276
2261.17 2327
2261.61 2341
2262.06 2413
2262.51 2471
2262.96 2424
2263.41 2501
2263.86 2489
2264.31 2478
2264.76 2490
2265.21 2567
2265.65 2677
2266.10 2687
2266.55 2725
2267.00 2713
2267.45 2704
2267.90 2601
2268.35 2573
2268.80 2663
2269.25 2664
2269.70 2495
2270.15 2614
2270.60 2685
2271.05 2583
2271.50 2464
2271.95 2469
2272.40 2400
2272.85 2346
2273.30 2299
2273.75 2261
2274.20 2119
2274.65 2166
2275.10 2187
2275.55 2186
2276.00 2161
2276.45 2157
2276.90 2108
2277.35 2171
2277.80 2144
2278.25 2226
2278.70 2280
2279.15 2300
2279.60 2280
2280.05 2308
2280.50 2365
2280.95 2444
2281.40 2358
2281.85 2399
2282.30 2416
2282.75 2574
2283.20 2429
2283.66 2419
2284.11 2346
2284.56 2474
2285.01 2343
2285.46 2338
2285.91 2336
2286.36 2360
2286.81 2392
2287.26 2460
2287.72 2559
2288.17 2619
2288.62 2755
2289.07 2892
2289.52 3017
2289.97 3101
2290.42 3247
2290.88 3443
2291.33 3665
2291.78 3648
2292.23 3676
2292.68 3547
2293.13 3705
2293.59 3575
2294.04 3601
2294.49 3392
2294.94 3307
2295.39 3301
2295.85 3102
2296.30 3065
2296.75 3010
2297.20 2884
2297.65 2799
2298.11 2659
2298.56 2606
2299.01 2601
2299.46 2426
2299.92 2350
2300.37 2434
2300.82 2322
2301.27 2255
2301.73 2230
2302.18 2145
2302.63 2266
2303.09 2224
2303.54 2219
2303.99 2185
2304.44 2220
2304.90 2255
2305.35 2263
2305.80 2300
2306.26 2392
2306.71 2442
2307.16 2487
2307.62 2516
2308.07 2440
2308.52 2605
2308.98 2661
2309.43 2695
2309.88 2777
2310.34 2742
2310.79 2765
2311.24 2674
2311.70 2702
2312.15 2647
2312.60 2516
2313.06 2435
2313.51 2421
2313.97 2401
2314.42 2441
2314.87 2372
2315.33 2300
2315.78 2238
2316.24 2340
2316.69 2401
2317.14 2356
2317.60 2351
2318.05 2323
2318.51 2322
2318.96 2384
2319.42 2379
2319.87 2376
2320.32 2391
2320.78 2389
2321.23 2557
2321.69 2400
2322.14 2436
2322.60 2333
2323.05 2384
2323.51 2285
2323.96 2301
2324.42 2364
2324.87 2491
2325.33 2401
2325.78 2377
2326.24 2413
2326.69 2526
2327.15 2540
2327.60 2426
2328.06 2636
2328.51 2585
2328.97 2632
2329.42 2660
2329.88 2818
2330.33 2753
2330.79 2719
2331.25 2835
2331.70 2842
2332.16 2616
2332.61 2547
2333.07 2545
2333.52 2455
2333.98 2423
2334.44 2378
2334.89 2414
2335.35 2418
2335.80 2352
2336.26 2382
2336.72 2436
2337.17 2503
2337.63 2486
2338.08 2508
2338.54 2533
2339.00 2548
2339.45 2794
2339.91 2815
2340.37 2686
2340.82 2666
2341.28 2635
2341.74 2720
2342.19 2826
2342.65 2765
2343.11 2577
2343.56 2613
2344.02 2521
2344.48 2594
2344.93 2662
2345.39 2582
2345.85 2501
2346.30 2555
2346.76 2601
2347.22 2711
2347.67 2673
2348.13 2608
2348.59 2470
2349.05 2477
2349.50 2460
2349.96 2465
2350.42 2537
2350.88 2569
2351.33 2365
2351.79 2392
2352.25 2304
2352.71 2383
2353.16 2367
2353.62 2511
2354.08 2505
2354.54 2316
2355.00 2230
2355.45 2324
2355.91 2380
2356.37 2271
2356.83 2289
2357.29 2212
2357.74 2275
2358.20 2340
2358.66 2357
2359.12 2303
2359.58 2342
2360.04 2398
2360.49 2409
2360.95 2480
2361.41 2463
2361.87 2421
2362.33 2374
2362.79 2371
2363.24 2357
2363.70 2364
2364.16 2345
2364.62 2332
2365.08 2271
2365.54 2305
2366.00 2402
2366.46 2341
2366.92 2372
2367.37 2468
2367.83 2495
2368.29 2357
2368.75 2382
2369.21 2283
2369.67 2285
2370.13 2294
2370.59 2324
2371.05 2332
2371.51 2310
2371.97 2203
2372.43 2248
2372.89 2197
2373.35 2218
2373.81 2194
2374.27 2201
2374.73 2190
2375.19 2353
2375.65 2358
2376.11 2371
2376.57 2380
2377.03 2454
2377.49 2431
2377.95 2413
2378.41 2448
2378.87 2456
2379.33 2470
2379.79 2452
2380.25 2470
2380.71 2428
2381.17 2463
2381.63 2513
2382.09 2434
2382.55 2484
2383.01 2411
2383.47 2370
2383.93 2272
2384.39 2443
2384.85 2404
2385.31 2398
2385.77 2405
2386.24 2434
2386.70 2276
2387.16 2268
2387.62 2218
2388.08 2182
2388.54 2296
2389.00 2227
2389.46 2246
2389.92 2275
2390.39 2257
2390.85 2277
2391.31 2364
2391.77 2403
2392.23 2243
2392.69 2286
2393.15 2312
2393.62 2157
2394.08 2148
2394.54 2134
2395.00 2115
2395.46 2202
2395.92 2131
2396.39 2178
2396.85 2148
2397.31 2200
2397.77 2190
2398.23 2177
2398.70 2185
2399.16 2123
2399.62 2127
2400.08 2167
2400.55 2090
2401.01 2119
2401.47 2093
2401.93 2144
2402.39 2150
2402.86 2113
2403.32 2148
2403.78 2137
2404.24 2106
2404.71 2190
2405.17 2185
2405.63 2202
2406.10 2185
2406.56 2217
2407.02 2235
2407.48 2208
2407.95 2195
2408.41 2183
2408.87 2157
2409.34 2203
2409.80 2207
2410.26 2160
2410.73 2128
2411.19 2156
2411.65 2132
2412.12 2161
2412.58 2169
2413.04 2128
2413.51 2199
2413.97 2235
2414.43 2362
2414.90 2346
2415.36 2458
2415.83 2544
2416.29 2560
2416.75 2628
2417.22 2687
2417.68 2818
2418.14 2869
2418.61 2902
2419.07 3036
2419.54 2987
2420.00 2914
2420.47 2878
2420.93 2826
2421.39 2678
2421.86 2720
2422.32 2707
2422.79 2529
2423.25 2536
2423.72 2560
2424.18 2546
2424.64 2526
2425.11 2385
2425.57 2421
2426.04 2399
2426.50 2383
2426.97 2333
2427.43 2223
2427.90 2319
2428.36 2346
2428.83 2336
2429.29 2229
2429.76 2257
2430.22 2256
2430.69 2294
2431.15 2346
2431.62 2256
2432.08 2212
2432.55 2374
2433.02 2341
2433.48 2332
2433.95 2394
2434.41 2421
2434.88 2449
2435.34 2490
2435.81 2429
2436.27 2518
2436.74 2583
2437.21 2630
2437.67 2566
2438.14 2647
2438.60 2840
2439.07 3022
2439.54 3148
2440.00 3148
2440.47 3123
2440.93 3180
2441.40 3287
2441.87 3178
2442.33 3065
2442.80 2955
2443.27 2836
2443.73 2789
2444.20 2596
2444.66 2519
2445.13 2441
2445.60 2409
2446.06 2322
2446.53 2251
2447.00 2184
2447.46 2164
2447.93 2107
2448.40 1985
2448.87 2038
2449.33 2149
2449.80 2077
2450.27 2194
2450.73 2228
2451.20 2268
2451.67 2278
2452.13 2177
2452.60 2223
2453.07 2106
2453.54 2140
2454.00 2180
2454.47 2246
2454.94 2166
2455.41 2135
2455.87 2269
2456.34 2255
2456.81 2251
2457.28 2291
2457.74 2325
2458.21 2190
2458.68 2191
2459.15 2231
2459.62 2279
2460.08 2181
2460.55 2219
2461.02 2221
2461.49 2109
2461.96 2246
2462.42 2143
2462.89 2164
2463.36 2220
2463.83 2200
2464.30 2215
2464.77 2189
2465.23 2249
2465.70 2300
2466.17 2217
2466.64 2298
2467.11 2309
2467.58 2322
2468.05 2325
2468.52 2302
2468.98 2312
2469.45 2261
2469.92 2272
2470.39 2227
2470.86 2160
2471.33 2204
2471.80 2146
2472.27 2113
2472.74 2145
2473.21 2145
2473.67 2096
2474.14 1993
2474.61 2044
2475.08 2042
2475.55 2120
2476.02 2040
2476.49 2115
2476.96 2187
2477.43 2237
2477.90 2335
2478.37 2409
2478.84 2462
2479.31 2556
2479.78 2559
2480.25 2636
2480.72 2664
2481.19 2683
2481.66 2491
2482.13 2499
2482.60 2597
2483.07 2428
2483.54 2264
2484.01 2224
2484.48 2295
2484.95 2267
2485.42 2164
2485.89 2315
2486.36 2270
2486.83 2350
2487.30 2373
2487.77 2353
2488.24 2213
2488.72 2294
2489.19 2271
2489.66 2315
2490.13 2294
2490.60 2213
2491.07 2161
2491.54 2272
2492.01 2343
2492.48 2299
2492.95 2384
2493.42 2349
2493.90 2381
2494.37 2439
2494.84 2411
2495.31 2438
2495.78 2375
2496.25 2386
2496.72 2297
2497.20 2224
2497.67 2210
2498.14 2300
2498.61 2200
2499.08 2200
2499.55 2213
2500.03 2155
2500.50 2135
2500.97 2118
2501.44 2119
2501.91 2110
2502.38 2028
2502.86 2059
2503.33 2155
2503.80 2158
2504.27 2204
2504.75 2233
2505.22 2248
2505.69 2185
2506.16 2349
2506.63 2478
2507.11 2533
2507.58 2541
2508.05 2605
2508.52 2578
2509.00 2766
2509.47 2792
2509.94 2885
2510.42 2690
2510.89 2688
2511.36 2732
2511.83 2596
2512.31 2588
2512.78 2568
2513.25 2542
2513.73 2572
2514.20 2403
2514.67 2370
2515.14 2423
2515.62 2331
2516.09 2354
2516.56 2340
2517.04 2291
2517.51 2207
2517.99 2245
2518.46 2298
2518.93 2369
2519.41 2263
2519.88 2307
2520.35 2189
2520.83 2235
2521.30 2222
2521.77 2153
2522.25 2170
2522.72 2109
2523.20 2064
2523.67 2135
2524.14 2144
2524.62 2120
2525.09 2133
2525.57 2237
2526.04 2189
2526.51 2227
2526.99 2170
2527.46 2137
2527.94 2148
2528.41 2152
2528.89 2064
2529.36 2107
2529.84 2110
2530.31 2117
2530.79 2097
2531.26 2102
2531.73 2160
2532.21 2213
2532.68 2216
2533.16 2148
2533.63 2234
2534.11 2207
2534.58 2218
2535.06 2163
2535.53 2290
2536.01 2272
2536.48 2263
2536.96 2225
2537.44 2316
2537.91 2394
2538.39 2336
2538.86 2332
2539.34 2294
2539.81 2520
2540.29 2435
2540.76 2257
2541.24 2260
2541.71 2322
2542.19 2382
2542.67 2376
2543.14 2302
2543.62 2286
2544.09 2342
2544.57 2243
2545.05 2287
2545.52 2474
2546.00 2434
2546.47 2505
2546.95 2605
2547.43 2597
2547.90 2686
2548.38 2615
2548.86 2767
2549.33 2782
2549.81 2775
2550.28 2775
2550.76 2720
2551.24 2637
2551.71 2733
2552.19 2676
2552.67 2698
2553.14 2802
2553.62 2861
2554.10 2856
2554.57 2910
2555.05 3021
2555.53 3002
2556.01 2958
2556.48 2958
2556.96 3038
2557.44 2902
2557.91 2809
2558.39 2669
2558.87 2538
2559.35 2468
2559.82 2278
2560.30 2329
2560.78 2278
2561.26 2247
2561.73 2305
2562.21 2136
2562.69 2177
2563.17 2207
2563.64 2190
2564.12 2110
2564.60 2018
2565.08 2020
2565.56 2089
2566.03 2027
2566.51 2140
2566.99 2194
2567.47 2168
2567.95 2116
2568.42 2113
2568.90 2138
2569.38 2048
2569.86 2088
2570.34 2025
2570.82 2025
2571.29 2126
2571.77 2135
2572.25 2232
2572.73 2159
2573.21 2162
2573.69 2129
2574.17 2205
2574.64 2090
2575.12 2118
2575.60 2206
2576.08 2231
2576.56 2222
2577.04 2193
2577.52 2110
2578.00 2126
2578.48 2111
2578.95 2261
2579.43 2237
2579.91 2191
2580.39 2180
2580.87 2269
2581.35 2212
2581.83 2259
2582.31 2251
2582.79 2168
2583.27 2173
2583.75 2131
2584.23 2178
2584.71 2166
2585.19 2095
2585.67 2187
2586.15 2154
2586.63 2154
2587.11 2207
2587.59 2168
2588.07 2177
2588.55 2213
2589.03 2148
2589.51 2144
2589.99 2236
2590.47 2250
2590.95 2200
2591.43 2302
2591.91 2292
2592.39 2357
2592.87 2396
2593.35 2339
2593.83 2368
2594.31 2388
2594.79 2363
2595.27 2311
2595.75 2359
2596.23 2264
2596.71 2233
2597.20 2223
2597.68 2243
2598.16 2264
2598.64 2217
2599.12 2239
2599.60 2186
2600.08 2165
2600.56 2120
2601.04 2068
2601.53 2087
2602.01 2096
2602.49 2149
2602.97 2141
2603.45 2005
2603.93 2102
2604.41 2086
2604.90 2072
2605.38 2074
2605.86 2061
2606.34 2075
2606.82 2057
2607.30 2109
2607.79 2270
2608.27 2415
2608.75 2446
2609.23 2407
2609.71 2410
2610.20 2437
2610.68 2475
2611.16 2465
2611.64 2445
2612.12 2324
2612.61 2258
2613.09 2261
2613.57 2232
2614.05 2225
2614.54 2127
2615.02 2114
2615.50 2190
2615.98 2186
2616.47 2125
2616.95 2156
2617.43 2199
2617.91 2247
2618.40 2231
2618.88 2227
2619.36 2260
2619.85 2202
2620.33 2335
2620.81 2222
2621.29 2294
2621.78 2290
2622.26 2304
2622.74 2312
2623.23 2309
2623.71 2236
2624.19 2214
2624.68 2208
2625.16 2092
2625.64 2173
2626.13 2246
2626.61 2188
2627.10 2219
2627.58 2183
2628.06 2214
2628.55 2093
2629.03 2122
2629.51 2192
2630.00 2186
2630.48 2176
2630.97 2140
2631.45 2148
2631.93 2203
2632.42 2199
2632.90 2221
2633.39 2226
2633.87 2169
2634.35 2135
2634.84 2096
2635.32 2137
2635.81 2098
2636.29 2143
2636.78 2209
2637.26 2179
2637.75 2176
2638.23 2156
2638.72 2169
2639.20 2163
2639.68 2109
2640.17 2235
2640.65 2281
2641.14 2356
2641.62 2440
2642.11 2410
2642.59 2472
2643.08 2346
2643.56 2307
2644.05 2349
2644.53 2339
2645.02 2296
2645.51 2195
2645.99 2233
2646.48 2171
2646.96 2193
2647.45 2204
2647.93 2191
2648.42 2176
2648.90 2153
2649.39 2150
2649.88 2231
2650.36 2121
2650.85 2085
2651.33 2111
2651.82 2126
2652.30 2099
2652.79 2145
2653.28 2188
2653.76 2181
2654.25 2269
2654.73 2236
2655.22 2375
2655.71 2389
2656.19 2180
2656.68 2335
2657.17 2217
2657.65 2209
2658.14 2330
2658.63 2389
2659.11 2244
2659.60 2158
2660.09 2082
2660.57 2200
2661.06 2110
2661.55 2195
2662.03 2203
2662.52 2039
2663.01 2100
2663.49 2023
2663.98 2046
2664.47 2087
2664.95 2165
2665.44 2126
2665.93 2140
2666.42 2130
2666.90 2160
2667.39 2163
2667.88 2207
2668.36 2201
2668.85 2092
2669.34 2162
2669.83 2167
2670.31 2119
2670.80 2226
2671.29 2329
2671.78 2248
2672.27 2307
2672.75 2341
2673.24 2470
2673.73 2510
2674.22 2578
2674.70 2619
2675.19 2615
2675.68 2580
2676.17 2687
2676.66 2678
2677.15 2680
2677.63 2650
2678.12 2632
2678.61 2537
2679.10 2614
2679.59 2661
2680.08 2655
2680.56 2543
2681.05 2620
2681.54 2739
2682.03 2766
2682.52 2874
2683.01 2762
2683.50 2735
2683.98 2849
2684.47 2745
2684.96 2823
2685.45 2796
2685.94 2819
2686.43 2672
2686.92 2571
2687.41 2452
2687.90 2400
2688.39 2305
2688.88 2345
2689.36 2312
2689.85 2157
2690.34 2177
2690.83 2196
2691.32 2160
2691.81 2188
2692.30 2104
2692.79 2241
2693.28 2273
2693.77 2309
2694.26 2240
2694.75 2270
2695.24 2371
2695.73 2315
2696.22 2434
2696.71 2429
2697.20 2423
2697.69 2384
2698.18 2469
2698.67 2496
2699.16 2392
2699.65 2521
2700.14 2658
2700.63 2645
2701.12 2645
2701.61 2666
2702.10 2632
2702.59 2689
2703.08 2483
2703.57 2458
2704.06 2420
2704.56 2366
2705.05 2413
2705.54 2309
2706.03 2226
2706.52 2265
2707.01 2182
2707.50 2137
2707.99 2167
2708.48 2205
2708.97 2118
2709.46 2086
2709.96 2062
2710.45 2011
2710.94 2087
2711.43 2062
2711.92 2032
2712.41 2069
2712.90 2137
2713.40 2136
2713.89 2090
2714.38 2141
2714.87 2153
2715.36 2084
2715.85 2027
2716.35 2047
2716.84 1967
2717.33 2039
2717.82 2050
2718.31 2059
2718.80 2022
2719.30 2123
2719.79 2091
2720.28 2158
2720.77 2247
2721.27 2279
2721.76 2161
2722.25 2250
2722.74 2350
2723.23 2419
2723.73 2336
2724.22 2212
2724.71 2246
2725.20 2239
2725.70 2260
2726.19 2213
2726.68 2193
2727.18 2242
2727.67 2176
2728.16 2042
2728.65 2076
2729.15 2055
2729.64 2085
2730.13 2091
2730.63 2054
2731.12 2166
2731.61 2158
2732.10 2002
2732.60 2092
2733.09 2094
2733.58 2228
2734.08 2188
2734.57 2122
2735.06 2147
2735.56 2128
2736.05 2205
2736.55 2298
2737.04 2165
2737.53 2205
2738.03 2303
2738.52 2296
2739.01 2319
2739.51 2286
2740.00 2280
2740.50 2228
2740.99 2152
2741.48 2188
2741.98 2214
2742.47 2133
2742.97 2017
2743.46 2096
2743.95 2111
2744.45 2035
2744.94 2128
2745.44 2018
2745.93 1993
2746.43 2013
2746.92 1959
2747.42 1988
2747.91 1981
2748.40 2097
2748.90 2152
2749.39 2071
2749.89 2050
2750.38 2069
2750.88 2097
2751.37 2045
2751.87 2091
2752.36 2120
2752.86 2075
2753.35 2205
2753.85 2098
2754.34 2129
2754.84 2180
2755.33 2176
2755.83 2167
2756.33 2097
2756.82 2175
2757.32 2168
2757.81 2199
2758.31 2222
2758.80 2282
2759.30 2266
2759.79 2139
2760.29 2118
2760.79 2150
2761.28 2101
2761.78 2163
2762.27 2114
2762.77 2120
2763.27 2121
2763.76 2095
2764.26 2090
2764.75 2052
2765.25 2125
2765.75 2086
2766.24 2069
2766.74 2135
2767.23 2202
2767.73 2160
2768.23 2118
2768.72 2098
2769.22 2162
2769.72 2199
2770.21 2116
2770.71 2131
2771.21 2244
2771.70 2190
2772.20 2284
2772.70 2260
2773.19 2340
2773.69 2310
2774.19 2290
2774.69 2338
2775.18 2393
2775.68 2411
2776.18 2451
2776.67 2525
2777.17 2475
2777.67 2507
2778.17 2447
2778.66 2446
2779.16 2399
2779.66 2401
2780.16 2424
2780.65 2308
2781.15 2214
2781.65 2200
2782.15 2263
2782.64 2229
2783.14 2140
2783.64 2221
2784.14 2252
2784.63 2154
2785.13 2275
2785.63 2251
2786.13 2297
2786.63 2310
2787.12 2197
2787.62 2162
2788.12 2181
2788.62 2122
2789.12 2273
2789.62 2205
2790.11 2134
2790.61 2154
2791.11 2227
2791.61 2267
2792.11 2176
2792.61 2110
2793.11 2156
2793.60 2268
2794.10 2329
2794.60 2434
2795.10 2529
2795.60 2704
2796.10 2703
2796.60 2907
2797.10 2914
2797.60 3099
2798.09 3154
2798.59 3176
2799.09 3091
2799.59 3070
2800.09 3068
2800.59 3026
2801.09 3028
2801.59 2851
2802.09 2627
2802.59 2629
2803.09 2531
2803.59 2504
2804.09 2532
2804.59 2577
2805.09 2620
2805.59 2708
2806.09 2812
2806.59 2773
2807.09 2977
2807.59 3118
2808.09 3219
2808.59 3427
2809.09 3383
2809.59 3449
2810.09 3498
2810.59 3394
2811.09 3297
2811.59 3116
2812.09 3040
2812.59 2874
2813.09 2632
2813.59 2472
2814.09 2448
2814.59 2425
2815.09 2350
2815.59 2373
2816.09 2363
2816.59 2318
2817.09 2346
2817.59 2461
2818.10 2445
2818.60 2461
2819.10 2495
2819.60 2496
2820.10 2524
2820.60 2604
2821.10 2517
2821.60 2533
2822.10 2489
2822.61 2367
2823.11 2385
2823.61 2422
2824.11 2364
2824.61 2335
2825.11 2321
2825.61 2329
2826.12 2262
2826.62 2205
2827.12 2237
2827.62 2201
2828.12 2265
2828.62 2242
2829.13 2105
2829.63 2134
2830.13 2185
2830.63 2271
2831.13 2183
2831.64 2124
2832.14 2118
2832.64 2159
2833.14 2220
2833.65 2198
2834.15 2208
2834.65 2245
2835.15 2293
2835.65 2303
2836.16 2312
2836.66 2315
2837.16 2427
2837.66 2385
2838.17 2442
2838.67 2405
2839.17 2314
2839.68 2358
2840.18 2455
2840.68 2306
2841.18 2296
2841.69 2321
2842.19 2309
2842.69 2281
2843.20 2246
2843.70 2177
2844.20 2214
2844.71 2330
2845.21 2331
2845.71 2343
2846.22 2447
2846.72 2538
2847.22 2430
2847.73 2542
2848.23 2560
2848.73 2539
2849.24 2633
2849.74 2607
2850.24 2459
2850.75 2346
2851.25 2502
2851.76 2433
2852.26 2382
2852.76 2358
2853.27 2278
2853.77 2205
2854.28 2152
2854.78 2158
2855.28 2132
2855.79 2100
2856.29 2202
2856.80 2228
2857.30 2154
2857.81 2191
2858.31 2246
2858.82 2195
2859.32 2167
2859.82 2261
2860.33 2179
2860.83 2200
2861.34 2288
2861.84 2312
2862.35 2160
2862.85 2098
2863.36 2077
2863.86 2084
2864.37 2152
2864.87 2108
2865.38 1995
2865.88 2016
2866.39 2117
2866.89 2083
2867.40 1976
2867.90 2004
2868.41 2096
2868.91 2157
2869.42 2176
2869.93 2164
2870.43 2121
2870.94 2002
2871.44 2180
2871.95 2158
2872.45 2217
2872.96 2201
2873.47 2269
2873.97 2172
2874.48 2221
2874.98 2254
2875.49 2283
2875.99 2253
2876.50 2235
2877.01 2287
2877.51 2324
2878.02 2297
2878.53 2403
2879.03 2387
2879.54 2324
2880.04 2327
2880.55 2477
2881.06 2568
2881.56 2606
2882.07 2712
2882.58 2664
2883.08 2751
2883.59 2763
2884.10 2956
2884.60 2943
2885.11 2990
2885.62 3057
2886.12 3067
2886.63 3328
2887.14 3402
2887.65 3518
2888.15 3338
2888.66 3486
2889.17 3468
2889.67 3294
2890.18 3176
2890.69 3098
2891.20 2919
2891.70 2801
2892.21 2684
2892.72 2584
2893.23 2447
2893.73 2512
2894.24 2482
2894.75 2551
2895.26 2579
2895.76 2574
2896.27 2556
2896.78 2651
2897.29 2560
2897.80 2624
2898.30 2717
2898.81 2733
2899.32 2758
2899.83 2718
2900.34 2764
2900.84 2816
2901.35 2910
2901.86 3004
2902.37 2878
2902.88 2984
2903.39 2891
2903.89 2902
2904.40 2835
2904.91 2844
2905.42 2657
2905.93 2690
2906.44 2725
2906.95 2534
2907.45 2328
2907.96 2391
2908.47 2479
2908.98 2470
2909.49 2371
2910.00 2317
2910.51 2273
2911.02 2345
2911.53 2399
2912.03 2259
2912.54 2256
2913.05 2316
2913.56 2229
2914.07 2295
2914.58 2381
2915.09 2383
2915.60 2384
2916.11 2310
2916.62 2302
2917.13 2312
2917.64 2357
2918.15 2377
2918.66 2311
2919.17 2302
2919.68 2241
2920.19 2304
2920.70 2413
2921.21 2332
2921.72 2411
2922.23 2490
2922.74 2484
2923.25 2673
2923.76 2871
2924.27 2895
2924.78 3043
2925.29 3224
2925.80 3397
2926.31 3556
2926.82 3314
2927.33 3223
2927.84 3189
2928.35 3147
2928.86 2925
2929.37 2815
2929.88 2690
2930.39 2501
2930.91 2339
2931.42 2200
2931.93 2296
2932.44 2319
2932.95 2271
2933.46 2185
2933.97 2147
2934.48 2260
2934.99 2345
2935.50 2289
2936.02 2234
2936.53 2221
2937.04 2340
2937.55 2381
2938.06 2336
2938.57 2401
2939.08 2354
2939.60 2266
2940.11 2301
2940.62 2317
2941.13 2292
2941.64 2311
2942.15 2412
2942.67 2281
2943.18 2338
2943.69 2487
2944.20 2398
2944.71 2543
2945.23 2727
2945.74 2675
2946.25 2804
2946.76 2872
2947.28 2747
2947.79 2807
2948.30 2876
2948.81 2693
2949.32 2554
2949.84 2500
2950.35 2578
2950.86 2456
2951.37 2421
2951.89 2360
2952.40 2330
2952.91 2318
2953.43 2276
2953.94 2215
2954.45 2178
2954.96 2167
2955.48 2303
2955.99 2297
2956.50 2268
2957.02 2203
2957.53 2254
2958.04 2302
2958.56 2314
2959.07 2369
2959.58 2279
2960.10 2377
2960.61 2439
2961.12 2649
2961.64 2699
2962.15 2695
2962.66 2727
2963.18 2769
2963.69 2669
2964.20 2712
2964.72 2574
2965.23 2577
2965.75 2508
2966.26 2458
2966.77 2496
2967.29 2503
2967.80 2260
2968.32 2297
2968.83 2251
2969.34 2247
2969.86 2252
2970.37 2242
2970.89 2148
2971.40 2183
2971.92 2228
2972.43 2258
2972.94 2357
2973.46 2398
2973.97 2312
2974.49 2284
2975.00 2212
2975.52 2212
2976.03 2166
2976.55 2276
2977.06 2352
2977.58 2192
2978.09 2205
2978.61 2398
2979.12 2302
2979.64 2303
2980.15 2327
2980.67 2287
2981.18 2332
2981.70 2391
2982.21 2378
2982.73 2441
2983.24 2445
2983.76 2454
2984.27 2525
2984.79 2482
2985.30 2501
2985.82 2572
2986.34 2695
2986.85 2660
2987.37 2682
2987.88 2704
2988.40 2712
2988.91 2715
2989.43 2624
2989.95 2664
2990.46 2669
2990.98 2692
2991.49 2709
2992.01 2619
2992.53 2746
2993.04 2608
2993.56 2572
2994.08 2758
2994.59 2749
2995.11 2905
2995.62 3052
2996.14 3037
2996.66 3062
2997.17 3261
2997.69 3545
2998.21 3583
2998.72 3524
2999.24 3565
2999.76 3529
3000.27 3423
3000.79 3457
3001.31 3435
3001.83 3419
3002.34 3469
3002.86 3581
3003.38 3933
3003.89 4007
3004.41 4314
3004.93 4652
3005.45 4881
3005.96 5099
3006.48 5032
3007.00 4911
3007.51 4649
3008.03 4255
3008.55 4130
3009.07 3711
3009.59 3440
3010.10 3122
3010.62 2988
3011.14 2955
3011.66 2826
3012.17 2666
3012.69 2690
3013.21 2543
3013.73 2501
3014.25 2637
3014.76 2543
3015.28 2538
3015.80 2694
3016.32 2752
3016.84 2765
3017.36 2793
3017.87 2760
3018.39 2818
3018.91 2804
3019.43 2745
3019.95 2875
3020.47 2881
3020.98 2839
3021.50 2854
3022.02 2992
3022.54 2944
3023.06 2895
3023.58 2991
3024.10 2879
3024.62 2989
3025.13 2963
3025.65 2904
3026.17 2789
3026.69 2749
3027.21 2929
3027.73 2786
3028.25 2684
3028.77 2635
3029.29 2594
3029.81 2611
3030.33 2463
3030.85 2409
3031.37 2467
3031.89 2431
3032.41 2515
3032.92 2524
3033.44 2461
3033.96 2505
3034.48 2556
3035.00 2586
3035.52 2506
3036.04 2423
3036.56 2509
3037.08 2567
3037.60 2633
3038.12 2561
3038.64 2458
3039.16 2526
3039.68 2591
3040.20 2475
3040.72 2306
3041.24 2300
3041.77 2266
3042.29 2284
3042.81 2392
3043.33 2345
3043.85 2315
3044.37 2331
3044.89 2417
3045.41 2462
3045.93 2455
3046.45 2473
3046.97 2498
3047.49 2436
3048.01 2436
3048.53 2533
3049.06 2424
3049.58 2309
3050.10 2301
3050.62 2298
3051.14 2241
3051.66 2269
3052.18 2234
3052.70 2246
3053.23 2241
3053.75 2211
3054.27 2167
3054.79 2193
3055.31 2204
3055.83 2206
3056.35 2285
3056.88 2284
3057.40 2337
3057.92 2443
3058.44 2338
3058.96 2257
3059.49 2212
3060.01 2300
3060.53 2285
3061.05 2228
3061.57 2285
3062.10 2292
3062.62 2290
3063.14 2384
3063.66 2316
3064.18 2405
3064.71 2404
3065.23 2291
3065.75 2337
3066.27 2477
3066.80 2555
3067.32 2545
3067.84 2548
3068.36 2537
3068.89 2542
3069.41 2620
3069.93 2604
3070.46 2511
3070.98 2495
3071.50 2508
3072.02 2587
3072.55 2563
3073.07 2529
3073.59 2541
3074.12 2562
3074.64 2632
3075.16 2705
3075.69 2670
3076.21 2657
3076.73 2635
3077.26 2666
3077.78 2710
3078.30 2724
3078.83 2640
3079.35 2841
3079.87 2848
3080.40 2750
3080.92 2794
3081.45 2878
3081.97 2793
3082.49 2788
3083.02 2852
3083.54 2885
3084.06 2795
3084.59 2797
3085.11 2832
3085.64 2837
3086.16 2801
3086.69 2720
3087.21 2790
3087.73 2664
3088.26 2706
3088.78 2710
3089.31 2773
3089.83 2655
3090.36 2673
3090.88 2599
3091.41 2695
3091.93 2716
3092.45 2685
3092.98 2597
3093.50 2489
3094.03 2544
3094.55 2701
3095.08 2788
3095.60 2742
3096.13 2867
3096.65 2968
3097.18 2999
3097.70 3100
3098.23 3230
3098.76 3337
3099.28 3334
3099.81 3575
3100.33 3898
3100.86 4225
3101.38 4757
3101.91 5695
3102.43 6568
3102.96 7335
3103.48 8122
3104.01 8547
3104.54 8328
3105.06 8274
3105.59 7693
3106.11 6819
3106.64 6132
3107.17 5389
3107.69 4570
3108.22 4003
3108.74 3715
3109.27 3517
3109.80 3363
3110.32 3202
3110.85 3264
3111.37 3226
3111.90 3099
3112.43 3031
3112.95 2955
3113.48 2893
3114.01 2890
3114.53 2775
3115.06 2868
3115.59 2893
3116.11 2689
3116.64 2735
3117.17 2621
3117.69 2517
3118.22 2551
3118.75 2574
3119.27 2489
3119.80 2527
3120.33 2561
3120.86 2620
3121.38 2629
3121.91 2792
3122.44 2907
3122.96 2858
3123.49 2848
3124.02 2706
3124.55 2684
3125.07 2755
3125.60 2675
3126.13 2679
3126.66 2677
3127.18 2673
3127.71 2500
3128.24 2548
3128.77 2581
3129.30 2522
3129.82 2484
3130.35 2450
3130.88 2469
3131.41 2395
3131.94 2347
3132.46 2412
3132.99 2383
3133.52 2492
3134.05 2448
3134.58 2392
3135.10 2371
3135.63 2311
3136.16 2273
3136.69 2445
3137.22 2417
3137.75 2480
3138.28 2471
3138.80 2409
3139.33 2512
3139.86 2461
3140.39 2393
3140.92 2329
3141.45 2368
3141.98 2326
3142.51 2287
3143.03 2313
3143.56 2427
3144.09 2442
3144.62 2365
3145.15 2287
3145.68 2371
3146.21 2477
3146.74 2524
3147.27 2478
3147.80 2627
3148.33 2838
3148.86 2781
3149.39 2883
3149.92 2764
3150.45 2726
3150.97 2794
3151.50 2779
3152.03 2748
3152.56 2797
3153.09 2595
3153.62 2572
3154.15 2655
3154.68 2492
3155.21 2466
3155.74 2415
3156.27 2447
3156.80 2388
3157.33 2512
3157.86 2557
3158.39 2564
3158.93 2474
3159.46 2468
3159.99 2429
3160.52 2435
3161.05 2396
3161.58 2336
3162.11 2305
3162.64 2273
3163.17 2229
3163.70 2286
3164.23 2241
3164.76 2202
3165.29 2241
3165.82 2295
3166.35 2315
3166.89 2193
3167.42 2227
3167.95 2180
3168.48 2215
3169.01 2213
3169.54 2188
3170.07 2073
3170.60 2192
3171.13 2287
3171.67 2209
3172.20 2245
3172.73 2200
3173.26 2129
3173.79 2283
3174.32 2309
3174.86 2320
3175.39 2337
3175.92 2421
3176.45 2550
3176.98 2515
3177.51 2552
3178.05 2541
3178.58 2535
3179.11 2488
3179.64 2512
3180.17 2482
3180.71 2417
3181.24 2372
3181.77 2311
3182.30 2371
3182.84 2231
3183.37 2343
3183.90 2300
3184.43 2200
3184.97 2241
3185.50 2162
3186.03 2216
3186.56 2186
3187.10 2166
3187.63 2230
3188.16 2292
3188.69 2222
3189.23 2183
3189.76 2226
3190.29 2230
3190.83 2196
3191.36 2272
3191.89 2217
3192.43 2238
3192.96 2346
3193.49 2321
3194.02 2301
3194.56 2206
3195.09 2195
3195.62 2292
3196.16 2283
3196.69 2209
3197.23 2245
3197.76 2227
3198.29 2263
3198.83 2219
3199.36 2245
3199.89 2224
3200.43 2284
3200.96 2373
3201.50 2512
3202.03 2591
3202.56 2496
3203.10 2702
3203.63 2700
3204.17 2637
3204.70 2575
3205.23 2627
3205.77 2632
3206.30 2558
3206.84 2469
3207.37 2512
3207.91 2585
3208.44 2638
3208.97 2609
3209.51 2626
3210.04 2706
3210.58 2791
3211.11 2736
3211.65 2839
3212.18 2756
3212.72 2717
3213.25 2659
3213.79 2756
3214.32 2685
3214.86 2585
3215.39 2434
3215.93 2446
3216.46 2531
3217.00 2527
3217.53 2485
3218.07 2626
3218.60 2684
3219.14 2679
3219.67 2573
3220.21 2637
3220.74 2679
3221.28 2588
3221.82 2633
3222.35 2690
3222.89 2733
3223.42 2680
3223.96 2646
3224.49 2501
3225.03 2640
3225.57 2694
3226.10 2742
3226.64 2644
3227.17 2611
3227.71 2622
3228.25 2513
3228.78 2464
3229.32 2546
3229.85 2486
3230.39 2397
3230.93 2392
3231.46 2436
3232.00 2456
3232.54 2442
3233.07 2448
3233.61 2491
3234.15 2384
3234.68 2457
3235.22 2514
3235.76 2506
3236.29 2582
3236.83 2698
3237.37 2629
3237.90 2683
3238.44 2686
3238.98 2795
3239.51 2902
3240.05 2887
3240.59 2818
3241.13 2746
3241.66 2749
3242.20 2782
3242.74 2744
3243.28 2753
3243.81 2653
3244.35 2646
3244.89 2735
3245.43 2647
3245.96 2586
3246.50 2655
3247.04 2668
3247.58 2591
3248.11 2644
3248.65 2677
3249.19 2744
3249.73 2770
3250.27 2763
3250.80 2743
3251.34 2710
3251.88 2698
3252.42 2717
3252.96 2713
3253.49 2817
3254.03 2927
3254.57 2985
3255.11 2942
3255.65 2909
3256.19 3058
3256.72 3153
3257.26 3093
3257.80 3109
3258.34 3200
3258.88 3254
3259.42 3277
3259.96 3419
3260.49 3676
3261.03 3904
3261.57 4069
3262.11 4300
3262.65 4500
3263.19 4733
3263.73 4868
3264.27 5036
3264.81 5330
3265.35 5450
3265.88 5707
3266.42 5819
3266.96 6295
3267.50 6403
3268.04 6382
3268.58 6385
3269.12 6005
3269.66 5521
3270.20 5063
3270.74 4759
3271.28 4281
3271.82 3984
3272.36 3613
3272.90 3488
3273.44 3391
3273.98 3260
3274.52 3262
3275.06 3081
3275.60 3031
3276.14 3201
3276.68 3169
3277.22 3197
3277.76 3262
3278.30 3453
3278.84 3298
3279.38 3344
3279.92 3394
3280.46 3375
3281.00 3300
3281.54 3429
3282.08 3337
3282.62 3207
3283.16 3264
3283.70 3450
3284.25 3285
3284.79 3312
3285.33 3386
3285.87 3304
3286.41 3365
3286.95 3327
3287.49 3488
3288.03 3618
3288.57 3559
3289.11 3506
3289.66 3422
3290.20 3485
3290.74 3729
3291.28 3939
3291.82 3970
3292.36 3999
3292.90 4185
3293.44 4487
3293.99 4789
3294.53 5211
3295.07 5524
3295.61 5712
3296.15 6011
3296.69 5976
3297.24 6094
3297.78 5785
3298.32 5620
3298.86 5562
3299.40 5185
3299.95 5049
3300.49 4621
3301.03 4314
3301.57 4299
3302.11 4003
3302.66 3896
3303.20 3839
3303.74 3607
3304.28 3556
3304.83 3559
3305.37 3548
3305.91 3527
3306.45 3656
3307.00 3532
3307.54 3549
3308.08 3460
3308.62 3448
3309.17 3429
3309.71 3403
3310.25 3406
3310.80 3512
3311.34 3464
3311.88 3424
3312.43 3428
3312.97 3501
3313.51 3601
3314.05 3678
3314.60 3664
3315.14 3740
3315.68 3842
3316.23 4081
3316.77 4331
3317.31 4484
3317.86 4562
3318.40 4738
3318.95 5125
3319.49 5244
3320.03 5484
3320.58 5471
3321.12 5603
3321.66 5783
3322.21 5817
3322.75 5742
3323.30 5748
3323.84 5797
3324.38 5534
3324.93 5366
3325.47 5315
3326.02 5257
3326.56 5149
3327.10 5001
3327.65 4970
3328.19 4776
3328.74 4808
3329.28 4960
3329.83 5108
3330.37 5373
3330.92 5701
3331.46 6636
3332.01 7964
3332.55 9992
3333.09 12509
3333.64 16072
3334.18 20211
3334.73 24733
3335.27 30181
3335.82 34284
3336.36 37409
3336.91 38643
3337.45 39001
3338.00 37773
3338.54 35199
3339.09 31546
3339.64 27879
3340.18 23815
3340.73 19415
3341.27 16145
3341.82 13565
3342.36 11225
3342.91 9152
3343.45 7850
3344.00 6960
3344.54 6149
3345.09 5615
3345.64 5227
3346.18 4898
3346.73 4615
3347.27 4583
3347.82 4513
3348.37 4383
3348.91 4228
3349.46 4196
3350.00 4015
3350.55 3861
3351.10 3715
3351.64 3553
3352.19 3608
3352.74 3604
3353.28 3689
3353.83 3669
3354.37 3676
3354.92 3803
3355.47 3724
3356.01 3797
3356.56 3771
3357.11 3858
3357.65 3820
3358.20 3814
3358.75 3787
3359.30 3742
3359.84 3736
3360.39 3819
3360.94 3874
3361.48 3847
3362.03 3832
3362.58 3800
3363.12 3736
3363.67 3677
3364.22 3775
3364.77 3927
3365.31 3916
3365.86 3795
3366.41 3664
3366.96 3750
3367.50 3673
3368.05 3770
3368.60 3692
3369.15 3686
3369.69 3740
3370.24 4021
3370.79 4056
3371.34 4311
3371.89 4708
3372.43 4895
3372.98 5403
3373.53 5677
3374.08 6083
3374.63 6478
3375.17 6562
3375.72 6588
3376.27 6183
3376.82 5983
3377.37 5756
3377.92 5331
3378.46 5036
3379.01 4494
3379.56 4203
3380.11 3953
3380.66 3721
3381.21 3468
3381.76 3428
3382.30 3366
3382.85 3162
3383.40 3088
3383.95 3089
3384.50 2963
3385.05 2867
3385.60 2895
3386.15 2921
3386.70 2886
3387.25 2823
3387.79 2779
3388.34 2708
3388.89 2811
3389.44 2889
3389.99 2802
3390.54 2855
3391.09 2822
3391.64 2738
3392.19 2681
3392.74 2767
3393.29 2743
3393.84 2755
3394.39 2789
3394.94 2839
3395.49 2814
3396.04 2826
3396.59 2836
3397.14 2937
3397.69 2986
3398.24 2903
3398.79 2953
3399.34 3006
3399.89 2970
3400.44 2942
3400.99 2877
3401.54 2930
3402.09 2986
3402.64 2846
3403.19 2708
3403.74 2774
3404.29 2743
3404.84 2679
3405.39 2642
3405.94 2633
3406.49 2602
3407.05 2680
3407.60 2637
3408.15 2590
3408.70 2665
3409.25 2756
3409.80 2788
3410.35 2828
3410.90 2971
3411.45 3053
3412.00 3115
3412.56 3272
3413.11 3373
3413.66 3481
3414.21 3337
3414.76 3136
3415.31 3125
3415.86 3112
3416.41 2936
3416.97 3030
3417.52 2962
3418.07 2796
3418.62 2749
3419.17 2617
3419.73 2612
3420.28 2612
3420.83 2516
3421.38 2567
3421.93 2554
3422.48 2590
3423.04 2606
3423.59 2744
3424.14 2695
3424.69 2714
3425.25 2745
3425.80 2735
3426.35 2756
3426.90 2669
3427.45 2695
3428.01 2532
3428.56 2441
3429.11 2366
3429.66 2362
3430.22 2402
3430.77 2464
3431.32 2451
3431.88 2400
3432.43 2312
3432.98 2373
3433.53 2296
3434.09 2301
3434.64 2414
3435.19 2324
3435.75 2319
3436.30 2353
3436.85 2415
3437.41 2481
3437.96 2512
3438.51 2537
3439.07 2441
3439.62 2430
3440.17 2482
3440.73 2522
3441.28 2514
3441.83 2484
3442.39 2550
3442.94 2474
3443.49 2526
3444.05 2585
3444.60 2409
3445.16 2376
3445.71 2358
3446.26 2282
3446.82 2330
3447.37 2385
3447.93 2368
3448.48 2234
3449.03 2264
3449.59 2302
3450.14 2356
3450.70 2319
3451.25 2278
3451.81 2230
3452.36 2261
3452.91 2172
3453.47 2120
3454.02 2126
3454.58 2038
3455.13 2144
3455.69 2201
3456.24 2164
3456.80 2119
3457.35 2231
3457.91 2259
3458.46 2167
3459.02 2136
3459.57 2241
3460.13 2239
3460.68 2227
3461.24 2246
3461.79 2286
3462.35 2264
3462.90 2221
3463.46 2296
3464.01 2341
3464.57 2350
3465.12 2493
3465.68 2461
3466.23 2444
3466.79 2500
3467.35 2458
3467.90 2402
3468.46 2353
3469.01 2375
3469.57 2464
3470.12 2350
3470.68 2335
3471.24 2357
3471.79 2458
3472.35 2461
3472.90 2384
3473.46 2523
3474.02 2374
3474.57 2414
3475.13 2473
3475.69 2416
3476.24 2504
3476.80 2507
3477.35 2575
3477.91 2662
3478.47 2723
3479.02 2812
3479.58 2874
3480.14 2862
3480.69 2982
3481.25 3050
3481.81 3001
3482.36 2967
3482.92 3024
3483.48 3026
3484.03 2939
3484.59 2837
3485.15 2848
3485.71 2926
3486.26 2829
3486.82 2878
3487.38 2979
3487.93 3014
3488.49 3100
3489.05 3271
3489.61 3483
3490.16 3675
3490.72 3982
3491.28 4286
3491.84 4811
3492.39 5123
3492.95 5295
3493.51 5333
3494.07 5320
3494.63 5192
3495.18 5062
3495.74 4799
3496.30 4511
3496.86 4377
3497.42 4371
3497.97 4503
3498.53 4888
3499.09 5076
3499.65 5434
3500.21 5542
3500.76 5549
3501.32 5807
3501.88 5712
3502.44 5425
3503.00 5667
3503.56 5760
3504.11 5933
3504.67 5818
3505.23 6094
3505.79 6298
3506.35 6281
3506.91 6306
3507.47 6127
3508.03 5990
3508.59 5629
3509.14 5142
3509.70 4673
3510.26 4349
3510.82 4052
3511.38 3757
3511.94 3524
3512.50 3285
3513.06 3202
3513.62 3103
3514.18 2892
3514.74 2923
3515.30 2939
3515.86 2723
3516.41 2639
3516.97 2564
3517.53 2757
3518.09 2734
3518.65 2715
3519.21 2829
3519.77 2798
3520.33 2816
3520.89 2957
3521.45 2902
3522.01 2993
3522.57 3152
3523.13 3244
3523.69 3234
3524.25 3345
3524.81 3432
3525.37 3422
3525.93 3421
3526.49 3407
3527.05 3249
3527.61 3129
3528.18 3051
3528.74 2866
3529.30 2760
3529.86 2664
3530.42 2625
3530.98 2504
3531.54 2587
3532.10 2573
3532.66 2556
3533.22 2523
3533.78 2581
3534.34 2586
3534.90 2515
3535.47 2497
3536.03 2574
3536.59 2586
3537.15 2555
3537.71 2654
3538.27 2690
3538.83 2764
3539.39 2570
3539.96 2583
3540.52 2579
3541.08 2659
3541.64 2700
3542.20 2818
3542.76 2829
3543.32 2743
3543.89 2986
3544.45 2891
3545.01 2810
3545.57 2844
3546.13 2811
3546.70 2778
3547.26 2665
3547.82 2531
3548.38 2524
3548.94 2449
3549.51 2375
3550.07 2360
3550.63 2412
3551.19 2446
3551.76 2389
3552.32 2275
3552.88 2336
3553.44 2330
3554.01 2258
3554.57 2202
3555.13 2186
3555.69 2213
3556.26 2313
3556.82 2272
3557.38 2276
3557.94 2238
3558.51 2335
3559.07 2337
3559.63 2351
3560.20 2227
3560.76 2349
3561.32 2424
3561.89 2379
3562.45 2324
3563.01 2286
3563.57 2241
3564.14 2341
3564.70 2411
3565.26 2419
3565.83 2278
3566.39 2275
3566.96 2266
3567.52 2246
3568.08 2149
3568.65 2157
3569.21 2144
3569.77 2101
3570.34 2135
3570.90 2200
3571.47 2121
3572.03 2124
3572.59 2152
3573.16 2236
3573.72 2222
3574.29 2135
3574.85 2250
3575.41 2247
3575.98 2221
3576.54 2306
3577.11 2349
3577.67 2274
3578.24 2327
3578.80 2360
3579.36 2418
3579.93 2354
3580.49 2259
3581.06 2365
3581.62 2181
3582.19 2307
3582.75 2149
3583.32 2073
3583.88 2234
3584.45 2228
3585.01 2202
3585.58 2174
3586.14 2182
3586.71 2204
3587.27 2200
3587.84 2134
3588.40 2117
3588.97 2159
3589.53 2131
3590.10 2159
3590.66 2149
3591.23 2191
3591.80 2271
3592.36 2262
3592.93 2234
3593.49 2216
3594.06 2258
3594.62 2298
3595.19 2115
3595.76 2185
3596.32 2212
3596.89 2092
3597.45 2180
3598.02 2192
3598.59 2157
3599.15 2176
3599.72 2137
3600.28 2255
3600.85 2259
3601.42 2194
3601.98 2213
3602.55 2252
3603.12 2222
3603.68 2202
3604.25 2249
3604.81 2192
3605.38 2135
3605.95 2152
3606.51 2066
3607.08 2106
3607.65 2095
3608.21 2095
3608.78 2027
3609.35 2067
3609.92 2038
3610.48 2066
3611.05 2014
3611.62 1960
3612.18 1955
3612.75 2054
3613.32 2064
3613.89 2078
3614.45 2196
3615.02 2425
3615.59 2647
3616.15 2791
3616.72 3045
3617.29 3212
3617.86 3546
3618.42 3774
3618.99 3991
3619.56 4031
3620.13 4014
3620.70 4025
3621.26 3791
3621.83 3587
3622.40 3321
3622.97 3062
3623.54 2872
3624.10 2637
3624.67 2483
3625.24 2428
3625.81 2261
3626.38 2155
3626.94 2158
3627.51 2029
3628.08 2023
3628.65 2069
3629.22 2022
3629.79 2157
3630.35 2085
3630.92 2145
3631.49 2172
3632.06 2184
3632.63 2141
3633.20 2109
3633.77 2058
3634.34 2108
3634.90 2115
3635.47 2280
3636.04 2108
3636.61 2083
3637.18 2138
3637.75 2136
3638.32 2139
3638.89 2215
3639.46 2400
3640.03 2491
3640.60 2524
3641.17 2660
3641.73 2906
3642.30 3005
3642.87 3094
3643.44 3026
3644.01 3008
3644.58 2961
3645.15 2931
3645.72 2722
3646.29 2711
3646.86 2709
3647.43 2682
3648.00 2560
3648.57 2551
3649.14 2612
3649.71 2613
3650.28 2683
3650.85 2620
3651.42 2538
3651.99 2687
3652.56 2760
3653.13 2735
3653.70 2812
3654.27 2868
3654.84 2821
3655.41 2897
3655.98 2877
3656.56 3043
3657.13 3118
3657.70 3148
3658.27 3025
3658.84 3132
3659.41 3275
3659.98 3325
3660.55 3482
3661.12 3452
3661.69 3480
3662.26 3467
3662.83 3311
3663.41 3170
3663.98 2961
3664.55 3005
3665.12 2824
3665.69 2714
3666.26 2792
3666.83 2757
3667.41 2643
3667.98 2635
3668.55 2656
3669.12 2714
3669.69 2567
3670.26 2507
3670.83 2538
3671.41 2460
3671.98 2427
3672.55 2436
3673.12 2569
3673.69 2536
3674.27 2557
3674.84 2553
3675.41 2690
3675.98 2702
3676.55 2808
3677.13 2786
3677.70 2771
3678.27 2544
3678.84 2562
3679.42 2646
3679.99 2596
3680.56 2470
3681.13 2394
3681.71 2427
3682.28 2377
3682.85 2368
3683.42 2376
3684.00 2337
3684.57 2324
3685.14 2449
3685.71 2472
3686.29 2526
3686.86 2587
3687.43 2730
3688.01 2895
3688.58 3006
3689.15 3129
3689.73 3190
3690.30 3333
3690.87 3442
3691.45 3434
3692.02 3349
3692.59 3213
3693.17 3118
3693.74 2936
3694.31 2834
3694.89 2710
3695.46 2670
3696.03 2506
3696.61 2580
3697.18 2430
3697.75 2421
3698.33 2480
3698.90 2457
3699.48 2472
3700.05 2447
3700.62 2464
3701.20 2583
3701.77 2525
3702.35 2444
3702.92 2449
3703.50 2480
3704.07 2415
3704.64 2374
3705.22 2477
3705.79 2364
3706.37 2375
3706.94 2346
3707.52 2443
3708.09 2506
3708.67 2408
3709.24 2468
3709.81 2376
3710.39 2427
3710.96 2460
3711.54 2355
3712.11 2402
3712.69 2310
3713.26 2285
3713.84 2405
3714.41 2384
3714.99 2283
3715.56 2190
3716.14 2214
3716.71 2325
3717.29 2295
3717.87 2280
3718.44 2215
3719.02 2284
3719.59 2260
3720.17 2196
3720.74 2197
3721.32 2194
3721.89 2158
3722.47 2177
3723.05 2126
3723.62 2058
3724.20 2162
3724.77 2065
3725.35 1986
3725.93 2001
3726.50 2103
3727.08 2110
3727.65 2096
3728.23 2214
3728.81 2275
3729.38 2255
3729.96 2294
3730.53 2283
3731.11 2415
3731.69 2474
3732.26 2543
3732.84 2568
3733.42 2596
3733.99 2618
3734.57 2607
3735.15 2682
3735.72 2825
3736.30 2648
3736.88 2455
3737.45 2477
3738.03 2413
3738.61 2212
3739.18 2088
3739.76 2172
3740.34 2106
3740.92 2054
3741.49 2017
3742.07 1969
3742.65 2002
3743.23 2050
3743.80 2084
3744.38 2076
3744.96 2002
3745.53 2042
3746.11 2170
3746.69 2083
3747.27 2037
3747.85 2112
3748.42 2095
3749.00 2045
3749.58 1988
3750.16 1996
3750.73 1997
3751.31 2067
3751.89 2043
3752.47 2040
3753.05 1923
3753.62 1863
3754.20 1952
3754.78 1937
3755.36 1838
3755.94 1890
3756.52 2010
3757.09 2000
3757.67 1892
3758.25 1934
3758.83 2014
3759.41 2065
3759.99 2057
3760.57 2076
3761.14 2076
3761.72 2056
3762.30 2074
3762.88 2052
3763.46 2088
3764.04 2022
3764.62 2032
3765.20 2053
3765.77 2049
3766.35 1994
3766.93 1990
3767.51 1967
3768.09 2023
3768.67 2025
3769.25 2040
3769.83 2045
3770.41 2081
3770.99 2045
3771.57 2089
3772.15 2106
3772.73 2135
3773.31 2062
3773.89 2065
3774.47 2066
3775.05 2021
3775.63 2090
3776.21 1973
3776.79 1936
3777.37 1900
3777.95 2018
3778.53 1990
3779.11 2009
3779.69 1925
3780.27 1959
3780.85 1940
3781.43 1979
3782.01 1932
3782.59 1883
3783.17 1952
3783.75 2091
3784.33 2082
3784.91 1978
3785.49 2024
3786.07 1985
3786.65 2007
3787.23 1977
3787.81 2027
3788.39 2038
3788.97 2016
3789.55 1963
3790.14 1914
3790.72 1972
3791.30 2015
3791.88 2024
3792.46 1949
3793.04 2063
3793.62 1874
3794.20 1924
3794.78 1979
3795.37 2004
3795.95 1997
3796.53 2064
3797.11 2088
3797.69 2138
3798.27 2059
3798.85 2014
3799.44 2080
3800.02 2130
3800.60 2259
3801.18 2218
3801.76 2366
3802.34 2398
3802.93 2391
3803.51 2401
3804.09 2413
3804.67 2380
3805.25 2448
3805.84 2415
3806.42 2381
3807.00 2423
3807.58 2389
3808.17 2368
3808.75 2543
3809.33 2591
3809.91 2616
3810.50 2623
3811.08 2478
3811.66 2537
3812.24 2671
3812.83 2668
3813.41 2598
3813.99 2596
3814.57 2826
3815.16 2776
3815.74 2880
3816.32 2897
3816.91 2860
3817.49 2792
3818.07 2796
3818.65 2711
3819.24 2521
3819.82 2342
3820.40 2259
3820.99 2236
3821.57 2142
3822.15 2189
3822.74 2133
3823.32 2031
3823.90 2068
3824.49 2126
3825.07 2124
3825.66 2129
3826.24 2146
3826.82 2045
3827.41 2139
3827.99 2027
3828.57 2030
3829.16 2133
3829.74 2182
3830.33 2146
3830.91 2159
3831.49 2140
3832.08 2068
3832.66 2059
3833.25 2106
3833.83 2073
3834.42 2092
3835.00 2186
3835.58 2164
3836.17 2009
3836.75 2040
3837.34 2105
3837.92 2021
3838.51 2064
3839.09 1998
3839.68 2034
3840.26 1978
3840.85 2090
3841.43 2037
3842.02 2014
3842.60 1957
3843.19 2031
3843.77 2059
3844.36 2008
3844.94 1976
3845.53 1928
3846.11 1964
3846.70 1955
3847.28 1994
3847.87 2057
3848.45 2059
3849.04 1964
3849.62 1990
3850.21 1984
3850.79 1972
3851.38 2092
3851.97 2056
3852.55 2058
3853.14 2116
3853.72 2102
3854.31 2066
3854.89 2014
3855.48 2096
3856.07 2090
3856.65 2066
3857.24 2063
3857.82 2203
3858.41 2280
3859.00 2349
3859.58 2543
3860.17 2796
3860.76 2921
3861.34 3043
3861.93 3211
3862.51 3397
3863.10 3415
3863.69 3468
3864.27 3407
3864.86 3390
3865.45 3217
3866.03 3111
3866.62 3268
3867.21 3202
3867.79 3056
3868.38 2856
3868.97 2627
3869.55 2508
3870.14 2499
3870.73 2433
3871.32 2264
3871.90 2298
3872.49 2405
3873.08 2408
3873.67 2475
3874.25 2481
3874.84 2316
3875.43 2356
3876.01 2410
3876.60 2375
3877.19 2245
3877.78 2278
3878.36 2191
3878.95 2246
3879.54 2211
3880.13 2171
3880.72 2105
3881.30 2087
3881.89 2129
3882.48 2099
3883.07 1984
3883.66 1956
3884.24 1955
3884.83 2002
3885.42 1995
3886.01 1937
3886.60 1940
3887.18 1983
3887.77 2121
3888.36 2198
3888.95 2261
3889.54 2285
3890.13 2291
3890.72 2298
3891.30 2309
3891.89 2386
3892.48 2246
3893.07 2340
3893.66 2338
3894.25 2356
3894.84 2229
3895.43 2154
3896.02 2184
3896.60 2223
3897.19 2193
3897.78 2130
3898.37 2179
3898.96 2218
3899.55 2186
3900.14 2231
3900.73 2283
3901.32 2241
3901.91 2247
3902.50 2192
3903.09 2161
3903.68 2195
3904.27 2209
3904.86 2180
3905.44 2137
3906.03 2001
3906.62 2125
3907.21 2215
3907.80 2055
3908.39 2053
3908.98 2109
3909.57 2026
3910.16 1940
3910.75 2059
3911.34 2054
3911.93 1979
3912.52 1962
3913.11 1932
3913.71 1817
3914.30 1888
3914.89 1856
3915.48 1865
3916.07 1850
3916.66 1885
3917.25 1900
3917.84 1955
3918.43 1960
3919.02 1875
3919.61 1961
3920.20 2039
3920.79 2004
3921.38 1850
3921.97 1926
3922.57 1982
3923.16 1870
3923.75 1850
3924.34 1868
3924.93 1896
3925.52 1817
3926.11 1860
3926.70 1802
3927.29 1766
3927.89 1776
3928.48 1858
3929.07 1861
3929.66 1898
3930.25 1822
3930.84 1920
3931.44 1912
3932.03 1799
3932.62 1827
3933.21 1905
3933.80 1892
3934.39 1784
3934.99 1763
3935.58 1758
3936.17 1833
3936.76 1806
3937.35 1795
3937.95 1715
3938.54 1732
3939.13 1782
3939.72 1746
3940.32 1836
3940.91 1843
3941.50 1764
3942.09 1769
3942.69 1837
3943.28 1877
3943.87 1889
3944.46 1913
3945.06 1808
3945.65 1798
3946.24 1820
3946.83 1743
3947.43 1927
3948.02 1839
3948.61 1729
3949.21 1717
3949.80 1719
3950.39 1743
3950.98 1762
3951.58 1772
3952.17 1877
3952.76 1820
3953.36 1954
3953.95 1899
3954.54 1854
3955.14 1874
3955.73 1883
3956.32 1937
3956.92 1935
3957.51 1944
3958.11 1901
3958.70 1947
3959.29 1999
3959.89 1957
3960.48 1916
3961.07 1933
3961.67 1950
3962.26 1908
3962.86 1859
3963.45 1858
3964.04 1792
3964.64 1913
3965.23 1860
3965.83 1906
3966.42 1837
3967.02 1932
3967.61 1896
3968.20 1913
3968.80 1902
3969.39 1916
3969.99 1904
3970.58 1923
3971.18 1787
3971.77 1770
3972.37 1836
3972.96 1857
3973.56 1750
3974.15 1771
3974.75 1782
3975.34 1821
3975.94 1893
3976.53 1872
3977.13 1983
3977.72 2046
3978.32 2038
3978.91 2035
3979.51 2002
3980.10 1959
3980.70 1915
3981.29 1937
3981.89 1903
3982.48 1970
3983.08 1889
3983.68 1944
3984.27 1926
3984.87 1926
3985.46 1937
3986.06 1962
3986.65 1904
3987.25 1936
3987.85 1925
3988.44 1888
3989.04 1896
3989.63 1892
3990.23 1806
3990.83 1853
3991.42 1853
3992.02 1897
3992.61 1950
3993.21 1938
3993.81 2024
3994.40 1952
3995.00 1971
3995.60 1945
3996.19 2001
3996.79 1924
3997.39 1988
3997.98 1998
3998.58 2003
3999.18 2015
3999.77 1948
4000.37 1966
4000.97 2025
4001.56 1995
4002.16 1941
4002.76 1934
4003.35 1875
4003.95 1984
4004.55 2059
4005.15 1947
4005.74 1836
4006.34 1964
4006.94 1994
4007.53 2139
4008.13 2020
4008.73 2061
4009.33 2035
4009.92 2028
4010.52 2063
4011.12 2030
4011.72 2099
4012.32 2101
4012.91 2112
4013.51 2105
4014.11 2102
4014.71 2126
4015.30 2104
4015.90 2195
4016.50 2364
4017.10 2358
4017.70 2283
4018.29 2355
4018.89 2430
4019.49 2378
4020.09 2311
4020.69 2246
4021.29 2165
4021.88 2179
4022.48 2173
4023.08 2026
4023.68 1955
4024.28 1979
4024.88 2009
4025.48 2011
4026.07 1989
4026.67 2083
4027.27 2127
4027.87 2088
4028.47 2077
4029.07 2148
4029.67 2035
4030.27 2138
4030.87 2086
4031.47 2076
4032.06 2078
4032.66 2084
4033.26 2080
4033.86 2118
4034.46 2019
4035.06 2080
4035.66 2077
4036.26 2105
4036.86 2135
4037.46 2039
4038.06 2045
4038.66 2079
4039.26 2037
4039.86 1957
4040.46 1954
4041.06 1944
4041.66 1884
4042.26 1932
4042.86 1968
4043.46 1868
4044.06 1875
4044.66 1872
4045.26 1896
4045.86 1899
4046.46 1878
4047.06 1943
4047.66 1936
4048.26 1846
4048.86 1944
4049.46 2031
4050.06 2057
4050.66 1969
4051.26 1928
4051.86 2033
4052.46 2068
4053.06 2105
4053.66 2105
4054.27 2051
4054.87 1972
4055.47 2010
4056.07 1923
4056.67 1965
4057.27 1925
4057.87 1882
4058.47 1831
4059.07 1828
4059.67 1851
4060.28 1767
4060.88 1811
4061.48 1779
4062.08 1766
4062.68 1653
4063.28 1677
4063.88 1833
4064.49 1770
4065.09 1705
4065.69 1765
4066.29 1740
4066.89 1791
4067.49 1678
4068.10 1630
4068.70 1703
4069.30 1710
4069.90 1610
4070.50 1691
4071.11 1720
4071.71 1701
4072.31 1645
4072.91 1648
4073.52 1676
4074.12 1718
4074.72 1833
4075.32 1716
4075.92 1699
4076.53 1710
4077.13 1754
4077.73 1852
4078.34 1725
4078.94 1763
4079.54 1718
4080.14 1670
4080.75 1775
4081.35 1699
4081.95 1776
4082.55 1779
4083.16 1668
4083.76 1739
4084.36 1690
4084.97 1725
4085.57 1726
4086.17 1685
4086.78 1664
4087.38 1615
4087.98 1666
4088.59 1654
4089.19 1625
4089.79 1623
4090.40 1717
4091.00 1642
4091.60 1752
4092.21 1818
4092.81 1742
4093.41 1704
4094.02 1758
4094.62 1751
4095.23 1775
4095.83 1747
4096.43 1699
4097.04 1713
4097.64 1647
4098.25 1640
4098.85 1655
4099.45 1639
4100.06 1631
4100.66 1672
4101.27 1692
4101.87 1643
4102.48 1724
4103.08 1698
4103.68 1708
4104.29 1631
4104.89 1633
4105.50 1599
4106.10 1656
4106.71 1605
4107.31 1578
4107.92 1610
4108.52 1613
4109.13 1618
4109.73 1649
4110.34 1640
4110.94 1709
4111.55 1680
4112.15 1625
4112.76 1590
4113.36 1660
4113.97 1550
4114.57 1520
4115.18 1686
4115.78 1713
4116.39 1694
4116.99 1700
4117.60 1697
4118.21 1726
4118.81 1726
4119.42 1667
4120.02 1651
4120.63 1731
4121.23 1776
4121.84 1755
4122.45 1651
4123.05 1748
4123.66 1784
4124.26 1709
4124.87 1701
4125.48 1721
4126.08 1772
4126.69 1741
4127.29 1739
4127.90 1696
4128.51 1754
4129.11 1712
4129.72 1708
4130.33 1696
4130.93 1712
4131.54 1707
4132.15 1745
4132.75 1788
4133.36 1778
4133.97 1809
4134.57 1794
4135.18 1835
4135.79 1805
4136.39 1801
4137.00 1933
4137.61 1892
4138.21 2018
4138.82 2084
4139.43 2072
4140.04 2124
4140.64 2107
4141.25 2136
4141.86 2103
4142.46 2141
4143.07 2144
4143.68 2146
4144.29 2053
4144.89 1979
4145.50 1954
4146.11 1888
4146.72 1864
4147.32 1767
4147.93 1736
4148.54 1676
4149.15 1674
4149.76 1660
4150.36 1675
4150.97 1652
4151.58 1679
4152.19 1716
4152.80 1642
4153.40 1663
4154.01 1659
4154.62 1630
4155.23 1620
4155.84 1588
4156.45 1665
4157.05 1726
4157.66 1604
4158.27 1579
4158.88 1651
4159.49 1651
4160.10 1639
4160.71 1640
4161.31 1671
4161.92 1696
4162.53 1774
4163.14 1731
4163.75 1760
4164.36 1805
4164.97 1885
4165.58 1975
4166.19 1958
4166.79 2017
4167.40 2004
4168.01 1957
4168.62 1970
4169.23 2004
4169.84 2038
4170.45 1966
4171.06 1806
4171.67 1902
4172.28 1857
4172.89 1899
4173.50 1876
4174.11 1931
4174.72 1957
4175.33 1891
4175.94 1943
4176.55 2022
4177.16 2011
4177.77 2122
4178.38 2063
4178.99 2033
4179.60 1994
4180.21 1957
4180.82 1924
4181.43 1805
4182.04 1791
4182.65 1820
4183.26 1892
4183.87 1842
4184.48 1824
4185.09 1777
4185.70 1730
4186.31 1753
4186.92 1726
4187.53 1723
4188.14 1745
4188.75 1744
4189.36 1737
4189.97 1877
4190.58 1791
4191.20 1913
4191.81 1939
4192.42 2007
4193.03 2125
4193.64 2204
4194.25 2216
4194.86 2302
4195.47 2394
4196.08 2392
4196.70 2357
4197.31 2319
4197.92 2330
4198.53 2264
4199.14 2292
4199.75 2268
4200.36 2053
4200.98 2095
4201.59 2081
4202.20 2029
4202.81 1873
4203.42 1893
4204.03 2016
4204.65 1920
4205.26 1972
4205.87 1946
4206.48 1925
4207.09 1823
4207.71 1954
4208.32 1922
4208.93 1853
4209.54 1975
4210.16 1904
4210.77 1927
4211.38 1986
4211.99 1902
4212.60 1938
4213.22 1916
4213.83 1895
4214.44 1964
4215.05 1920
4215.67 2004
4216.28 2111
4216.89 2130
4217.51 2127
4218.12 2218
4218.73 2329
4219.34 2472
4219.96 2617
4220.57 2702
4221.18 2800
4221.80 2997
4222.41 3143
4223.02 3189
4223.64 3376
4224.25 3469
4224.86 3534
4225.48 3504
4226.09 3418
4226.70 3489
4227.32 3361
4227.93 3291
4228.54 3441
4229.16 3450
4229.77 3590
4230.39 3397
4231.00 3325
4231.61 3359
4232.23 3492
4232.84 3302
4233.45 3391
4234.07 3697
4234.68 3827
4235.30 4103
4235.91 4354
4236.53 4151
4237.14 4152
4237.75 4046
4238.37 3717
4238.98 3413
4239.60 3099
4240.21 3021
4240.83 2796
4241.44 2586
4242.05 2443
4242.67 2300
4243.28 2348
4243.90 2288
4244.51 2280
4245.13 2347
4245.74 2304
4246.36 2373
4246.97 2422
4247.59 2507
4248.20 2447
4248.82 2476
4249.43 2499
4250.05 2539
4250.66 2454
4251.28 2364
4251.89 2243
4252.51 2278
4253.13 2251
4253.74 2198
4254.36 2323
4254.97 2290
4255.59 2215
4256.20 2289
4256.82 2354
4257.43 2224
4258.05 2246
4258.67 2186
4259.28 2120
4259.90 2180
4260.51 2144
4261.13 2141
4261.75 2027
4262.36 2035
4262.98 2172
4263.59 2088
4264.21 1960
4264.83 2053
4265.44 2002
4266.06 2012
4266.67 2063
4267.29 2003
4267.91 2057
4268.52 2093
4269.14 2110
4269.76 2066
4270.37 2035
4270.99 2017
4271.61 1990
4272.22 2105
4272.84 2146
4273.46 2027
4274.07 2126
4274.69 2224
4275.31 2224
4275.93 2214
4276.54 2167
4277.16 2175
4277.78 2207
4278.39 2258
4279.01 2257
4279.63 2119
4280.25 2070
4280.86 2015
4281.48 2032
4282.10 1985
4282.72 1854
4283.33 1837
4283.95 1924
4284.57 1822
4285.19 1814
4285.80 1915
4286.42 1832
4287.04 1852
4287.66 1774
4288.28 1826
4288.89 1807
4289.51 1878
4290.13 1802
4290.75 1726
4291.37 1788
4291.98 1752
4292.60 1765
4293.22 1778
4293.84 1782
4294.46 1803
4295.08 1782
4295.69 1805
4296.31 1725
4296.93 1709
4297.55 1810
4298.17 1814
4298.79 1810
4299.41 1838
4300.03 1830
4300.64 1855
4301.26 1863
4301.88 1787
4302.50 1794
4303.12 1830
4303.74 1838
4304.36 1906
4304.98 1819
4305.60 1785
4306.22 1729
4306.83 1722
4307.45 1733
4308.07 1781
4308.69 1788
4309.31 1770
4309.93 1745
4310.55 1937
4311.17 1829
4311.79 1776
4312.41 1795
4313.03 1874
4313.65 1800
4314.27 1823
4314.89 1829
4315.51 1812
4316.13 1875
4316.75 1868
4317.37 1939
4317.99 1859
4318.61 1897
4319.23 1929
4319.85 1925
4320.47 1903
4321.09 1894
4321.71 1921
4322.33 1974
4322.95 2034
4323.57 2088
4324.19 2135
4324.81 2254
4325.43 2292
4326.05 2253
4326.67 2172
4327.30 2145
4327.92 2272
4328.54 2213
4329.16 2172
4329.78 2131
4330.40 1968
4331.02 1855
4331.64 2071
4332.26 1986
4332.88 2003
4333.51 2042
4334.13 2082
4334.75 2162
4335.37 2194
4335.99 2242
4336.61 2330
4337.23 2566
4337.86 2707
4338.48 2812
4339.10 2866
4339.72 2897
4340.34 2771
4340.96 2678
4341.59 2600
4342.21 2616
4342.83 2631
4343.45 2585
4344.07 2727
4344.69 2913
4345.32 3190
4345.94 3595
4346.56 4140
4347.18 4302
4347.81 4499
4348.43 4759
4349.05 4745
4349.67 4424
4350.29 3984
4350.92 3599
4351.54 3189
4352.16 2913
4352.78 2669
4353.41 2499
4354.03 2423
4354.65 2316
4355.28 2229
4355.90 2262
4356.52 2271
4357.14 2233
4357.77 2214
4358.39 2240
4359.01 2186
4359.64 2211
4360.26 2161
4360.88 2330
4361.50 2269
4362.13 2330
4362.75 2223
4363.37 2163
4364.00 2178
4364.62 2211
4365.25 2103
4365.87 2168
4366.49 2155
4367.12 2271
4367.74 2192
4368.36 2072
4368.99 2122
4369.61 2027
4370.23 1915
4370.86 1886
4371.48 1895
4372.11 1898
4372.73 1870
4373.35 1834
4373.98 1880
4374.60 1864
4375.23 1797
4375.85 1860
4376.47 1853
4377.10 1908
4377.72 1881
4378.35 2012
4378.97 1914
4379.60 2028
4380.22 2080
4380.85 2034
4381.47 2012
4382.10 2136
4382.72 2087
4383.34 1959
4383.97 1941
4384.59 1871
4385.22 1884
4385.84 1931
4386.47 1891
4387.09 1868
4387.72 1858
4388.34 1845
4388.97 1881
4389.59 1858
4390.22 1729
4390.85 1746
4391.47 1789
4392.10 1832
4392.72 1750
4393.35 1744
4393.97 1831
4394.60 1843
4395.22 1819
4395.85 1952
4396.47 1887
4397.10 1867
4397.73 1926
4398.35 1898
4398.98 1930
4399.60 1928
4400.23 1916
4400.86 1959
4401.48 1950
4402.11 1900
4402.73 1822
4403.36 1870
4403.99 1925
4404.61 1895
4405.24 1954
4405.87 1842
4406.49 1847
4407.12 1808
4407.74 1806
4408.37 1837
4409.00 1887
4409.62 1892
4410.25 1910
4410.88 1792
4411.50 1808
4412.13 1796
4412.76 1797
4413.38 1769
4414.01 1754
4414.64 1766
4415.27 1771
4415.89 1746
4416.52 1686
4417.15 1768
4417.77 1769
4418.40 1792
4419.03 1729
4419.66 1678
4420.28 1710
4420.91 1712
4421.54 1733
4422.17 1708
4422.79 1771
4423.42 1782
4424.05 1714
4424.68 1600
4425.30 1575
4425.93 1577
4426.56 1543
4427.19 1603
4427.82 1548
4428.44 1577
4429.07 1589
4429.70 1557
4430.33 1601
4430.96 1520
4431.58 1570
4432.21 1644
4432.84 1625
4433.47 1597
4434.10 1686
4434.73 1638
4435.35 1610
4435.98 1627
4436.61 1665
4437.24 1680
4437.87 1660
4438.50 1658
4439.13 1686
4439.75 1684
4440.38 1587
4441.01 1591
4441.64 1669
4442.27 1680
4442.90 1697
4443.53 1700
4444.16 1619
4444.79 1573
4445.42 1634
4446.04 1681
4446.67 1717
4447.30 1714
4447.93 1799
4448.56 1874
4449.19 1736
4449.82 1740
4450.45 1757
4451.08 1685
4451.71 1641
4452.34 1665
4452.97 1711
4453.60 1645
4454.23 1607
4454.86 1692
4455.49 1654
4456.12 1619
4456.75 1694
4457.38 1735
4458.01 1733
4458.64 1707
4459.27 1742
4459.90 1762
4460.53 1694
4461.16 1581
4461.79 1624
4462.42 1638
4463.05 1610
4463.68 1585
4464.31 1507
4464.94 1513
4465.57 1554
4466.20 1479
4466.83 1474
4467.46 1556
4468.09 1551
4468.73 1540
4469.36 1578
4469.99 1577
4470.62 1573
4471.25 1509
4471.88 1527
4472.51 1586
4473.14 1584
4473.77 1573
4474.40 1478
4475.04 1469
4475.67 1548
4476.30 1495
4476.93 1485
4477.56 1520
4478.19 1502
4478.82 1577
4479.46 1582
4480.09 1508
4480.72 1557
4481.35 1589
4481.98 1603
4482.61 1635
4483.25 1733
4483.88 1726
4484.51 1666
4485.14 1656
4485.77 1691
4486.41 1694
4487.04 1592
4487.67 1694
4488.30 1682
4488.93 1721
4489.57 1647
4490.20 1627
4490.83 1682
4491.46 1612
4492.10 1580
4492.73 1679
4493.36 1740
4493.99 1693
4494.63 1710
4495.26 1720
4495.89 1718
4496.52 1671
4497.16 1743
4497.79 1754
4498.42 1737
4499.06 1751
4499.69 1761
4500.32 1812
4500.96 1828
4501.59 1968
4502.22 1931
4502.86 2055
4503.49 1950
4504.12 2030
4504.75 1957
4505.39 1920
4506.02 1838
4506.66 1786
4507.29 1745
4507.92 1743
4508.56 1788
4509.19 1791
4509.82 1717
4510.46 1739
4511.09 1739
4511.72 1765
4512.36 1743
4512.99 1784
4513.63 1800
4514.26 1781
4514.89 1831
4515.53 1647
4516.16 1650
4516.80 1639
4517.43 1702
4518.07 1656
4518.70 1658
4519.33 1644
4519.97 1635
4520.60 1625
4521.24 1634
4521.87 1604
4522.51 1626
4523.14 1731
4523.78 1825
4524.41 1775
4525.05 1752
4525.68 1724
4526.32 1793
4526.95 1789
4527.59 1867
4528.22 2048
4528.86 2296
4529.49 2535
4530.13 2706
4530.76 2867
4531.40 3187
4532.03 3426
4532.67 3577
4533.30 3634
4533.94 3681
4534.57 3535
4535.21 3416
4535.84 3089
4536.48 2795
4537.11 2696
4537.75 2478
4538.39 2307
4539.02 2058
4539.66 2002
4540.29 1845
4540.93 1735
4541.57 1742
4542.20 1733
4542.84 1710
4543.47 1718
4544.11 1699
4544.75 1663
4545.38 1768
4546.02 1789
4546.65 1748
4547.29 1785
4547.93 1842
4548.56 1849
4549.20 1783
4549.84 1820
4550.47 1788
4551.11 1797
4551.75 1857
4552.38 1828
4553.02 1802
4553.66 1717
4554.29 1753
4554.93 1731
4555.57 1773
4556.20 1715
4556.84 1700
4557.48 1727
4558.11 1671
4558.75 1673
4559.39 1699
4560.03 1763
4560.66 1685
4561.30 1689
4561.94 1673
4562.58 1714
4563.21 1689
4563.85 1679
4564.49 1672
4565.13 1671
4565.76 1692
4566.40 1679
4567.04 1700
4567.68 1691
4568.31 1786
4568.95 1806
4569.59 1804
4570.23 1862
4570.87 1807
4571.50 1842
4572.14 1871
4572.78 1846
4573.42 1752
4574.06 1720
4574.69 1760
4575.33 1701
4575.97 1791
4576.61 1713
4577.25 1793
4577.89 1733
4578.53 1741
4579.16 1720
4579.80 1692
4580.44 1683
4581.08 1712
4581.72 1663
4582.36 1671
4583.00 1725
4583.63 1698
4584.27 1662
4584.91 1627
4585.55 1752
4586.19 1747
4586.83 1763
4587.47 1689
4588.11 1747
4588.75 1793
4589.39 1757
4590.03 1819
4590.67 1842
4591.30 1971
4591.94 2059
4592.58 2141
4593.22 2108
4593.86 2065
4594.50 2100
4595.14 2042
4595.78 1977
4596.42 1898
4597.06 1792
4597.70 1712
4598.34 1790
4598.98 1767
4599.62 1811
4600.26 1675
4600.90 1744
4601.54 1771
4602.18 1799
4602.82 1853
4603.46 1924
4604.10 1947
4604.74 2057
4605.38 1988
4606.02 2015
4606.66 2047
4607.30 2129
4607.94 1991
4608.59 1965
4609.23 1921
4609.87 1866
4610.51 1930
4611.15 1953
4611.79 1876
4612.43 1886
4613.07 1837
4613.71 1887
4614.35 1780
4614.99 1713
4615.64 1710
4616.28 1732
4616.92 1740
4617.56 1675
4618.20 1670
4618.84 1712
4619.48 1665
4620.12 1678
4620.77 1664
4621.41 1614
4622.05 1643
4622.69 1596
4623.33 1606
4623.97 1595
4624.62 1656
4625.26 1724
4625.90 1707
4626.54 1654
4627.18 1586
4627.82 1680
4628.47 1635
4629.11 1702
4629.75 1672
4630.39 1628
4631.03 1708
4631.68 1732
4632.32 1755
4632.96 1896
4633.60 2027
4634.25 2087
4634.89 2127
4635.53 2143
4636.17 2142
4636.82 2178
4637.46 2285
4638.10 2206
4638.74 2031
4639.39 1966
4640.03 2076
4640.67 2095
4641.32 1983
4641.96 1954
4642.60 1910
4643.24 1907
4643.89 1821
4644.53 1728
4645.17 1795
4645.82 1818
4646.46 1790
4647.10 1771
4647.75 1719
4648.39 1749
4649.03 1771
4649.68 1763
4650.32 1885
4650.96 1858
4651.61 1838
4652.25 1864
4652.89 1953
4653.54 2003
4654.18 2043
4654.83 2051
4655.47 1949
4656.11 1914
4656.76 1929
4657.40 1881
4658.05 1784
4658.69 1809
4659.33 1839
4659.98 1774
4660.62 1726
4661.27 1701
4661.91 1763
4662.56 1744
4663.20 1815
4663.84 1860
4664.49 1802
4665.13 1635
4665.78 1568
4666.42 1593
4667.07 1614
4667.71 1585
4668.36 1607
4669.00 1527
4669.65 1630
4670.29 1613
4670.94 1569
4671.58 1544
4672.23 1623
4672.87 1686
4673.52 1625
4674.16 1623
4674.81 1667
4675.45 1710
4676.10 1764
4676.74 1679
4677.39 1583
4678.03 1577
4678.68 1611
4679.32 1613
4679.97 1589
4680.62 1684
4681.26 1732
4681.91 1680
4682.55 1674
4683.20 1703
4683.84 1652
4684.49 1646
4685.14 1616
4685.78 1618
4686.43 1610
4687.07 1653
4687.72 1625
4688.37 1641
4689.01 1633
4689.66 1616
4690.30 1675
4690.95 1554
4691.60 1607
4692.24 1591
4692.89 1615
4693.54 1573
4694.18 1599
4694.83 1598
4695.48 1667
4696.12 1702
4696.77 1689
4697.42 1710
4698.06 1700
4698.71 1774
4699.36 1764
4700.00 1957
4700.65 1975
4701.30 1993
4701.94 1814
4702.59 1832
4703.24 1681
4703.89 1788
4704.53 1835
4705.18 1734
4705.83 1663
4706.48 1677
4707.12 1687
4707.77 1706
4708.42 1710
4709.07 1759
4709.71 1702
4710.36 1739
4711.01 1739
4711.66 1803
4712.30 1794
4712.95 1798
4713.60 1684
4714.25 1635
4714.90 1654
4715.54 1722
4716.19 1649
4716.84 1617
4717.49 1639
4718.14 1744
4718.78 1752
4719.43 1688
4720.08 1745
4720.73 1720
4721.38 1747
4722.03 1749
4722.67 1907
4723.32 1871
4723.97 1846
4724.62 1933
4725.27 1908
4725.92 1916
4726.57 1906
4727.22 1976
4727.86 1966
4728.51 1942
4729.16 1997
4729.81 1929
4730.46 1875
4731.11 1802
4731.76 1734
4732.41 1691
4733.06 1620
4733.71 1647
4734.36 1671
4735.00 1582
4735.65 1615
4736.30 1663
4736.95 1653
4737.60 1691
4738.25 1678
4738.90 1599
4739.55 1612
4740.20 1594
4740.85 1639
4741.50 1717
4742.15 1682
4742.80 1697
4743.45 1601
4744.10 1748
4744.75 1745
4745.40 1712
4746.05 1680
4746.70 1699
4747.35 1727
4748.00 1757
4748.65 1754
4749.30 1730
4749.95 1758
4750.60 1836
4751.25 1907
4751.90 1884
4752.55 1803
4753.20 1829
4753.85 1896
4754.51 1855
4755.16 1868
4755.81 1752
4756.46 1748
4757.11 1759
4757.76 1724
4758.41 1747
4759.06 1731
4759.71 1721
4760.36 1691
4761.01 1714
4761.67 1730
4762.32 1674
4762.97 1741
4763.62 1756
4764.27 1754
4764.92 1891
4765.57 1811
4766.22 1818
4766.88 1998
4767.53 2064
4768.18 1967
4768.83 2029
4769.48 2042
4770.13 1963
4770.79 1778
4771.44 1708
4772.09 1764
4772.74 1763
4773.39 1777
4774.05 1705
4774.70 1638
4775.35 1632
4776.00 1673
4776.65 1654
4777.31 1594
4777.96 1663
4778.61 1665
4779.26 1646
4779.92 1666
4780.57 1648
4781.22 1750
4781.87 1791
4782.53 1748
4783.18 1698
4783.83 1656
4784.48 1674
4785.14 1639
4785.79 1593
4786.44 1641
4787.10 1575
4787.75 1637
4788.40 1589
4789.05 1740
4789.71 1632
4790.36 1602
4791.01 1667
4791.67 1661
4792.32 1664
4792.97 1574
4793.63 1663
4794.28 1711
4794.93 1603
4795.59 1567
4796.24 1536
4796.89 1539
4797.55 1667
4798.20 1548
4798.86 1550
4799.51 1618
4800.16 1664
4800.82 1654
4801.47 1617
4802.12 1584
4802.78 1587
4803.43 1656
4804.09 1645
4804.74 1651
4805.39 1729
4806.05 1773
4806.70 1727
4807.36 1740
4808.01 1632
4808.67 1613
4809.32 1581
4809.98 1686
4810.63 1661
4811.28 1650
4811.94 1698
4812.59 1636
4813.25 1640
4813.90 1605
4814.56 1697
4815.21 1609
4815.87 1668
4816.52 1788
4817.18 1705
4817.83 1756
4818.49 1891
4819.14 1891
4819.80 1872
4820.45 1904
4821.11 1872
4821.76 1885
4822.42 1957
4823.07 2073
4823.73 2072
4824.38 2157
4825.04 2259
4825.70 2264
4826.35 2241
4827.01 2270
4827.66 2340
4828.32 2304
4828.97 2293
4829.63 2184
4830.29 2081
4830.94 2052
4831.60 2080
4832.25 2065
4832.91 2040
4833.57 2258
4834.22 2230
4834.88 2261
4835.53 2475
4836.19 2519
4836.85 2599
4837.50 2750
4838.16 2873
4838.82 3077
4839.47 3052
4840.13 2943
4840.79 2838
4841.44 2770
4842.10 2721
4842.76 2582
4843.41 2558
4844.07 2558
4844.73 2525
4845.38 2339
4846.04 2346
4846.70 2350
4847.35 2286
4848.01 2269
4848.67 2368
4849.32 2376
4849.98 2405
4850.64 2521
4851.30 2529
4851.95 2604
4852.61 2477
4853.27 2430
4853.93 2442
4854.58 2373
4855.24 2386
4855.90 2378
4856.56 2438
4857.21 2470
4857.87 2509
4858.53 2730
4859.19 2802
4859.84 2813
4860.50 2840
4861.16 2932
4861.82 2911
4862.48 2639
4863.13 2651
4863.79 2645
4864.45 2595
4865.11 2568
4865.77 2640
4866.43 2637
4867.08 2658
4867.74 2714
4868.40 2716
4869.06 2719
4869.72 2742
4870.38 2655
4871.03 2670
4871.69 2641
4872.35 2460
4873.01 2398
4873.67 2455
4874.33 2416
4874.99 2384
4875.65 2437
4876.31 2391
4876.96 2308
4877.62 2385
4878.28 2369
4878.94 2407
4879.60 2281
4880.26 2218
4880.92 2262
4881.58 2299
4882.24 2214
4882.90 2190
4883.56 2213
4884.22 2135
4884.88 2021
4885.54 2123
4886.19 2120
4886.85 2026
4887.51 1990
4888.17 2037
4888.83 2140
4889.49 2157
4890.15 2223
4890.81 2230
4891.47 2236
4892.13 2381
4892.79 2356
4893.45 2355
4894.11 2418
4894.77 2419
4895.43 2280
4896.09 2315
4896.76 2184
4897.42 2091
4898.08 2022
4898.74 2176
4899.40 2078
4900.06 2211
4900.72 2269
4901.38 2286
4902.04 2204
4902.70 2300
4903.36 2412
4904.02 2251
4904.68 2148
4905.34 2059
4906.00 1971
4906.67 1927
4907.33 1901
4907.99 1952
4908.65 1922
4909.31 1903
4909.97 1900
4910.63 1836
4911.29 1804
4911.96 1826
4912.62 1862
4913.28 1911
4913.94 1776
4914.60 1840
4915.26 1867
4915.92 1758
4916.59 1643
4917.25 1696
4917.91 1744
4918.57 1724
4919.23 1662
4919.90 1643
4920.56 1649
4921.22 1683
4921.88 1606
4922.54 1722
4923.21 1701
4923.87 1673
4924.53 1651
4925.19 1600
4925.85 1644
4926.52 1615
4927.18 1586
4927.84 1623
4928.50 1713
4929.17 1641
4929.83 1669
4930.49 1709
4931.15 1732
4931.82 1734
4932.48 1749
4933.14 1777
4933.81 1683
4934.47 1735
4935.13 1710
4935.79 1641
4936.46 1636
4937.12 1675
4937.78 1670
4938.45 1600
4939.11 1635
4939.77 1681
4940.44 1612
4941.10 1691
4941.76 1593
4942.43 1653
4943.09 1632
4943.75 1618
4944.42 1620
4945.08 1584
4945.74 1622
4946.41 1530
4947.07 1576
4947.74 1485
4948.40 1538
4949.06 1486
4949.73 1528
4950.39 1613
4951.05 1504
4951.72 1501
4952.38 1513
4953.05 1506
4953.71 1485
4954.38 1517
4955.04 1548
4955.70 1555
4956.37 1510
4957.03 1518
4957.70 1506
4958.36 1439
4959.03 1501
4959.69 1536
4960.36 1542
4961.02 1505
4961.68 1390
4962.35 1515
4963.01 1501
4963.68 1608
4964.34 1617
4965.01 1588
4965.67 1625
4966.34 1665
4967.00 1646
4967.67 1641
4968.33 1702
4969.00 1621
4969.66 1620
4970.33 1535
4971.00 1557
4971.66 1492
4972.33 1573
4972.99 1590
4973.66 1567
4974.32 1489
4974.99 1520
4975.65 1530
4976.32 1522
4976.99 1568
4977.65 1570
4978.32 1576
4978.98 1665
4979.65 1651
4980.31 1546
4980.98 1632
4981.65 1541
4982.31 1581
4982.98 1558
4983.64 1597
4984.31 1674
4984.98 1601
4985.64 1577
4986.31 1632
4986.98 1701
4987.64 1721
4988.31 1673
4988.98 1694
4989.64 1590
4990.31 1482
4990.98 1543
4991.64 1548
4992.31 1635
4992.98 1503
4993.64 1561
4994.31 1494
4994.98 1558
4995.64 1547
4996.31 1489
4996.98 1477
4997.64 1465
4998.31 1477
4998.98 1466
4999.65 1483
5000.31 1523
5000.98 1436
5001.65 1456
5002.32 1460
5002.98 1548
5003.65 1494
5004.32 1582
5004.99 1548
5005.65 1483
5006.32 1510
5006.99 1520
5007.66 1501
5008.32 1549
5008.99 1628
5009.66 1651
5010.33 1706
5011.00 1661
5011.66 1605
5012.33 1604
5013.00 1581
5013.67 1555
5014.34 1618
5015.01 1541
5015.67 1579
5016.34 1660
5017.01 1705
5017.68 1666
5018.35 1737
5019.02 1808
5019.68 1985
5020.35 2132
5021.02 2393
5021.69 2570
5022.36 2906
5023.03 3114
5023.70 3244
5024.37 3390
5025.03 3306
5025.70 3219
5026.37 3070
5027.04 2751
5027.71 2569
5028.38 2445
5029.05 2330
5029.72 2104
5030.39 1978
5031.06 1839
5031.73 1719
5032.40 1695
5033.07 1594
5033.73 1604
5034.40 1571
5035.07 1519
5035.74 1489
5036.41 1459
5037.08 1497
5037.75 1419
5038.42 1455
5039.09 1466
5039.76 1387
5040.43 1373
5041.10 1477
5041.77 1446
5042.44 1449
5043.11 1442
5043.78 1469
5044.45 1415
5045.12 1482
5045.79 1569
5046.46 1517
5047.13 1515
5047.81 1485
5048.48 1521
5049.15 1572
5049.82 1623
5050.49 1555
5051.16 1528
5051.83 1546
5052.50 1538
5053.17 1546
5053.84 1536
5054.51 1497
5055.18 1480
5055.85 1458
5056.53 1482
5057.20 1462
5057.87 1456
5058.54 1507
5059.21 1474
5059.88 1499
5060.55 1536
5061.22 1565
5061.89 1562
5062.57 1641
5063.24 1584
5063.91 1604
5064.58 1588
5065.25 1544
5065.92 1559
5066.60 1581
5067.27 1552
5067.94 1491
5068.61 1495
5069.28 1496
5069.96 1440
5070.63 1509
5071.30 1482
5071.97 1574
5072.64 1505
5073.32 1449
5073.99 1517
5074.66 1473
5075.33 1542
5076.00 1534
5076.68 1493
5077.35 1524
5078.02 1505
5078.69 1562
5079.37 1583
5080.04 1652
5080.71 1643
5081.38 1637
5082.06 1578
5082.73 1574
5083.40 1493
5084.08 1516
5084.75 1459
5085.42 1521
5086.09 1555
5086.77 1561
5087.44 1540
5088.11 1568
5088.79 1628
5089.46 1690
5090.13 1654
5090.81 1664
5091.48 1724
5092.15 1666
5092.83 1679
5093.50 1667
5094.17 1696
5094.85 1700
5095.52 1690
5096.19 1628
5096.87 1571
5097.54 1577
5098.22 1530
5098.89 1572
5099.56 1493
5100.24 1528
5100.91 1490
5101.59 1505
5102.26 1581
5102.93 1633
5103.61 1535
5104.28 1636
5104.96 1565
5105.63 1563
5106.31 1648
5106.98 1604
5107.65 1587
5108.33 1590
5109.00 1602
5109.68 1553
5110.35 1499
5111.03 1526
5111.70 1552
5112.38 1515
5113.05 1529
5113.73 1457
5114.40 1474
5115.08 1504
5115.75 1355
5116.43 1376
5117.10 1469
5117.78 1521
5118.45 1618
5119.13 1649
5119.80 1723
5120.48 1719
5121.15 1680
5121.83 1712
5122.50 1744
5123.18 1756
5123.85 1697
5124.53 1608
5125.20 1513
5125.88 1522
5126.56 1508
5127.23 1472
5127.91 1458
5128.58 1467
5129.26 1432
5129.93 1457
5130.61 1432
5131.29 1470
5131.96 1527
5132.64 1448
5133.31 1486
5133.99 1536
5134.67 1492
5135.34 1580
5136.02 1558
5136.70 1531
5137.37 1550
5138.05 1545
5138.73 1538
5139.40 1563
5140.08 1653
5140.75 1589
5141.43 1572
5142.11 1594
5142.78 1542
5143.46 1553
5144.14 1491
5144.82 1514
5145.49 1464
5146.17 1396
5146.85 1431
5147.52 1430
5148.20 1431
5148.88 1444
5149.55 1353
5150.23 1390
5150.91 1447
5151.59 1457
5152.26 1497
5152.94 1464
5153.62 1375
5154.30 1366
5154.97 1388
5155.65 1382
5156.33 1386
5157.01 1397
5157.68 1372
5158.36 1377
5159.04 1413
5159.72 1357
5160.40 1343
5161.07 1432
5161.75 1377
5162.43 1400
5163.11 1334
5163.79 1391
5164.46 1405
5165.14 1386
5165.82 1351
5166.50 1446
5167.18 1537
5167.86 1455
5168.53 1424
5169.21 1526
5169.89 1530
5170.57 1417
5171.25 1390
5171.93 1392
5172.61 1416
5173.28 1444
5173.96 1435
5174.64 1364
5175.32 1409
5176.00 1410
5176.68 1323
5177.36 1398
5178.04 1389
5178.72 1357
5179.39 1427
5180.07 1393
5180.75 1371
5181.43 1351
5182.11 1373
5182.79 1349
5183.47 1384
5184.15 1390
5184.83 1378
5185.51 1420
5186.19 1326
5186.87 1313
5187.55 1352
5188.23 1249
5188.91 1244
5189.59 1287
5190.27 1284
5190.95 1282
5191.63 1251
5192.31 1265
5192.99 1311
5193.67 1282
5194.35 1279
5195.03 1283
5195.71 1306
5196.39 1289
5197.07 1306
5197.75 1385
5198.43 1370
5199.11 1317
5199.79 1324
5200.47 1377
5201.15 1400
5201.83 1345
5202.51 1354
5203.19 1413
5203.87 1414
5204.55 1455
5205.24 1463
5205.92 1432
5206.60 1443
5207.28 1484
5207.96 1515
5208.64 1534
5209.32 1516
5210.00 1577
5210.68 1507
5211.36 1616
5212.05 1617
5212.73 1588
5213.41 1593
5214.09 1630
5214.77 1598
5215.45 1482
5216.13 1489
5216.82 1539
5217.50 1565
5218.18 1508
5218.86 1535
5219.54 1564
5220.22 1544
5220.91 1495
5221.59 1526
5222.27 1542
5222.95 1492
5223.63 1476
5224.32 1418
5225.00 1466
5225.68 1520
5226.36 1471
5227.05 1460
5227.73 1427
5228.41 1376
5229.09 1403
5229.77 1352
5230.46 1356
5231.14 1476
5231.82 1454
5232.50 1457
5233.19 1384
5233.87 1463
5234.55 1454
5235.24 1467
5235.92 1466
5236.60 1470
5237.28 1431
5237.97 1427
5238.65 1392
5239.33 1510
5240.02 1472
5240.70 1504
5241.38 1471
5242.07 1556
5242.75 1492
5243.43 1531
5244.12 1480
5244.80 1415
5245.48 1429
5246.17 1469
5246.85 1464
5247.53 1422
5248.22 1482
5248.90 1428
5249.58 1503
5250.27 1447
5250.95 1508
5251.64 1514
5252.32 1550
5253.00 1513
5253.69 1536
5254.37 1492
5255.06 1489
5255.74 1503
5256.42 1445
5257.11 1396
5257.79 1384
5258.48 1364
5259.16 1371
5259.85 1418
5260.53 1400
5261.21 1388
5261.90 1429
5262.58 1533
5263.27 1602
5263.95 1633
5264.64 1632
5265.32 1570
5266.01 1563
5266.69 1621
5267.38 1564
5268.06 1551
5268.75 1524
5269.43 1561
5270.12 1578
5270.80 1510
5271.49 1479
5272.17 1534
5272.86 1456
5273.54 1446
5274.23 1422
5274.91 1435
5275.60 1489
5276.28 1539
5276.97 1546
5277.66 1597
5278.34 1505
5279.03 1621
5279.71 1629
5280.40 1681
5281.08 1736
5281.77 1845
5282.46 1844
5283.14 1925
5283.83 1942
5284.51 1941
5285.20 1889
5285.89 1742
5286.57 1645
5287.26 1649
5287.94 1648
5288.63 1496
5289.32 1501
5290.00 1491
5290.69 1461
5291.38 1420
5292.06 1493
5292.75 1601
5293.44 1487
5294.12 1629
5294.81 1608
5295.50 1476
5296.18 1536
5296.87 1511
5297.56 1534
5298.24 1603
5298.93 1596
5299.62 1525
5300.30 1484
5300.99 1549
5301.68 1607
5302.37 1602
5303.05 1656
5303.74 1645
5304.43 1663
5305.11 1677
5305.80 1707
5306.49 1600
5307.18 1620
5307.86 1601
5308.55 1574
5309.24 1555
5309.93 1578
5310.61 1563
5311.30 1607
5311.99 1669
5312.68 1677
5313.37 1639
5314.05 1650
5314.74 1653
5315.43 1671
5316.12 1615
5316.81 1622
5317.49 1532
5318.18 1536
5318.87 1579
5319.56 1661
5320.25 1692
5320.94 1701
5321.62 1615
5322.31 1709
5323.00 1780
5323.69 1696
5324.38 1686
5325.07 1617
5325.76 1620
5326.44 1632
5327.13 1554
5327.82 1544
5328.51 1545
5329.20 1546
5329.89 1557
5330.58 1556
5331.27 1549
5331.96 1574
5332.64 1616
5333.33 1546
5334.02 1587
5334.71 1616
5335.40 1611
5336.09 1654
5336.78 1676
5337.47 1607
5338.16 1546
5338.85 1584
5339.54 1696
5340.23 1616
5340.92 1669
5341.61 1836
5342.30 1813
5342.99 1880
5343.68 1859
5344.37 1956
5345.06 1888
5345.75 1799
5346.44 1828
5347.13 1932
5347.82 1911
5348.51 2134
5349.20 2187
5349.89 2328
5350.58 2445
5351.27 2593
5351.96 2858
5352.65 2986
5353.34 2841
5354.03 2803
5354.72 2573
5355.41 2408
5356.10 2260
5356.79 2121
5357.48 2019
5358.17 1867
5358.86 1693
5359.56 1618
5360.25 1579
5360.94 1588
5361.63 1592
5362.32 1604
5363.01 1509
5363.70 1585
5364.39 1549
5365.08 1498
5365.77 1528
5366.47 1543
5367.16 1467
5367.85 1434
5368.54 1510
5369.23 1458
5369.92 1460
5370.61 1473
5371.31 1432
5372.00 1400
5372.69 1445
5373.38 1465
5374.07 1517
5374.77 1375
5375.46 1429
5376.15 1513
5376.84 1502
5377.53 1514
5378.22 1474
5378.92 1460
5379.61 1501
5380.30 1427
5380.99 1474
5381.69 1473
5382.38 1468
5383.07 1460
5383.76 1474
5384.46 1461
5385.15 1507
5385.84 1471
5386.53 1468
5387.23 1420
5387.92 1466
5388.61 1574
5389.30 1601
5390.00 1622
5390.69 1605
5391.38 1723
5392.08 1670
5392.77 1603
5393.46 1600
5394.15 1579
5394.85 1593
5395.54 1552
5396.23 1428
5396.93 1433
5397.62 1485
5398.31 1519
5399.01 1482
5399.70 1460
5400.39 1420
5401.09 1406
5401.78 1374
5402.48 1423
5403.17 1396
5403.86 1371
5404.56 1493
5405.25 1471
5405.94 1515
5406.64 1460
5407.33 1477
5408.03 1402
5408.72 1446
5409.41 1476
5410.11 1469
5410.80 1384
5411.50 1341
5412.19 1435
5412.88 1421
5413.58 1377
5414.27 1410
5414.97 1449
5415.66 1434
5416.36 1367
5417.05 1405
5417.75 1431
5418.44 1493
5419.14 1400
5419.83 1394
5420.52 1434
5421.22 1433
5421.91 1475
5422.61 1511
5423.30 1566
5424.00 1507
5424.69 1485
5425.39 1563
5426.08 1577
5426.78 1495
5427.48 1489
5428.17 1526
5428.87 1476
5429.56 1449
5430.26 1503
5430.95 1471
5431.65 1416
5432.34 1470
5433.04 1483
5433.73 1446
5434.43 1442
5435.13 1471
5435.82 1476
5436.52 1504
5437.21 1558
5437.91 1553
5438.60 1625
5439.30 1645
5440.00 1685
5440.69 1631
5441.39 1650
5442.09 1543
5442.78 1594
5443.48 1609
5444.17 1604
5444.87 1623
5445.57 1728
5446.26 1745
5446.96 1719
5447.66 1821
5448.35 1907
5449.05 1995
5449.75 1951
5450.44 1919
5451.14 1949
5451.84 1846
5452.53 1794
5453.23 1831
5453.93 1732
5454.62 1710
5455.32 1674
5456.02 1694
5456.71 1728
5457.41 1647
5458.11 1665
5458.81 1668
5459.50 1731
5460.20 1705
5460.90 1614
5461.60 1637
5462.29 1741
5462.99 1774
5463.69 1791
5464.39 1843
5465.08 1797
5465.78 1813
5466.48 1812
5467.18 1817
5467.87 1814
5468.57 1792
5469.27 1821
5469.97 1863
5470.67 1847
5471.36 1802
5472.06 1792
5472.76 1850
5473.46 1884
5474.16 2035
5474.85 1962
5475.55 1852
5476.25 1902
5476.95 2016
5477.65 1938
5478.35 1981
5479.05 2148
5479.74 2252
5480.44 2385
5481.14 2636
5481.84 2643
5482.54 2608
5483.24 2675
5483.94 2540
5484.63 2400
5485.33 2367
5486.03 2259
5486.73 2192
5487.43 2155
5488.13 2192
5488.83 2165
5489.53 2096
5490.23 2100
5490.93 2122
5491.63 2158
5492.33 2030
5493.02 2136
5493.72 2155
5494.42 2231
5495.12 2312
5495.82 2281
5496.52 2215
5497.22 2432
5497.92 2382
5498.62 2433
5499.32 2670
5500.02 2748
5500.72 3075
5501.42 3593
5502.12 3980
5502.82 4064
5503.52 4068
5504.22 3885
5504.92 3519
5505.62 3223
5506.32 2907
5507.02 2735
5507.72 2533
5508.42 2419
5509.12 2204
5509.82 2162
5510.52 2184
5511.23 2133
5511.93 2073
5512.63 2071
5513.33 2099
5514.03 2127
5514.73 2097
5515.43 2069
5516.13 2098
5516.83 2129
5517.53 2105
5518.23 2086
5518.93 2054
5519.64 2008
5520.34 1984
5521.04 2036
5521.74 2082
5522.44 2042
5523.14 2036
5523.84 2016
5524.54 1889
5525.25 1781
5525.95 1805
5526.65 1820
5527.35 1699
5528.05 1631
5528.75 1692
5529.46 1658
5530.16 1699
5530.86 1723
5531.56 1657
5532.26 1648
5532.96 1630
5533.67 1678
5534.37 1554
5535.07 1566
5535.77 1598
5536.48 1656
5537.18 1656
5537.88 1540
5538.58 1554
5539.28 1601
5539.99 1575
5540.69 1591
5541.39 1596
5542.09 1541
5542.80 1590
5543.50 1580
5544.20 1598
5544.90 1529
5545.61 1575
5546.31 1643
5547.01 1694
5547.72 1698
5548.42 1683
5549.12 1641
5549.83 1622
5550.53 1613
5551.23 1542
5551.93 1547
5552.64 1607
5553.34 1540
5554.04 1498
5554.75 1513
5555.45 1483
5556.15 1525
5556.86 1467
5557.56 1480
5558.26 1403
5558.97 1495
5559.67 1566
5560.38 1584
5561.08 1507
5561.78 1393
5562.49 1472
5563.19 1524
5563.89 1533
5564.60 1533
5565.30 1429
5566.01 1549
5566.71 1499
5567.41 1515
5568.12 1558
5568.82 1530
5569.53 1545
5570.23 1478
5570.94 1462
5571.64 1486
5572.35 1468
5573.05 1543
5573.75 1488
5574.46 1515
5575.16 1492
5575.87 1546
5576.57 1558
5577.28 1577
5577.98 1532
5578.69 1552
5579.39 1507
5580.10 1528
5580.80 1537
5581.51 1522
5582.21 1480
5582.92 1526
5583.62 1459
5584.33 1425
5585.03 1415
5585.74 1509
5586.44 1417
5587.15 1404
5587.85 1426
5588.56 1499
5589.27 1493
5589.97 1420
5590.68 1438
5591.38 1425
5592.09 1427
5592.79 1413
5593.50 1380
5594.21 1345
5594.91 1401
5595.62 1439
5596.32 1431
5597.03 1377
5597.73 1367
5598.44 1381
5599.15 1392
5599.85 1344
5600.56 1341
5601.27 1390
5601.97 1356
5602.68 1383
5603.38 1419
5604.09 1342
5604.80 1314
5605.50 1322
5606.21 1360
5606.92 1392
5607.62 1376
5608.33 1368
5609.04 1378
5609.74 1389
5610.45 1333
5611.16 1301
5611.87 1354
5612.57 1352
5613.28 1332
5613.99 1331
5614.69 1328
5615.40 1328
5616.11 1333
5616.81 1318
5617.52 1320
5618.23 1372
5618.94 1419
5619.64 1322
5620.35 1319
5621.06 1371
5621.77 1351
5622.47 1302
5623.18 1357
5623.89 1368
5624.60 1373
5625.31 1366
5626.01 1350
5626.72 1374
5627.43 1440
5628.14 1426
5628.85 1454
5629.55 1424
5630.26 1421
5630.97 1417
5631.68 1448
5632.39 1419
5633.09 1447
5633.80 1334
5634.51 1348
5635.22 1436
5635.93 1378
5636.64 1438
5637.34 1390
5638.05 1408
5638.76 1479
5639.47 1489
5640.18 1463
5640.89 1579
5641.60 1570
5642.31 1568
5643.01 1614
5643.72 1599
5644.43 1583
5645.14 1565
5645.85 1456
5646.56 1520
5647.27 1415
5647.98 1423
5648.69 1401
5649.40 1442
5650.11 1424
5650.82 1427
5651.52 1400
5652.23 1390
5652.94 1439
5653.65 1424
5654.36 1409
5655.07 1379
5655.78 1413
5656.49 1534
5657.20 1518
5657.91 1483
5658.62 1563
5659.33 1555
5660.04 1521
5660.75 1580
5661.46 1539
5662.17 1570
5662.88 1550
5663.59 1546
5664.30 1494
5665.01 1465
5665.72 1473
5666.43 1503
5667.14 1437
5667.85 1484
5668.56 1469
5669.28 1483
5669.99 1441
5670.70 1456
5671.41 1563
5672.12 1646
5672.83 1581
5673.54 1601
5674.25 1605
5674.96 1528
5675.67 1475
5676.38 1438
5677.09 1449
5677.81 1410
5678.52 1490
5679.23 1421
5679.94 1406
5680.65 1435
5681.36 1503
5682.07 1462
5682.78 1464
5683.50 1512
5684.21 1484
5684.92 1488
5685.63 1487
5686.34 1458
5687.05 1501
5687.77 1468
5688.48 1504
5689.19 1464
5689.90 1422
5690.61 1410
5691.32 1390
5692.04 1496
5692.75 1378
5693.46 1433
5694.17 1438
5694.88 1401
5695.60 1383
5696.31 1418
5697.02 1353
5697.73 1350
5698.45 1332
5699.16 1283
5699.87 1276
5700.58 1307
5701.30 1347
5702.01 1365
5702.72 1351
5703.43 1430
5704.15 1399
5704.86 1335
5705.57 1380
5706.29 1428
5707.00 1371
5707.71 1336
5708.42 1377
5709.14 1325
5709.85 1393
5710.56 1343
5711.28 1349
5711.99 1417
5712.70 1380
5713.42 1331
5714.13 1372
5714.84 1342
5715.56 1367
5716.27 1435
5716.98 1392
5717.70 1437
5718.41 1392
5719.12 1334
5719.84 1378
5720.55 1342
5721.27 1376
5721.98 1439
5722.69 1403
5723.41 1413
5724.12 1422
5724.84 1529
5725.55 1552
5726.26 1623
5726.98 1722
5727.69 1782
5728.41 1982
5729.12 2055
5729.83 2039
5730.55 2016
5731.26 2067
5731.98 1985
5732.69 1849
5733.41 1798
5734.12 1752
5734.84 1696
5735.55 1585
5736.27 1592
5736.98 1530
5737.70 1467
5738.41 1521
5739.13 1463
5739.84 1448
5740.55 1442
5741.27 1430
5741.99 1456
5742.70 1395
5743.42 1396
5744.13 1462
5744.85 1432
5745.56 1444
5746.28 1516
5746.99 1453
5747.71 1463
5748.42 1456
5749.14 1456
5749.85 1547
5750.57 1530
5751.29 1493
5752.00 1550
5752.72 1623
5753.43 1794
5754.15 1804
5754.86 1996
5755.58 1993
5756.30 2042
5757.01 1998
5757.73 2031
5758.44 1954
5759.16 1925
5759.88 1804
5760.59 1746
5761.31 1731
5762.03 1691
5762.74 1702
5763.46 1601
5764.18 1570
5764.89 1583
5765.61 1669
5766.32 1636
5767.04 1659
5767.76 1608
5768.47 1633
5769.19 1642
5769.91 1631
5770.63 1685
5771.34 1578
5772.06 1636
5772.78 1624
5773.49 1631
5774.21 1624
5774.93 1662
5775.64 1668
5776.36 1670
5777.08 1626
5777.80 1598
5778.51 1700
5779.23 1788
5779.95 1734
5780.67 1737
5781.38 1733
5782.10 1776
5782.82 1719
5783.54 1781
5784.25 1774
5784.97 1764
5785.69 1736
5786.41 1788
5787.13 1819
5787.84 1868
5788.56 1924
5789.28 1917
5790.00 1926
5790.72 1978
5791.43 2029
5792.15 2093
5792.87 2184
5793.59 2278
5794.31 2272
5795.03 2321
5795.74 2307
5796.46 2410
5797.18 2497
5797.90 2621
5798.62 2894
5799.34 3390
5800.06 3789
5800.77 4643
5801.49 5469
5802.21 6236
5802.93 6354
5803.65 6390
5804.37 5762
5805.09 4891
5805.81 4265
5806.53 3725
5807.25 3305
5807.96 3014
5808.68 2802
5809.40 2582
5810.12 2593
5810.84 2400
5811.56 2432
5812.28 2425
5813.00 2363
5813.72 2466
5814.44 2563
5815.16 2581
5815.88 2590
5816.60 2673
5817.32 2596
5818.04 2528
5818.76 2549
5819.48 2469
5820.20 2531
5820.92 2464
5821.64 2478
5822.36 2431
5823.08 2355
5823.80 2250
5824.52 2199
5825.24 2092
5825.96 2042
5826.68 2022
5827.40 2020
5828.12 2071
5828.84 1958
5829.56 1914
5830.28 1926
5831.00 1938
5831.72 1854
5832.44 1875
5833.16 1878
5833.88 1922
5834.61 1850
5835.33 1853
5836.05 1856
5836.77 1850
5837.49 1813
5838.21 1851
5838.93 1797
5839.65 1792
5840.37 1797
5841.10 1838
5841.82 1861
5842.54 1842
5843.26 1772
5843.98 1864
5844.70 1744
5845.42 1765
5846.15 1829
5846.87 1768
5847.59 1724
5848.31 1708
5849.03 1673
5849.75 1674
5850.48 1712
5851.20 1673
5851.92 1647
5852.64 1736
5853.36 1680
5854.09 1774
5854.81 1726
5855.53 1714
5856.25 1738
5856.97 1698
5857.70 1728
5858.42 1702
5859.14 1750
5859.86 1711
5860.59 1615
5861.31 1674
5862.03 1744
5862.75 1684
5863.48 1646
5864.20 1612
5864.92 1521
5865.64 1619
5866.37 1625
5867.09 1614
5867.81 1548
5868.54 1569
5869.26 1562
5869.98 1588
5870.70 1541
5871.43 1568
5872.15 1608
5872.87 1627
5873.60 1560
5874.32 1680
5875.04 1621
5875.77 1635
5876.49 1740
5877.21 1750
5877.94 1648
5878.66 1550
5879.38 1595
5880.11 1603
5880.83 1598
5881.56 1626
5882.28 1586
5883.00 1607
5883.73 1574
5884.45 1628
5885.18 1621
5885.90 1598
5886.62 1674
5887.35 1617
5888.07 1644
5888.80 1627
5889.52 1649
5890.24 1634
5890.97 1541
5891.69 1578
5892.42 1493
5893.14 1522
5893.87 1549
5894.59 1577
5895.32 1527
5896.04 1525
5896.76 1539
5897.49 1558
5898.21 1520
5898.94 1477
5899.66 1524
5900.39 1586
5901.11 1610
5901.84 1640
5902.56 1613
5903.29 1596
5904.01 1550
5904.74 1594
5905.46 1604
5906.19 1650
5906.91 1602
5907.64 1619
5908.37 1668
5909.09 1668
5909.82 1673
5910.54 1613
5911.27 1695
5911.99 1693
5912.72 1593
5913.44 1579
5914.17 1613
5914.90 1605
5915.62 1637
5916.35 1612
5917.07 1667
5917.80 1654
5918.53 1649
5919.25 1663
5919.98 1651
5920.70 1633
5921.43 1652
5922.16 1759
5922.88 1778
5923.61 1708
5924.34 1689
5925.06 1771
5925.79 1763
5926.51 1744
5927.24 1789
5927.97 1811
5928.69 1744
5929.42 1709
5930.15 1859
5930.87 1868
5931.60 1801
5932.33 1826
5933.05 1779
5933.78 1837
5934.51 1875
5935.24 1971
5935.96 1926
5936.69 1985
5937.42 2035
5938.14 2060
5938.87 2086
5939.60 2165
5940.33 2179
5941.05 2120
5941.78 2179
5942.51 2246
5943.24 2260
5943.96 2243
5944.69 2225
5945.42 2374
5946.15 2319
5946.87 2286
5947.60 2389
5948.33 2393
5949.06 2318
5949.79 2409
5950.51 2474
5951.24 2534
5951.97 2710
5952.70 2861
5953.43 2926
5954.15 2900
5954.88 2992
5955.61 2998
5956.34 2932
5957.07 2876
5957.80 2881
5958.52 2951
5959.25 2809
5959.98 2841
5960.71 2792
5961.44 2834
5962.17 2949
5962.90 2892
5963.62 2910
5964.35 2884
5965.08 3061
5965.81 3255
5966.54 3467
5967.27 3625
5968.00 3899
5968.73 4000
5969.46 4152
5970.19 4159
5970.92 4018
5971.64 3928
5972.37 3675
5973.10 3594
5973.83 3561
5974.56 3550
5975.29 3458
5976.02 3435
5976.75 3481
5977.48 3463
5978.21 3404
5978.94 3400
5979.67 3493
5980.40 3559
5981.13 3710
5981.86 3719
5982.59 3845
5983.32 3929
5984.05 3961
5984.78 4035
5985.51 3953
5986.24 4023
5986.97 4099
5987.70 4027
5988.43 3965
5989.16 3951
5989.89 3975
5990.62 3978
5991.35 3978
5992.08 4068
5992.81 4088
5993.54 3964
5994.27 4090
5995.00 4225
5995.73 4290
5996.47 4174
5997.20 4318
5997.93 4519
5998.66 4529
5999.39 4462
6000.12 4456
6000.85 4456
6001.58 4377
6002.31 4234
6003.04 4149
6003.78 4142
6004.51 4209
6005.24 4129
6005.97 4126
6006.70 4133
6007.43 4191
6008.16 4147
6008.90 4412
6009.63 4826
6010.36 5227
6011.09 6125
6011.82 7168
6012.55 8339
6013.29 9512
6014.02 10621
6014.75 11378
6015.48 11894
6016.21 11884
6016.95 11456
6017.68 11065
6018.41 10015
6019.14 8891
6019.87 8028
6020.61 7015
6021.34 6253
6022.07 5456
6022.80 4893
6023.54 4470
6024.27 4078
6025.00 3962
6025.73 3727
6026.47 3590
6027.20 3459
6027.93 3227
6028.66 3259
6029.40 3194
6030.13 3203
6030.86 3134
6031.60 2973
6032.33 2971
6033.06 2920
6033.79 2995
6034.53 2930
6035.26 2898
6035.99 2844
6036.73 2791
6037.46 2944
6038.19 2924
6038.93 2949
6039.66 2981
6040.39 3023
6041.13 3011
6041.86 3073
6042.59 3101
6043.33 3124
6044.06 3157
6044.80 3130
6045.53 3160
6046.26 3209
6047.00 3254
6047.73 3270
6048.46 3395
6049.20 3478
6049.93 3544
6050.67 3635
6051.40 3748
6052.13 3791
6052.87 4061
6053.60 4259
6054.34 4489
6055.07 4572
6055.81 4448
6056.54 4304
6057.28 4175
6058.01 4032
6058.74 3888
6059.48 3740
6060.21 3631
6060.95 3567
6061.68 3485
6062.42 3321
6063.15 3281
6063.89 3345
6064.62 3366
6065.36 3250
6066.09 3249
6066.83 3158
6067.56 3128
6068.30 3210
6069.03 3078
6069.77 3034
6070.50 3050
6071.24 3079
6071.97 3052
6072.71 2997
6073.44 2930
6074.18 2883
6074.92 2865
6075.65 2828
6076.39 2882
6077.12 2785
6077.86 2731
6078.59 2718
6079.33 2739
6080.07 2674
6080.80 2714
6081.54 2741
6082.27 2706
6083.01 2627
6083.75 2610
6084.48 2622
6085.22 2543
6085.95 2551
6086.69 2535
6087.43 2466
6088.16 2455
6088.90 2462
6089.64 2563
6090.37 2582
6091.11 2513
6091.85 2484
6092.58 2541
6093.32 2570
6094.06 2451
6094.79 2501
6095.53 2486
6096.27 2493
6097.00 2397
6097.74 2426
6098.48 2446
6099.21 2453
6099.95 2418
6100.69 2435
6101.43 2293
6102.16 2298
6102.90 2366
6103.64 2353
6104.37 2314
6105.11 2337
6105.85 2379
6106.59 2350
6107.32 2324
6108.06 2296
6108.80 2260
6109.54 2342
6110.27 2366
6111.01 2351
6111.75 2297
6112.49 2341
6113.23 2423
6113.96 2435
6114.70 2443
6115.44 2449
6116.18 2505
6116.92 2518
6117.65 2561
6118.39 2529
6119.13 2525
6119.87 2548
6120.61 2484
6121.35 2478
6122.08 2458
6122.82 2364
6123.56 2413
6124.30 2364
6125.04 2342
6125.78 2549
6126.51 2549
6127.25 2551
6127.99 2530
6128.73 2507
6129.47 2430
6130.21 2427
6130.95 2537
6131.69 2531
6132.43 2600
6133.16 2535
6133.90 2598
6134.64 2538
6135.38 2443
6136.12 2513
6136.86 2626
6137.60 2666
6138.34 2663
6139.08 2734
6139.82 2800
6140.56 2776
6141.30 2839
6142.04 2831
6142.78 2860
6143.52 2765
6144.26 2777
6145.00 2757
6145.74 2671
6146.48 2691
6147.22 2762
6147.96 2691
6148.70 2718
6149.44 2658
6150.18 2607
6150.92 2680
6151.66 2784
6152.40 2743
6153.14 2761
6153.88 2718
6154.62 2726
6155.36 2786
6156.10 2861
6156.84 2805
6157.58 2846
6158.32 2921
6159.06 2874
6159.80 2935
6160.54 3017
6161.28 2941
6162.02 3056
6162.76 3107
6163.50 3154
6164.25 3210
6164.99 3418
6165.73 3604
6166.47 3688
6167.21 3957
6167.95 4008
6168.69 4115
6169.43 4218
6170.17 4146
6170.92 4124
6171.66 4099
6172.40 3994
6173.14 4069
6173.88 3887
6174.62 3840
6175.36 3711
6176.11 3651
6176.85 3744
6177.59 3682
6178.33 3650
6179.07 3755
6179.82 3703
6180.56 3774
6181.30 3710
6182.04 3838
6182.78 3837
6183.53 3752
6184.27 3970
6185.01 4078
6185.75 3988
6186.49 3980
6187.24 4038
6187.98 4070
6188.72 4185
6189.46 4205
6190.21 4256
6190.95 4366
6191.69 4481
6192.43 4753
6193.18 4843
6193.92 4854
6194.66 5017
6195.40 4979
6196.15 5116
6196.89 5013
6197.63 4970
6198.38 4958
6199.12 4996
6199.86 4923
6200.61 4996
6201.35 5106
6202.09 5141
6202.84 5178
6203.58 5409
6204.32 5562
6205.07 6018
6205.81 6826
6206.55 8339
6207.30 10152
6208.04 12926
6208.78 15806
6209.53 18388
6210.27 20752
6211.01 22311
6211.76 22459
6212.50 21667
6213.25 20115
6213.99 17959
6214.73 15461
6215.48 13238
6216.22 11330
6216.97 9527
6217.71 8105
6218.45 6987
6219.20 6108
6219.94 5545
6220.69 5069
6221.43 4685
6222.18 4391
6222.92 4291
6223.66 4124
6224.41 4027
6225.15 3951
6225.90 3929
6226.64 3697
6227.39 3609
6228.13 3557
6228.88 3344
6229.62 3203
6230.37 3001
6231.11 2960
6231.86 2901
6232.60 2700
6233.35 2691
6234.09 2806
6234.84 2802
6235.58 2735
6236.33 2874
6237.07 2887
6237.82 2922
6238.56 2993
6239.31 2983
6240.05 3015
6240.80 3006
6241.55 2993
6242.29 3080
6243.04 3148
6243.78 3202
6244.53 3280
6245.27 3435
6246.02 3505
6246.77 3749
6247.51 3959
6248.26 4138
6249.00 4451
6249.75 4707
6250.50 5062
6251.24 5121
6251.99 4939
6252.73 4851
6253.48 4488
6254.23 4313
6254.97 3987
6255.72 3772
6256.47 3652
6257.21 3621
6257.96 3581
6258.71 3503
6259.45 3445
6260.20 3325
6260.95 3419
6261.69 3376
6262.44 3408
6263.19 3361
6263.93 3392
6264.68 3422
6265.43 3408
6266.17 3310
6266.92 3291
6267.67 3344
6268.42 3346
6269.16 3378
6269.91 3365
6270.66 3427
6271.41 3362
6272.15 3374
6272.90 3250
6273.65 3375
6274.39 3334
6275.14 3332
6275.89 3452
6276.64 3622
6277.39 3578
6278.13 3565
6278.88 3708
6279.63 3705
6280.38 3630
6281.12 3548
6281.87 3496
6282.62 3247
6283.37 3239
6284.12 3158
6284.87 3135
6285.61 3040
6286.36 3038
6287.11 3132
6287.86 3127
6288.61 3144
6289.35 3262
6290.10 3320
6290.85 3349
6291.60 3371
6292.35 3216
6293.10 3029
6293.85 2845
6294.60 2787
6295.34 2776
6296.09 2697
6296.84 2720
6297.59 2670
6298.34 2705
6299.09 2676
6299.84 2627
6300.59 2681
6301.34 2683
6302.08 2715
6302.83 2610
6303.58 2639
6304.33 2741
6305.08 2663
6305.83 2699
6306.58 2675
6307.33 2711
6308.08 2590
6308.83 2613
6309.58 2584
6310.33 2581
6311.08 2497
6311.83 2575
6312.58 2656
6313.33 2605
6314.08 2676
6314.83 2526
6315.58 2594
6316.33 2575
6317.08 2556
6317.83 2579
6318.58 2604
6319.33 2535
6320.08 2516
6320.83 2537
6321.58 2375
6322.33 2381
6323.08 2348
6323.83 2406
6324.58 2362
6325.33 2348
6326.08 2258
6326.83 2268
6327.58 2326
6328.33 2301
6329.08 2321
6329.84 2426
6330.59 2409
6331.34 2410
6332.09 2390
6332.84 2433
6333.59 2311
6334.34 2360
6335.09 2386
6335.84 2274
6336.60 2328
6337.35 2306
6338.10 2324
6338.85 2386
6339.60 2295
6340.35 2283
6341.10 2371
6341.85 2380
6342.61 2347
6343.36 2404
6344.11 2393
6344.86 2406
6345.61 2417
6346.37 2426
6347.12 2452
6347.87 2583
6348.62 2518
6349.37 2526
6350.12 2578
6350.88 2599
6351.63 2615
6352.38 2887
6353.13 2977
6353.89 3164
6354.64 3299
6355.39 3398
6356.14 3546
6356.90 3373
6357.65 3117
6358.40 3071
6359.15 2971
6359.91 2759
6360.66 2699
6361.41 2696
6362.16 2687
6362.92 2541
6363.67 2530
6364.42 2498
6365.17 2540
6365.93 2543
6366.68 2387
6367.43 2457
6368.19 2437
6368.94 2451
6369.69 2561
6370.45 2475
6371.20 2398
6371.95 2424
6372.71 2428
6373.46 2378
6374.21 2435
6374.97 2450
6375.72 2416
6376.47 2421
6377.23 2425
6377.98 2358
6378.73 2354
6379.49 2347
6380.24 2295
6381.00 2208
6381.75 2347
6382.50 2328
6383.26 2314
6384.01 2279
6384.77 2308
6385.52 2260
6386.27 2225
6387.03 2236
6387.78 2150
6388.54 2095
6389.29 2150
6390.05 2133
6390.80 2208
6391.55 2231
6392.31 2110
6393.06 2156
6393.82 2143
6394.57 2136
6395.33 2115
6396.08 2055
6396.84 2020
6397.59 2074
6398.35 2061
6399.10 1969
6399.86 2087
6400.61 2067
6401.37 2016
6402.12 1902
6402.88 1966
6403.63 1977
6404.39 1949
6405.14 1840
6405.90 1885
6406.65 1941
6407.41 1965
6408.16 2007
6408.92 1965
6409.68 1973
6410.43 2039
6411.19 2031
6411.94 2047
6412.70 2064
6413.45 2011
6414.21 2039
6414.97 2003
6415.72 1995
6416.48 1899
6417.23 1982
6417.99 1996
6418.75 1954
6419.50 1992
6420.26 1969
6421.01 1989
6421.77 1961
6422.53 2010
6423.28 1919
6424.04 1930
6424.80 1961
6425.55 2015
6426.31 1946
6427.07 1976
6427.82 1947
6428.58 1940
6429.34 1907
6430.09 1993
6430.85 1927
6431.61 1933
6432.36 1936
6433.12 1957
6433.88 1960
6434.63 2038
6435.39 2046
6436.15 1978
6436.91 1958
6437.66 2023
6438.42 2097
6439.18 2032
6439.93 2113
6440.69 2120
6441.45 2112
6442.21 2046
6442.96 1996
6443.72 2042
6444.48 2084
6445.24 2068
6445.99 2043
6446.75 2098
6447.51 2083
6448.27 2000
6449.03 2019
6449.78 2081
6450.54 2080
6451.30 2092
6452.06 2033
6452.82 2022
6453.57 2032
6454.33 2038
6455.09 2050
6455.85 2091
6456.61 2154
6457.37 2104
6458.12 2075
6458.88 2061
6459.64 2157
6460.40 2162
6461.16 2077
6461.92 2129
6462.67 2089
6463.43 2094
6464.19 2188
6464.95 2226
6465.71 2205
6466.47 2204
6467.23 2200
6467.99 2236
6468.75 2280
6469.50 2364
6470.26 2434
6471.02 2435
6471.78 2412
6472.54 2440
6473.30 2415
6474.06 2494
6474.82 2495
6475.58 2417
6476.34 2520
6477.10 2546
6477.86 2528
6478.62 2619
6479.38 2629
6480.14 2561
6480.90 2473
6481.66 2549
6482.42 2694
6483.18 2722
6483.94 2649
6484.70 2706
6485.46 2797
6486.22 2806
6486.98 2811
6487.74 2892
6488.50 2922
6489.26 3001
6490.02 3035
6490.78 3166
6491.54 3153
6492.30 3305
6493.06 3413
6493.82 3396
6494.58 3529
6495.34 3540
6496.10 3561
6496.86 3732
6497.62 3738
6498.38 3716
6499.14 3791
6499.90 3725
6500.66 3724
6501.43 3729
6502.19 3637
6502.95 3744
6503.71 3746
6504.47 3844
6505.23 3827
6505.99 3964
6506.75 3947
6507.52 4106
6508.28 4220
6509.04 4382
6509.80 4380
6510.56 4532
6511.32 4548
6512.08 4613
6512.85 4584
6513.61 4492
6514.37 4598
6515.13 4495
6515.89 4423
6516.65 4527
6517.42 4477
6518.18 4540
6518.94 4514
6519.70 4610
6520.46 4850
6521.23 4865
6521.99 5015
6522.75 5212
6523.51 5219
6524.27 5504
6525.04 5737
6525.80 6004
6526.56 6531
6527.32 6927
6528.09 7571
6528.85 8039
6529.61 8251
6530.37 8412
6531.14 8309
6531.90 8211
6532.66 8170
6533.43 8318
6534.19 8801
6534.95 9634
6535.71 11101
6536.48 13044
6537.24 14632
6538.00 15724
6538.77 16316
6539.53 16006
6540.29 15151
6541.06 13563
6541.82 11958
6542.58 10344
6543.35 9107
6544.11 7867
6544.87 6917
6545.64 6084
6546.40 5505
6547.16 5056
6547.93 4694
6548.69 4301
6549.45 4121
6550.22 4089
6550.98 3981
6551.75 3938
6552.51 3872
6553.27 3761
6554.04 3672
6554.80 3744
6555.57 3810
6556.33 3586
6557.09 3520
6557.86 3418
6558.62 3400
6559.39 3410
6560.15 3417
6560.92 3502
6561.68 3406
6562.45 3602
6563.21 3576
6563.97 3751
6564.74 3961
6565.50 4005
6566.27 4008
6567.03 4107
6567.80 4050
6568.56 4110
6569.33 4129
6570.09 4122
6570.86 4056
6571.62 3925
6572.39 4171
6573.15 4354
6573.92 4435
6574.68 4473
6575.45 4631
6576.21 4679
6576.98 4751
6577.74 4813
6578.51 5055
6579.28 4934
6580.04 5093
6580.81 5214
6581.57 5248
6582.34 5419
6583.10 5180
6583.87 5063
6584.64 4930
6585.40 4738
6586.17 4658
6586.93 4494
6587.70 4505
6588.47 4376
6589.23 4393
6590.00 4428
6590.76 4545
6591.53 4698
6592.30 4969
6593.06 5240
6593.83 5609
6594.59 5999
6595.36 6272
6596.13 6816
6596.89 6957
6597.66 6956
6598.43 6977
6599.19 6738
6599.96 6307
6600.73 6011
6601.49 5662
6602.26 5152
6603.03 4739
6603.79 4531
6604.56 4378
6605.33 4079
6606.10 4042
6606.86 3949
6607.63 3851
6608.40 3800
6609.16 3730
6609.93 3700
6610.70 3666
6611.47 3621
6612.23 3624
6613.00 3501
6613.77 3479
6614.54 3412
6615.30 3405
6616.07 3354
6616.84 3328
6617.61 3231
6618.37 3226
6619.14 3198
6619.91 3312
6620.68 3317
6621.45 3332
6622.21 3273
6622.98 3346
6623.75 3291
6624.52 3224
6625.29 3259
6626.05 3201
6626.82 3215
6627.59 3149
6628.36 3037
6629.13 3042
6629.90 3120
6630.66 3151
6631.43 3206
6632.20 3331
6632.97 3461
6633.74 3626
6634.51 3891
6635.28 4081
6636.05 4240
6636.81 4127
6637.58 4122
6638.35 4166
6639.12 3993
6639.89 3778
6640.66 3588
6641.43 3382
6642.20 3283
6642.97 3245
6643.74 3078
6644.50 3066
6645.27 3038
6646.04 2965
6646.81 2971
6647.58 2982
6648.35 2967
6649.12 3002
6649.89 2962
6650.66 3037
6651.43 3121
6652.20 3100
6652.97 3077
6653.74 3140
6654.51 3057
6655.28 3176
6656.05 3185
6656.82 3127
6657.59 3119
6658.36 3148
6659.13 3088
6659.90 2994
6660.67 2996
6661.44 2874
6662.21 2912
6662.98 2842
6663.75 2797
6664.52 2795
6665.29 2768
6666.06 2762
6666.83 2722
6667.60 2712
6668.37 2727
6669.14 2773
6669.92 2760
6670.69 2778
6671.46 2802
6672.23 2858
6673.00 2783
6673.77 2870
6674.54 2870
6675.31 2815
6676.08 2792
6676.85 2798
6677.63 2886
6678.40 2851
6679.17 2878
6679.94 2791
6680.71 2773
6681.48 2782
6682.25 2902
6683.03 2953
6683.80 2937
6684.57 2965
6685.34 3101
6686.11 3240
6686.88 3344
6687.66 3448
6688.43 3491
6689.20 3455
6689.97 3352
6690.74 3193
6691.51 3089
6692.29 3043
6693.06 2840
6693.83 2711
6694.60 2752
6695.38 2634
6696.15 2640
6696.92 2610
6697.69 2631
6698.46 2520
6699.24 2476
6700.01 2479
6700.78 2454
6701.55 2482
6702.33 2555
6703.10 2614
6703.87 2516
6704.65 2516
6705.42 2451
6706.19 2454
6706.96 2433
6707.74 2444
6708.51 2432
6709.28 2393
6710.06 2436
6710.83 2482
6711.60 2486
6712.38 2465
6713.15 2459
6713.92 2503
6714.69 2468
6715.47 2484
6716.24 2384
6717.02 2524
6717.79 2367
6718.56 2353
6719.34 2367
6720.11 2408
6720.88 2335
6721.66 2303
6722.43 2313
6723.20 2434
6723.98 2424
6724.75 2497
6725.53 2494
6726.30 2466
6727.07 2387
6727.85 2352
6728.62 2357
6729.40 2317
6730.17 2312
6730.95 2271
6731.72 2317
6732.49 2303
6733.27 2354
6734.04 2196
6734.82 2270
6735.59 2310
6736.37 2319
6737.14 2395
6737.92 2443
6738.69 2395
6739.46 2397
6740.24 2438
6741.01 2400
6741.79 2475
6742.56 2346
6743.34 2471
6744.11 2450
6744.89 2456
6745.66 2437
6746.44 2416
6747.21 2540
6747.99 2424
6748.77 2449
6749.54 2506
6750.32 2549
6751.09 2677
6751.87 2666
6752.64 2877
6753.42 2983
6754.19 2925
6754.97 3098
6755.75 3018
6756.52 3159
6757.30 3006
6758.07 2832
6758.85 2869
6759.62 2681
6760.40 2627
6761.18 2552
6761.95 2513
6762.73 2461
6763.50 2448
6764.28 2396
6765.06 2476
6765.83 2471
6766.61 2430
6767.39 2385
6768.16 2343
6768.94 2301
6769.72 2303
6770.49 2261
6771.27 2357
6772.04 2298
6772.82 2289
6773.60 2329
6774.37 2238
6775.15 2256
6775.93 2281
6776.71 2320
6777.48 2291
6778.26 2273
6779.04 2312
6779.81 2312
6780.59 2396
6781.37 2381
6782.14 2317
6782.92 2370
6783.70 2312
6784.48 2290
6785.25 2338
6786.03 2317
6786.81 2239
6787.59 2212
6788.36 2191
6789.14 2170
6789.92 2148
6790.70 2009
6791.47 2048
6792.25 2067
6793.03 2054
6793.81 2096
6794.59 2071
6795.36 2083
6796.14 2012
6796.92 1999
6797.70 2069
6798.48 2096
6799.25 2166
6800.03 2121
6800.81 2057
6801.59 2094
6802.37 2126
6803.15 2179
6803.92 2134
6804.70 2160
6805.48 2190
6806.26 2230
6807.04 2207
6807.82 2187
6808.60 2179
6809.38 2180
6810.15 2159
6810.93 2125
6811.71 2115
6812.49 2075
6813.27 2125
6814.05 2133
6814.83 2013
6815.61 2125
6816.39 2151
6817.17 2170
6817.94 2126
6818.72 2169
6819.50 2079
6820.28 2081
6821.06 2100
6821.84 2134
6822.62 2126
6823.40 2017
6824.18 1995
6824.96 2007
6825.74 2033
6826.52 2121
6827.30 2079
6828.08 2060
6828.86 2062
6829.64 2000
6830.42 2081
6831.20 2108
6831.98 2071
6832.76 2044
6833.54 2035
6834.32 2092
6835.10 2035
6835.88 2045
6836.66 2029
6837.44 2043
6838.22 2064
6839.00 2039
6839.78 2055
6840.56 1940
6841.34 1990
6842.12 2018
6842.90 2043
6843.68 2017
6844.47 1941
6845.25 2032
6846.03 2024
6846.81 2014
6847.59 2184
6848.37 2142
6849.15 2392
6849.93 2676
6850.71 3067
6851.49 3350
6852.28 3515
6853.06 3797
6853.84 3897
6854.62 3757
6855.40 3472
6856.18 3314
6856.96 3185
6857.75 2955
6858.53 2696
6859.31 2518
6860.09 2421
6860.87 2290
6861.65 2244
6862.44 2219
6863.22 2224
6864.00 2165
6864.78 2171
6865.56 2181
6866.35 2121
6867.13 2120
6867.91 2217
6868.69 2228
6869.47 2269
6870.26 2188
6871.04 2209
6871.82 2218
6872.60 2221
6873.39 2139
6874.17 2184
6874.95 2154
6875.73 2157
6876.52 2127
6877.30 2146
6878.08 2149
6878.86 2234
6879.65 2328
6880.43 2279
6881.21 2339
6881.99 2458
6882.78 2471
6883.56 2475
6884.34 2463
6885.13 2564
6885.91 2625
6886.69 2744
6887.48 3030
6888.26 3328
6889.04 3755
6889.83 4027
6890.61 4143
6891.39 3966
6892.18 3855
6892.96 3600
6893.74 3363
6894.53 3245
6895.31 3007
6896.09 2847
6896.88 2833
6897.66 2761
6898.45 2760
6899.23 2725
6900.01 2689
6900.80 2702
6901.58 2612
6902.37 2636
6903.15 2649
6903.93 2727
6904.72 2713
6905.50 2652
6906.29 2670
6907.07 2748
6907.86 2728
6908.64 2606
6909.42 2569
6910.21 2467
6910.99 2588
6911.78 2516
6912.56 2467
6913.35 2417
6914.13 2377
6914.92 2348
6915.70 2328
6916.49 2374
6917.27 2335
6918.06 2430
6918.84 2392
6919.63 2386
6920.41 2399
6921.20 2302
6921.98 2346
6922.77 2428
6923.55 2411
6924.34 2307
6925.12 2362
6925.91 2331
6926.69 2455
6927.48 2443
6928.27 2497
6929.05 2402
6929.84 2549
6930.62 2522
6931.41 2531
6932.19 2628
6932.98 2629
6933.77 2674
6934.55 2645
6935.34 2657
6936.12 2679
6936.91 2818
6937.69 2885
6938.48 2846
6939.27 2770
6940.05 2767
6940.84 2729
6941.63 2772
6942.41 2921
6943.20 2962
6943.99 3014
6944.77 3015
6945.56 3063
6946.34 3125
6947.13 3147
6947.92 3162
6948.70 3208
6949.49 3181
6950.28 3167
6951.07 3273
6951.85 3311
6952.64 3196
6953.43 3224
6954.21 3324
6955.00 3266
6955.79 3323
6956.57 3320
6957.36 3332
6958.15 3433
6958.94 3509
6959.72 3447
6960.51 3464
6961.30 3556
6962.09 3511
6962.87 3485
6963.66 3437
6964.45 3410
6965.24 3374
6966.02 3430
6966.81 3532
6967.60 3593
6968.39 3654
6969.17 3714
6969.96 3779
6970.75 3755
6971.54 3943
6972.33 3851
6973.11 3972
6973.90 3962
6974.69 4025
6975.48 4049
6976.27 4044
6977.06 4071
6977.84 4166
6978.63 4343
6979.42 4596
6980.21 4769
6981.00 4945
6981.79 5197
6982.57 5462
6983.36 5973
6984.15 6756
6984.94 7474
6985.73 8529
6986.52 9526
6987.31 10138
6988.10 10342
6988.89 10049
6989.67 9794
6990.46 9255
6991.25 8382
6992.04 7772
6992.83 6964
6993.62 6321
6994.41 5968
6995.20 5599
6995.99 5473
6996.78 5592
6997.57 5878
6998.36 6561
6999.15 7186
6999.94 8232
7000.72 9016
7001.51 9437
7002.30 9719
7003.09 9618
7003.88 9136
7004.67 8470
7005.46 7738
7006.25 6940
7007.04 6134
7007.83 5519
7008.62 4974
7009.41 4477
7010.20 4136
7010.99 4012
7011.78 3915
7012.57 3829
7013.37 3849
7014.16 3753
7014.95 3936
7015.74 3899
7016.53 3836
7017.32 3660
7018.11 3534
7018.90 3447
7019.69 3240
7020.48 3173
7021.27 3180
7022.06 3208
7022.85 3104
7023.64 3264
7024.43 3238
7025.23 3175
7026.02 3309
7026.81 3265
7027.60 3283
7028.39 3312
7029.18 3248
7029.97 3227
7030.76 3086
7031.56 3063
7032.35 3036
7033.14 3005
7033.93 3010
7034.72 2895
7035.51 3007
7036.30 3016
7037.10 2950
7037.89 3050
7038.68 3058
7039.47 3094
7040.26 3165
7041.06 3199
7041.85 3254
7042.64 3158
7043.43 3206
7044.22 3046
7045.02 3093
7045.81 3109
7046.60 3037
7047.39 3114
7048.18 3162
7048.98 3122
7049.77 3168
7050.56 3248
7051.35 3420
7052.15 3564
7052.94 3558
7053.73 3552
7054.52 3432
7055.32 3395
7056.11 3202
7056.90 3132
7057.70 3049
7058.49 2914
7059.28 2897
7060.07 2967
7060.87 2869
7061.66 2823
7062.45 2805
7063.25 2838
7064.04 2843
7064.83 2802
7065.63 2773
7066.42 2846
7067.21 2906
7068.01 2800
7068.80 2756
7069.59 2760
7070.39 2728
7071.18 2794
7071.97 2767
7072.77 2807
7073.56 2764
7074.36 2726
7075.15 2754
7075.94 2691
7076.74 2597
7077.53 2619
7078.33 2550
7079.12 2582
7079.91 2545
7080.71 2521
7081.50 2599
7082.30 2578
7083.09 2524
7083.88 2587
7084.68 2739
7085.47 2793
7086.27 2847
7087.06 2914
7087.86 3168
7088.65 3270
7089.45 3456
7090.24 3523
7091.04 3458
7091.83 3345
7092.62 3296
7093.42 3045
7094.21 2862
7095.01 2751
7095.80 2565
7096.60 2464
7097.39 2339
7098.19 2287
7098.98 2237
7099.78 2237
7100.58 2191
7101.37 2105
7102.17 2073
7102.96 2043
7103.76 1972
7104.55 2017
7105.35 2033
7106.14 1942
7106.94 1970
7107.73 1915
7108.53 1898
7109.33 1882
7110.12 1917
7110.92 1809
7111.71 1850
7112.51 1823
7113.31 1940
7114.10 1848
7114.90 1879
7115.69 1935
7116.49 1925
7117.29 1910
7118.08 1813
7118.88 1863
7119.67 1859
7120.47 1858
7121.27 1832
7122.06 1851
7122.86 1851
7123.66 1804
7124.45 1773
7125.25 1902
7126.05 1866
7126.84 1878
7127.64 1878
7128.44 1899
7129.23 1847
7130.03 1865
7130.83 1889
7131.62 1916
7132.42 1888
7133.22 1864
7134.02 1910
7134.81 1888
7135.61 1898
7136.41 1860
7137.21 1841
7138.00 1799
7138.80 1859
7139.60 1779
7140.39 1827
7141.19 1894
7141.99 1816
7142.79 1735
7143.59 1775
7144.38 1842
7145.18 1895
7145.98 1882
7146.78 1916
7147.57 1884
7148.37 1793
7149.17 1797
7149.97 1825
7150.77 1739
7151.56 1763
7152.36 1819
7153.16 1761
7153.96 1778
7154.76 1732
7155.56 1736
7156.35 1762
7157.15 1721
7157.95 1681
7158.75 1804
7159.55 1705
7160.35 1782
7161.14 1732
7161.94 1770
7162.74 1685
7163.54 1670
7164.34 1726
7165.14 1667
7165.94 1639
7166.74 1679
7167.54 1605
7168.33 1654
7169.13 1696
7169.93 1722
7170.73 1695
7171.53 1699
7172.33 1671
7173.13 1638
7173.93 1604
7174.73 1642
7175.53 1606
7176.33 1708
7177.13 1718
7177.93 1690
7178.73 1626
7179.53 1667
7180.33 1598
7181.13 1629
7181.92 1732
7182.72 1822
7183.52 1839
7184.32 1819
7185.12 1828
7185.92 1812
7186.72 1853
7187.52 1837
7188.32 1859
7189.13 1800
7189.93 1826
7190.73 1728
7191.53 1644
7192.33 1636
7193.13 1660
7193.93 1604
7194.73 1593
7195.53 1601
7196.33 1594
7197.13 1604
7197.93 1659
7198.73 1595
7199.53 1591
7200.33 1601
7201.13 1541
7201.93 1639
7202.74 1650
7203.54 1547
7204.34 1564
7205.14 1616
7205.94 1559
7206.74 1593
7207.54 1534
7208.34 1551
7209.14 1542
7209.95 1568
7210.75 1573
7211.55 1569
7212.35 1615
7213.15 1611
7213.95 1548
7214.75 1613
7215.56 1560
7216.36 1598
7217.16 1623
7217.96 1628
7218.76 1676
7219.57 1588
7220.37 1678
7221.17 1680
7221.97 1656
7222.77 1668
7223.58 1602
7224.38 1579
7225.18 1682
7225.98 1643
7226.78 1639
7227.59 1684
7228.39 1639
7229.19 1614
7229.99 1580
7230.80 1585
7231.60 1602
7232.40 1602
7233.20 1648
7234.01 1691
7234.81 1640
7235.61 1606
7236.42 1653
7237.22 1701
7238.02 1771
7238.82 1649
7239.63 1721
7240.43 1803
7241.23 1826
7242.04 1797
7242.84 1860
7243.64 1910
7244.45 1874
7245.25 1878
7246.05 1823
7246.86 1852
7247.66 1806
7248.46 1804
7249.27 1900
7250.07 1874
7250.87 1809
7251.68 1798
7252.48 1785
7253.29 1794
7254.09 1884
7254.89 1929
7255.70 1902
7256.50 1963
7257.30 1898
7258.11 1855
7258.91 1965
7259.72 1889
7260.52 2024
7261.33 1974
7262.13 2030
7262.93 1935
7263.74 2054
7264.54 2030
7265.35 2075
7266.15 2037
7266.96 2067
7267.76 2093
7268.57 2167
7269.37 2226
7270.17 2242
7270.98 2240
7271.78 2302
7272.59 2282
7273.39 2273
7274.20 2273
7275.00 2267
7275.81 2306
7276.61 2309
7277.42 2402
7278.22 2399
7279.03 2452
7279.83 2483
7280.64 2673
7281.44 2859
7282.25 3093
7283.06 3491
7283.86 3857
7284.67 4466
7285.47 4774
7286.28 5069
7287.08 5347
7287.89 5246
7288.69 4964
7289.50 4597
7290.31 4282
7291.11 4082
7291.92 3705
7292.72 3543
7293.53 3338
7294.34 3150
7295.14 2954
7295.95 2754
7296.75 2776
7297.56 2755
7298.37 2722
7299.17 2695
7299.98 2749
7300.79 2765
7301.59 2737
7302.40 2675
7303.21 2733
7304.01 2844
7304.82 2828
7305.63 2870
7306.43 3028
7307.24 2967
7308.05 3053
7308.85 3255
7309.66 3345
7310.47 3572
7311.27 3758
7312.08 3947
7312.89 4002
7313.69 3930
7314.50 3887
7315.31 3807
7316.12 3861
7316.92 3887
7317.73 3907
7318.54 3953
7319.35 4197
7320.15 4518
7320.96 5084
7321.77 5443
7322.58 5725
7323.38 5861
7324.19 5708
7325.00 5532
7325.81 5304
7326.61 4862
7327.42 4587
7328.23 4122
7329.04 3815
7329.85 3539
7330.65 3251
7331.46 3139
7332.27 2947
7333.08 2764
7333.89 2754
7334.69 2731
7335.50 2635
7336.31 2582
7337.12 2635
7337.93 2696
7338.74 2698
7339.54 2658
7340.35 2661
7341.16 2627
7341.97 2593
7342.78 2599
7343.59 2643
7344.40 2651
7345.21 2590
7346.01 2650
7346.82 2670
7347.63 2695
7348.44 2710
7349.25 2698
7350.06 2879
7350.87 2823
7351.68 2684
7352.49 2724
7353.30 2591
7354.11 2604
7354.92 2614
7355.72 2543
7356.53 2506
7357.34 2490
7358.15 2481
7358.96 2558
7359.77 2653
7360.58 2689
7361.39 2689
7362.20 2720
7363.01 2746
7363.82 2755
7364.63 2693
7365.44 2697
7366.25 2715
7367.06 2729
7367.87 2763
7368.68 2730
7369.49 2688
7370.30 2771
7371.11 2683
7371.92 2733
7372.73 2747
7373.54 2755
7374.35 2818
7375.16 2774
7375.97 2787
7376.79 2849
7377.60 2858
7378.41 2895
7379.22 3123
7380.03 3277
7380.84 3529
7381.65 3845
7382.46 4072
7383.27 4235
7384.08 4189
7384.89 4301
7385.70 4023
7386.52 3862
7387.33 3722
7388.14 3505
7388.95 3322
7389.76 3094
7390.57 2921
7391.38 2837
7392.19 2870
7393.01 2738
7393.82 2664
7394.63 2566
7395.44 2591
7396.25 2605
7397.06 2687
7397.88 2687
7398.69 2771
7399.50 2818
7400.31 3119
7401.12 3260
7401.94 3368
7402.75 3584
7403.56 3623
7404.37 3378
7405.18 3464
7406.00 3385
7406.81 3278
7407.62 3142
7408.43 3142
7409.25 3100
7410.06 2981
7410.87 2981
7411.68 2864
7412.49 2771
7413.31 2660
7414.12 2469
7414.93 2367
7415.75 2380
7416.56 2266
7417.37 2222
7418.18 2167
7419.00 2116
7419.81 2132
7420.62 2183
7421.44 2175
7422.25 2080
7423.06 2014
7423.88 1995
7424.69 2007
7425.50 2037
7426.31 1961
7427.13 1910
7427.94 1929
7428.76 2016
7429.57 1924
7430.38 1913
7431.20 1921
7432.01 1947
7432.82 1925
7433.64 1826
7434.45 1803
7435.26 1892
7436.08 1850
7436.89 1844
7437.71 1840
7438.52 1922
7439.33 1889
7440.15 1830
7440.96 1986
7441.78 1999
7442.59 1942
7443.40 1885
7444.22 1952
7445.03 1962
7445.85 1952
7446.66 1911
7447.48 2009
7448.29 1907
7449.11 1861
7449.92 1858
7450.73 1875
7451.55 1848
7452.36 1750
7453.18 1812
7453.99 1792
7454.81 1735
7455.62 1694
7456.44 1745
7457.25 1806
7458.07 1736
7458.88 1738
7459.70 1781
7460.51 1703
7461.33 1719
7462.14 1815
7462.96 1771
7463.77 1710
7464.59 1747
7465.41 1777
7466.22 1811
7467.04 1804
7467.85 1820
7468.67 1856
7469.48 1844
7470.30 1821
7471.11 1754
7471.93 1796
7472.75 1773
7473.56 1726
7474.38 1737
7475.19 1746
7476.01 1738
7476.83 1735
7477.64 1697
7478.46 1698
7479.27 1656
7480.09 1661
7480.91 1668
7481.72 1669
7482.54 1681
7483.36 1625
7484.17 1572
7484.99 1603
7485.81 1645
7486.62 1626
7487.44 1679
7488.26 1610
7489.07 1574
7489.89 1559
7490.71 1563
7491.52 1514
7492.34 1532
7493.16 1510
7493.97 1514
7494.79 1517
7495.61 1566
7496.43 1506
7497.24 1477
7498.06 1458
7498.88 1449
7499.69 1476
7500.51 1460
7501.33 1447
7502.15 1531
7502.96 1554
7503.78 1491
7504.60 1487
7505.42 1510
7506.23 1480
7507.05 1489
7507.87 1428
7508.69 1359
7509.51 1394
7510.32 1457
7511.14 1413
7511.96 1416
7512.78 1435
7513.60 1400
7514.41 1406
7515.23 1401
7516.05 1419
7516.87 1434
7517.69 1419
7518.50 1388
7519.32 1422
7520.14 1447
7520.96 1407
7521.78 1407
7522.60 1439
7523.42 1411
7524.23 1412
7525.05 1394
7525.87 1393
7526.69 1405
7527.51 1416
7528.33 1425
7529.15 1410
7529.97 1434
7530.78 1429
7531.60 1415
7532.42 1427
7533.24 1411
7534.06 1416
7534.88 1397
7535.70 1414
7536.52 1439
7537.34 1447
7538.16 1473
7538.98 1439
7539.80 1428
7540.62 1401
7541.44 1419
7542.26 1499
7543.08 1455
7543.89 1393
7544.71 1472
7545.53 1492
7546.35 1507
7547.17 1490
7547.99 1570
7548.81 1533
7549.63 1591
7550.45 1550
7551.27 1512
7552.09 1503
7552.91 1505
7553.73 1530
7554.56 1566
7555.38 1566
7556.20 1556
7557.02 1605
7557.84 1582
7558.66 1555
7559.48 1585
7560.30 1529
7561.12 1580
7561.94 1655
7562.76 1591
7563.58 1616
7564.40 1559
7565.22 1505
7566.04 1553
7566.86 1595
7567.69 1571
7568.51 1561
7569.33 1535
7570.15 1553
7570.97 1563
7571.79 1522
7572.61 1565
7573.43 1564
7574.26 1575
7575.08 1551
7575.90 1569
7576.72 1582
7577.54 1512
7578.36 1526
7579.18 1636
7580.01 1586
7580.83 1604
7581.65 1632
7582.47 1642
7583.29 1638
7584.12 1634
7584.94 1638
7585.76 1689
7586.58 1639
7587.40 1696
7588.23 1765
7589.05 1775
7589.87 1821
7590.69 1874
7591.51 1785
7592.34 1785
7593.16 1821
7593.98 1832
7594.80 1818
7595.63 1779
7596.45 1764
7597.27 1774
7598.09 1800
7598.92 1706
7599.74 1769
7600.56 1844
7601.39 1810
7602.21 1852
7603.03 1965
7603.85 2047
7604.68 2147
7605.50 2158
7606.32 2337
7607.15 2345
7607.97 2337
7608.79 2461
7609.62 2469
7610.44 2323
7611.26 2201
7612.09 2041
7612.91 2020
7613.73 2049
7614.56 2006
7615.38 1975
7616.20 1936
7617.03 1995
7617.85 2084
7618.68 2062
7619.50 2119
7620.32 2254
7621.15 2269
7621.97 2208
7622.79 2145
7623.62 2088
7624.44 2106
7625.27 2033
7626.09 1961
7626.92 2014
7627.74 2025
7628.56 2100
7629.39 2212
7630.21 2256
7631.04 2424
7631.86 2629
7632.69 2698
7633.51 2756
7634.34 2872
7635.16 2842
7635.98 2779
7636.81 2601
7637.63 2422
7638.46 2313
7639.28 2183
7640.11 2122
7640.93 2026
7641.76 1872
7642.58 1733
7643.41 1742
7644.23 1707
7645.06 1628
7645.88 1658
7646.71 1641
7647.54 1613
7648.36 1539
7649.19 1594
7650.01 1587
7650.84 1591
7651.66 1506
7652.49 1517
7653.31 1569
7654.14 1571
7654.97 1479
7655.79 1499
7656.62 1498
7657.44 1528
7658.27 1477
7659.09 1431
7659.92 1478
7660.75 1466
7661.57 1517
7662.40 1524
7663.22 1463
7664.05 1505
7664.88 1546
7665.70 1482
7666.53 1459
7667.36 1546
7668.18 1585
7669.01 1533
7669.84 1503
7670.66 1450
7671.49 1577
7672.32 1527
7673.14 1547
7673.97 1544
7674.80 1476
7675.62 1498
7676.45 1456
7677.28 1521
7678.10 1488
7678.93 1434
7679.76 1436
7680.58 1474
7681.41 1492
7682.24 1462
7683.07 1417
7683.89 1480
7684.72 1470
7685.55 1434
7686.38 1483
7687.20 1557
7688.03 1571
7688.86 1486
7689.69 1501
7690.51 1465
7691.34 1452
7692.17 1492
7693.00 1477
7693.82 1464
7694.65 1482
7695.48 1473
7696.31 1490
7697.14 1480
7697.96 1408
7698.79 1533
7699.62 1547
7700.45 1547
7701.28 1557
7702.11 1565
7702.93 1560
7703.76 1567
7704.59 1571
7705.42 1533
7706.25 1544
7707.08 1553
7707.90 1516
7708.73 1493
7709.56 1441
7710.39 1436
7711.22 1428
7712.05 1468
7712.88 1446
7713.71 1449
7714.53 1409
7715.36 1403
7716.19 1468
7717.02 1506
7717.85 1480
7718.68 1423
7719.51 1393
7720.34 1397
7721.17 1398
7722.00 1354
7722.83 1392
7723.66 1367
7724.49 1377
7725.32 1348
7726.14 1304
7726.97 1349
7727.80 1421
7728.63 1467
7729.46 1399
7730.29 1375
7731.12 1377
7731.95 1402
7732.78 1376
7733.61 1386
7734.44 1343
7735.27 1317
7736.10 1368
7736.93 1385
7737.76 1360
7738.59 1424
7739.42 1364
7740.25 1375
7741.08 1413
7741.91 1372
7742.75 1386
7743.58 1426
7744.41 1433
7745.24 1516
7746.07 1547
7746.90 1593
7747.73 1756
7748.56 1833
7749.39 1922
7750.22 1909
7751.05 1898
7751.88 1954
7752.71 1909
7753.55 1805
7754.38 1692
7755.21 1668
7756.04 1677
7756.87 1592
7757.70 1595
7758.53 1602
7759.36 1572
7760.20 1457
7761.03 1570
7761.86 1515
7762.69 1437
7763.52 1416
7764.35 1405
7765.18 1371
7766.02 1365
7766.85 1376
7767.68 1354
7768.51 1365
7769.34 1332
7770.18 1326
7771.01 1280
7771.84 1302
7772.67 1306
7773.50 1366
7774.34 1330
7775.17 1310
7776.00 1329
7776.83 1315
7777.66 1305
7778.50 1412
7779.33 1355
7780.16 1348
7780.99 1295
7781.83 1321
7782.66 1335
7783.49 1353
7784.32 1401
7785.16 1347
7785.99 1328
7786.82 1378
7787.66 1404
7788.49 1432
7789.32 1445
7790.15 1363
7790.99 1290
7791.82 1323
7792.65 1351
7793.49 1331
7794.32 1324
7795.15 1343
7795.99 1370
7796.82 1408
7797.65 1431
7798.49 1453
7799.32 1425
7800.15 1411
7800.99 1388
7801.82 1412
7802.65 1428
7803.49 1400
7804.32 1464
7805.16 1464
7805.99 1513
7806.82 1476
7807.66 1443
7808.49 1533
7809.33 1516
7810.16 1520
7810.99 1593
7811.83 1629
7812.66 1627
7813.50 1614
7814.33 1645
7815.17 1648
7816.00 1713
7816.83 1754
7817.67 1774
7818.50 1861
7819.34 1834
7820.17 1785
7821.01 1792
7821.84 1726
7822.68 1724
7823.51 1655
7824.35 1639
7825.18 1695
7826.02 1721
7826.85 1727
7827.69 1743
7828.52 1770
7829.36 1790
7830.19 1763
7831.03 1759
7831.86 1787
7832.70 1769
7833.53 1688
7834.37 1773
7835.20 1735
7836.04 1771
7836.87 1791
7837.71 1770
7838.54 1785
7839.38 1764
7840.22 1687
7841.05 1708
7841.89 1747
7842.72 1760
7843.56 1675
7844.39 1684
7845.23 1679
7846.07 1665
7846.90 1641
7847.74 1595
7848.57 1595
7849.41 1514
7850.25 1572
7851.08 1575
7851.92 1587
7852.76 1533
7853.59 1546
7854.43 1553
7855.27 1586
7856.10 1563
7856.94 1586
7857.78 1609
7858.61 1604
7859.45 1601
7860.29 1650
7861.12 1756
7861.96 1754
7862.80 1750
7863.63 1761
7864.47 1693
7865.31 1732
7866.14 1707
7866.98 1638
7867.82 1639
7868.66 1582
7869.49 1595
7870.33 1589
7871.17 1600
7872.00 1584
7872.84 1574
7873.68 1654
7874.52 1631
7875.35 1605
7876.19 1682
7877.03 1695
7877.87 1764
7878.70 1821
7879.54 1806
7880.38 1826
7881.22 1874
7882.06 1848
7882.89 1811
7883.73 1792
7884.57 1796
7885.41 1779
7886.25 1746
7887.08 1688
7887.92 1662
7888.76 1667
7889.60 1696
7890.44 1658
7891.28 1679
7892.11 1725
7892.95 1729
7893.79 1816
7894.63 1892
7895.47 1771
7896.31 1809
7897.15 1799
7897.98 1865
7898.82 1748
7899.66 1729
7900.50 1692
7901.34 1658
7902.18 1720
7903.02 1766
7903.86 1654
7904.70 1632
7905.54 1651
7906.37 1620
7907.21 1638
7908.05 1519
7908.89 1507
7909.73 1615
7910.57 1565
7911.41 1533
7912.25 1635
7913.09 1655
7913.93 1636
7914.77 1646
7915.61 1696
7916.45 1794
7917.29 1862
7918.13 1955
7918.97 1955
7919.81 1945
7920.65 1941
7921.49 1998
7922.33 1996
7923.17 1918
7924.01 1851
7924.85 1734
7925.69 1747
7926.53 1700
7927.37 1606
7928.21 1601
7929.05 1525
7929.89 1503
7930.73 1496
7931.57 1436
7932.41 1417
7933.25 1442
7934.09 1435
7934.93 1472
7935.77 1406
7936.61 1394
7937.46 1416
7938.30 1405
7939.14 1415
7939.98 1404
7940.82 1397
7941.66 1513
7942.50 1450
7943.34 1440
7944.18 1462
7945.03 1522
7945.87 1544
7946.71 1591
7947.55 1538
7948.39 1517
7949.23 1590
7950.07 1555
7950.92 1490
7951.76 1549
7952.60 1596
7953.44 1621
7954.28 1575
7955.12 1595
7955.97 1630
7956.81 1746
7957.65 1769
7958.49 1740
7959.33 1728
7960.18 1753
7961.02 1663
7961.86 1621
7962.70 1650
7963.54 1616
7964.39 1590
7965.23 1567
7966.07 1600
7966.91 1632
7967.76 1714
7968.60 1665
7969.44 1660
7970.28 1688
7971.13 1738
7971.97 1721
7972.81 1628
7973.65 1605
7974.50 1582
7975.34 1548
7976.18 1486
7977.03 1460
7977.87 1474
7978.71 1397
7979.55 1441
7980.40 1423
7981.24 1389
7982.08 1343
7982.93 1419
7983.77 1485
7984.61 1453
7985.46 1423
7986.30 1429
7987.14 1379
7987.99 1392
7988.83 1396
7989.67 1447
7990.52 1330
7991.36 1351
7992.21 1318
7993.05 1326
7993.89 1363
7994.74 1306
7995.58 1258
7996.42 1257
7997.27 1306
7998.11 1315
7998.96 1193
7999.80 1229
8000.65 1284
8001.49 1258
8002.33 1228
8003.18 1281
8004.02 1264
8004.87 1304
8005.71 1280
8006.56 1206
8007.40 1244
8008.24 1216
8009.09 1170
8009.93 1205
8010.78 1209
8011.62 1213
8012.47 1196
8013.31 1154
8014.16 1143
8015.00 1185
8015.85 1153
8016.69 1115
8017.54 1098
8018.38 1112
8019.23 1139
8020.07 1170
8020.92 1170
8021.76 1113
8022.61 1142
8023.45 1148
8024.30 1178
8025.15 1176
8025.99 1091
8026.84 1143
8027.68 1197
8028.53 1201
8029.37 1064
8030.22 1111
8031.07 1172
8031.91 1159
8032.76 1204
8033.60 1220
8034.45 1153
8035.30 1192
8036.14 1157
8036.99 1129
8037.83 1174
8038.68 1129
8039.53 1157
8040.37 1128
8041.22 1122
8042.06 1164
8042.91 1114
8043.76 1136
8044.60 1151
8045.45 1105
8046.30 1128
8047.14 1107
8047.99 1179
8048.84 1187
8049.68 1145
8050.53 1165
8051.38 1181
8052.22 1161
8053.07 1096
8053.92 1151
8054.77 1156
8055.61 1097
8056.46 1095
8057.31 1080
8058.15 1056
8059.00 1029
8059.85 1078
8060.70 1120
8061.54 1051
8062.39 1106
8063.24 1068
8064.09 1060
8064.93 1084
8065.78 1155
8066.63 1096
8067.48 1058
8068.32 1049
8069.17 1011
8070.02 1015
8070.87 1040
8071.72 1046
8072.56 1080
8073.41 1067
8074.26 1042
8075.11 1072
8075.96 1053
8076.80 1030
8077.65 1066
8078.50 1092
8079.35 1102
8080.20 1095
8081.05 1088
8081.89 1020
8082.74 1069
8083.59 1020
8084.44 1018
8085.29 1015
8086.14 1064
8086.99 1061
8087.83 1076
8088.68 1068
8089.53 1069
8090.38 1091
8091.23 1013
8092.08 1041
8092.93 1064
8093.78 1099
8094.63 1100
8095.48 1066
8096.32 1015
8097.17 1054
8098.02 1053
8098.87 1107
8099.72 1119
8100.57 1049
8101.42 1137
8102.27 1076
8103.12 1021
8103.97 1001
8104.82 1045
8105.67 1005
8106.52 1079
8107.37 1062
8108.22 1124
8109.07 1060
8109.92 1039
8110.77 1022
8111.62 1055
8112.47 1057
8113.32 1038
8114.17 1016
8115.02 1083
8115.87 1074
8116.72 1009
8117.57 1080
8118.42 1128
8119.27 1120
8120.12 1122
8120.97 1113
8121.82 1199
8122.67 1204
8123.52 1109
8124.37 1122
8125.22 1074
8126.08 1093
8126.93 1120
8127.78 1149
8128.63 1104
8129.48 1100
8130.33 1048
8131.18 1064
8132.03 1077
8132.88 1103
8133.73 1146
8134.59 1110
8135.44 1107
8136.29 1112
8137.14 1133
8137.99 1075
8138.84 1080
8139.69 1129
8140.55 1168
8141.40 1159
8142.25 1218
8143.10 1150
8143.95 1125
8144.80 1106
8145.66 1135
8146.51 1125
8147.36 1155
8148.21 1201
8149.06 1224
8149.91 1201
8150.77 1162
8151.62 1147
8152.47 1197
8153.32 1230
8154.18 1227
8155.03 1237
8155.88 1302
8156.73 1358
8157.59 1374
8158.44 1339
8159.29 1407
8160.14 1341
8161.00 1315
8161.85 1277
8162.70 1303
8163.55 1213
8164.41 1145
8165.26 1129
8166.11 1165
8166.96 1152
8167.82 1120
8168.67 1127
8169.52 1120
8170.38 1112
8171.23 1124
8172.08 1154
8172.94 1145
8173.79 1171
8174.64 1133
8175.50 1124
8176.35 1100
8177.20 1112
8178.06 1103
8178.91 1100
8179.76 1022
8180.62 1022
8181.47 1082
8182.32 1057
8183.18 1006
8184.03 1060
8184.89 1042
8185.74 969
8186.59 1061
8187.45 1051
8188.30 1096
8189.16 1009
8190.01 1025
8190.86 1013
8191.72 1025
8192.57 974
8193.43 1021
8194.28 990
8195.14 973
8195.99 964
8196.84 978
8197.70 1063
8198.55 1057
8199.41 1014
8200.26 992
8201.12 1033
8201.97 992
8202.83 975
8203.68 999
8204.54 995
8205.39 959
8206.25 988
8207.10 1003
8207.96 1019
8208.81 993
8209.67 972
8210.52 992
8211.38 1019
8212.23 1041
8213.09 1038
8213.94 1019
8214.80 996
8215.65 1027
8216.51 980
8217.37 1017
8218.22 1034
8219.08 1038
8219.93 1027
8220.79 1033
8221.64 1034
8222.50 1048
8223.36 1082
8224.21 1014
8225.07 1069
8225.92 1079
8226.78 1060
8227.64 1001
8228.49 1057
8229.35 1021
8230.20 1064
8231.06 988
8231.92 1059
8232.77 1024
8233.63 1009
8234.49 1028
8235.34 1018
8236.20 975
8237.06 995
8237.91 1062
8238.77 999
8239.63 1032
8240.48 1022
8241.34 975
8242.20 994
8243.05 966
8243.91 1001
8244.77 1042
8245.62 1003
8246.48 1021
8247.34 1018
8248.19 1005
8249.05 998
8249.91 938
8250.77 1015
8251.62 1051
8252.48 1075
8253.34 995
8254.20 987
8255.05 982
8255.91 982
8256.77 1042
8257.63 1031
8258.48 970
8259.34 1008
8260.20 1006
8261.06 978
8261.92 971
8262.77 997
8263.63 1011
8264.49 961
8265.35 974
8266.21 981
8267.06 1022
8267.92 998
8268.78 947
8269.64 985
8270.50 1027
8271.35 1025
8272.21 1006
8273.07 1051
8273.93 1018
8274.79 1027
8275.65 1009
8276.51 1063
8277.36 963
8278.22 981
8279.08 1019
8279.94 987
8280.80 954
8281.66 992
8282.52 949
8283.38 1015
8284.24 1008
8285.09 998
8285.95 1007
8286.81 1026
8287.67 994
8288.53 982
8289.39 1031
8290.25 1033
8291.11 1064
8291.97 1080
8292.83 1041
8293.69 1047
8294.55 1061
8295.41 1097
8296.27 1064
8297.13 1061
8297.99 1032
8298.85 1029
8299.71 1026
8300.56 1097
8301.42 1113
8302.28 1080
8303.14 1065
8304.00 1024
8304.86 1033
8305.73 1072
8306.59 1059
8307.45 1028
8308.31 1067
8309.17 1118
8310.03 1076
8310.89 1061
8311.75 1069
8312.61 1050
8313.47 1013
8314.33 1058
8315.19 1061
8316.05 1032
8316.91 1031
8317.77 1082
8318.63 1103
8319.49 1052
8320.35 1040
8321.22 1049
8322.08 1091
8322.94 1059
8323.80 1061
8324.66 1111
8325.52 1045
8326.38 1067
8327.24 1053
8328.10 1073
8328.97 1058
8329.83 1050
8330.69 1063
8331.55 1061
8332.41 1076
8333.27 1072
8334.13 1084
8335.00 1082
8335.86 1044
8336.72 1047
8337.58 1047
8338.44 1070
8339.30 1024
8340.17 1046
8341.03 1021
8341.89 1064
8342.75 1091
8343.62 1073
8344.48 1033
8345.34 1070
8346.20 1049
8347.06 1054
8347.93 1102
8348.79 1100
8349.65 1096
8350.51 1055
8351.38 1068
8352.24 1019
8353.10 1078
8353.96 1112
8354.83 1095
8355.69 1073
8356.55 1108
8357.41 1074
8358.28 1100
8359.14 1131
8360.00 1140
8360.87 1122
8361.73 1093
8362.59 1110
8363.46 1080
8364.32 1066
8365.18 1077
8366.05 1136
8366.91 1144
8367.77 1181
8368.64 1204
8369.50 1171
8370.36 1224
8371.23 1191
8372.09 1206
8372.95 1142
8373.82 1177
8374.68 1197
8375.54 1199
8376.41 1197
8377.27 1185
8378.14 1190
8379.00 1242
8379.86 1193
8380.73 1197
8381.59 1225
8382.46 1228
8383.32 1232
8384.18 1247
8385.05 1279
8385.91 1254
8386.78 1256
8387.64 1272
8388.51 1280
8389.37 1353
8390.23 1348
8391.10 1322
8391.96 1330
8392.83 1261
8393.69 1327
8394.56 1316
8395.42 1364
8396.29 1293
8397.15 1379
8398.02 1420
8398.88 1372
8399.75 1372
8400.61 1391
8401.48 1349
8402.34 1427
8403.21 1407
8404.07 1395
8404.94 1394
8405.80 1406
8406.67 1411
8407.53 1458
8408.40 1490
8409.26 1456
8410.13 1449
8411.00 1507
8411.86 1491
8412.73 1539
8413.59 1492
8414.46 1505
8415.32 1472
8416.19 1586
8417.06 1602
8417.92 1612
8418.79 1605
8419.65 1625
8420.52 1624
8421.39 1696
8422.25 1638
8423.12 1686
8423.98 1749
8424.85 1797
8425.72 1821
8426.58 1854
8427.45 1925
8428.32 1881
8429.18 1915
8430.05 1919
8430.92 1990
8431.78 1997
8432.65 1924
8433.52 1944
8434.38 1998
8435.25 1931
8436.12 1990
8436.98 2033
8437.85 2170
8438.72 2255
8439.58 2328
8440.45 2320
8441.32 2354
8442.19 2377
8443.05 2435
8443.92 2480
8444.79 2654
8445.65 2647
8446.52 2597
8447.39 2625
8448.26 2614
8449.12 2662
8449.99 2673
8450.86 2747
8451.73 2763
8452.60 2821
8453.46 3028
8454.33 3215
8455.20 3438
8456.07 3767
8456.93 4027
8457.80 4323
8458.67 4479
8459.54 4460
8460.41 4492
8461.27 4335
8462.14 4224
8463.01 4022
8463.88 3982
8464.75 3787
8465.62 3681
8466.48 3701
8467.35 3816
8468.22 4134
8469.09 4750
8469.96 5161
8470.83 5722
8471.70 6259
8472.57 6432
8473.43 6303
8474.30 6076
8475.17 5869
8476.04 5553
8476.91 5065
8477.78 4495
8478.65 4070
8479.52 3587
8480.39 3266
8481.25 2978
8482.12 2897
8482.99 2696
8483.86 2477
8484.73 2385
8485.60 2275
8486.47 2280
8487.34 2150
8488.21 2162
8489.08 2065
8489.95 2062
8490.82 2050
8491.69 2003
8492.56 2008
8493.43 1977
8494.30 1947
8495.17 1967
8496.04 1942
8496.91 1969
8497.78 2016
8498.65 1976
8499.52 2033
8500.39 1960
8501.26 1951
8502.13 1919
8503.00 1997
8503.87 1907
8504.74 1995
8505.61 1975
8506.48 2052
8507.35 2033
8508.22 2101
8509.09 2164
8509.96 2185
8510.83 2246
8511.70 2181
8512.57 2159
8513.45 2162
8514.32 2055
8515.19 2017
8516.06 2091
8516.93 2044
8517.80 2007
8518.67 1903
8519.54 1964
8520.41 1950
8521.29 1959
8522.16 1947
8523.03 1914
8523.90 1969
8524.77 1964
8525.64 1948
8526.51 1967
8527.39 2040
8528.26 2019
8529.13 2026
8530.00 2028
8530.87 2087
8531.74 2032
8532.62 2023
8533.49 2069
8534.36 2168
8535.23 2122
8536.10 2139
8536.98 2169
8537.85 2165
8538.72 2211
8539.59 2135
8540.46 2143
8541.34 2157
8542.21 2128
8543.08 2052
8543.95 2127
8544.83 2080
8545.70 2120
8546.57 2068
8547.44 2064
8548.32 2078
8549.19 2081
8550.06 2128
8550.93 2156
8551.81 2188
8552.68 2217
8553.55 2280
8554.43 2351
8555.30 2440
8556.17 2447
8557.04 2399
8557.92 2373
8558.79 2314
8559.66 2253
8560.54 2158
8561.41 2089
8562.28 2003
8563.16 1914
8564.03 1863
8564.90 1838
8565.78 1716
8566.65 1706
8567.52 1783
8568.40 1736
8569.27 1672
8570.15 1678
8571.02 1688
8571.89 1674
8572.77 1652
8573.64 1731
8574.51 1673
8575.39 1611
8576.26 1612
8577.14 1621
8578.01 1596
8578.88 1587
8579.76 1598
8580.63 1574
8581.51 1536
8582.38 1536
8583.26 1562
8584.13 1527
8585.01 1563
8585.88 1547
8586.75 1532
8587.63 1519
8588.50 1582
8589.38 1537
8590.25 1544
8591.13 1584
8592.00 1559
8592.88 1545
8593.75 1517
8594.63 1541
8595.50 1524
8596.38 1562
8597.25 1502
8598.13 1475
8599.00 1499
8599.88 1493
8600.75 1574
8601.63 1572
8602.50 1506
8603.38 1532
8604.26 1523
8605.13 1581
8606.01 1560
8606.88 1608
8607.76 1640
8608.63 1579
8609.51 1528
8610.38 1590
8611.26 1583
8612.14 1573
8613.01 1551
8613.89 1558
8614.76 1533
8615.64 1531
8616.52 1599
8617.39 1590
8618.27 1678
8619.15 1603
8620.02 1637
8620.90 1675
8621.77 1718
8622.65 1665
8623.53 1685
8624.40 1668
8625.28 1698
8626.16 1733
8627.03 1711
8627.91 1725
8628.79 1759
8629.66 1758
8630.54 1808
8631.42 1792
8632.29 1784
8633.17 1789
8634.05 1788
8634.92 1800
8635.80 1784
8636.68 1841
8637.56 1853
8638.43 1832
8639.31 1894
8640.19 1874
8641.07 1896
8641.94 1906
8642.82 1912
8643.70 1874
8644.57 1975
8645.45 1972
8646.33 1944
8647.21 1933
8648.09 1974
8648.96 2060
8649.84 2072
8650.72 2120
8651.60 2102
8652.47 2098
8653.35 2151
8654.23 2171
8655.11 2164
8655.99 2238
8656.86 2204
8657.74 2161
8658.62 2122
8659.50 2184
8660.38 2204
8661.26 2189
8662.13 2162
8663.01 2221
8663.89 2242
8664.77 2246
8665.65 2210
8666.53 2213
8667.41 2133
8668.28 2304
8669.16 2419
8670.04 2466
8670.92 2539
8671.80 2760
8672.68 2865
8673.56 2928
8674.44 3213
8675.32 3439
8676.20 3622
8677.07 3602
8677.95 3561
8678.83 3557
8679.71 3492
8680.59 3418
8681.47 3324
8682.35 3096
8683.23 2993
8684.11 2960
8684.99 2835
8685.87 2844
8686.75 2793
8687.63 2891
8688.51 2951
8689.39 3200
8690.27 3430
8691.15 3794
8692.03 4196
8692.91 4574
8693.79 4936
8694.67 5196
8695.55 5299
8696.43 5155
8697.31 4963
8698.19 4635
8699.07 4261
8699.95 3967
8700.83 3688
8701.71 3340
8702.59 3093
8703.47 2764
8704.35 2568
8705.23 2419
8706.11 2282
8706.99 2215
8707.87 2136
8708.75 2005
8709.63 1892
8710.52 1904
8711.40 1848
8712.28 1915
8713.16 1863
8714.04 1795
8714.92 1737
8715.80 1738
8716.68 1706
8717.56 1707
8718.45 1686
8719.33 1654
8720.21 1745
8721.09 1752
8721.97 1727
8722.85 1702
8723.73 1678
8724.62 1714
8725.50 1624
8726.38 1668
8727.26 1731
8728.14 1702
8729.02 1772
8729.91 1799
8730.79 1795
8731.67 1856
8732.55 1865
8733.43 1905
8734.32 1886
8735.20 1832
8736.08 1860
8736.96 1853
8737.84 1793
8738.73 1770
8739.61 1740
8740.49 1755
8741.37 1672
8742.26 1717
8743.14 1633
8744.02 1640
8744.90 1705
8745.79 1601
8746.67 1651
8747.55 1657
8748.43 1661
8749.32 1686
8750.20 1750
8751.08 1714
8751.97 1673
8752.85 1723
8753.73 1735
8754.62 1789
8755.50 1829
8756.38 1900
8757.26 1931
8758.15 2002
8759.03 2013
8759.91 2065
8760.80 2061
8761.68 2092
8762.56 2047
8763.45 1998
8764.33 2003
8765.22 1974
8766.10 1874
8766.98 1974
8767.87 1915
8768.75 1851
8769.63 1800
8770.52 1867
8771.40 1851
8772.29 1845
8773.17 1762
8774.05 1748
8774.94 1712
8775.82 1710
8776.71 1743
8777.59 1715
8778.48 1708
8779.36 1641
8780.24 1600
8781.13 1593
8782.01 1543
8782.90 1562
8783.78 1583
8784.67 1597
8785.55 1498
8786.44 1497
8787.32 1568
8788.21 1526
8789.09 1570
8789.98 1592
8790.86 1617
8791.74 1690
8792.63 1714
8793.51 1740
8794.40 1767
8795.29 1738
8796.17 1753
8797.06 1817
8797.94 1752
8798.83 1739
8799.71 1718
8800.60 1695
8801.48 1668
8802.37 1563
8803.25 1547
8804.14 1538
8805.02 1489
8805.91 1473
8806.80 1482
8807.68 1499
8808.57 1469
8809.45 1448
8810.34 1405
8811.23 1411
8812.11 1347
8813.00 1353
8813.88 1336
8814.77 1299
8815.66 1315
8816.54 1348
8817.43 1336
8818.31 1322
8819.20 1318
8820.09 1302
8820.97 1341
8821.86 1315
8822.75 1332
8823.63 1301
8824.52 1303
8825.41 1332
8826.29 1272
8827.18 1327
8828.07 1336
8828.95 1334
8829.84 1324
8830.73 1335
8831.61 1332
8832.50 1310
8833.39 1290
8834.28 1338
8835.16 1300
8836.05 1264
8836.94 1274
8837.82 1299
8838.71 1283
8839.60 1247
8840.49 1227
8841.37 1226
8842.26 1207
8843.15 1239
8844.04 1184
8844.92 1184
8845.81 1187
8846.70 1176
8847.59 1154
8848.47 1133
8849.36 1128
8850.25 1143
8851.14 1222
8852.03 1152
8852.91 1160
8853.80 1136
8854.69 1074
8855.58 1115
8856.47 1147
8857.36 1105
8858.24 1136
8859.13 1104
8860.02 1125
8860.91 1131
8861.80 1104
8862.69 1112
8863.57 1145
8864.46 1068
8865.35 1101
8866.24 1131
8867.13 1111
8868.02 1080
8868.91 1076
8869.80 1087
8870.68 1078
8871.57 1052
8872.46 1034
8873.35 1039
8874.24 1091
8875.13 1058
8876.02 1043
8876.91 1092
8877.80 1071
8878.69 1047
8879.58 1029
8880.47 1062
8881.36 1067
8882.24 1067
8883.13 1100
8884.02 1076
8884.91 1038
8885.80 1043
8886.69 1001
8887.58 1044
8888.47 1061
8889.36 1019
8890.25 966
8891.14 1012
8892.03 1026
8892.92 984
8893.81 994
8894.70 1013
8895.59 1006
8896.48 1013
8897.37 982
8898.26 1041
8899.15 988
8900.04 978
8900.93 957
8901.82 974
8902.72 986
8903.61 975
8904.50 1005
8905.39 989
8906.28 975
8907.17 958
8908.06 975
8908.95 953
8909.84 926
8910.73 983
8911.62 984
8912.51 974
8913.41 1008
8914.30 997
8915.19 974
8916.08 960
8916.97 920
8917.86 965
8918.75 949
8919.64 931
8920.54 963
8921.43 931
8922.32 979
8923.21 907
8924.10 934
8924.99 934
8925.88 919
8926.78 945
8927.67 914
8928.56 905
8929.45 935
8930.34 951
8931.24 908
8932.13 889
8933.02 914
8933.91 906
8934.80 900
8935.70 908
8936.59 855
8937.48 871
8938.37 878
8939.27 881
8940.16 896
8941.05 915
8941.94 905
8942.84 900
8943.73 909
8944.62 910
8945.51 910
8946.41 883
8947.30 912
8948.19 887
8949.08 917
8949.98 900
8950.87 886
8951.76 883
8952.66 855
8953.55 920
8954.44 876
8955.34 884
8956.23 884
8957.12 860
8958.02 905
8958.91 902
8959.80 907
8960.70 897
8961.59 879
8962.48 876
8963.38 880
8964.27 883
8965.16 925
8966.06 875
8966.95 929
8967.84 948
8968.74 838
8969.63 865
8970.53 871
8971.42 922
8972.31 909
8973.21 897
8974.10 879
8975.00 873
8975.89 868
8976.78 919
8977.68 915
8978.57 893
8979.47 868
8980.36 889
8981.26 851
8982.15 911
8983.05 902
8983.94 889
8984.83 866
8985.73 873
8986.62 821
8987.52 876
8988.41 842
8989.31 887
8990.20 884
8991.10 827
8991.99 831
8992.89 893
8993.78 873
8994.68 835
8995.57 798
8996.47 814
8997.36 862
8998.26 819
8999.15 801
9000.05 861
9000.95 822
9001.84 845
9002.74 831
9003.63 863
9004.53 868
9005.42 766
9006.32 819
9007.21 837
9008.11 838
9009.01 788
9009.90 828
9010.80 801
9011.69 833
9012.59 790
9013.49 780
9014.38 808
9015.28 832
9016.17 796
9017.07 790
9017.97 799
9018.86 789
9019.76 826
9020.66 848
9021.55 800
9022.45 763
9023.35 800
9024.24 825
9025.14 795
9026.04 814
9026.93 785
9027.83 794
9028.73 801
9029.62 803
9030.52 786
9031.42 793
9032.31 808
9033.21 814
9034.11 834
9035.01 833
9035.90 758
9036.80 801
9037.70 821
9038.59 830
9039.49 831
9040.39 809
9041.29 843
9042.18 819
9043.08 839
9043.98 824
9044.88 825
9045.77 840
9046.67 803
9047.57 800
9048.47 788
9049.37 798
9050.26 835
9051.16 808
9052.06 819
9052.96 801
9053.85 859
9054.75 858
9055.65 805
9056.55 813
9057.45 811
9058.35 847
9059.24 834
9060.14 858
9061.04 852
9061.94 835
9062.84 851
9063.74 865
9064.64 852
9065.53 851
9066.43 892
9067.33 880
9068.23 899
9069.13 896
9070.03 852
9070.93 845
9071.83 882
9072.72 885
9073.62 880
9074.52 863
9075.42 856
9076.32 872
9077.22 852
9078.12 872
9079.02 845
9079.92 831
9080.82 854
9081.72 876
9082.62 855
9083.52 881
9084.42 874
9085.32 852
9086.21 867
9087.11 869
9088.01 841
9088.91 882
9089.81 816
9090.71 863
9091.61 876
9092.51 855
9093.41 846
9094.31 849
9095.21 866
9096.11 864
9097.01 867
9097.91 851
9098.81 867
9099.72 809
9100.62 863
9101.52 893
9102.42 815
9103.32 861
9104.22 874
9105.12 838
9106.02 780
9106.92 808
9107.82 834
9108.72 866
9109.62 844
9110.52 815
9111.42 799
9112.32 805
9113.23 791
9114.13 796
9115.03 773
9115.93 813
9116.83 793
9117.73 869
9118.63 819
9119.53 804
9120.44 829
9121.34 810
9122.24 797
9123.14 787
9124.04 810
9124.94 825
9125.84 839
9126.75 822
9127.65 864
9128.55 816
9129.45 801
9130.35 789
9131.25 796
9132.16 856
9133.06 843
9133.96 826
9134.86 830
9135.76 862
9136.67 787
9137.57 802
9138.47 802
9139.37 845
9140.28 821
9141.18 804
9142.08 837
9142.98 841
9143.89 822
9144.79 866
9145.69 835
9146.59 821
9147.50 816
9148.40 808
9149.30 819
9150.20 791
9151.11 829
9152.01 814
9152.91 831
9153.82 840
9154.72 818
9155.62 803
9156.53 819
9157.43 814
9158.33 847
9159.24 829
9160.14 846
9161.04 812
9161.95 812
9162.85 831
9163.75 793
9164.66 825
9165.56 817
9166.46 865
9167.37 815
9168.27 801
9169.17 831
9170.08 821
9170.98 813
9171.89 800
9172.79 789
9173.69 781
9174.60 810
9175.50 829
9176.41 833
9177.31 842
9178.21 828
9179.12 860
9180.02 846
9180.93 792
9181.83 847
9182.74 852
9183.64 861
9184.55 810
9185.45 809
9186.35 856
9187.26 909
9188.16 811
9189.07 834
9189.97 849
9190.88 817
9191.78 836
9192.69 863
9193.59 866
9194.50 808
9195.40 884
9196.31 893
9197.21 852
9198.12 835
9199.02 894
9199.93 947
9200.83 945
9201.74 908
9202.65 914
9203.55 964
9204.46 938
9205.36 933
9206.27 874
9207.17 892
9208.08 897
9208.98 887
9209.89 873
9210.80 803
9211.70 785
9212.61 864
9213.51 846
9214.42 880
9215.33 876
9216.23 852
9217.14 895
9218.04 944
9218.95 920
9219.86 926
9220.76 972
9221.67 1023
9222.58 963
9223.48 891
9224.39 927
9225.30 960
9226.20 926
9227.11 924
9228.01 878
9228.92 856
9229.83 878
9230.74 897
9231.64 877
9232.55 850
9233.46 848
9234.36 836
9235.27 823
9236.18 850
9237.08 817
9237.99 824
9238.90 876
9239.81 849
9240.71 781
9241.62 784
9242.53 787
9243.43 804
9244.34 835
9245.25 797
9246.16 773
9247.07 788
9247.97 806
9248.88 851
9249.79 832
9250.70 827
9251.60 800
9252.51 862
9253.42 864
9254.33 811
9255.24 829
9256.14 825
9257.05 865
9257.96 822
9258.87 831
9259.78 822
9260.68 798
9261.59 831
9262.50 832
9263.41 864
9264.32 763
9265.23 802
9266.13 799
9267.04 855
9267.95 844
9268.86 863
9269.77 796
9270.68 795
9271.59 848
9272.50 868
9273.40 842
9274.31 839
9275.22 882
9276.13 817
9277.04 846
9277.95 822
9278.86 822
9279.77 796
9280.68 817
9281.59 868
9282.50 853
9283.41 786
9284.32 813
9285.22 835
9286.13 870
9287.04 814
9287.95 843
9288.86 820
9289.77 828
9290.68 829
9291.59 782
9292.50 805
9293.41 802
9294.32 836
9295.23 849
9296.14 897
9297.05 858
9297.96 913
9298.87 895
9299.78 888
9300.69 853
9301.60 847
9302.51 900
9303.42 893
9304.33 895
9305.24 893
9306.15 926
9307.07 924
9307.98 974
9308.89 950
9309.80 974
9310.71 912
9311.62 964
9312.53 999
9313.44 1009
9314.35 980
9315.26 956
9316.17 957
9317.08 958
9318.00 964
9318.91 979
9319.82 914
9320.73 888
9321.64 941
9322.55 881
9323.46 903
9324.37 887
9325.29 860
9326.20 899
9327.11 852
9328.02 877
9328.93 914
9329.84 897
9330.75 901
9331.67 845
9332.58 844
9333.49 865
9334.40 852
9335.31 853
9336.23 881
9337.14 842
9338.05 847
9338.96 851
9339.87 905
9340.79 857
9341.70 821
9342.61 868
9343.52 880
9344.44 891
9345.35 859
9346.26 827
9347.17 851
9348.09 824
9349.00 858
9349.91 828
9350.82 855
9351.74 877
9352.65 885
9353.56 921
9354.47 887
9355.39 895
9356.30 912
9357.21 892
9358.13 915
9359.04 874
9359.95 873
9360.87 886
9361.78 861
9362.69 853
9363.61 919
9364.52 889
9365.43 901
9366.35 904
9367.26 877
9368.17 873
9369.09 874
9370.00 868
9370.91 905
9371.83 854
9372.74 853
9373.65 911
9374.57 942
9375.48 928
9376.40 881
9377.31 837
9378.22 861
9379.14 867
9380.05 895
9380.97 916
9381.88 954
9382.80 892
9383.71 908
9384.62 911
9385.54 916
9386.45 899
9387.37 921
9388.28 957
9389.20 940
9390.11 978
9391.03 950
9391.94 975
9392.85 981
9393.77 1039
9394.68 1068
9395.60 1012
9396.51 1069
9397.43 1106
9398.34 1048
9399.26 1038
9400.17 981
9401.09 1046
9402.00 1006
9402.92 966
9403.84 1036
9404.75 1018
9405.67 1012
9406.58 958
9407.50 964
9408.41 957
9409.33 951
9410.24 951
9411.16 938
9412.07 1017
9412.99 1038
9413.91 979
9414.82 995
9415.74 1023
9416.65 958
9417.57 947
9418.49 969
9419.40 1011
9420.32 971
9421.23 999
9422.15 969
9423.07 955
9423.98 973
9424.90 975
9425.81 1010
9426.73 991
9427.65 961
9428.56 977
9429.48 1036
9430.40 1030
9431.31 1018
9432.23 1004
9433.15 1067
9434.06 1111
9434.98 1062
9435.90 1052
9436.81 1026
9437.73 1082
9438.65 1014
9439.57 1047
9440.48 1032
9441.40 1002
9442.32 1041
9443.23 1054
9444.15 997
9445.07 1066
9445.99 1063
9446.90 1066
9447.82 1128
9448.74 1098
9449.66 1073
9450.57 1163
9451.49 1198
9452.41 1218
9453.33 1289
9454.24 1330
9455.16 1383
9456.08 1410
9457.00 1426
9457.91 1360
9458.83 1341
9459.75 1291
9460.67 1307
9461.59 1253
9462.50 1224
9463.42 1146
9464.34 1172
9465.26 1139
9466.18 1069
9467.10 1081
9468.01 1058
9468.93 1091
9469.85 1062
9470.77 1053
9471.69 1051
9472.61 1082
9473.53 1058
9474.44 1043
9475.36 1087
9476.28 1102
9477.20 1123
9478.12 1089
9479.04 1073
9479.96 1078
9480.88 1073
9481.80 1110
9482.71 1086
9483.63 1093
9484.55 1117
9485.47 1112
9486.39 1110
9487.31 1086
9488.23 1073
9489.15 1125
9490.07 1032
9490.99 1069
9491.91 1100
9492.83 1109
9493.75 1088
9494.67 1089
9495.59 1080
9496.51 1038
9497.43 1076
9498.35 1060
9499.27 1041
9500.19 1030
9501.11 1031
9502.03 1086
9502.95 1055
9503.87 1027
9504.79 1002
9505.71 1030
9506.63 1092
9507.55 1053
9508.47 1103
9509.39 1094
9510.31 1109
9511.23 1100
9512.15 1128
9513.07 1089
9513.99 1141
9514.91 1114
9515.83 1136
9516.75 1171
9517.67 1159
9518.59 1144
9519.52 1193
9520.44 1182
9521.36 1109
9522.28 1126
9523.20 1203
9524.12 1219
9525.04 1182
9525.96 1257
9526.88 1250
9527.80 1268
9528.73 1248
9529.65 1258
9530.57 1346
9531.49 1328
9532.41 1495
9533.33 1428
9534.26 1448
9535.18 1509
9536.10 1495
9537.02 1540
9537.94 1464
9538.86 1447
9539.79 1439
9540.71 1413
9541.63 1402
9542.55 1362
9543.47 1335
9544.40 1293
9545.32 1290
9546.24 1293
9547.16 1265
9548.08 1180
9549.01 1138
9549.93 1187
9550.85 1186
9551.77 1182
9552.70 1168
9553.62 1147
9554.54 1178
9555.46 1185
9556.39 1156
9557.31 1234
9558.23 1240
9559.16 1218
9560.08 1225
9561.00 1254
9561.92 1264
9562.85 1253
9563.77 1280
9564.69 1242
9565.62 1173
9566.54 1168
9567.46 1182
9568.39 1164
9569.31 1196
9570.23 1184
9571.16 1167
9572.08 1145
9573.00 1104
9573.93 1145
9574.85 1171
9575.77 1161
9576.70 1156
9577.62 1102
9578.54 1089
9579.47 1128
9580.39 1095
9581.32 1141
9582.24 1130
9583.16 1161
9584.09 1128
9585.01 1098
9585.94 1101
9586.86 1100
9587.78 1066
9588.71 1132
9589.63 1138
9590.56 1132
9591.48 1103
9592.41 1205
9593.33 1168
9594.25 1185
9595.18 1193
9596.10 1192
9597.03 1183
9597.95 1185
9598.88 1195
9599.80 1170
9600.73 1211
9601.65 1221
9602.58 1255
9603.50 1236
9604.43 1277
9605.35 1236
9606.28 1286
9607.20 1242
9608.13 1251
9609.05 1327
9609.98 1311
9610.90 1334
9611.83 1344
9612.75 1343
9613.68 1341
9614.60 1336
9615.53 1403
9616.46 1397
9617.38 1372
9618.31 1385
9619.23 1396
9620.16 1388
9621.08 1423
9622.01 1462
9622.94 1463
9623.86 1484
9624.79 1448
9625.71 1466
9626.64 1469
9627.57 1460
9628.49 1488
9629.42 1520
9630.34 1566
9631.27 1569
9632.20 1616
9633.12 1667
9634.05 1730
9634.98 1718
9635.90 1675
9636.83 1700
9637.76 1765
9638.68 1708
9639.61 1746
9640.54 1806
9641.46 1797
9642.39 1794
9643.32 1902
9644.24 1968
9645.17 1949
9646.10 2064
9647.02 2095
9647.95 2125
9648.88 2181
9649.81 2264
9650.73 2338
9651.66 2429
9652.59 2495
9653.51 2441
9654.44 2385
9655.37 2315
9656.30 2354
9657.22 2282
9658.15 2158
9659.08 2139
9660.01 2062
9660.93 2042
9661.86 1997
9662.79 1932
9663.72 1920
9664.65 1885
9665.57 1922
9666.50 1860
9667.43 1886
9668.36 1877
9669.29 1929
9670.21 1940
9671.14 1957
9672.07 1949
9673.00 1981
9673.93 1952
9674.86 2002
9675.78 1961
9676.71 1973
9677.64 2012
9678.57 2003
9679.50 2020
9680.43 2010
9681.36 1953
9682.28 2030
9683.21 2025
9684.14 2015
9685.07 2018
9686.00 2017
9686.93 2092
9687.86 2091
9688.79 2051
9689.72 2136
9690.64 2204
9691.57 2144
9692.50 2229
9693.43 2215
9694.36 2291
9695.29 2321
9696.22 2268
9697.15 2264
9698.08 2303
9699.01 2356
9699.94 2353
9700.87 2329
9701.80 2332
9702.73 2275
9703.66 2291
9704.59 2309
9705.52 2209
9706.45 2174
9707.38 2212
9708.31 2183
9709.24 2078
9710.17 2046
9711.10 2179
9712.03 2130
9712.96 2216
9713.89 2257
9714.82 2254
9715.75 2295
9716.68 2250
9717.61 2229
9718.54 2308
9719.47 2270
9720.40 2221
9721.33 2138
9722.26 2093
9723.19 2148
9724.12 2076
9725.05 2034
9725.98 1991
9726.92 1962
9727.85 1944
9728.78 1854
9729.71 1894
9730.64 1980
9731.57 2017
9732.50 1972
9733.43 2009
9734.36 1937
9735.30 1967
9736.23 1911
9737.16 1925
9738.09 1935
9739.02 1933
9739.95 1840
9740.88 1863
9741.82 1837
9742.75 1750
9743.68 1733
9744.61 1710
9745.54 1657
9746.47 1646
9747.41 1689
9748.34 1712
9749.27 1578
9750.20 1623
9751.13 1673
9752.07 1578
9753.00 1599
9753.93 1632
9754.86 1691
9755.79 1680
9756.73 1638
9757.66 1711
9758.59 1701
9759.52 1685
9760.46 1643
9761.39 1603
9762.32 1646
9763.25 1643
9764.19 1591
9765.12 1598
9766.05 1626
9766.98 1657
9767.92 1604
9768.85 1686
9769.78 1689
9770.72 1657
9771.65 1677
9772.58 1647
9773.52 1664
9774.45 1669
9775.38 1667
9776.31 1641
9777.25 1712
9778.18 1689
9779.11 1693
9780.05 1746
9780.98 1838
9781.92 1861
9782.85 1809
9783.78 1896
9784.72 1814
9785.65 1846
9786.58 1833
9787.52 1841
9788.45 1751
9789.38 1721
9790.32 1784
9791.25 1762
9792.19 1694
9793.12 1688
9794.05 1617
9794.99 1614
9795.92 1686
9796.86 1681
9797.79 1709
9798.73 1657
9799.66 1642
9800.59 1649
9801.53 1635
9802.46 1590
9803.40 1596
9804.33 1598
9805.27 1576
9806.20 1570
9807.14 1535
9808.07 1521
9809.01 1485
9809.94 1423
9810.88 1352
9811.81 1343
9812.75 1359
9813.68 1337
9814.62 1250
9815.55 1328
9816.49 1344
9817.42 1338
9818.36 1278
9819.29 1318
9820.23 1310
9821.16 1257
9822.10 1222
9823.03 1260
9823.97 1344
9824.90 1271
9825.84 1245
9826.78 1300
9827.71 1245
9828.65 1188
9829.58 1227
9830.52 1239
9831.45 1244
9832.39 1226
9833.33 1234
9834.26 1210
9835.20 1271
9836.13 1250
9837.07 1205
9838.01 1242
9838.94 1231
9839.88 1270
9840.82 1264
9841.75 1204
9842.69 1237
9843.62 1268
9844.56 1284
9845.50 1220
9846.43 1210
9847.37 1195
9848.31 1220
9849.24 1213
9850.18 1202
9851.12 1192
9852.05 1193
9852.99 1224
9853.93 1197
9854.87 1199
9855.80 1207
9856.74 1217
9857.68 1251
9858.61 1178
9859.55 1198
9860.49 1241
9861.43 1200
9862.36 1156
9863.30 1224
9864.24 1178
9865.17 1179
9866.11 1166
9867.05 1190
9867.99 1162
9868.93 1158
9869.86 1176
9870.80 1123
9871.74 1154
9872.68 1159
9873.61 1129
9874.55 1146
9875.49 1162
9876.43 1184
9877.37 1165
9878.30 1146
9879.24 1165
9880.18 1149
9881.12 1183
9882.06 1187
9883.00 1168
9883.93 1149
9884.87 1144
9885.81 1142
9886.75 1090
9887.69 1094
9888.63 1128
9889.56 1129
9890.50 1113
9891.44 1104
9892.38 1081
9893.32 1078
9894.26 1151
9895.20 1084
9896.14 1064
9897.07 1089
9898.01 1084
9898.95 1097
9899.89 1081
9900.83 1032
9901.77 987
9902.71 1040
9903.65 1020
9904.59 1075
9905.53 1034
9906.47 1101
9907.41 1079
9908.35 1046
9909.29 1083
9910.23 1099
9911.16 1109
9912.10 1127
9913.04 1080
9913.98 1090
9914.92 1077
9915.86 1085
9916.80 1079
9917.74 1087
9918.68 1056
9919.62 1043
9920.56 1106
9921.50 1098
9922.44 1143
9923.38 1154
9924.32 1255
9925.27 1252
9926.21 1318
9927.15 1342
9928.09 1322
9929.03 1381
9929.97 1395
9930.91 1418
9931.85 1402
9932.79 1397
9933.73 1408
9934.67 1275
9935.61 1239
9936.55 1218
9937.49 1160
9938.43 1155
9939.38 1125
9940.32 1110
9941.26 1032
9942.20 1067
9943.14 1049
9944.08 996
9945.02 1025
9945.96 986
9946.90 962
9947.85 1022
9948.79 998
9949.73 955
9950.67 993
9951.61 995
9952.55 924
9953.50 961
9954.44 983
9955.38 997
9956.32 981
9957.26 975
9958.20 976
9959.15 974
9960.09 971
9961.03 959
9961.97 966
9962.91 967
9963.86 984
9964.80 1023
9965.74 962
9966.68 925
9967.63 946
9968.57 945
9969.51 953
9970.45 956
9971.39 923
9972.34 957
9973.28 912
9974.22 909
9975.17 872
9976.11 947
9977.05 936
9977.99 946
9978.94 887
9979.88 875
9980.82 886
9981.77 901
9982.71 872
9983.65 847
9984.59 855
9985.54 864
9986.48 852
9987.42 834
9988.37 825
9989.31 885
9990.25 846
9991.20 899
9992.14 912
9993.08 916
9994.03 890
9994.97 923
9995.92 877
9996.86 890
9997.80 877
9998.75 871
9999.69 840
10000.63 901
10001.58 848
10002.52 849
10003.47 816
10004.41 861
10005.35 854
10006.30 843
10007.24 877
10008.19 857
10009.13 868
10010.08 862
10011.02 883
10011.96 838
10012.91 856
10013.85 868
10014.80 893
10015.74 868
10016.69 887
10017.63 847
10018.58 830
10019.52 860
10020.47 843
10021.41 836
10022.36 846
10023.30 827
10024.25 827
10025.19 860
10026.14 833
10027.08 850
10028.03 882
10028.97 840
10029.92 839
10030.86 839
10031.81 880
10032.75 857
10033.70 868
10034.64 892
10035.59 895
10036.53 812
10037.48 874
10038.43 838
10039.37 851
10040.32 873
10041.26 797
10042.21 830
10043.16 838
10044.10 810
10045.05 789
10045.99 853
10046.94 829
10047.89 797
10048.83 813
10049.78 787
10050.72 818
10051.67 815
10052.62 808
10053.56 836
10054.51 814
10055.46 810
10056.40 822
10057.35 844
10058.30 824
10059.24 824
10060.19 808
10061.14 831
10062.08 803
10063.03 788
10063.98 771
10064.92 809
10065.87 757
10066.82 816
10067.76 828
10068.71 787
10069.66 749
10070.61 805
10071.55 811
10072.50 779
10073.45 768
10074.39 760
10075.34 807
10076.29 831
10077.24 826
10078.18 790
10079.13 764
10080.08 769
10081.03 802
10081.97 818
10082.92 812
10083.87 793
10084.82 782
10085.77 818
10086.71 797
10087.66 806
10088.61 815
10089.56 783
10090.51 770
10091.45 799
10092.40 759
10093.35 796
10094.30 806
10095.25 787
10096.20 733
10097.14 736
10098.09 759
10099.04 815
10099.99 791
10100.94 793
10101.89 808
10102.84 831
10103.78 813
10104.73 794
10105.68 780
10106.63 826
10107.58 781
10108.53 779
10109.48 751
10110.43 805
10111.38 759
10112.33 772
10113.27 740
10114.22 787
10115.17 814
10116.12 795
10117.07 803
10118.02 800
10118.97 786
10119.92 742
10120.87 763
10121.82 766
10122.77 763
10123.72 815
10124.67 796
10125.62 788
10126.57 790
10127.52 786
10128.47 824
10129.42 790
10130.37 785
10131.32 792
10132.27 749
10133.22 816
10134.17 806
10135.12 761
10136.07 798
10137.02 797
10137.97 816
10138.92 825
10139.87 830
10140.82 844
10141.77 817
10142.72 802
10143.67 852
10144.62 784
10145.57 787
10146.52 824
10147.47 832
10148.43 822
10149.38 850
10150.33 882
10151.28 857
10152.23 838
10153.18 859
10154.13 838
10155.08 841
10156.03 878
10156.99 864
10157.94 874
10158.89 883
10159.84 900
10160.79 898
10161.74 883
10162.69 915
10163.65 895
10164.60 918
10165.55 915
10166.50 893
10167.45 896
10168.40 929
10169.36 941
10170.31 931
10171.26 919
10172.21 942
10173.16 933
10174.11 914
10175.07 911
10176.02 903
10176.97 952
10177.92 972
10178.88 989
10179.83 952
10180.78 947
10181.73 1006
10182.69 1010
10183.64 1029
10184.59 972
10185.54 966
10186.50 1021
10187.45 1068
10188.40 1064
10189.35 1036
10190.31 1029
10191.26 1064
10192.21 1125
10193.17 1121
10194.12 1071
10195.07 1110
10196.02 1079
10196.98 1132
10197.93 1149
10198.88 1119
10199.84 1117
10200.79 1122
10201.74 1108
10202.70 1120
10203.65 1133
10204.60 1151
10205.56 1243
10206.51 1291
10207.46 1238
10208.42 1208
10209.37 1277
10210.33 1304
10211.28 1309
10212.23 1239
10213.19 1316
10214.14 1297
10215.09 1266
10216.05 1199
10217.00 1204
10217.96 1164
10218.91 1155
10219.87 1124
10220.82 1188
10221.77 1168
10222.73 1106
10223.68 1117
10224.64 1111
10225.59 1111
10226.55 1085
10227.50 1109
10228.45 1123
10229.41 1101
10230.36 1077
10231.32 1125
10232.27 1132
10233.23 1146
10234.18 1236
10235.14 1227
10236.09 1278
10237.05 1278
10238.00 1286
10238.96 1254
10239.91 1285
10240.87 1271
10241.82 1221
10242.78 1165
10243.73 1184
10244.69 1219
10245.64 1150
10246.60 1092
10247.56 1114
10248.51 1056
10249.47 1016
10250.42 1006
10251.38 1000
10252.33 952
10253.29 960
10254.25 932
10255.20 901
10256.16 891
10257.11 864
10258.07 831
10259.02 869
10259.98 916
10260.94 879
10261.89 866
10262.85 878
10263.81 831
10264.76 892
10265.72 886
10266.67 879
10267.63 850
10268.59 874
10269.54 904
10270.50 941
10271.46 865
10272.41 914
10273.37 937
10274.33 865
10275.28 897
10276.24 885
10277.20 835
10278.15 903
10279.11 910
10280.07 880
10281.03 882
10281.98 878
10282.94 847
10283.90 862
10284.85 863
10285.81 886
10286.77 828
10287.73 863
10288.68 862
10289.64 823
10290.60 842
10291.56 811
10292.51 840
10293.47 875
10294.43 795
10295.39 854
10296.34 863
10297.30 860
10298.26 840
10299.22 854
10300.18 880
10301.13 850
10302.09 845
10303.05 809
10304.01 823
10304.97 837
10305.92 829
10306.88 827
10307.84 845
10308.80 821
10309.76 841
10310.72 823
10311.67 819
10312.63 829
10313.59 811
10314.55 829
10315.51 847
10316.47 845
10317.43 835
10318.38 809
10319.34 826
10320.30 837
10321.26 841
10322.22 795
10323.18 822
10324.14 819
10325.10 764
10326.06 803
10327.01 853
10327.97 822
10328.93 799
10329.89 828
10330.85 841
10331.81 800
10332.77 801
10333.73 795
10334.69 846
10335.65 842
10336.61 792
10337.57 822
10338.53 822
10339.49 826
10340.45 783
10341.41 792
10342.37 740
10343.33 775
10344.29 818
10345.25 757
10346.21 773
10347.17 765
10348.13 754
10349.09 756
10350.05 804
10351.01 739
10351.97 754
10352.93 782
10353.89 759
10354.85 755
10355.81 753
10356.77 740
10357.73 738
10358.69 755
10359.65 731
10360.61 715
10361.57 764
10362.54 702
10363.50 706
10364.46 760
10365.42 745
10366.38 765
10367.34 744
10368.30 721
10369.26 723
10370.22 730
10371.18 762
10372.15 785
10373.11 756
10374.07 706
10375.03 694
10375.99 738
10376.95 783
10377.91 718
10378.88 668
10379.84 725
10380.80 743
10381.76 759
10382.72 753
10383.68 743
10384.65 713
10385.61 707
10386.57 763
10387.53 759
10388.49 753
10389.46 749
10390.42 736
10391.38 786
10392.34 701
10393.31 733
10394.27 720
10395.23 741
10396.19 751
10397.15 791
10398.12 749
10399.08 739
10400.04 752
10401.00 766
10401.97 768
10402.93 811
10403.89 799
10404.86 800
10405.82 797
10406.78 797
10407.74 783
10408.71 714
10409.67 778
10410.63 817
10411.60 854
10412.56 832
10413.52 851
10414.49 819
10415.45 890
10416.41 902
10417.38 925
10418.34 930
10419.30 976
10420.27 949
10421.23 928
10422.19 981
10423.16 948
10424.12 964
10425.08 997
10426.05 953
10427.01 911
10427.98 901
10428.94 879
10429.90 844
10430.87 869
10431.83 846
10432.80 835
10433.76 830
10434.72 800
10435.69 755
10436.65 714
10437.62 731
10438.58 780
10439.55 765
10440.51 740
10441.47 737
10442.44 716
10443.40 717
10444.37 690
10445.33 734
10446.30 748
10447.26 713
10448.23 703
10449.19 675
10450.16 697
10451.12 690
10452.09 697
10453.05 729
10454.02 752
10454.98 730
10455.95 701
10456.91 731
10457.88 729
10458.84 693
10459.81 665
10460.77 684
10461.74 719
10462.70 719
10463.67 692
10464.64 719
10465.60 731
10466.57 706
10467.53 660
10468.50 743
10469.46 718
10470.43 710
10471.40 708
10472.36 704
10473.33 740
10474.29 707
10475.26 738
10476.23 677
10477.19 692
10478.16 700
10479.12 721
10480.09 725
10481.06 724
10482.02 708
10482.99 670
10483.96 706
10484.92 729
10485.89 728
10486.85 718
10487.82 708
10488.79 713
10489.75 692
10490.72 686
10491.69 705
10492.66 728
10493.62 718
10494.59 699
10495.56 723
10496.52 710
10497.49 692
10498.46 737
10499.42 714
10500.39 718
10501.36 730
10502.33 736
10503.29 733
10504.26 733
10505.23 731
10506.20 738
10507.16 736
10508.13 720
10509.10 726
10510.07 755
10511.03 738
10512.00 712
10512.97 746
10513.94 744
10514.90 741
10515.87 747
10516.84 723
10517.81 741
10518.78 739
10519.74 732
10520.71 762
10521.68 748
10522.65 748
10523.62 727
10524.59 787
10525.55 767
10526.52 787
10527.49 724
10528.46 723
10529.43 708
10530.40 726
10531.37 757
10532.33 703
10533.30 733
10534.27 714
10535.24 724
10536.21 746
10537.18 714
10538.15 727
10539.12 751
10540.08 731
10541.05 728
10542.02 749
10542.99 761
10543.96 767
10544.93 798
10545.90 789
10546.87 774
10547.84 776
10548.81 744
10549.78 755
10550.75 788
10551.72 799
10552.69 790
10553.66 820
10554.63 831
10555.60 795
10556.56 830
10557.53 865
10558.50 867
10559.47 867
10560.44 908
10561.41 999
10562.38 971
10563.35 958
10564.32 979
10565.29 973
10566.27 980
10567.24 957
10568.21 925
10569.18 943
10570.15 923
10571.12 869
10572.09 849
10573.06 838
10574.03 856
10575.00 837
10575.97 805
10576.94 812
10577.91 804
10578.88 818
10579.85 813
10580.82 773
10581.79 785
10582.77 789
10583.74 799
10584.71 801
10585.68 777
10586.65 820
10587.62 836
10588.59 850
10589.56 855
10590.54 810
10591.51 827
10592.48 863
10593.45 820
10594.42 783
10595.39 752
10596.36 805
10597.34 799
10598.31 796
10599.28 801
10600.25 798
10601.22 781
10602.19 796
10603.17 796
10604.14 758
10605.11 741
10606.08 791
10607.05 789
10608.03 766
10609.00 730
10609.97 737
10610.94 754
10611.92 766
10612.89 730
10613.86 791
10614.83 759
10615.81 745
10616.78 748
10617.75 753
10618.72 770
10619.70 742
10620.67 742
10621.64 776
10622.61 722
10623.59 729
10624.56 742
10625.53 768
10626.51 765
10627.48 774
10628.45 799
10629.43 776
10630.40 771
10631.37 809
10632.34 809
10633.32 789
10634.29 809
10635.26 871
10636.24 897
10637.21 849
10638.19 866
10639.16 870
10640.13 916
10641.11 928
10642.08 932
10643.05 943
10644.03 920
10645.00 887
10645.98 896
10646.95 882
10647.92 894
10648.90 859
10649.87 854
10650.85 879
10651.82 840
10652.79 815
10653.77 784
10654.74 803
10655.72 764
10656.69 749
10657.67 774
10658.64 781
10659.61 762
10660.59 801
10661.56 767
10662.54 772
10663.51 788
10664.49 787
10665.46 786
10666.44 755
10667.41 752
10668.39 758
10669.36 724
10670.34 773
10671.31 726
10672.29 746
10673.26 748
10674.24 754
10675.21 783
10676.19 767
10677.16 763
10678.14 733
10679.11 776
10680.09 774
10681.06 764
10682.04 785
10683.02 810
10683.99 834
10684.97 836
10685.94 805
10686.92 808
10687.89 789
10688.87 786
10689.85 746
10690.82 758
10691.80 758
10692.77 768
10693.75 718
10694.73 703
10695.70 727
10696.68 718
10697.65 702
10698.63 692
10699.61 718
10700.58 709
10701.56 671
10702.54 712
10703.51 721
10704.49 730
10705.47 686
10706.44 704
10707.42 755
10708.40 678
10709.37 712
10710.35 669
10711.33 695
10712.30 684
10713.28 685
10714.26 692
10715.23 688
10716.21 680
10717.19 718
10718.17 704
10719.14 669
10720.12 669
10721.10 705
10722.08 711
10723.05 708
10724.03 694
10725.01 715
10725.98 710
10726.96 722
10727.94 696
10728.92 686
10729.90 740
10730.87 695
10731.85 686
10732.83 718
10733.81 656
10734.78 685
10735.76 663
10736.74 666
10737.72 708
10738.70 719
10739.68 728
10740.65 701
10741.63 745
10742.61 710
10743.59 714
10744.57 706
10745.54 705
10746.52 725
10747.50 741
10748.48 716
10749.46 702
10750.44 704
10751.42 697
10752.40 679
10753.37 689
10754.35 697
10755.33 728
10756.31 682
10757.29 716
10758.27 708
10759.25 684
10760.23 707
10761.21 691
10762.19 685
10763.16 677
10764.14 666
10765.12 649
10766.10 707
10767.08 700
10768.06 694
10769.04 720
10770.02 720
10771.00 718
10771.98 724
10772.96 735
10773.94 730
10774.92 687
10775.90 703
10776.88 716
10777.86 723
10778.84 712
10779.82 717
10780.80 699
10781.78 691
10782.76 757
10783.74 775
10784.72 731
10785.70 708
10786.68 743
10787.66 762
10788.64 696
10789.62 711
10790.60 732
10791.58 672
10792.56 700
10793.54 693
10794.52 735
10795.50 735
10796.48 711
10797.47 683
10798.45 717
10799.43 688
10800.41 686
10801.39 727
10802.37 725
10803.35 709
10804.33 738
10805.31 690
10806.29 745
10807.28 711
10808.26 721
10809.24 742
10810.22 733
10811.20 708
10812.18 721
10813.16 709
10814.15 694
10815.13 700
10816.11 736
10817.09 690
10818.07 744
10819.05 711
10820.04 667
10821.02 690
10822.00 706
10822.98 701
10823.96 704
10824.95 731
10825.93 727
10826.91 702
10827.89 782
10828.87 767
10829.86 720
10830.84 745
10831.82 766
10832.80 751
10833.79 715
10834.77 729
10835.75 733
10836.73 752
10837.72 704
10838.70 732
10839.68 795
10840.66 747
10841.65 769
10842.63 780
10843.61 766
10844.60 760
10845.58 745
10846.56 746
10847.54 767
10848.53 772
10849.51 772
10850.49 770
10851.48 792
10852.46 788
10853.44 791
10854.43 776
10855.41 757
10856.39 772
10857.38 768
10858.36 796
10859.34 793
10860.33 819
10861.31 824
10862.30 849
10863.28 858
10864.26 841
10865.25 851
10866.23 802
10867.22 843
10868.20 820
10869.18 816
10870.17 874
10871.15 843
10872.14 848
10873.12 814
10874.10 826
10875.09 833
10876.07 866
10877.06 852
10878.04 890
10879.03 884
10880.01 865
10881.00 894
10881.98 866
10882.96 883
10883.95 915
10884.93 928
10885.92 931
10886.90 914
10887.89 885
10888.87 922
10889.86 940
10890.84 916
10891.83 957
10892.81 927
10893.80 928
10894.78 985
10895.77 954
10896.75 977
10897.74 989
10898.73 975
10899.71 992
10900.70 1014
10901.68 1022
10902.67 981
10903.65 992
10904.64 985
10905.62 1030
10906.61 971
10907.60 998
10908.58 1004
10909.57 1054
10910.55 1028
10911.54 1052
10912.53 1082
10913.51 993
10914.50 1073
10915.48 1106
10916.47 1112
10917.46 1058
10918.44 1086
10919.43 1115
10920.41 1127
10921.40 1069
10922.39 1087
10923.37 1137
10924.36 1117
10925.35 1192
10926.33 1186
10927.32 1113
10928.31 1138
10929.29 1133
10930.28 1134
10931.27 1188
10932.25 1153
10933.24 1199
10934.23 1244
10935.22 1251
10936.20 1230
10937.19 1262
10938.18 1295
10939.16 1272
10940.15 1252
10941.14 1312
10942.13 1334
10943.11 1350
10944.10 1398
10945.09 1365
10946.08 1356
10947.06 1341
10948.05 1391
10949.04 1452
10950.03 1518
10951.01 1445
10952.00 1453
10952.99 1500
10953.98 1496
10954.97 1557
10955.95 1599
10956.94 1592
10957.93 1651
10958.92 1669
10959.91 1616
10960.89 1680
10961.88 1693
10962.87 1710
10963.86 1659
10964.85 1680
10965.84 1612
10966.82 1592
10967.81 1580
10968.80 1549
10969.79 1576
10970.78 1545
10971.77 1486
10972.76 1460
10973.74 1455
10974.73 1462
10975.72 1405
10976.71 1344
10977.70 1397
10978.69 1453
10979.68 1363
10980.67 1383
10981.66 1466
10982.65 1423
10983.63 1460
10984.62 1463
10985.61 1502
10986.60 1483
10987.59 1479
10988.58 1484
10989.57 1581
10990.56 1554
10991.55 1568
10992.54 1588
10993.53 1635
10994.52 1700
10995.51 1734
10996.50 1819
10997.49 1910
10998.48 1999
10999.47 2085
11000.46 2099
11001.45 2108
11002.44 2082
11003.43 2182
11004.42 2082
11005.41 2093
11006.40 2021
11007.39 1976
11008.38 1914
11009.37 1804
11010.36 1725
11011.35 1758
11012.34 1611
11013.33 1551
11014.32 1517
11015.31 1466
11016.30 1403
11017.29 1417
11018.29 1385
11019.28 1357
11020.27 1270
11021.26 1276
11022.25 1304
11023.24 1304
11024.23 1297
11025.22 1270
11026.21 1230
11027.20 1250
11028.20 1241
11029.19 1242
11030.18 1201
11031.17 1228
11032.16 1177
11033.15 1173
11034.14 1180
11035.14 1169
11036.13 1189
11037.12 1167
11038.11 1152
11039.10 1182
11040.09 1150
11041.09 1154
11042.08 1099
11043.07 1110
11044.06 1122
11045.05 1128
11046.04 1103
11047.04 1093
11048.03 1119
11049.02 1124
11050.01 1101
11051.01 1063
11052.00 1038
11052.99 1003
11053.98 1047
11054.98 1026
11055.97 1045
11056.96 1007
11057.95 1085
11058.95 1075
11059.94 1022
11060.93 1024
11061.92 1031
11062.92 1021
11063.91 1025
11064.90 1017
11065.89 1021
11066.89 1060
11067.88 1023
11068.87 1029
11069.87 1045
11070.86 1062
11071.85 1046
11072.85 1001
11073.84 1027
11074.83 1054
11075.83 991
11076.82 1010
11077.81 1022
11078.81 1006
11079.80 995
11080.79 1008
11081.79 1029
11082.78 990
11083.77 1002
11084.77 1018
11085.76 1012
11086.76 1032
11087.75 993
11088.74 1043
11089.74 1010
11090.73 959
11091.73 949
11092.72 947
11093.71 961
11094.71 969
11095.70 950
11096.70 938
11097.69 927
11098.69 926
11099.68 918
11100.67 952
11101.67 928
11102.66 923
11103.66 998
11104.65 933
11105.65 953
11106.64 942
11107.64 950
11108.63 914
11109.63 932
11110.62 910
11111.62 887
11112.61 949
11113.61 948
11114.60 894
11115.60 946
11116.59 922
11117.59 909
11118.58 949
11119.58 893
11120.57 961
11121.57 965
11122.56 926
11123.56 944
11124.56 920
11125.55 952
11126.55 949
11127.54 914
11128.54 933
11129.53 949
11130.53 968
11131.53 957
11132.52 952
11133.52 950
11134.51 958
11135.51 902
11136.51 911
11137.50 917
11138.50 930
11139.49 917
11140.49 911
11141.49 868
11142.48 896
11143.48 895
11144.48 908
11145.47 909
11146.47 888
11147.47 887
11148.46 928
11149.46 923
11150.46 908
11151.45 916
11152.45 872
11153.45 887
11154.44 875
11155.44 823
11156.44 855
11157.43 851
11158.43 918
11159.43 890
11160.42 839
11161.42 910
11162.42 868
11163.42 870
11164.41 895
11165.41 876
11166.41 838
11167.41 852
11168.40 868
11169.40 845
11170.40 849
11171.40 847
11172.39 838
11173.39 850
11174.39 879
11175.39 836
11176.39 825
11177.38 805
11178.38 828
11179.38 824
11180.38 851
11181.38 883
11182.37 866
11183.37 867
11184.37 817
11185.37 797
11186.37 805
11187.36 818
11188.36 839
11189.36 790
11190.36 836
11191.36 807
11192.36 822
11193.36 832
11194.35 839
11195.35 834
11196.35 829
11197.35 882
11198.35 868
11199.35 884
11200.35 883
11201.35 858
11202.35 878
11203.34 833
11204.34 869
11205.34 805
11206.34 851
11207.34 806
11208.34 795
11209.34 787
11210.34 829
11211.34 846
11212.34 830
11213.34 866
11214.34 855
11215.34 838
11216.34 823
11217.34 847
11218.34 835
11219.34 863
11220.34 804
11221.34 850
11222.34 786
11223.34 824
11224.34 801
11225.34 816
11226.34 793
11227.34 734
11228.34 792
11229.34 802
11230.34 789
11231.34 846
11232.34 793
11233.34 782
11234.34 811
11235.34 796
11236.34 810
11237.34 798
11238.34 824
11239.34 785
11240.34 795
11241.34 787
11242.34 801
11243.34 786
11244.34 782
11245.35 802
11246.35 791
11247.35 829
11248.35 837
11249.35 792
11250.35 797
11251.35 810
11252.35 833
11253.35 819
11254.36 830
11255.36 859
11256.36 816
11257.36 818
11258.36 816
11259.36 810
11260.36 804
11261.37 818
11262.37 826
11263.37 814
11264.37 769
11265.37 808
11266.38 846
11267.38 811
11268.38 805
11269.38 821
11270.38 835
11271.39 844
11272.39 855
11273.39 836
11274.39 856
11275.39 875
11276.40 878
11277.40 901
11278.40 933
11279.40 932
11280.41 938
11281.41 933
11282.41 933
11283.41 922
11284.42 961
11285.42 935
11286.42 925
11287.42 921
11288.43 916
11289.43 895
11290.43 821
11291.44 872
11292.44 860
11293.44 870
11294.45 849
11295.45 883
11296.45 871
11297.46 845
11298.46 836
11299.46 820
11300.47 843
11301.47 841
11302.47 824
11303.48 806
11304.48 818
11305.48 821
11306.49 820
11307.49 834
11308.49 792
11309.50 839
11310.50 852
11311.51 881
11312.51 883
11313.51 882
11314.52 888
11315.52 875
11316.53 866
11317.53 909
11318.53 937
11319.54 894
11320.54 849
11321.55 884
11322.55 887
11323.56 859
11324.56 848
11325.56 808
11326.57 823
11327.57 800
11328.58 815
11329.58 825
11330.59 807
11331.59 803
11332.60 828
11333.60 808
11334.61 799
11335.61 762
11336.62 796
11337.62 822
11338.63 846
11339.63 854
11340.64 796
11341.64 816
11342.65 828
11343.65 808
11344.66 833
11345.66 831
11346.67 812
11347.68 784
11348.68 796
11349.69 847
11350.69 794
11351.70 841
11352.70 813
11353.71 822
11354.71 775
11355.72 778
11356.73 813
11357.73 801
11358.74 796
11359.74 818
11360.75 800
11361.76 811
11362.76 805
11363.77 792
11364.78 778
11365.78 755
11366.79 807
11367.79 795
11368.80 790
11369.81 771
11370.81 776
11371.82 794
11372.83 794
11373.83 798
11374.84 782
11375.85 744
11376.85 765
11377.86 769
11378.87 811
11379.87 763
11380.88 750
11381.89 766
11382.90 755
11383.90 776
11384.91 780
11385.92 819
11386.92 802
11387.93 796
11388.94 785
11389.95 781
11390.95 795
11391.96 751
11392.97 770
11393.98 788
11394.98 758
11395.99 771
11397.00 807
11398.01 777
11399.01 786
11400.02 792
11401.03 811
11402.04 789
11403.05 762
11404.05 793
11405.06 809
11406.07 786
11407.08 806
11408.09 789
11409.09 810
11410.10 827
11411.11 797
11412.12 794
11413.13 791
11414.14 785
11415.14 792
11416.15 823
11417.16 820
11418.17 776
11419.18 779
11420.19 796
11421.20 790
11422.20 786
11423.21 823
11424.22 826
11425.23 817
11426.24 785
11427.25 798
11428.26 811
11429.27 810
11430.28 797
11431.29 807
11432.29 842
11433.30 844
11434.31 867
11435.32 842
11436.33 876
11437.34 854
11438.35 844
11439.36 836
11440.37 823
11441.38 819
11442.39 846
11443.40 847
11444.41 810
11445.42 840
11446.43 840
11447.44 823
11448.45 831
11449.46 822
11450.47 884
11451.48 854
11452.49 866
11453.50 873
11454.51 868
11455.52 857
11456.53 836
11457.54 875
11458.55 890
11459.56 926
11460.57 880
11461.58 937
11462.59 867
11463.60 895
11464.61 863
11465.62 863
11466.64 880
11467.65 919
11468.66 876
11469.67 872
11470.68 885
11471.69 902
11472.70 877
11473.71 885
11474.72 853
11475.73 859
11476.75 928
11477.76 914
11478.77 913
11479.78 906
11480.79 941
11481.80 873
11482.81 906
11483.82 909
11484.84 886
11485.85 889
11486.86 869
11487.87 890
11488.88 883
11489.89 922
11490.91 913
11491.92 932
11492.93 875
11493.94 916
11494.95 930
11495.97 948
11496.98 927
11497.99 974
11499.00 972
11500.01 939
11501.03 942
11502.04 959
11503.05 956
11504.06 912
11505.08 916
11506.09 943
11507.10 974
11508.11 932
11509.13 924
11510.14 974
11511.15 978
11512.16 935
11513.18 964
11514.19 916
11515.20 1002
11516.22 995
11517.23 941
11518.24 992
11519.26 986
11520.27 988
11521.28 969
11522.29 999
11523.31 1036
11524.32 1052
11525.33 1004
11526.35 1061
11527.36 1009
11528.38 1026
11529.39 1073
11530.40 1098
11531.42 1058
11532.43 1063
11533.44 1129
11534.46 1108
11535.47 1088
11536.48 1110
11537.50 1125
11538.51 1135
11539.53 1118
11540.54 1157
11541.55 1159
11542.57 1140
11543.58 1136
11544.60 1164
11545.61 1192
11546.63 1191
11547.64 1211
11548.65 1228
11549.67 1186
11550.68 1214
11551.70 1248
11552.71 1267
11553.73 1255
11554.74 1242
11555.76 1257
11556.77 1338
11557.78 1325
11558.80 1339
11559.81 1379
11560.83 1382
11561.84 1400
11562.86 1365
11563.87 1403
11564.89 1377
11565.90 1399
11566.92 1439
11567.93 1464
11568.95 1452
11569.97 1504
11570.98 1577
11572.00 1604
11573.01 1577
11574.03 1548
11575.04 1629
11576.06 1670
11577.07 1671
11578.09 1740
11579.11 1801
11580.12 1777
11581.14 1898
11582.15 1944
11583.17 1947
11584.18 2023
11585.20 2124
11586.22 2132
11587.23 2264
11588.25 2238
11589.26 2353
11590.28 2441
11591.30 2548
11592.31 2650
11593.33 2780
11594.35 2965
11595.36 3159
11596.38 3275
11597.40 3486
11598.41 3660
11599.43 3795
11600.44 3954
11601.46 4025
11602.48 4084
11603.50 4121
11604.51 3936
11605.53 3836
11606.55 3721
11607.56 3609
11608.58 3486
11609.60 3220
11610.61 3014
11611.63 2897
11612.65 2664
11613.67 2518
11614.68 2353
11615.70 2177
11616.72 2071
11617.73 1929
11618.75 1915
11619.77 1812
11620.79 1760
11621.80 1652
11622.82 1648
11623.84 1620
11624.86 1566
11625.88 1524
11626.89 1506
11627.91 1491
11628.93 1464
11629.95 1452
11630.96 1495
11631.98 1444
11633.00 1461
11634.02 1399
11635.04 1435
11636.06 1382
11637.07 1408
11638.09 1374
11639.11 1372
11640.13 1392
11641.15 1366
11642.17 1422
11643.18 1391
11644.20 1346
11645.22 1307
11646.24 1289
11647.26 1271
11648.28 1237
11649.30 1219
11650.31 1248
11651.33 1271
11652.35 1225
11653.37 1174
11654.39 1148
11655.41 1149
11656.43 1167
11657.45 1130
11658.47 1178
11659.49 1166
11660.51 1132
11661.52 1188
11662.54 1194
11663.56 1184
11664.58 1169
11665.60 1196
11666.62 1158
11667.64 1229
11668.66 1221
11669.68 1248
11670.70 1236
11671.72 1238
11672.74 1237
11673.76 1275
11674.78 1302
11675.80 1261
11676.82 1270
11677.84 1275
11678.86 1303
11679.88 1298
11680.90 1348
11681.92 1315
11682.94 1301
11683.96 1313
11684.98 1315
11686.00 1317
11687.02 1297
11688.04 1271
11689.06 1299
11690.08 1344
11691.10 1285
11692.12 1241
11693.14 1281
11694.17 1260
11695.19 1230
11696.21 1250
11697.23 1237
11698.25 1234
11699.27 1218
11700.29 1242
11701.31 1181
11702.33 1211
11703.35 1219
11704.38 1223
11705.40 1163
11706.42 1198
11707.44 1163
11708.46 1189
11709.48 1161
11710.50 1126
11711.52 1124
11712.55 1128
11713.57 1132
11714.59 1156
11715.61 1112
11716.63 1092
11717.65 1111
11718.68 1079
11719.70 1089
11720.72 1083
11721.74 1065
11722.76 1056
11723.79 1083
11724.81 1040
11725.83 1051
11726.85 1024
11727.87 993
11728.90 991
11729.92 1024
11730.94 1020
11731.96 1020
11732.99 1013
11734.01 952
11735.03 1024
11736.05 1007
11737.08 992
11738.10 966
11739.12 999
11740.14 967
11741.17 975
11742.19 959
11743.21 1049
11744.24 1012
11745.26 924
11746.28 955
11747.31 980
11748.33 942
11749.35 972
11750.37 970
11751.40 1016
11752.42 1003
11753.44 945
11754.47 997
11755.49 948
11756.51 937
11757.54 929
11758.56 936
11759.59 962
11760.61 925
11761.63 934
11762.66 909
11763.68 887
11764.70 871
11765.73 930
11766.75 897
11767.78 896
11768.80 903
11769.82 865
11770.85 861
11771.87 905
11772.90 947
11773.92 935
11774.94 866
11775.97 861
11776.99 908
11778.02 845
11779.04 888
11780.07 881
11781.09 886
11782.12 868
11783.14 803
11784.16 834
11785.19 842
11786.21 869
11787.24 859
11788.26 866
11789.29 848
11790.31 840
11791.34 854
11792.36 881
11793.39 876
11794.41 817
11795.44 812
11796.46 869
11797.49 866
11798.51 871
11799.54 858
11800.57 816
11801.59 802
11802.62 827
11803.64 847
11804.67 849
11805.69 809
11806.72 823
11807.74 820
11808.77 837
11809.80 829
11810.82 859
11811.85 841
11812.87 870
11813.90 824
11814.92 809
11815.95 843
11816.98 830
11818.00 856
11819.03 846
11820.06 840
11821.08 846
11822.11 883
11823.13 872
11824.16 849
11825.19 816
11826.21 837
11827.24 841
11828.27 865
11829.29 888
11830.32 875
11831.35 872
11832.37 890
11833.40 917
11834.43 870
11835.45 887
11836.48 909
11837.51 855
11838.53 860
11839.56 858
11840.59 873
11841.62 883
11842.64 873
11843.67 839
11844.70 826
11845.73 851
11846.75 805
11847.78 848
11848.81 875
11849.84 850
11850.86 855
11851.89 869
11852.92 859
11853.95 853
11854.97 828
11856.00 837
11857.03 873
11858.06 874
11859.08 896
11860.11 873
11861.14 862
11862.17 863
11863.20 880
11864.22 904
11865.25 899
11866.28 873
11867.31 851
11868.34 893
11869.37 872
11870.39 884
11871.42 844
11872.45 876
11873.48 906
11874.51 926
11875.54 868
11876.57 876
11877.59 917
11878.62 903
11879.65 918
11880.68 948
11881.71 977
11882.74 929
11883.77 930
11884.80 985
11885.83 983
11886.86 967
11887.88 951
11888.91 988
11889.94 942
11890.97 946
11892.00 959
11893.03 1032
11894.06 1032
11895.09 1038
11896.12 1018
11897.15 1024
11898.18 1089
11899.21 1060
11900.24 1093
11901.27 1109
11902.30 1128
11903.33 1136
11904.36 1166
11905.39 1137
11906.42 1147
11907.45 1162
11908.48 1127
11909.51 1167
11910.54 1138
11911.57 1129
11912.60 1099
11913.63 1089
11914.66 1137
11915.69 1137
11916.72 1109
11917.75 1081
11918.78 1076
11919.81 1111
11920.84 1093
11921.87 1075
11922.90 1147
11923.93 1143
11924.96 1173
11925.99 1198
11927.03 1226
11928.06 1221
11929.09 1257
11930.12 1241
11931.15 1326
11932.18 1300
11933.21 1254
11934.24 1341
11935.27 1388
11936.30 1355
11937.34 1342
11938.37 1412
11939.40 1324
11940.43 1272
11941.46 1199
11942.49 1215
11943.52 1189
11944.56 1124
11945.59 1113
11946.62 1080
11947.65 1045
11948.68 1022
11949.72 1031
11950.75 1027
11951.78 1019
11952.81 956
11953.84 967
11954.87 1012
11955.91 972
11956.94 935
11957.97 948
11959.00 976
11960.04 994
11961.07 923
11962.10 944
11963.13 952
11964.17 936
11965.20 955
11966.23 942
11967.26 935
11968.30 916
11969.33 993
11970.36 987
11971.39 975
11972.43 943
11973.46 985
11974.49 970
11975.53 947
11976.56 972
11977.59 916
11978.62 912
11979.66 973
11980.69 989
11981.72 1004
11982.76 959
11983.79 934
11984.82 951
11985.86 959
11986.89 908
11987.92 912
11988.96 963
11989.99 952
11991.02 967
11992.06 952
11993.09 976
11994.13 1051
11995.16 997
11996.19 982
11997.23 977
11998.26 961
11999.30 989
12000.33 960
12001.36 996
12002.40 983
12003.43 1001
12004.47 996
12005.50 980
12006.53 993
12007.57 1022
12008.60 1016
12009.64 1032
12010.67 1072
12011.71 1068
12012.74 1040
12013.78 1061
12014.81 1006
12015.85 1075
12016.88 1105
12017.91 1109
12018.95 1142
12019.98 1145
12021.02 1125
12022.05 1119
12023.09 1104
12024.12 1167
12025.16 1124
12026.19 1125
12027.23 1162
12028.26 1114
12029.30 1132
12030.34 1113
12031.37 1096
12032.41 1132
12033.44 1054
12034.48 1051
12035.51 1086
12036.55 1018
12037.58 1059
12038.62 1017
12039.66 1070
12040.69 1063
12041.73 1043
12042.76 1054
12043.80 1036
12044.83 1055
12045.87 1019
12046.91 989
12047.94 1040
12048.98 1007
12050.01 1017
12051.05 1049
12052.09 1038
12053.12 1044
12054.16 1049
12055.20 1065
12056.23 1031
12057.27 1047
12058.31 1078
12059.34 1046
12060.38 1074
12061.42 1017
12062.45 1050
12063.49 1057
12064.53 1057
12065.56 1037
12066.60 1066
12067.64 1064
12068.67 1036
12069.71 1064
12070.75 1089
12071.78 1091
12072.82 1053
12073.86 1090
12074.90 1058
12075.93 1061
12076.97 1054
12078.01 1068
12079.05 1080
12080.08 1052
12081.12 1054
12082.16 1091
12083.20 1064
12084.23 1048
12085.27 1049
12086.31 1078
12087.35 1101
12088.38 1087
12089.42 1157
12090.46 1159
12091.50 1152
12092.54 1164
12093.57 1137
12094.61 1190
12095.65 1192
12096.69 1209
12097.73 1239
12098.76 1250
12099.80 1313
12100.84 1326
12101.88 1323
12102.92 1320
12103.96 1316
12104.99 1301
12106.03 1371
12107.07 1319
12108.11 1297
12109.15 1306
12110.19 1302
12111.23 1281
12112.27 1244
12113.30 1213
12114.34 1201
12115.38 1173
12116.42 1137
12117.46 1117
12118.50 1087
12119.54 1052
12120.58 1014
12121.62 999
12122.66 999
12123.70 982
12124.74 972
12125.77 972
12126.81 999
12127.85 956
12128.89 916
12129.93 935
12130.97 954
12132.01 962
12133.05 948
12134.09 895
12135.13 916
12136.17 929
12137.21 952
12138.25 922
12139.29 918
12140.33 916
12141.37 930
12142.41 927
12143.45 899
12144.49 897
12145.53 839
12146.57 847
12147.61 890
12148.65 871
12149.69 873
12150.73 877
12151.77 874
12152.81 890
12153.86 849
12154.90 875
12155.94 868
12156.98 845
12158.02 860
12159.06 827
12160.10 865
12161.14 839
12162.18 830
12163.22 855
12164.26 864
12165.31 809
12166.35 821
12167.39 840
12168.43 812
12169.47 846
12170.51 837
12171.55 860
12172.59 816
12173.64 825
12174.68 827
12175.72 811
12176.76 814
12177.80 806
12178.84 863
12179.89 861
12180.93 828
12181.97 855
12183.01 846
12184.05 875
12185.09 842
12186.14 855
12187.18 835
12188.22 829
12189.26 863
12190.31 815
12191.35 865
12192.39 819
12193.43 824
12194.47 872
12195.52 815
12196.56 799
12197.60 842
12198.64 838
12199.69 823
12200.73 829
12201.77 831
12202.81 826
12203.86 830
12204.90 817
12205.94 815
12206.99 825
12208.03 850
12209.07 849
12210.11 907
12211.16 898
12212.20 824
12213.24 855
12214.29 841
12215.33 836
12216.37 828
12217.42 838
12218.46 815
12219.50 835
12220.55 799
12221.59 834
12222.63 866
12223.68 819
12224.72 853
12225.77 861
12226.81 846
12227.85 831
12228.90 852
12229.94 867
12230.98 880
12232.03 844
12233.07 829
12234.12 830
12235.16 782
12236.20 842
12237.25 836
12238.29 844
12239.34 870
12240.38 799
12241.43 781
12242.47 809
12243.52 828
12244.56 765
12245.60 790
12246.65 828
12247.69 796
12248.74 780
12249.78 778
12250.83 775
12251.87 752
12252.92 762
12253.96 792
12255.01 784
12256.05 769
12257.10 750
12258.14 741
12259.19 744
12260.23 755
12261.28 756
12262.32 730
12263.37 737
12264.41 739
12265.46 751
12266.50 742
12267.55 725
12268.60 693
12269.64 727
12270.69 754
12271.73 734
12272.78 751
12273.82 737
12274.87 751
12275.92 750
12276.96 716
12278.01 713
12279.05 711
12280.10 738
12281.14 728
12282.19 738
12283.24 750
12284.28 703
12285.33 743
12286.38 722
12287.42 715
12288.47 727
12289.51 723
12290.56 705
12291.61 719
12292.65 721
12293.70 695
12294.75 684
12295.79 697
12296.84 734
12297.89 722
12298.93 724
12299.98 747
12301.03 715
12302.08 698
12303.12 744
12304.17 730
12305.22 718
12306.26 767
12307.31 741
12308.36 753
12309.41 707
12310.45 724
12311.50 742
12312.55 715
12313.59 706
12314.64 729
12315.69 693
12316.74 714
12317.78 695
12318.83 698
12319.88 673
12320.93 686
12321.98 716
12323.02 741
12324.07 694
12325.12 695
12326.17 681
12327.22 717
12328.26 690
12329.31 697
12330.36 685
12331.41 692
12332.46 680
12333.50 682
12334.55 694
12335.60 692
12336.65 655
12337.70 711
12338.75 713
12339.80 710
12340.84 667
12341.89 693
12342.94 682
12343.99 693
12345.04 678
12346.09 720
12347.14 702
12348.19 714
12349.23 691
12350.28 667
12351.33 681
12352.38 653
12353.43 664
12354.48 651
12355.53 649
12356.58 694
12357.63 683
12358.68 683
12359.73 695
12360.78 696
12361.82 715
12362.87 712
12363.92 673
12364.97 685
12366.02 723
12367.07 710
12368.12 701
12369.17 690
12370.22 727
12371.27 733
12372.32 719
12373.37 710
12374.42 713
12375.47 691
12376.52 733
12377.57 712
12378.62 714
12379.67 735
12380.72 709
12381.77 721
12382.82 716
12383.87 709
12384.92 709
12385.98 717
12387.03 715
12388.08 690
12389.13 703
12390.18 731
12391.23 715
12392.28 745
12393.33 721
12394.38 714
12395.43 710
12396.48 717
12397.53 739
12398.59 727
12399.64 728
12400.69 730
12401.74 722
12402.79 736
12403.84 721
12404.89 753
12405.94 722
12407.00 697
12408.05 700
12409.10 755
12410.15 746
12411.20 769
12412.25 757
12413.30 788
12414.36 758
12415.41 715
12416.46 790
12417.51 767
12418.56 764
12419.62 733
12420.67 742
12421.72 704
12422.77 748
12423.82 742
12424.88 751
12425.93 753
12426.98 778
12428.03 733
12429.08 747
12430.14 740
12431.19 745
12432.24 741
12433.29 733
12434.35 715
12435.40 737
12436.45 740
12437.51 769
12438.56 770
12439.61 752
12440.66 788
12441.72 776
12442.77 783
12443.82 816
12444.88 787
12445.93 771
12446.98 749
12448.03 795
12449.09 831
12450.14 763
12451.19 839
12452.25 823
12453.30 806
12454.35 788
12455.41 761
12456.46 801
12457.51 792
12458.57 812
12459.62 826
12460.68 820
12461.73 826
12462.78 871
12463.84 886
12464.89 856
12465.94 833
12467.00 853
12468.05 865
12469.11 898
12470.16 856
12471.21 852
12472.27 884
12473.32 880
12474.38 891
12475.43 929
12476.49 968
12477.54 964
12478.60 937
12479.65 949
12480.70 991
12481.76 1044
12482.81 1106
12483.87 1129
12484.92 1101
12485.98 1129
12487.03 1191
12488.09 1192
12489.14 1263
12490.20 1318
12491.25 1357
12492.31 1419
12493.36 1450
12494.42 1461
12495.47 1482
12496.53 1574
12497.58 1570
12498.64 1525
12499.69 1544
12500.75 1533
12501.80 1542
12502.86 1423
12503.91 1422
12504.97 1400
12506.03 1350
12507.08 1351
12508.14 1265
12509.19 1231
12510.25 1179
12511.30 1137
12512.36 1123
12513.42 1109
12514.47 1059
12515.53 1084
12516.58 1016
12517.64 1013
12518.70 1021
12519.75 985
12520.81 967
12521.87 982
12522.92 994
12523.98 933
12525.03 928
12526.09 942
12527.15 952
12528.20 945
12529.26 897
12530.32 939
12531.37 955
12532.43 918
12533.49 927
12534.54 917
12535.60 935
12536.66 927
12537.71 944
12538.77 899
12539.83 955
12540.89 963
12541.94 884
12543.00 895
12544.06 907
12545.11 922
12546.17 900
12547.23 923
12548.29 903
12549.34 928
12550.40 973
12551.46 913
12552.52 927
12553.57 987
12554.63 1061
12555.69 1030
12556.75 1001
12557.80 1024
12558.86 1014
12559.92 959
12560.98 1027
12562.04 1048
12563.09 1087
12564.15 1137
12565.21 1142
12566.27 1179
12567.33 1164
12568.39 1142
12569.44 1133
12570.50 1193
12571.56 1208
12572.62 1250
12573.68 1283
12574.74 1283
12575.79 1345
12576.85 1382
12577.91 1293
12578.97 1361
12580.03 1357
12581.09 1348
12582.15 1357
12583.20 1363
12584.26 1321
12585.32 1357
12586.38 1327
12587.44 1280
12588.50 1280
12589.56 1218
12590.62 1214
12591.68 1146
12592.74 1144
12593.80 1190
12594.86 1141
12595.91 1175
12596.97 1145
12598.03 1126
12599.09 1121
12600.15 1106
12601.21 1089
12602.27 1069
12603.33 1077
12604.39 1064
12605.45 1070
12606.51 1082
12607.57 1046
12608.63 1055
12609.69 1037
12610.75 998
12611.81 1048
12612.87 1039
12613.93 1053
12614.99 1039
12616.05 993
12617.11 1006
12618.17 1035
12619.23 1066
12620.29 1057
12621.35 1083
12622.41 1017
12623.47 995
12624.53 990
12625.60 992
12626.66 1030
12627.72 998
12628.78 993
12629.84 1019
12630.90 992
12631.96 998
12633.02 978
12634.08 974
12635.14 992
12636.20 964
12637.27 1032
12638.33 1020
12639.39 986
12640.45 975
12641.51 987
12642.57 1025
12643.63 1025
12644.69 1040
12645.76 1042
12646.82 1064
12647.88 1016
12648.94 1021
12650.00 1015
12651.06 1058
12652.13 1087
12653.19 1107
12654.25 1103
12655.31 1121
12656.37 1132
12657.44 1124
12658.50 1103
12659.56 1082
12660.62 1134
12661.68 1182
12662.75 1117
12663.81 1161
12664.87 1186
12665.93 1191
12666.99 1149
12668.06 1139
12669.12 1144
12670.18 1193
12671.24 1170
12672.31 1134
12673.37 1161
12674.43 1154
12675.50 1103
12676.56 1132
12677.62 1138
12678.68 1140
12679.75 1187
12680.81 1130
12681.87 1173
12682.94 1206
12684.00 1213
12685.06 1167
12686.13 1221
12687.19 1252
12688.25 1232
12689.31 1238
12690.38 1301
12691.44 1299
12692.51 1245
12693.57 1244
12694.63 1291
12695.70 1383
12696.76 1358
12697.82 1339
12698.89 1401
12699.95 1383
12701.01 1370
12702.08 1366
12703.14 1413
12704.21 1439
12705.27 1452
12706.33 1477
12707.40 1469
12708.46 1497
12709.53 1509
12710.59 1476
12711.65 1445
12712.72 1367
12713.78 1368
12714.85 1371
12715.91 1340
12716.98 1300
12718.04 1266
12719.11 1228
12720.17 1256
12721.23 1242
12722.30 1269
12723.36 1285
12724.43 1246
12725.49 1215
12726.56 1194
12727.62 1220
12728.69 1196
12729.75 1160
12730.82 1181
12731.88 1178
12732.95 1131
12734.01 1172
12735.08 1124
12736.14 1118
12737.21 1158
12738.28 1166
12739.34 1089
12740.41 1074
12741.47 1085
12742.54 1103
12743.60 1132
12744.67 1113
12745.73 1053
12746.80 1040
12747.87 1056
12748.93 1083
12750.00 1056
12751.06 1047
12752.13 1052
12753.19 984
12754.26 987
12755.33 975
12756.39 993
12757.46 926
12758.53 988
12759.59 988
12760.66 961
12761.72 936
12762.79 909
12763.86 912
12764.92 949
12765.99 917
12767.06 897
12768.12 898
12769.19 907
12770.26 892
12771.32 928
12772.39 917
12773.46 928
12774.52 902
12775.59 896
12776.66 907
12777.72 863
12778.79 810
12779.86 916
12780.93 857
12781.99 853
12783.06 874
12784.13 856
12785.20 859
12786.26 853
12787.33 862
12788.40 845
12789.46 850
12790.53 847
12791.60 907
12792.67 924
12793.74 859
12794.80 873
12795.87 861
12796.94 804
12798.01 822
12799.07 834
12800.14 859
12801.21 852
12802.28 844
12803.35 814
12804.41 862
12805.48 862
12806.55 854
12807.62 874
12808.69 848
12809.76 813
12810.82 848
12811.89 847
12812.96 809
12814.03 896
12815.10 879
12816.17 885
12817.24 893
12818.30 855
12819.37 847
12820.44 883
12821.51 890
12822.58 881
12823.65 846
12824.72 814
12825.79 843
12826.86 813
12827.92 838
12828.99 843
12830.06 847
12831.13 859
12832.20 814
12833.27 795
12834.34 782
12835.41 821
12836.48 780
12837.55 760
12838.62 758
12839.69 795
12840.76 828
12841.83 790
12842.90 761
12843.97 789
12845.04 750
12846.11 771
12847.18 742
12848.25 742
12849.32 762
12850.39 726
12851.46 721
12852.53 769
12853.60 756
12854.67 728
12855.74 735
12856.81 708
12857.88 742
12858.95 753
12860.02 748
12861.09 733
12862.16 720
12863.23 712
12864.30 686
12865.37 697
12866.44 713
12867.51 691
12868.58 674
12869.65 692
12870.73 723
12871.80 720
12872.87 682
12873.94 709
12875.01 708
12876.08 699
12877.15 656
12878.22 653
12879.29 661
12880.37 681
12881.44 691
12882.51 682
12883.58 661
12884.65 669
12885.72 692
12886.79 664
12887.87 656
12888.94 654
12890.01 651
12891.08 663
12892.15 685
12893.22 643
12894.30 720
12895.37 665
12896.44 645
12897.51 635
12898.58 638
12899.66 626
12900.73 646
12901.80 643
12902.87 620
12903.94 631
12905.02 623
12906.09 625
12907.16 613
12908.23 633
12909.31 625
12910.38 634
12911.45 624
12912.52 620
12913.60 654
12914.67 692
12915.74 687
12916.82 641
12917.89 636
12918.96 641
12920.03 616
12921.11 605
12922.18 612
12923.25 606
12924.33 653
12925.40 586
12926.47 641
12927.55 590
12928.62 633
12929.69 638
12930.77 615
12931.84 580
12932.91 564
12933.99 634
12935.06 620
12936.13 606
12937.21 618
12938.28 629
12939.35 618
12940.43 616
12941.50 617
12942.58 610
12943.65 633
12944.72 607
12945.80 638
12946.87 623
12947.95 596
12949.02 616
12950.09 648
12951.17 638
12952.24 615
12953.32 618
12954.39 612
12955.47 634
12956.54 615
12957.62 617
12958.69 594
12959.76 603
12960.84 633
12961.91 645
12962.99 640
12964.06 605
12965.14 638
12966.21 629
12967.29 631
12968.36 607
12969.44 619
12970.51 632
12971.59 630
12972.66 598
12973.74 612
12974.81 618
12975.89 613
12976.96 618
12978.04 609
12979.11 583
12980.19 626
12981.27 609
12982.34 636
12983.42 648
12984.49 628
12985.57 624
12986.64 621
12987.72 665
12988.79 649
12989.87 649
12990.95 647
12992.02 689
12993.10 652
12994.17 671
12995.25 662
12996.33 639
12997.40 663
12998.48 672
12999.56 650
13000.63 623
13001.71 664
13002.78 669
13003.86 627
13004.94 649
13006.01 665
13007.09 705
13008.17 700
13009.24 688
13010.32 676
13011.40 693
13012.47 673
13013.55 689
13014.63 686
13015.70 710
13016.78 675
13017.86 698
13018.94 688
13020.01 665
13021.09 708
13022.17 681
13023.24 708
13024.32 708
13025.40 651
13026.48 671
13027.55 666
13028.63 719
13029.71 736
13030.79 760
13031.86 722
13032.94 708
13034.02 713
13035.10 691
13036.17 716
13037.25 739
13038.33 713
13039.41 696
13040.49 711
13041.56 732
13042.64 743
13043.72 753
13044.80 788
13045.88 783
13046.95 721
13048.03 763
13049.11 738
13050.19 751
13051.27 766
13052.35 772
13053.42 714
13054.50 738
13055.58 764
13056.66 736
13057.74 741
13058.82 732
13059.90 767
13060.97 725
13062.05 722
13063.13 724
13064.21 749
13065.29 729
13066.37 750
13067.45 752
13068.53 745
13069.61 762
13070.69 702
13071.76 727
13072.84 701
13073.92 682
13075.00 688
13076.08 676
13077.16 692
13078.24 698
13079.32 673
13080.40 710
13081.48 702
13082.56 671
13083.64 661
13084.72 663
13085.80 684
13086.88 699
13087.96 631
13089.04 655
13090.12 627
13091.20 659
13092.28 651
13093.36 668
13094.44 667
13095.52 686
13096.60 617
13097.68 643
13098.76 662
13099.84 687
13100.92 689
13102.00 693
13103.08 642
13104.16 642
13105.24 622
13106.32 629
13107.40 664
13108.48 620
13109.57 642
13110.65 655
13111.73 606
13112.81 603
13113.89 632
13114.97 640
13116.05 589
13117.13 611
13118.21 602
13119.29 602
13120.38 611
13121.46 580
13122.54 618
13123.62 636
13124.70 627
13125.78 626
13126.86 620
13127.95 622
13129.03 607
13130.11 653
13131.19 634
13132.27 620
13133.35 621
13134.44 647
13135.52 636
13136.60 603
13137.68 633
13138.76 614
13139.85 639
13140.93 647
13142.01 615
13143.09 626
13144.17 654
13145.26 612
13146.34 636
13147.42 629
13148.50 631
13149.59 641
13150.67 653
13151.75 607
13152.83 607
13153.92 600
13155.00 595
13156.08 633
13157.16 603
13158.25 571
13159.33 602
13160.41 590
13161.50 582
13162.58 588
13163.66 628
13164.74 612
13165.83 607
13166.91 599
13167.99 614
13169.08 601
13170.16 631
13171.24 662
13172.33 657
13173.41 611
13174.49 642
13175.58 620
13176.66 662
13177.75 592
13178.83 610
13179.91 621
13181.00 629
13182.08 636
13183.16 637
13184.25 600
13185.33 589
13186.42 588
13187.50 627
13188.58 636
13189.67 613
13190.75 615
13191.84 597
13192.92 621
13194.00 617
13195.09 634
13196.17 641
13197.26 628
13198.34 625
13199.43 630
13200.51 639
13201.60 634
13202.68 627
13203.76 652
13204.85 639
13205.93 624
13207.02 629
13208.10 630
13209.19 608
13210.27 624
13211.36 614
13212.44 591
13213.53 644
13214.61 646
13215.70 635
13216.78 615
13217.87 616
13218.95 638
13220.04 644
13221.13 644
13222.21 626
13223.30 655
13224.38 647
13225.47 672
13226.55 629
13227.64 622
13228.72 649
13229.81 618
13230.90 634
13231.98 628
13233.07 621
13234.15 652
13235.24 653
13236.33 618
13237.41 624
13238.50 626
13239.58 624
13240.67 641
13241.76 626
13242.84 654
13243.93 654
13245.01 629
13246.10 661
13247.19 673
13248.27 667
13249.36 635
13250.45 631
13251.53 651
13252.62 678
13253.71 673
13254.79 636
13255.88 664
13256.97 662
13258.05 687
13259.14 643
13260.23 689
13261.32 651
13262.40 650
13263.49 692
13264.58 691
13265.66 654
13266.75 668
13267.84 703
13268.93 689
13270.01 699
13271.10 686
13272.19 707
13273.28 703
13274.36 686
13275.45 699
13276.54 725
13277.63 710
13278.71 722
13279.80 752
13280.89 702
13281.98 718
13283.07 726
13284.15 744
13285.24 747
13286.33 734
13287.42 762
13288.51 718
13289.59 722
13290.68 751
13291.77 765
13292.86 746
13293.95 736
13295.04 754
13296.12 783
13297.21 763
13298.30 731
13299.39 729
13300.48 765
13301.57 793
13302.66 777
13303.74 753
13304.83 805
13305.92 794
13307.01 847
13308.10 804
13309.19 778
13310.28 770
13311.37 830
13312.46 833
13313.55 775
13314.63 813
13315.72 804
13316.81 820
13317.90 830
13318.99 819
13320.08 779
13321.17 836
13322.26 834
13323.35 801
13324.44 818
13325.53 828
13326.62 772
13327.71 787
13328.80 830
13329.89 782
13330.98 781
13332.07 793
13333.16 785
13334.25 779
13335.34 798
13336.43 803
13337.52 803
13338.61 829
13339.70 829
13340.79 785
13341.88 801
13342.97 755
13344.06 783
13345.15 845
13346.24 805
13347.33 813
13348.42 823
13349.51 841
13350.60 832
13351.69 826
13352.79 818
13353.88 826
13354.97 849
13356.06 822
13357.15 839
13358.24 854
13359.33 861
13360.42 859
13361.51 876
13362.60 864
13363.70 818
13364.79 900
13365.88 855
13366.97 851
13368.06 847
13369.15 912
13370.24 874
13371.34 879
13372.43 862
13373.52 917
13374.61 915
13375.70 869
13376.79 922
13377.89 877
13378.98 830
13380.07 820
13381.16 847
13382.25 849
13383.34 853
13384.44 822
13385.53 800
13386.62 819
13387.71 845
13388.81 789
13389.90 827
13390.99 790
13392.08 769
13393.18 791
13394.27 792
13395.36 765
13396.45 771
13397.55 748
13398.64 765
13399.73 762
13400.82 732
13401.92 759
13403.01 786
13404.10 762
13405.19 765
13406.29 780
13407.38 771
13408.47 736
13409.57 761
13410.66 794
13411.75 752
13412.85 724
13413.94 775
13415.03 749
13416.13 745
13417.22 733
13418.31 711
13419.41 717
13420.50 735
13421.59 719
13422.69 732
13423.78 756
13424.87 763
13425.97 754
13427.06 760
13428.16 752
13429.25 790
13430.34 774
13431.44 768
13432.53 798
13433.63 740
13434.72 762
13435.81 754
13436.91 761
13438.00 771
13439.10 789
13440.19 819
13441.29 783
13442.38 768
13443.47 787
13444.57 816
13445.66 808
13446.76 787
13447.85 817
13448.95 814
13450.04 845
13451.14 836
13452.23 804
13453.33 776
13454.42 842
13455.52 834
13456.61 797
13457.71 785
13458.80 823
13459.90 847
13460.99 864
13462.09 872
13463.18 896
13464.28 851
13465.37 833
13466.47 848
13467.56 868
13468.66 877
13469.76 860
13470.85 896
13471.95 905
13473.04 849
13474.14 864
13475.23 918
13476.33 880
13477.43 898
13478.52 896
13479.62 872
13480.71 898
13481.81 904
13482.91 907
13484.00 895
13485.10 838
13486.19 871
13487.29 875
13488.39 902
13489.48 864
13490.58 881
13491.68 915
13492.77 944
13493.87 943
13494.97 943
13496.06 963
13497.16 988
13498.26 986
13499.35 1006
13500.45 1010
13501.55 1007
13502.64 979
13503.74 987
13504.84 1006
13505.93 986
13507.03 1013
13508.13 1042
13509.22 1060
13510.32 1000
13511.42 1025
13512.52 989
13513.61 971
13514.71 975
13515.81 938
13516.91 940
13518.00 952
13519.10 910
13520.20 909
13521.30 892
13522.39 851
13523.49 865
13524.59 857
13525.69 823
13526.79 800
13527.88 825
13528.98 817
13530.08 815
13531.18 815
13532.28 831
13533.37 754
13534.47 766
13535.57 786
13536.67 762
13537.77 796
13538.86 825
13539.96 789
13541.06 745
13542.16 745
13543.26 773
13544.36 732
13545.46 740
13546.55 754
13547.65 734
13548.75 725
13549.85 733
13550.95 759
13552.05 758
13553.15 732
13554.25 725
13555.35 731
13556.44 722
13557.54 718
13558.64 738
13559.74 734
13560.84 713
13561.94 709
13563.04 695
13564.14 736
13565.24 698
13566.34 688
13567.44 703
13568.54 741
13569.64 682
13570.74 705
13571.84 682
13572.94 693
13574.04 693
13575.14 736
13576.24 727
13577.33 704
13578.43 705
13579.53 709
13580.63 684
13581.74 701
13582.84 701
13583.94 721
13585.04 740
13586.14 694
13587.24 737
13588.34 733
13589.44 730
13590.54 729
13591.64 695
13592.74 696
13593.84 703
13594.94 708
13596.04 694
13597.14 731
13598.24 734
13599.34 758
13600.44 741
13601.54 701
13602.65 720
13603.75 753
13604.85 712
13605.95 701
13607.05 712
13608.15 714
13609.25 713
13610.35 704
13611.45 732
13612.56 743
13613.66 744
13614.76 729
13615.86 728
13616.96 721
13618.06 693
13619.16 758
13620.27 732
13621.37 699
13622.47 747
13623.57 746
13624.67 740
13625.78 753
13626.88 747
13627.98 716
13629.08 731
13630.18 749
13631.29 718
13632.39 711
13633.49 698
13634.59 742
13635.69 758
13636.80 713
13637.90 681
13639.00 729
13640.10 736
13641.21 689
13642.31 699
13643.41 724
13644.51 726
13645.62 713
13646.72 697
13647.82 708
13648.92 658
13650.03 701
13651.13 703
13652.23 695
13653.34 720
13654.44 705
13655.54 732
13656.65 723
13657.75 693
13658.85 702
13659.96 697
13661.06 683
13662.16 707
13663.27 714
13664.37 716
13665.47 691
13666.58 678
13667.68 657
13668.78 674
13669.89 710
13670.99 737
13672.09 721
13673.20 692
13674.30 678
13675.41 693
13676.51 676
13677.61 699
13678.72 706
13679.82 734
13680.93 710
13682.03 650
13683.13 676
13684.24 683
13685.34 668
13686.45 675
13687.55 743
13688.66 740
13689.76 732
13690.86 701
13691.97 705
13693.07 691
13694.18 673
13695.28 724
13696.39 727
13697.49 715
13698.60 731
13699.70 736
13700.81 735
13701.91 716
13703.02 736
13704.12 749
13705.23 762
13706.33 732
13707.44 734
13708.54 744
13709.65 762
13710.75 756
13711.86 746
13712.96 786
13714.07 783
13715.18 774
13716.28 757
13717.39 789
13718.49 788
13719.60 810
13720.70 781
13721.81 800
13722.91 813
13724.02 830
13725.13 834
13726.23 837
13727.34 806
13728.44 839
13729.55 844
13730.66 831
13731.76 841
13732.87 881
13733.98 903
13735.08 887
13736.19 859
13737.29 871
13738.40 920
13739.51 879
13740.61 896
13741.72 909
13742.83 940
13743.93 887
13745.04 869
13746.15 936
13747.25 953
13748.36 970
13749.47 953
13750.57 978
13751.68 954
13752.79 980
13753.90 1008
13755.00 989
13756.11 1009
13757.22 1025
13758.32 1006
13759.43 1056
13760.54 1029
13761.65 1092
13762.75 1101
13763.86 1146
13764.97 1172
13766.08 1211
13767.18 1231
13768.29 1194
13769.40 1214
13770.51 1293
13771.61 1287
13772.72 1269
13773.83 1288
13774.94 1311
13776.05 1336
13777.15 1309
13778.26 1356
13779.37 1278
13780.48 1235
13781.59 1290
13782.69 1278
13783.80 1199
13784.91 1189
13786.02 1236
13787.13 1156
13788.24 1145
13789.34 1124
13790.45 1090
13791.56 1040
13792.67 1053
13793.78 1026
13794.89 1026
13796.00 998
13797.10 942
13798.21 956
13799.32 961
13800.43 978
13801.54 936
13802.65 932
13803.76 880
13804.87 940
13805.98 882
13807.09 920
13808.20 888
13809.30 893
13810.41 889
13811.52 889
13812.63 883
13813.74 859
13814.85 884
13815.96 872
13817.07 865
13818.18 880
13819.29 869
13820.40 883
13821.51 889
13822.62 861
13823.73 815
13824.84 840
13825.95 843
13827.06 780
13828.17 866
13829.28 857
13830.39 846
13831.50 859
13832.61 825
13833.72 799
13834.83 825
13835.94 849
13837.05 787
13838.16 812
13839.27 849
13840.38 878
13841.49 831
13842.60 816
13843.71 810
13844.82 819
13845.94 818
13847.05 805
13848.16 792
13849.27 830
13850.38 850
13851.49 813
13852.60 825
13853.71 848
13854.82 889
13855.93 873
13857.05 870
13858.16 844
13859.27 833
13860.38 838
13861.49 876
13862.60 874
13863.71 856
13864.83 874
13865.94 906
13867.05 943
13868.16 929
13869.27 940
13870.38 945
13871.50 883
13872.61 886
13873.72 882
13874.83 910
13875.94 895
13877.05 857
13878.17 884
13879.28 891
13880.39 886
13881.50 910
13882.62 849
13883.73 821
13884.84 872
13885.95 892
13887.06 862
13888.18 881
13889.29 876
13890.40 880
13891.51 893
13892.63 909
13893.74 881
13894.85 862
13895.97 896
13897.08 895
13898.19 917
13899.30 879
13900.42 921
13901.53 899
13902.64 926
13903.76 909
13904.87 888
13905.98 865
13907.10 891
13908.21 874
13909.32 883
13910.44 893
13911.55 837
13912.66 881
13913.78 846
13914.89 850
13916.00 853
13917.12 842
13918.23 843
13919.34 845
13920.46 805
13921.57 777
13922.68 821
13923.80 805
13924.91 793
13926.03 800
13927.14 802
13928.25 816
13929.37 772
13930.48 791
13931.60 762
13932.71 767
13933.83 802
13934.94 812
13936.05 785
13937.17 783
13938.28 803
13939.40 829
13940.51 797
13941.63 791
13942.74 815
13943.86 788
13944.97 850
13946.09 823
13947.20 772
13948.32 760
13949.43 771
13950.55 799
13951.66 781
13952.78 801
13953.89 769
13955.01 766
13956.12 739
13957.24 765
13958.35 784
13959.47 789
13960.58 762
13961.70 763
13962.81 739
13963.93 781
13965.04 787
13966.16 770
13967.27 747
13968.39 727
13969.51 786
13970.62 824
13971.74 751
13972.85 722
13973.97 760
13975.09 748
13976.20 751
13977.32 783
13978.43 748
13979.55 789
13980.67 759
13981.78 793
13982.90 759
13984.01 746
13985.13 762
13986.25 754
13987.36 811
13988.48 796
13989.60 731
13990.71 770
13991.83 765
13992.95 798
13994.06 742
13995.18 760
13996.30 788
13997.41 818
13998.53 777
13999.65 770
14000.76 802
14001.88 834
14003.00 816
14004.11 814
14005.23 818
14006.35 814
14007.47 833
14008.58 800
14009.70 826
14010.82 813
14011.94 800
14013.05 836
14014.17 863
14015.29 881
14016.41 810
14017.52 837
14018.64 846
14019.76 833
14020.88 866
14021.99 878
14023.11 819
14024.23 855
14025.35 831
14026.47 889
14027.58 848
14028.70 867
14029.82 846
14030.94 838
14032.06 836
14033.17 849
14034.29 850
14035.41 799
14036.53 787
14037.65 788
14038.77 787
14039.88 780
14041.00 813
14042.12 795
14043.24 813
14044.36 774
14045.48 749
14046.60 773
14047.72 749
14048.83 759
14049.95 749
14051.07 749
14052.19 776
14053.31 736
14054.43 746
14055.55 789
14056.67 733
14057.79 748
14058.91 764
14060.03 785
14061.14 791
14062.26 771
14063.38 724
14064.50 778
14065.62 773
14066.74 772
14067.86 758
14068.98 766
14070.10 804
14071.22 793
14072.34 811
14073.46 788
14074.58 801
14075.70 826
14076.82 796
14077.94 780
14079.06 772
14080.18 805
14081.30 840
14082.42 786
14083.54 797
14084.66 815
14085.78 781
14086.90 832
14088.02 864
14089.14 831
14090.26 856
14091.38 860
14092.50 873
14093.63 851
14094.75 833
14095.87 845
14096.99 913
14098.11 899
14099.23 911
14100.35 893
14101.47 892
14102.59 884
14103.71 877
14104.83 871
14105.96 872
14107.08 826
14108.20 854
14109.32 876
14110.44 861
14111.56 816
14112.68 804
14113.80 804
14114.93 802
14116.05 819
14117.17 796
14118.29 769
14119.41 745
14120.53 785
14121.66 731
14122.78 735
14123.90 732
14125.02 750
14126.14 756
14127.27 700
14128.39 711
14129.51 699
14130.63 718
14131.75 647
14132.88 676
14134.00 701
14135.12 710
14136.24 678
14137.37 694
14138.49 696
14139.61 683
14140.73 693
14141.86 660
14142.98 680
14144.10 668
14145.22 653
14146.35 657
14147.47 682
14148.59 706
14149.71 681
14150.84 698
14151.96 721
14153.08 704
14154.21 685
14155.33 687
14156.45 694
14157.58 668
14158.70 671
14159.82 683
14160.95 635
14162.07 660
14163.19 631
14164.32 668
14165.44 661
14166.56 659
14167.69 667
14168.81 643
14169.93 679
14171.06 676
14172.18 686
14173.31 661
14174.43 657
14175.55 650
14176.68 666
14177.80 667
14178.93 639
14180.05 638
14181.17 603
14182.30 639
14183.42 649
14184.55 640
14185.67 656
14186.79 622
14187.92 646
14189.04 613
14190.17 600
14191.29 602
14192.42 603
14193.54 646
14194.67 608
14195.79 631
14196.92 590
14198.04 600
14199.17 663
14200.29 601
14201.42 601
14202.54 614
14203.67 589
14204.79 614
14205.92 600
14207.04 600
14208.17 589
14209.29 599
14210.42 611
14211.54 605
14212.67 605
14213.79 580
14214.92 581
14216.04 603
14217.17 549
14218.29 586
14219.42 589
14220.55 568
14221.67 522
14222.80 562
14223.92 539
14225.05 552
14226.17 578
14227.30 580
14228.43 578
14229.55 602
14230.68 602
14231.81 577
14232.93 590
14234.06 602
14235.18 573
14236.31 580
14237.44 582
14238.56 572
14239.69 571
14240.82 558
14241.94 549
14243.07 552
14244.20 589
14245.32 566
14246.45 508
14247.58 563
14248.70 562
14249.83 545
14250.96 550
14252.08 569
14253.21 565
14254.34 547
14255.46 585
14256.59 537
14257.72 523
14258.85 545
14259.97 540
14261.10 559
14262.23 547
14263.35 573
14264.48 528
14265.61 523
14266.74 535
14267.86 546
14268.99 573
14270.12 559
14271.25 516
14272.38 534
14273.50 535
14274.63 533
14275.76 557
14276.89 555
14278.01 591
14279.14 537
14280.27 537
14281.40 523
14282.53 530
14283.66 525
14284.78 531
14285.91 540
14287.04 522
14288.17 530
14289.30 541
14290.43 517
14291.55 506
14292.68 503
14293.81 538
14294.94 521
14296.07 536
14297.20 518
14298.33 524
14299.45 518
14300.58 541
14301.71 507
14302.84 525
14303.97 518
14305.10 545
14306.23 506
14307.36 503
14308.49 501
14309.62 509
14310.75 502
14311.87 515
14313.00 482
14314.13 472
14315.26 480
14316.39 527
14317.52 509
14318.65 501
14319.78 505
14320.91 482
14322.04 479
14323.17 472
14324.30 510
14325.43 496
14326.56 518
14327.69 497
14328.82 513
14329.95 491
14331.08 486
14332.21 450
14333.34 460
14334.47 495
14335.60 527
14336.73 530
14337.86 515
14338.99 478
14340.12 529
14341.25 477
14342.38 480
14343.51 496
14344.64 504
14345.77 499
14346.90 487
14348.04 495
14349.17 480
14350.30 495
14351.43 457
14352.56 490
14353.69 499
14354.82 506
14355.95 487
14357.08 474
14358.21 476
14359.35 487
14360.48 513
14361.61 515
14362.74 506
14363.87 485
14365.00 499
14366.13 478
14367.26 503
14368.40 488
14369.53 485
14370.66 476
14371.79 497
14372.92 500
14374.05 502
14375.19 513
14376.32 503
14377.45 514
14378.58 503
14379.71 523
14380.85 494
14381.98 528
14383.11 493
14384.24 521
14385.37 506
14386.51 519
14387.64 496
14388.77 507
14389.90 501
14391.04 511
14392.17 505
14393.30 489
14394.43 518
14395.57 529
14396.70 491
14397.83 493
14398.96 495
14400.10 482
14401.23 485
14402.36 485
14403.50 479
14404.63 473
14405.76 501
14406.89 491
14408.03 517
14409.16 490
14410.29 508
14411.43 539
14412.56 524
14413.69 525
14414.83 535
14415.96 508
14417.09 518
14418.23 541
14419.36 500
14420.49 529
14421.63 516
14422.76 510
14423.90 492
14425.03 486
14426.16 513
14427.30 527
14428.43 530
14429.56 510
14430.70 529
14431.83 530
14432.97 541
14434.10 529
14435.24 524
14436.37 509
14437.50 540
14438.64 555
14439.77 534
14440.91 553
14442.04 558
14443.18 532
14444.31 519
14445.44 540
14446.58 549
14447.71 560
14448.85 536
14449.98 512
14451.12 553
14452.25 550
14453.39 538
14454.52 542
14455.66 561
14456.79 538
14457.93 529
14459.06 528
14460.20 527
14461.33 506
14462.47 537
14463.60 535
14464.74 516
14465.87 545
14467.01 550
14468.15 551
14469.28 561
14470.42 533
14471.55 541
14472.69 567
14473.82 552
14474.96 515
14476.09 552
14477.23 519
14478.37 518
14479.50 521
14480.64 528
14481.77 560
14482.91 557
14484.05 608
14485.18 563
14486.32 525
14487.45 548
14488.59 546
14489.73 555
14490.86 521
14492.00 538
14493.14 539
14494.27 555
14495.41 525
14496.55 527
14497.68 544
14498.82 513
14499.96 533
14501.09 537
14502.23 513
14503.37 485
14504.50 529
14505.64 546
14506.78 509
14507.91 522
14509.05 481
14510.19 563
14511.33 527
14512.46 511
14513.60 482
14514.74 524
14515.87 521
14517.01 496
14518.15 487
14519.29 508
14520.42 496
14521.56 499
14522.70 485
14523.84 516
14524.97 560
14526.11 498
14527.25 497
14528.39 509
14529.53 493
14530.66 506
14531.80 505
14532.94 504
14534.08 520
14535.22 551
14536.35 537
14537.49 529
14538.63 508
14539.77 538
14540.91 536
14542.05 499
14543.18 491
14544.32 507
14545.46 529
14546.60 489
14547.74 497
14548.88 527
14550.01 489
14551.15 513
14552.29 494
14553.43 520
14554.57 494
14555.71 532
14556.85 540
14557.99 512
14559.13 528
14560.26 512
14561.40 505
14562.54 495
14563.68 511
14564.82 514
14565.96 540
14567.10 540
14568.24 534
14569.38 507
14570.52 510
14571.66 520
14572.80 543
14573.94 514
14575.08 545
14576.22 537
14577.36 585
14578.50 531
14579.64 533
14580.78 526
14581.92 554
14583.06 570
14584.20 525
14585.34 533
14586.48 561
14587.62 553
14588.76 571
14589.90 571
14591.04 587
14592.18 587
14593.32 566
14594.46 574
14595.60 551
14596.74 536
14597.88 572
14599.02 586
14600.16 579
14601.30 577
14602.44 591
14603.58 591
14604.72 606
14605.86 582
14607.00 592
14608.15 622
14609.29 626
14610.43 626
14611.57 620
14612.71 609
14613.85 609
14614.99 615
14616.13 605
14617.27 620
14618.42 615
14619.56 620
14620.70 675
14621.84 625
14622.98 655
14624.12 653
14625.26 685
14626.41 665
14627.55 665
14628.69 669
14629.83 686
14630.97 662
14632.12 690
14633.26 699
14634.40 713
14635.54 697
14636.68 696
14637.83 691
14638.97 688
14640.11 687
14641.25 701
14642.39 667
14643.54 706
14644.68 662
14645.82 671
14646.96 675
14648.11 661
14649.25 658
14650.39 624
14651.53 633
14652.68 607
14653.82 653
14654.96 630
14656.11 611
14657.25 607
14658.39 599
14659.53 571
14660.68 603
14661.82 550
14662.96 572
14664.11 574
14665.25 554
14666.39 545
14667.54 543
14668.68 550
14669.82 567
14670.97 552
14672.11 525
14673.25 539
14674.40 515
14675.54 536
14676.68 483
14677.83 513
14678.97 530
14680.11 540
14681.26 510
14682.40 510
14683.55 517
14684.69 527
14685.83 517
14686.98 505
14688.12 496
14689.27 476
14690.41 474
14691.55 479
14692.70 491
14693.84 516
14694.99 509
14696.13 475
14697.28 498
14698.42 519
14699.56 487
14700.71 478
14701.85 521
14703.00 501
14704.14 527
14705.29 503
14706.43 493
14707.58 459
14708.72 506
14709.87 552
14711.01 502
14712.16 493
14713.30 538
14714.45 529
14715.59 509
14716.74 493
14717.88 486
14719.03 525
14720.17 512
14721.32 504
14722.46 477
14723.61 509
14724.76 537
14725.90 527
14727.05 494
14728.19 503
14729.34 502
14730.48 499
14731.63 508
14732.77 530
14733.92 495
14735.07 478
14736.21 539
14737.36 507
14738.50 511
14739.65 508
14740.80 522
14741.94 518
14743.09 507
14744.24 490
14745.38 505
14746.53 502
14747.67 518
14748.82 535
14749.97 516
14751.11 563
14752.26 571
14753.41 548
14754.55 514
14755.70 496
14756.85 533
14757.99 529
14759.14 492
14760.29 532
14761.43 565
14762.58 515
14763.73 510
14764.88 560
14766.02 547
14767.17 530
14768.32 525
14769.46 531
14770.61 561
14771.76 516
14772.91 557
14774.05 538
14775.20 556
14776.35 513
14777.50 532
14778.64 584
14779.79 573
14780.94 586
14782.09 552
14783.23 598
14784.38 578
14785.53 562
14786.68 544
14787.83 568
14788.97 577
14790.12 587
14791.27 576
14792.42 600
14793.57 607
14794.71 581
14795.86 626
14797.01 587
14798.16 632
14799.31 584
14800.46 605
14801.60 641
14802.75 607
14803.90 599
14805.05 573
14806.20 586
14807.35 569
14808.50 603
14809.64 562
14810.79 551
14811.94 572
14813.09 595
14814.24 585
14815.39 562
14816.54 561
14817.69 533
14818.84 588
14819.99 570
14821.14 523
14822.28 513
14823.43 521
14824.58 524
14825.73 529
14826.88 557
14828.03 502
14829.18 502
14830.33 523
14831.48 515
14832.63 521
14833.78 502
14834.93 532
14836.08 513
14837.23 468
14838.38 498
14839.53 495
14840.68 496
14841.83 485
14842.98 476
14844.13 486
14845.28 498
14846.43 460
14847.58 467
14848.73 477
14849.88 452
14851.03 421
14852.18 480
14853.33 497
14854.48 449
14855.63 442
14856.78 429
14857.93 453
14859.08 468
14860.24 450
14861.39 459
14862.54 487
14863.69 471
14864.84 463
14865.99 456
14867.14 461
14868.29 416
14869.44 436
14870.59 466
14871.75 446
14872.90 445
14874.05 471
14875.20 403
14876.35 421
14877.50 444
14878.65 434
14879.81 418
14880.96 443
14882.11 446
14883.26 447
14884.41 440
14885.56 436
14886.71 474
14887.87 422
14889.02 390
14890.17 430
14891.32 418
14892.47 428
14893.63 421
14894.78 439
14895.93 425
14897.08 423
14898.24 434
14899.39 437
14900.54 411
14901.69 437
14902.84 421
14904.00 430
14905.15 429
14906.30 419
14907.45 407
14908.61 430
14909.76 422
14910.91 407
14912.07 432
14913.22 389
14914.37 389
14915.52 419
14916.68 421
14917.83 410
14918.98 412
14920.14 406
14921.29 409
14922.44 452
14923.60 444
14924.75 422
14925.90 424
14927.06 417
14928.21 422
14929.36 432
14930.52 437
14931.67 428
14932.82 421
14933.98 426
14935.13 434
14936.28 407
14937.44 406
14938.59 421
14939.74 447
14940.90 407
14942.05 429
14943.21 406
14944.36 394
14945.51 447
14946.67 430
14947.82 409
14948.98 425
14950.13 428
14951.29 443
14952.44 432
14953.59 380
14954.75 416
14955.90 440
14957.06 415
14958.21 412
14959.37 369
14960.52 437
14961.68 447
14962.83 414
14963.99 408
14965.14 400
14966.29 433
14967.45 416
14968.60 432
14969.76 420
14970.91 396
14972.07 402
14973.22 422
14974.38 417
14975.54 416
14976.69 405
14977.85 413
14979.00 369
14980.16 403
14981.31 444
14982.47 399
14983.62 412
14984.78 382
14985.93 381
14987.09 370
14988.25 360
14989.40 390
14990.56 410
14991.71 413
14992.87 391
14994.02 398
14995.18 396
14996.34 368
14997.49 367
14998.65 368
14999.80 380
15000.96 363
15002.12 377
15003.27 413
15004.43 365
15005.59 364
15006.74 376
15007.90 396
15009.06 391
15010.21 359
15011.37 366
15012.53 386
15013.68 368
15014.84 363
15016.00 390
15017.15 370
15018.31 385
15019.47 400
15020.62 371
15021.78 402
15022.94 410
15024.09 377
15025.25 365
15026.41 370
15027.57 373
15028.72 380
15029.88 380
15031.04 349
15032.19 368
15033.35 381
15034.51 378
15035.67 370
15036.82 362
15037.98 372
15039.14 367
15040.30 359
15041.46 345
15042.61 357
15043.77 360
15044.93 359
15046.09 404
15047.25 395
15048.40 384
15049.56 331
15050.72 379
15051.88 365
15053.04 340
15054.19 376
15055.35 373
15056.51 360
15057.67 358
15058.83 357
15059.99 360
15061.14 367
15062.30 363
15063.46 365
15064.62 384
15065.78 360
15066.94 365
15068.10 376
15069.26 362
15070.41 359
15071.57 360
15072.73 408
15073.89 374
15075.05 371
15076.21 355
15077.37 395
15078.53 393
15079.69 345
15080.85 362
15082.00 370
15083.16 349
15084.32 344
15085.48 369
15086.64 357
15087.80 359
15088.96 350
15090.12 378
15091.28 357
15092.44 347
15093.60 381
15094.76 352
15095.92 340
15097.08 360
15098.24 359
15099.40 358
15100.56 341
15101.72 348
15102.88 386
15104.04 378
15105.20 359
15106.36 363
15107.52 393
15108.68 349
15109.84 337
15111.00 335
15112.16 339
15113.32 334
15114.48 352
15115.64 328
15116.80 329
15117.97 344
15119.13 353
15120.29 363
15121.45 364
15122.61 381
15123.77 355
15124.93 376
15126.09 359
15127.25 370
15128.41 380
15129.57 386
15130.74 349
15131.90 364
15133.06 370
15134.22 346
15135.38 360
15136.54 379
15137.70 378
15138.87 346
15140.03 360
15141.19 388
15142.35 399
15143.51 383
15144.67 390
15145.84 363
15147.00 385
15148.16 368
15149.32 337
15150.48 354
15151.65 370
15152.81 367
15153.97 372
15155.13 369
15156.29 401
15157.46 398
15158.62 388
15159.78 379
15160.94 389
15162.10 392
15163.27 368
15164.43 383
15165.59 355
15166.75 381
15167.92 395
15169.08 392
15170.24 394
15171.41 365
15172.57 382
15173.73 375
15174.89 359
15176.06 373
15177.22 354
15178.38 399
15179.55 378
15180.71 379
15181.87 433
15183.04 386
15184.20 408
15185.36 385
15186.53 389
15187.69 363
15188.85 402
15190.02 395
15191.18 379
15192.34 411
15193.51 410
15194.67 403
15195.83 405
15197.00 393
15198.16 424
15199.32 452
15200.49 417
15201.65 417
15202.82 407
15203.98 419
15205.14 418
15206.31 434
15207.47 443
15208.64 418
15209.80 393
15210.97 420
15212.13 402
15213.29 431
15214.46 419
15215.62 427
15216.79 445
15217.95 443
15219.12 457
15220.28 447
15221.45 422
15222.61 426
15223.78 424
15224.94 444
15226.10 455
15227.27 428
15228.43 443
15229.60 444
15230.76 457
15231.93 461
15233.09 455
15234.26 447
15235.43 476
15236.59 472
15237.76 466
15238.92 468
15240.09 480
15241.25 438
15242.42 444
15243.58 456
15244.75 462
15245.91 440
15247.08 461
15248.25 458
15249.41 416
15250.58 439
15251.74 435
15252.91 423
15254.07 428
15255.24 434
15256.41 425
15257.57 395
15258.74 420
15259.90 432
15261.07 421
15262.24 371
15263.40 413
15264.57 404
15265.74 401
15266.90 410
15268.07 405
15269.24 411
15270.40 411
15271.57 413
15272.73 386
15273.90 388
15275.07 397
15276.23 403
15277.40 395
15278.57 378
15279.74 373
15280.90 402
15282.07 381
15283.24 405
15284.40 397
15285.57 379
15286.74 375
15287.90 405
15289.07 390
15290.24 380
15291.41 387
15292.57 392
15293.74 400
15294.91 394
15296.08 393
15297.24 374
15298.41 385
15299.58 399
15300.75 396
15301.91 403
15303.08 389
15304.25 400
15305.42 377
15306.59 402
15307.75 403
15308.92 388
15310.09 386
15311.26 377
15312.43 381
15313.59 373
15314.76 376
15315.93 396
15317.10 408
15318.27 379
15319.44 391
15320.60 378
15321.77 417
15322.94 424
15324.11 398
15325.28 370
15326.45 368
15327.62 395
15328.79 399
15329.95 394
15331.12 403
15332.29 378
15333.46 408
15334.63 360
15335.80 381
15336.97 383
15338.14 382
15339.31 384
15340.48 384
15341.64 414
15342.81 362
15343.98 369
15345.15 382
15346.32 405
15347.49 429
15348.66 420
15349.83 393
15351.00 405
15352.17 375
15353.34 422
15354.51 417
15355.68 421
15356.85 379
15358.02 389
15359.19 417
15360.36 404
15361.53 395
15362.70 384
15363.87 412
15365.04 423
15366.21 417
15367.38 417
15368.55 424
15369.72 409
15370.89 403
15372.06 411
15373.23 404
15374.40 401
15375.57 416
15376.74 438
15377.91 405
15379.08 407
15380.25 424
15381.43 425
15382.60 457
15383.77 436
15384.94 438
15386.11 436
15387.28 437
15388.45 444
15389.62 420
15390.79 429
15391.96 441
15393.14 432
15394.31 410
15395.48 418
15396.65 401
15397.82 430
15398.99 424
15400.16 405
15401.34 418
15402.51 400
15403.68 445
15404.85 404
15406.02 407
15407.19 394
15408.37 388
15409.54 372
15410.71 399
15411.88 426
15413.05 411
15414.23 377
15415.40 402
15416.57 397
15417.74 422
15418.91 412
15420.09 393
15421.26 421
15422.43 426
15423.60 412
15424.78 391
15425.95 395
15427.12 376
15428.29 365
15429.47 398
15430.64 361
15431.81 380
15432.98 403
15434.16 410
15435.33 384
15436.50 382
15437.67 376
15438.85 406
15440.02 410
15441.19 392
15442.37 351
15443.54 366
15444.71 367
15445.89 380
15447.06 339
15448.23 396
15449.41 358
15450.58 363
15451.75 358
15452.93 369
15454.10 369
15455.27 373
15456.45 348
15457.62 376
15458.79 373
15459.97 380
15461.14 374
15462.32 367
15463.49 404
15464.66 373
15465.84 369
15467.01 368
15468.19 369
15469.36 352
15470.53 370
15471.71 361
15472.88 374
15474.06 358
15475.23 383
15476.41 390
15477.58 377
15478.75 396
15479.93 391
15481.10 390
15482.28 358
15483.45 372
15484.63 381
15485.80 363
15486.98 382
15488.15 406
15489.33 354
15490.50 367
15491.68 388
15492.85 368
15494.03 361
15495.20 343
15496.38 375
15497.55 368
15498.73 406
15499.90 355
15501.08 395
15502.25 400
15503.43 388
15504.60 382
15505.78 379
15506.96 377
15508.13 364
15509.31 367
15510.48 364
15511.66 390
15512.83 398
15514.01 388
15515.19 404
15516.36 388
15517.54 387
15518.71 391
15519.89 380
15521.07 396
15522.24 370
15523.42 379
15524.59 402
15525.77 413
15526.95 388
15528.12 411
15529.30 404
15530.48 398
15531.65 380
15532.83 339
15534.01 401
15535.18 387
15536.36 379
15537.54 378
15538.71 376
15539.89 387
15541.07 412
15542.24 401
15543.42 398
15544.60 369
15545.77 395
15546.95 375
15548.13 378
15549.30 396
15550.48 418
15551.66 428
15552.84 372
15554.01 401
15555.19 374
15556.37 402
15557.55 377
15558.72 395
15559.90 387
15561.08 402
15562.26 410
15563.43 440
15564.61 388
15565.79 403
15566.97 415
15568.14 378
15569.32 438
15570.50 424
15571.68 429
15572.86 433
15574.03 427
15575.21 429
15576.39 424
15577.57 401
15578.75 393
15579.93 415
15581.10 462
15582.28 418
15583.46 410
15584.64 435
15585.82 428
15587.00 430
15588.18 418
15589.35 438
15590.53 448
15591.71 465
15592.89 476
15594.07 441
15595.25 457
15596.43 449
15597.61 442
15598.78 445
15599.96 477
15601.14 464
15602.32 469
15603.50 487
15604.68 464
15605.86 470
15607.04 454
15608.22 440
15609.40 487
15610.58 460
15611.76 490
15612.94 481
15614.12 447
15615.30 487
15616.48 517
15617.66 505
15618.84 477
15620.01 466
15621.19 508
15622.37 470
15623.55 520
15624.73 515
15625.91 524
15627.09 524
15628.27 535
15629.46 536
15630.64 522
15631.82 548
15633.00 515
15634.18 514
15635.36 500
15636.54 534
15637.72 516
15638.90 532
15640.08 531
15641.26 519
15642.44 517
15643.62 537
15644.80 580
15645.98 555
15647.16 565
15648.34 555
15649.52 563
15650.71 548
15651.89 599
15653.07 572
15654.25 558
15655.43 583
15656.61 595
15657.79 572
15658.97 605
15660.16 607
15661.34 577
15662.52 612
15663.70 615
15664.88 654
15666.06 611
15667.24 602
15668.43 614
15669.61 570
15670.79 586
15671.97 615
15673.15 540
15674.33 589
15675.52 594
15676.70 620
15677.88 599
15679.06 596
15680.24 599
15681.43 572
15682.61 550
15683.79 575
15684.97 602
15686.16 568
15687.34 578
15688.52 585
15689.70 609
15690.89 583
15692.07 583
15693.25 588
15694.43 594
15695.62 591
15696.80 573
15697.98 620
15699.16 611
15700.35 612
15701.53 599
15702.71 605
15703.90 633
15705.08 632
15706.26 606
15707.45 606
15708.63 569
15709.81 596
15711.00 628
15712.18 652
15713.36 644
15714.55 612
15715.73 641
15716.91 638
15718.10 613
15719.28 631
15720.46 666
15721.65 660
15722.83 661
15724.01 630
15725.20 672
15726.38 663
15727.57 670
15728.75 665
15729.93 693
15731.12 649
15732.30 628
15733.49 683
15734.67 640
15735.85 628
15737.04 627
15738.22 664
15739.41 635
15740.59 634
15741.78 670
15742.96 676
15744.14 664
15745.33 635
15746.51 669
15747.70 658
15748.88 661
15750.07 668
15751.25 686
15752.44 679
15753.62 662
15754.81 682
15755.99 700
15757.18 691
15758.36 694
15759.55 657
15760.73 680
15761.92 653
15763.10 661
15764.29 661
15765.47 683
15766.66 631
15767.84 640
15769.03 666
15770.21 692
15771.40 658
15772.59 639
15773.77 625
15774.96 626
15776.14 623
15777.33 642
15778.51 627
15779.70 608
15780.89 657
15782.07 627
15783.26 646
15784.44 615
15785.63 594
15786.82 652
15788.00 605
15789.19 582
15790.37 607
15791.56 598
15792.75 620
15793.93 616
15795.12 584
15796.31 569
15797.49 570
15798.68 605
15799.87 568
15801.05 603
15802.24 586
15803.43 593
15804.61 560
15805.80 573
15806.99 528
15808.17 562
15809.36 533
15810.55 544
15811.73 536
15812.92 547
15814.11 585
15815.30 567
15816.48 547
15817.67 542
15818.86 530
15820.05 537
15821.23 537
15822.42 503
15823.61 512
15824.80 522
15825.98 508
15827.17 542
15828.36 526
15829.55 519
15830.73 523
15831.92 512
15833.11 526
15834.30 532
15835.49 551
15836.67 512
15837.86 494
15839.05 505
15840.24 485
15841.43 509
15842.61 477
15843.80 512
15844.99 526
15846.18 511
15847.37 552
15848.56 504
15849.74 523
15850.93 526
15852.12 531
15853.31 498
15854.50 510
15855.69 535
15856.88 534
15858.06 514
15859.25 538
15860.44 541
15861.63 514
15862.82 530
15864.01 540
15865.20 533
15866.39 574
15867.58 520
15868.77 525
15869.95 549
15871.14 578
15872.33 555
15873.52 538
15874.71 560
15875.90 527
15877.09 544
15878.28 528
15879.47 549
15880.66 528
15881.85 522
15883.04 539
15884.23 525
15885.42 525
15886.61 511
15887.80 571
15888.99 567
15890.18 559
15891.37 560
15892.56 548
15893.75 569
15894.94 571
15896.13 537
15897.32 546
15898.51 552
15899.70 588
15900.89 588
15902.08 554
15903.27 582
15904.46 597
15905.65 599
15906.84 570
15908.03 564
15909.22 584
15910.42 593
15911.61 574
15912.80 615
15913.99 571
15915.18 580
15916.37 602
15917.56 587
15918.75 557
15919.94 603
15921.13 611
15922.32 588
15923.52 578
15924.71 587
15925.90 558
15927.09 594
15928.28 606
15929.47 585
15930.66 597
15931.86 603
15933.05 566
15934.24 544
15935.43 567
15936.62 592
15937.81 572
15939.01 538
15940.20 525
15941.39 538
15942.58 548
15943.77 534
15944.97 545
15946.16 571
15947.35 530
15948.54 520
15949.73 509
15950.93 509
15952.12 513
15953.31 519
15954.50 495
15955.70 486
15956.89 492
15958.08 483
15959.27 503
15960.47 511
15961.66 469
15962.85 464
15964.04 455
15965.24 439
15966.43 447
15967.62 454
15968.82 465
15970.01 475
15971.20 460
15972.40 427
15973.59 441
15974.78 421
15975.97 440
15977.17 414
15978.36 420
15979.55 431
15980.75 460
15981.94 441
15983.13 437
15984.33 401
15985.52 432
15986.72 432
15987.91 407
15989.10 379
15990.30 403
15991.49 441
15992.68 434
15993.88 410
15995.07 410
15996.27 426
15997.46 416
15998.65 445
15999.85 438
16001.04 412
16002.24 405
16003.43 410
16004.63 420
16005.82 399
16007.01 389
16008.21 425
16009.40 438
16010.60 416
16011.79 386
16012.99 400
16014.18 408
16015.38 404
16016.57 422
16017.76 393
16018.96 404
16020.15 389
16021.35 397
16022.54 385
16023.74 368
16024.93 400
16026.13 414
16027.32 395
16028.52 372
16029.72 385
16030.91 379
16032.11 384
16033.30 383
16034.50 379
16035.69 388
16036.89 413
16038.08 381
16039.28 377
16040.47 402
16041.67 383
16042.87 391
16044.06 367
16045.26 411
16046.45 376
16047.65 369
16048.84 383
16050.04 414
16051.24 389
16052.43 394
16053.63 380
16054.82 381
16056.02 379
16057.22 410
16058.41 410
16059.61 401
16060.81 392
16062.00 385
16063.20 354
16064.40 333
16065.59 372
16066.79 355
16067.99 357
16069.18 384
16070.38 398
16071.58 351
16072.77 359
16073.97 360
16075.17 353
16076.36 366
16077.56 372
16078.76 336
16079.95 364
16081.15 366
16082.35 370
16083.55 345
16084.74 343
16085.94 362
16087.14 366
16088.33 393
16089.53 340
16090.73 350
16091.93 335
16093.12 338
16094.32 348
16095.52 370
16096.72 373
16097.92 379
16099.11 353
16100.31 331
16101.51 335
16102.71 334
16103.90 375
16105.10 354
16106.30 356
16107.50 352
16108.70 368
16109.90 363
16111.09 365
16112.29 368
16113.49 351
16114.69 350
16115.89 326
16117.09 331
16118.28 311
16119.48 353
16120.68 342
16121.88 331
16123.08 316
16124.28 326
16125.48 334
16126.67 335
16127.87 311
16129.07 359
16130.27 335
16131.47 366
16132.67 306
16133.87 325
16135.07 334
16136.27 323
16137.47 337
16138.67 315
16139.86 325
16141.06 322
16142.26 329
16143.46 304
16144.66 343
16145.86 321
16147.06 318
16148.26 318
16149.46 329
16150.66 339
16151.86 324
16153.06 345
16154.26 345
16155.46 339
16156.66 317
16157.86 323
16159.06 315
16160.26 329
16161.46 323
16162.66 346
16163.86 338
16165.06 350
16166.26 328
16167.46 337
16168.66 323
16169.86 335
16171.06 341
16172.26 332
16173.46 333
16174.66 345
16175.86 342
16177.07 295
16178.27 316
16179.47 376
16180.67 368
16181.87 343
16183.07 354
16184.27 325
16185.47 346
16186.67 334
16187.87 356
16189.07 325
16190.28 350
16191.48 359
16192.68 329
16193.88 348
16195.08 348
16196.28 333
16197.48 338
16198.69 335
16199.89 330
16201.09 331
16202.29 330
16203.49 323
16204.69 315
16205.90 335
16207.10 351
16208.30 380
16209.50 379
16210.70 332
16211.91 340
16213.11 339
16214.31 358
16215.51 347
16216.71 359
16217.92 374
16219.12 356
16220.32 353
16221.52 346
16222.72 354
16223.93 360
16225.13 362
16226.33 372
16227.53 354
16228.74 331
16229.94 357
16231.14 380
16232.35 358
16233.55 328
16234.75 357
16235.95 355
16237.16 385
16238.36 371
16239.56 347
16240.77 375
16241.97 392
16243.17 381
16244.38 344
16245.58 364
16246.78 362
16247.99 358
16249.19 369
16250.39 336
16251.60 348
16252.80 371
16254.00 376
16255.21 391
16256.41 391
16257.61 345
16258.82 361
16260.02 392
16261.22 400
16262.43 419
16263.63 372
16264.84 398
16266.04 398
16267.24 414
16268.45 421
16269.65 394
16270.86 367
16272.06 363
16273.27 392
16274.47 395
16275.67 390
16276.88 376
16278.08 401
16279.29 417
16280.49 421
16281.70 390
16282.90 401
16284.11 404
16285.31 397
16286.52 388
16287.72 364
16288.92 403
16290.13 437
16291.33 405
16292.54 412
16293.74 385
16294.95 402
16296.15 422
16297.36 414
16298.57 436
16299.77 417
16300.98 412
16302.18 421
16303.39 424
16304.59 425
16305.80 420
16307.00 420
16308.21 435
16309.41 416
16310.62 430
16311.83 403
16313.03 431
16314.24 430
16315.44 415
16316.65 403
16317.85 405
16319.06 434
16320.27 420
16321.47 427
16322.68 430
16323.88 396
16325.09 372
16326.30 404
16327.50 415
16328.71 395
16329.92 357
16331.12 390
16332.33 418
16333.54 384
16334.74 383
16335.95 389
16337.16 381
16338.36 380
16339.57 359
16340.78 369
16341.98 375
16343.19 368
16344.40 342
16345.60 360
16346.81 369
16348.02 336
16349.22 364
16350.43 383
16351.64 370
16352.85 341
16354.05 336
16355.26 342
16356.47 323
16357.67 367
16358.88 329
16360.09 352
16361.30 383
16362.50 345
16363.71 315
16364.92 335
16366.13 327
16367.34 347
16368.54 348
16369.75 346
16370.96 325
16372.17 325
16373.37 327
16374.58 334
16375.79 332
16377.00 349
16378.21 358
16379.42 332
16380.62 346
16381.83 347
16383.04 356
16384.25 345
16385.46 341
16386.67 346
16387.87 367
16389.08 325
16390.29 319
16391.50 345
16392.71 345
16393.92 331
16395.13 310
16396.33 317
16397.54 337
16398.75 355
16399.96 322
16401.17 350
16402.38 366
16403.59 353
16404.80 362
16406.01 326
16407.22 332
16408.42 350
16409.63 313
16410.84 316
16412.05 333
16413.26 328
16414.47 330
16415.68 336
16416.89 332
16418.10 316
16419.31 317
16420.52 317
16421.73 336
16422.94 310
16424.15 305
16425.36 331
16426.57 323
16427.78 310
16428.99 337
16430.20 349
16431.41 327
16432.62 327
16433.83 324
16435.04 309
16436.25 297
16437.46 311
16438.67 315
16439.88 325
16441.09 320
16442.30 337
16443.51 327
16444.72 320
16445.93 327
16447.14 309
16448.36 323
16449.57 313
16450.78 308
16451.99 334
16453.20 324
16454.41 294
16455.62 317
16456.83 306
16458.04 310
16459.25 313
16460.47 310
16461.68 301
16462.89 309
16464.10 333
16465.31 322
16466.52 304
16467.73 298
16468.94 322
16470.16 307
16471.37 329
16472.58 313
16473.79 310
16475.00 308
16476.21 322
16477.43 317
16478.64 321
16479.85 306
16481.06 302
16482.27 316
16483.49 282
16484.70 316
16485.91 310
16487.12 285
16488.33 296
16489.55 306
16490.76 311
16491.97 331
16493.18 321
16494.40 288
16495.61 307
16496.82 289
16498.03 284
16499.25 295
16500.46 289
16501.67 288
16502.88 308
16504.10 271
16505.31 287
16506.52 289
16507.74 299
16508.95 309
16510.16 287
16511.37 281
16512.59 264
16513.80 300
16515.01 298
16516.23 297
16517.44 294
16518.65 310
16519.87 300
16521.08 275
16522.29 280
16523.51 301
16524.72 307
16525.93 308
16527.15 288
16528.36 289
16529.58 286
16530.79 297
16532.00 280
16533.22 284
16534.43 308
16535.64 299
16536.86 299
16538.07 294
16539.29 322
16540.50 293
16541.72 297
16542.93 298
16544.14 298
16545.36 290
16546.57 294
16547.79 275
16549.00 289
16550.22 288
16551.43 292
16552.64 311
16553.86 314
16555.07 325
16556.29 273
16557.50 345
16558.72 305
16559.93 265
16561.15 278
16562.36 322
16563.58 324
16564.79 311
16566.01 311
16567.22 295
16568.44 314
16569.65 292
16570.87 296
16572.08 294
16573.30 324
16574.51 333
16575.73 312
16576.95 309
16578.16 298
16579.38 315
16580.59 312
16581.81 302
16583.02 349
16584.24 354
16585.45 317
16586.67 324
16587.89 299
16589.10 300
16590.32 292
16591.53 304
16592.75 302
16593.97 314
16595.18 304
16596.40 291
16597.61 297
16598.83 295
16600.05 308
16601.26 290
16602.48 265
16603.70 283
16604.91 307
16606.13 297
16607.35 294
16608.56 301
16609.78 275
16611.00 273
16612.21 304
16613.43 306
16614.65 292
16615.86 305
16617.08 332
16618.30 297
16619.51 286
16620.73 299
16621.95 278
16623.17 277
16624.38 279
16625.60 291
16626.82 300
16628.03 305
16629.25 265
16630.47 298
16631.69 300
16632.90 285
16634.12 284
16635.34 308
16636.56 291
16637.77 277
16638.99 285
16640.21 288
16641.43 270
16642.65 275
16643.86 293
16645.08 287
16646.30 286
16647.52 292
16648.74 300
16649.95 264
16651.17 270
16652.39 259
16653.61 300
16654.83 277
16656.05 270
16657.26 291
16658.48 286
16659.70 280
16660.92 278
16662.14 274
16663.36 259
16664.58 301
16665.79 296
16667.01 293
16668.23 282
16669.45 256
16670.67 286
16671.89 288
16673.11 280
16674.33 286
16675.55 280
16676.76 280
16677.98 280
16679.20 272
16680.42 299
16681.64 279
16682.86 307
16684.08 299
16685.30 298
16686.52 268
16687.74 287
16688.96 289
16690.18 291
16691.40 286
16692.62 288
16693.84 307
16695.06 289
16696.28 292
16697.50 258
16698.72 261
16699.94 284
16701.16 290
16702.38 270
16703.60 307
16704.82 325
16706.04 320
16707.26 302
16708.48 318
16709.70 277
16710.92 279
16712.14 283
16713.36 282
16714.58 293
16715.80 274
16717.02 288
16718.24 299
16719.46 258
16720.68 281
16721.90 295
16723.12 286
16724.34 295
16725.57 280
16726.79 276
16728.01 276
16729.23 298
16730.45 273
16731.67 277
16732.89 278
16734.11 273
16735.33 273
16736.56 275
16737.78 285
16739.00 309
16740.22 296
16741.44 260
16742.66 289
16743.88 309
16745.11 298
16746.33 307
16747.55 289
16748.77 300
16749.99 285
16751.21 261
16752.44 259
16753.66 273
16754.88 265
16756.10 283
16757.32 276
16758.55 273
16759.77 285
16760.99 274
16762.21 288
16763.44 299
16764.66 293
16765.88 287
16767.10 307
16768.32 290
16769.55 295
16770.77 292
16771.99 267
16773.22 276
16774.44 294
16775.66 288
16776.88 299
16778.11 285
16779.33 279
16780.55 284
16781.77 275
16783.00 297
16784.22 275
16785.44 286
16786.67 299
16787.89 279
16789.11 271
16790.34 269
16791.56 257
16792.78 276
16794.01 269
16795.23 287
16796.45 282
16797.68 296
16798.90 288
16800.12 268
16801.35 294
16802.57 292
16803.80 286
16805.02 282
16806.24 272
16807.47 280
16808.69 292
16809.91 263
16811.14 276
16812.36 291
16813.59 308
16814.81 309
16816.04 296
16817.26 297
16818.48 300
16819.71 291
16820.93 264
16822.16 284
16823.38 295
16824.61 297
16825.83 285
16827.06 296
16828.28 311
16829.50 307
16830.73 300
16831.95 325
16833.18 300
16834.40 269
16835.63 277
16836.85 315
16838.08 286
16839.30 299
16840.53 319
16841.75 324
16842.98 313
16844.20 298
16845.43 285
16846.65 298
16847.88 318
16849.11 315
16850.33 308
16851.56 311
16852.78 312
16854.01 314
16855.23 310
16856.46 329
16857.68 306
16858.91 322
16860.14 316
16861.36 313
16862.59 307
16863.81 314
16865.04 323
16866.27 347
16867.49 333
16868.72 359
16869.94 348
16871.17 326
16872.40 332
16873.62 343
16874.85 351
16876.08 352
16877.30 350
16878.53 371
16879.76 343
16880.98 342
16882.21 364
16883.43 352
16884.66 350
16885.89 386
16887.12 355
16888.34 381
16889.57 380
16890.80 370
16892.02 383
16893.25 359
16894.48 374
16895.70 386
16896.93 348
16898.16 356
16899.39 358
16900.61 355
16901.84 334
16903.07 348
16904.29 330
16905.52 341
16906.75 336
16907.98 335
16909.20 336
16910.43 346
16911.66 334
16912.89 333
16914.12 338
16915.34 339
16916.57 323
16917.80 317
16919.03 307
16920.26 301
16921.48 316
16922.71 296
16923.94 321
16925.17 303
16926.40 300
16927.62 279
16928.85 310
16930.08 291
16931.31 320
16932.54 312
16933.77 299
16934.99 284
16936.22 297
16937.45 295
16938.68 307
16939.91 313
16941.14 290
16942.37 311
16943.60 296
16944.82 308
16946.05 311
16947.28 310
16948.51 308
16949.74 281
16950.97 279
16952.20 305
16953.43 316
16954.66 297
16955.89 299
16957.12 310
16958.34 303
16959.57 310
16960.80 317
16962.03 288
16963.26 322
16964.49 284
16965.72 316
16966.95 277
16968.18 310
16969.41 282
16970.64 294
16971.87 284
16973.10 293
16974.33 281
16975.56 288
16976.79 279
16978.02 298
16979.25 283
16980.48 262
16981.71 297
16982.94 270
16984.17 318
16985.40 300
16986.63 290
16987.86 296
16989.09 306
16990.32 289
16991.55 305
16992.79 296
16994.02 280
16995.25 299
16996.48 278
16997.71 284
16998.94 326
17000.17 297
17001.40 295
17002.63 289
17003.86 299
17005.09 327
17006.32 307
17007.56 310
17008.79 282
17010.02 283
17011.25 305
17012.48 294
17013.71 280
17014.94 309
17016.18 290
17017.41 292
17018.64 272
17019.87 321
17021.10 305
17022.33 294
17023.57 284
17024.80 262
17026.03 286
17027.26 275
17028.49 249
17029.72 266
17030.96 301
17032.19 275
17033.42 281
17034.65 280
17035.88 303
17037.12 311
17038.35 274
17039.58 283
17040.81 282
17042.05 317
17043.28 298
17044.51 274
17045.74 284
17046.98 267
17048.21 273
17049.44 274
17050.67 282
17051.91 291
17053.14 292
17054.37 292
17055.61 283
17056.84 249
17058.07 293
17059.30 260
17060.54 244
17061.77 258
17063.00 273
17064.24 259
17065.47 264
17066.70 262
17067.94 270
17069.17 258
17070.40 285
17071.64 268
17072.87 278
17074.10 290
17075.34 266
17076.57 268
17077.81 265
17079.04 281
17080.27 263
17081.51 291
17082.74 268
17083.97 270
17085.21 287
17086.44 248
17087.68 236
17088.91 263
17090.15 288
17091.38 279
17092.61 269
17093.85 233
17095.08 268
17096.32 251
17097.55 266
17098.79 265
17100.02 244
17101.25 255
17102.49 288
17103.72 294
17104.96 275
17106.19 260
17107.43 272
17108.66 269
17109.90 271
17111.13 263
17112.37 272
17113.60 256
17114.84 252
17116.07 260
17117.31 248
17118.54 251
17119.78 281
17121.01 259
17122.25 273
17123.48 243
17124.72 255
17125.95 264
17127.19 272
17128.43 258
17129.66 246
17130.90 250
17132.13 285
17133.37 243
17134.60 289
17135.84 244
17137.08 261
17138.31 263
17139.55 261
17140.78 266
17142.02 272
17143.26 244
17144.49 273
17145.73 250
17146.96 240
17148.20 269
17149.44 235
17150.67 261
17151.91 253
17153.15 246
17154.38 272
17155.62 271
17156.85 256
17158.09 280
17159.33 255
17160.56 273
17161.80 269
17163.04 254
17164.28 256
17165.51 268
17166.75 265
17167.99 244
17169.22 268
17170.46 243
17171.70 253
17172.93 233
17174.17 234
17175.41 250
17176.65 277
17177.88 238
17179.12 258
17180.36 270
17181.60 250
17182.83 248
17184.07 269
17185.31 271
17186.55 237
17187.78 235
17189.02 269
17190.26 272
17191.50 255
17192.73 240
17193.97 230
17195.21 249
17196.45 259
17197.69 244
17198.92 246
17200.16 252
17201.40 254
17202.64 235
17203.88 251
17205.12 228
17206.35 253
17207.59 221
17208.83 255
17210.07 241
17211.31 257
17212.55 238
17213.78 234
17215.02 236
17216.26 249
17217.50 250
17218.74 207
17219.98 228
17221.22 249
17222.46 275
17223.69 229
17224.93 290
17226.17 249
17227.41 224
17228.65 222
17229.89 243
17231.13 254
17232.37 270
17233.61 240
17234.85 226
17236.09 225
17237.33 246
17238.57 249
17239.81 246
17241.04 239
17242.28 245
17243.52 266
17244.76 231
17246.00 234
17247.24 250
17248.48 239
17249.72 224
17250.96 238
17252.20 250
17253.44 227
17254.68 211
17255.92 225
17257.16 239
17258.40 239
17259.64 268
17260.88 240
17262.12 234
17263.37 242
17264.61 223
17265.85 215
17267.09 252
17268.33 238
17269.57 230
17270.81 208
17272.05 207
17273.29 239
17274.53 229
17275.77 228
17277.01 240
17278.25 209
17279.49 252
17280.74 263
17281.98 240
17283.22 232
17284.46 241
17285.70 220
17286.94 229
17288.18 228
17289.42 232
17290.66 235
17291.91 230
17293.15 221
17294.39 267
17295.63 227
17296.87 232
17298.11 237
17299.36 227
17300.60 251
17301.84 232
17303.08 224
17304.32 226
17305.56 212
17306.81 248
17308.05 221
17309.29 202
17310.53 236
17311.77 244
17313.02 256
17314.26 230
17315.50 237
17316.74 229
17317.99 241
17319.23 253
17320.47 249
17321.71 226
17322.96 219
17324.20 237
17325.44 237
17326.68 227
17327.93 241
17329.17 243
17330.41 219
17331.65 223
17332.90 224
17334.14 237
17335.38 231
17336.63 227
17337.87 248
17339.11 234
17340.36 243
17341.60 241
17342.84 232
17344.09 231
17345.33 239
17346.57 256
17347.82 239
17349.06 237
17350.30 246
17351.55 246
17352.79 239
17354.03 222
17355.28 228
17356.52 242
17357.76 233
17359.01 222
17360.25 225
17361.50 244
17362.74 254
17363.98 239
17365.23 240
17366.47 235
17367.72 237
17368.96 261
17370.21 240
17371.45 213
17372.69 227
17373.94 230
17375.18 231
17376.43 219
17377.67 229
17378.92 262
17380.16 264
17381.41 251
17382.65 244
17383.89 246
17385.14 231
17386.38 232
17387.63 248
17388.87 238
17390.12 227
17391.36 212
17392.61 235
17393.85 234
17395.10 224
17396.34 242
17397.59 214
17398.83 241
17400.08 212
17401.33 226
17402.57 224
17403.82 219
17405.06 219
17406.31 253
17407.55 228
17408.80 226
17410.04 235
17411.29 246
17412.54 253
17413.78 235
17415.03 221
17416.27 236
17417.52 233
17418.76 244
17420.01 217
17421.26 245
17422.50 266
17423.75 235
17425.00 225
17426.24 247
17427.49 213
17428.73 222
17429.98 259
17431.23 232
17432.47 235
17433.72 239
17434.97 243
17436.21 238
17437.46 248
17438.71 208
17439.95 229
17441.20 233
17442.45 249
17443.69 227
17444.94 222
17446.19 246
17447.43 270
17448.68 248
17449.93 238
17451.18 256
17452.42 255
17453.67 247
17454.92 244
17456.16 240
17457.41 229
17458.66 240
17459.91 260
17461.15 224
17462.40 241
17463.65 217
17464.90 257
17466.14 242
17467.39 237
17468.64 210
17469.89 206
17471.14 218
17472.38 229
17473.63 239
17474.88 239
17476.13 247
17477.38 234
17478.62 239
17479.87 242
17481.12 228
17482.37 255
17483.62 236
17484.86 252
17486.11 252
17487.36 252
17488.61 269
17489.86 265
17491.11 260
17492.36 243
17493.60 222
17494.85 252
17496.10 280
17497.35 267
17498.60 242
17499.85 233
17501.10 247
17502.35 242
17503.59 245
17504.84 225
17506.09 260
17507.34 274
17508.59 243
17509.84 243
17511.09 248
17512.34 231
17513.59 242
17514.84 250
17516.09 259
17517.34 251
17518.59 251
17519.84 249
17521.09 274
17522.33 257
17523.58 248
17524.83 267
17526.08 273
17527.33 278
17528.58 268
17529.83 267
17531.08 262
17532.33 254
17533.58 251
17534.83 233
17536.08 253
17537.33 251
17538.58 273
17539.83 256
17541.09 269
17542.34 273
17543.59 277
17544.84 261
17546.09 304
17547.34 266
17548.59 247
17549.84 244
17551.09 254
17552.34 239
17553.59 247
17554.84 253
17556.09 261
17557.34 250
17558.59 248
17559.85 261
17561.10 244
17562.35 256
17563.60 270
17564.85 253
17566.10 252
17567.35 257
17568.60 261
17569.86 243
17571.11 261
17572.36 247
17573.61 263
17574.86 259
17576.11 268
17577.36 277
17578.62 279
17579.87 272
17581.12 251
17582.37 266
17583.62 261
17584.87 260
17586.13 264
17587.38 266
17588.63 257
17589.88 266
17591.13 276
17592.39 279
17593.64 248
17594.89 232
17596.14 243
17597.40 236
17598.65 222
17599.90 238
17601.15 248
17602.41 263
17603.66 265
17604.91 260
17606.16 272
17607.42 257
17608.67 284
17609.92 287
17611.17 279
17612.43 261
17613.68 258
17614.93 280
17616.19 260
17617.44 253
17618.69 245
17619.95 257
17621.20 260
17622.45 276
17623.71 229
17624.96 283
17626.21 242
17627.47 257
17628.72 276
17629.97 274
17631.23 258
17632.48 248
17633.73 237
17634.99 252
17636.24 255
17637.49 278
17638.75 261
17640.00 236
17641.26 254
17642.51 223
17643.76 261
17645.02 261
17646.27 286
17647.53 252
17648.78 275
17650.03 258
17651.29 236
17652.54 242
17653.80 241
17655.05 252
17656.31 242
17657.56 261
17658.82 257
17660.07 238
17661.32 255
17662.58 266
17663.83 245
17665.09 255
17666.34 231
17667.60 247
17668.85 256
17670.11 254
17671.36 240
17672.62 245
17673.87 237
17675.13 225
17676.38 252
17677.64 234
17678.89 242
17680.15 247
17681.40 250
17682.66 232
17683.92 243
17685.17 235
17686.43 248
17687.68 236
17688.94 279
17690.19 228
17691.45 220
17692.70 256
17693.96 254
17695.22 227
17696.47 253
17697.73 227
17698.98 219
17700.24 263
17701.50 242
17702.75 228
17704.01 230
17705.26 246
17706.52 231
17707.78 245
17709.03 230
17710.29 219
17711.55 221
17712.80 216
17714.06 234
17715.32 217
17716.57 211
17717.83 229
17719.09 256
17720.34 238
17721.60 235
17722.86 238
17724.11 252
17725.37 214
17726.63 229
17727.88 232
17729.14 241
17730.40 208
17731.65 231
17732.91 211
17734.17 224
17735.43 239
17736.68 226
17737.94 235
17739.20 236
17740.46 217
17741.71 206
17742.97 239
17744.23 264
17745.49 241
17746.74 253
17748.00 239
17749.26 226
17750.52 228
17751.77 241
17753.03 243
17754.29 235
17755.55 236
17756.81 235
17758.06 226
17759.32 244
17760.58 227
17761.84 225
17763.10 245
17764.35 248
17765.61 213
17766.87 237
17768.13 225
17769.39 233
17770.65 256
17771.91 245
17773.16 248
17774.42 255
17775.68 247
17776.94 243
17778.20 241
17779.46 237
17780.72 266
17781.98 258
17783.23 252
17784.49 234
17785.75 247
17787.01 212
17788.27 233
17789.53 223
17790.79 228
17792.05 212
17793.31 226
17794.57 225
17795.83 217
17797.09 227
17798.34 236
17799.60 235
17800.86 203
17802.12 241
17803.38 258
17804.64 224
17805.90 196
17807.16 212
17808.42 223
17809.68 252
17810.94 224
17812.20 205
17813.46 247
17814.72 216
17815.98 245
17817.24 211
17818.50 205
17819.76 219
17821.02 239
17822.28 223
17823.54 210
17824.80 209
17826.06 244
17827.33 218
17828.59 185
17829.85 220
17831.11 233
17832.37 219
17833.63 225
17834.89 215
17836.15 223
17837.41 211
17838.67 192
17839.93 228
17841.19 237
17842.45 208
17843.72 219
17844.98 226
17846.24 226
17847.50 210
17848.76 225
17850.02 221
17851.28 225
17852.54 221
17853.81 221
17855.07 210
17856.33 195
17857.59 201
17858.85 226
17860.11 221
17861.38 189
17862.64 216
17863.90 216
17865.16 205
17866.42 218
17867.68 195
17868.95 228
17870.21 227
17871.47 214
17872.73 225
17874.00 205
17875.26 220
17876.52 224
17877.78 214
17879.04 220
17880.31 204
17881.57 198
17882.83 212
17884.09 218
17885.36 223
17886.62 201
17887.88 196
17889.14 226
17890.41 217
17891.67 225
17892.93 207
17894.20 209
17895.46 202
17896.72 236
17897.98 215
17899.25 212
17900.51 224
17901.77 213
17903.04 190
17904.30 228
17905.56 201
17906.83 217
17908.09 229
17909.35 208
17910.62 206
17911.88 220
17913.14 202
17914.41 191
17915.67 224
17916.93 190
17918.20 201
17919.46 208
17920.73 235
17921.99 200
17923.25 212
17924.52 213
17925.78 205
17927.05 204
17928.31 210
17929.57 226
17930.84 193
17932.10 208
17933.37 223
17934.63 218
17935.90 209
17937.16 229
17938.42 218
17939.69 232
17940.95 218
17942.22 201
17943.48 199
17944.75 210
17946.01 198
17947.28 204
17948.54 210
17949.81 186
17951.07 210
17952.34 213
17953.60 235
17954.87 204
17956.13 211
17957.40 224
17958.66 222
17959.93 193
17961.19 237
17962.46 235
17963.72 222
17964.99 206
17966.25 222
17967.52 238
17968.78 217
17970.05 216
17971.31 206
17972.58 219
17973.85 186
17975.11 207
17976.38 238
17977.64 226
17978.91 200
17980.18 238
17981.44 229
17982.71 213
17983.97 205
17985.24 212
17986.51 207
17987.77 218
17989.04 198
17990.30 199
17991.57 230
17992.84 191
17994.10 218
17995.37 213
17996.64 213
17997.90 222
17999.17 230
18000.44 231
18001.70 211
18002.97 222
18004.24 221
18005.50 238
18006.77 209
18008.04 208
18009.30 218
18010.57 218
18011.84 206
18013.10 237
18014.37 219
18015.64 220
18016.91 207
18018.17 206
18019.44 205
18020.71 218
18021.97 229
18023.24 220
18024.51 221
18025.78 211
18027.04 174
18028.31 197
18029.58 206
18030.85 219
18032.12 213
18033.38 205
18034.65 202
18035.92 209
18037.19 228
18038.45 210
18039.72 212
18040.99 223
18042.26 202
18043.53 209
18044.80 207
18046.06 195
18047.33 207
18048.60 206
18049.87 217
18051.14 196
18052.40 203
18053.67 224
18054.94 193
18056.21 238
18057.48 199
18058.75 232
18060.02 208
18061.29 228
18062.55 215
18063.82 216
18065.09 242
18066.36 210
18067.63 208
18068.90 209
18070.17 225
18071.44 234
18072.71 230
18073.98 226
18075.24 245
18076.51 206
18077.78 233
18079.05 223
18080.32 232
18081.59 218
18082.86 225
18084.13 226
18085.40 217
18086.67 217
18087.94 215
18089.21 232
18090.48 219
18091.75 200
18093.02 221
18094.29 251
18095.56 207
18096.83 224
18098.10 220
18099.37 208
18100.64 194
18101.91 215
18103.18 240
18104.45 216
18105.72 211
18106.99 226
18108.26 229
18109.53 249
18110.80 245
18112.07 210
18113.34 208
18114.61 228
18115.88 217
18117.15 249
18118.43 227
18119.70 206
18120.97 239
18122.24 237
18123.51 223
18124.78 224
18126.05 232
18127.32 208
18128.59 225
18129.86 249
18131.14 220
18132.41 251
18133.68 227
18134.95 236
18136.22 213
18137.49 209
18138.76 215
18140.04 222
18141.31 207
18142.58 224
18143.85 212
18145.12 213
18146.39 212
18147.67 223
18148.94 219
18150.21 234
18151.48 240
18152.75 215
18154.02 222
18155.30 226
18156.57 204
18157.84 228
18159.11 209
18160.39 238
18161.66 250
18162.93 205
18164.20 225
18165.47 228
18166.75 233
18168.02 234
18169.29 233
18170.56 235
18171.84 211
18173.11 214
18174.38 240
18175.66 228
18176.93 217
18178.20 215
18179.47 228
18180.75 219
18182.02 214
18183.29 222
18184.57 233
18185.84 212
18187.11 235
18188.39 232
18189.66 230
18190.93 200
18192.21 214
18193.48 223
18194.75 230
18196.03 212
18197.30 215
18198.57 212
18199.85 214
18201.12 220
18202.39 195
18203.67 221
18204.94 232
18206.22 222
18207.49 218
18208.76 218
18210.04 210
18211.31 243
18212.59 251
18213.86 235
18215.13 221
18216.41 223
18217.68 208
18218.96 215
18220.23 227
18221.51 214
18222.78 211
18224.05 210
18225.33 209
18226.60 204
18227.88 207
18229.15 202
18230.43 218
18231.70 206
18232.98 220
18234.25 209
18235.53 223
18236.80 219
18238.08 243
18239.35 194
18240.63 198
18241.90 217
18243.18 227
18244.45 208
18245.73 219
18247.00 208
18248.28 231
18249.55 222
18250.83 217
18252.10 178
18253.38 203
18254.65 224
18255.93 211
18257.21 202
18258.48 214
18259.76 235
18261.03 220
18262.31 227
18263.58 238
18264.86 206
18266.14 221
18267.41 220
18268.69 218
18269.96 207
18271.24 209
18272.52 202
18273.79 209
18275.07 216
18276.35 209
18277.62 221
18278.90 232
18280.17 229
18281.45 208
18282.73 210
18284.00 204
18285.28 205
18286.56 211
18287.83 211
18289.11 232
18290.39 220
18291.66 215
18292.94 244
18294.22 218
18295.50 218
18296.77 236
18298.05 248
18299.33 236
18300.60 233
18301.88 206
18303.16 228
18304.43 246
18305.71 212
18306.99 190
18308.27 209
18309.54 201
18310.82 202
18312.10 198
18313.38 225
18314.65 199
18315.93 199
18317.21 211
18318.49 212
18319.77 216
18321.04 217
18322.32 230
18323.60 215
18324.88 212
18326.16 217
18327.43 224
18328.71 237
18329.99 217
18331.27 197
18332.55 199
18333.82 206
18335.10 172
18336.38 222
18337.66 197
18338.94 222
18340.22 213
18341.50 194
18342.77 196
18344.05 221
18345.33 189
18346.61 209
18347.89 215
18349.17 218
18350.45 225
18351.73 214
18353.00 188
18354.28 209
18355.56 211
18356.84 215
18358.12 207
18359.40 211
18360.68 230
18361.96 209
18363.24 225
18364.52 203
18365.80 206
18367.08 211
18368.36 215
18369.64 223
18370.91 210
18372.19 198
18373.47 194
18374.75 202
18376.03 207
18377.31 211
18378.59 208
18379.87 236
18381.15 210
18382.43 234
18383.71 200
18384.99 215
18386.27 200
18387.55 190
18388.83 211
18390.11 217
18391.39 217
18392.67 204
18393.95 211
18395.24 204
18396.52 223
18397.80 235
18399.08 241
18400.36 225
18401.64 227
18402.92 219
18404.20 193
18405.48 193
18406.76 211
18408.04 213
18409.32 218
18410.60 201
18411.89 202
18413.17 232
18414.45 220
18415.73 209
18417.01 223
18418.29 208
18419.57 216
18420.85 204
18422.13 218
18423.42 212
18424.70 210
18425.98 198
18427.26 218
18428.54 231
18429.82 210
18431.11 217
18432.39 224
18433.67 216
18434.95 216
18436.23 215
18437.51 217
18438.80 193
18440.08 220
18441.36 222
18442.64 210
18443.93 206
18445.21 224
18446.49 209
18447.77 219
18449.05 210
18450.34 185
18451.62 223
18452.90 207
18454.18 212
18455.47 186
18456.75 197
18458.03 198
18459.31 221
18460.60 233
18461.88 227
18463.16 210
18464.45 201
18465.73 203
18467.01 207
18468.29 220
18469.58 217
18470.86 212
18472.14 206
18473.43 200
18474.71 224
18475.99 226
18477.28 188
18478.56 222
18479.84 207
18481.13 221
18482.41 199
18483.69 216
18484.98 199
18486.26 201
18487.54 201
18488.83 213
18490.11 209
18491.40 226
18492.68 206
18493.96 210
18495.25 234
18496.53 230
18497.81 228
18499.10 199
18500.38 238
18501.67 215
18502.95 228
18504.24 225
18505.52 232
18506.80 214
18508.09 219
18509.37 205
18510.66 209
18511.94 196
18513.23 215
18514.51 233
18515.80 224
18517.08 207
18518.37 211
18519.65 228
18520.93 231
18522.22 221
18523.50 243
18524.79 205
18526.07 220
18527.36 226
18528.64 210
18529.93 232
18531.21 195
18532.50 235
18533.79 230
18535.07 207
18536.36 203
18537.64 204
18538.93 221
18540.21 199
18541.50 204
18542.78 187
18544.07 221
18545.35 210
18546.64 235
18547.93 224
18549.21 226
18550.50 227
18551.78 236
18553.07 225
18554.36 212
18555.64 235
18556.93 220
18558.21 253
18559.50 220
18560.79 240
18562.07 224
18563.36 230
18564.64 219
18565.93 207
18567.22 218
18568.50 208
18569.79 213
18571.08 235
18572.36 237
18573.65 235
18574.94 252
18576.22 228
18577.51 222
18578.80 211
18580.08 229
18581.37 289
18582.66 240
18583.95 260
18585.23 238
18586.52 250
18587.81 234
18589.09 223
18590.38 223
18591.67 235
18592.96 230
18594.24 249
18595.53 220
18596.82 240
18598.11 234
18599.39 239
18600.68 251
18601.97 234
18603.26 250
18604.54 268
18605.83 252
18607.12 235
18608.41 263
18609.69 275
18610.98 274
18612.27 247
18613.56 262
18614.85 259
18616.13 252
18617.42 246
18618.71 251
18620.00 274
18621.29 283
18622.58 243
18623.86 242
18625.15 268
18626.44 241
18627.73 263
18629.02 245
18630.31 234
18631.60 232
18632.88 255
18634.17 242
18635.46 245
18636.75 226
18638.04 256
18639.33 239
18640.62 224
18641.91 214
18643.20 224
18644.48 226
18645.77 213
18647.06 223
18648.35 224
18649.64 246
18650.93 224
18652.22 229
18653.51 208
18654.80 215
18656.09 227
18657.38 247
18658.67 219
18659.96 230
18661.25 212
18662.54 235
18663.83 193
18665.12 223
18666.41 221
18667.70 231
18668.99 238
18670.28 198
18671.57 237
18672.86 196
18674.15 216
18675.44 227
18676.73 248
18678.02 203
18679.31 224
18680.60 253
18681.89 221
18683.18 206
18684.47 209
18685.76 216
18687.05 225
18688.34 232
18689.63 214
18690.92 231
18692.21 229
18693.50 226
18694.79 220
18696.08 223
18697.38 199
18698.67 215
18699.96 224
18701.25 231
18702.54 200
18703.83 231
18705.12 215
18706.41 218
18707.70 214
18709.00 219
18710.29 226
18711.58 207
18712.87 222
18714.16 178
18715.45 225
18716.74 215
18718.04 216
18719.33 202
18720.62 222
18721.91 241
18723.20 209
18724.50 219
18725.79 214
18727.08 208
18728.37 205
18729.66 212
18730.96 213
18732.25 241
18733.54 244
18734.83 239
18736.12 206
18737.42 221
18738.71 227
18740.00 230
18741.29 207
18742.59 223
18743.88 217
18745.17 225
18746.46 224
18747.76 211
18749.05 244
18750.34 228
18751.63 228
18752.93 217
18754.22 219
18755.51 201
18756.81 215
18758.10 236
18759.39 230
18760.69 228
18761.98 213
18763.27 208
18764.56 203
18765.86 213
18767.15 225
18768.44 214
18769.74 202
18771.03 221
18772.33 220
18773.62 237
18774.91 237
18776.21 211
18777.50 205
18778.79 212
18780.09 214
18781.38 225
18782.67 224
18783.97 229
18785.26 231
18786.56 218
18787.85 213
18789.14 204
18790.44 212
18791.73 209
18793.03 221
18794.32 204
18795.62 220
18796.91 216
18798.20 237
18799.50 213
18800.79 203
18802.09 203
18803.38 200
18804.68 218
18805.97 202
18807.27 210
18808.56 200
18809.86 222
18811.15 210
18812.45 218
18813.74 208
18815.04 245
18816.33 236
18817.63 208
18818.92 205
18820.22 203
18821.51 233
18822.81 223
18824.10 214
18825.40 197
18826.69 231
18827.99 245
18829.28 225
18830.58 225
18831.87 224
18833.17 240
18834.47 233
18835.76 234
18837.06 234
18838.35 208
18839.65 240
18840.95 229
18842.24 214
18843.54 201
18844.83 219
18846.13 237
18847.43 233
18848.72 222
18850.02 215
18851.31 222
18852.61 215
18853.91 238
18855.20 245
18856.50 224
18857.80 232
18859.09 223
18860.39 230
18861.69 195
18862.98 202
18864.28 233
18865.58 233
18866.87 217
18868.17 216
18869.47 194
18870.76 211
18872.06 210
18873.36 222
18874.65 220
18875.95 208
18877.25 188
18878.54 199
18879.84 211
18881.14 210
18882.44 194
18883.73 227
18885.03 223
18886.33 201
18887.63 218
18888.92 192
18890.22 214
18891.52 200
18892.82 217
18894.11 197
18895.41 203
18896.71 179
18898.01 208
18899.31 209
18900.60 207
18901.90 225
18903.20 214
18904.50 218
18905.80 190
18907.09 215
18908.39 211
18909.69 232
18910.99 231
18912.29 200
18913.59 217
18914.88 217
18916.18 183
18917.48 202
18918.78 192
18920.08 200
18921.38 199
18922.67 213
18923.97 203
18925.27 202
18926.57 203
18927.87 221
18929.17 193
18930.47 226
18931.77 218
18933.07 207
18934.37 226
18935.66 209
18936.96 207
18938.26 204
18939.56 216
18940.86 209
18942.16 201
18943.46 191
18944.76 210
18946.06 198
18947.36 199
18948.66 214
18949.96 197
18951.26 192
18952.56 228
18953.86 197
18955.16 185
18956.46 205
18957.76 211
18959.06 212
18960.36 191
18961.66 205
18962.96 197
18964.26 188
18965.56 186
18966.86 198
18968.16 228
18969.46 215
18970.76 197
18972.06 205
18973.36 207
18974.66 215
18975.96 212
18977.26 200
18978.56 209
18979.86 187
18981.16 206
18982.46 192
18983.76 201
18985.06 181
18986.37 200
18987.67 201
18988.97 202
18990.27 201
18991.57 202
18992.87 177
18994.17 180
18995.47 207
18996.77 218
18998.07 193
18999.38 195
19000.68 206
19001.98 196
19003.28 204
19004.58 193
19005.88 217
19007.18 202
19008.49 182
19009.79 183
19011.09 214
19012.39 180
19013.69 166
19015.00 211
19016.30 201
19017.60 181
19018.90 167
19020.20 218
19021.51 181
19022.81 191
19024.11 181
19025.41 206
19026.71 184
19028.02 204
19029.32 193
19030.62 191
19031.92 179
19033.23 210
19034.53 200
19035.83 186
19037.13 213
19038.44 189
19039.74 209
19041.04 200
19042.34 207
19043.65 176
19044.95 199
19046.25 170
19047.56 164
19048.86 188
19050.16 190
19051.47 186
19052.77 193
19054.07 186
19055.37 180
19056.68 202
19057.98 169
19059.28 219
19060.59 189
19061.89 188
19063.20 208
19064.50 223
19065.80 190
19067.11 200
19068.41 193
19069.71 227
19071.02 201
19072.32 179
19073.62 190
19074.93 189
19076.23 187
19077.54 217
19078.84 217
19080.14 199
19081.45 199
19082.75 194
19084.06 208
19085.36 188
19086.67 178
19087.97 203
19089.27 202
19090.58 204
19091.88 194
19093.19 179
19094.49 177
19095.80 191
19097.10 189
19098.41 199
19099.71 195
19101.02 175
19102.32 206
19103.63 208
19104.93 210
19106.24 203
19107.54 200
19108.85 221
19110.15 209
19111.46 188
19112.76 209
19114.07 196
19115.37 203
19116.68 210
19117.98 201
19119.29 183
19120.59 204
19121.90 207
19123.20 205
19124.51 200
19125.82 192
19127.12 210
19128.43 210
19129.73 201
19131.04 191
19132.34 206
19133.65 200
19134.96 196
19136.26 177
19137.57 186
19138.87 173
19140.18 173
19141.49 187
19142.79 197
19144.10 192
19145.41 192
19146.71 184
19148.02 206
19149.32 189
19150.63 189
19151.94 198
19153.24 202
19154.55 190
19155.86 183
19157.16 202
19158.47 172
19159.78 199
19161.08 184
19162.39 211
19163.70 200
19165.01 210
19166.31 205
19167.62 200
19168.93 206
19170.23 193
19171.54 192
19172.85 187
19174.16 177
19175.46 195
19176.77 206
19178.08 179
19179.39 185
19180.69 162
19182.00 208
19183.31 167
19184.62 214
19185.92 184
19187.23 199
19188.54 188
19189.85 200
19191.15 214
19192.46 200
19193.77 201
19195.08 188
19196.39 193
19197.69 204
19199.00 195
19200.31 196
19201.62 219
19202.93 182
19204.24 185
19205.54 197
19206.85 214
19208.16 190
19209.47 194
19210.78 189
19212.09 192
19213.40 188
19214.70 205
19216.01 197
19217.32 206
19218.63 201
19219.94 186
19221.25 204
19222.56 183
19223.87 189
19225.18 186
19226.48 207
19227.79 185
19229.10 201
19230.41 195
19231.72 181
19233.03 198
19234.34 198
19235.65 183
19236.96 191
19238.27 209
19239.58 191
19240.89 200
19242.20 194
19243.51 192
19244.82 193
19246.13 205
19247.44 193
19248.75 189
19250.06 192
19251.37 184
19252.67 188
19253.98 184
19255.30 183
19256.61 201
19257.92 215
19259.23 197
19260.54 215
19261.85 192
19263.16 206
19264.47 193
19265.78 233
19267.09 178
19268.40 190
19269.71 201
19271.02 187
19272.33 186
19273.64 178
19274.95 187
19276.26 182
19277.57 167
19278.88 181
19280.19 191
19281.51 205
19282.82 190
19284.13 174
19285.44 188
19286.75 188
19288.06 190
19289.37 194
19290.68 191
19291.99 203
19293.31 198
19294.62 187
19295.93 187
19297.24 177
19298.55 204
19299.86 202
19301.18 189
19302.49 186
19303.80 201
19305.11 185
19306.42 183
19307.73 194
19309.05 169
19310.36 173
19311.67 181
19312.98 197
19314.29 185
19315.61 185
19316.92 206
19318.23 204
19319.54 205
19320.85 184
19322.17 184
19323.48 189
19324.79 223
19326.10 185
19327.42 182
19328.73 176
19330.04 181
19331.35 177
19332.67 204
19333.98 193
19335.29 199
19336.61 178
19337.92 165
19339.23 187
19340.54 172
19341.86 195
19343.17 179
19344.48 214
19345.80 195
19347.11 198
19348.42 180
19349.74 188
19351.05 197
19352.36 202
19353.68 180
19354.99 200
19356.30 201
19357.62 193
19358.93 220
19360.24 179
19361.56 197
19362.87 181
19364.19 197
19365.50 185
19366.81 170
19368.13 191
19369.44 188
19370.75 184
19372.07 200
19373.38 188
19374.70 202
19376.01 192
19377.33 191
19378.64 189
19379.95 179
19381.27 174
19382.58 180
19383.90 207
19385.21 184
19386.53 196
19387.84 207
19389.16 180
19390.47 179
19391.78 185
19393.10 169
19394.41 200
19395.73 181
19397.04 176
19398.36 202
19399.67 191
19400.99 178
19402.30 178
19403.62 188
19404.93 163
19406.25 183
19407.56 191
19408.88 184
19410.20 193
19411.51 190
19412.83 193
19414.14 195
19415.46 191
19416.77 193
19418.09 180
19419.40 186
19420.72 181
19422.03 191
19423.35 177
19424.67 195
19425.98 175
19427.30 192
19428.61 196
19429.93 194
19431.25 197
19432.56 183
19433.88 189
19435.19 158
19436.51 182
19437.83 190
19439.14 190
19440.46 177
19441.78 183
19443.09 184
19444.41 179
19445.73 173
19447.04 175
19448.36 184
19449.68 171
19450.99 180
19452.31 201
19453.63 190
19454.94 188
19456.26 200
19457.58 201
19458.89 180
19460.21 173
19461.53 183
19462.84 193
19464.16 180
19465.48 158
19466.80 198
19468.11 181
19469.43 169
19470.75 181
19472.07 186
19473.38 200
19474.70 180
19476.02 203
19477.34 174
19478.65 195
19479.97 197
19481.29 185
19482.61 194
19483.92 178
19485.24 180
19486.56 183
19487.88 199
19489.20 179
19490.51 194
19491.83 194
19493.15 178
19494.47 177
19495.79 187
19497.10 181
19498.42 199
19499.74 198
19501.06 184
19502.38 182
19503.70 187
19505.02 200
19506.33 176
19507.65 190
19508.97 179
19510.29 175
19511.61 189
19512.93 208
19514.25 179
19515.57 184
19516.88 191
19518.20 195
19519.52 206
19520.84 191
19522.16 171
19523.48 182
19524.80 192
19526.12 202
19527.44 166
19528.76 171
19530.08 184
19531.40 199
19532.71 179
19534.03 189
19535.35 186
19536.67 205
19537.99 199
19539.31 178
19540.63 190
19541.95 198
19543.27 151
19544.59 170
19545.91 209
19547.23 191
19548.55 191
19549.87 197
19551.19 195
19552.51 212
19553.83 172
19555.15 193
19556.47 218
19557.79 214
19559.11 190
19560.43 195
19561.75 186
19563.08 184
19564.40 196
19565.72 189
19567.04 173
19568.36 200
19569.68 196
19571.00 178
19572.32 202
19573.64 189
19574.96 197
19576.28 188
19577.60 209
19578.92 199
19580.25 178
19581.57 205
19582.89 189
19584.21 192
19585.53 186
19586.85 178
19588.17 193
19589.49 181
19590.82 191
19592.14 177
19593.46 191
19594.78 192
19596.10 199
19597.42 167
19598.75 184
19600.07 191
19601.39 178
19602.71 186
19604.03 199
19605.35 199
19606.68 176
19608.00 186
19609.32 188
19610.64 204
19611.96 191
19613.29 176
19614.61 172
19615.93 160
19617.25 163
19618.58 214
19619.90 193
19621.22 184
19622.54 170
19623.87 184
19625.19 186
19626.51 179
19627.83 190
19629.16 205
19630.48 198
19631.80 188
19633.13 174
19634.45 178
19635.77 195
19637.09 209
19638.42 211
19639.74 188
19641.06 172
19642.39 180
19643.71 216
19645.03 202
19646.36 193
19647.68 186
19649.00 172
19650.33 178
19651.65 198
19652.97 211
19654.30 208
19655.62 209
19656.94 188
19658.27 192
19659.59 187
19660.92 166
19662.24 184
19663.56 191
19664.89 212
19666.21 212
19667.54 190
19668.86 184
19670.18 196
19671.51 190
19672.83 202
19674.16 189
19675.48 187
19676.80 191
19678.13 204
19679.45 192
19680.78 176
19682.10 188
19683.43 195
19684.75 203
19686.08 175
19687.40 189
19688.73 192
19690.05 196
19691.38 195
19692.70 170
19694.02 185
19695.35 202
19696.67 201
19698.00 188
19699.33 180
19700.65 185
19701.98 196
19703.30 212
19704.63 185
19705.95 203
19707.28 192
19708.60 200
19709.93 201
19711.25 179
19712.58 181
19713.90 186
19715.23 177
19716.56 162
19717.88 181
19719.21 187
19720.53 194
19721.86 185
19723.18 193
19724.51 200
19725.84 196
19727.16 188
19728.49 196
19729.81 203
19731.14 190
19732.47 199
19733.79 189
19735.12 194
19736.45 171
19737.77 195
19739.10 193
19740.42 178
19741.75 165
19743.08 196
19744.40 204
19745.73 189
19747.06 171
19748.38 200
19749.71 213
19751.04 210
19752.37 183
19753.69 188
19755.02 178
19756.35 191
19757.67 199
19759.00 192
19760.33 184
19761.65 162
19762.98 199
19764.31 182
19765.64 180
19766.96 166
19768.29 190
19769.62 201
19770.95 175
19772.27 173
19773.60 186
19774.93 200
19776.26 193
19777.58 206
19778.91 195
19780.24 193
19781.57 182
19782.90 174
19784.22 188
19785.55 166
19786.88 172
19788.21 177
19789.54 179
19790.86 198
19792.19 176
19793.52 178
19794.85 200
19796.18 196
19797.51 202
19798.83 196
19800.16 189
19801.49 184
19802.82 192
19804.15 196
19805.48 171
19806.81 173
19808.13 182
19809.46 178
19810.79 177
19812.12 181
19813.45 172
19814.78 198
19816.11 170
19817.44 177
19818.77 187
19820.10 178
19821.42 184
19822.75 201
19824.08 194
19825.41 187
19826.74 206
19828.07 184
19829.40 183
19830.73 181
19832.06 182
19833.39 206
19834.72 186
19836.05 175
19837.38 169
19838.71 201
19840.04 184
19841.37 173
19842.70 186
19844.03 161
19845.36 193
19846.69 187
19848.02 216
19849.35 198
19850.68 182
19852.01 190
19853.34 181
19854.67 193
19856.00 185
19857.33 192
19858.66 210
19859.99 199
19861.32 186
19862.65 172
19863.98 204
19865.31 211
19866.64 207
19867.97 196
19869.30 186
19870.64 188
19871.97 202
19873.30 178
19874.63 191
19875.96 185
19877.29 196
19878.62 202
19879.95 169
19881.28 175
19882.62 170
19883.95 192
19885.28 192
19886.61 181
19887.94 196
19889.27 192
19890.60 171
19891.94 160
19893.27 189
19894.60 200
19895.93 182
19897.26 205
19898.59 190
19899.93 205
19901.26 187
19902.59 186
19903.92 188
19905.25 183
19906.59 159
19907.92 195
19909.25 185
19910.58 186
19911.91 191
19913.25 197
19914.58 178
19915.91 173
19917.24 175
19918.58 196
19919.91 190
19921.24 184
19922.57 162
19923.91 175
19925.24 181
19926.57 165
19927.90 172
19929.24 187
19930.57 175
19931.90 187
19933.24 179
19934.57 165
19935.90 175
19937.23 182
19938.57 187
19939.90 189
19941.23 192
19942.57 188
19943.90 185
19945.23 188
19946.57 170
19947.90 213
19949.23 180
19950.57 191
19951.90 159
19953.24 191
19954.57 190
19955.90 188
19957.24 171
19958.57 189
19959.90 168
19961.24 169
19962.57 186
19963.91 198
19965.24 203
19966.57 176
19967.91 194
19969.24 186
19970.58 200
19971.91 170
19973.24 178
19974.58 193
19975.91 190
19977.25 178
19978.58 195
19979.92 168
19981.25 172
19982.59 182
19983.92 181
19985.26 191
19986.59 171
19987.92 197
19989.26 200
19990.59 187
19991.93 178
19993.26 199
19994.60 179
19995.93 165
19997.27 205
19998.60 208
19999.94 195
20001.28 180
20002.61 163
20003.95 194
20005.28 188
20006.62 196
20007.95 187
20009.29 193
20010.62 169
20011.96 184
20013.29 185
20014.63 178
20015.97 180
20017.30 172
20018.64 183
20019.97 183
20021.31 171
20022.64 195
20023.98 206
20025.32 209
20026.65 200
20027.99 203
20029.32 198
20030.66 199
20032.00 210
20033.33 184
20034.67 183
20036.01 167
20037.34 214
20038.68 190
20040.02 177
20041.35 177
20042.69 182
20044.03 197
20045.36 191
20046.70 187
20048.04 203
20049.37 188
20050.71 198
20052.05 182
20053.38 178
20054.72 195
20056.06 189
20057.39 208
20058.73 194
20060.07 183
20061.41 195
20062.74 188
20064.08 191
20065.42 198
20066.76 172
20068.09 192
20069.43 205
20070.77 216
20072.11 196
20073.44 173
20074.78 204
20076.12 194
20077.46 196
20078.79 200
20080.13 199
20081.47 218
20082.81 212
20084.15 203
20085.48 197
20086.82 217
20088.16 201
20089.50 194
20090.84 197
20092.17 190
20093.51 180
20094.85 200
20096.19 197
20097.53 211
20098.87 184
20100.20 197
20101.54 190
20102.88 192
20104.22 189
20105.56 190
20106.90 190
20108.24 199
20109.58 189
20110.91 191
20112.25 177
20113.59 208
20114.93 182
20116.27 184
20117.61 195
20118.95 225
20120.29 183
20121.63 192
20122.97 190
20124.31 188
20125.65 198
20126.98 202
20128.32 186
20129.66 179
20131.00 160
20132.34 188
20133.68 193
20135.02 196
20136.36 185
