# Supplementary material for: MALDI-TOF MS typing enables the classification of brewing yeasts of the genus Saccharomyces to major beer styles
Source: PLoS One. 2017 Aug 9;12(8):e0181694. doi: 10.1371/journal.pone.0181694 (PMC5549903; doi:10.1371/journal.pone.0181694)
Supplement: S18 File — The directory includes 30 raw files and was zipped to “.zip”; the folder has one strain with 30 spectra; S1 Text explains the raw files with an example and Table 1 represents the yeast strain used within the experiment. (ZIP) [file pone.0181694.s021.zip › 52/FK28-Z-OG-Koe-Koe-YPG-18h-E-E_2016-09-30_2_0_A12_1.dat]

1999.98 2495
2000.40 2458
2000.82 2506
2001.24 2577
2001.66 2439
2002.09 2358
2002.51 2447
2002.93 2400
2003.35 2164
2003.78 2363
2004.20 2312
2004.62 2278
2005.04 2260
2005.47 2309
2005.89 2376
2006.31 2392
2006.73 2433
2007.16 2434
2007.58 2517
2008.00 2529
2008.42 2472
2008.85 2400
2009.27 2428
2009.69 2372
2010.12 2420
2010.54 2411
2010.96 2256
2011.39 2262
2011.81 2229
2012.23 2185
2012.66 2159
2013.08 2180
2013.50 2211
2013.93 2112
2014.35 2107
2014.77 2054
2015.20 2073
2015.62 2201
2016.04 2197
2016.47 2242
2016.89 2165
2017.31 2315
2017.74 2330
2018.16 2408
2018.59 2368
2019.01 2294
2019.43 2438
2019.86 2448
2020.28 2477
2020.71 2445
2021.13 2448
2021.55 2367
2021.98 2240
2022.40 2372
2022.83 2421
2023.25 2212
2023.68 2245
2024.10 2149
2024.52 2116
2024.95 2114
2025.37 2226
2025.80 2212
2026.22 2220
2026.65 2180
2027.07 2203
2027.50 2150
2027.92 2108
2028.35 2207
2028.77 2220
2029.20 2359
2029.62 2260
2030.05 2146
2030.47 2061
2030.90 2131
2031.32 2128
2031.75 2172
2032.17 2184
2032.60 2170
2033.02 2273
2033.45 2318
2033.88 2228
2034.30 2188
2034.73 2238
2035.15 2191
2035.58 2236
2036.00 2235
2036.43 2288
2036.86 2307
2037.28 2241
2037.71 2319
2038.13 2382
2038.56 2385
2038.98 2344
2039.41 2417
2039.84 2544
2040.26 2479
2040.69 2480
2041.12 2499
2041.54 2407
2041.97 2430
2042.39 2281
2042.82 2301
2043.25 2313
2043.67 2249
2044.10 2176
2044.53 2263
2044.95 2236
2045.38 2329
2045.81 2252
2046.23 2249
2046.66 2298
2047.09 2231
2047.51 2151
2047.94 2253
2048.37 2233
2048.80 2233
2049.22 2293
2049.65 2242
2050.08 2224
2050.50 2167
2050.93 2191
2051.36 2186
2051.79 2133
2052.21 2102
2052.64 2189
2053.07 2083
2053.50 2196
2053.92 2181
2054.35 2258
2054.78 2263
2055.21 2119
2055.63 2186
2056.06 2349
2056.49 2288
2056.92 2194
2057.35 2276
2057.77 2165
2058.20 2258
2058.63 2270
2059.06 2303
2059.49 2243
2059.92 2105
2060.34 2165
2060.77 2210
2061.20 2187
2061.63 2222
2062.06 2223
2062.49 2145
2062.91 2296
2063.34 2387
2063.77 2360
2064.20 2334
2064.63 2419
2065.06 2434
2065.49 2484
2065.91 2641
2066.34 2629
2066.77 2552
2067.20 2656
2067.63 2561
2068.06 2426
2068.49 2507
2068.92 2363
2069.35 2307
2069.78 2236
2070.21 2303
2070.63 2279
2071.06 2292
2071.49 2333
2071.92 2286
2072.35 2260
2072.78 2279
2073.21 2272
2073.64 2335
2074.07 2354
2074.50 2338
2074.93 2375
2075.36 2367
2075.79 2383
2076.22 2409
2076.65 2373
2077.08 2437
2077.51 2440
2077.94 2535
2078.37 2582
2078.80 2613
2079.23 2665
2079.66 2718
2080.09 2764
2080.52 2766
2080.95 2803
2081.38 2718
2081.81 2650
2082.24 2580
2082.67 2592
2083.10 2544
2083.54 2467
2083.97 2392
2084.40 2320
2084.83 2496
2085.26 2288
2085.69 2224
2086.12 2185
2086.55 2233
2086.98 2287
2087.41 2232
2087.84 2268
2088.28 2269
2088.71 2303
2089.14 2291
2089.57 2289
2090.00 2349
2090.43 2367
2090.86 2344
2091.29 2319
2091.73 2362
2092.16 2359
2092.59 2343
2093.02 2377
2093.45 2300
2093.88 2307
2094.32 2327
2094.75 2292
2095.18 2251
2095.61 2213
2096.04 2252
2096.48 2128
2096.91 2252
2097.34 2193
2097.77 2292
2098.20 2270
2098.64 2213
2099.07 2063
2099.50 2021
2099.93 2099
2100.37 2077
2100.80 2205
2101.23 2170
2101.66 2174
2102.10 2142
2102.53 2155
2102.96 2131
2103.39 2177
2103.83 2191
2104.26 2261
2104.69 2180
2105.13 2309
2105.56 2351
2105.99 2189
2106.42 2245
2106.86 2339
2107.29 2247
2107.72 2317
2108.16 2262
2108.59 2408
2109.02 2383
2109.46 2233
2109.89 2303
2110.32 2310
2110.76 2287
2111.19 2249
2111.62 2314
2112.06 2220
2112.49 2154
2112.92 2116
2113.36 2088
2113.79 2113
2114.23 2091
2114.66 2055
2115.09 2148
2115.53 2077
2115.96 2104
2116.40 2241
2116.83 2217
2117.26 2090
2117.70 2088
2118.13 2099
2118.57 2208
2119.00 2210
2119.44 2203
2119.87 2102
2120.30 2099
2120.74 2145
2121.17 2193
2121.61 2216
2122.04 2202
2122.48 2195
2122.91 2182
2123.35 2178
2123.78 2198
2124.22 2271
2124.65 2162
2125.09 2048
2125.52 2072
2125.96 2115
2126.39 2103
2126.83 2054
2127.26 2059
2127.70 2040
2128.13 2190
2128.57 2173
2129.00 2124
2129.44 2262
2129.87 2210
2130.31 2129
2130.74 2168
2131.18 2246
2131.62 2227
2132.05 2300
2132.49 2264
2132.92 2342
2133.36 2448
2133.79 2468
2134.23 2490
2134.67 2619
2135.10 2617
2135.54 2648
2135.97 2672
2136.41 2758
2136.85 2763
2137.28 2795
2137.72 2710
2138.16 2737
2138.59 2612
2139.03 2543
2139.46 2491
2139.90 2404
2140.34 2277
2140.77 2293
2141.21 2247
2141.65 2264
2142.08 2221
2142.52 2198
2142.96 2090
2143.39 2069
2143.83 2126
2144.27 2148
2144.70 2139
2145.14 2120
2145.58 2174
2146.02 2188
2146.45 2245
2146.89 2136
2147.33 2140
2147.76 2271
2148.20 2330
2148.64 2324
2149.08 2369
2149.51 2407
2149.95 2548
2150.39 2733
2150.83 2731
2151.26 2566
2151.70 2585
2152.14 2444
2152.58 2461
2153.01 2501
2153.45 2451
2153.89 2426
2154.33 2426
2154.77 2433
2155.20 2445
2155.64 2330
2156.08 2274
2156.52 2348
2156.96 2328
2157.40 2346
2157.83 2434
2158.27 2388
2158.71 2332
2159.15 2351
2159.59 2267
2160.03 2179
2160.46 2320
2160.90 2316
2161.34 2376
2161.78 2379
2162.22 2352
2162.66 2280
2163.10 2268
2163.54 2357
2163.97 2397
2164.41 2371
2164.85 2376
2165.29 2362
2165.73 2331
2166.17 2456
2166.61 2382
2167.05 2344
2167.49 2437
2167.93 2326
2168.37 2356
2168.80 2358
2169.24 2442
2169.68 2350
2170.12 2375
2170.56 2526
2171.00 2580
2171.44 2529
2171.88 2472
2172.32 2508
2172.76 2570
2173.20 2513
2173.64 2447
2174.08 2568
2174.52 2692
2174.96 2694
2175.40 2691
2175.84 2648
2176.28 2692
2176.72 2693
2177.16 2650
2177.60 2580
2178.04 2597
2178.48 2603
2178.92 2566
2179.36 2559
2179.80 2459
2180.24 2335
2180.69 2356
2181.13 2404
2181.57 2415
2182.01 2450
2182.45 2270
2182.89 2346
2183.33 2308
2183.77 2273
2184.21 2281
2184.65 2254
2185.09 2236
2185.53 2267
2185.98 2272
2186.42 2361
2186.86 2285
2187.30 2330
2187.74 2356
2188.18 2408
2188.62 2357
2189.07 2406
2189.51 2447
2189.95 2436
2190.39 2351
2190.83 2448
2191.27 2442
2191.71 2376
2192.16 2466
2192.60 2513
2193.04 2356
2193.48 2428
2193.92 2455
2194.37 2389
2194.81 2419
2195.25 2386
2195.69 2342
2196.13 2370
2196.58 2279
2197.02 2268
2197.46 2268
2197.90 2290
2198.35 2316
2198.79 2244
2199.23 2283
2199.67 2334
2200.12 2364
2200.56 2331
2201.00 2374
2201.44 2335
2201.89 2278
2202.33 2169
2202.77 2216
2203.21 2288
2203.66 2227
2204.10 2172
2204.54 2218
2204.99 2235
2205.43 2346
2205.87 2310
2206.32 2293
2206.76 2348
2207.20 2387
2207.65 2382
2208.09 2395
2208.53 2451
2208.98 2425
2209.42 2433
2209.86 2510
2210.31 2434
2210.75 2527
2211.19 2437
2211.64 2406
2212.08 2431
2212.53 2418
2212.97 2442
2213.41 2422
2213.86 2340
2214.30 2262
2214.74 2322
2215.19 2279
2215.63 2220
2216.08 2298
2216.52 2236
2216.97 2166
2217.41 2165
2217.85 2172
2218.30 2327
2218.74 2225
2219.19 2250
2219.63 2151
2220.08 2275
2220.52 2265
2220.97 2261
2221.41 2249
2221.86 2323
2222.30 2355
2222.74 2375
2223.19 2310
2223.63 2444
2224.08 2466
2224.52 2454
2224.97 2396
2225.41 2476
2225.86 2572
2226.30 2454
2226.75 2501
2227.20 2520
2227.64 2480
2228.09 2397
2228.53 2343
2228.98 2398
2229.42 2550
2229.87 2549
2230.31 2538
2230.76 2425
2231.20 2476
2231.65 2635
2232.10 2538
2232.54 2578
2232.99 2665
2233.43 2589
2233.88 2541
2234.33 2601
2234.77 2567
2235.22 2455
2235.66 2573
2236.11 2499
2236.56 2505
2237.00 2492
2237.45 2349
2237.90 2389
2238.34 2360
2238.79 2400
2239.23 2405
2239.68 2479
2240.13 2376
2240.57 2379
2241.02 2293
2241.47 2368
2241.91 2287
2242.36 2275
2242.81 2327
2243.25 2115
2243.70 2196
2244.15 2111
2244.60 2151
2245.04 2115
2245.49 2200
2245.94 2261
2246.38 2223
2246.83 2178
2247.28 2164
2247.73 2167
2248.17 2261
2248.62 2222
2249.07 2166
2249.52 2297
2249.96 2219
2250.41 2180
2250.86 2213
2251.31 2253
2251.75 2286
2252.20 2188
2252.65 2184
2253.10 2149
2253.54 2175
2253.99 2162
2254.44 2175
2254.89 2202
2255.34 2147
2255.79 2194
2256.23 2172
2256.68 2179
2257.13 2171
2257.58 2085
2258.03 2100
2258.47 2085
2258.92 2170
2259.37 2306
2259.82 2367
2260.27 2424
2260.72 2378
2261.17 2390
2261.61 2520
2262.06 2507
2262.51 2524
2262.96 2641
2263.41 2606
2263.86 2766
2264.31 2789
2264.76 2684
2265.21 2706
2265.65 2815
2266.10 2852
2266.55 2865
2267.00 2953
2267.45 2802
2267.90 2720
2268.35 2805
2268.80 2730
2269.25 2750
2269.70 2738
2270.15 2919
2270.60 2640
2271.05 2625
2271.50 2554
2271.95 2542
2272.40 2576
2272.85 2624
2273.30 2463
2273.75 2321
2274.20 2354
2274.65 2245
2275.10 2239
2275.55 2247
2276.00 2261
2276.45 2308
2276.90 2316
2277.35 2316
2277.80 2289
2278.25 2189
2278.70 2421
2279.15 2384
2279.60 2440
2280.05 2508
2280.50 2471
2280.95 2416
2281.40 2517
2281.85 2576
2282.30 2474
2282.75 2449
2283.20 2525
2283.66 2491
2284.11 2505
2284.56 2432
2285.01 2429
2285.46 2378
2285.91 2345
2286.36 2464
2286.81 2436
2287.26 2530
2287.72 2720
2288.17 2823
2288.62 2889
2289.07 2988
2289.52 3183
2289.97 3272
2290.42 3490
2290.88 3657
2291.33 3642
2291.78 3670
2292.23 3657
2292.68 3718
2293.13 3607
2293.59 3763
2294.04 3357
2294.49 3412
2294.94 3253
2295.39 3168
2295.85 3107
2296.30 3151
2296.75 3117
2297.20 2921
2297.65 2769
2298.11 2782
2298.56 2691
2299.01 2635
2299.46 2468
2299.92 2490
2300.37 2477
2300.82 2392
2301.27 2424
2301.73 2388
2302.18 2384
2302.63 2378
2303.09 2344
2303.54 2413
2303.99 2354
2304.44 2338
2304.90 2390
2305.35 2321
2305.80 2355
2306.26 2341
2306.71 2450
2307.16 2656
2307.62 2509
2308.07 2585
2308.52 2687
2308.98 2671
2309.43 2757
2309.88 2751
2310.34 2819
2310.79 2894
2311.24 2803
2311.70 2717
2312.15 2733
2312.60 2751
2313.06 2658
2313.51 2606
2313.97 2503
2314.42 2575
2314.87 2499
2315.33 2579
2315.78 2515
2316.24 2443
2316.69 2291
2317.14 2327
2317.60 2394
2318.05 2444
2318.51 2497
2318.96 2454
2319.42 2459
2319.87 2535
2320.32 2530
2320.78 2510
2321.23 2608
2321.69 2504
2322.14 2460
2322.60 2470
2323.05 2396
2323.51 2399
2323.96 2352
2324.42 2474
2324.87 2512
2325.33 2499
2325.78 2463
2326.24 2421
2326.69 2458
2327.15 2531
2327.60 2631
2328.06 2557
2328.51 2667
2328.97 2764
2329.42 2859
2329.88 2771
2330.33 2761
2330.79 2789
2331.25 2744
2331.70 2645
2332.16 2669
2332.61 2636
2333.07 2583
2333.52 2445
2333.98 2439
2334.44 2514
2334.89 2489
2335.35 2494
2335.80 2553
2336.26 2508
2336.72 2524
2337.17 2640
2337.63 2670
2338.08 2808
2338.54 2813
2339.00 2838
2339.45 2875
2339.91 2874
2340.37 2881
2340.82 2934
2341.28 2886
2341.74 2924
2342.19 2868
2342.65 2783
2343.11 2769
2343.56 2714
2344.02 2781
2344.48 2659
2344.93 2838
2345.39 2776
2345.85 2670
2346.30 2693
2346.76 2756
2347.22 2695
2347.67 2647
2348.13 2646
2348.59 2693
2349.05 2667
2349.50 2630
2349.96 2670
2350.42 2619
2350.88 2574
2351.33 2531
2351.79 2582
2352.25 2623
2352.71 2491
2353.16 2568
2353.62 2401
2354.08 2525
2354.54 2479
2355.00 2501
2355.45 2446
2355.91 2395
2356.37 2400
2356.83 2420
2357.29 2360
2357.74 2446
2358.20 2517
2358.66 2453
2359.12 2554
2359.58 2525
2360.04 2525
2360.49 2585
2360.95 2515
2361.41 2528
2361.87 2492
2362.33 2529
2362.79 2447
2363.24 2472
2363.70 2369
2364.16 2426
2364.62 2519
2365.08 2526
2365.54 2495
2366.00 2546
2366.46 2475
2366.92 2448
2367.37 2488
2367.83 2508
2368.29 2481
2368.75 2516
2369.21 2529
2369.67 2494
2370.13 2377
2370.59 2422
2371.05 2403
2371.51 2367
2371.97 2243
2372.43 2243
2372.89 2270
2373.35 2312
2373.81 2254
2374.27 2360
2374.73 2328
2375.19 2382
2375.65 2415
2376.11 2341
2376.57 2480
2377.03 2525
2377.49 2606
2377.95 2501
2378.41 2545
2378.87 2553
2379.33 2689
2379.79 2708
2380.25 2572
2380.71 2525
2381.17 2513
2381.63 2465
2382.09 2492
2382.55 2509
2383.01 2535
2383.47 2475
2383.93 2535
2384.39 2478
2384.85 2490
2385.31 2542
2385.77 2426
2386.24 2501
2386.70 2409
2387.16 2369
2387.62 2320
2388.08 2366
2388.54 2334
2389.00 2355
2389.46 2459
2389.92 2387
2390.39 2402
2390.85 2395
2391.31 2318
2391.77 2356
2392.23 2312
2392.69 2202
2393.15 2330
2393.62 2323
2394.08 2288
2394.54 2141
2395.00 2184
2395.46 2299
2395.92 2267
2396.39 2204
2396.85 2266
2397.31 2280
2397.77 2221
2398.23 2267
2398.70 2216
2399.16 2165
2399.62 2306
2400.08 2190
2400.55 2141
2401.01 2156
2401.47 2079
2401.93 2247
2402.39 2194
2402.86 2128
2403.32 2148
2403.78 2191
2404.24 2255
2404.71 2296
2405.17 2230
2405.63 2288
2406.10 2244
2406.56 2300
2407.02 2347
2407.48 2355
2407.95 2328
2408.41 2226
2408.87 2220
2409.34 2258
2409.80 2279
2410.26 2220
2410.73 2091
2411.19 2115
2411.65 2179
2412.12 2295
2412.58 2287
2413.04 2249
2413.51 2269
2413.97 2373
2414.43 2389
2414.90 2351
2415.36 2538
2415.83 2654
2416.29 2629
2416.75 2848
2417.22 3039
2417.68 3084
2418.14 3025
2418.61 3100
2419.07 3068
2419.54 3050
2420.00 2983
2420.47 2968
2420.93 2874
2421.39 2933
2421.86 2790
2422.32 2849
2422.79 2707
2423.25 2540
2423.72 2655
2424.18 2674
2424.64 2549
2425.11 2572
2425.57 2583
2426.04 2522
2426.50 2551
2426.97 2393
2427.43 2422
2427.90 2523
2428.36 2511
2428.83 2413
2429.29 2320
2429.76 2326
2430.22 2321
2430.69 2339
2431.15 2361
2431.62 2391
2432.08 2440
2432.55 2415
2433.02 2582
2433.48 2543
2433.95 2591
2434.41 2646
2434.88 2454
2435.34 2529
2435.81 2691
2436.27 2555
2436.74 2719
2437.21 2721
2437.67 2688
2438.14 2734
2438.60 2971
2439.07 3038
2439.54 3166
2440.00 3199
2440.47 3271
2440.93 3461
2441.40 3499
2441.87 3377
2442.33 3324
2442.80 3178
2443.27 3075
2443.73 2956
2444.20 2750
2444.66 2547
2445.13 2470
2445.60 2380
2446.06 2293
2446.53 2335
2447.00 2192
2447.46 2240
2447.93 2346
2448.40 2237
2448.87 2230
2449.33 2158
2449.80 2168
2450.27 2241
2450.73 2227
2451.20 2297
2451.67 2259
2452.13 2367
2452.60 2346
2453.07 2207
2453.54 2240
2454.00 2225
2454.47 2268
2454.94 2284
2455.41 2375
2455.87 2294
2456.34 2315
2456.81 2316
2457.28 2257
2457.74 2232
2458.21 2263
2458.68 2432
2459.15 2420
2459.62 2283
2460.08 2379
2460.55 2376
2461.02 2363
2461.49 2456
2461.96 2301
2462.42 2315
2462.89 2325
2463.36 2337
2463.83 2323
2464.30 2346
2464.77 2282
2465.23 2373
2465.70 2392
2466.17 2338
2466.64 2455
2467.11 2446
2467.58 2410
2468.05 2371
2468.52 2475
2468.98 2395
2469.45 2370
2469.92 2227
2470.39 2327
2470.86 2305
2471.33 2321
2471.80 2276
2472.27 2186
2472.74 2187
2473.21 2291
2473.67 2218
2474.14 2102
2474.61 2273
2475.08 2198
2475.55 2128
2476.02 2231
2476.49 2246
2476.96 2197
2477.43 2403
2477.90 2451
2478.37 2631
2478.84 2696
2479.31 2682
2479.78 2814
2480.25 2811
2480.72 2770
2481.19 2750
2481.66 2713
2482.13 2581
2482.60 2645
2483.07 2405
2483.54 2426
2484.01 2372
2484.48 2353
2484.95 2262
2485.42 2430
2485.89 2426
2486.36 2302
2486.83 2201
2487.30 2300
2487.77 2324
2488.24 2359
2488.72 2337
2489.19 2411
2489.66 2374
2490.13 2300
2490.60 2373
2491.07 2427
2491.54 2434
2492.01 2408
2492.48 2464
2492.95 2509
2493.42 2493
2493.90 2433
2494.37 2586
2494.84 2517
2495.31 2526
2495.78 2602
2496.25 2517
2496.72 2462
2497.20 2494
2497.67 2466
2498.14 2403
2498.61 2384
2499.08 2264
2499.55 2250
2500.03 2206
2500.50 2125
2500.97 2202
2501.44 2133
2501.91 2147
2502.38 2178
2502.86 2236
2503.33 2245
2503.80 2250
2504.27 2197
2504.75 2264
2505.22 2194
2505.69 2255
2506.16 2395
2506.63 2425
2507.11 2383
2507.58 2573
2508.05 2645
2508.52 2741
2509.00 2757
2509.47 2685
2509.94 2717
2510.42 2756
2510.89 2801
2511.36 2770
2511.83 2719
2512.31 2752
2512.78 2722
2513.25 2621
2513.73 2662
2514.20 2622
2514.67 2488
2515.14 2351
2515.62 2451
2516.09 2405
2516.56 2309
2517.04 2330
2517.51 2360
2517.99 2341
2518.46 2349
2518.93 2263
2519.41 2380
2519.88 2375
2520.35 2210
2520.83 2296
2521.30 2214
2521.77 2224
2522.25 2231
2522.72 2185
2523.20 2193
2523.67 2220
2524.14 2177
2524.62 2183
2525.09 2201
2525.57 2165
2526.04 2206
2526.51 2221
2526.99 2299
2527.46 2167
2527.94 2191
2528.41 2211
2528.89 2212
2529.36 2140
2529.84 2184
2530.31 2154
2530.79 2158
2531.26 2179
2531.73 2219
2532.21 2256
2532.68 2326
2533.16 2280
2533.63 2330
2534.11 2256
2534.58 2348
2535.06 2239
2535.53 2316
2536.01 2339
2536.48 2396
2536.96 2416
2537.44 2377
2537.91 2440
2538.39 2376
2538.86 2390
2539.34 2378
2539.81 2375
2540.29 2407
2540.76 2361
2541.24 2360
2541.71 2399
2542.19 2373
2542.67 2262
2543.14 2356
2543.62 2330
2544.09 2405
2544.57 2454
2545.05 2401
2545.52 2482
2546.00 2504
2546.47 2715
2546.95 2632
2547.43 2791
2547.90 2899
2548.38 2842
2548.86 2951
2549.33 2792
2549.81 2786
2550.28 2858
2550.76 2896
2551.24 2710
2551.71 2760
2552.19 2758
2552.67 2813
2553.14 2819
2553.62 2882
2554.10 3102
2554.57 3148
2555.05 3119
2555.53 3229
2556.01 3090
2556.48 3070
2556.96 2970
2557.44 2866
2557.91 2948
2558.39 2876
2558.87 2641
2559.35 2571
2559.82 2526
2560.30 2433
2560.78 2343
2561.26 2318
2561.73 2376
2562.21 2187
2562.69 2147
2563.17 2144
2563.64 2235
2564.12 2271
2564.60 2222
2565.08 2101
2565.56 2096
2566.03 2158
2566.51 2119
2566.99 2113
2567.47 2175
2567.95 2193
2568.42 2206
2568.90 2195
2569.38 2133
2569.86 2187
2570.34 2065
2570.82 2169
2571.29 2102
2571.77 2128
2572.25 2174
2572.73 2190
2573.21 2206
2573.69 2138
2574.17 2173
2574.64 2181
2575.12 2267
2575.60 2231
2576.08 2118
2576.56 2176
2577.04 2160
2577.52 2276
2578.00 2227
2578.48 1990
2578.95 2109
2579.43 2210
2579.91 2262
2580.39 2158
2580.87 2190
2581.35 2192
2581.83 2227
2582.31 2190
2582.79 2334
2583.27 2252
2583.75 2295
2584.23 2223
2584.71 2216
2585.19 2192
2585.67 2236
2586.15 2234
2586.63 2257
2587.11 2218
2587.59 2202
2588.07 2116
2588.55 2101
2589.03 2188
2589.51 2210
2589.99 2296
2590.47 2285
2590.95 2154
2591.43 2165
2591.91 2345
2592.39 2312
2592.87 2431
2593.35 2432
2593.83 2500
2594.31 2533
2594.79 2475
2595.27 2438
2595.75 2498
2596.23 2408
2596.71 2429
2597.20 2366
2597.68 2278
2598.16 2303
2598.64 2286
2599.12 2268
2599.60 2283
2600.08 2223
2600.56 2208
2601.04 2078
2601.53 2037
2602.01 2123
2602.49 2185
2602.97 2239
2603.45 2189
2603.93 2106
2604.41 2255
2604.90 2118
2605.38 2172
2605.86 2283
2606.34 2287
2606.82 2289
2607.30 2423
2607.79 2437
2608.27 2516
2608.75 2598
2609.23 2536
2609.71 2609
2610.20 2556
2610.68 2620
2611.16 2572
2611.64 2488
2612.12 2372
2612.61 2351
2613.09 2324
2613.57 2278
2614.05 2312
2614.54 2345
2615.02 2328
2615.50 2248
2615.98 2198
2616.47 2217
2616.95 2278
2617.43 2257
2617.91 2372
2618.40 2369
2618.88 2363
2619.36 2330
2619.85 2317
2620.33 2310
2620.81 2376
2621.29 2262
2621.78 2324
2622.26 2272
2622.74 2250
2623.23 2326
2623.71 2265
2624.19 2297
2624.68 2301
2625.16 2269
2625.64 2237
2626.13 2259
2626.61 2138
2627.10 2140
2627.58 2130
2628.06 2150
2628.55 2221
2629.03 2162
2629.51 2150
2630.00 2141
2630.48 2129
2630.97 2254
2631.45 2257
2631.93 2178
2632.42 2193
2632.90 2187
2633.39 2258
2633.87 2227
2634.35 2256
2634.84 2147
2635.32 2239
2635.81 2212
2636.29 2105
2636.78 2142
2637.26 2062
2637.75 2183
2638.23 2118
2638.72 2269
2639.20 2209
2639.68 2355
2640.17 2355
2640.65 2391
2641.14 2502
2641.62 2416
2642.11 2362
2642.59 2471
2643.08 2465
2643.56 2455
2644.05 2446
2644.53 2350
2645.02 2370
2645.51 2231
2645.99 2355
2646.48 2273
2646.96 2407
2647.45 2217
2647.93 2283
2648.42 2259
2648.90 2149
2649.39 2170
2649.88 2251
2650.36 2210
2650.85 2132
2651.33 2185
2651.82 2176
2652.30 2257
2652.79 2273
2653.28 2181
2653.76 2208
2654.25 2187
2654.73 2264
2655.22 2400
2655.71 2396
2656.19 2283
2656.68 2263
2657.17 2301
2657.65 2257
2658.14 2336
2658.63 2247
2659.11 2160
2659.60 2194
2660.09 2239
2660.57 2216
2661.06 2083
2661.55 2094
2662.03 2217
2662.52 2325
2663.01 2122
2663.49 2243
2663.98 2155
2664.47 2170
2664.95 2245
2665.44 2210
2665.93 2218
2666.42 2107
2666.90 2184
2667.39 2330
2667.88 2161
2668.36 2216
2668.85 2116
2669.34 2212
2669.83 2210
2670.31 2280
2670.80 2391
2671.29 2304
2671.78 2344
2672.27 2435
2672.75 2516
2673.24 2612
2673.73 2650
2674.22 2635
2674.70 2733
2675.19 2695
2675.68 2704
2676.17 2696
2676.66 2709
2677.15 2793
2677.63 2714
2678.12 2615
2678.61 2631
2679.10 2692
2679.59 2733
2680.08 2724
2680.56 2776
2681.05 2849
2681.54 2893
2682.03 2908
2682.52 2894
2683.01 2898
2683.50 3053
2683.98 2961
2684.47 2929
2684.96 2927
2685.45 2824
2685.94 2741
2686.43 2707
2686.92 2679
2687.41 2686
2687.90 2592
2688.39 2567
2688.88 2395
2689.36 2373
2689.85 2301
2690.34 2254
2690.83 2207
2691.32 2294
2691.81 2367
2692.30 2349
2692.79 2279
2693.28 2288
2693.77 2270
2694.26 2371
2694.75 2404
2695.24 2420
2695.73 2467
2696.22 2467
2696.71 2562
2697.20 2498
2697.69 2482
2698.18 2511
2698.67 2540
2699.16 2585
2699.65 2599
2700.14 2730
2700.63 2677
2701.12 2717
2701.61 2647
2702.10 2701
2702.59 2595
2703.08 2616
2703.57 2549
2704.06 2439
2704.56 2396
2705.05 2471
2705.54 2366
2706.03 2356
2706.52 2210
2707.01 2305
2707.50 2215
2707.99 2221
2708.48 2162
2708.97 2160
2709.46 2100
2709.96 2185
2710.45 2260
2710.94 2210
2711.43 2173
2711.92 2137
2712.41 2145
2712.90 2179
2713.40 2254
2713.89 2079
2714.38 2122
2714.87 2115
2715.36 2083
2715.85 2027
2716.35 2104
2716.84 2063
2717.33 2104
2717.82 2118
2718.31 2110
2718.80 2191
2719.30 2189
2719.79 2296
2720.28 2247
2720.77 2195
2721.27 2313
2721.76 2371
2722.25 2331
2722.74 2325
2723.23 2548
2723.73 2490
2724.22 2412
2724.71 2329
2725.20 2382
2725.70 2288
2726.19 2230
2726.68 2190
2727.18 2162
2727.67 2113
2728.16 2054
2728.65 2257
2729.15 2181
2729.64 2162
2730.13 2219
2730.63 2122
2731.12 2112
2731.61 2099
2732.10 2229
2732.60 2210
2733.09 2216
2733.58 2160
2734.08 2226
2734.57 2329
2735.06 2257
2735.56 2283
2736.05 2326
2736.55 2258
2737.04 2145
2737.53 2323
2738.03 2318
2738.52 2296
2739.01 2437
2739.51 2264
2740.00 2178
2740.50 2229
2740.99 2278
2741.48 2307
2741.98 2216
2742.47 2215
2742.97 2186
2743.46 2113
2743.95 2163
2744.45 2095
2744.94 2097
2745.44 2087
2745.93 1969
2746.43 2042
2746.92 2107
2747.42 2052
2747.91 2087
2748.40 2100
2748.90 2097
2749.39 2152
2749.89 2149
2750.38 2073
2750.88 2154
2751.37 2156
2751.87 2174
2752.36 2131
2752.86 2069
2753.35 2105
2753.85 2029
2754.34 2127
2754.84 2116
2755.33 2278
2755.83 2151
2756.33 2173
2756.82 2260
2757.32 2327
2757.81 2199
2758.31 2248
2758.80 2139
2759.30 2168
2759.79 2196
2760.29 2208
2760.79 2203
2761.28 2182
2761.78 2188
2762.27 2105
2762.77 2186
2763.27 2165
2763.76 2135
2764.26 2050
2764.75 2039
2765.25 2062
2765.75 2100
2766.24 2053
2766.74 2104
2767.23 2124
2767.73 2117
2768.23 2182
2768.72 2265
2769.22 2221
2769.72 2147
2770.21 2231
2770.71 2248
2771.21 2232
2771.70 2322
2772.20 2244
2772.70 2262
2773.19 2285
2773.69 2378
2774.19 2351
2774.69 2375
2775.18 2462
2775.68 2420
2776.18 2382
2776.67 2356
2777.17 2479
2777.67 2449
2778.17 2393
2778.66 2432
2779.16 2407
2779.66 2289
2780.16 2257
2780.65 2253
2781.15 2263
2781.65 2250
2782.15 2165
2782.64 2342
2783.14 2208
2783.64 2299
2784.14 2242
2784.63 2279
2785.13 2320
2785.63 2235
2786.13 2231
2786.63 2293
2787.12 2174
2787.62 2200
2788.12 2146
2788.62 2196
2789.12 2094
2789.62 2238
2790.11 2184
2790.61 2151
2791.11 2096
2791.61 2146
2792.11 2207
2792.61 2268
2793.11 2352
2793.60 2370
2794.10 2418
2794.60 2490
2795.10 2621
2795.60 2809
2796.10 2965
2796.60 3054
2797.10 3054
2797.60 3104
2798.09 3195
2798.59 3260
2799.09 3273
2799.59 3131
2800.09 3204
2800.59 3030
2801.09 3011
2801.59 2962
2802.09 2839
2802.59 2594
2803.09 2630
2803.59 2609
2804.09 2560
2804.59 2633
2805.09 2623
2805.59 2764
2806.09 2841
2806.59 2989
2807.09 3203
2807.59 3279
2808.09 3622
2808.59 3703
2809.09 3664
2809.59 3679
2810.09 3621
2810.59 3629
2811.09 3406
2811.59 3216
2812.09 3047
2812.59 2912
2813.09 2665
2813.59 2585
2814.09 2454
2814.59 2461
2815.09 2358
2815.59 2434
2816.09 2414
2816.59 2474
2817.09 2508
2817.59 2445
2818.10 2563
2818.60 2534
2819.10 2504
2819.60 2700
2820.10 2718
2820.60 2725
2821.10 2530
2821.60 2518
2822.10 2606
2822.61 2599
2823.11 2473
2823.61 2393
2824.11 2392
2824.61 2405
2825.11 2380
2825.61 2337
2826.12 2310
2826.62 2280
2827.12 2161
2827.62 2253
2828.12 2209
2828.62 2295
2829.13 2207
2829.63 2186
2830.13 2209
2830.63 2156
2831.13 2233
2831.64 2227
2832.14 2168
2832.64 2139
2833.14 2235
2833.65 2308
2834.15 2198
2834.65 2200
2835.15 2318
2835.65 2385
2836.16 2351
2836.66 2492
2837.16 2538
2837.66 2528
2838.17 2459
2838.67 2431
2839.17 2456
2839.68 2426
2840.18 2339
2840.68 2304
2841.18 2288
2841.69 2313
2842.19 2304
2842.69 2293
2843.20 2204
2843.70 2320
2844.20 2294
2844.71 2333
2845.21 2353
2845.71 2537
2846.22 2467
2846.72 2512
2847.22 2601
2847.73 2737
2848.23 2749
2848.73 2650
2849.24 2610
2849.74 2577
2850.24 2486
2850.75 2428
2851.25 2463
2851.76 2361
2852.26 2238
2852.76 2232
2853.27 2258
2853.77 2179
2854.28 2151
2854.78 2215
2855.28 2134
2855.79 2223
2856.29 2257
2856.80 2194
2857.30 2310
2857.81 2290
2858.31 2299
2858.82 2317
2859.32 2233
2859.82 2235
2860.33 2298
2860.83 2230
2861.34 2182
2861.84 2153
2862.35 2216
2862.85 2174
2863.36 2182
2863.86 2066
2864.37 2127
2864.87 2105
2865.38 2082
2865.88 2061
2866.39 2113
2866.89 2068
2867.40 2134
2867.90 2069
2868.41 2111
2868.91 2187
2869.42 2142
2869.93 2204
2870.43 2297
2870.94 2239
2871.44 2311
2871.95 2133
2872.45 2205
2872.96 2249
2873.47 2203
2873.97 2206
2874.48 2312
2874.98 2299
2875.49 2281
2875.99 2270
2876.50 2332
2877.01 2328
2877.51 2360
2878.02 2303
2878.53 2405
2879.03 2476
2879.54 2552
2880.04 2488
2880.55 2537
2881.06 2685
2881.56 2663
2882.07 2859
2882.58 2871
2883.08 2927
2883.59 3023
2884.10 3029
2884.60 3049
2885.11 3033
2885.62 3263
2886.12 3328
2886.63 3365
2887.14 3512
2887.65 3615
2888.15 3698
2888.66 3734
2889.17 3702
2889.67 3511
2890.18 3436
2890.69 3199
2891.20 3007
2891.70 2859
2892.21 2790
2892.72 2626
2893.23 2495
2893.73 2580
2894.24 2643
2894.75 2541
2895.26 2752
2895.76 2727
2896.27 2739
2896.78 2694
2897.29 2717
2897.80 2732
2898.30 2712
2898.81 2803
2899.32 2848
2899.83 2822
2900.34 2912
2900.84 2926
2901.35 2986
2901.86 2912
2902.37 2929
2902.88 2983
2903.39 3026
2903.89 2908
2904.40 2898
2904.91 2677
2905.42 2705
2905.93 2650
2906.44 2644
2906.95 2519
2907.45 2586
2907.96 2499
2908.47 2425
2908.98 2402
2909.49 2289
2910.00 2367
2910.51 2320
2911.02 2373
2911.53 2331
2912.03 2324
2912.54 2376
2913.05 2323
2913.56 2323
2914.07 2322
2914.58 2395
2915.09 2384
2915.60 2375
2916.11 2377
2916.62 2240
2917.13 2317
2917.64 2327
2918.15 2320
2918.66 2285
2919.17 2220
2919.68 2224
2920.19 2335
2920.70 2382
2921.21 2420
2921.72 2565
2922.23 2549
2922.74 2667
2923.25 2800
2923.76 2814
2924.27 2983
2924.78 3289
2925.29 3545
2925.80 3646
2926.31 3514
2926.82 3340
2927.33 3355
2927.84 3357
2928.35 3082
2928.86 2983
2929.37 2760
2929.88 2593
2930.39 2513
2930.91 2384
2931.42 2318
2931.93 2360
2932.44 2390
2932.95 2277
2933.46 2239
2933.97 2427
2934.48 2333
2934.99 2309
2935.50 2386
2936.02 2329
2936.53 2310
2937.04 2428
2937.55 2376
2938.06 2325
2938.57 2259
2939.08 2358
2939.60 2352
2940.11 2264
2940.62 2366
2941.13 2369
2941.64 2296
2942.15 2431
2942.67 2304
2943.18 2388
2943.69 2556
2944.20 2641
2944.71 2573
2945.23 2721
2945.74 2750
2946.25 2723
2946.76 2791
2947.28 2869
2947.79 2913
2948.30 2778
2948.81 2690
2949.32 2754
2949.84 2760
2950.35 2731
2950.86 2478
2951.37 2408
2951.89 2443
2952.40 2313
2952.91 2336
2953.43 2253
2953.94 2328
2954.45 2321
2954.96 2322
2955.48 2313
2955.99 2296
2956.50 2388
2957.02 2263
2957.53 2352
2958.04 2392
2958.56 2289
2959.07 2344
2959.58 2406
2960.10 2423
2960.61 2506
2961.12 2530
2961.64 2591
2962.15 2663
2962.66 2721
2963.18 2657
2963.69 2810
2964.20 2723
2964.72 2619
2965.23 2561
2965.75 2624
2966.26 2603
2966.77 2669
2967.29 2347
2967.80 2478
2968.32 2317
2968.83 2256
2969.34 2238
2969.86 2292
2970.37 2209
2970.89 2206
2971.40 2298
2971.92 2304
2972.43 2342
2972.94 2316
2973.46 2278
2973.97 2259
2974.49 2338
2975.00 2264
2975.52 2198
2976.03 2243
2976.55 2251
2977.06 2265
2977.58 2202
2978.09 2290
2978.61 2273
2979.12 2294
2979.64 2258
2980.15 2335
2980.67 2351
2981.18 2249
2981.70 2426
2982.21 2355
2982.73 2402
2983.24 2453
2983.76 2516
2984.27 2539
2984.79 2577
2985.30 2570
2985.82 2635
2986.34 2653
2986.85 2655
2987.37 2656
2987.88 2684
2988.40 2641
2988.91 2686
2989.43 2637
2989.95 2753
2990.46 2781
2990.98 2652
2991.49 2730
2992.01 2778
2992.53 2743
2993.04 2693
2993.56 2753
2994.08 2847
2994.59 2983
2995.11 2999
2995.62 3105
2996.14 3166
2996.66 3256
2997.17 3501
2997.69 3566
2998.21 3589
2998.72 3603
2999.24 3614
2999.76 3665
3000.27 3725
3000.79 3623
3001.31 3499
3001.83 3634
3002.34 3678
3002.86 3838
3003.38 4103
3003.89 4369
3004.41 4596
3004.93 4732
3005.45 4973
3005.96 5341
3006.48 5190
3007.00 5203
3007.51 4658
3008.03 4435
3008.55 4092
3009.07 3720
3009.59 3456
3010.10 3295
3010.62 2998
3011.14 2989
3011.66 2809
3012.17 2689
3012.69 2686
3013.21 2675
3013.73 2620
3014.25 2725
3014.76 2767
3015.28 2660
3015.80 2664
3016.32 2740
3016.84 2839
3017.36 2803
3017.87 2748
3018.39 2887
3018.91 2951
3019.43 2788
3019.95 2741
3020.47 2812
3020.98 2933
3021.50 2861
3022.02 2918
3022.54 2950
3023.06 2862
3023.58 3046
3024.10 3044
3024.62 3022
3025.13 3043
3025.65 2929
3026.17 2971
3026.69 2965
3027.21 3016
3027.73 2895
3028.25 2763
3028.77 2690
3029.29 2611
3029.81 2639
3030.33 2579
3030.85 2590
3031.37 2494
3031.89 2477
3032.41 2513
3032.92 2532
3033.44 2604
3033.96 2465
3034.48 2529
3035.00 2604
3035.52 2621
3036.04 2704
3036.56 2652
3037.08 2609
3037.60 2553
3038.12 2530
3038.64 2561
3039.16 2460
3039.68 2539
3040.20 2580
3040.72 2388
3041.24 2286
3041.77 2373
3042.29 2482
3042.81 2397
3043.33 2358
3043.85 2396
3044.37 2437
3044.89 2504
3045.41 2553
3045.93 2518
3046.45 2529
3046.97 2459
3047.49 2428
3048.01 2479
3048.53 2463
3049.06 2395
3049.58 2368
3050.10 2271
3050.62 2317
3051.14 2332
3051.66 2366
3052.18 2501
3052.70 2311
3053.23 2250
3053.75 2307
3054.27 2281
3054.79 2304
3055.31 2236
3055.83 2200
3056.35 2251
3056.88 2194
3057.40 2303
3057.92 2317
3058.44 2193
3058.96 2224
3059.49 2285
3060.01 2219
3060.53 2283
3061.05 2295
3061.57 2212
3062.10 2276
3062.62 2291
3063.14 2374
3063.66 2392
3064.18 2351
3064.71 2324
3065.23 2331
3065.75 2334
3066.27 2396
3066.80 2533
3067.32 2470
3067.84 2513
3068.36 2549
3068.89 2507
3069.41 2417
3069.93 2479
3070.46 2535
3070.98 2547
3071.50 2484
3072.02 2554
3072.55 2580
3073.07 2628
3073.59 2725
3074.12 2600
3074.64 2503
3075.16 2546
3075.69 2673
3076.21 2548
3076.73 2615
3077.26 2604
3077.78 2756
3078.30 2734
3078.83 2874
3079.35 2887
3079.87 2854
3080.40 2828
3080.92 2863
3081.45 2957
3081.97 2934
3082.49 2967
3083.02 2869
3083.54 2962
3084.06 3012
3084.59 2817
3085.11 2841
3085.64 2885
3086.16 2864
3086.69 2774
3087.21 2701
3087.73 2856
3088.26 2693
3088.78 2795
3089.31 2821
3089.83 2720
3090.36 2622
3090.88 2671
3091.41 2539
3091.93 2564
3092.45 2565
3092.98 2610
3093.50 2656
3094.03 2765
3094.55 2692
3095.08 2876
3095.60 2956
3096.13 3009
3096.65 3040
3097.18 3085
3097.70 3261
3098.23 3128
3098.76 3357
3099.28 3599
3099.81 3892
3100.33 4262
3100.86 4815
3101.38 5445
3101.91 5956
3102.43 7037
3102.96 7666
3103.48 8257
3104.01 8609
3104.54 8631
3105.06 7956
3105.59 7430
3106.11 6554
3106.64 5834
3107.17 5109
3107.69 4482
3108.22 4086
3108.74 3871
3109.27 3545
3109.80 3379
3110.32 3328
3110.85 3242
3111.37 3269
3111.90 3140
3112.43 3078
3112.95 3073
3113.48 3127
3114.01 3085
3114.53 2901
3115.06 2773
3115.59 2690
3116.11 2698
3116.64 2653
3117.17 2585
3117.69 2514
3118.22 2590
3118.75 2473
3119.27 2475
3119.80 2548
3120.33 2655
3120.86 2649
3121.38 2820
3121.91 2756
3122.44 2833
3122.96 2980
3123.49 2809
3124.02 2903
3124.55 2870
3125.07 2829
3125.60 2653
3126.13 2477
3126.66 2595
3127.18 2598
3127.71 2666
3128.24 2619
3128.77 2611
3129.30 2516
3129.82 2482
3130.35 2451
3130.88 2493
3131.41 2451
3131.94 2402
3132.46 2390
3132.99 2242
3133.52 2187
3134.05 2273
3134.58 2385
3135.10 2356
3135.63 2428
3136.16 2439
3136.69 2427
3137.22 2396
3137.75 2363
3138.28 2389
3138.80 2474
3139.33 2533
3139.86 2399
3140.39 2488
3140.92 2469
3141.45 2400
3141.98 2375
3142.51 2326
3143.03 2309
3143.56 2270
3144.09 2235
3144.62 2292
3145.15 2386
3145.68 2458
3146.21 2515
3146.74 2582
3147.27 2663
3147.80 2677
3148.33 2817
3148.86 2841
3149.39 2799
3149.92 2816
3150.45 2736
3150.97 2698
3151.50 2796
3152.03 2772
3152.56 2707
3153.09 2609
3153.62 2560
3154.15 2525
3154.68 2524
3155.21 2437
3155.74 2397
3156.27 2415
3156.80 2430
3157.33 2442
3157.86 2482
3158.39 2498
3158.93 2370
3159.46 2322
3159.99 2433
3160.52 2404
3161.05 2301
3161.58 2257
3162.11 2219
3162.64 2210
3163.17 2331
3163.70 2260
3164.23 2314
3164.76 2354
3165.29 2259
3165.82 2269
3166.35 2206
3166.89 2252
3167.42 2292
3167.95 2244
3168.48 2190
3169.01 2204
3169.54 2132
3170.07 2286
3170.60 2178
3171.13 2157
3171.67 2197
3172.20 2159
3172.73 2278
3173.26 2314
3173.79 2371
3174.32 2281
3174.86 2317
3175.39 2349
3175.92 2290
3176.45 2339
3176.98 2342
3177.51 2457
3178.05 2482
3178.58 2450
3179.11 2525
3179.64 2386
3180.17 2389
3180.71 2386
3181.24 2382
3181.77 2317
3182.30 2280
3182.84 2300
3183.37 2202
3183.90 2244
3184.43 2218
3184.97 2268
3185.50 2260
3186.03 2287
3186.56 2262
3187.10 2226
3187.63 2244
3188.16 2167
3188.69 2196
3189.23 2221
3189.76 2239
3190.29 2331
3190.83 2378
3191.36 2252
3191.89 2315
3192.43 2209
3192.96 2236
3193.49 2299
3194.02 2335
3194.56 2270
3195.09 2233
3195.62 2270
3196.16 2226
3196.69 2290
3197.23 2257
3197.76 2232
3198.29 2272
3198.83 2289
3199.36 2277
3199.89 2375
3200.43 2354
3200.96 2484
3201.50 2455
3202.03 2436
3202.56 2452
3203.10 2432
3203.63 2484
3204.17 2618
3204.70 2691
3205.23 2638
3205.77 2555
3206.30 2657
3206.84 2634
3207.37 2523
3207.91 2468
3208.44 2496
3208.97 2488
3209.51 2605
3210.04 2564
3210.58 2577
3211.11 2657
3211.65 2712
3212.18 2784
3212.72 2678
3213.25 2635
3213.79 2624
3214.32 2682
3214.86 2671
3215.39 2589
3215.93 2569
3216.46 2596
3217.00 2564
3217.53 2496
3218.07 2595
3218.60 2605
3219.14 2649
3219.67 2645
3220.21 2580
3220.74 2658
3221.28 2673
3221.82 2570
3222.35 2687
3222.89 2679
3223.42 2725
3223.96 2736
3224.49 2634
3225.03 2730
3225.57 2750
3226.10 2661
3226.64 2660
3227.17 2672
3227.71 2652
3228.25 2559
3228.78 2447
3229.32 2374
3229.85 2401
3230.39 2404
3230.93 2449
3231.46 2414
3232.00 2424
3232.54 2411
3233.07 2360
3233.61 2424
3234.15 2474
3234.68 2474
3235.22 2469
3235.76 2593
3236.29 2547
3236.83 2668
3237.37 2725
3237.90 2755
3238.44 2709
3238.98 2785
3239.51 2872
3240.05 2847
3240.59 2787
3241.13 2783
3241.66 2577
3242.20 2740
3242.74 2799
3243.28 2740
3243.81 2773
3244.35 2719
3244.89 2612
3245.43 2581
3245.96 2563
3246.50 2695
3247.04 2668
3247.58 2587
3248.11 2680
3248.65 2720
3249.19 2657
3249.73 2710
3250.27 2686
3250.80 2782
3251.34 2766
3251.88 2681
3252.42 2802
3252.96 2877
3253.49 2745
3254.03 2728
3254.57 2924
3255.11 2853
3255.65 2908
3256.19 3024
3256.72 3147
3257.26 3156
3257.80 3154
3258.34 3219
3258.88 3154
3259.42 3501
3259.96 3429
3260.49 3706
3261.03 4088
3261.57 4107
3262.11 4474
3262.65 4658
3263.19 4781
3263.73 5067
3264.27 5388
3264.81 5550
3265.35 5641
3265.88 5804
3266.42 6176
3266.96 6263
3267.50 6522
3268.04 6498
3268.58 6520
3269.12 6230
3269.66 5682
3270.20 5254
3270.74 4787
3271.28 4387
3271.82 3891
3272.36 3558
3272.90 3458
3273.44 3397
3273.98 3369
3274.52 3138
3275.06 3147
3275.60 3166
3276.14 3102
3276.68 3110
3277.22 3226
3277.76 3290
3278.30 3201
3278.84 3372
3279.38 3372
3279.92 3266
3280.46 3269
3281.00 3311
3281.54 3277
3282.08 3311
3282.62 3349
3283.16 3234
3283.70 3270
3284.25 3345
3284.79 3434
3285.33 3275
3285.87 3364
3286.41 3505
3286.95 3608
3287.49 3559
3288.03 3549
3288.57 3581
3289.11 3607
3289.66 3596
3290.20 3678
3290.74 3666
3291.28 3772
3291.82 3879
3292.36 4091
3292.90 4437
3293.44 4816
3293.99 5101
3294.53 5442
3295.07 5683
3295.61 5835
3296.15 5980
3296.69 5824
3297.24 6047
3297.78 5896
3298.32 5843
3298.86 5337
3299.40 4901
3299.95 4635
3300.49 4434
3301.03 4234
3301.57 4084
3302.11 3949
3302.66 3762
3303.20 3698
3303.74 3825
3304.28 3663
3304.83 3675
3305.37 3664
3305.91 3628
3306.45 3555
3307.00 3573
3307.54 3463
3308.08 3506
3308.62 3411
3309.17 3384
3309.71 3300
3310.25 3277
3310.80 3395
3311.34 3343
3311.88 3294
3312.43 3408
3312.97 3490
3313.51 3497
3314.05 3601
3314.60 3624
3315.14 3757
3315.68 3759
3316.23 4059
3316.77 4248
3317.31 4497
3317.86 4608
3318.40 4818
3318.95 4973
3319.49 5255
3320.03 5391
3320.58 5495
3321.12 5561
3321.66 5579
3322.21 5627
3322.75 5869
3323.30 5687
3323.84 5491
3324.38 5499
3324.93 5277
3325.47 5201
3326.02 5128
3326.56 5013
3327.10 4847
3327.65 4823
3328.19 4791
3328.74 4822
3329.28 4798
3329.83 5019
3330.37 5415
3330.92 6135
3331.46 7173
3332.01 8811
3332.55 11090
3333.09 14106
3333.64 17699
3334.18 22262
3334.73 26574
3335.27 30545
3335.82 34310
3336.36 37257
3336.91 38523
3337.45 38579
3338.00 37000
3338.54 34421
3339.09 30844
3339.64 26606
3340.18 22485
3340.73 18723
3341.27 15689
3341.82 12831
3342.36 10466
3342.91 8700
3343.45 7329
3344.00 6293
3344.54 5696
3345.09 5311
3345.64 4966
3346.18 4602
3346.73 4554
3347.27 4479
3347.82 4323
3348.37 4179
3348.91 4024
3349.46 3996
3350.00 4146
3350.55 3834
3351.10 3601
3351.64 3612
3352.19 3763
3352.74 3756
3353.28 3621
3353.83 3707
3354.37 3697
3354.92 3844
3355.47 3858
3356.01 3799
3356.56 3872
3357.11 3970
3357.65 3587
3358.20 3755
3358.75 3769
3359.30 3718
3359.84 3741
3360.39 3681
3360.94 3708
3361.48 3824
3362.03 3758
3362.58 3669
3363.12 3854
3363.67 3744
3364.22 3735
3364.77 3757
3365.31 3744
3365.86 3709
3366.41 3740
3366.96 3703
3367.50 3701
3368.05 3618
3368.60 3632
3369.15 3741
3369.69 3752
3370.24 3983
3370.79 4134
3371.34 4362
3371.89 4682
3372.43 5107
3372.98 5397
3373.53 5725
3374.08 6057
3374.63 6276
3375.17 6242
3375.72 6174
3376.27 6097
3376.82 5616
3377.37 5454
3377.92 4931
3378.46 4658
3379.01 4188
3379.56 4081
3380.11 3779
3380.66 3506
3381.21 3216
3381.76 3207
3382.30 3202
3382.85 3089
3383.40 3086
3383.95 3057
3384.50 2956
3385.05 2799
3385.60 2829
3386.15 2805
3386.70 2812
3387.25 2798
3387.79 2747
3388.34 2809
3388.89 2655
3389.44 2703
3389.99 2716
3390.54 2646
3391.09 2628
3391.64 2694
3392.19 2748
3392.74 2816
3393.29 2764
3393.84 2682
3394.39 2774
3394.94 2764
3395.49 2767
3396.04 2852
3396.59 2766
3397.14 2848
3397.69 2860
3398.24 2825
3398.79 2707
3399.34 2803
3399.89 2818
3400.44 2847
3400.99 2759
3401.54 2737
3402.09 2660
3402.64 2625
3403.19 2618
3403.74 2636
3404.29 2537
3404.84 2503
3405.39 2531
3405.94 2571
3406.49 2548
3407.05 2546
3407.60 2669
3408.15 2693
3408.70 2626
3409.25 2788
3409.80 2872
3410.35 2871
3410.90 2964
3411.45 3116
3412.00 3163
3412.56 3289
3413.11 3459
3413.66 3395
3414.21 3276
3414.76 3321
3415.31 3213
3415.86 3167
3416.41 3071
3416.97 3014
3417.52 2910
3418.07 2884
3418.62 2735
3419.17 2517
3419.73 2579
3420.28 2642
3420.83 2574
3421.38 2516
3421.93 2548
3422.48 2508
3423.04 2463
3423.59 2541
3424.14 2716
3424.69 2650
3425.25 2713
3425.80 2701
3426.35 2721
3426.90 2631
3427.45 2440
3428.01 2498
3428.56 2549
3429.11 2419
3429.66 2472
3430.22 2379
3430.77 2332
3431.32 2363
3431.88 2330
3432.43 2369
3432.98 2283
3433.53 2391
3434.09 2365
3434.64 2252
3435.19 2266
3435.75 2388
3436.30 2390
3436.85 2342
3437.41 2361
3437.96 2426
3438.51 2407
3439.07 2450
3439.62 2387
3440.17 2432
3440.73 2566
3441.28 2403
3441.83 2471
3442.39 2470
3442.94 2441
3443.49 2351
3444.05 2319
3444.60 2228
3445.16 2350
3445.71 2365
3446.26 2389
3446.82 2351
3447.37 2199
3447.93 2266
3448.48 2272
3449.03 2353
3449.59 2379
3450.14 2263
3450.70 2215
3451.25 2298
3451.81 2285
3452.36 2183
3452.91 2108
3453.47 2078
3454.02 2138
3454.58 2089
3455.13 2196
3455.69 2067
3456.24 2125
3456.80 2162
3457.35 2116
3457.91 2121
3458.46 2223
3459.02 2290
3459.57 2236
3460.13 2295
3460.68 2353
3461.24 2218
3461.79 2262
3462.35 2351
3462.90 2291
3463.46 2136
3464.01 2203
3464.57 2262
3465.12 2317
3465.68 2380
3466.23 2378
3466.79 2366
3467.35 2318
3467.90 2218
3468.46 2308
3469.01 2330
3469.57 2341
3470.12 2413
3470.68 2391
3471.24 2489
3471.79 2444
3472.35 2441
3472.90 2509
3473.46 2479
3474.02 2480
3474.57 2381
3475.13 2531
3475.69 2551
3476.24 2606
3476.80 2574
3477.35 2631
3477.91 2630
3478.47 2714
3479.02 2759
3479.58 2814
3480.14 2988
3480.69 2889
3481.25 2902
3481.81 3084
3482.36 2937
3482.92 3016
3483.48 2910
3484.03 2875
3484.59 2935
3485.15 2855
3485.71 2852
3486.26 2823
3486.82 2844
3487.38 2808
3487.93 2902
3488.49 3110
3489.05 3372
3489.61 3412
3490.16 3648
3490.72 4037
3491.28 4445
3491.84 4792
3492.39 4840
3492.95 5108
3493.51 5199
3494.07 5263
3494.63 5177
3495.18 4635
3495.74 4641
3496.30 4458
3496.86 4426
3497.42 4618
3497.97 4938
3498.53 5247
3499.09 5475
3499.65 5647
3500.21 5685
3500.76 5911
3501.32 6064
3501.88 5924
3502.44 5827
3503.00 5735
3503.56 5787
3504.11 5784
3504.67 5853
3505.23 5856
3505.79 5847
3506.35 5827
3506.91 5926
3507.47 5656
3508.03 5230
3508.59 4821
3509.14 4632
3509.70 4270
3510.26 4121
3510.82 3774
3511.38 3482
3511.94 3403
3512.50 3304
3513.06 3111
3513.62 3018
3514.18 2947
3514.74 2792
3515.30 2727
3515.86 2663
3516.41 2680
3516.97 2646
3517.53 2633
3518.09 2745
3518.65 2784
3519.21 2805
3519.77 2850
3520.33 2901
3520.89 3069
3521.45 3134
3522.01 3014
3522.57 3164
3523.13 3247
3523.69 3205
3524.25 3305
3524.81 3412
3525.37 3483
3525.93 3348
3526.49 3088
3527.05 3045
3527.61 2856
3528.18 2855
3528.74 2714
3529.30 2524
3529.86 2554
3530.42 2547
3530.98 2335
3531.54 2523
3532.10 2531
3532.66 2442
3533.22 2540
3533.78 2484
3534.34 2505
3534.90 2577
3535.47 2687
3536.03 2583
3536.59 2622
3537.15 2688
3537.71 2616
3538.27 2581
3538.83 2449
3539.39 2546
3539.96 2575
3540.52 2589
3541.08 2512
3541.64 2600
3542.20 2727
3542.76 2741
3543.32 2832
3543.89 2925
3544.45 2803
3545.01 2801
3545.57 2651
3546.13 2547
3546.70 2580
3547.26 2591
3547.82 2508
3548.38 2381
3548.94 2477
3549.51 2352
3550.07 2398
3550.63 2231
3551.19 2333
3551.76 2319
3552.32 2227
3552.88 2206
3553.44 2197
3554.01 2267
3554.57 2143
3555.13 2135
3555.69 2240
3556.26 2354
3556.82 2249
3557.38 2291
3557.94 2168
3558.51 2345
3559.07 2281
3559.63 2281
3560.20 2255
3560.76 2266
3561.32 2247
3561.89 2311
3562.45 2416
3563.01 2410
3563.57 2409
3564.14 2316
3564.70 2387
3565.26 2278
3565.83 2199
3566.39 2207
3566.96 2215
3567.52 2150
3568.08 2215
3568.65 2126
3569.21 2059
3569.77 2112
3570.34 1985
3570.90 2077
3571.47 2018
3572.03 2087
3572.59 2155
3573.16 2185
3573.72 2132
3574.29 2174
3574.85 2229
3575.41 2279
3575.98 2236
3576.54 2288
3577.11 2303
3577.67 2254
3578.24 2345
3578.80 2287
3579.36 2312
3579.93 2334
3580.49 2204
3581.06 2175
3581.62 2229
3582.19 2251
3582.75 2119
3583.32 2151
3583.88 2177
3584.45 2082
3585.01 2198
3585.58 2153
3586.14 2125
3586.71 2243
3587.27 2033
3587.84 2008
3588.40 2115
3588.97 2075
3589.53 2046
3590.10 2090
3590.66 2137
3591.23 2249
3591.80 2235
3592.36 2186
3592.93 2126
3593.49 2095
3594.06 2069
3594.62 2055
3595.19 2082
3595.76 2069
3596.32 2081
3596.89 2161
3597.45 2190
3598.02 2038
3598.59 2123
3599.15 2130
3599.72 2130
3600.28 2190
3600.85 2262
3601.42 2294
3601.98 2266
3602.55 2219
3603.12 2294
3603.68 2121
3604.25 2123
3604.81 2016
3605.38 2017
3605.95 2027
3606.51 2024
3607.08 1979
3607.65 1987
3608.21 1987
3608.78 1936
3609.35 1976
3609.92 1917
3610.48 1887
3611.05 1913
3611.62 1981
3612.18 1977
3612.75 2032
3613.32 2165
3613.89 2076
3614.45 2280
3615.02 2484
3615.59 2583
3616.15 2729
3616.72 3130
3617.29 3457
3617.86 3722
3618.42 3934
3618.99 4021
3619.56 3983
3620.13 3943
3620.70 3799
3621.26 3867
3621.83 3560
3622.40 3359
3622.97 3170
3623.54 2812
3624.10 2626
3624.67 2463
3625.24 2276
3625.81 2165
3626.38 2219
3626.94 2131
3627.51 2073
3628.08 2091
3628.65 2083
3629.22 2125
3629.79 2072
3630.35 2064
3630.92 2072
3631.49 2120
3632.06 2160
3632.63 2097
3633.20 2114
3633.77 2084
3634.34 2084
3634.90 2082
3635.47 2126
3636.04 2104
3636.61 2187
3637.18 2141
3637.75 2178
3638.32 2343
3638.89 2356
3639.46 2524
3640.03 2549
3640.60 2693
3641.17 2842
3641.73 2916
3642.30 3034
3642.87 3105
3643.44 2972
3644.01 3007
3644.58 2906
3645.15 2987
3645.72 2760
3646.29 2675
3646.86 2680
3647.43 2554
3648.00 2614
3648.57 2596
3649.14 2516
3649.71 2513
3650.28 2635
3650.85 2626
3651.42 2549
3651.99 2591
3652.56 2613
3653.13 2762
3653.70 2847
3654.27 2848
3654.84 2973
3655.41 2962
3655.98 2940
3656.56 3102
3657.13 3195
3657.70 3255
3658.27 3265
3658.84 3404
3659.41 3368
3659.98 3519
3660.55 3514
3661.12 3513
3661.69 3434
3662.26 3412
3662.83 3217
3663.41 3073
3663.98 2929
3664.55 2730
3665.12 2804
3665.69 2744
3666.26 2831
3666.83 2696
3667.41 2561
3667.98 2533
3668.55 2629
3669.12 2543
3669.69 2503
3670.26 2635
3670.83 2574
3671.41 2597
3671.98 2441
3672.55 2443
3673.12 2512
3673.69 2508
3674.27 2517
3674.84 2674
3675.41 2581
3675.98 2620
3676.55 2606
3677.13 2703
3677.70 2679
3678.27 2659
3678.84 2584
3679.42 2575
3679.99 2518
3680.56 2505
3681.13 2374
3681.71 2368
3682.28 2371
3682.85 2409
3683.42 2309
3684.00 2294
3684.57 2293
3685.14 2468
3685.71 2494
3686.29 2518
3686.86 2558
3687.43 2735
3688.01 2953
3688.58 3021
3689.15 3263
3689.73 3336
3690.30 3438
3690.87 3445
3691.45 3515
3692.02 3437
3692.59 3199
3693.17 2957
3693.74 2784
3694.31 2608
3694.89 2624
3695.46 2592
3696.03 2482
3696.61 2485
3697.18 2520
3697.75 2397
3698.33 2377
3698.90 2334
3699.48 2404
3700.05 2378
3700.62 2412
3701.20 2408
3701.77 2415
3702.35 2429
3702.92 2438
3703.50 2380
3704.07 2406
3704.64 2433
3705.22 2427
3705.79 2378
3706.37 2402
3706.94 2390
3707.52 2283
3708.09 2356
3708.67 2379
3709.24 2421
3709.81 2367
3710.39 2497
3710.96 2476
3711.54 2455
3712.11 2387
3712.69 2301
3713.26 2333
3713.84 2353
3714.41 2248
3714.99 2244
3715.56 2358
3716.14 2261
3716.71 2259
3717.29 2250
3717.87 2279
3718.44 2250
3719.02 2223
3719.59 2252
3720.17 2181
3720.74 2063
3721.32 2154
3721.89 2136
3722.47 2089
3723.05 2104
3723.62 2054
3724.20 2082
3724.77 2065
3725.35 1956
3725.93 2033
3726.50 2107
3727.08 1980
3727.65 2038
3728.23 2114
3728.81 2170
3729.38 2146
3729.96 2203
3730.53 2406
3731.11 2436
3731.69 2468
3732.26 2522
3732.84 2609
3733.42 2603
3733.99 2698
3734.57 2698
3735.15 2704
3735.72 2637
3736.30 2454
3736.88 2492
3737.45 2323
3738.03 2323
3738.61 2202
3739.18 2135
3739.76 2134
3740.34 2055
3740.92 1944
3741.49 2036
3742.07 2034
3742.65 2077
3743.23 2044
3743.80 1972
3744.38 2096
3744.96 2058
3745.53 2015
3746.11 2041
3746.69 2125
3747.27 2097
3747.85 2128
3748.42 2067
3749.00 2003
3749.58 1964
3750.16 1955
3750.73 2013
3751.31 1944
3751.89 1976
3752.47 2020
3753.05 2006
3753.62 1888
3754.20 1849
3754.78 1923
3755.36 1970
3755.94 1962
3756.52 1979
3757.09 2039
3757.67 1947
3758.25 1916
3758.83 1975
3759.41 2020
3759.99 2075
3760.57 2042
3761.14 2045
3761.72 2051
3762.30 2132
3762.88 2139
3763.46 2090
3764.04 2038
3764.62 2107
3765.20 2157
3765.77 2013
3766.35 2003
3766.93 1991
3767.51 2036
3768.09 2033
3768.67 2022
3769.25 1924
3769.83 2016
3770.41 2037
3770.99 2111
3771.57 2128
3772.15 2117
3772.73 2152
3773.31 1956
3773.89 1967
3774.47 2091
3775.05 2039
3775.63 1940
3776.21 2001
3776.79 1941
3777.37 1972
3777.95 1894
3778.53 1918
3779.11 1952
3779.69 1896
3780.27 1914
3780.85 1948
3781.43 1873
3782.01 1944
3782.59 2036
3783.17 1958
3783.75 1984
3784.33 1863
3784.91 1894
3785.49 1959
3786.07 1973
3786.65 1987
3787.23 1996
3787.81 2053
3788.39 2051
3788.97 2042
3789.55 1863
3790.14 1919
3790.72 1937
3791.30 1833
3791.88 1855
3792.46 1898
3793.04 1900
3793.62 1943
3794.20 2051
3794.78 2039
3795.37 1977
3795.95 2008
3796.53 2002
3797.11 2027
3797.69 2002
3798.27 1885
3798.85 1933
3799.44 2049
3800.02 2098
3800.60 2110
3801.18 2230
3801.76 2218
3802.34 2342
3802.93 2473
3803.51 2397
3804.09 2493
3804.67 2425
3805.25 2277
3805.84 2264
3806.42 2296
3807.00 2307
3807.58 2392
3808.17 2459
3808.75 2511
3809.33 2560
3809.91 2504
3810.50 2510
3811.08 2536
3811.66 2620
3812.24 2503
3812.83 2602
3813.41 2676
3813.99 2669
3814.57 2661
3815.16 2680
3815.74 2752
3816.32 2775
3816.91 2752
3817.49 2676
3818.07 2616
3818.65 2520
3819.24 2439
3819.82 2317
3820.40 2210
3820.99 2141
3821.57 2034
3822.15 2095
3822.74 2039
3823.32 2021
3823.90 1993
3824.49 1916
3825.07 1983
3825.66 1988
3826.24 1911
3826.82 1928
3827.41 1975
3827.99 1987
3828.57 2164
3829.16 2054
3829.74 2066
3830.33 1996
3830.91 2086
3831.49 2142
3832.08 2080
3832.66 2131
3833.25 2116
3833.83 2056
3834.42 2081
3835.00 2062
3835.58 2091
3836.17 2094
3836.75 2065
3837.34 2031
3837.92 1977
3838.51 2051
3839.09 2013
3839.68 2038
3840.26 1981
3840.85 1919
3841.43 1956
3842.02 1961
3842.60 1930
3843.19 1913
3843.77 1904
3844.36 1925
3844.94 1923
3845.53 1841
3846.11 1885
3846.70 1949
3847.28 1879
3847.87 1972
3848.45 1925
3849.04 1921
3849.62 1998
3850.21 2009
3850.79 1914
3851.38 2004
3851.97 2096
3852.55 2063
3853.14 2016
3853.72 2027
3854.31 2012
3854.89 2130
3855.48 2072
3856.07 1996
3856.65 2004
3857.24 2000
3857.82 2165
3858.41 2351
3859.00 2451
3859.58 2602
3860.17 2894
3860.76 3072
3861.34 3227
3861.93 3285
3862.51 3505
3863.10 3498
3863.69 3560
3864.27 3547
3864.86 3301
3865.45 3411
3866.03 3406
3866.62 3229
3867.21 3099
3867.79 3013
3868.38 2674
3868.97 2537
3869.55 2532
3870.14 2484
3870.73 2309
3871.32 2306
3871.90 2318
3872.49 2336
3873.08 2259
3873.67 2288
3874.25 2378
3874.84 2546
3875.43 2568
3876.01 2451
3876.60 2453
3877.19 2506
3877.78 2415
3878.36 2350
3878.95 2336
3879.54 2233
3880.13 2186
3880.72 2090
3881.30 2026
3881.89 2042
3882.48 2074
3883.07 1961
3883.66 1870
3884.24 1829
3884.83 1897
3885.42 2019
3886.01 1886
3886.60 1915
3887.18 1994
3887.77 2102
3888.36 2150
3888.95 2228
3889.54 2221
3890.13 2200
3890.72 2240
3891.30 2300
3891.89 2444
3892.48 2429
3893.07 2371
3893.66 2214
3894.25 2251
3894.84 2281
3895.43 2301
3896.02 2264
3896.60 2144
3897.19 2148
3897.78 2168
3898.37 2146
3898.96 2246
3899.55 2329
3900.14 2249
3900.73 2191
3901.32 2184
3901.91 2164
3902.50 2178
3903.09 2142
3903.68 2165
3904.27 2083
3904.86 2109
3905.44 2000
3906.03 2011
3906.62 2111
3907.21 2105
3907.80 2094
3908.39 2073
3908.98 2122
3909.57 2053
3910.16 1992
3910.75 1887
3911.34 1888
3911.93 1953
3912.52 1838
3913.11 1824
3913.71 1754
3914.30 1887
3914.89 1774
3915.48 1797
3916.07 1795
3916.66 1857
3917.25 1871
3917.84 1900
3918.43 1882
3919.02 1937
3919.61 1980
3920.20 1956
3920.79 1947
3921.38 1976
3921.97 1903
3922.57 1795
3923.16 1830
3923.75 1806
3924.34 1813
3924.93 1808
3925.52 1874
3926.11 1790
3926.70 1857
3927.29 1862
3927.89 1838
3928.48 1907
3929.07 1857
3929.66 1823
3930.25 1757
3930.84 1786
3931.44 1770
3932.03 1789
3932.62 1764
3933.21 1824
3933.80 1818
3934.39 1769
3934.99 1740
3935.58 1832
3936.17 1780
3936.76 1792
3937.35 1801
3937.95 1796
3938.54 1868
3939.13 1882
3939.72 1694
3940.32 1758
3940.91 1720
3941.50 1800
3942.09 1763
3942.69 1793
3943.28 1750
3943.87 1804
3944.46 1789
3945.06 1830
3945.65 1893
3946.24 1814
3946.83 1924
3947.43 1857
3948.02 1801
3948.61 1827
3949.21 1801
3949.80 1875
3950.39 1738
3950.98 1852
3951.58 1812
3952.17 1821
3952.76 1847
3953.36 1877
3953.95 1926
3954.54 1902
3955.14 1923
3955.73 1900
3956.32 1978
3956.92 1918
3957.51 1834
3958.11 1906
3958.70 1943
3959.29 2036
3959.89 2055
3960.48 1928
3961.07 1853
3961.67 1889
3962.26 1919
3962.86 1842
3963.45 1841
3964.04 1821
3964.64 1859
3965.23 1917
3965.83 1822
3966.42 1852
3967.02 1807
3967.61 1915
3968.20 1975
3968.80 1931
3969.39 1875
3969.99 1806
3970.58 1906
3971.18 1824
3971.77 1782
3972.37 1849
3972.96 1798
3973.56 1793
3974.15 1846
3974.75 1901
3975.34 1905
3975.94 1916
3976.53 2083
3977.13 2018
3977.72 1996
3978.32 2059
3978.91 2083
3979.51 2035
3980.10 1968
3980.70 1796
3981.29 1832
3981.89 1749
3982.48 1894
3983.08 1910
3983.68 1881
3984.27 1877
3984.87 1895
3985.46 1923
3986.06 1906
3986.65 1893
3987.25 1863
3987.85 1851
3988.44 1866
3989.04 1859
3989.63 1865
3990.23 1858
3990.83 1886
3991.42 1859
3992.02 1826
3992.61 1954
3993.21 1905
3993.81 1936
3994.40 1927
3995.00 1823
3995.60 1910
3996.19 2044
3996.79 2022
3997.39 1999
3997.98 1928
3998.58 1947
3999.18 1966
3999.77 1964
4000.37 1985
4000.97 1958
4001.56 1967
4002.16 1973
4002.76 1891
4003.35 1908
4003.95 1964
4004.55 1968
4005.15 1936
4005.74 1898
4006.34 1909
4006.94 1976
4007.53 2064
4008.13 2026
4008.73 1987
4009.33 1970
4009.92 1966
4010.52 1980
4011.12 1942
4011.72 1962
4012.32 2047
4012.91 1928
4013.51 1954
4014.11 2002
4014.71 2121
4015.30 2125
4015.90 2231
4016.50 2317
4017.10 2390
4017.70 2355
4018.29 2375
4018.89 2408
4019.49 2360
4020.09 2329
4020.69 2266
4021.29 2193
4021.88 2072
4022.48 1972
4023.08 2098
4023.68 1966
4024.28 1951
4024.88 2012
4025.48 1992
4026.07 2024
4026.67 1996
4027.27 2109
4027.87 2014
4028.47 2122
4029.07 2027
4029.67 1941
4030.27 2115
4030.87 2115
4031.47 2046
4032.06 1987
4032.66 2009
4033.26 2069
4033.86 2072
4034.46 2014
4035.06 2046
4035.66 2011
4036.26 2059
4036.86 1973
4037.46 1910
4038.06 1957
4038.66 2020
4039.26 1863
4039.86 1873
4040.46 1866
4041.06 1791
4041.66 1716
4042.26 1817
4042.86 1849
4043.46 1768
4044.06 1783
4044.66 1844
4045.26 1814
4045.86 1845
4046.46 1903
4047.06 1897
4047.66 1884
4048.26 1900
4048.86 1805
4049.46 1852
4050.06 1910
4050.66 1940
4051.26 2016
4051.86 2052
4052.46 2074
4053.06 2057
4053.66 2066
4054.27 2030
4054.87 2019
4055.47 1956
4056.07 1939
4056.67 1947
4057.27 1855
4057.87 1875
4058.47 1832
4059.07 1772
4059.67 1771
4060.28 1782
4060.88 1753
4061.48 1725
4062.08 1764
4062.68 1750
4063.28 1736
4063.88 1662
4064.49 1737
4065.09 1691
4065.69 1643
4066.29 1633
4066.89 1679
4067.49 1643
4068.10 1613
4068.70 1642
4069.30 1659
4069.90 1581
4070.50 1625
4071.11 1641
4071.71 1571
4072.31 1608
4072.91 1615
4073.52 1625
4074.12 1744
4074.72 1683
4075.32 1701
4075.92 1823
4076.53 1799
4077.13 1644
4077.73 1685
4078.34 1784
4078.94 1666
4079.54 1738
4080.14 1672
4080.75 1727
4081.35 1765
4081.95 1679
4082.55 1774
4083.16 1684
4083.76 1630
4084.36 1682
4084.97 1711
4085.57 1660
4086.17 1633
4086.78 1736
4087.38 1709
4087.98 1667
4088.59 1699
4089.19 1625
4089.79 1629
4090.40 1670
4091.00 1704
4091.60 1613
4092.21 1595
4092.81 1714
4093.41 1720
4094.02 1733
4094.62 1663
4095.23 1698
4095.83 1689
4096.43 1745
4097.04 1722
4097.64 1641
4098.25 1633
4098.85 1657
4099.45 1748
4100.06 1638
4100.66 1520
4101.27 1590
4101.87 1608
4102.48 1579
4103.08 1571
4103.68 1644
4104.29 1603
4104.89 1560
4105.50 1588
4106.10 1589
4106.71 1546
4107.31 1569
4107.92 1590
4108.52 1586
4109.13 1514
4109.73 1635
4110.34 1657
4110.94 1670
4111.55 1527
4112.15 1605
4112.76 1610
4113.36 1552
4113.97 1558
4114.57 1597
4115.18 1646
4115.78 1682
4116.39 1670
4116.99 1698
4117.60 1689
4118.21 1624
4118.81 1719
4119.42 1728
4120.02 1725
4120.63 1705
4121.23 1685
4121.84 1725
4122.45 1705
4123.05 1703
4123.66 1720
4124.26 1707
4124.87 1677
4125.48 1625
4126.08 1710
4126.69 1726
4127.29 1687
4127.90 1734
4128.51 1685
4129.11 1722
4129.72 1736
4130.33 1696
4130.93 1696
4131.54 1691
4132.15 1770
4132.75 1785
4133.36 1764
4133.97 1790
4134.57 1719
4135.18 1779
4135.79 1802
4136.39 1821
4137.00 1858
4137.61 1939
4138.21 1961
4138.82 1988
4139.43 2029
4140.04 2084
4140.64 1995
4141.25 2052
4141.86 2052
4142.46 2077
4143.07 2088
4143.68 2024
4144.29 2006
4144.89 1871
4145.50 1821
4146.11 1786
4146.72 1804
4147.32 1734
4147.93 1700
4148.54 1748
4149.15 1710
4149.76 1614
4150.36 1675
4150.97 1606
4151.58 1565
4152.19 1510
4152.80 1553
4153.40 1662
4154.01 1639
4154.62 1593
4155.23 1571
4155.84 1695
4156.45 1632
4157.05 1587
4157.66 1604
4158.27 1650
4158.88 1594
4159.49 1615
4160.10 1569
4160.71 1561
4161.31 1586
4161.92 1588
4162.53 1710
4163.14 1786
4163.75 1716
4164.36 1826
4164.97 1907
4165.58 1885
4166.19 1917
4166.79 2042
4167.40 1966
4168.01 1930
4168.62 1840
4169.23 1932
4169.84 1784
4170.45 1875
4171.06 1879
4171.67 1797
4172.28 1818
4172.89 1881
4173.50 1897
4174.11 1872
4174.72 1963
4175.33 1968
4175.94 1962
4176.55 1988
4177.16 1990
4177.77 2064
4178.38 1975
4178.99 1960
4179.60 1937
4180.21 1880
4180.82 1873
4181.43 1856
4182.04 1947
4182.65 1844
4183.26 1801
4183.87 1849
4184.48 1811
4185.09 1670
4185.70 1655
4186.31 1699
4186.92 1709
4187.53 1719
4188.14 1806
4188.75 1705
4189.36 1681
4189.97 1710
4190.58 1783
4191.20 1924
4191.81 2019
4192.42 2007
4193.03 2072
4193.64 2117
4194.25 2171
4194.86 2221
4195.47 2213
4196.08 2208
4196.70 2210
4197.31 2215
4197.92 2237
4198.53 2234
4199.14 2151
4199.75 2065
4200.36 1983
4200.98 1904
4201.59 1891
4202.20 1899
4202.81 1855
4203.42 1869
4204.03 1857
4204.65 1843
4205.26 1806
4205.87 1841
4206.48 1919
4207.09 1858
4207.71 1920
4208.32 1804
4208.93 1810
4209.54 1743
4210.16 1763
4210.77 1886
4211.38 1798
4211.99 1839
4212.60 1876
4213.22 1851
4213.83 2006
4214.44 2010
4215.05 1992
4215.67 2017
4216.28 2084
4216.89 2074
4217.51 2119
4218.12 2233
4218.73 2375
4219.34 2456
4219.96 2562
4220.57 2754
4221.18 2902
4221.80 3167
4222.41 3271
4223.02 3374
4223.64 3423
4224.25 3429
4224.86 3448
4225.48 3441
4226.09 3426
4226.70 3376
4227.32 3428
4227.93 3470
4228.54 3325
4229.16 3305
4229.77 3482
4230.39 3454
4231.00 3363
4231.61 3354
4232.23 3326
4232.84 3326
4233.45 3503
4234.07 3722
4234.68 3980
4235.30 4061
4235.91 4075
4236.53 4135
4237.14 4125
4237.75 3823
4238.37 3491
4238.98 3323
4239.60 3162
4240.21 2803
4240.83 2591
4241.44 2404
4242.05 2315
4242.67 2351
4243.28 2321
4243.90 2337
4244.51 2267
4245.13 2228
4245.74 2336
4246.36 2361
4246.97 2429
4247.59 2417
4248.20 2545
4248.82 2419
4249.43 2469
4250.05 2537
4250.66 2387
4251.28 2244
4251.89 2381
4252.51 2299
4253.13 2291
4253.74 2312
4254.36 2224
4254.97 2139
4255.59 2240
4256.20 2222
4256.82 2211
4257.43 2157
4258.05 2146
4258.67 2112
4259.28 2153
4259.90 2178
4260.51 2084
4261.13 2139
4261.75 2177
4262.36 2161
4262.98 2076
4263.59 2081
4264.21 2039
4264.83 2027
4265.44 1981
4266.06 2021
4266.67 2129
4267.29 2073
4267.91 2062
4268.52 2126
4269.14 2159
4269.76 2117
4270.37 2102
4270.99 2055
4271.61 2086
4272.22 2124
4272.84 2079
4273.46 1989
4274.07 2079
4274.69 2098
4275.31 2156
4275.93 2228
4276.54 2229
4277.16 2208
4277.78 2147
4278.39 2225
4279.01 2206
4279.63 2174
4280.25 2135
4280.86 2053
4281.48 1965
4282.10 1921
4282.72 1907
4283.33 1870
4283.95 1808
4284.57 1758
4285.19 1875
4285.80 1837
4286.42 1799
4287.04 1849
4287.66 1796
4288.28 1791
4288.89 1767
4289.51 1809
4290.13 1849
4290.75 1746
4291.37 1723
4291.98 1820
4292.60 1815
4293.22 1785
4293.84 1798
4294.46 1763
4295.08 1755
4295.69 1754
4296.31 1875
4296.93 1786
4297.55 1817
4298.17 1857
4298.79 1772
4299.41 1809
4300.03 1782
4300.64 1872
4301.26 1843
4301.88 1822
4302.50 1788
4303.12 1771
4303.74 1869
4304.36 1847
4304.98 1828
4305.60 1822
4306.22 1729
4306.83 1784
4307.45 1836
4308.07 1867
4308.69 1803
4309.31 1850
4309.93 1855
4310.55 1828
4311.17 1785
4311.79 1875
4312.41 1861
4313.03 1723
4313.65 1848
4314.27 1892
4314.89 1866
4315.51 1867
4316.13 1902
4316.75 1815
4317.37 1817
4317.99 1840
4318.61 1908
4319.23 1905
4319.85 1899
4320.47 1969
4321.09 1869
4321.71 1921
4322.33 2030
4322.95 2049
4323.57 2143
4324.19 2203
4324.81 2352
4325.43 2212
4326.05 2237
4326.67 2320
4327.30 2248
4327.92 2251
4328.54 2203
4329.16 2181
4329.78 2109
4330.40 2108
4331.02 2036
4331.64 2018
4332.26 2045
4332.88 2013
4333.51 1984
4334.13 2062
4334.75 2174
4335.37 2342
4335.99 2518
4336.61 2741
4337.23 2858
4337.86 2909
4338.48 3056
4339.10 3186
4339.72 3222
4340.34 3091
4340.96 2941
4341.59 2781
4342.21 2702
4342.83 2607
4343.45 2837
4344.07 2933
4344.69 3156
4345.32 3414
4345.94 3809
4346.56 4167
4347.18 4350
4347.81 4642
4348.43 4723
4349.05 4595
4349.67 4320
4350.29 3954
4350.92 3550
4351.54 3183
4352.16 2937
4352.78 2631
4353.41 2401
4354.03 2356
4354.65 2309
4355.28 2301
4355.90 2205
4356.52 2173
4357.14 2168
4357.77 2248
4358.39 2231
4359.01 2227
4359.64 2274
4360.26 2227
4360.88 2202
4361.50 2262
4362.13 2290
4362.75 2198
4363.37 2167
4364.00 2116
4364.62 2125
4365.25 2162
4365.87 2188
4366.49 2280
4367.12 2134
4367.74 2110
4368.36 2062
4368.99 2030
4369.61 2010
4370.23 1956
4370.86 1877
4371.48 1890
4372.11 1825
4372.73 1863
4373.35 1916
4373.98 1822
4374.60 1858
4375.23 1842
4375.85 1758
4376.47 1823
4377.10 1906
4377.72 1912
4378.35 1873
4378.97 2057
4379.60 2099
4380.22 2057
4380.85 1986
4381.47 1999
4382.10 1973
4382.72 2066
4383.34 1951
4383.97 1972
4384.59 1892
4385.22 1957
4385.84 1896
4386.47 1866
4387.09 1874
4387.72 1785
4388.34 1797
4388.97 1834
4389.59 1748
4390.22 1750
4390.85 1811
4391.47 1770
4392.10 1807
4392.72 1741
4393.35 1742
4393.97 1817
4394.60 1793
4395.22 1761
4395.85 1816
4396.47 1963
4397.10 2030
4397.73 1918
4398.35 1971
4398.98 1932
4399.60 1842
4400.23 1860
4400.86 1937
4401.48 1923
4402.11 1815
4402.73 1858
4403.36 1842
4403.99 1877
4404.61 1892
4405.24 1798
4405.87 1863
4406.49 1792
4407.12 1801
4407.74 1830
4408.37 1845
4409.00 1890
4409.62 1934
4410.25 1924
4410.88 1839
4411.50 1853
4412.13 1823
4412.76 1762
4413.38 1717
4414.01 1698
4414.64 1627
4415.27 1674
4415.89 1734
4416.52 1665
4417.15 1640
4417.77 1668
4418.40 1694
4419.03 1730
4419.66 1769
4420.28 1632
4420.91 1651
4421.54 1625
4422.17 1629
4422.79 1702
4423.42 1656
4424.05 1704
4424.68 1651
4425.30 1628
4425.93 1609
4426.56 1638
4427.19 1543
4427.82 1449
4428.44 1449
4429.07 1463
4429.70 1529
4430.33 1517
4430.96 1568
4431.58 1582
4432.21 1547
4432.84 1532
4433.47 1596
4434.10 1646
4434.73 1584
4435.35 1624
4435.98 1700
4436.61 1633
4437.24 1638
4437.87 1683
4438.50 1657
4439.13 1568
4439.75 1623
4440.38 1663
4441.01 1633
4441.64 1618
4442.27 1542
4442.90 1535
4443.53 1525
4444.16 1606
4444.79 1648
4445.42 1602
4446.04 1587
4446.67 1563
4447.30 1666
4447.93 1568
4448.56 1680
4449.19 1727
4449.82 1708
4450.45 1612
4451.08 1673
4451.71 1702
4452.34 1682
4452.97 1657
4453.60 1734
4454.23 1650
4454.86 1563
4455.49 1623
4456.12 1686
4456.75 1645
4457.38 1644
4458.01 1669
4458.64 1651
4459.27 1651
4459.90 1613
4460.53 1686
4461.16 1618
4461.79 1670
4462.42 1536
4463.05 1426
4463.68 1541
4464.31 1506
4464.94 1418
4465.57 1433
4466.20 1510
4466.83 1515
4467.46 1456
4468.09 1546
4468.73 1469
4469.36 1448
4469.99 1494
4470.62 1455
4471.25 1489
4471.88 1491
4472.51 1486
4473.14 1518
4473.77 1467
4474.40 1442
4475.04 1441
4475.67 1474
4476.30 1483
4476.93 1449
4477.56 1424
4478.19 1496
4478.82 1524
4479.46 1535
4480.09 1594
4480.72 1580
4481.35 1486
4481.98 1547
4482.61 1566
4483.25 1585
4483.88 1537
4484.51 1561
4485.14 1570
4485.77 1529
4486.41 1593
4487.04 1620
4487.67 1645
4488.30 1641
4488.93 1587
4489.57 1622
4490.20 1747
4490.83 1697
4491.46 1694
4492.10 1732
4492.73 1680
4493.36 1653
4493.99 1625
4494.63 1705
4495.26 1680
4495.89 1610
4496.52 1705
4497.16 1702
4497.79 1711
4498.42 1733
4499.06 1813
4499.69 1733
4500.32 1707
4500.96 1910
4501.59 1966
4502.22 1965
4502.86 1880
4503.49 1861
4504.12 1937
4504.75 1909
4505.39 1850
4506.02 1921
4506.66 1782
4507.29 1742
4507.92 1720
4508.56 1626
4509.19 1658
4509.82 1685
4510.46 1695
4511.09 1719
4511.72 1715
4512.36 1720
4512.99 1683
4513.63 1739
4514.26 1692
4514.89 1667
4515.53 1679
4516.16 1644
4516.80 1574
4517.43 1669
4518.07 1597
4518.70 1596
4519.33 1671
4519.97 1665
4520.60 1596
4521.24 1601
4521.87 1663
4522.51 1605
4523.14 1685
4523.78 1640
4524.41 1722
4525.05 1684
4525.68 1742
4526.32 1827
4526.95 1944
4527.59 1958
4528.22 2052
4528.86 2329
4529.49 2499
4530.13 2792
4530.76 3099
4531.40 3280
4532.03 3456
4532.67 3518
4533.30 3610
4533.94 3468
4534.57 3495
4535.21 3210
4535.84 2913
4536.48 2659
4537.11 2479
4537.75 2325
4538.39 2098
4539.02 2000
4539.66 1899
4540.29 1772
4540.93 1671
4541.57 1689
4542.20 1627
4542.84 1681
4543.47 1615
4544.11 1685
4544.75 1691
4545.38 1696
4546.02 1614
4546.65 1652
4547.29 1772
4547.93 1691
4548.56 1669
4549.20 1812
4549.84 1770
4550.47 1705
4551.11 1743
4551.75 1748
4552.38 1714
4553.02 1670
4553.66 1697
4554.29 1709
4554.93 1713
4555.57 1664
4556.20 1630
4556.84 1656
4557.48 1644
4558.11 1589
4558.75 1705
4559.39 1639
4560.03 1561
4560.66 1595
4561.30 1665
4561.94 1621
4562.58 1662
4563.21 1652
4563.85 1725
4564.49 1657
4565.13 1630
4565.76 1693
4566.40 1715
4567.04 1730
4567.68 1723
4568.31 1785
4568.95 1820
4569.59 1736
4570.23 1855
4570.87 1843
4571.50 1842
4572.14 1802
4572.78 1811
4573.42 1743
4574.06 1834
4574.69 1825
4575.33 1830
4575.97 1809
4576.61 1814
4577.25 1819
4577.89 1791
4578.53 1823
4579.16 1829
4579.80 1772
4580.44 1812
4581.08 1761
4581.72 1716
4582.36 1713
4583.00 1703
4583.63 1732
4584.27 1690
4584.91 1707
4585.55 1659
4586.19 1777
4586.83 1748
4587.47 1700
4588.11 1690
4588.75 1684
4589.39 1862
4590.03 1918
4590.67 1874
4591.30 1922
4591.94 2036
4592.58 2062
4593.22 2097
4593.86 2080
4594.50 1945
4595.14 1823
4595.78 1719
4596.42 1786
4597.06 1786
4597.70 1716
4598.34 1696
4598.98 1687
4599.62 1707
4600.26 1698
4600.90 1754
4601.54 1768
4602.18 1771
4602.82 1824
4603.46 1856
4604.10 1944
4604.74 2009
4605.38 1998
4606.02 2094
4606.66 2010
4607.30 1990
4607.94 2006
4608.59 1965
4609.23 1967
4609.87 1885
4610.51 1925
4611.15 1888
4611.79 1905
4612.43 1820
4613.07 1764
4613.71 1710
4614.35 1722
4614.99 1719
4615.64 1775
4616.28 1654
4616.92 1589
4617.56 1595
4618.20 1505
4618.84 1581
4619.48 1595
4620.12 1565
4620.77 1633
4621.41 1617
4622.05 1612
4622.69 1592
4623.33 1560
4623.97 1600
4624.62 1635
4625.26 1499
4625.90 1478
4626.54 1554
4627.18 1592
4627.82 1611
4628.47 1544
4629.11 1638
4629.75 1609
4630.39 1652
4631.03 1643
4631.68 1673
4632.32 1705
4632.96 1719
4633.60 1962
4634.25 1919
4634.89 1983
4635.53 2049
4636.17 1955
4636.82 1986
4637.46 1985
4638.10 1969
4638.74 2138
4639.39 2091
4640.03 2037
4640.67 2053
4641.32 2054
4641.96 1924
4642.60 1841
4643.24 1835
4643.89 1813
4644.53 1841
4645.17 1730
4645.82 1813
4646.46 1808
4647.10 1752
4647.75 1731
4648.39 1820
4649.03 1767
4649.68 1717
4650.32 1716
4650.96 1812
4651.61 1822
4652.25 2036
4652.89 1955
4653.54 2063
4654.18 2100
4654.83 2026
4655.47 1962
4656.11 1849
4656.76 1844
4657.40 1701
4658.05 1722
4658.69 1729
4659.33 1677
4659.98 1668
4660.62 1627
4661.27 1689
4661.91 1652
4662.56 1676
4663.20 1693
4663.84 1719
4664.49 1766
4665.13 1647
4665.78 1572
4666.42 1550
4667.07 1536
4667.71 1540
4668.36 1537
4669.00 1443
4669.65 1586
4670.29 1498
4670.94 1500
4671.58 1495
4672.23 1512
4672.87 1586
4673.52 1567
4674.16 1634
4674.81 1686
4675.45 1644
4676.10 1632
4676.74 1603
4677.39 1651
4678.03 1612
4678.68 1629
4679.32 1721
4679.97 1692
4680.62 1635
4681.26 1671
4681.91 1602
4682.55 1585
4683.20 1603
4683.84 1613
4684.49 1590
4685.14 1604
4685.78 1614
4686.43 1707
4687.07 1658
4687.72 1594
4688.37 1590
4689.01 1606
4689.66 1601
4690.30 1690
4690.95 1601
4691.60 1549
4692.24 1582
4692.89 1559
4693.54 1482
4694.18 1481
4694.83 1605
4695.48 1642
4696.12 1647
4696.77 1538
4697.42 1653
4698.06 1783
4698.71 1816
4699.36 1858
4700.00 1970
4700.65 1933
4701.30 1870
4701.94 1879
4702.59 1778
4703.24 1691
4703.89 1634
4704.53 1566
4705.18 1633
4705.83 1621
4706.48 1689
4707.12 1595
4707.77 1637
4708.42 1668
4709.07 1614
4709.71 1682
4710.36 1693
4711.01 1741
4711.66 1693
4712.30 1669
4712.95 1759
4713.60 1794
4714.25 1697
4714.90 1600
4715.54 1555
4716.19 1666
4716.84 1584
4717.49 1632
4718.14 1516
4718.78 1637
4719.43 1654
4720.08 1674
4720.73 1666
4721.38 1654
4722.03 1689
4722.67 1805
4723.32 1909
4723.97 1895
4724.62 1783
4725.27 1925
4725.92 1903
4726.57 1933
4727.22 1963
4727.86 1971
4728.51 1824
4729.16 1845
4729.81 1807
4730.46 1741
4731.11 1738
4731.76 1651
4732.41 1628
4733.06 1618
4733.71 1551
4734.36 1619
4735.00 1608
4735.65 1603
4736.30 1574
4736.95 1545
4737.60 1561
4738.25 1597
4738.90 1662
4739.55 1623
4740.20 1637
4740.85 1704
4741.50 1643
4742.15 1617
4742.80 1658
4743.45 1690
4744.10 1669
4744.75 1733
4745.40 1680
4746.05 1597
4746.70 1681
4747.35 1644
4748.00 1615
4748.65 1704
4749.30 1710
4749.95 1791
4750.60 1798
4751.25 1804
4751.90 1817
4752.55 1852
4753.20 1918
4753.85 1903
4754.51 1903
4755.16 1803
4755.81 1703
4756.46 1626
4757.11 1694
4757.76 1734
4758.41 1622
4759.06 1696
4759.71 1707
4760.36 1649
4761.01 1545
4761.67 1569
4762.32 1630
4762.97 1599
4763.62 1664
4764.27 1764
4764.92 1805
4765.57 1834
4766.22 1850
4766.88 1902
4767.53 1950
4768.18 1929
4768.83 1867
4769.48 1847
4770.13 1737
4770.79 1666
4771.44 1657
4772.09 1668
4772.74 1674
4773.39 1681
4774.05 1653
4774.70 1658
4775.35 1531
4776.00 1602
4776.65 1624
4777.31 1665
4777.96 1604
4778.61 1606
4779.26 1634
4779.92 1653
4780.57 1709
4781.22 1768
4781.87 1788
4782.53 1779
4783.18 1709
4783.83 1716
4784.48 1646
4785.14 1550
4785.79 1589
4786.44 1641
4787.10 1590
4787.75 1580
4788.40 1637
4789.05 1558
4789.71 1567
4790.36 1595
4791.01 1601
4791.67 1602
4792.32 1560
4792.97 1562
4793.63 1632
4794.28 1543
4794.93 1518
4795.59 1546
4796.24 1557
4796.89 1517
4797.55 1530
4798.20 1612
4798.86 1623
4799.51 1598
4800.16 1578
4800.82 1619
4801.47 1623
4802.12 1664
4802.78 1618
4803.43 1558
4804.09 1678
4804.74 1573
4805.39 1662
4806.05 1666
4806.70 1599
4807.36 1658
4808.01 1650
4808.67 1558
4809.32 1573
4809.98 1583
4810.63 1565
4811.28 1601
4811.94 1556
4812.59 1601
4813.25 1687
4813.90 1656
4814.56 1581
4815.21 1620
4815.87 1622
4816.52 1642
4817.18 1660
4817.83 1746
4818.49 1843
4819.14 1844
4819.80 1891
4820.45 1875
4821.11 1932
4821.76 1950
4822.42 1907
4823.07 2009
4823.73 2083
4824.38 2167
4825.04 2206
4825.70 2217
4826.35 2280
4827.01 2226
4827.66 2156
4828.32 2232
4828.97 2160
4829.63 2069
4830.29 2062
4830.94 2031
4831.60 1984
4832.25 2068
4832.91 2045
4833.57 2148
4834.22 2353
4834.88 2379
4835.53 2378
4836.19 2538
4836.85 2737
4837.50 2919
4838.16 3007
4838.82 3026
4839.47 3058
4840.13 2949
4840.79 2936
4841.44 2739
4842.10 2636
4842.76 2528
4843.41 2463
4844.07 2372
4844.73 2355
4845.38 2299
4846.04 2278
4846.70 2365
4847.35 2416
4848.01 2460
4848.67 2501
4849.32 2446
4849.98 2533
4850.64 2517
4851.30 2495
4851.95 2530
4852.61 2387
4853.27 2426
4853.93 2391
4854.58 2422
4855.24 2499
4855.90 2387
4856.56 2477
4857.21 2608
4857.87 2713
4858.53 2695
4859.19 2885
4859.84 2870
4860.50 2945
4861.16 2974
4861.82 2938
4862.48 2782
4863.13 2686
4863.79 2741
4864.45 2676
4865.11 2611
4865.77 2682
4866.43 2700
4867.08 2747
4867.74 2782
4868.40 2687
4869.06 2587
4869.72 2548
4870.38 2478
4871.03 2505
4871.69 2499
4872.35 2336
4873.01 2351
4873.67 2400
4874.33 2370
4874.99 2320
4875.65 2332
4876.31 2321
4876.96 2434
4877.62 2409
4878.28 2262
4878.94 2348
4879.60 2394
4880.26 2401
4880.92 2351
4881.58 2360
4882.24 2300
4882.90 2115
4883.56 2053
4884.22 2027
4884.88 1991
4885.54 1965
4886.19 2067
4886.85 2152
4887.51 2153
4888.17 2169
4888.83 2230
4889.49 2305
4890.15 2370
4890.81 2269
4891.47 2245
4892.13 2356
4892.79 2380
4893.45 2364
4894.11 2260
4894.77 2207
4895.43 2058
4896.09 2127
4896.76 2112
4897.42 2045
4898.08 2087
4898.74 2340
4899.40 2217
4900.06 2351
4900.72 2312
4901.38 2321
4902.04 2231
4902.70 2134
4903.36 2252
4904.02 2141
4904.68 2038
4905.34 2044
4906.00 1985
4906.67 1906
4907.33 1900
4907.99 1872
4908.65 1750
4909.31 1819
4909.97 1776
4910.63 1820
4911.29 1744
4911.96 1783
4912.62 1778
4913.28 1827
4913.94 1698
4914.60 1680
4915.26 1720
4915.92 1722
4916.59 1695
4917.25 1673
4917.91 1698
4918.57 1641
4919.23 1636
4919.90 1695
4920.56 1645
4921.22 1596
4921.88 1548
4922.54 1597
4923.21 1653
4923.87 1608
4924.53 1587
4925.19 1532
4925.85 1535
4926.52 1634
4927.18 1556
4927.84 1508
4928.50 1477
4929.17 1613
4929.83 1708
4930.49 1681
4931.15 1615
4931.82 1601
4932.48 1572
4933.14 1608
4933.81 1722
4934.47 1632
4935.13 1629
4935.79 1606
4936.46 1602
4937.12 1529
4937.78 1484
4938.45 1533
4939.11 1559
4939.77 1593
4940.44 1632
4941.10 1596
4941.76 1603
4942.43 1556
4943.09 1572
4943.75 1637
4944.42 1639
4945.08 1552
4945.74 1563
4946.41 1570
4947.07 1571
4947.74 1519
4948.40 1498
4949.06 1467
4949.73 1482
4950.39 1458
4951.05 1587
4951.72 1565
4952.38 1428
4953.05 1460
4953.71 1536
4954.38 1455
4955.04 1426
4955.70 1450
4956.37 1479
4957.03 1542
4957.70 1504
4958.36 1449
4959.03 1470
4959.69 1466
4960.36 1479
4961.02 1515
4961.68 1533
4962.35 1486
4963.01 1492
4963.68 1629
4964.34 1579
4965.01 1685
4965.67 1603
4966.34 1639
4967.00 1579
4967.67 1504
4968.33 1511
4969.00 1554
4969.66 1499
4970.33 1525
4971.00 1476
4971.66 1495
4972.33 1509
4972.99 1495
4973.66 1518
4974.32 1507
4974.99 1456
4975.65 1502
4976.32 1462
4976.99 1441
4977.65 1459
4978.32 1540
4978.98 1604
4979.65 1571
4980.31 1609
4980.98 1542
4981.65 1541
4982.31 1552
4982.98 1612
4983.64 1533
4984.31 1526
4984.98 1551
4985.64 1601
4986.31 1561
4986.98 1582
4987.64 1612
4988.31 1685
4988.98 1644
4989.64 1515
4990.31 1529
4990.98 1485
4991.64 1476
4992.31 1430
4992.98 1450
4993.64 1457
4994.31 1420
4994.98 1452
4995.64 1500
4996.31 1418
4996.98 1330
4997.64 1395
4998.31 1486
4998.98 1440
4999.65 1385
5000.31 1450
5000.98 1410
5001.65 1436
5002.32 1439
5002.98 1505
5003.65 1467
5004.32 1416
5004.99 1450
5005.65 1464
5006.32 1593
5006.99 1607
5007.66 1539
5008.32 1576
5008.99 1580
5009.66 1593
5010.33 1617
5011.00 1602
5011.66 1518
5012.33 1602
5013.00 1562
5013.67 1560
5014.34 1529
5015.01 1576
5015.67 1614
5016.34 1639
5017.01 1600
5017.68 1663
5018.35 1745
5019.02 1807
5019.68 2019
5020.35 2106
5021.02 2449
5021.69 2608
5022.36 2850
5023.03 3033
5023.70 3329
5024.37 3232
5025.03 3146
5025.70 3162
5026.37 2844
5027.04 2594
5027.71 2433
5028.38 2308
5029.05 2153
5029.72 1925
5030.39 1652
5031.06 1691
5031.73 1596
5032.40 1512
5033.07 1498
5033.73 1473
5034.40 1452
5035.07 1447
5035.74 1429
5036.41 1451
5037.08 1434
5037.75 1490
5038.42 1406
5039.09 1364
5039.76 1397
5040.43 1401
5041.10 1406
5041.77 1447
5042.44 1437
5043.11 1399
5043.78 1360
5044.45 1421
5045.12 1418
5045.79 1513
5046.46 1438
5047.13 1554
5047.81 1542
5048.48 1537
5049.15 1538
5049.82 1446
5050.49 1477
5051.16 1408
5051.83 1401
5052.50 1480
5053.17 1435
5053.84 1391
5054.51 1444
5055.18 1445
5055.85 1501
5056.53 1436
5057.20 1401
5057.87 1368
5058.54 1461
5059.21 1464
5059.88 1471
5060.55 1535
5061.22 1550
5061.89 1575
5062.57 1520
5063.24 1540
5063.91 1490
5064.58 1453
5065.25 1486
5065.92 1478
5066.60 1527
5067.27 1442
5067.94 1462
5068.61 1516
5069.28 1405
5069.96 1452
5070.63 1343
5071.30 1394
5071.97 1401
5072.64 1430
5073.32 1396
5073.99 1451
5074.66 1385
5075.33 1401
5076.00 1430
5076.68 1380
5077.35 1459
5078.02 1497
5078.69 1546
5079.37 1520
5080.04 1525
5080.71 1595
5081.38 1595
5082.06 1508
5082.73 1554
5083.40 1442
5084.08 1422
5084.75 1394
5085.42 1380
5086.09 1405
5086.77 1477
5087.44 1515
5088.11 1516
5088.79 1479
5089.46 1536
5090.13 1600
5090.81 1677
5091.48 1647
5092.15 1605
5092.83 1597
5093.50 1643
5094.17 1664
5094.85 1618
5095.52 1632
5096.19 1603
5096.87 1543
5097.54 1524
5098.22 1522
5098.89 1503
5099.56 1448
5100.24 1450
5100.91 1420
5101.59 1470
5102.26 1474
5102.93 1442
5103.61 1470
5104.28 1528
5104.96 1560
5105.63 1574
5106.31 1577
5106.98 1567
5107.65 1502
5108.33 1516
5109.00 1582
5109.68 1582
5110.35 1527
5111.03 1464
5111.70 1435
5112.38 1445
5113.05 1433
5113.73 1429
5114.40 1436
5115.08 1336
5115.75 1389
5116.43 1336
5117.10 1373
5117.78 1476
5118.45 1521
5119.13 1508
5119.80 1547
5120.48 1648
5121.15 1665
5121.83 1720
5122.50 1627
5123.18 1464
5123.85 1445
5124.53 1513
5125.20 1522
5125.88 1432
5126.56 1438
5127.23 1448
5127.91 1383
5128.58 1437
5129.26 1346
5129.93 1455
5130.61 1426
5131.29 1453
5131.96 1470
5132.64 1378
5133.31 1511
5133.99 1515
5134.67 1476
5135.34 1470
5136.02 1493
5136.70 1486
5137.37 1558
5138.05 1540
5138.73 1523
5139.40 1496
5140.08 1592
5140.75 1619
5141.43 1613
5142.11 1487
5142.78 1462
5143.46 1461
5144.14 1421
5144.82 1400
5145.49 1386
5146.17 1369
5146.85 1383
5147.52 1358
5148.20 1361
5148.88 1363
5149.55 1360
5150.23 1339
5150.91 1291
5151.59 1363
5152.26 1360
5152.94 1352
5153.62 1368
5154.30 1332
5154.97 1320
5155.65 1170
5156.33 1290
5157.01 1367
5157.68 1266
5158.36 1260
5159.04 1325
5159.72 1284
5160.40 1334
5161.07 1359
5161.75 1362
5162.43 1271
5163.11 1287
5163.79 1361
5164.46 1360
5165.14 1415
5165.82 1400
5166.50 1410
5167.18 1407
5167.86 1399
5168.53 1426
5169.21 1394
5169.89 1403
5170.57 1412
5171.25 1348
5171.93 1357
5172.61 1428
5173.28 1360
5173.96 1305
5174.64 1357
5175.32 1368
5176.00 1345
5176.68 1333
5177.36 1363
5178.04 1343
5178.72 1356
5179.39 1338
5180.07 1385
5180.75 1331
5181.43 1324
5182.11 1266
5182.79 1339
5183.47 1280
5184.15 1305
5184.83 1269
5185.51 1240
5186.19 1263
5186.87 1268
5187.55 1167
5188.23 1221
5188.91 1358
5189.59 1294
5190.27 1208
5190.95 1286
5191.63 1282
5192.31 1276
5192.99 1262
5193.67 1271
5194.35 1319
5195.03 1248
5195.71 1262
5196.39 1254
5197.07 1276
5197.75 1360
5198.43 1228
5199.11 1289
5199.79 1274
5200.47 1340
5201.15 1343
5201.83 1368
5202.51 1372
5203.19 1385
5203.87 1358
5204.55 1304
5205.24 1355
5205.92 1402
5206.60 1409
5207.28 1463
5207.96 1487
5208.64 1523
5209.32 1536
5210.00 1593
5210.68 1587
5211.36 1610
5212.05 1544
5212.73 1595
5213.41 1536
5214.09 1572
5214.77 1586
5215.45 1437
5216.13 1464
5216.82 1475
5217.50 1464
5218.18 1514
5218.86 1556
5219.54 1502
5220.22 1451
5220.91 1446
5221.59 1491
5222.27 1565
5222.95 1499
5223.63 1491
5224.32 1461
5225.00 1458
5225.68 1455
5226.36 1458
5227.05 1416
5227.73 1401
5228.41 1458
5229.09 1411
5229.77 1397
5230.46 1373
5231.14 1406
5231.82 1437
5232.50 1410
5233.19 1400
5233.87 1408
5234.55 1400
5235.24 1429
5235.92 1413
5236.60 1386
5237.28 1403
5237.97 1398
5238.65 1453
5239.33 1436
5240.02 1555
5240.70 1408
5241.38 1386
5242.07 1363
5242.75 1490
5243.43 1409
5244.12 1404
5244.80 1304
5245.48 1394
5246.17 1394
5246.85 1415
5247.53 1541
5248.22 1540
5248.90 1489
5249.58 1435
5250.27 1444
5250.95 1492
5251.64 1504
5252.32 1521
5253.00 1503
5253.69 1560
5254.37 1484
5255.06 1492
5255.74 1483
5256.42 1479
5257.11 1352
5257.79 1403
5258.48 1397
5259.16 1411
5259.85 1461
5260.53 1437
5261.21 1494
5261.90 1550
5262.58 1560
5263.27 1468
5263.95 1487
5264.64 1496
5265.32 1545
5266.01 1516
5266.69 1491
5267.38 1466
5268.06 1495
5268.75 1424
5269.43 1435
5270.12 1452
5270.80 1487
5271.49 1462
5272.17 1409
5272.86 1410
5273.54 1406
5274.23 1428
5274.91 1494
5275.60 1464
5276.28 1477
5276.97 1429
5277.66 1475
5278.34 1606
5279.03 1586
5279.71 1622
5280.40 1660
5281.08 1724
5281.77 1794
5282.46 1857
5283.14 1751
5283.83 1779
5284.51 1807
5285.20 1802
5285.89 1637
5286.57 1640
5287.26 1532
5287.94 1434
5288.63 1461
5289.32 1426
5290.00 1442
5290.69 1398
5291.38 1427
5292.06 1451
5292.75 1454
5293.44 1441
5294.12 1461
5294.81 1466
5295.50 1541
5296.18 1495
5296.87 1514
5297.56 1516
5298.24 1514
5298.93 1497
5299.62 1521
5300.30 1614
5300.99 1611
5301.68 1550
5302.37 1545
5303.05 1476
5303.74 1542
5304.43 1612
5305.11 1632
5305.80 1533
5306.49 1513
5307.18 1535
5307.86 1516
5308.55 1592
5309.24 1487
5309.93 1513
5310.61 1488
5311.30 1564
5311.99 1630
5312.68 1553
5313.37 1661
5314.05 1624
5314.74 1623
5315.43 1527
5316.12 1485
5316.81 1489
5317.49 1629
5318.18 1598
5318.87 1567
5319.56 1597
5320.25 1636
5320.94 1700
5321.62 1707
5322.31 1700
5323.00 1757
5323.69 1657
5324.38 1640
5325.07 1578
5325.76 1546
5326.44 1506
5327.13 1529
5327.82 1577
5328.51 1558
5329.20 1590
5329.89 1491
5330.58 1484
5331.27 1558
5331.96 1510
5332.64 1547
5333.33 1611
5334.02 1595
5334.71 1556
5335.40 1544
5336.09 1581
5336.78 1642
5337.47 1608
5338.16 1680
5338.85 1578
5339.54 1591
5340.23 1688
5340.92 1697
5341.61 1723
5342.30 1844
5342.99 1906
5343.68 1925
5344.37 1858
5345.06 1891
5345.75 1832
5346.44 1761
5347.13 1940
5347.82 1938
5348.51 2017
5349.20 2127
5349.89 2230
5350.58 2576
5351.27 2738
5351.96 2700
5352.65 2779
5353.34 2693
5354.03 2678
5354.72 2470
5355.41 2395
5356.10 2238
5356.79 1940
5357.48 1844
5358.17 1737
5358.86 1638
5359.56 1585
5360.25 1605
5360.94 1457
5361.63 1414
5362.32 1415
5363.01 1391
5363.70 1408
5364.39 1429
5365.08 1381
5365.77 1402
5366.47 1433
5367.16 1469
5367.85 1448
5368.54 1378
5369.23 1374
5369.92 1247
5370.61 1380
5371.31 1378
5372.00 1342
5372.69 1344
5373.38 1351
5374.07 1319
5374.77 1360
5375.46 1375
5376.15 1447
5376.84 1406
5377.53 1347
5378.22 1398
5378.92 1465
5379.61 1366
5380.30 1361
5380.99 1389
5381.69 1432
5382.38 1404
5383.07 1389
5383.76 1312
5384.46 1370
5385.15 1401
5385.84 1414
5386.53 1392
5387.23 1517
5387.92 1513
5388.61 1542
5389.30 1596
5390.00 1565
5390.69 1584
5391.38 1562
5392.08 1594
5392.77 1609
5393.46 1613
5394.15 1505
5394.85 1500
5395.54 1470
5396.23 1424
5396.93 1416
5397.62 1341
5398.31 1381
5399.01 1355
5399.70 1382
5400.39 1427
5401.09 1388
5401.78 1354
5402.48 1306
5403.17 1351
5403.86 1403
5404.56 1440
5405.25 1396
5405.94 1402
5406.64 1415
5407.33 1370
5408.03 1387
5408.72 1351
5409.41 1325
5410.11 1347
5410.80 1373
5411.50 1364
5412.19 1363
5412.88 1352
5413.58 1354
5414.27 1353
5414.97 1386
5415.66 1379
5416.36 1400
5417.05 1363
5417.75 1373
5418.44 1405
5419.14 1369
5419.83 1359
5420.52 1380
5421.22 1443
5421.91 1414
5422.61 1382
5423.30 1445
5424.00 1455
5424.69 1403
5425.39 1399
5426.08 1440
5426.78 1472
5427.48 1392
5428.17 1414
5428.87 1375
5429.56 1388
5430.26 1463
5430.95 1409
5431.65 1341
5432.34 1378
5433.04 1359
5433.73 1413
5434.43 1452
5435.13 1459
5435.82 1506
5436.52 1480
5437.21 1488
5437.91 1528
5438.60 1472
5439.30 1566
5440.00 1580
5440.69 1661
5441.39 1590
5442.09 1567
5442.78 1434
5443.48 1488
5444.17 1534
5444.87 1665
5445.57 1613
5446.26 1713
5446.96 1770
5447.66 1749
5448.35 1813
5449.05 1905
5449.75 1879
5450.44 1866
5451.14 1835
5451.84 1786
5452.53 1680
5453.23 1777
5453.93 1694
5454.62 1617
5455.32 1616
5456.02 1551
5456.71 1573
5457.41 1580
5458.11 1563
5458.81 1582
5459.50 1566
5460.20 1516
5460.90 1677
5461.60 1697
5462.29 1637
5462.99 1714
5463.69 1715
5464.39 1757
5465.08 1804
5465.78 1782
5466.48 1759
5467.18 1703
5467.87 1694
5468.57 1695
5469.27 1760
5469.97 1762
5470.67 1808
5471.36 1710
5472.06 1800
5472.76 1940
5473.46 1881
5474.16 1962
5474.85 1999
5475.55 1859
5476.25 1939
5476.95 2010
5477.65 1979
5478.35 1998
5479.05 2116
5479.74 2239
5480.44 2486
5481.14 2447
5481.84 2529
5482.54 2630
5483.24 2510
5483.94 2362
5484.63 2320
5485.33 2143
5486.03 2192
5486.73 2171
5487.43 2038
5488.13 2020
5488.83 1953
5489.53 1962
5490.23 1990
5490.93 1995
5491.63 1966
5492.33 2000
5493.02 2007
5493.72 2132
5494.42 2181
5495.12 2208
5495.82 2201
5496.52 2162
5497.22 2329
5497.92 2361
5498.62 2611
5499.32 2809
5500.02 3077
5500.72 3340
5501.42 3592
5502.12 3767
5502.82 3743
5503.52 3708
5504.22 3422
5504.92 3049
5505.62 2879
5506.32 2599
5507.02 2380
5507.72 2285
5508.42 2188
5509.12 2164
5509.82 2101
5510.52 2034
5511.23 2009
5511.93 2036
5512.63 1955
5513.33 1967
5514.03 1989
5514.73 2007
5515.43 1949
5516.13 1962
5516.83 1990
5517.53 1905
5518.23 2013
5518.93 1962
5519.64 2002
5520.34 1934
5521.04 2021
5521.74 2006
5522.44 1958
5523.14 1894
5523.84 1925
5524.54 1852
5525.25 1889
5525.95 1659
5526.65 1630
5527.35 1664
5528.05 1610
5528.75 1563
5529.46 1592
5530.16 1592
5530.86 1572
5531.56 1575
5532.26 1559
5532.96 1602
5533.67 1556
5534.37 1651
5535.07 1560
5535.77 1559
5536.48 1555
5537.18 1477
5537.88 1527
5538.58 1509
5539.28 1586
5539.99 1514
5540.69 1536
5541.39 1474
5542.09 1489
5542.80 1503
5543.50 1528
5544.20 1417
5544.90 1503
5545.61 1497
5546.31 1512
5547.01 1518
5547.72 1569
5548.42 1582
5549.12 1497
5549.83 1582
5550.53 1521
5551.23 1511
5551.93 1557
5552.64 1486
5553.34 1503
5554.04 1517
5554.75 1480
5555.45 1395
5556.15 1466
5556.86 1404
5557.56 1488
5558.26 1445
5558.97 1420
5559.67 1410
5560.38 1517
5561.08 1406
5561.78 1433
5562.49 1497
5563.19 1489
5563.89 1522
5564.60 1438
5565.30 1425
5566.01 1504
5566.71 1535
5567.41 1489
5568.12 1453
5568.82 1427
5569.53 1412
5570.23 1412
5570.94 1452
5571.64 1464
5572.35 1411
5573.05 1352
5573.75 1408
5574.46 1446
5575.16 1443
5575.87 1454
5576.57 1440
5577.28 1457
5577.98 1439
5578.69 1483
5579.39 1410
5580.10 1458
5580.80 1415
5581.51 1415
5582.21 1407
5582.92 1445
5583.62 1363
5584.33 1327
5585.03 1359
5585.74 1398
5586.44 1403
5587.15 1428
5587.85 1393
5588.56 1437
5589.27 1316
5589.97 1321
5590.68 1305
5591.38 1297
5592.09 1373
5592.79 1378
5593.50 1307
5594.21 1294
5594.91 1316
5595.62 1283
5596.32 1316
5597.03 1391
5597.73 1357
5598.44 1357
5599.15 1331
5599.85 1284
5600.56 1276
5601.27 1293
5601.97 1293
5602.68 1284
5603.38 1331
5604.09 1351
5604.80 1380
5605.50 1288
5606.21 1284
5606.92 1289
5607.62 1287
5608.33 1335
5609.04 1432
5609.74 1349
5610.45 1306
5611.16 1284
5611.87 1387
5612.57 1284
5613.28 1280
5613.99 1290
5614.69 1266
5615.40 1247
5616.11 1250
5616.81 1237
5617.52 1291
5618.23 1329
5618.94 1328
5619.64 1278
5620.35 1288
5621.06 1284
5621.77 1247
5622.47 1270
5623.18 1189
5623.89 1297
5624.60 1286
5625.31 1243
5626.01 1273
5626.72 1314
5627.43 1303
5628.14 1346
5628.85 1380
5629.55 1336
5630.26 1328
5630.97 1362
5631.68 1355
5632.39 1366
5633.09 1342
5633.80 1349
5634.51 1310
5635.22 1270
5635.93 1330
5636.64 1299
5637.34 1243
5638.05 1340
5638.76 1382
5639.47 1369
5640.18 1428
5640.89 1470
5641.60 1412
5642.31 1498
5643.01 1507
5643.72 1584
5644.43 1448
5645.14 1411
5645.85 1395
5646.56 1360
5647.27 1295
5647.98 1335
5648.69 1357
5649.40 1347
5650.11 1365
5650.82 1302
5651.52 1328
5652.23 1387
5652.94 1392
5653.65 1411
5654.36 1370
5655.07 1355
5655.78 1345
5656.49 1355
5657.20 1412
5657.91 1414
5658.62 1483
5659.33 1551
5660.04 1408
5660.75 1474
5661.46 1541
5662.17 1555
5662.88 1529
5663.59 1395
5664.30 1292
5665.01 1346
5665.72 1345
5666.43 1371
5667.14 1367
5667.85 1382
5668.56 1353
5669.28 1395
5669.99 1424
5670.70 1508
5671.41 1515
5672.12 1490
5672.83 1480
5673.54 1475
5674.25 1450
5674.96 1362
5675.67 1359
5676.38 1351
5677.09 1297
5677.81 1293
5678.52 1373
5679.23 1302
5679.94 1339
5680.65 1357
5681.36 1332
5682.07 1318
5682.78 1379
5683.50 1390
5684.21 1433
5684.92 1433
5685.63 1405
5686.34 1436
5687.05 1374
5687.77 1443
5688.48 1435
5689.19 1423
5689.90 1295
5690.61 1340
5691.32 1300
5692.04 1333
5692.75 1285
5693.46 1265
5694.17 1291
5694.88 1335
5695.60 1271
5696.31 1309
5697.02 1340
5697.73 1291
5698.45 1309
5699.16 1237
5699.87 1253
5700.58 1278
5701.30 1276
5702.01 1270
5702.72 1314
5703.43 1332
5704.15 1330
5704.86 1304
5705.57 1246
5706.29 1241
5707.00 1264
5707.71 1296
5708.42 1283
5709.14 1318
5709.85 1292
5710.56 1337
5711.28 1304
5711.99 1294
5712.70 1295
5713.42 1335
5714.13 1335
5714.84 1348
5715.56 1305
5716.27 1337
5716.98 1315
5717.70 1262
5718.41 1291
5719.12 1388
5719.84 1351
5720.55 1392
5721.27 1332
5721.98 1315
5722.69 1363
5723.41 1366
5724.12 1379
5724.84 1427
5725.55 1496
5726.26 1609
5726.98 1654
5727.69 1729
5728.41 1839
5729.12 1852
5729.83 1817
5730.55 1894
5731.26 1776
5731.98 1754
5732.69 1773
5733.41 1650
5734.12 1543
5734.84 1523
5735.55 1556
5736.27 1475
5736.98 1494
5737.70 1421
5738.41 1441
5739.13 1451
5739.84 1369
5740.55 1342
5741.27 1384
5741.99 1361
5742.70 1403
5743.42 1397
5744.13 1382
5744.85 1376
5745.56 1463
5746.28 1400
5746.99 1380
5747.71 1425
5748.42 1397
5749.14 1411
5749.85 1425
5750.57 1525
5751.29 1509
5752.00 1620
5752.72 1604
5753.43 1638
5754.15 1752
5754.86 1758
5755.58 1899
5756.30 1899
5757.01 1867
5757.73 1802
5758.44 1771
5759.16 1691
5759.88 1674
5760.59 1636
5761.31 1584
5762.03 1535
5762.74 1506
5763.46 1476
5764.18 1511
5764.89 1588
5765.61 1566
5766.32 1509
5767.04 1536
5767.76 1522
5768.47 1539
5769.19 1571
5769.91 1584
5770.63 1664
5771.34 1670
5772.06 1585
5772.78 1539
5773.49 1574
5774.21 1611
5774.93 1643
5775.64 1653
5776.36 1590
5777.08 1600
5777.80 1662
5778.51 1728
5779.23 1760
5779.95 1738
5780.67 1698
5781.38 1709
5782.10 1792
5782.82 1788
5783.54 1747
5784.25 1680
5784.97 1707
5785.69 1712
5786.41 1777
5787.13 1801
5787.84 1841
5788.56 1890
5789.28 1832
5790.00 1918
5790.72 1937
5791.43 2024
5792.15 2075
5792.87 2212
5793.59 2329
5794.31 2382
5795.03 2380
5795.74 2399
5796.46 2497
5797.18 2612
5797.90 2878
5798.62 3394
5799.34 4008
5800.06 4730
5800.77 5390
5801.49 5913
5802.21 6237
5802.93 6157
5803.65 5767
5804.37 5111
5805.09 4468
5805.81 3902
5806.53 3324
5807.25 2961
5807.96 2782
5808.68 2706
5809.40 2585
5810.12 2468
5810.84 2469
5811.56 2389
5812.28 2458
5813.00 2522
5813.72 2462
5814.44 2638
5815.16 2542
5815.88 2506
5816.60 2700
5817.32 2661
5818.04 2559
5818.76 2593
5819.48 2529
5820.20 2475
5820.92 2461
5821.64 2453
5822.36 2405
5823.08 2250
5823.80 2245
5824.52 2105
5825.24 2036
5825.96 1954
5826.68 1901
5827.40 1943
5828.12 1914
5828.84 1850
5829.56 1864
5830.28 1805
5831.00 1801
5831.72 1922
5832.44 1870
5833.16 1817
5833.88 1814
5834.61 1894
5835.33 1857
5836.05 1773
5836.77 1778
5837.49 1851
5838.21 1860
5838.93 1775
5839.65 1763
5840.37 1845
5841.10 1865
5841.82 1787
5842.54 1808
5843.26 1781
5843.98 1743
5844.70 1661
5845.42 1639
5846.15 1575
5846.87 1591
5847.59 1599
5848.31 1631
5849.03 1692
5849.75 1657
5850.48 1622
5851.20 1628
5851.92 1665
5852.64 1718
5853.36 1650
5854.09 1643
5854.81 1605
5855.53 1611
5856.25 1629
5856.97 1643
5857.70 1671
5858.42 1647
5859.14 1608
5859.86 1570
5860.59 1651
5861.31 1639
5862.03 1677
5862.75 1598
5863.48 1530
5864.20 1574
5864.92 1602
5865.64 1589
5866.37 1533
5867.09 1568
5867.81 1542
5868.54 1517
5869.26 1508
5869.98 1568
5870.70 1585
5871.43 1599
5872.15 1566
5872.87 1529
5873.60 1574
5874.32 1572
5875.04 1599
5875.77 1585
5876.49 1655
5877.21 1573
5877.94 1517
5878.66 1553
5879.38 1545
5880.11 1532
5880.83 1519
5881.56 1480
5882.28 1556
5883.00 1588
5883.73 1599
5884.45 1598
5885.18 1576
5885.90 1594
5886.62 1674
5887.35 1658
5888.07 1638
5888.80 1581
5889.52 1595
5890.24 1582
5890.97 1509
5891.69 1503
5892.42 1497
5893.14 1486
5893.87 1441
5894.59 1547
5895.32 1503
5896.04 1482
5896.76 1458
5897.49 1452
5898.21 1499
5898.94 1557
5899.66 1504
5900.39 1504
5901.11 1501
5901.84 1499
5902.56 1540
5903.29 1567
5904.01 1591
5904.74 1560
5905.46 1508
5906.19 1536
5906.91 1575
5907.64 1545
5908.37 1487
5909.09 1489
5909.82 1532
5910.54 1537
5911.27 1514
5911.99 1543
5912.72 1569
5913.44 1630
5914.17 1622
5914.90 1595
5915.62 1608
5916.35 1676
5917.07 1680
5917.80 1558
5918.53 1650
5919.25 1685
5919.98 1658
5920.70 1662
5921.43 1642
5922.16 1663
5922.88 1681
5923.61 1633
5924.34 1654
5925.06 1706
5925.79 1674
5926.51 1711
5927.24 1746
5927.97 1727
5928.69 1665
5929.42 1683
5930.15 1788
5930.87 1766
5931.60 1730
5932.33 1774
5933.05 1850
5933.78 1917
5934.51 1836
5935.24 1900
5935.96 1924
5936.69 1967
5937.42 2001
5938.14 2068
5938.87 2128
5939.60 2107
5940.33 2133
5941.05 2180
5941.78 2163
5942.51 2095
5943.24 2168
5943.96 2101
5944.69 2138
5945.42 2223
5946.15 2200
5946.87 2296
5947.60 2296
5948.33 2342
5949.06 2408
5949.79 2417
5950.51 2448
5951.24 2544
5951.97 2639
5952.70 2819
5953.43 2870
5954.15 2840
5954.88 2815
5955.61 2749
5956.34 2827
5957.07 2721
5957.80 2727
5958.52 2710
5959.25 2798
5959.98 2730
5960.71 2755
5961.44 2677
5962.17 2707
5962.90 2812
5963.62 2806
5964.35 2971
5965.08 3036
5965.81 3275
5966.54 3588
5967.27 3789
5968.00 3925
5968.73 4104
5969.46 4054
5970.19 3950
5970.92 3854
5971.64 3772
5972.37 3521
5973.10 3389
5973.83 3457
5974.56 3296
5975.29 3268
5976.02 3187
5976.75 3304
5977.48 3383
5978.21 3465
5978.94 3466
5979.67 3505
5980.40 3587
5981.13 3523
5981.86 3677
5982.59 3776
5983.32 3869
5984.05 3798
5984.78 3866
5985.51 3855
5986.24 3888
5986.97 3956
5987.70 4029
5988.43 3841
5989.16 3841
5989.89 3830
5990.62 3939
5991.35 3840
5992.08 3887
5992.81 3909
5993.54 3974
5994.27 3922
5995.00 4095
5995.73 4193
5996.47 4313
5997.20 4333
5997.93 4359
5998.66 4451
5999.39 4332
6000.12 4357
6000.85 4412
6001.58 4378
6002.31 4363
6003.04 4331
6003.78 4203
6004.51 4121
6005.24 4183
6005.97 4021
6006.70 4100
6007.43 4176
6008.16 4401
6008.90 4659
6009.63 5076
6010.36 5759
6011.09 6797
6011.82 8011
6012.55 9176
6013.29 10194
6014.02 11049
6014.75 11715
6015.48 12150
6016.21 11840
6016.95 11313
6017.68 10394
6018.41 9476
6019.14 8329
6019.87 7208
6020.61 6491
6021.34 5667
6022.07 4836
6022.80 4519
6023.54 4100
6024.27 3827
6025.00 3657
6025.73 3437
6026.47 3255
6027.20 3230
6027.93 3228
6028.66 3228
6029.40 3148
6030.13 3058
6030.86 2954
6031.60 2970
6032.33 2997
6033.06 2954
6033.79 2906
6034.53 2931
6035.26 2843
6035.99 2843
6036.73 2899
6037.46 2964
6038.19 2935
6038.93 2857
6039.66 2895
6040.39 2971
6041.13 3056
6041.86 3084
6042.59 3072
6043.33 3098
6044.06 3165
6044.80 3165
6045.53 3217
6046.26 3245
6047.00 3307
6047.73 3206
6048.46 3317
6049.20 3455
6049.93 3462
6050.67 3522
6051.40 3809
6052.13 4149
6052.87 4332
6053.60 4452
6054.34 4551
6055.07 4614
6055.81 4493
6056.54 4257
6057.28 4068
6058.01 3792
6058.74 3660
6059.48 3626
6060.21 3509
6060.95 3289
6061.68 3303
6062.42 3314
6063.15 3134
6063.89 3221
6064.62 3120
6065.36 3175
6066.09 3161
6066.83 3129
6067.56 3044
6068.30 3075
6069.03 3106
6069.77 3022
6070.50 2938
6071.24 2859
6071.97 2897
6072.71 2890
6073.44 2813
6074.18 2780
6074.92 2683
6075.65 2693
6076.39 2680
6077.12 2590
6077.86 2621
6078.59 2557
6079.33 2497
6080.07 2588
6080.80 2570
6081.54 2497
6082.27 2497
6083.01 2503
6083.75 2424
6084.48 2380
6085.22 2376
6085.95 2384
6086.69 2335
6087.43 2411
6088.16 2424
6088.90 2415
6089.64 2467
6090.37 2435
6091.11 2480
6091.85 2418
6092.58 2406
6093.32 2406
6094.06 2376
6094.79 2374
6095.53 2331
6096.27 2341
6097.00 2278
6097.74 2263
6098.48 2199
6099.21 2258
6099.95 2268
6100.69 2270
6101.43 2174
6102.16 2227
6102.90 2202
6103.64 2197
6104.37 2127
6105.11 2188
6105.85 2190
6106.59 2175
6107.32 2180
6108.06 2222
6108.80 2204
6109.54 2206
6110.27 2217
6111.01 2280
6111.75 2267
6112.49 2218
6113.23 2308
6113.96 2365
6114.70 2285
6115.44 2277
6116.18 2323
6116.92 2344
6117.65 2316
6118.39 2255
6119.13 2339
6119.87 2289
6120.61 2296
6121.35 2195
6122.08 2200
6122.82 2270
6123.56 2280
6124.30 2280
6125.04 2329
6125.78 2340
6126.51 2355
6127.25 2373
6127.99 2354
6128.73 2486
6129.47 2411
6130.21 2377
6130.95 2332
6131.69 2398
6132.43 2315
6133.16 2400
6133.90 2419
6134.64 2475
6135.38 2440
6136.12 2432
6136.86 2478
6137.60 2550
6138.34 2554
6139.08 2458
6139.82 2500
6140.56 2596
6141.30 2504
6142.04 2493
6142.78 2521
6143.52 2549
6144.26 2523
6145.00 2409
6145.74 2507
6146.48 2491
6147.22 2448
6147.96 2428
6148.70 2484
6149.44 2502
6150.18 2530
6150.92 2529
6151.66 2543
6152.40 2534
6153.14 2560
6153.88 2644
6154.62 2652
6155.36 2677
6156.10 2620
6156.84 2619
6157.58 2732
6158.32 2761
6159.06 2727
6159.80 2594
6160.54 2754
6161.28 2749
6162.02 2864
6162.76 2869
6163.50 2969
6164.25 3160
6164.99 3255
6165.73 3481
6166.47 3609
6167.21 3815
6167.95 3927
6168.69 3961
6169.43 3988
6170.17 3959
6170.92 3906
6171.66 3911
6172.40 3799
6173.14 3848
6173.88 3631
6174.62 3552
6175.36 3607
6176.11 3633
6176.85 3568
6177.59 3446
6178.33 3450
6179.07 3513
6179.82 3560
6180.56 3632
6181.30 3694
6182.04 3672
6182.78 3650
6183.53 3758
6184.27 3764
6185.01 3820
6185.75 3785
6186.49 3766
6187.24 3818
6187.98 3893
6188.72 3898
6189.46 3894
6190.21 4017
6190.95 4139
6191.69 4275
6192.43 4531
6193.18 4778
6193.92 4800
6194.66 4949
6195.40 4927
6196.15 4895
6196.89 4873
6197.63 4738
6198.38 4781
6199.12 4862
6199.86 4779
6200.61 4655
6201.35 4847
6202.09 4861
6202.84 5091
6203.58 5277
6204.32 5606
6205.07 6385
6205.81 7428
6206.55 9073
6207.30 11287
6208.04 14040
6208.78 16842
6209.53 19216
6210.27 21174
6211.01 21834
6211.76 21289
6212.50 19672
6213.25 18116
6213.99 15996
6214.73 13405
6215.48 11255
6216.22 9347
6216.97 8018
6217.71 6882
6218.45 5921
6219.20 5293
6219.94 4588
6220.69 4351
6221.43 4100
6222.18 3913
6222.92 3929
6223.66 3750
6224.41 3615
6225.15 3654
6225.90 3543
6226.64 3456
6227.39 3398
6228.13 3253
6228.88 3071
6229.62 2956
6230.37 2762
6231.11 2738
6231.86 2535
6232.60 2504
6233.35 2573
6234.09 2663
6234.84 2583
6235.58 2648
6236.33 2666
6237.07 2767
6237.82 2732
6238.56 2741
6239.31 2759
6240.05 2832
6240.80 2822
6241.55 2884
6242.29 2913
6243.04 2956
6243.78 3049
6244.53 3257
6245.27 3372
6246.02 3557
6246.77 3692
6247.51 3992
6248.26 4254
6249.00 4534
6249.75 4765
6250.50 4823
6251.24 4768
6251.99 4601
6252.73 4452
6253.48 4049
6254.23 3861
6254.97 3589
6255.72 3456
6256.47 3360
6257.21 3334
6257.96 3266
6258.71 3262
6259.45 3204
6260.20 3271
6260.95 3373
6261.69 3235
6262.44 3254
6263.19 3229
6263.93 3216
6264.68 3269
6265.43 3210
6266.17 3245
6266.92 3176
6267.67 3257
6268.42 3335
6269.16 3306
6269.91 3281
6270.66 3288
6271.41 3273
6272.15 3254
6272.90 3215
6273.65 3221
6274.39 3156
6275.14 3267
6275.89 3373
6276.64 3454
6277.39 3426
6278.13 3420
6278.88 3457
6279.63 3470
6280.38 3439
6281.12 3292
6281.87 3206
6282.62 3151
6283.37 3054
6284.12 3020
6284.87 3013
6285.61 2911
6286.36 2830
6287.11 2908
6287.86 2939
6288.61 3014
6289.35 3191
6290.10 3097
6290.85 3099
6291.60 3130
6292.35 2960
6293.10 2810
6293.85 2760
6294.60 2684
6295.34 2613
6296.09 2591
6296.84 2556
6297.59 2476
6298.34 2587
6299.09 2548
6299.84 2391
6300.59 2507
6301.34 2589
6302.08 2546
6302.83 2583
6303.58 2625
6304.33 2585
6305.08 2604
6305.83 2605
6306.58 2630
6307.33 2638
6308.08 2572
6308.83 2550
6309.58 2531
6310.33 2532
6311.08 2571
6311.83 2561
6312.58 2507
6313.33 2462
6314.08 2509
6314.83 2501
6315.58 2468
6316.33 2468
6317.08 2429
6317.83 2376
6318.58 2348
6319.33 2319
6320.08 2265
6320.83 2284
6321.58 2244
6322.33 2334
6323.08 2208
6323.83 2189
6324.58 2163
6325.33 2116
6326.08 2172
6326.83 2265
6327.58 2186
6328.33 2192
6329.08 2223
6329.84 2208
6330.59 2198
6331.34 2208
6332.09 2327
6332.84 2235
6333.59 2192
6334.34 2261
6335.09 2248
6335.84 2181
6336.60 2193
6337.35 2097
6338.10 2148
6338.85 2174
6339.60 2132
6340.35 2189
6341.10 2183
6341.85 2192
6342.61 2214
6343.36 2293
6344.11 2270
6344.86 2219
6345.61 2304
6346.37 2334
6347.12 2337
6347.87 2285
6348.62 2320
6349.37 2438
6350.12 2479
6350.88 2507
6351.63 2664
6352.38 2752
6353.13 2959
6353.89 3124
6354.64 3156
6355.39 3195
6356.14 3168
6356.90 3029
6357.65 2962
6358.40 2818
6359.15 2565
6359.91 2576
6360.66 2554
6361.41 2455
6362.16 2474
6362.92 2490
6363.67 2335
6364.42 2300
6365.17 2408
6365.93 2309
6366.68 2244
6367.43 2299
6368.19 2426
6368.94 2418
6369.69 2513
6370.45 2416
6371.20 2400
6371.95 2358
6372.71 2356
6373.46 2419
6374.21 2356
6374.97 2329
6375.72 2250
6376.47 2316
6377.23 2244
6377.98 2215
6378.73 2219
6379.49 2244
6380.24 2263
6381.00 2282
6381.75 2255
6382.50 2279
6383.26 2250
6384.01 2238
6384.77 2186
6385.52 2182
6386.27 2173
6387.03 2078
6387.78 2153
6388.54 2054
6389.29 2080
6390.05 2084
6390.80 2247
6391.55 2199
6392.31 2108
6393.06 2103
6393.82 2111
6394.57 2081
6395.33 1971
6396.08 1990
6396.84 2037
6397.59 1971
6398.35 2026
6399.10 1995
6399.86 1943
6400.61 1870
6401.37 1875
6402.12 1908
6402.88 1877
6403.63 1824
6404.39 1824
6405.14 1896
6405.90 1819
6406.65 1828
6407.41 1847
6408.16 1871
6408.92 1938
6409.68 1985
6410.43 2018
6411.19 2022
6411.94 2100
6412.70 1976
6413.45 1924
6414.21 1939
6414.97 1897
6415.72 1894
6416.48 1876
6417.23 1953
6417.99 1936
6418.75 1931
6419.50 1859
6420.26 1798
6421.01 1899
6421.77 1805
6422.53 1827
6423.28 1893
6424.04 1867
6424.80 1881
6425.55 2012
6426.31 1970
6427.07 1897
6427.82 1966
6428.58 1898
6429.34 1921
6430.09 1942
6430.85 1854
6431.61 1915
6432.36 1884
6433.12 1840
6433.88 1791
6434.63 1855
6435.39 1886
6436.15 1857
6436.91 1891
6437.66 1943
6438.42 1983
6439.18 1988
6439.93 1914
6440.69 1935
6441.45 1948
6442.21 1979
6442.96 2008
6443.72 1976
6444.48 1994
6445.24 1958
6445.99 2047
6446.75 1935
6447.51 1902
6448.27 1977
6449.03 2030
6449.78 1963
6450.54 1925
6451.30 1880
6452.06 1941
6452.82 1984
6453.57 1943
6454.33 1996
6455.09 1970
6455.85 2001
6456.61 1968
6457.37 1996
6458.12 1953
6458.88 2035
6459.64 2054
6460.40 2004
6461.16 2032
6461.92 2002
6462.67 2081
6463.43 2067
6464.19 2022
6464.95 2055
6465.71 2151
6466.47 2176
6467.23 2192
6467.99 2205
6468.75 2229
6469.50 2243
6470.26 2324
6471.02 2303
6471.78 2255
6472.54 2274
6473.30 2281
6474.06 2336
6474.82 2335
6475.58 2410
6476.34 2353
6477.10 2373
6477.86 2408
6478.62 2396
6479.38 2478
6480.14 2512
6480.90 2540
6481.66 2505
6482.42 2475
6483.18 2537
6483.94 2646
6484.70 2622
6485.46 2600
6486.22 2684
6486.98 2698
6487.74 2760
6488.50 2932
6489.26 2851
6490.02 2828
6490.78 2912
6491.54 3037
6492.30 3110
6493.06 3160
6493.82 3261
6494.58 3172
6495.34 3479
6496.10 3617
6496.86 3444
6497.62 3556
6498.38 3581
6499.14 3526
6499.90 3528
6500.66 3522
6501.43 3517
6502.19 3570
6502.95 3608
6503.71 3632
6504.47 3583
6505.23 3700
6505.99 3702
6506.75 3794
6507.52 3900
6508.28 4055
6509.04 4234
6509.80 4267
6510.56 4308
6511.32 4429
6512.08 4447
6512.85 4372
6513.61 4331
6514.37 4391
6515.13 4402
6515.89 4264
6516.65 4257
6517.42 4433
6518.18 4386
6518.94 4505
6519.70 4477
6520.46 4647
6521.23 4737
6521.99 4851
6522.75 5041
6523.51 5248
6524.27 5478
6525.04 5803
6525.80 6063
6526.56 6661
6527.32 7276
6528.09 7777
6528.85 7981
6529.61 8234
6530.37 8249
6531.14 8010
6531.90 7864
6532.66 7787
6533.43 7997
6534.19 8858
6534.95 10077
6535.71 11620
6536.48 13526
6537.24 15022
6538.00 15696
6538.77 15692
6539.53 14908
6540.29 13543
6541.06 11902
6541.82 10497
6542.58 9035
6543.35 7587
6544.11 6549
6544.87 5843
6545.64 5112
6546.40 4713
6547.16 4339
6547.93 4113
6548.69 3897
6549.45 3789
6550.22 3697
6550.98 3553
6551.75 3603
6552.51 3601
6553.27 3603
6554.04 3557
6554.80 3461
6555.57 3393
6556.33 3345
6557.09 3219
6557.86 3126
6558.62 3138
6559.39 3224
6560.15 3222
6560.92 3246
6561.68 3331
6562.45 3469
6563.21 3581
6563.97 3705
6564.74 3817
6565.50 3788
6566.27 3740
6567.03 3881
6567.80 3854
6568.56 3876
6569.33 3837
6570.09 3781
6570.86 3831
6571.62 3959
6572.39 4010
6573.15 4018
6573.92 4245
6574.68 4377
6575.45 4586
6576.21 4699
6576.98 4806
6577.74 4835
6578.51 4869
6579.28 4903
6580.04 5025
6580.81 4941
6581.57 4912
6582.34 4845
6583.10 4796
6583.87 4705
6584.64 4579
6585.40 4482
6586.17 4472
6586.93 4233
6587.70 4315
6588.47 4214
6589.23 4154
6590.00 4303
6590.76 4482
6591.53 4494
6592.30 4764
6593.06 5221
6593.83 5703
6594.59 6134
6595.36 6391
6596.13 6741
6596.89 6729
6597.66 6947
6598.43 6492
6599.19 6214
6599.96 5831
6600.73 5383
6601.49 4968
6602.26 4527
6603.03 4228
6603.79 4188
6604.56 4022
6605.33 3804
6606.10 3742
6606.86 3695
6607.63 3571
6608.40 3601
6609.16 3514
6609.93 3467
6610.70 3364
6611.47 3271
6612.23 3314
6613.00 3315
6613.77 3226
6614.54 3188
6615.30 3174
6616.07 3118
6616.84 3133
6617.61 3150
6618.37 3093
6619.14 3139
6619.91 3064
6620.68 3145
6621.45 3108
6622.21 3107
6622.98 3008
6623.75 3055
6624.52 3186
6625.29 3026
6626.05 3090
6626.82 2999
6627.59 2948
6628.36 2868
6629.13 2813
6629.90 2893
6630.66 2945
6631.43 3133
6632.20 3263
6632.97 3419
6633.74 3594
6634.51 3767
6635.28 3849
6636.05 4086
6636.81 4024
6637.58 3836
6638.35 3708
6639.12 3656
6639.89 3461
6640.66 3335
6641.43 3200
6642.20 3074
6642.97 3069
6643.74 2914
6644.50 2926
6645.27 2885
6646.04 2869
6646.81 2843
6647.58 2766
6648.35 2833
6649.12 2830
6649.89 2864
6650.66 2902
6651.43 2854
6652.20 2803
6652.97 2802
6653.74 2816
6654.51 2775
6655.28 2895
6656.05 2875
6656.82 2837
6657.59 2853
6658.36 2903
6659.13 2927
6659.90 2745
6660.67 2690
6661.44 2647
6662.21 2577
6662.98 2530
6663.75 2579
6664.52 2553
6665.29 2488
6666.06 2519
6666.83 2534
6667.60 2568
6668.37 2543
6669.14 2647
6669.92 2546
6670.69 2544
6671.46 2732
6672.23 2690
6673.00 2707
6673.77 2805
6674.54 2739
6675.31 2737
6676.08 2645
6676.85 2569
6677.63 2598
6678.40 2687
6679.17 2713
6679.94 2700
6680.71 2714
6681.48 2682
6682.25 2795
6683.03 2782
6683.80 2862
6684.57 2995
6685.34 3069
6686.11 3280
6686.88 3365
6687.66 3368
6688.43 3221
6689.20 3142
6689.97 3030
6690.74 2847
6691.51 2831
6692.29 2693
6693.06 2622
6693.83 2624
6694.60 2452
6695.38 2392
6696.15 2415
6696.92 2406
6697.69 2362
6698.46 2398
6699.24 2423
6700.01 2385
6700.78 2373
6701.55 2441
6702.33 2464
6703.10 2295
6703.87 2343
6704.65 2419
6705.42 2382
6706.19 2296
6706.96 2324
6707.74 2336
6708.51 2274
6709.28 2416
6710.06 2380
6710.83 2330
6711.60 2306
6712.38 2351
6713.15 2376
6713.92 2293
6714.69 2291
6715.47 2369
6716.24 2272
6717.02 2248
6717.79 2307
6718.56 2218
6719.34 2275
6720.11 2268
6720.88 2291
6721.66 2300
6722.43 2155
6723.20 2133
6723.98 2238
6724.75 2153
6725.53 2353
6726.30 2264
6727.07 2242
6727.85 2196
6728.62 2117
6729.40 2173
6730.17 2135
6730.95 2173
6731.72 2186
6732.49 2214
6733.27 2176
6734.04 2178
6734.82 2209
6735.59 2212
6736.37 2192
6737.14 2314
6737.92 2360
6738.69 2328
6739.46 2341
6740.24 2299
6741.01 2262
6741.79 2222
6742.56 2293
6743.34 2284
6744.11 2292
6744.89 2343
6745.66 2264
6746.44 2369
6747.21 2345
6747.99 2425
6748.77 2350
6749.54 2411
6750.32 2531
6751.09 2674
6751.87 2747
6752.64 2812
6753.42 2984
6754.19 3073
6754.97 3067
6755.75 3098
6756.52 3012
6757.30 2896
6758.07 2661
6758.85 2564
6759.62 2463
6760.40 2387
6761.18 2298
6761.95 2339
6762.73 2249
6763.50 2249
6764.28 2196
6765.06 2202
6765.83 2202
6766.61 2237
6767.39 2163
6768.16 2163
6768.94 2207
6769.72 2219
6770.49 2238
6771.27 2116
6772.04 2226
6772.82 2223
6773.60 2203
6774.37 2113
6775.15 2145
6775.93 2151
6776.71 2153
6777.48 2258
6778.26 2246
6779.04 2137
6779.81 2268
6780.59 2248
6781.37 2205
6782.14 2226
6782.92 2227
6783.70 2248
6784.48 2186
6785.25 2228
6786.03 2141
6786.81 2035
6787.59 2059
6788.36 2048
6789.14 1969
6789.92 1936
6790.70 1949
6791.47 1985
6792.25 2007
6793.03 1935
6793.81 1950
6794.59 2027
6795.36 1953
6796.14 1924
6796.92 1986
6797.70 1939
6798.48 1939
6799.25 2016
6800.03 1993
6800.81 1933
6801.59 2050
6802.37 2095
6803.15 1993
6803.92 2037
6804.70 2046
6805.48 2123
6806.26 2182
6807.04 2119
6807.82 2056
6808.60 2041
6809.38 2048
6810.15 1944
6810.93 1937
6811.71 1936
6812.49 1893
6813.27 1953
6814.05 1912
6814.83 2012
6815.61 1975
6816.39 2007
6817.17 2016
6817.94 1975
6818.72 1977
6819.50 2030
6820.28 2045
6821.06 2045
6821.84 1913
6822.62 1939
6823.40 1920
6824.18 1917
6824.96 1923
6825.74 2065
6826.52 1982
6827.30 1920
6828.08 2028
6828.86 1917
6829.64 1949
6830.42 2015
6831.20 1947
6831.98 1972
6832.76 1990
6833.54 1950
6834.32 1965
6835.10 1957
6835.88 1944
6836.66 1899
6837.44 1926
6838.22 1864
6839.00 1894
6839.78 1880
6840.56 1922
6841.34 1855
6842.12 1863
6842.90 1908
6843.68 1908
6844.47 1849
6845.25 1837
6846.03 1884
6846.81 1969
6847.59 2055
6848.37 2230
6849.15 2512
6849.93 2795
6850.71 3201
6851.49 3519
6852.28 3657
6853.06 3771
6853.84 3648
6854.62 3418
6855.40 3216
6856.18 2870
6856.96 2740
6857.75 2508
6858.53 2406
6859.31 2349
6860.09 2152
6860.87 2097
6861.65 2050
6862.44 2031
6863.22 2083
6864.00 2059
6864.78 1986
6865.56 2031
6866.35 2060
6867.13 2075
6867.91 2079
6868.69 2103
6869.47 2076
6870.26 2095
6871.04 2052
6871.82 2100
6872.60 2144
6873.39 2030
6874.17 2016
6874.95 2114
6875.73 2077
6876.52 2098
6877.30 2063
6878.08 2093
6878.86 2170
6879.65 2200
6880.43 2331
6881.21 2345
6881.99 2332
6882.78 2335
6883.56 2354
6884.34 2477
6885.13 2531
6885.91 2652
6886.69 2978
6887.48 3207
6888.26 3505
6889.04 3778
6889.83 4039
6890.61 4055
6891.39 3856
6892.18 3529
6892.96 3146
6893.74 2941
6894.53 2826
6895.31 2752
6896.09 2632
6896.88 2561
6897.66 2523
6898.45 2479
6899.23 2451
6900.01 2421
6900.80 2502
6901.58 2550
6902.37 2532
6903.15 2524
6903.93 2494
6904.72 2451
6905.50 2541
6906.29 2578
6907.07 2485
6907.86 2574
6908.64 2560
6909.42 2539
6910.21 2410
6910.99 2387
6911.78 2325
6912.56 2346
6913.35 2277
6914.13 2283
6914.92 2252
6915.70 2223
6916.49 2227
6917.27 2236
6918.06 2223
6918.84 2273
6919.63 2233
6920.41 2225
6921.20 2208
6921.98 2273
6922.77 2319
6923.55 2223
6924.34 2269
6925.12 2162
6925.91 2255
6926.69 2352
6927.48 2335
6928.27 2276
6929.05 2358
6929.84 2456
6930.62 2341
6931.41 2376
6932.19 2409
6932.98 2463
6933.77 2471
6934.55 2513
6935.34 2564
6936.12 2565
6936.91 2587
6937.69 2588
6938.48 2526
6939.27 2515
6940.05 2600
6940.84 2588
6941.63 2664
6942.41 2775
6943.20 2851
6943.99 2906
6944.77 2956
6945.56 2893
6946.34 2861
6947.13 2866
6947.92 2965
6948.70 2963
6949.49 2977
6950.28 3070
6951.07 3058
6951.85 2965
6952.64 3038
6953.43 3059
6954.21 3105
6955.00 3135
6955.79 3111
6956.57 3269
6957.36 3231
6958.15 3247
6958.94 3314
6959.72 3264
6960.51 3223
6961.30 3181
6962.09 3249
6962.87 3227
6963.66 3133
6964.45 3229
6965.24 3255
6966.02 3317
6966.81 3342
6967.60 3409
6968.39 3496
6969.17 3522
6969.96 3642
6970.75 3619
6971.54 3715
6972.33 3769
6973.11 3807
6973.90 3712
6974.69 3765
6975.48 3895
6976.27 3859
6977.06 3950
6977.84 3952
6978.63 4184
6979.42 4298
6980.21 4427
6981.00 4651
6981.79 4940
6982.57 5467
6983.36 6215
6984.15 7092
6984.94 7739
6985.73 8788
6986.52 9681
6987.31 10099
6988.10 10183
6988.89 9879
6989.67 9132
6990.46 8398
6991.25 7508
6992.04 6848
6992.83 6054
6993.62 5554
6994.41 5219
6995.20 4973
6995.99 5095
6996.78 5398
6997.57 6003
6998.36 6776
6999.15 7685
6999.94 8567
7000.72 9461
7001.51 9771
7002.30 9550
7003.09 9172
7003.88 8521
7004.67 7822
7005.46 6990
7006.25 6099
7007.04 5321
7007.83 4709
7008.62 4182
7009.41 3866
7010.20 3741
7010.99 3612
7011.78 3531
7012.57 3598
7013.37 3653
7014.16 3618
7014.95 3544
7015.74 3489
7016.53 3429
7017.32 3348
7018.11 3165
7018.90 3126
7019.69 3062
7020.48 2948
7021.27 2862
7022.06 2880
7022.85 2938
7023.64 2973
7024.43 2995
7025.23 3035
7026.02 3098
7026.81 3127
7027.60 3154
7028.39 3228
7029.18 3113
7029.97 3125
7030.76 2943
7031.56 2959
7032.35 2807
7033.14 2863
7033.93 2805
7034.72 2817
7035.51 2768
7036.30 2779
7037.10 2895
7037.89 3066
7038.68 3040
7039.47 2986
7040.26 3020
7041.06 3144
7041.85 3100
7042.64 3018
7043.43 2969
7044.22 2982
7045.02 2976
7045.81 2932
7046.60 2975
7047.39 2889
7048.18 3036
7048.98 3045
7049.77 3218
7050.56 3272
7051.35 3274
7052.15 3392
7052.94 3390
7053.73 3458
7054.52 3288
7055.32 3104
7056.11 3034
7056.90 2980
7057.70 2824
7058.49 2830
7059.28 2797
7060.07 2883
7060.87 2802
7061.66 2697
7062.45 2733
7063.25 2777
7064.04 2715
7064.83 2713
7065.63 2699
7066.42 2729
7067.21 2714
7068.01 2647
7068.80 2720
7069.59 2716
7070.39 2662
7071.18 2619
7071.97 2538
7072.77 2590
7073.56 2528
7074.36 2572
7075.15 2556
7075.94 2538
7076.74 2522
7077.53 2511
7078.33 2499
7079.12 2445
7079.91 2421
7080.71 2416
7081.50 2424
7082.30 2470
7083.09 2521
7083.88 2554
7084.68 2539
7085.47 2677
7086.27 2889
7087.06 3087
7087.86 3162
7088.65 3291
7089.45 3496
7090.24 3420
7091.04 3265
7091.83 3146
7092.62 2983
7093.42 2819
7094.21 2621
7095.01 2516
7095.80 2365
7096.60 2336
7097.39 2228
7098.19 2125
7098.98 2052
7099.78 2071
7100.58 2069
7101.37 2108
7102.17 1994
7102.96 2010
7103.76 1973
7104.55 2016
7105.35 1892
7106.14 1870
7106.94 1847
7107.73 1831
7108.53 1804
7109.33 1750
7110.12 1753
7110.92 1784
7111.71 1783
7112.51 1728
7113.31 1729
7114.10 1684
7114.90 1806
7115.69 1831
7116.49 1810
7117.29 1801
7118.08 1839
7118.88 1780
7119.67 1806
7120.47 1814
7121.27 1732
7122.06 1766
7122.86 1739
7123.66 1739
7124.45 1789
7125.25 1792
7126.05 1771
7126.84 1827
7127.64 1819
7128.44 1848
7129.23 1799
7130.03 1890
7130.83 1933
7131.62 1836
7132.42 1802
7133.22 1860
7134.02 1856
7134.81 1837
7135.61 1691
7136.41 1758
7137.21 1727
7138.00 1704
7138.80 1675
7139.60 1717
7140.39 1728
7141.19 1680
7141.99 1740
7142.79 1762
7143.59 1766
7144.38 1757
7145.18 1749
7145.98 1756
7146.78 1798
7147.57 1782
7148.37 1737
7149.17 1806
7149.97 1791
7150.77 1767
7151.56 1726
7152.36 1667
7153.16 1670
7153.96 1672
7154.76 1752
7155.56 1737
7156.35 1674
7157.15 1656
7157.95 1701
7158.75 1685
7159.55 1643
7160.35 1614
7161.14 1560
7161.94 1629
7162.74 1552
7163.54 1575
7164.34 1573
7165.14 1558
7165.94 1673
7166.74 1568
7167.54 1600
7168.33 1576
7169.13 1572
7169.93 1595
7170.73 1581
7171.53 1614
7172.33 1592
7173.13 1604
7173.93 1581
7174.73 1629
7175.53 1555
7176.33 1508
7177.13 1505
7177.93 1556
7178.73 1500
7179.53 1543
7180.33 1632
7181.13 1692
7181.92 1688
7182.72 1750
7183.52 1702
7184.32 1739
7185.12 1842
7185.92 1734
7186.72 1813
7187.52 1828
7188.32 1737
7189.13 1670
7189.93 1589
7190.73 1572
7191.53 1552
7192.33 1530
7193.13 1580
7193.93 1561
7194.73 1454
7195.53 1482
7196.33 1541
7197.13 1568
7197.93 1469
7198.73 1496
7199.53 1519
7200.33 1475
7201.13 1510
7201.93 1525
7202.74 1510
7203.54 1526
7204.34 1509
7205.14 1506
7205.94 1431
7206.74 1494
7207.54 1504
7208.34 1458
7209.14 1477
7209.95 1547
7210.75 1508
7211.55 1459
7212.35 1496
7213.15 1539
7213.95 1571
7214.75 1496
7215.56 1523
7216.36 1595
7217.16 1566
7217.96 1545
7218.76 1582
7219.57 1701
7220.37 1622
7221.17 1628
7221.97 1620
7222.77 1642
7223.58 1591
7224.38 1588
7225.18 1547
7225.98 1578
7226.78 1573
7227.59 1542
7228.39 1585
7229.19 1564
7229.99 1571
7230.80 1491
7231.60 1521
7232.40 1578
7233.20 1597
7234.01 1551
7234.81 1495
7235.61 1573
7236.42 1583
7237.22 1609
7238.02 1645
7238.82 1725
7239.63 1774
7240.43 1695
7241.23 1697
7242.04 1765
7242.84 1769
7243.64 1796
7244.45 1727
7245.25 1805
7246.05 1767
7246.86 1711
7247.66 1762
7248.46 1732
7249.27 1732
7250.07 1692
7250.87 1748
7251.68 1782
7252.48 1787
7253.29 1753
7254.09 1830
7254.89 1817
7255.70 1830
7256.50 1840
7257.30 1770
7258.11 1795
7258.91 1821
7259.72 1797
7260.52 1804
7261.33 1906
7262.13 1940
7262.93 1917
7263.74 1912
7264.54 1970
7265.35 1969
7266.15 1982
7266.96 2075
7267.76 2120
7268.57 2199
7269.37 2114
7270.17 2142
7270.98 2273
7271.78 2227
7272.59 2238
7273.39 2308
7274.20 2306
7275.00 2195
7275.81 2195
7276.61 2280
7277.42 2333
7278.22 2306
7279.03 2443
7279.83 2475
7280.64 2606
7281.44 2845
7282.25 3135
7283.06 3645
7283.86 4062
7284.67 4526
7285.47 4858
7286.28 5197
7287.08 5200
7287.89 4879
7288.69 4537
7289.50 4180
7290.31 3806
7291.11 3508
7291.92 3213
7292.72 2937
7293.53 2908
7294.34 2739
7295.14 2657
7295.95 2598
7296.75 2619
7297.56 2654
7298.37 2622
7299.17 2623
7299.98 2631
7300.79 2619
7301.59 2571
7302.40 2600
7303.21 2607
7304.01 2731
7304.82 2787
7305.63 2800
7306.43 2928
7307.24 3069
7308.05 3062
7308.85 3238
7309.66 3444
7310.47 3570
7311.27 3726
7312.08 3810
7312.89 3841
7313.69 3746
7314.50 3693
7315.31 3723
7316.12 3769
7316.92 3812
7317.73 3948
7318.54 4040
7319.35 4419
7320.15 4884
7320.96 5346
7321.77 5814
7322.58 5780
7323.38 5749
7324.19 5598
7325.00 5210
7325.81 4706
7326.61 4418
7327.42 4055
7328.23 3642
7329.04 3281
7329.85 3045
7330.65 2900
7331.46 2702
7332.27 2761
7333.08 2656
7333.89 2516
7334.69 2590
7335.50 2605
7336.31 2544
7337.12 2510
7337.93 2544
7338.74 2489
7339.54 2497
7340.35 2568
7341.16 2642
7341.97 2578
7342.78 2517
7343.59 2529
7344.40 2459
7345.21 2455
7346.01 2533
7346.82 2610
7347.63 2675
7348.44 2693
7349.25 2652
7350.06 2609
7350.87 2695
7351.68 2718
7352.49 2600
7353.30 2574
7354.11 2468
7354.92 2426
7355.72 2460
7356.53 2465
7357.34 2413
7358.15 2453
7358.96 2472
7359.77 2570
7360.58 2588
7361.39 2595
7362.20 2650
7363.01 2663
7363.82 2611
7364.63 2672
7365.44 2684
7366.25 2605
7367.06 2544
7367.87 2626
7368.68 2634
7369.49 2555
7370.30 2630
7371.11 2674
7371.92 2581
7372.73 2561
7373.54 2573
7374.35 2661
7375.16 2736
7375.97 2816
7376.79 2848
7377.60 2885
7378.41 3013
7379.22 3195
7380.03 3475
7380.84 3702
7381.65 3829
7382.46 4097
7383.27 3969
7384.08 4149
7384.89 4037
7385.70 3889
7386.52 3598
7387.33 3371
7388.14 3302
7388.95 3118
7389.76 2775
7390.57 2701
7391.38 2599
7392.19 2552
7393.01 2489
7393.82 2470
7394.63 2490
7395.44 2381
7396.25 2415
7397.06 2446
7397.88 2588
7398.69 2753
7399.50 2981
7400.31 3157
7401.12 3303
7401.94 3402
7402.75 3497
7403.56 3374
7404.37 3405
7405.18 3252
7406.00 3076
7406.81 2942
7407.62 2912
7408.43 2961
7409.25 2799
7410.06 2740
7410.87 2683
7411.68 2648
7412.49 2487
7413.31 2396
7414.12 2300
7414.93 2297
7415.75 2195
7416.56 2087
7417.37 2040
7418.18 2073
7419.00 2021
7419.81 2008
7420.62 2009
7421.44 1969
7422.25 1909
7423.06 1876
7423.88 1927
7424.69 1898
7425.50 1874
7426.31 1900
7427.13 1854
7427.94 1863
7428.76 1803
7429.57 1819
7430.38 1875
7431.20 1816
7432.01 1794
7432.82 1778
7433.64 1870
7434.45 1855
7435.26 1731
7436.08 1740
7436.89 1825
7437.71 1806
7438.52 1889
7439.33 1864
7440.15 1967
7440.96 1922
7441.78 1902
7442.59 1942
7443.40 1842
7444.22 1872
7445.03 1870
7445.85 1937
7446.66 1855
7447.48 1802
7448.29 1788
7449.11 1733
7449.92 1794
7450.73 1780
7451.55 1754
7452.36 1760
7453.18 1741
7453.99 1736
7454.81 1739
7455.62 1695
7456.44 1755
7457.25 1691
7458.07 1725
7458.88 1759
7459.70 1769
7460.51 1743
7461.33 1717
7462.14 1749
7462.96 1650
7463.77 1736
7464.59 1755
7465.41 1797
7466.22 1817
7467.04 1757
7467.85 1768
7468.67 1763
7469.48 1865
7470.30 1857
7471.11 1701
7471.93 1725
7472.75 1741
7473.56 1756
7474.38 1766
7475.19 1703
7476.01 1736
7476.83 1696
7477.64 1647
7478.46 1613
7479.27 1596
7480.09 1589
7480.91 1645
7481.72 1580
7482.54 1599
7483.36 1570
7484.17 1516
7484.99 1552
7485.81 1493
7486.62 1472
7487.44 1498
7488.26 1514
7489.07 1488
7489.89 1497
7490.71 1426
7491.52 1500
7492.34 1561
7493.16 1512
7493.97 1507
7494.79 1461
7495.61 1439
7496.43 1458
7497.24 1454
7498.06 1443
7498.88 1453
7499.69 1378
7500.51 1439
7501.33 1509
7502.15 1466
7502.96 1445
7503.78 1468
7504.60 1460
7505.42 1416
7506.23 1383
7507.05 1382
7507.87 1476
7508.69 1372
7509.51 1372
7510.32 1371
7511.14 1455
7511.96 1398
7512.78 1449
7513.60 1414
7514.41 1414
7515.23 1434
7516.05 1375
7516.87 1326
7517.69 1411
7518.50 1391
7519.32 1375
7520.14 1335
7520.96 1349
7521.78 1371
7522.60 1326
7523.42 1388
7524.23 1347
7525.05 1335
7525.87 1349
7526.69 1351
7527.51 1309
7528.33 1321
7529.15 1355
7529.97 1361
7530.78 1404
7531.60 1406
7532.42 1378
7533.24 1423
7534.06 1370
7534.88 1348
7535.70 1412
7536.52 1358
7537.34 1373
7538.16 1384
7538.98 1345
7539.80 1366
7540.62 1361
7541.44 1416
7542.26 1410
7543.08 1401
7543.89 1431
7544.71 1440
7545.53 1430
7546.35 1446
7547.17 1440
7547.99 1433
7548.81 1483
7549.63 1467
7550.45 1494
7551.27 1451
7552.09 1420
7552.91 1433
7553.73 1436
7554.56 1411
7555.38 1389
7556.20 1494
7557.02 1448
7557.84 1425
7558.66 1514
7559.48 1507
7560.30 1485
7561.12 1444
7561.94 1475
7562.76 1465
7563.58 1473
7564.40 1498
7565.22 1520
7566.04 1528
7566.86 1414
7567.69 1465
7568.51 1459
7569.33 1502
7570.15 1555
7570.97 1527
7571.79 1516
7572.61 1506
7573.43 1522
7574.26 1506
7575.08 1488
7575.90 1544
7576.72 1521
7577.54 1572
7578.36 1469
7579.18 1470
7580.01 1533
7580.83 1490
7581.65 1456
7582.47 1509
7583.29 1514
7584.12 1519
7584.94 1614
7585.76 1557
7586.58 1635
7587.40 1616
7588.23 1659
7589.05 1704
7589.87 1741
7590.69 1741
7591.51 1693
7592.34 1698
7593.16 1657
7593.98 1619
7594.80 1686
7595.63 1723
7596.45 1655
7597.27 1681
7598.09 1664
7598.92 1725
7599.74 1785
7600.56 1794
7601.39 1781
7602.21 1804
7603.03 1902
7603.85 2016
7604.68 2134
7605.50 2258
7606.32 2178
7607.15 2205
7607.97 2191
7608.79 2177
7609.62 2117
7610.44 2056
7611.26 2004
7612.09 1959
7612.91 1975
7613.73 1990
7614.56 1949
7615.38 1895
7616.20 1939
7617.03 1979
7617.85 2050
7618.68 2037
7619.50 2177
7620.32 2174
7621.15 2146
7621.97 2087
7622.79 1978
7623.62 2076
7624.44 2010
7625.27 1945
7626.09 1895
7626.92 1973
7627.74 1917
7628.56 2030
7629.39 2176
7630.21 2264
7631.04 2391
7631.86 2477
7632.69 2566
7633.51 2619
7634.34 2619
7635.16 2595
7635.98 2519
7636.81 2341
7637.63 2217
7638.46 2077
7639.28 2019
7640.11 1838
7640.93 1685
7641.76 1709
7642.58 1693
7643.41 1701
7644.23 1604
7645.06 1580
7645.88 1509
7646.71 1510
7647.54 1522
7648.36 1555
7649.19 1478
7650.01 1487
7650.84 1486
7651.66 1492
7652.49 1471
7653.31 1479
7654.14 1488
7654.97 1433
7655.79 1473
7656.62 1464
7657.44 1442
7658.27 1426
7659.09 1482
7659.92 1472
7660.75 1465
7661.57 1475
7662.40 1473
7663.22 1367
7664.05 1409
7664.88 1442
7665.70 1433
7666.53 1430
7667.36 1482
7668.18 1456
7669.01 1453
7669.84 1472
7670.66 1474
7671.49 1530
7672.32 1477
7673.14 1437
7673.97 1412
7674.80 1450
7675.62 1409
7676.45 1360
7677.28 1395
7678.10 1390
7678.93 1367
7679.76 1364
7680.58 1393
7681.41 1375
7682.24 1371
7683.07 1458
7683.89 1409
7684.72 1381
7685.55 1364
7686.38 1395
7687.20 1472
7688.03 1455
7688.86 1468
7689.69 1445
7690.51 1440
7691.34 1418
7692.17 1443
7693.00 1445
7693.82 1415
7694.65 1407
7695.48 1391
7696.31 1458
7697.14 1495
7697.96 1521
7698.79 1537
7699.62 1534
7700.45 1549
7701.28 1537
7702.11 1539
7702.93 1457
7703.76 1435
7704.59 1431
7705.42 1436
7706.25 1471
7707.08 1443
7707.90 1442
7708.73 1401
7709.56 1404
7710.39 1447
7711.22 1386
7712.05 1398
7712.88 1399
7713.71 1394
7714.53 1379
7715.36 1400
7716.19 1343
7717.02 1407
7717.85 1372
7718.68 1387
7719.51 1382
7720.34 1355
7721.17 1380
7722.00 1437
7722.83 1374
7723.66 1360
7724.49 1413
7725.32 1341
7726.14 1320
7726.97 1295
7727.80 1333
7728.63 1384
7729.46 1398
7730.29 1356
7731.12 1321
7731.95 1306
7732.78 1355
7733.61 1324
7734.44 1307
7735.27 1295
7736.10 1270
7736.93 1292
7737.76 1291
7738.59 1361
7739.42 1299
7740.25 1323
7741.08 1359
7741.91 1420
7742.75 1394
7743.58 1391
7744.41 1471
7745.24 1514
7746.07 1613
7746.90 1674
7747.73 1790
7748.56 1897
7749.39 1970
7750.22 1994
7751.05 1892
7751.88 1826
7752.71 1767
7753.55 1690
7754.38 1626
7755.21 1545
7756.04 1511
7756.87 1555
7757.70 1477
7758.53 1507
7759.36 1420
7760.20 1415
7761.03 1466
7761.86 1417
7762.69 1362
7763.52 1352
7764.35 1305
7765.18 1312
7766.02 1251
7766.85 1250
7767.68 1249
7768.51 1248
7769.34 1264
7770.18 1261
7771.01 1244
7771.84 1264
7772.67 1263
7773.50 1285
7774.34 1350
7775.17 1289
7776.00 1249
7776.83 1234
7777.66 1261
7778.50 1335
7779.33 1275
7780.16 1369
7780.99 1353
7781.83 1269
7782.66 1347
7783.49 1339
7784.32 1435
7785.16 1350
7785.99 1371
7786.82 1404
7787.66 1365
7788.49 1284
7789.32 1279
7790.15 1361
7790.99 1300
7791.82 1354
7792.65 1334
7793.49 1373
7794.32 1333
7795.15 1361
7795.99 1403
7796.82 1385
7797.65 1325
7798.49 1404
7799.32 1467
7800.15 1406
7800.99 1385
7801.82 1334
7802.65 1403
7803.49 1412
7804.32 1437
7805.16 1475
7805.99 1413
7806.82 1421
7807.66 1482
7808.49 1521
7809.33 1597
7810.16 1591
7810.99 1586
7811.83 1563
7812.66 1608
7813.50 1627
7814.33 1661
7815.17 1663
7816.00 1785
7816.83 1866
7817.67 1789
7818.50 1805
7819.34 1826
7820.17 1822
7821.01 1810
7821.84 1804
7822.68 1715
7823.51 1674
7824.35 1754
7825.18 1724
7826.02 1762
7826.85 1727
7827.69 1736
7828.52 1776
7829.36 1781
7830.19 1718
7831.03 1746
7831.86 1738
7832.70 1711
7833.53 1761
7834.37 1765
7835.20 1835
7836.04 1764
7836.87 1804
7837.71 1698
7838.54 1669
7839.38 1720
7840.22 1682
7841.05 1624
7841.89 1614
7842.72 1599
7843.56 1587
7844.39 1646
7845.23 1630
7846.07 1579
7846.90 1526
7847.74 1585
7848.57 1571
7849.41 1611
7850.25 1571
7851.08 1565
7851.92 1538
7852.76 1550
7853.59 1525
7854.43 1499
7855.27 1475
7856.10 1481
7856.94 1514
7857.78 1577
7858.61 1594
7859.45 1688
7860.29 1625
7861.12 1748
7861.96 1752
7862.80 1700
7863.63 1678
7864.47 1707
7865.31 1654
7866.14 1564
7866.98 1596
7867.82 1611
7868.66 1602
7869.49 1523
7870.33 1577
7871.17 1535
7872.00 1603
7872.84 1612
7873.68 1642
7874.52 1592
7875.35 1698
7876.19 1719
7877.03 1779
7877.87 1872
7878.70 1846
7879.54 1948
7880.38 1876
7881.22 1891
7882.06 1852
7882.89 1787
7883.73 1753
7884.57 1704
7885.41 1696
7886.25 1619
7887.08 1631
7887.92 1634
7888.76 1731
7889.60 1755
7890.44 1690
7891.28 1670
7892.11 1806
7892.95 1788
7893.79 1850
7894.63 1907
7895.47 1812
7896.31 1814
7897.15 1756
7897.98 1726
7898.82 1731
7899.66 1699
7900.50 1749
7901.34 1741
7902.18 1701
7903.02 1683
7903.86 1654
7904.70 1656
7905.54 1665
7906.37 1636
7907.21 1641
7908.05 1617
7908.89 1629
7909.73 1558
7910.57 1545
7911.41 1551
7912.25 1535
7913.09 1589
7913.93 1638
7914.77 1703
7915.61 1724
7916.45 1775
7917.29 1917
7918.13 1982
7918.97 2010
7919.81 2075
7920.65 2025
7921.49 2012
7922.33 1944
7923.17 1890
7924.01 1797
7924.85 1715
7925.69 1643
7926.53 1572
7927.37 1570
7928.21 1507
7929.05 1507
7929.89 1536
7930.73 1467
7931.57 1475
7932.41 1371
7933.25 1419
7934.09 1478
7934.93 1443
7935.77 1403
7936.61 1367
7937.46 1385
7938.30 1379
7939.14 1446
7939.98 1518
7940.82 1520
7941.66 1477
7942.50 1430
7943.34 1469
7944.18 1483
7945.03 1503
7945.87 1542
7946.71 1499
7947.55 1524
7948.39 1608
7949.23 1591
7950.07 1553
7950.92 1539
7951.76 1555
7952.60 1592
7953.44 1582
7954.28 1711
7955.12 1622
7955.97 1723
7956.81 1734
7957.65 1739
7958.49 1766
7959.33 1634
7960.18 1645
7961.02 1606
7961.86 1529
7962.70 1536
7963.54 1532
7964.39 1547
7965.23 1534
7966.07 1532
7966.91 1648
7967.76 1707
7968.60 1672
7969.44 1726
7970.28 1731
7971.13 1683
7971.97 1635
7972.81 1634
7973.65 1623
7974.50 1539
7975.34 1557
7976.18 1500
7977.03 1415
7977.87 1393
7978.71 1432
7979.55 1383
7980.40 1410
7981.24 1387
7982.08 1347
7982.93 1372
7983.77 1406
7984.61 1335
7985.46 1403
7986.30 1382
7987.14 1397
7987.99 1381
7988.83 1345
7989.67 1316
7990.52 1319
7991.36 1342
7992.21 1349
7993.05 1325
7993.89 1246
7994.74 1283
7995.58 1296
7996.42 1170
7997.27 1188
7998.11 1288
7998.96 1290
7999.80 1264
8000.65 1215
8001.49 1192
8002.33 1273
8003.18 1297
8004.02 1231
8004.87 1262
8005.71 1280
8006.56 1228
8007.40 1225
8008.24 1205
8009.09 1163
8009.93 1166
8010.78 1172
8011.62 1164
8012.47 1133
8013.31 1170
8014.16 1175
8015.00 1134
8015.85 1147
8016.69 1124
8017.54 1155
8018.38 1118
8019.23 1070
8020.07 1173
8020.92 1180
8021.76 1116
8022.61 1123
8023.45 1113
8024.30 1109
8025.15 1096
8025.99 1162
8026.84 1187
8027.68 1149
8028.53 1125
8029.37 1108
8030.22 1092
8031.07 1104
8031.91 1128
8032.76 1120
8033.60 1102
8034.45 1109
8035.30 1082
8036.14 1064
8036.99 1085
8037.83 1095
8038.68 1060
8039.53 1051
8040.37 1098
8041.22 1123
8042.06 1038
8042.91 1089
8043.76 1121
8044.60 1047
8045.45 1119
8046.30 1141
8047.14 1085
8047.99 1060
8048.84 1120
8049.68 1074
8050.53 1090
8051.38 1075
8052.22 1104
8053.07 1073
8053.92 1043
8054.77 1097
8055.61 1081
8056.46 1047
8057.31 1074
8058.15 1072
8059.00 1088
8059.85 1081
8060.70 1050
8061.54 1005
8062.39 1069
8063.24 1059
8064.09 1042
8064.93 1038
8065.78 1049
8066.63 1035
8067.48 1023
8068.32 1035
8069.17 1015
8070.02 1056
8070.87 1032
8071.72 1025
8072.56 1049
8073.41 1046
8074.26 1023
8075.11 1023
8075.96 1031
8076.80 1043
8077.65 1043
8078.50 1038
8079.35 1047
8080.20 1029
8081.05 1033
8081.89 1056
8082.74 1057
8083.59 1039
8084.44 998
8085.29 1027
8086.14 1058
8086.99 1033
8087.83 1019
8088.68 1063
8089.53 987
8090.38 1050
8091.23 1060
8092.08 1016
8092.93 989
8093.78 959
8094.63 996
8095.48 1030
8096.32 1008
8097.17 1012
8098.02 1007
8098.87 1036
8099.72 1030
8100.57 1022
8101.42 1034
8102.27 1011
8103.12 1014
8103.97 1037
8104.82 1035
8105.67 1013
8106.52 1005
8107.37 1038
8108.22 966
8109.07 973
8109.92 1022
8110.77 974
8111.62 1015
8112.47 1010
8113.32 981
8114.17 997
8115.02 1005
8115.87 1027
8116.72 1022
8117.57 1080
8118.42 1103
8119.27 1091
8120.12 1123
8120.97 1139
8121.82 1115
8122.67 1126
8123.52 1118
8124.37 1090
8125.22 1091
8126.08 1079
8126.93 1091
8127.78 1068
8128.63 1111
8129.48 1112
8130.33 1082
8131.18 1091
8132.03 1075
8132.88 1106
8133.73 1109
8134.59 1036
8135.44 1098
8136.29 1080
8137.14 1092
8137.99 1098
8138.84 1073
8139.69 1086
8140.55 1110
8141.40 1080
8142.25 1132
8143.10 1187
8143.95 1157
8144.80 1137
8145.66 1127
8146.51 1153
8147.36 1179
8148.21 1130
8149.06 1151
8149.91 1172
8150.77 1142
8151.62 1209
8152.47 1186
8153.32 1205
8154.18 1250
8155.03 1260
8155.88 1357
8156.73 1353
8157.59 1366
8158.44 1414
8159.29 1364
8160.14 1287
8161.00 1289
8161.85 1223
8162.70 1175
8163.55 1123
8164.41 1098
8165.26 1147
8166.11 1146
8166.96 1135
8167.82 1085
8168.67 1124
8169.52 1084
8170.38 1048
8171.23 1064
8172.08 1087
8172.94 1037
8173.79 1043
8174.64 1020
8175.50 1065
8176.35 1054
8177.20 1061
8178.06 1094
8178.91 1020
8179.76 1031
8180.62 1048
8181.47 1004
8182.32 1046
8183.18 974
8184.03 957
8184.89 993
8185.74 1016
8186.59 968
8187.45 950
8188.30 1007
8189.16 1003
8190.01 955
8190.86 1007
8191.72 994
8192.57 991
8193.43 983
8194.28 1003
8195.14 992
8195.99 930
8196.84 986
8197.70 988
8198.55 945
8199.41 971
8200.26 969
8201.12 988
8201.97 936
8202.83 907
8203.68 980
8204.54 959
8205.39 994
8206.25 952
8207.10 991
8207.96 977
8208.81 960
8209.67 948
8210.52 1004
8211.38 989
8212.23 974
8213.09 1003
8213.94 990
8214.80 969
8215.65 1001
8216.51 1014
8217.37 1000
8218.22 985
8219.08 984
8219.93 1005
8220.79 996
8221.64 1037
8222.50 1042
8223.36 1034
8224.21 1045
8225.07 1029
8225.92 1008
8226.78 1019
8227.64 998
8228.49 1014
8229.35 973
8230.20 939
8231.06 956
8231.92 994
8232.77 1023
8233.63 1026
8234.49 999
8235.34 997
8236.20 997
8237.06 1002
8237.91 969
8238.77 928
8239.63 921
8240.48 956
8241.34 958
8242.20 920
8243.05 953
8243.91 928
8244.77 972
8245.62 951
8246.48 953
8247.34 988
8248.19 940
8249.05 1000
8249.91 931
8250.77 949
8251.62 912
8252.48 932
8253.34 1009
8254.20 922
8255.05 955
8255.91 977
8256.77 953
8257.63 954
8258.48 905
8259.34 940
8260.20 931
8261.06 1010
8261.92 979
8262.77 916
8263.63 928
8264.49 948
8265.35 924
8266.21 942
8267.06 950
8267.92 966
8268.78 925
8269.64 938
8270.50 981
8271.35 939
8272.21 943
8273.07 1007
8273.93 951
8274.79 981
8275.65 966
8276.51 939
8277.36 913
8278.22 977
8279.08 1031
8279.94 999
8280.80 942
8281.66 978
8282.52 963
8283.38 991
8284.24 967
8285.09 994
8285.95 1043
8286.81 1037
8287.67 1002
8288.53 984
8289.39 1011
8290.25 986
8291.11 1024
8291.97 1031
8292.83 989
8293.69 1057
8294.55 1096
8295.41 1068
8296.27 1094
8297.13 1026
8297.99 1030
8298.85 1050
8299.71 1052
8300.56 1007
8301.42 1024
8302.28 1055
8303.14 1035
8304.00 1053
8304.86 986
8305.73 1027
8306.59 1025
8307.45 999
8308.31 982
8309.17 1061
8310.03 1032
8310.89 993
8311.75 1006
8312.61 986
8313.47 1004
8314.33 996
8315.19 1030
8316.05 1053
8316.91 1019
8317.77 982
8318.63 1019
8319.49 976
8320.35 1005
8321.22 970
8322.08 977
8322.94 1019
8323.80 1003
8324.66 1044
8325.52 1024
8326.38 1005
8327.24 1009
8328.10 1039
8328.97 1039
8329.83 992
8330.69 1013
8331.55 1064
8332.41 1051
8333.27 1038
8334.13 1007
8335.00 1007
8335.86 992
8336.72 993
8337.58 971
8338.44 982
8339.30 999
8340.17 986
8341.03 973
8341.89 1029
8342.75 1042
8343.62 1065
8344.48 1057
8345.34 1011
8346.20 988
8347.06 1020
8347.93 1064
8348.79 1059
8349.65 1070
8350.51 1070
8351.38 1056
8352.24 1060
8353.10 1074
8353.96 1049
8354.83 1027
8355.69 1064
8356.55 1023
8357.41 1084
8358.28 1102
8359.14 1053
8360.00 1055
8360.87 1081
8361.73 1064
8362.59 1094
8363.46 1100
8364.32 1112
8365.18 1121
8366.05 1095
8366.91 1095
8367.77 1141
8368.64 1176
8369.50 1088
8370.36 1090
8371.23 1103
8372.09 1148
8372.95 1069
8373.82 1154
8374.68 1152
8375.54 1161
8376.41 1184
8377.27 1147
8378.14 1172
8379.00 1175
8379.86 1171
8380.73 1196
8381.59 1188
8382.46 1190
8383.32 1213
8384.18 1196
8385.05 1195
8385.91 1169
8386.78 1187
8387.64 1238
8388.51 1244
8389.37 1275
8390.23 1226
8391.10 1225
8391.96 1231
8392.83 1221
8393.69 1220
8394.56 1311
8395.42 1294
8396.29 1217
8397.15 1250
8398.02 1313
8398.88 1288
8399.75 1343
8400.61 1315
8401.48 1321
8402.34 1356
8403.21 1367
8404.07 1350
8404.94 1340
8405.80 1389
8406.67 1297
8407.53 1368
8408.40 1363
8409.26 1416
8410.13 1444
8411.00 1392
8411.86 1429
8412.73 1518
8413.59 1508
8414.46 1469
8415.32 1528
8416.19 1522
8417.06 1526
8417.92 1477
8418.79 1496
8419.65 1548
8420.52 1607
8421.39 1620
8422.25 1606
8423.12 1637
8423.98 1652
8424.85 1759
8425.72 1763
8426.58 1817
8427.45 1819
8428.32 1869
8429.18 1830
8430.05 1864
8430.92 1895
8431.78 1924
8432.65 1913
8433.52 1962
8434.38 1958
8435.25 1977
8436.12 2079
8436.98 2023
8437.85 2078
8438.72 2150
8439.58 2229
8440.45 2290
8441.32 2291
8442.19 2406
8443.05 2459
8443.92 2508
8444.79 2541
8445.65 2592
8446.52 2599
8447.39 2562
8448.26 2524
8449.12 2548
8449.99 2594
8450.86 2629
8451.73 2747
8452.60 2879
8453.46 3047
8454.33 3293
8455.20 3676
8456.07 3962
8456.93 4369
8457.80 4431
8458.67 4555
8459.54 4460
8460.41 4417
8461.27 4211
8462.14 3876
8463.01 3741
8463.88 3502
8464.75 3327
8465.62 3432
8466.48 3500
8467.35 3885
8468.22 4222
8469.09 4950
8469.96 5661
8470.83 6292
8471.70 6448
8472.57 6428
8473.43 6337
8474.30 5936
8475.17 5223
8476.04 4731
8476.91 4224
8477.78 3832
8478.65 3374
8479.52 3037
8480.39 2721
8481.25 2519
8482.12 2322
8482.99 2260
8483.86 2179
8484.73 2134
8485.60 2091
8486.47 2062
8487.34 2012
8488.21 2025
8489.08 1961
8489.95 1921
8490.82 1921
8491.69 1943
8492.56 1925
8493.43 1908
8494.30 1894
8495.17 1969
8496.04 1879
8496.91 1897
8497.78 1925
8498.65 1969
8499.52 1969
8500.39 1940
8501.26 1906
8502.13 1856
8503.00 1854
8503.87 1806
8504.74 1908
8505.61 1935
8506.48 1988
8507.35 2073
8508.22 2166
8509.09 2166
8509.96 2137
8510.83 2166
8511.70 2103
8512.57 2116
8513.45 2084
8514.32 2104
8515.19 2014
8516.06 1904
8516.93 1875
8517.80 1910
8518.67 1828
8519.54 1795
8520.41 1812
8521.29 1846
8522.16 1855
8523.03 1840
8523.90 1860
8524.77 1888
8525.64 1905
8526.51 1933
8527.39 1924
8528.26 1979
8529.13 1959
8530.00 2053
8530.87 2087
8531.74 1992
8532.62 2030
8533.49 2082
8534.36 2085
8535.23 2082
8536.10 2129
8536.98 2120
8537.85 2041
8538.72 2112
8539.59 2069
8540.46 2030
8541.34 2001
8542.21 2010
8543.08 1960
8543.95 1946
8544.83 2008
8545.70 2010
8546.57 2089
8547.44 2043
8548.32 1945
8549.19 1991
8550.06 2084
8550.93 2069
8551.81 2085
8552.68 2171
8553.55 2233
8554.43 2332
8555.30 2375
8556.17 2393
8557.04 2350
8557.92 2257
8558.79 2256
8559.66 2169
8560.54 1996
8561.41 1943
8562.28 1880
8563.16 1805
8564.03 1770
8564.90 1751
8565.78 1680
8566.65 1645
8567.52 1666
8568.40 1637
8569.27 1596
8570.15 1625
8571.02 1568
8571.89 1588
8572.77 1694
8573.64 1658
8574.51 1602
8575.39 1555
8576.26 1609
8577.14 1585
8578.01 1569
8578.88 1464
8579.76 1496
8580.63 1490
8581.51 1509
8582.38 1543
8583.26 1615
8584.13 1543
8585.01 1512
8585.88 1535
8586.75 1522
8587.63 1476
8588.50 1493
8589.38 1461
8590.25 1502
8591.13 1492
8592.00 1479
8592.88 1483
8593.75 1419
8594.63 1483
8595.50 1489
8596.38 1499
8597.25 1460
8598.13 1494
8599.00 1450
8599.88 1512
8600.75 1523
8601.63 1533
8602.50 1528
8603.38 1539
8604.26 1602
8605.13 1495
8606.01 1451
8606.88 1480
8607.76 1488
8608.63 1513
8609.51 1510
8610.38 1500
8611.26 1494
8612.14 1566
8613.01 1576
8613.89 1537
8614.76 1576
8615.64 1613
8616.52 1577
8617.39 1589
8618.27 1575
8619.15 1607
8620.02 1594
8620.90 1627
8621.77 1645
8622.65 1641
8623.53 1602
8624.40 1622
8625.28 1635
8626.16 1662
8627.03 1643
8627.91 1710
8628.79 1697
8629.66 1728
8630.54 1777
8631.42 1801
8632.29 1800
8633.17 1849
8634.05 1811
8634.92 1782
8635.80 1780
8636.68 1791
8637.56 1800
8638.43 1846
8639.31 1886
8640.19 1878
8641.07 1808
8641.94 1799
8642.82 1864
8643.70 1928
8644.57 1969
8645.45 1921
8646.33 1975
8647.21 2020
8648.09 2007
8648.96 1988
8649.84 1969
8650.72 2080
8651.60 2055
8652.47 2081
8653.35 2147
8654.23 2155
8655.11 2195
8655.99 2166
8656.86 2145
8657.74 2246
8658.62 2191
8659.50 2244
8660.38 2309
8661.26 2241
8662.13 2261
8663.01 2259
8663.89 2224
8664.77 2183
8665.65 2214
8666.53 2231
8667.41 2284
8668.28 2324
8669.16 2449
8670.04 2543
8670.92 2727
8671.80 2925
8672.68 3140
8673.56 3346
8674.44 3642
8675.32 3735
8676.20 3933
8677.07 3962
8677.95 3779
8678.83 3732
8679.71 3569
8680.59 3389
8681.47 3136
8682.35 2998
8683.23 2904
8684.11 2812
8684.99 2587
8685.87 2695
8686.75 2766
8687.63 2840
8688.51 3110
8689.39 3376
8690.27 3656
8691.15 4217
8692.03 4613
8692.91 4798
8693.79 5075
8694.67 5195
8695.55 5086
8696.43 5000
8697.31 4599
8698.19 4076
8699.07 3705
8699.95 3374
8700.83 3016
8701.71 2748
8702.59 2443
8703.47 2403
8704.35 2227
8705.23 2055
8706.11 1985
8706.99 1974
8707.87 1894
8708.75 1838
8709.63 1829
8710.52 1871
8711.40 1825
8712.28 1818
8713.16 1771
8714.04 1738
8714.92 1696
8715.80 1677
8716.68 1702
8717.56 1756
8718.45 1675
8719.33 1680
8720.21 1680
8721.09 1645
8721.97 1642
8722.85 1616
8723.73 1612
8724.62 1667
8725.50 1655
8726.38 1660
8727.26 1710
8728.14 1716
8729.02 1816
8729.91 1805
8730.79 1884
8731.67 1904
8732.55 1852
8733.43 1866
8734.32 1852
8735.20 1863
8736.08 1747
8736.96 1668
8737.84 1666
8738.73 1729
8739.61 1685
8740.49 1637
8741.37 1690
8742.26 1712
8743.14 1651
8744.02 1671
8744.90 1624
8745.79 1590
8746.67 1600
8747.55 1671
8748.43 1756
8749.32 1696
8750.20 1636
8751.08 1635
8751.97 1713
8752.85 1698
8753.73 1712
8754.62 1776
8755.50 1806
8756.38 1869
8757.26 1935
8758.15 2017
8759.03 1998
8759.91 1991
8760.80 2105
8761.68 1998
8762.56 1969
8763.45 2007
8764.33 1907
8765.22 1961
8766.10 1850
8766.98 1810
8767.87 1716
8768.75 1754
8769.63 1772
8770.52 1805
8771.40 1754
8772.29 1721
8773.17 1735
8774.05 1752
8774.94 1721
8775.82 1692
8776.71 1643
8777.59 1599
8778.48 1562
8779.36 1567
8780.24 1511
8781.13 1528
8782.01 1476
8782.90 1460
8783.78 1547
8784.67 1536
8785.55 1458
8786.44 1466
8787.32 1470
8788.21 1482
8789.09 1521
8789.98 1615
8790.86 1674
8791.74 1725
8792.63 1730
8793.51 1721
8794.40 1755
8795.29 1726
8796.17 1727
8797.06 1738
8797.94 1617
8798.83 1620
8799.71 1555
8800.60 1522
8801.48 1550
8802.37 1493
8803.25 1439
8804.14 1516
8805.02 1435
8805.91 1403
8806.80 1428
8807.68 1462
8808.57 1418
8809.45 1458
8810.34 1384
8811.23 1345
8812.11 1317
8813.00 1343
8813.88 1322
8814.77 1293
8815.66 1313
8816.54 1281
8817.43 1298
8818.31 1303
8819.20 1300
8820.09 1266
8820.97 1258
8821.86 1289
8822.75 1303
8823.63 1331
8824.52 1342
8825.41 1286
8826.29 1276
8827.18 1296
8828.07 1305
8828.95 1268
8829.84 1261
8830.73 1265
8831.61 1249
8832.50 1255
8833.39 1242
8834.28 1231
8835.16 1240
8836.05 1244
8836.94 1265
8837.82 1246
8838.71 1193
8839.60 1208
8840.49 1198
8841.37 1205
8842.26 1198
8843.15 1169
8844.04 1177
8844.92 1200
8845.81 1195
8846.70 1163
8847.59 1170
8848.47 1162
8849.36 1154
8850.25 1129
8851.14 1082
8852.03 1135
8852.91 1088
8853.80 1097
8854.69 1057
8855.58 1079
8856.47 1092
8857.36 1139
8858.24 1084
8859.13 1106
8860.02 1098
8860.91 1062
8861.80 1032
8862.69 1067
8863.57 1108
8864.46 1127
8865.35 1081
8866.24 1143
8867.13 1040
8868.02 1047
8868.91 1017
8869.80 1017
8870.68 1016
8871.57 1025
8872.46 1018
8873.35 996
8874.24 1032
8875.13 1020
8876.02 983
8876.91 944
8877.80 995
8878.69 1034
8879.58 969
8880.47 987
8881.36 957
8882.24 961
8883.13 952
8884.02 993
8884.91 1060
8885.80 1026
8886.69 906
8887.58 955
8888.47 957
8889.36 944
8890.25 967
8891.14 1033
8892.03 1022
8892.92 983
8893.81 969
8894.70 993
8895.59 933
8896.48 916
8897.37 939
8898.26 881
8899.15 939
8900.04 934
8900.93 908
8901.82 869
8902.72 933
8903.61 964
8904.50 929
8905.39 881
8906.28 909
8907.17 924
8908.06 936
8908.95 913
8909.84 892
8910.73 885
8911.62 922
8912.51 870
8913.41 863
8914.30 944
8915.19 905
8916.08 906
8916.97 921
8917.86 907
8918.75 882
8919.64 907
8920.54 889
8921.43 873
8922.32 831
8923.21 844
8924.10 879
8924.99 894
8925.88 901
8926.78 873
8927.67 885
8928.56 853
8929.45 874
8930.34 878
8931.24 809
8932.13 819
8933.02 859
8933.91 835
8934.80 860
8935.70 905
8936.59 867
8937.48 850
8938.37 827
8939.27 848
8940.16 848
8941.05 824
8941.94 852
8942.84 840
8943.73 807
8944.62 847
8945.51 846
8946.41 839
8947.30 804
8948.19 821
8949.08 808
8949.98 859
8950.87 854
8951.76 839
8952.66 852
8953.55 868
8954.44 843
8955.34 833
8956.23 828
8957.12 784
8958.02 826
8958.91 849
8959.80 843
8960.70 828
8961.59 834
8962.48 816
8963.38 845
8964.27 836
8965.16 845
8966.06 856
8966.95 805
8967.84 874
8968.74 806
8969.63 853
8970.53 840
8971.42 833
8972.31 827
8973.21 823
8974.10 838
8975.00 869
8975.89 887
8976.78 864
8977.68 806
8978.57 817
8979.47 807
8980.36 808
8981.26 845
8982.15 823
8983.05 809
8983.94 792
8984.83 823
8985.73 825
8986.62 808
8987.52 795
8988.41 789
8989.31 844
8990.20 776
8991.10 782
8991.99 788
8992.89 815
8993.78 775
8994.68 800
8995.57 743
8996.47 785
8997.36 757
8998.26 786
8999.15 766
9000.05 810
9000.95 753
9001.84 759
9002.74 795
9003.63 811
9004.53 780
9005.42 766
9006.32 795
9007.21 761
9008.11 772
9009.01 786
9009.90 771
9010.80 703
9011.69 775
9012.59 773
9013.49 777
9014.38 772
9015.28 771
9016.17 780
9017.07 749
9017.97 760
9018.86 728
9019.76 697
9020.66 740
9021.55 748
9022.45 783
9023.35 758
9024.24 747
9025.14 789
9026.04 744
9026.93 774
9027.83 734
9028.73 766
9029.62 741
9030.52 753
9031.42 774
9032.31 767
9033.21 741
9034.11 764
9035.01 758
9035.90 742
9036.80 798
9037.70 761
9038.59 788
9039.49 777
9040.39 816
9041.29 774
9042.18 776
9043.08 785
9043.98 817
9044.88 791
9045.77 799
9046.67 781
9047.57 810
9048.47 770
9049.37 790
9050.26 761
9051.16 755
9052.06 772
9052.96 797
9053.85 829
9054.75 774
9055.65 817
9056.55 789
9057.45 828
9058.35 843
9059.24 801
9060.14 787
9061.04 806
9061.94 836
9062.84 808
9063.74 861
9064.64 828
9065.53 814
9066.43 851
9067.33 785
9068.23 801
9069.13 830
9070.03 825
9070.93 818
9071.83 802
9072.72 851
9073.62 774
9074.52 821
9075.42 783
9076.32 830
9077.22 815
9078.12 800
9079.02 843
9079.92 764
9080.82 774
9081.72 755
9082.62 788
9083.52 761
9084.42 796
9085.32 796
9086.21 810
9087.11 774
9088.01 831
9088.91 828
9089.81 878
9090.71 875
9091.61 837
9092.51 839
9093.41 834
9094.31 885
9095.21 870
9096.11 791
9097.01 817
9097.91 820
9098.81 806
9099.72 806
9100.62 821
9101.52 856
9102.42 769
9103.32 788
9104.22 813
9105.12 823
9106.02 792
9106.92 774
9107.82 789
9108.72 759
9109.62 787
9110.52 745
9111.42 761
9112.32 787
9113.23 746
9114.13 745
9115.03 827
9115.93 793
9116.83 763
9117.73 762
9118.63 768
9119.53 752
9120.44 804
9121.34 807
9122.24 764
9123.14 788
9124.04 784
9124.94 791
9125.84 747
9126.75 767
9127.65 791
9128.55 774
9129.45 745
9130.35 770
9131.25 779
9132.16 768
9133.06 751
9133.96 777
9134.86 762
9135.76 776
9136.67 780
9137.57 780
9138.47 820
9139.37 795
9140.28 793
9141.18 746
9142.08 802
9142.98 754
9143.89 787
9144.79 787
9145.69 751
9146.59 734
9147.50 756
9148.40 825
9149.30 793
9150.20 767
9151.11 755
9152.01 797
9152.91 771
9153.82 778
9154.72 747
9155.62 757
9156.53 764
9157.43 782
9158.33 777
9159.24 765
9160.14 750
9161.04 745
9161.95 723
9162.85 773
9163.75 753
9164.66 797
9165.56 810
9166.46 795
9167.37 779
9168.27 805
9169.17 792
9170.08 762
9170.98 808
9171.89 781
9172.79 776
9173.69 759
9174.60 750
9175.50 765
9176.41 762
9177.31 815
9178.21 814
9179.12 792
9180.02 776
9180.93 786
9181.83 763
9182.74 780
9183.64 750
9184.55 813
9185.45 776
9186.35 753
9187.26 759
9188.16 796
9189.07 803
9189.97 788
9190.88 808
9191.78 798
9192.69 780
9193.59 751
9194.50 796
9195.40 769
9196.31 770
9197.21 791
9198.12 838
9199.02 857
9199.93 878
9200.83 881
9201.74 832
9202.65 842
9203.55 844
9204.46 865
9205.36 807
9206.27 785
9207.17 819
9208.08 829
9208.98 781
9209.89 842
9210.80 817
9211.70 812
9212.61 817
9213.51 796
9214.42 778
9215.33 800
9216.23 845
9217.14 884
9218.04 931
9218.95 873
9219.86 907
9220.76 935
9221.67 939
9222.58 885
9223.48 859
9224.39 841
9225.30 899
9226.20 852
9227.11 800
9228.01 787
9228.92 789
9229.83 769
9230.74 769
9231.64 809
9232.55 750
9233.46 788
9234.36 748
9235.27 765
9236.18 783
9237.08 778
9237.99 783
9238.90 816
9239.81 770
9240.71 757
9241.62 786
9242.53 790
9243.43 801
9244.34 745
9245.25 781
9246.16 786
9247.07 745
9247.97 729
9248.88 791
9249.79 746
9250.70 755
9251.60 737
9252.51 763
9253.42 839
9254.33 773
9255.24 740
9256.14 709
9257.05 704
9257.96 769
9258.87 773
9259.78 812
9260.68 733
9261.59 767
9262.50 752
9263.41 749
9264.32 758
9265.23 782
9266.13 812
9267.04 763
9267.95 773
9268.86 735
9269.77 776
9270.68 757
9271.59 749
9272.50 787
9273.40 750
9274.31 769
9275.22 822
9276.13 809
9277.04 752
9277.95 772
9278.86 797
9279.77 808
9280.68 755
9281.59 800
9282.50 780
9283.41 801
9284.32 783
9285.22 783
9286.13 809
9287.04 770
9287.95 777
9288.86 737
9289.77 780
9290.68 805
9291.59 791
9292.50 763
9293.41 794
9294.32 812
9295.23 849
9296.14 807
9297.05 782
9297.96 792
9298.87 801
9299.78 867
9300.69 880
9301.60 838
9302.51 821
9303.42 869
9304.33 840
9305.24 817
9306.15 874
9307.07 913
9307.98 854
9308.89 855
9309.80 872
9310.71 918
9311.62 928
9312.53 972
9313.44 951
9314.35 902
9315.26 888
9316.17 867
9317.08 854
9318.00 886
9318.91 832
9319.82 820
9320.73 837
9321.64 765
9322.55 835
9323.46 810
9324.37 808
9325.29 843
9326.20 808
9327.11 772
9328.02 780
9328.93 802
9329.84 833
9330.75 850
9331.67 827
9332.58 851
9333.49 870
9334.40 851
9335.31 816
9336.23 841
9337.14 793
9338.05 844
9338.96 820
9339.87 819
9340.79 861
9341.70 837
9342.61 789
9343.52 785
9344.44 821
9345.35 855
9346.26 877
9347.17 830
9348.09 817
9349.00 821
9349.91 841
9350.82 823
9351.74 820
9352.65 813
9353.56 814
9354.47 818
9355.39 779
9356.30 798
9357.21 802
9358.13 858
9359.04 812
9359.95 870
9360.87 834
9361.78 841
9362.69 776
9363.61 791
9364.52 782
9365.43 787
9366.35 803
9367.26 848
9368.17 830
9369.09 799
9370.00 829
9370.91 855
9371.83 847
9372.74 813
9373.65 796
9374.57 845
9375.48 814
9376.40 831
9377.31 867
9378.22 813
9379.14 800
9380.05 891
9380.97 881
9381.88 854
9382.80 850
9383.71 819
9384.62 833
9385.54 855
9386.45 858
9387.37 906
9388.28 895
9389.20 938
9390.11 919
9391.03 931
9391.94 948
9392.85 952
9393.77 964
9394.68 1003
9395.60 974
9396.51 968
9397.43 977
9398.34 1008
9399.26 965
9400.17 977
9401.09 980
9402.00 989
9402.92 942
9403.84 897
9404.75 934
9405.67 917
9406.58 854
9407.50 933
9408.41 941
9409.33 957
9410.24 892
9411.16 895
9412.07 928
9412.99 927
9413.91 960
9414.82 952
9415.74 954
9416.65 949
9417.57 917
9418.49 890
9419.40 911
9420.32 949
9421.23 928
9422.15 947
9423.07 917
9423.98 926
9424.90 959
9425.81 927
9426.73 928
9427.65 918
9428.56 945
9429.48 961
9430.40 939
9431.31 961
9432.23 1014
9433.15 998
9434.06 1012
9434.98 995
9435.90 1002
9436.81 994
9437.73 1060
9438.65 1024
9439.57 1015
9440.48 1031
9441.40 987
9442.32 1030
9443.23 996
9444.15 986
9445.07 963
9445.99 1033
9446.90 1013
9447.82 1028
9448.74 1046
9449.66 1087
9450.57 1120
9451.49 1190
9452.41 1261
9453.33 1291
9454.24 1338
9455.16 1358
9456.08 1374
9457.00 1293
9457.91 1225
9458.83 1143
9459.75 1127
9460.67 1107
9461.59 1086
9462.50 1078
9463.42 1102
9464.34 1048
9465.26 1041
9466.18 1016
9467.10 1063
9468.01 1067
9468.93 1011
9469.85 1018
9470.77 987
9471.69 995
9472.61 1006
9473.53 1019
9474.44 946
9475.36 979
9476.28 991
9477.20 1055
9478.12 1085
9479.04 988
9479.96 1023
9480.88 1030
9481.80 1048
9482.71 1068
9483.63 1043
9484.55 1024
9485.47 1059
9486.39 1075
9487.31 1038
9488.23 1028
9489.15 1048
9490.07 1013
9490.99 1020
9491.91 982
9492.83 1006
9493.75 1027
9494.67 1025
9495.59 1021
9496.51 999
9497.43 997
9498.35 1021
9499.27 1031
9500.19 1018
9501.11 1017
9502.03 1002
9502.95 989
9503.87 997
9504.79 1020
9505.71 1007
9506.63 1009
9507.55 1002
9508.47 1014
9509.39 1047
9510.31 1040
9511.23 1056
9512.15 978
9513.07 1043
9513.99 1075
9514.91 1126
9515.83 1104
9516.75 1091
9517.67 1069
9518.59 1121
9519.52 1117
9520.44 1087
9521.36 1074
9522.28 1104
9523.20 1116
9524.12 1099
9525.04 1180
9525.96 1140
9526.88 1206
9527.80 1195
9528.73 1285
9529.65 1245
9530.57 1332
9531.49 1420
9532.41 1374
9533.33 1400
9534.26 1405
9535.18 1447
9536.10 1492
9537.02 1479
9537.94 1443
9538.86 1381
9539.79 1248
9540.71 1295
9541.63 1256
9542.55 1247
9543.47 1234
9544.40 1237
9545.32 1205
9546.24 1162
9547.16 1121
9548.08 1099
9549.01 1103
9549.93 1111
9550.85 1106
9551.77 1065
9552.70 1082
9553.62 1112
9554.54 1131
9555.46 1089
9556.39 1099
9557.31 1109
9558.23 1174
9559.16 1156
9560.08 1231
9561.00 1191
9561.92 1151
9562.85 1150
9563.77 1168
9564.69 1126
9565.62 1069
9566.54 1097
9567.46 1092
9568.39 1111
9569.31 1062
9570.23 1077
9571.16 1080
9572.08 1137
9573.00 1128
9573.93 1120
9574.85 1056
9575.77 1059
9576.70 1107
9577.62 1037
9578.54 1054
9579.47 1020
9580.39 1070
9581.32 1022
9582.24 1061
9583.16 1078
9584.09 1104
9585.01 1043
9585.94 1050
9586.86 1049
9587.78 1075
9588.71 1088
9589.63 1164
9590.56 1122
9591.48 1065
9592.41 1124
9593.33 1142
9594.25 1154
9595.18 1085
9596.10 1103
9597.03 1139
9597.95 1171
9598.88 1116
9599.80 1130
9600.73 1162
9601.65 1189
9602.58 1211
9603.50 1229
9604.43 1217
9605.35 1208
9606.28 1246
9607.20 1217
9608.13 1233
9609.05 1235
9609.98 1272
9610.90 1223
9611.83 1200
9612.75 1248
9613.68 1316
9614.60 1327
9615.53 1316
9616.46 1338
9617.38 1335
9618.31 1323
9619.23 1379
9620.16 1382
9621.08 1380
9622.01 1431
9622.94 1356
9623.86 1351
9624.79 1370
9625.71 1431
9626.64 1427
9627.57 1411
9628.49 1434
9629.42 1431
9630.34 1536
9631.27 1564
9632.20 1488
9633.12 1518
9634.05 1580
9634.98 1536
9635.90 1647
9636.83 1612
9637.76 1720
9638.68 1672
9639.61 1646
9640.54 1670
9641.46 1679
9642.39 1674
9643.32 1757
9644.24 1767
9645.17 1796
9646.10 1909
9647.02 2056
9647.95 2152
9648.88 2235
9649.81 2226
9650.73 2349
9651.66 2264
9652.59 2234
9653.51 2317
9654.44 2137
9655.37 2134
9656.30 2094
9657.22 1999
9658.15 1960
9659.08 1862
9660.01 1813
9660.93 1795
9661.86 1764
9662.79 1765
9663.72 1733
9664.65 1756
9665.57 1825
9666.50 1776
9667.43 1763
9668.36 1747
9669.29 1764
9670.21 1797
9671.14 1790
9672.07 1815
9673.00 1834
9673.93 1860
9674.86 1905
9675.78 1896
9676.71 1910
9677.64 1938
9678.57 1959
9679.50 1915
9680.43 1834
9681.36 1940
9682.28 1984
9683.21 1983
9684.14 1935
9685.07 2046
9686.00 1988
9686.93 2001
9687.86 2047
9688.79 2038
9689.72 2095
9690.64 2075
9691.57 2121
9692.50 2177
9693.43 2144
9694.36 2141
9695.29 2163
9696.22 2224
9697.15 2190
9698.08 2160
9699.01 2184
9699.94 2236
9700.87 2251
9701.80 2193
9702.73 2297
9703.66 2157
9704.59 2139
9705.52 2072
9706.45 2056
9707.38 2060
9708.31 2064
9709.24 2018
9710.17 2038
9711.10 1993
9712.03 2109
9712.96 2103
9713.89 2047
9714.82 2107
9715.75 2170
9716.68 2179
9717.61 2180
9718.54 2141
9719.47 2152
9720.40 2189
9721.33 2107
9722.26 1982
9723.19 1924
9724.12 1872
9725.05 1818
9725.98 1816
9726.92 1784
9727.85 1799
9728.78 1762
9729.71 1810
9730.64 1847
9731.57 1873
9732.50 1888
9733.43 1856
9734.36 1868
9735.30 1802
9736.23 1825
9737.16 1825
9738.09 1812
9739.02 1781
9739.95 1756
9740.88 1739
9741.82 1681
9742.75 1636
9743.68 1586
9744.61 1610
9745.54 1579
9746.47 1579
9747.41 1515
9748.34 1520
9749.27 1480
9750.20 1569
9751.13 1566
9752.07 1507
9753.00 1481
9753.93 1507
9754.86 1534
9755.79 1507
9756.73 1524
9757.66 1521
9758.59 1552
9759.52 1521
9760.46 1518
9761.39 1497
9762.32 1540
9763.25 1522
9764.19 1595
9765.12 1543
9766.05 1573
9766.98 1516
9767.92 1566
9768.85 1570
9769.78 1536
9770.72 1567
9771.65 1545
9772.58 1596
9773.52 1577
9774.45 1609
9775.38 1595
9776.31 1632
9777.25 1658
9778.18 1667
9779.11 1652
9780.05 1774
9780.98 1766
9781.92 1747
9782.85 1772
9783.78 1776
9784.72 1788
9785.65 1749
9786.58 1778
9787.52 1679
9788.45 1573
9789.38 1650
9790.32 1657
9791.25 1596
9792.19 1525
9793.12 1522
9794.05 1518
9794.99 1576
9795.92 1572
9796.86 1512
9797.79 1556
9798.73 1570
9799.66 1517
9800.59 1555
9801.53 1531
9802.46 1510
9803.40 1480
9804.33 1433
9805.27 1385
9806.20 1401
9807.14 1353
9808.07 1376
9809.01 1378
9809.94 1261
9810.88 1232
9811.81 1207
9812.75 1216
9813.68 1244
9814.62 1228
9815.55 1232
9816.49 1231
9817.42 1176
9818.36 1240
9819.29 1246
9820.23 1197
9821.16 1192
9822.10 1171
9823.03 1195
9823.97 1167
9824.90 1191
9825.84 1191
9826.78 1210
9827.71 1123
9828.65 1116
9829.58 1092
9830.52 1146
9831.45 1141
9832.39 1152
9833.33 1173
9834.26 1162
9835.20 1107
9836.13 1110
9837.07 1106
9838.01 1132
9838.94 1167
9839.88 1165
9840.82 1157
9841.75 1158
9842.69 1125
9843.62 1112
9844.56 1154
9845.50 1144
9846.43 1107
9847.37 1160
9848.31 1173
9849.24 1134
9850.18 1116
9851.12 1126
9852.05 1158
9852.99 1120
9853.93 1100
9854.87 1078
9855.80 1087
9856.74 1115
9857.68 1160
9858.61 1151
9859.55 1134
9860.49 1190
9861.43 1132
9862.36 1185
9863.30 1124
9864.24 1098
9865.17 1095
9866.11 1082
9867.05 1103
9867.99 1057
9868.93 1066
9869.86 1082
9870.80 1106
9871.74 1105
9872.68 1092
9873.61 1079
9874.55 1121
9875.49 1126
9876.43 1077
9877.37 1033
9878.30 1100
9879.24 1095
9880.18 1057
9881.12 1065
9882.06 1097
9883.00 1042
9883.93 1068
9884.87 1059
9885.81 1039
9886.75 1072
9887.69 1026
9888.63 1038
9889.56 1003
9890.50 1000
9891.44 976
9892.38 1057
9893.32 1022
9894.26 1017
9895.20 999
9896.14 1010
9897.07 1002
9898.01 991
9898.95 1006
9899.89 990
9900.83 995
9901.77 1026
9902.71 1021
9903.65 1005
9904.59 975
9905.53 955
9906.47 997
9907.41 994
9908.35 978
9909.29 1021
9910.23 1042
9911.16 1042
9912.10 997
9913.04 1020
9913.98 1000
9914.92 1019
9915.86 1025
9916.80 1030
9917.74 1004
9918.68 1008
9919.62 1022
9920.56 1008
9921.50 1091
9922.44 1108
9923.38 1146
9924.32 1234
9925.27 1229
9926.21 1270
9927.15 1300
9928.09 1332
9929.03 1367
9929.97 1347
9930.91 1354
9931.85 1301
9932.79 1283
9933.73 1249
9934.67 1191
9935.61 1132
9936.55 1083
9937.49 1062
9938.43 1034
9939.38 1039
9940.32 1026
9941.26 995
9942.20 962
9943.14 948
9944.08 930
9945.02 973
9945.96 948
9946.90 928
9947.85 949
9948.79 966
9949.73 924
9950.67 926
9951.61 940
9952.55 889
9953.50 912
9954.44 915
9955.38 922
9956.32 904
9957.26 942
9958.20 940
9959.15 973
9960.09 916
9961.03 933
9961.97 932
9962.91 926
9963.86 914
9964.80 927
9965.74 922
9966.68 914
9967.63 889
9968.57 895
9969.51 887
9970.45 885
9971.39 892
9972.34 882
9973.28 885
9974.22 814
9975.17 877
9976.11 864
9977.05 859
9977.99 847
9978.94 852
9979.88 872
9980.82 852
9981.77 839
9982.71 846
9983.65 822
9984.59 881
9985.54 854
9986.48 839
9987.42 828
9988.37 832
9989.31 866
9990.25 858
9991.20 854
9992.14 813
9993.08 836
9994.03 823
9994.97 778
9995.92 792
9996.86 800
9997.80 853
9998.75 822
9999.69 813
10000.63 859
10001.58 850
10002.52 857
10003.47 877
10004.41 872
10005.35 857
10006.30 803
10007.24 850
10008.19 804
10009.13 788
10010.08 813
10011.02 824
10011.96 848
10012.91 808
10013.85 812
10014.80 776
10015.74 795
10016.69 804
10017.63 816
10018.58 832
10019.52 829
10020.47 830
10021.41 802
10022.36 807
10023.30 813
10024.25 838
10025.19 803
10026.14 812
10027.08 811
10028.03 799
10028.97 830
10029.92 815
10030.86 820
10031.81 814
10032.75 788
10033.70 786
10034.64 802
10035.59 763
10036.53 777
10037.48 788
10038.43 780
10039.37 781
10040.32 789
10041.26 792
10042.21 762
10043.16 776
10044.10 807
10045.05 748
10045.99 762
10046.94 767
10047.89 755
10048.83 787
10049.78 765
10050.72 767
10051.67 735
10052.62 773
10053.56 763
10054.51 719
10055.46 777
10056.40 775
10057.35 726
10058.30 690
10059.24 753
10060.19 776
10061.14 753
10062.08 765
10063.03 755
10063.98 768
10064.92 774
10065.87 749
10066.82 739
10067.76 770
10068.71 779
10069.66 730
10070.61 742
10071.55 737
10072.50 710
10073.45 741
10074.39 740
10075.34 780
10076.29 756
10077.24 706
10078.18 752
10079.13 766
10080.08 761
10081.03 754
10081.97 741
10082.92 751
10083.87 733
10084.82 745
10085.77 712
10086.71 701
10087.66 743
10088.61 792
10089.56 739
10090.51 744
10091.45 759
10092.40 738
10093.35 718
10094.30 767
10095.25 795
10096.20 733
10097.14 749
10098.09 750
10099.04 734
10099.99 716
10100.94 754
10101.89 732
10102.84 735
10103.78 724
10104.73 753
10105.68 729
10106.63 724
10107.58 733
10108.53 716
10109.48 715
10110.43 761
10111.38 760
10112.33 736
10113.27 706
10114.22 743
10115.17 713
10116.12 730
10117.07 735
10118.02 730
10118.97 722
10119.92 750
10120.87 733
10121.82 753
10122.77 747
10123.72 763
10124.67 718
10125.62 734
10126.57 754
10127.52 754
10128.47 764
10129.42 750
10130.37 768
10131.32 751
10132.27 735
10133.22 789
10134.17 800
10135.12 770
10136.07 742
10137.02 755
10137.97 769
10138.92 758
10139.87 803
10140.82 805
10141.77 816
10142.72 836
10143.67 785
10144.62 774
10145.57 753
10146.52 799
10147.47 784
10148.43 810
10149.38 811
10150.33 784
10151.28 805
10152.23 800
10153.18 837
10154.13 784
10155.08 823
10156.03 837
10156.99 822
10157.94 814
10158.89 789
10159.84 844
10160.79 835
10161.74 825
10162.69 844
10163.65 849
10164.60 882
10165.55 848
10166.50 855
10167.45 836
10168.40 852
10169.36 849
10170.31 849
10171.26 852
10172.21 912
10173.16 914
10174.11 946
10175.07 921
10176.02 904
10176.97 891
10177.92 927
10178.88 988
10179.83 944
10180.78 981
10181.73 937
10182.69 959
10183.64 1000
10184.59 982
10185.54 1011
10186.50 972
10187.45 1002
10188.40 1009
10189.35 1026
10190.31 1038
10191.26 1004
10192.21 1080
10193.17 1084
10194.12 1043
10195.07 1036
10196.02 1062
10196.98 1109
10197.93 1081
10198.88 1083
10199.84 1062
10200.79 1057
10201.74 1168
10202.70 1130
10203.65 1146
10204.60 1239
10205.56 1239
10206.51 1250
10207.46 1267
10208.42 1283
10209.37 1253
10210.33 1274
10211.28 1208
10212.23 1198
10213.19 1206
10214.14 1215
10215.09 1157
10216.05 1102
10217.00 1105
10217.96 1111
10218.91 1118
10219.87 1069
10220.82 1057
10221.77 1019
10222.73 1035
10223.68 1043
10224.64 1019
10225.59 954
10226.55 946
10227.50 966
10228.45 1020
10229.41 1039
10230.36 1017
10231.32 1051
10232.27 1065
10233.23 1073
10234.18 1142
10235.14 1177
10236.09 1169
10237.05 1187
10238.00 1152
10238.96 1186
10239.91 1180
10240.87 1149
10241.82 1117
10242.78 1095
10243.73 1052
10244.69 1003
10245.64 987
10246.60 935
10247.56 909
10248.51 867
10249.47 853
10250.42 863
10251.38 819
10252.33 836
10253.29 813
10254.25 850
10255.20 842
10256.16 889
10257.11 891
10258.07 826
10259.02 799
10259.98 841
10260.94 841
10261.89 829
10262.85 859
10263.81 826
10264.76 809
10265.72 818
10266.67 820
10267.63 814
10268.59 808
10269.54 854
10270.50 857
10271.46 817
10272.41 818
10273.37 823
10274.33 808
10275.28 817
10276.24 883
10277.20 784
10278.15 806
10279.11 799
10280.07 810
10281.03 792
10281.98 804
10282.94 750
10283.90 800
10284.85 790
10285.81 760
10286.77 778
10287.73 798
10288.68 797
10289.64 775
10290.60 762
10291.56 760
10292.51 775
10293.47 788
10294.43 833
10295.39 785
10296.34 820
10297.30 792
10298.26 794
10299.22 746
10300.18 774
10301.13 751
10302.09 771
10303.05 757
10304.01 795
10304.97 765
10305.92 784
10306.88 767
10307.84 766
10308.80 750
10309.76 779
10310.72 797
10311.67 814
10312.63 803
10313.59 789
10314.55 784
10315.51 801
10316.47 796
10317.43 796
10318.38 778
10319.34 783
10320.30 719
10321.26 785
10322.22 780
10323.18 762
10324.14 743
10325.10 769
10326.06 759
10327.01 765
10327.97 762
10328.93 762
10329.89 838
10330.85 839
10331.81 812
10332.77 762
10333.73 805
10334.69 774
10335.65 772
10336.61 775
10337.57 772
10338.53 740
10339.49 760
10340.45 707
10341.41 729
10342.37 761
10343.33 739
10344.29 685
10345.25 770
10346.21 744
10347.17 737
10348.13 749
10349.09 754
10350.05 711
10351.01 697
10351.97 721
10352.93 755
10353.89 715
10354.85 702
10355.81 731
10356.77 702
10357.73 722
10358.69 705
10359.65 683
10360.61 714
10361.57 677
10362.54 661
10363.50 668
10364.46 687
10365.42 723
10366.38 722
10367.34 712
10368.30 682
10369.26 691
10370.22 692
10371.18 659
10372.15 643
10373.11 665
10374.07 702
10375.03 728
10375.99 729
10376.95 723
10377.91 669
10378.88 730
10379.84 703
10380.80 688
10381.76 699
10382.72 660
10383.68 656
10384.65 758
10385.61 716
10386.57 672
10387.53 724
10388.49 720
10389.46 729
10390.42 680
10391.38 687
10392.34 704
10393.31 671
10394.27 696
10395.23 723
10396.19 672
10397.15 721
10398.12 714
10399.08 711
10400.04 696
10401.00 724
10401.97 733
10402.93 759
10403.89 734
10404.86 730
10405.82 739
10406.78 741
10407.74 760
10408.71 769
10409.67 760
10410.63 758
10411.60 756
10412.56 751
10413.52 826
10414.49 793
10415.45 846
10416.41 829
10417.38 899
10418.34 950
10419.30 946
10420.27 943
10421.23 936
10422.19 869
10423.16 920
10424.12 906
10425.08 836
10426.05 842
10427.01 851
10427.98 800
10428.94 784
10429.90 780
10430.87 750
10431.83 795
10432.80 709
10433.76 707
10434.72 739
10435.69 686
10436.65 696
10437.62 666
10438.58 701
10439.55 690
10440.51 653
10441.47 691
10442.44 707
10443.40 632
10444.37 653
10445.33 636
10446.30 685
10447.26 673
10448.23 690
10449.19 649
10450.16 656
10451.12 690
10452.09 663
10453.05 660
10454.02 662
10454.98 677
10455.95 675
10456.91 692
10457.88 666
10458.84 669
10459.81 644
10460.77 642
10461.74 667
10462.70 676
10463.67 647
10464.64 690
10465.60 660
10466.57 650
10467.53 644
10468.50 661
10469.46 623
10470.43 679
10471.40 653
10472.36 617
10473.33 649
10474.29 637
10475.26 687
10476.23 658
10477.19 711
10478.16 720
10479.12 689
10480.09 647
10481.06 657
10482.02 718
10482.99 676
10483.96 641
10484.92 656
10485.89 683
10486.85 642
10487.82 681
10488.79 679
10489.75 706
10490.72 679
10491.69 656
10492.66 636
10493.62 643
10494.59 718
10495.56 688
10496.52 695
10497.49 677
10498.46 677
10499.42 707
10500.39 696
10501.36 694
10502.33 678
10503.29 671
10504.26 680
10505.23 678
10506.20 703
10507.16 677
10508.13 688
10509.10 663
10510.07 673
10511.03 674
10512.00 670
10512.97 686
10513.94 636
10514.90 666
10515.87 689
10516.84 711
10517.81 697
10518.78 663
10519.74 695
10520.71 695
10521.68 699
10522.65 681
10523.62 684
10524.59 670
10525.55 667
10526.52 673
10527.49 659
10528.46 671
10529.43 716
10530.40 686
10531.37 651
10532.33 671
10533.30 682
10534.27 647
10535.24 678
10536.21 676
10537.18 655
10538.15 657
10539.12 694
10540.08 745
10541.05 685
10542.02 695
10542.99 669
10543.96 672
10544.93 710
10545.90 741
10546.87 725
10547.84 769
10548.81 715
10549.78 701
10550.75 713
10551.72 779
10552.69 776
10553.66 788
10554.63 761
10555.60 776
10556.56 821
10557.53 816
10558.50 850
10559.47 854
10560.44 879
10561.41 920
10562.38 953
10563.35 927
10564.32 877
10565.29 851
10566.27 805
10567.24 813
10568.21 794
10569.18 770
10570.15 797
10571.12 760
10572.09 760
10573.06 749
10574.03 682
10575.00 761
10575.97 720
10576.94 737
10577.91 752
10578.88 733
10579.85 722
10580.82 741
10581.79 730
10582.77 746
10583.74 707
10584.71 696
10585.68 708
10586.65 715
10587.62 731
10588.59 752
10589.56 780
10590.54 769
10591.51 733
10592.48 746
10593.45 733
10594.42 715
10595.39 762
10596.36 734
10597.34 733
10598.31 791
10599.28 749
10600.25 737
10601.22 752
10602.19 768
10603.17 755
10604.14 712
10605.11 669
10606.08 679
10607.05 741
10608.03 736
10609.00 666
10609.97 666
10610.94 661
10611.92 669
10612.89 620
10613.86 687
10614.83 682
10615.81 675
10616.78 693
10617.75 690
10618.72 739
10619.70 721
10620.67 724
10621.64 722
10622.61 721
10623.59 706
10624.56 696
10625.53 709
10626.51 749
10627.48 801
10628.45 761
10629.43 748
10630.40 723
10631.37 756
10632.34 755
10633.32 743
10634.29 746
10635.26 801
10636.24 835
10637.21 880
10638.19 845
10639.16 864
10640.13 882
10641.11 922
10642.08 875
10643.05 825
10644.03 797
10645.00 841
10645.98 820
10646.95 824
10647.92 791
10648.90 756
10649.87 701
10650.85 760
10651.82 765
10652.79 725
10653.77 724
10654.74 716
10655.72 715
10656.69 660
10657.67 691
10658.64 720
10659.61 774
10660.59 705
10661.56 692
10662.54 735
10663.51 710
10664.49 738
10665.46 711
10666.44 699
10667.41 705
10668.39 723
10669.36 735
10670.34 741
10671.31 719
10672.29 700
10673.26 741
10674.24 776
10675.21 771
10676.19 727
10677.16 697
10678.14 687
10679.11 701
10680.09 770
10681.06 760
10682.04 715
10683.02 738
10683.99 753
10684.97 701
10685.94 665
10686.92 669
10687.89 681
10688.87 659
10689.85 671
10690.82 693
10691.80 670
10692.77 652
10693.75 659
10694.73 672
10695.70 636
10696.68 623
10697.65 648
10698.63 657
10699.61 634
10700.58 679
10701.56 676
10702.54 620
10703.51 683
10704.49 663
10705.47 660
10706.44 676
10707.42 668
10708.40 657
10709.37 652
10710.35 640
10711.33 635
10712.30 616
10713.28 648
10714.26 674
10715.23 618
10716.21 654
10717.19 662
10718.17 690
10719.14 690
10720.12 704
10721.10 655
10722.08 637
10723.05 632
10724.03 659
10725.01 673
10725.98 631
10726.96 628
10727.94 642
10728.92 693
10729.90 683
10730.87 683
10731.85 624
10732.83 650
10733.81 635
10734.78 635
10735.76 636
10736.74 660
10737.72 635
10738.70 680
10739.68 655
10740.65 630
10741.63 661
10742.61 588
10743.59 595
10744.57 657
10745.54 652
10746.52 635
10747.50 636
10748.48 667
10749.46 631
10750.44 639
10751.42 633
10752.40 605
10753.37 647
10754.35 690
10755.33 665
10756.31 651
10757.29 667
10758.27 644
10759.25 673
10760.23 645
10761.21 670
10762.19 633
10763.16 659
10764.14 663
10765.12 661
10766.10 675
10767.08 635
10768.06 672
10769.04 687
10770.02 641
10771.00 643
10771.98 681
10772.96 630
10773.94 622
10774.92 690
10775.90 680
10776.88 659
10777.86 684
10778.84 668
10779.82 673
10780.80 628
10781.78 679
10782.76 667
10783.74 696
10784.72 668
10785.70 668
10786.68 641
10787.66 666
10788.64 643
10789.62 673
10790.60 682
10791.58 667
10792.56 655
10793.54 665
10794.52 653
10795.50 642
10796.48 656
10797.47 685
10798.45 663
10799.43 667
10800.41 669
10801.39 661
10802.37 655
10803.35 664
10804.33 638
10805.31 640
10806.29 627
10807.28 642
10808.26 685
10809.24 667
10810.22 639
10811.20 681
10812.18 648
10813.16 669
10814.15 631
10815.13 671
10816.11 637
10817.09 634
10818.07 708
10819.05 661
10820.04 655
10821.02 679
10822.00 715
10822.98 675
10823.96 681
10824.95 682
10825.93 665
10826.91 658
10827.89 678
10828.87 662
10829.86 656
10830.84 679
10831.82 692
10832.80 709
10833.79 703
10834.77 688
10835.75 709
10836.73 709
10837.72 680
10838.70 719
10839.68 687
10840.66 663
10841.65 695
10842.63 716
10843.61 691
10844.60 686
10845.58 690
10846.56 726
10847.54 741
10848.53 717
10849.51 724
10850.49 769
10851.48 729
10852.46 738
10853.44 720
10854.43 711
10855.41 738
10856.39 698
10857.38 714
10858.36 703
10859.34 723
10860.33 746
10861.31 739
10862.30 747
10863.28 765
10864.26 765
10865.25 775
10866.23 756
10867.22 739
10868.20 785
10869.18 785
10870.17 760
10871.15 732
10872.14 775
10873.12 788
10874.10 790
10875.09 773
10876.07 806
10877.06 753
10878.04 804
10879.03 807
10880.01 824
10881.00 807
10881.98 767
10882.96 834
10883.95 806
10884.93 840
10885.92 832
10886.90 872
10887.89 889
10888.87 885
10889.86 882
10890.84 931
10891.83 906
10892.81 873
10893.80 872
10894.78 880
10895.77 877
10896.75 896
10897.74 895
10898.73 886
10899.71 948
10900.70 906
10901.68 983
10902.67 915
10903.65 942
10904.64 973
10905.62 938
10906.61 893
10907.60 959
10908.58 951
10909.57 957
10910.55 962
10911.54 962
10912.53 960
10913.51 981
10914.50 1011
10915.48 1017
10916.47 1000
10917.46 1002
10918.44 991
10919.43 1038
10920.41 1024
10921.40 982
10922.39 1018
10923.37 1036
10924.36 1066
10925.35 1082
10926.33 1008
10927.32 1061
10928.31 1059
10929.29 1015
10930.28 1069
10931.27 1137
10932.25 1118
10933.24 1129
10934.23 1135
10935.22 1125
10936.20 1139
10937.19 1159
10938.18 1166
10939.16 1257
10940.15 1225
10941.14 1251
10942.13 1292
10943.11 1263
10944.10 1267
10945.09 1323
10946.08 1302
10947.06 1321
10948.05 1349
10949.04 1288
10950.03 1352
10951.01 1335
10952.00 1387
10952.99 1411
10953.98 1422
10954.97 1428
10955.95 1459
10956.94 1523
10957.93 1527
10958.92 1512
10959.91 1550
10960.89 1570
10961.88 1543
10962.87 1577
10963.86 1504
10964.85 1499
10965.84 1398
10966.82 1384
10967.81 1433
10968.80 1407
10969.79 1310
10970.78 1333
10971.77 1307
10972.76 1296
10973.74 1236
10974.73 1211
10975.72 1222
10976.71 1246
10977.70 1301
10978.69 1289
10979.68 1237
10980.67 1274
10981.66 1311
10982.65 1350
10983.63 1321
10984.62 1335
10985.61 1374
10986.60 1334
10987.59 1355
10988.58 1408
10989.57 1430
10990.56 1400
10991.55 1441
10992.54 1497
10993.53 1547
10994.52 1619
10995.51 1668
10996.50 1822
10997.49 1808
10998.48 1870
10999.47 1942
11000.46 2020
11001.45 2045
11002.44 2031
11003.43 1944
11004.42 1929
11005.41 1797
11006.40 1778
11007.39 1663
11008.38 1594
11009.37 1487
11010.36 1436
11011.35 1390
11012.34 1279
11013.33 1248
11014.32 1267
11015.31 1223
11016.30 1216
11017.29 1210
11018.29 1167
11019.28 1177
11020.27 1173
11021.26 1144
11022.25 1149
11023.24 1130
11024.23 1051
11025.22 1066
11026.21 1101
11027.20 1119
11028.20 1140
11029.19 1113
11030.18 1092
11031.17 1117
11032.16 1113
11033.15 1092
11034.14 1124
11035.14 1128
11036.13 1110
11037.12 1086
11038.11 1074
11039.10 1075
11040.09 1068
11041.09 1089
11042.08 1047
11043.07 1040
11044.06 1033
11045.05 1024
11046.04 987
11047.04 1023
11048.03 1000
11049.02 978
11050.01 962
11051.01 988
11052.00 1005
11052.99 974
11053.98 956
11054.98 965
11055.97 1003
11056.96 946
11057.95 973
11058.95 987
11059.94 967
11060.93 936
11061.92 943
11062.92 907
11063.91 983
11064.90 963
11065.89 965
11066.89 941
11067.88 947
11068.87 929
11069.87 891
11070.86 922
11071.85 880
11072.85 916
11073.84 938
11074.83 970
11075.83 987
11076.82 930
11077.81 967
11078.81 952
11079.80 927
11080.79 948
11081.79 953
11082.78 926
11083.77 947
11084.77 916
11085.76 930
11086.76 955
11087.75 890
11088.74 897
11089.74 938
11090.73 917
11091.73 904
11092.72 864
11093.71 911
11094.71 887
11095.70 861
11096.70 869
11097.69 877
11098.69 889
11099.68 869
11100.67 852
11101.67 890
11102.66 931
11103.66 894
11104.65 880
11105.65 851
11106.64 810
11107.64 831
11108.63 840
11109.63 852
11110.62 869
11111.62 821
11112.61 850
11113.61 856
11114.60 862
11115.60 865
11116.59 861
11117.59 853
11118.58 853
11119.58 898
11120.57 878
11121.57 874
11122.56 866
11123.56 887
11124.56 874
11125.55 852
11126.55 884
11127.54 894
11128.54 856
11129.53 861
11130.53 833
11131.53 877
11132.52 855
11133.52 887
11134.51 872
11135.51 830
11136.51 856
11137.50 850
11138.50 862
11139.49 875
11140.49 865
11141.49 813
11142.48 797
11143.48 845
11144.48 841
11145.47 863
11146.47 848
11147.47 845
11148.46 815
11149.46 845
11150.46 777
11151.45 834
11152.45 834
11153.45 767
11154.44 787
11155.44 760
11156.44 782
11157.43 814
11158.43 807
11159.43 757
11160.42 715
11161.42 761
11162.42 774
11163.42 733
11164.41 740
11165.41 779
11166.41 778
11167.41 792
11168.40 777
11169.40 771
11170.40 760
11171.40 789
11172.39 742
11173.39 781
11174.39 762
11175.39 755
11176.39 761
11177.38 768
11178.38 800
11179.38 798
11180.38 759
11181.38 761
11182.37 782
11183.37 788
11184.37 822
11185.37 854
11186.37 775
11187.36 784
11188.36 804
11189.36 760
11190.36 801
11191.36 835
11192.36 823
11193.36 811
11194.35 821
11195.35 786
11196.35 778
11197.35 786
11198.35 797
11199.35 805
11200.35 748
11201.35 766
11202.35 801
11203.34 785
11204.34 792
11205.34 792
11206.34 787
11207.34 786
11208.34 813
11209.34 821
11210.34 756
11211.34 780
11212.34 785
11213.34 784
11214.34 769
11215.34 806
11216.34 752
11217.34 733
11218.34 760
11219.34 738
11220.34 757
11221.34 816
11222.34 774
11223.34 744
11224.34 752
11225.34 769
11226.34 823
11227.34 797
11228.34 744
11229.34 760
11230.34 747
11231.34 753
11232.34 771
11233.34 750
11234.34 768
11235.34 755
11236.34 741
11237.34 748
11238.34 729
11239.34 720
11240.34 710
11241.34 730
11242.34 727
11243.34 752
11244.34 764
11245.35 770
11246.35 744
11247.35 736
11248.35 782
11249.35 752
11250.35 763
11251.35 745
11252.35 771
11253.35 749
11254.36 793
11255.36 778
11256.36 778
11257.36 754
11258.36 752
11259.36 768
11260.36 769
11261.37 714
11262.37 762
11263.37 785
11264.37 826
11265.37 824
11266.38 801
11267.38 752
11268.38 765
11269.38 807
11270.38 772
11271.39 776
11272.39 809
11273.39 845
11274.39 827
11275.39 827
11276.40 850
11277.40 852
11278.40 880
11279.40 890
11280.41 871
11281.41 884
11282.41 825
11283.41 849
11284.42 857
11285.42 846
11286.42 875
11287.42 820
11288.43 790
11289.43 812
11290.43 818
11291.44 782
11292.44 828
11293.44 853
11294.45 753
11295.45 778
11296.45 768
11297.46 714
11298.46 720
11299.46 763
11300.47 779
11301.47 776
11302.47 755
11303.48 796
11304.48 748
11305.48 809
11306.49 784
11307.49 798
11308.49 817
11309.50 832
11310.50 840
11311.51 822
11312.51 799
11313.51 778
11314.52 840
11315.52 824
11316.53 839
11317.53 792
11318.53 834
11319.54 814
11320.54 788
11321.55 806
11322.55 806
11323.56 779
11324.56 763
11325.56 752
11326.57 733
11327.57 758
11328.58 759
11329.58 753
11330.59 747
11331.59 732
11332.60 761
11333.60 767
11334.61 769
11335.61 761
11336.62 745
11337.62 758
11338.63 737
11339.63 769
11340.64 771
11341.64 760
11342.65 734
11343.65 753
11344.66 732
11345.66 742
11346.67 727
11347.68 739
11348.68 766
11349.69 736
11350.69 740
11351.70 716
11352.70 734
11353.71 747
11354.71 746
11355.72 748
11356.73 716
11357.73 715
11358.74 703
11359.74 738
11360.75 734
11361.76 713
11362.76 722
11363.77 723
11364.78 703
11365.78 726
11366.79 734
11367.79 724
11368.80 734
11369.81 729
11370.81 714
11371.82 714
11372.83 707
11373.83 748
11374.84 722
11375.85 692
11376.85 688
11377.86 707
11378.87 743
11379.87 710
11380.88 689
11381.89 699
11382.90 734
11383.90 713
11384.91 748
11385.92 738
11386.92 743
11387.93 710
11388.94 709
11389.95 701
11390.95 690
11391.96 723
11392.97 742
11393.98 676
11394.98 720
11395.99 760
11397.00 732
11398.01 759
11399.01 749
11400.02 751
11401.03 724
11402.04 698
11403.05 732
11404.05 744
11405.06 739
11406.07 702
11407.08 711
11408.09 741
11409.09 707
11410.10 755
11411.11 747
11412.12 698
11413.13 713
11414.14 755
11415.14 731
11416.15 718
11417.16 729
11418.17 741
11419.18 732
11420.19 735
11421.20 733
11422.20 736
11423.21 723
11424.22 739
11425.23 718
11426.24 773
11427.25 769
11428.26 754
11429.27 784
11430.28 772
11431.29 770
11432.29 770
11433.30 756
11434.31 801
11435.32 779
11436.33 746
11437.34 767
11438.35 752
11439.36 786
11440.37 792
11441.38 780
11442.39 783
11443.40 801
11444.41 833
11445.42 772
11446.43 800
11447.44 796
11448.45 811
11449.46 805
11450.47 793
11451.48 798
11452.49 781
11453.50 804
11454.51 787
11455.52 766
11456.53 791
11457.54 797
11458.55 791
11459.56 793
11460.57 783
11461.58 813
11462.59 824
11463.60 791
11464.61 843
11465.62 832
11466.64 832
11467.65 821
11468.66 865
11469.67 816
11470.68 821
11471.69 813
11472.70 806
11473.71 848
11474.72 864
11475.73 840
11476.75 828
11477.76 834
11478.77 862
11479.78 846
11480.79 831
11481.80 845
11482.81 868
11483.82 861
11484.84 877
11485.85 874
11486.86 839
11487.87 844
11488.88 844
11489.89 889
11490.91 842
11491.92 852
11492.93 876
11493.94 916
11494.95 890
11495.97 888
11496.98 884
11497.99 887
11499.00 888
11500.01 934
11501.03 878
11502.04 874
11503.05 887
11504.06 880
11505.08 898
11506.09 903
11507.10 887
11508.11 916
11509.13 901
11510.14 876
11511.15 916
11512.16 881
11513.18 928
11514.19 939
11515.20 904
11516.22 917
11517.23 934
11518.24 927
11519.26 899
11520.27 923
11521.28 928
11522.29 949
11523.31 963
11524.32 961
11525.33 947
11526.35 970
11527.36 929
11528.38 991
11529.39 974
11530.40 928
11531.42 958
11532.43 1024
11533.44 1044
11534.46 993
11535.47 999
11536.48 1036
11537.50 1060
11538.51 1051
11539.53 1068
11540.54 1068
11541.55 1114
11542.57 1189
11543.58 1111
11544.60 1090
11545.61 1114
11546.63 1138
11547.64 1128
11548.65 1114
11549.67 1141
11550.68 1129
11551.70 1155
11552.71 1163
11553.73 1193
11554.74 1217
11555.76 1250
11556.77 1246
11557.78 1262
11558.80 1275
11559.81 1282
11560.83 1326
11561.84 1340
11562.86 1348
11563.87 1330
11564.89 1365
11565.90 1375
11566.92 1425
11567.93 1414
11568.95 1442
11569.97 1459
11570.98 1529
11572.00 1533
11573.01 1541
11574.03 1592
11575.04 1675
11576.06 1688
11577.07 1705
11578.09 1839
11579.11 1820
11580.12 1848
11581.14 1958
11582.15 1969
11583.17 2068
11584.18 2083
11585.20 2090
11586.22 2150
11587.23 2232
11588.25 2310
11589.26 2409
11590.28 2581
11591.30 2625
11592.31 2859
11593.33 3013
11594.35 3198
11595.36 3410
11596.38 3547
11597.40 3834
11598.41 4031
11599.43 4002
11600.44 4126
11601.46 4171
11602.48 4144
11603.50 3933
11604.51 3773
11605.53 3576
11606.55 3220
11607.56 3042
11608.58 2814
11609.60 2673
11610.61 2472
11611.63 2208
11612.65 2040
11613.67 1911
11614.68 1865
11615.70 1792
11616.72 1698
11617.73 1607
11618.75 1590
11619.77 1539
11620.79 1559
11621.80 1525
11622.82 1475
11623.84 1432
11624.86 1391
11625.88 1472
11626.89 1431
11627.91 1334
11628.93 1411
11629.95 1376
11630.96 1341
11631.98 1341
11633.00 1342
11634.02 1332
11635.04 1345
11636.06 1345
11637.07 1329
11638.09 1340
11639.11 1379
11640.13 1298
11641.15 1299
11642.17 1277
11643.18 1290
11644.20 1295
11645.22 1203
11646.24 1202
11647.26 1201
11648.28 1137
11649.30 1153
11650.31 1106
11651.33 1134
11652.35 1118
11653.37 1112
11654.39 1145
11655.41 1159
11656.43 1162
11657.45 1129
11658.47 1102
11659.49 1127
11660.51 1119
11661.52 1106
11662.54 1099
11663.56 1157
11664.58 1163
11665.60 1194
11666.62 1177
11667.64 1219
11668.66 1209
11669.68 1182
11670.70 1191
11671.72 1215
11672.74 1216
11673.76 1232
11674.78 1223
11675.80 1246
11676.82 1273
11677.84 1316
11678.86 1303
11679.88 1317
11680.90 1256
11681.92 1268
11682.94 1308
11683.96 1291
11684.98 1226
11686.00 1210
11687.02 1247
11688.04 1270
11689.06 1285
11690.08 1269
11691.10 1214
11692.12 1180
11693.14 1204
11694.17 1192
11695.19 1152
11696.21 1174
11697.23 1128
11698.25 1170
11699.27 1117
11700.29 1116
11701.31 1117
11702.33 1151
11703.35 1077
11704.38 1115
11705.40 1093
11706.42 1078
11707.44 1108
11708.46 1110
11709.48 1088
11710.50 1051
11711.52 1100
11712.55 1090
11713.57 1052
11714.59 1001
11715.61 1031
11716.63 1014
11717.65 1086
11718.68 1063
11719.70 1017
11720.72 1051
11721.74 1002
11722.76 949
11723.79 978
11724.81 965
11725.83 976
11726.85 968
11727.87 908
11728.90 906
11729.92 939
11730.94 927
11731.96 922
11732.99 927
11734.01 894
11735.03 896
11736.05 938
11737.08 942
11738.10 903
11739.12 895
11740.14 883
11741.17 890
11742.19 894
11743.21 916
11744.24 933
11745.26 914
11746.28 897
11747.31 909
11748.33 928
11749.35 909
11750.37 924
11751.40 926
11752.42 897
11753.44 905
11754.47 917
11755.49 887
11756.51 828
11757.54 867
11758.56 871
11759.59 898
11760.61 857
11761.63 837
11762.66 813
11763.68 850
11764.70 816
11765.73 842
11766.75 803
11767.78 829
11768.80 824
11769.82 837
11770.85 833
11771.87 807
11772.90 830
11773.92 819
11774.94 835
11775.97 818
11776.99 851
11778.02 837
11779.04 852
11780.07 799
11781.09 764
11782.12 807
11783.14 818
11784.16 829
11785.19 809
11786.21 835
11787.24 828
11788.26 818
11789.29 807
11790.31 821
11791.34 836
11792.36 820
11793.39 799
11794.41 833
11795.44 836
11796.46 774
11797.49 779
11798.51 768
11799.54 740
11800.57 810
11801.59 808
11802.62 780
11803.64 785
11804.67 807
11805.69 773
11806.72 783
11807.74 802
11808.77 771
11809.80 784
11810.82 770
11811.85 800
11812.87 795
11813.90 762
11814.92 782
11815.95 770
11816.98 764
11818.00 784
11819.03 810
11820.06 794
11821.08 838
11822.11 832
11823.13 843
11824.16 797
11825.19 830
11826.21 839
11827.24 816
11828.27 847
11829.29 838
11830.32 844
11831.35 868
11832.37 858
11833.40 822
11834.43 803
11835.45 838
11836.48 831
11837.51 858
11838.53 811
11839.56 871
11840.59 850
11841.62 781
11842.64 774
11843.67 836
11844.70 827
11845.73 790
11846.75 796
11847.78 801
11848.81 829
11849.84 837
11850.86 825
11851.89 823
11852.92 797
11853.95 823
11854.97 827
11856.00 882
11857.03 854
11858.06 865
11859.08 813
11860.11 860
11861.14 836
11862.17 842
11863.20 802
11864.22 853
11865.25 863
11866.28 846
11867.31 836
11868.34 852
11869.37 835
11870.39 871
11871.42 885
11872.45 872
11873.48 868
11874.51 857
11875.54 849
11876.57 828
11877.59 854
11878.62 845
11879.65 887
11880.68 927
11881.71 906
11882.74 880
11883.77 866
11884.80 920
11885.83 914
11886.86 942
11887.88 931
11888.91 958
11889.94 900
11890.97 922
11892.00 928
11893.03 1017
11894.06 973
11895.09 978
11896.12 999
11897.15 989
11898.18 998
11899.21 1079
11900.24 1100
11901.27 1064
11902.30 1071
11903.33 1091
11904.36 1069
11905.39 1055
11906.42 1059
11907.45 1074
11908.48 1108
11909.51 1075
11910.54 1061
11911.57 1058
11912.60 1077
11913.63 1039
11914.66 980
11915.69 1029
11916.72 1069
11917.75 1021
11918.78 1039
11919.81 1069
11920.84 1054
11921.87 1087
11922.90 1088
11923.93 1095
11924.96 1112
11925.99 1161
11927.03 1166
11928.06 1187
11929.09 1220
11930.12 1307
11931.15 1371
11932.18 1351
11933.21 1343
11934.24 1349
11935.27 1372
11936.30 1285
11937.34 1236
11938.37 1233
11939.40 1186
11940.43 1134
11941.46 1129
11942.49 1151
11943.52 1103
11944.56 1032
11945.59 990
11946.62 990
11947.65 970
11948.68 918
11949.72 926
11950.75 958
11951.78 909
11952.81 926
11953.84 886
11954.87 864
11955.91 888
11956.94 867
11957.97 814
11959.00 865
11960.04 882
11961.07 904
11962.10 872
11963.13 894
11964.17 930
11965.20 891
11966.23 901
11967.26 842
11968.30 874
11969.33 887
11970.36 917
11971.39 890
11972.43 938
11973.46 911
11974.49 919
11975.53 941
11976.56 893
11977.59 888
11978.62 902
11979.66 905
11980.69 911
11981.72 963
11982.76 887
11983.79 890
11984.82 905
11985.86 905
11986.89 931
11987.92 939
11988.96 907
11989.99 935
11991.02 923
11992.06 947
11993.09 882
11994.13 925
11995.16 911
11996.19 968
11997.23 967
11998.26 956
11999.30 896
12000.33 884
12001.36 926
12002.40 937
12003.43 919
12004.47 959
12005.50 1003
12006.53 975
12007.57 991
12008.60 1012
12009.64 1014
12010.67 1066
12011.71 1052
12012.74 1055
12013.78 1096
12014.81 1048
12015.85 1082
12016.88 1108
12017.91 1110
12018.95 1078
12019.98 1084
12021.02 1096
12022.05 1118
12023.09 1060
12024.12 1100
12025.16 1098
12026.19 1102
12027.23 1128
12028.26 1041
12029.30 990
12030.34 1064
12031.37 1110
12032.41 1075
12033.44 1079
12034.48 1008
12035.51 1006
12036.55 972
12037.58 1010
12038.62 1044
12039.66 1045
12040.69 988
12041.73 1023
12042.76 992
12043.80 990
12044.83 938
12045.87 959
12046.91 968
12047.94 975
12048.98 990
12050.01 1008
12051.05 993
12052.09 970
12053.12 960
12054.16 993
12055.20 954
12056.23 996
12057.27 975
12058.31 1036
12059.34 998
12060.38 981
12061.42 996
12062.45 1003
12063.49 1016
12064.53 1038
12065.56 992
12066.60 1014
12067.64 1029
12068.67 1023
12069.71 1020
12070.75 996
12071.78 999
12072.82 1020
12073.86 1016
12074.90 968
12075.93 1009
12076.97 1019
12078.01 999
12079.05 1049
12080.08 1064
12081.12 1036
12082.16 1053
12083.20 1030
12084.23 1063
12085.27 1073
12086.31 1056
12087.35 1078
12088.38 1065
12089.42 1091
12090.46 1079
12091.50 1108
12092.54 1053
12093.57 1159
12094.61 1150
12095.65 1170
12096.69 1184
12097.73 1232
12098.76 1243
12099.80 1307
12100.84 1238
12101.88 1285
12102.92 1332
12103.96 1330
12104.99 1318
12106.03 1303
12107.07 1276
12108.11 1279
12109.15 1297
12110.19 1196
12111.23 1227
12112.27 1109
12113.30 1082
12114.34 1031
12115.38 1033
12116.42 1026
12117.46 963
12118.50 979
12119.54 955
12120.58 948
12121.62 933
12122.66 907
12123.70 942
12124.74 912
12125.77 876
12126.81 902
12127.85 890
12128.89 893
12129.93 877
12130.97 864
12132.01 899
12133.05 867
12134.09 865
12135.13 849
12136.17 844
12137.21 840
12138.25 869
12139.29 831
12140.33 860
12141.37 848
12142.41 800
12143.45 813
12144.49 890
12145.53 832
12146.57 840
12147.61 834
12148.65 832
12149.69 839
12150.73 840
12151.77 863
12152.81 797
12153.86 815
12154.90 826
12155.94 847
12156.98 789
12158.02 792
12159.06 811
12160.10 778
12161.14 758
12162.18 774
12163.22 776
12164.26 809
12165.31 795
12166.35 779
12167.39 806
12168.43 824
12169.47 786
12170.51 768
12171.55 773
12172.59 780
12173.64 793
12174.68 805
12175.72 813
12176.76 786
12177.80 812
12178.84 772
12179.89 804
12180.93 809
12181.97 763
12183.01 799
12184.05 808
12185.09 777
12186.14 778
12187.18 824
12188.22 794
12189.26 815
12190.31 788
12191.35 764
12192.39 754
12193.43 774
12194.47 756
12195.52 787
12196.56 782
12197.60 766
12198.64 766
12199.69 772
12200.73 809
12201.77 788
12202.81 766
12203.86 786
12204.90 786
12205.94 767
12206.99 746
12208.03 783
12209.07 795
12210.11 845
12211.16 855
12212.20 794
12213.24 822
12214.29 812
12215.33 814
12216.37 772
12217.42 770
12218.46 776
12219.50 799
12220.55 820
12221.59 780
12222.63 803
12223.68 815
12224.72 795
12225.77 778
12226.81 817
12227.85 785
12228.90 760
12229.94 764
12230.98 792
12232.03 802
12233.07 779
12234.12 754
12235.16 783
12236.20 786
12237.25 768
12238.29 768
12239.34 754
12240.38 771
12241.43 761
12242.47 752
12243.52 738
12244.56 760
12245.60 775
12246.65 765
12247.69 753
12248.74 732
12249.78 735
12250.83 693
12251.87 732
12252.92 718
12253.96 724
12255.01 750
12256.05 762
12257.10 746
12258.14 722
12259.19 713
12260.23 722
12261.28 712
12262.32 727
12263.37 690
12264.41 707
12265.46 720
12266.50 723
12267.55 728
12268.60 665
12269.64 641
12270.69 669
12271.73 659
12272.78 695
12273.82 695
12274.87 662
12275.92 702
12276.96 664
12278.01 661
12279.05 653
12280.10 668
12281.14 634
12282.19 654
12283.24 669
12284.28 677
12285.33 636
12286.38 633
12287.42 680
12288.47 651
12289.51 687
12290.56 661
12291.61 642
12292.65 635
12293.70 671
12294.75 679
12295.79 687
12296.84 640
12297.89 678
12298.93 681
12299.98 660
12301.03 647
12302.08 670
12303.12 667
12304.17 654
12305.22 667
12306.26 670
12307.31 683
12308.36 677
12309.41 685
12310.45 644
12311.50 690
12312.55 707
12313.59 664
12314.64 635
12315.69 640
12316.74 652
12317.78 670
12318.83 664
12319.88 636
12320.93 660
12321.98 627
12323.02 621
12324.07 625
12325.12 642
12326.17 605
12327.22 640
12328.26 683
12329.31 640
12330.36 676
12331.41 641
12332.46 639
12333.50 592
12334.55 632
12335.60 647
12336.65 618
12337.70 619
12338.75 648
12339.80 619
12340.84 646
12341.89 611
12342.94 614
12343.99 635
12345.04 646
12346.09 612
12347.14 613
12348.19 643
12349.23 638
12350.28 614
12351.33 607
12352.38 612
12353.43 600
12354.48 660
12355.53 630
12356.58 662
12357.63 637
12358.68 647
12359.73 647
12360.78 660
12361.82 674
12362.87 645
12363.92 633
12364.97 654
12366.02 677
12367.07 678
12368.12 658
12369.17 646
12370.22 659
12371.27 667
12372.32 630
12373.37 673
12374.42 676
12375.47 675
12376.52 677
12377.57 661
12378.62 703
12379.67 668
12380.72 650
12381.77 642
12382.82 629
12383.87 647
12384.92 681
12385.98 709
12387.03 673
12388.08 640
12389.13 696
12390.18 663
12391.23 621
12392.28 644
12393.33 635
12394.38 654
12395.43 635
12396.48 691
12397.53 709
12398.59 679
12399.64 697
12400.69 704
12401.74 685
12402.79 668
12403.84 673
12404.89 683
12405.94 709
12407.00 650
12408.05 660
12409.10 683
12410.15 663
12411.20 683
12412.25 680
12413.30 699
12414.36 712
12415.41 661
12416.46 672
12417.51 701
12418.56 696
12419.62 671
12420.67 676
12421.72 686
12422.77 653
12423.82 745
12424.88 674
12425.93 684
12426.98 693
12428.03 723
12429.08 684
12430.14 697
12431.19 689
12432.24 716
12433.29 693
12434.35 699
12435.40 717
12436.45 730
12437.51 692
12438.56 725
12439.61 723
12440.66 740
12441.72 740
12442.77 704
12443.82 715
12444.88 759
12445.93 749
12446.98 747
12448.03 745
12449.09 755
12450.14 757
12451.19 759
12452.25 776
12453.30 726
12454.35 711
12455.41 754
12456.46 706
12457.51 758
12458.57 732
12459.62 731
12460.68 717
12461.73 781
12462.78 799
12463.84 758
12464.89 749
12465.94 797
12467.00 793
12468.05 775
12469.11 787
12470.16 790
12471.21 813
12472.27 832
12473.32 830
12474.38 856
12475.43 871
12476.49 870
12477.54 920
12478.60 897
12479.65 918
12480.70 945
12481.76 972
12482.81 963
12483.87 1027
12484.92 1077
12485.98 1071
12487.03 1118
12488.09 1174
12489.14 1229
12490.20 1279
12491.25 1305
12492.31 1356
12493.36 1406
12494.42 1392
12495.47 1427
12496.53 1469
12497.58 1419
12498.64 1429
12499.69 1443
12500.75 1346
12501.80 1304
12502.86 1243
12503.91 1218
12504.97 1182
12506.03 1136
12507.08 1066
12508.14 1007
12509.19 997
12510.25 941
12511.30 904
12512.36 915
12513.42 900
12514.47 917
12515.53 907
12516.58 900
12517.64 850
12518.70 853
12519.75 829
12520.81 858
12521.87 818
12522.92 848
12523.98 897
12525.03 880
12526.09 881
12527.15 846
12528.20 843
12529.26 835
12530.32 844
12531.37 859
12532.43 886
12533.49 883
12534.54 869
12535.60 866
12536.66 883
12537.71 837
12538.77 907
12539.83 878
12540.89 877
12541.94 832
12543.00 869
12544.06 856
12545.11 848
12546.17 860
12547.23 859
12548.29 869
12549.34 937
12550.40 929
12551.46 914
12552.52 906
12553.57 898
12554.63 873
12555.69 869
12556.75 925
12557.80 892
12558.86 914
12559.92 940
12560.98 918
12562.04 970
12563.09 958
12564.15 991
12565.21 1021
12566.27 1038
12567.33 1099
12568.39 1129
12569.44 1109
12570.50 1165
12571.56 1126
12572.62 1187
12573.68 1250
12574.74 1278
12575.79 1270
12576.85 1256
12577.91 1225
12578.97 1233
12580.03 1180
12581.09 1131
12582.15 1187
12583.20 1138
12584.26 1136
12585.32 1124
12586.38 1103
12587.44 1112
12588.50 1052
12589.56 1065
12590.62 1045
12591.68 1029
12592.74 1034
12593.80 1016
12594.86 1013
12595.91 1027
12596.97 995
12598.03 988
12599.09 980
12600.15 1012
12601.21 1009
12602.27 924
12603.33 917
12604.39 907
12605.45 927
12606.51 993
12607.57 952
12608.63 973
12609.69 980
12610.75 965
12611.81 971
12612.87 950
12613.93 953
12614.99 913
12616.05 946
12617.11 929
12618.17 924
12619.23 935
12620.29 928
12621.35 934
12622.41 979
12623.47 941
12624.53 911
12625.60 870
12626.66 937
12627.72 963
12628.78 916
12629.84 947
12630.90 969
12631.96 922
12633.02 947
12634.08 917
12635.14 903
12636.20 893
12637.27 899
12638.33 888
12639.39 922
12640.45 898
12641.51 887
12642.57 930
12643.63 902
12644.69 942
12645.76 963
12646.82 921
12647.88 954
12648.94 930
12650.00 959
12651.06 1004
12652.13 1029
12653.19 988
12654.25 1023
12655.31 1031
12656.37 1112
12657.44 1013
12658.50 1030
12659.56 989
12660.62 954
12661.68 990
12662.75 1054
12663.81 1041
12664.87 993
12665.93 1047
12666.99 1003
12668.06 1014
12669.12 983
12670.18 1000
12671.24 1060
12672.31 1084
12673.37 1039
12674.43 997
12675.50 1018
12676.56 1043
12677.62 1032
12678.68 1052
12679.75 1013
12680.81 1027
12681.87 1079
12682.94 1077
12684.00 1061
12685.06 1077
12686.13 1102
12687.19 1101
12688.25 1078
12689.31 1164
12690.38 1177
12691.44 1178
12692.51 1192
12693.57 1206
12694.63 1170
12695.70 1187
12696.76 1196
12697.82 1238
12698.89 1224
12699.95 1272
12701.01 1281
12702.08 1363
12703.14 1363
12704.21 1308
12705.27 1319
12706.33 1297
12707.40 1285
12708.46 1290
12709.53 1348
12710.59 1259
12711.65 1226
12712.72 1216
12713.78 1160
12714.85 1180
12715.91 1152
12716.98 1141
12718.04 1189
12719.11 1157
12720.17 1119
12721.23 1102
12722.30 1132
12723.36 1105
12724.43 1103
12725.49 1117
12726.56 1057
12727.62 1036
12728.69 1073
12729.75 1065
12730.82 1048
12731.88 1064
12732.95 1074
12734.01 1034
12735.08 1073
12736.14 1050
12737.21 1034
12738.28 1046
12739.34 1018
12740.41 959
12741.47 1003
12742.54 990
12743.60 973
12744.67 975
12745.73 997
12746.80 971
12747.87 1011
12748.93 998
12750.00 976
12751.06 964
12752.13 942
12753.19 904
12754.26 917
12755.33 945
12756.39 876
12757.46 886
12758.53 863
12759.59 866
12760.66 870
12761.72 870
12762.79 855
12763.86 861
12764.92 858
12765.99 872
12767.06 858
12768.12 846
12769.19 822
12770.26 810
12771.32 814
12772.39 829
12773.46 819
12774.52 793
12775.59 785
12776.66 859
12777.72 787
12778.79 790
12779.86 814
12780.93 800
12781.99 798
12783.06 779
12784.13 787
12785.20 796
12786.26 803
12787.33 779
12788.40 808
12789.46 856
12790.53 839
12791.60 842
12792.67 818
12793.74 790
12794.80 775
12795.87 759
12796.94 781
12798.01 756
12799.07 721
12800.14 793
12801.21 816
12802.28 810
12803.35 817
12804.41 784
12805.48 822
12806.55 779
12807.62 727
12808.69 764
12809.76 753
12810.82 773
12811.89 817
12812.96 791
12814.03 775
12815.10 782
12816.17 802
12817.24 797
12818.30 808
12819.37 810
12820.44 779
12821.51 809
12822.58 810
12823.65 802
12824.72 807
12825.79 788
12826.86 763
12827.92 733
12828.99 752
12830.06 737
12831.13 768
12832.20 776
12833.27 738
12834.34 732
12835.41 766
12836.48 791
12837.55 745
12838.62 727
12839.69 681
12840.76 742
12841.83 728
12842.90 699
12843.97 726
12845.04 688
12846.11 742
12847.18 687
12848.25 716
12849.32 722
12850.39 735
12851.46 711
12852.53 705
12853.60 682
12854.67 679
12855.74 675
12856.81 684
12857.88 604
12858.95 642
12860.02 669
12861.09 671
12862.16 637
12863.23 645
12864.30 599
12865.37 641
12866.44 637
12867.51 661
12868.58 622
12869.65 635
12870.73 615
12871.80 634
12872.87 647
12873.94 640
12875.01 584
12876.08 645
12877.15 648
12878.22 614
12879.29 631
12880.37 617
12881.44 615
12882.51 631
12883.58 611
12884.65 622
12885.72 601
12886.79 607
12887.87 622
12888.94 615
12890.01 568
12891.08 620
12892.15 612
12893.22 638
12894.30 639
12895.37 621
12896.44 594
12897.51 631
12898.58 612
12899.66 593
12900.73 624
12901.80 615
12902.87 595
12903.94 592
12905.02 603
12906.09 614
12907.16 599
12908.23 594
12909.31 564
12910.38 583
12911.45 592
12912.52 600
12913.60 583
12914.67 593
12915.74 567
12916.82 613
12917.89 605
12918.96 578
12920.03 541
12921.11 561
12922.18 533
12923.25 569
12924.33 595
12925.40 559
12926.47 565
12927.55 584
12928.62 567
12929.69 557
12930.77 562
12931.84 579
12932.91 631
12933.99 558
12935.06 577
12936.13 562
12937.21 572
12938.28 585
12939.35 585
12940.43 562
12941.50 589
12942.58 571
12943.65 618
12944.72 585
12945.80 575
12946.87 538
12947.95 564
12949.02 578
12950.09 562
12951.17 557
12952.24 553
12953.32 536
12954.39 536
12955.47 563
12956.54 573
12957.62 588
12958.69 563
12959.76 564
12960.84 567
12961.91 564
12962.99 566
12964.06 579
12965.14 595
12966.21 612
12967.29 588
12968.36 607
12969.44 597
12970.51 567
12971.59 571
12972.66 562
12973.74 558
12974.81 543
12975.89 573
12976.96 585
12978.04 614
12979.11 590
12980.19 572
12981.27 601
12982.34 595
12983.42 618
12984.49 585
12985.57 606
12986.64 532
12987.72 578
12988.79 594
12989.87 558
12990.95 546
12992.02 577
12993.10 568
12994.17 591
12995.25 608
12996.33 592
12997.40 596
12998.48 576
12999.56 611
13000.63 613
13001.71 593
13002.78 616
13003.86 570
13004.94 597
13006.01 586
13007.09 613
13008.17 600
13009.24 583
13010.32 604
13011.40 595
13012.47 631
13013.55 647
13014.63 608
13015.70 605
13016.78 577
13017.86 599
13018.94 623
13020.01 624
13021.09 611
13022.17 611
13023.24 595
13024.32 659
13025.40 650
13026.48 665
13027.55 683
13028.63 624
13029.71 637
13030.79 663
13031.86 637
13032.94 646
13034.02 622
13035.10 669
13036.17 672
13037.25 654
13038.33 660
13039.41 689
13040.49 684
13041.56 665
13042.64 658
13043.72 661
13044.80 669
13045.88 679
13046.95 667
13048.03 640
13049.11 692
13050.19 670
13051.27 638
13052.35 656
13053.42 698
13054.50 697
13055.58 691
13056.66 685
13057.74 672
13058.82 700
13059.90 683
13060.97 661
13062.05 674
13063.13 688
13064.21 606
13065.29 647
13066.37 678
13067.45 678
13068.53 647
13069.61 622
13070.69 652
13071.76 648
13072.84 671
13073.92 624
13075.00 626
13076.08 627
13077.16 620
13078.24 613
13079.32 582
13080.40 602
13081.48 602
13082.56 611
13083.64 630
13084.72 568
13085.80 602
13086.88 635
13087.96 609
13089.04 604
13090.12 621
13091.20 628
13092.28 598
13093.36 577
13094.44 586
13095.52 608
13096.60 597
13097.68 606
13098.76 585
13099.84 624
13100.92 560
13102.00 583
13103.08 568
13104.16 559
13105.24 561
13106.32 556
13107.40 577
13108.48 578
13109.57 548
13110.65 559
13111.73 563
13112.81 574
13113.89 561
13114.97 567
13116.05 565
13117.13 553
13118.21 531
13119.29 562
13120.38 581
13121.46 585
13122.54 586
13123.62 559
13124.70 551
13125.78 599
13126.86 584
13127.95 550
13129.03 550
13130.11 559
13131.19 562
13132.27 572
13133.35 580
13134.44 544
13135.52 561
13136.60 567
13137.68 578
13138.76 533
13139.85 538
13140.93 552
13142.01 558
13143.09 571
13144.17 528
13145.26 544
13146.34 579
13147.42 558
13148.50 565
13149.59 574
13150.67 550
13151.75 600
13152.83 564
13153.92 579
13155.00 565
13156.08 559
13157.16 563
13158.25 576
13159.33 565
13160.41 569
13161.50 583
13162.58 590
13163.66 572
13164.74 566
13165.83 570
13166.91 570
13167.99 570
13169.08 546
13170.16 563
13171.24 544
13172.33 532
13173.41 568
13174.49 560
13175.58 571
13176.66 552
13177.75 554
13178.83 561
13179.91 547
13181.00 550
13182.08 575
13183.16 571
13184.25 574
13185.33 566
13186.42 555
13187.50 537
13188.58 553
13189.67 563
13190.75 562
13191.84 539
13192.92 562
13194.00 559
13195.09 605
13196.17 580
13197.26 552
13198.34 533
13199.43 564
13200.51 572
13201.60 547
13202.68 562
13203.76 581
13204.85 548
13205.93 538
13207.02 573
13208.10 556
13209.19 595
13210.27 561
13211.36 581
13212.44 581
13213.53 557
13214.61 529
13215.70 543
13216.78 541
13217.87 551
13218.95 560
13220.04 576
13221.13 554
13222.21 552
13223.30 616
13224.38 568
13225.47 552
13226.55 554
13227.64 584
13228.72 559
13229.81 569
13230.90 583
13231.98 580
13233.07 582
13234.15 603
13235.24 602
13236.33 549
13237.41 553
13238.50 553
13239.58 556
13240.67 595
13241.76 581
13242.84 600
13243.93 596
13245.01 604
13246.10 607
13247.19 587
13248.27 628
13249.36 612
13250.45 565
13251.53 616
13252.62 606
13253.71 601
13254.79 573
13255.88 625
13256.97 606
13258.05 624
13259.14 616
13260.23 637
13261.32 601
13262.40 632
13263.49 634
13264.58 614
13265.66 615
13266.75 625
13267.84 644
13268.93 649
13270.01 611
13271.10 630
13272.19 656
13273.28 663
13274.36 657
13275.45 644
13276.54 654
13277.63 627
13278.71 642
13279.80 640
13280.89 637
13281.98 584
13283.07 681
13284.15 676
13285.24 623
13286.33 641
13287.42 707
13288.51 668
13289.59 659
13290.68 681
13291.77 716
13292.86 719
13293.95 695
13295.04 676
13296.12 680
13297.21 692
13298.30 707
13299.39 730
13300.48 707
13301.57 734
13302.66 721
13303.74 770
13304.83 732
13305.92 690
13307.01 706
13308.10 773
13309.19 731
13310.28 750
13311.37 732
13312.46 717
13313.55 768
13314.63 698
13315.72 725
13316.81 745
13317.90 749
13318.99 709
13320.08 692
13321.17 682
13322.26 709
13323.35 730
13324.44 742
13325.53 719
13326.62 713
13327.71 731
13328.80 736
13329.89 735
13330.98 754
13332.07 760
13333.16 714
13334.25 730
13335.34 737
13336.43 758
13337.52 749
13338.61 730
13339.70 752
13340.79 737
13341.88 725
13342.97 727
13344.06 719
13345.15 734
13346.24 755
13347.33 741
13348.42 732
13349.51 769
13350.60 770
13351.69 779
13352.79 806
13353.88 793
13354.97 827
13356.06 761
13357.15 795
13358.24 753
13359.33 729
13360.42 776
13361.51 785
13362.60 792
13363.70 822
13364.79 792
13365.88 784
13366.97 810
13368.06 837
13369.15 831
13370.24 811
13371.34 850
13372.43 817
13373.52 784
13374.61 796
13375.70 791
13376.79 804
13377.89 773
13378.98 766
13380.07 741
13381.16 768
13382.25 748
13383.34 741
13384.44 690
13385.53 735
13386.62 741
13387.71 692
13388.81 683
13389.90 717
13390.99 715
13392.08 715
13393.18 707
13394.27 706
13395.36 685
13396.45 649
13397.55 688
13398.64 701
13399.73 655
13400.82 698
13401.92 725
13403.01 694
13404.10 713
13405.19 737
13406.29 703
13407.38 699
13408.47 710
13409.57 666
13410.66 666
13411.75 667
13412.85 680
13413.94 674
13415.03 695
13416.13 652
13417.22 674
13418.31 695
13419.41 677
13420.50 650
13421.59 655
13422.69 672
13423.78 703
13424.87 651
13425.97 702
13427.06 715
13428.16 680
13429.25 719
13430.34 690
13431.44 701
13432.53 723
13433.63 718
13434.72 705
13435.81 726
13436.91 706
13438.00 688
13439.10 762
13440.19 741
13441.29 742
13442.38 744
13443.47 732
13444.57 738
13445.66 730
13446.76 749
13447.85 768
13448.95 750
13450.04 772
13451.14 770
13452.23 715
13453.33 733
13454.42 750
13455.52 748
13456.61 760
13457.71 787
13458.80 802
13459.90 775
13460.99 767
13462.09 802
13463.18 838
13464.28 823
13465.37 752
13466.47 782
13467.56 781
13468.66 795
13469.76 795
13470.85 789
13471.95 777
13473.04 741
13474.14 810
13475.23 785
13476.33 809
13477.43 825
13478.52 863
13479.62 869
13480.71 842
13481.81 843
13482.91 888
13484.00 875
13485.10 806
13486.19 870
13487.29 897
13488.39 834
13489.48 835
13490.58 841
13491.68 902
13492.77 872
13493.87 856
13494.97 869
13496.06 885
13497.16 849
13498.26 891
13499.35 925
13500.45 989
13501.55 973
13502.64 978
13503.74 966
13504.84 969
13505.93 937
13507.03 920
13508.13 902
13509.22 952
13510.32 936
13511.42 863
13512.52 872
13513.61 887
13514.71 845
13515.81 810
13516.91 795
13518.00 777
13519.10 748
13520.20 804
13521.30 791
13522.39 778
13523.49 757
13524.59 733
13525.69 747
13526.79 729
13527.88 697
13528.98 743
13530.08 749
13531.18 722
13532.28 690
13533.37 709
13534.47 736
13535.57 720
13536.67 716
13537.77 700
13538.86 721
13539.96 680
13541.06 688
13542.16 699
13543.26 713
13544.36 688
13545.46 674
13546.55 701
13547.65 683
13548.75 725
13549.85 664
13550.95 651
13552.05 684
13553.15 666
13554.25 658
13555.35 650
13556.44 669
13557.54 676
13558.64 687
13559.74 667
13560.84 646
13561.94 707
13563.04 637
13564.14 644
13565.24 626
13566.34 629
13567.44 636
13568.54 663
13569.64 650
13570.74 671
13571.84 682
13572.94 660
13574.04 651
13575.14 667
13576.24 654
13577.33 653
13578.43 636
13579.53 656
13580.63 691
13581.74 676
13582.84 651
13583.94 639
13585.04 663
13586.14 676
13587.24 632
13588.34 676
13589.44 673
13590.54 708
13591.64 662
13592.74 701
13593.84 677
13594.94 661
13596.04 691
13597.14 671
13598.24 666
13599.34 702
13600.44 713
13601.54 691
13602.65 695
13603.75 684
13604.85 688
13605.95 697
13607.05 695
13608.15 711
13609.25 696
13610.35 685
13611.45 680
13612.56 677
13613.66 684
13614.76 667
13615.86 675
13616.96 695
13618.06 712
13619.16 683
13620.27 708
13621.37 672
13622.47 645
13623.57 638
13624.67 666
13625.78 674
13626.88 678
13627.98 655
13629.08 673
13630.18 708
13631.29 688
13632.39 667
13633.49 656
13634.59 708
13635.69 686
13636.80 646
13637.90 656
13639.00 628
13640.10 643
13641.21 657
13642.31 684
13643.41 670
13644.51 662
13645.62 696
13646.72 677
13647.82 675
13648.92 612
13650.03 647
13651.13 650
13652.23 638
13653.34 659
13654.44 644
13655.54 658
13656.65 630
13657.75 618
13658.85 645
13659.96 662
13661.06 641
13662.16 613
13663.27 621
13664.37 620
13665.47 648
13666.58 666
13667.68 658
13668.78 668
13669.89 649
13670.99 633
13672.09 668
13673.20 676
13674.30 656
13675.41 639
13676.51 641
13677.61 658
13678.72 636
13679.82 642
13680.93 622
13682.03 658
13683.13 609
13684.24 650
13685.34 656
13686.45 672
13687.55 611
13688.66 613
13689.76 641
13690.86 652
13691.97 610
13693.07 616
13694.18 648
13695.28 624
13696.39 658
13697.49 655
13698.60 647
13699.70 668
13700.81 658
13701.91 644
13703.02 645
13704.12 688
13705.23 692
13706.33 661
13707.44 687
13708.54 693
13709.65 685
13710.75 710
13711.86 724
13712.96 687
13714.07 702
13715.18 716
13716.28 727
13717.39 725
13718.49 720
13719.60 713
13720.70 696
13721.81 748
13722.91 732
13724.02 730
13725.13 764
13726.23 794
13727.34 780
13728.44 763
13729.55 774
13730.66 769
13731.76 800
13732.87 764
13733.98 824
13735.08 838
13736.19 799
13737.29 817
13738.40 837
13739.51 854
13740.61 814
13741.72 832
13742.83 813
13743.93 879
13745.04 878
13746.15 872
13747.25 903
13748.36 881
13749.47 903
13750.57 868
13751.68 911
13752.79 900
13753.90 914
13755.00 939
13756.11 982
13757.22 954
13758.32 967
13759.43 1040
13760.54 1053
13761.65 1055
13762.75 1030
13763.86 1080
13764.97 1104
13766.08 1104
13767.18 1125
13768.29 1161
13769.40 1175
13770.51 1203
13771.61 1214
13772.72 1238
13773.83 1197
13774.94 1215
13776.05 1182
13777.15 1186
13778.26 1156
13779.37 1150
13780.48 1140
13781.59 1114
13782.69 1014
13783.80 990
13784.91 982
13786.02 967
13787.13 908
13788.24 918
13789.34 910
13790.45 894
13791.56 868
13792.67 881
13793.78 892
13794.89 896
13796.00 865
13797.10 834
13798.21 839
13799.32 832
13800.43 842
13801.54 794
13802.65 830
13803.76 810
13804.87 790
13805.98 842
13807.09 814
13808.20 839
13809.30 845
13810.41 820
13811.52 764
13812.63 775
13813.74 835
13814.85 797
13815.96 769
13817.07 780
13818.18 769
13819.29 759
13820.40 773
13821.51 773
13822.62 697
13823.73 713
13824.84 758
13825.95 743
13827.06 719
13828.17 730
13829.28 737
13830.39 757
13831.50 735
13832.61 713
13833.72 763
13834.83 728
13835.94 748
13837.05 753
13838.16 741
13839.27 751
13840.38 733
13841.49 747
13842.60 773
13843.71 728
13844.82 717
13845.94 742
13847.05 769
13848.16 737
13849.27 732
13850.38 729
13851.49 762
13852.60 767
13853.71 802
13854.82 807
13855.93 745
13857.05 774
13858.16 776
13859.27 803
13860.38 823
13861.49 818
13862.60 779
13863.71 782
13864.83 818
13865.94 803
13867.05 810
13868.16 818
13869.27 817
13870.38 792
13871.50 798
13872.61 755
13873.72 765
13874.83 804
13875.94 772
13877.05 752
13878.17 743
13879.28 780
13880.39 758
13881.50 745
13882.62 750
13883.73 777
13884.84 784
13885.95 766
13887.06 789
13888.18 764
13889.29 804
13890.40 790
13891.51 770
13892.63 796
13893.74 775
13894.85 789
13895.97 764
13897.08 798
13898.19 772
13899.30 825
13900.42 796
13901.53 782
13902.64 817
13903.76 795
13904.87 804
13905.98 778
13907.10 753
13908.21 728
13909.32 760
13910.44 771
13911.55 781
13912.66 760
13913.78 753
13914.89 756
13916.00 755
13917.12 730
13918.23 706
13919.34 691
13920.46 692
13921.57 718
13922.68 693
13923.80 694
13924.91 709
13926.03 682
13927.14 704
13928.25 723
13929.37 722
13930.48 720
13931.60 713
13932.71 711
13933.83 710
13934.94 707
13936.05 721
13937.17 722
13938.28 721
13939.40 744
13940.51 718
13941.63 739
13942.74 712
13943.86 702
13944.97 722
13946.09 743
13947.20 689
13948.32 679
13949.43 684
13950.55 693
13951.66 713
13952.78 666
13953.89 689
13955.01 680
13956.12 669
13957.24 741
13958.35 706
13959.47 703
13960.58 695
13961.70 653
13962.81 734
13963.93 684
13965.04 671
13966.16 707
13967.27 731
13968.39 687
13969.51 713
13970.62 716
13971.74 733
13972.85 687
13973.97 699
13975.09 733
13976.20 720
13977.32 711
13978.43 698
13979.55 709
13980.67 687
13981.78 700
13982.90 695
13984.01 729
13985.13 725
13986.25 716
13987.36 728
13988.48 723
13989.60 708
13990.71 692
13991.83 728
13992.95 716
13994.06 664
13995.18 691
13996.30 725
13997.41 699
13998.53 697
13999.65 741
14000.76 722
14001.88 736
14003.00 737
14004.11 745
14005.23 723
14006.35 745
14007.47 734
14008.58 733
14009.70 696
14010.82 759
14011.94 752
14013.05 774
14014.17 797
14015.29 748
14016.41 799
14017.52 769
14018.64 757
14019.76 754
14020.88 790
14021.99 778
14023.11 754
14024.23 790
14025.35 802
14026.47 816
14027.58 795
14028.70 801
14029.82 755
14030.94 745
14032.06 743
14033.17 740
14034.29 744
14035.41 731
14036.53 684
14037.65 720
14038.77 732
14039.88 711
14041.00 699
14042.12 711
14043.24 673
14044.36 686
14045.48 674
14046.60 693
14047.72 690
14048.83 700
14049.95 701
14051.07 715
14052.19 698
14053.31 720
14054.43 743
14055.55 735
14056.67 714
14057.79 703
14058.91 742
14060.03 746
14061.14 728
14062.26 735
14063.38 748
14064.50 761
14065.62 742
14066.74 730
14067.86 752
14068.98 704
14070.10 724
14071.22 741
14072.34 730
14073.46 698
14074.58 749
14075.70 760
14076.82 758
14077.94 725
14079.06 756
14080.18 795
14081.30 760
14082.42 767
14083.54 823
14084.66 802
14085.78 796
14086.90 794
14088.02 816
14089.14 772
14090.26 777
14091.38 798
14092.50 836
14093.63 826
14094.75 836
14095.87 846
14096.99 847
14098.11 805
14099.23 858
14100.35 807
14101.47 830
14102.59 818
14103.71 801
14104.83 804
14105.96 803
14107.08 785
14108.20 825
14109.32 798
14110.44 770
14111.56 747
14112.68 724
14113.80 690
14114.93 697
14116.05 678
14117.17 690
14118.29 702
14119.41 673
14120.53 692
14121.66 647
14122.78 615
14123.90 659
14125.02 663
14126.14 667
14127.27 639
14128.39 630
14129.51 663
14130.63 640
14131.75 637
14132.88 629
14134.00 635
14135.12 650
14136.24 636
14137.37 632
14138.49 637
14139.61 627
14140.73 595
14141.86 656
14142.98 623
14144.10 634
14145.22 629
14146.35 615
14147.47 624
14148.59 636
14149.71 612
14150.84 610
14151.96 621
14153.08 655
14154.21 629
14155.33 634
14156.45 613
14157.58 610
14158.70 595
14159.82 592
14160.95 574
14162.07 624
14163.19 662
14164.32 642
14165.44 625
14166.56 643
14167.69 624
14168.81 580
14169.93 624
14171.06 652
14172.18 598
14173.31 591
14174.43 617
14175.55 617
14176.68 570
14177.80 573
14178.93 605
14180.05 614
14181.17 598
14182.30 605
14183.42 630
14184.55 611
14185.67 583
14186.79 551
14187.92 585
14189.04 597
14190.17 600
14191.29 615
14192.42 584
14193.54 577
14194.67 576
14195.79 620
14196.92 568
14198.04 598
14199.17 547
14200.29 555
14201.42 530
14202.54 569
14203.67 569
14204.79 567
14205.92 557
14207.04 550
14208.17 567
14209.29 570
14210.42 540
14211.54 543
14212.67 562
14213.79 532
14214.92 565
14216.04 543
14217.17 535
14218.29 532
14219.42 566
14220.55 515
14221.67 528
14222.80 548
14223.92 549
14225.05 557
14226.17 531
14227.30 554
14228.43 537
14229.55 565
14230.68 554
14231.81 532
14232.93 527
14234.06 507
14235.18 521
14236.31 522
14237.44 524
14238.56 541
14239.69 577
14240.82 521
14241.94 500
14243.07 508
14244.20 548
14245.32 512
14246.45 528
14247.58 514
14248.70 523
14249.83 509
14250.96 528
14252.08 506
14253.21 513
14254.34 511
14255.46 529
14256.59 518
14257.72 539
14258.85 508
14259.97 519
14261.10 492
14262.23 521
14263.35 533
14264.48 510
14265.61 505
14266.74 499
14267.86 509
14268.99 479
14270.12 503
14271.25 518
14272.38 501
14273.50 487
14274.63 500
14275.76 472
14276.89 498
14278.01 478
14279.14 518
14280.27 490
14281.40 492
14282.53 472
14283.66 484
14284.78 525
14285.91 507
14287.04 475
14288.17 500
14289.30 480
14290.43 476
14291.55 459
14292.68 457
14293.81 486
14294.94 488
14296.07 498
14297.20 491
14298.33 496
14299.45 525
14300.58 473
14301.71 496
14302.84 493
14303.97 458
14305.10 435
14306.23 497
14307.36 467
14308.49 473
14309.62 472
14310.75 460
14311.87 438
14313.00 453
14314.13 470
14315.26 481
14316.39 461
14317.52 453
14318.65 458
14319.78 446
14320.91 446
14322.04 410
14323.17 429
14324.30 430
14325.43 452
14326.56 457
14327.69 452
14328.82 442
14329.95 434
14331.08 482
14332.21 452
14333.34 441
14334.47 423
14335.60 441
14336.73 453
14337.86 470
14338.99 450
14340.12 480
14341.25 482
14342.38 451
14343.51 432
14344.64 455
14345.77 447
14346.90 436
14348.04 426
14349.17 459
14350.30 430
14351.43 449
14352.56 463
14353.69 433
14354.82 465
14355.95 441
14357.08 471
14358.21 444
14359.35 452
14360.48 439
14361.61 447
14362.74 423
14363.87 434
14365.00 461
14366.13 460
14367.26 465
14368.40 433
14369.53 496
14370.66 443
14371.79 460
14372.92 460
14374.05 467
14375.19 439
14376.32 471
14377.45 465
14378.58 456
14379.71 465
14380.85 457
14381.98 475
14383.11 458
14384.24 450
14385.37 456
14386.51 444
14387.64 460
14388.77 454
14389.90 458
14391.04 457
14392.17 428
14393.30 483
14394.43 446
14395.57 461
14396.70 473
14397.83 465
14398.96 466
14400.10 468
14401.23 477
14402.36 473
14403.50 503
14404.63 478
14405.76 476
14406.89 486
14408.03 505
14409.16 463
14410.29 454
14411.43 474
14412.56 468
14413.69 453
14414.83 499
14415.96 470
14417.09 457
14418.23 457
14419.36 480
14420.49 478
14421.63 508
14422.76 486
14423.90 483
14425.03 501
14426.16 488
14427.30 527
14428.43 540
14429.56 502
14430.70 479
14431.83 519
14432.97 519
14434.10 504
14435.24 466
14436.37 498
14437.50 496
14438.64 510
14439.77 534
14440.91 518
14442.04 482
14443.18 502
14444.31 506
14445.44 495
14446.58 543
14447.71 481
14448.85 486
14449.98 491
14451.12 476
14452.25 493
14453.39 469
14454.52 499
14455.66 488
14456.79 483
14457.93 503
14459.06 518
14460.20 476
14461.33 483
14462.47 519
14463.60 519
14464.74 517
14465.87 478
14467.01 521
14468.15 493
14469.28 516
14470.42 493
14471.55 515
14472.69 513
14473.82 486
14474.96 510
14476.09 497
14477.23 492
14478.37 519
14479.50 521
14480.64 536
14481.77 506
14482.91 501
14484.05 505
14485.18 508
14486.32 510
14487.45 522
14488.59 498
14489.73 491
14490.86 479
14492.00 506
14493.14 485
14494.27 473
14495.41 480
14496.55 483
14497.68 486
14498.82 454
14499.96 490
14501.09 491
14502.23 485
14503.37 484
14504.50 481
14505.64 490
14506.78 470
14507.91 474
14509.05 459
14510.19 480
14511.33 479
14512.46 476
14513.60 497
14514.74 464
14515.87 459
14517.01 448
14518.15 465
14519.29 464
14520.42 469
14521.56 478
14522.70 439
14523.84 460
14524.97 465
14526.11 484
14527.25 488
14528.39 478
14529.53 481
14530.66 476
14531.80 465
14532.94 485
14534.08 477
14535.22 483
14536.35 476
14537.49 495
14538.63 488
14539.77 481
14540.91 454
14542.05 444
14543.18 484
14544.32 492
14545.46 442
14546.60 483
14547.74 453
14548.88 497
14550.01 457
14551.15 479
14552.29 494
14553.43 496
14554.57 481
14555.71 488
14556.85 477
14557.99 482
14559.13 469
14560.26 476
14561.40 502
14562.54 511
14563.68 499
14564.82 487
14565.96 512
14567.10 490
14568.24 540
14569.38 499
14570.52 490
14571.66 533
14572.80 487
14573.94 496
14575.08 505
14576.22 524
14577.36 523
14578.50 545
14579.64 515
14580.78 521
14581.92 496
14583.06 499
14584.20 505
14585.34 495
14586.48 520
14587.62 518
14588.76 528
14589.90 532
14591.04 538
14592.18 524
14593.32 534
14594.46 563
14595.60 528
14596.74 555
14597.88 592
14599.02 544
14600.16 557
14601.30 558
14602.44 560
14603.58 582
14604.72 556
14605.86 569
14607.00 583
14608.15 575
14609.29 547
14610.43 568
14611.57 565
14612.71 574
14613.85 564
14614.99 624
14616.13 565
14617.27 610
14618.42 627
14619.56 657
14620.70 599
14621.84 607
14622.98 607
14624.12 632
14625.26 661
14626.41 616
14627.55 690
14628.69 701
14629.83 658
14630.97 648
14632.12 637
14633.26 644
14634.40 669
14635.54 693
14636.68 689
14637.83 668
14638.97 624
14640.11 638
14641.25 668
14642.39 643
14643.54 607
14644.68 620
14645.82 638
14646.96 632
14648.11 618
14649.25 600
14650.39 575
14651.53 556
14652.68 565
14653.82 563
14654.96 553
14656.11 557
14657.25 571
14658.39 545
14659.53 528
14660.68 484
14661.82 533
14662.96 542
14664.11 541
14665.25 511
14666.39 492
14667.54 492
14668.68 510
14669.82 535
14670.97 505
14672.11 481
14673.25 519
14674.40 497
14675.54 502
14676.68 484
14677.83 484
14678.97 507
14680.11 501
14681.26 518
14682.40 496
14683.55 496
14684.69 485
14685.83 515
14686.98 471
14688.12 474
14689.27 501
14690.41 468
14691.55 469
14692.70 494
14693.84 482
14694.99 483
14696.13 474
14697.28 479
14698.42 486
14699.56 480
14700.71 458
14701.85 468
14703.00 511
14704.14 490
14705.29 468
14706.43 482
14707.58 497
14708.72 472
14709.87 463
14711.01 463
14712.16 494
14713.30 469
14714.45 489
14715.59 498
14716.74 501
14717.88 455
14719.03 463
14720.17 490
14721.32 491
14722.46 433
14723.61 480
14724.76 507
14725.90 492
14727.05 441
14728.19 460
14729.34 500
14730.48 493
14731.63 502
14732.77 492
14733.92 488
14735.07 504
14736.21 512
14737.36 499
14738.50 503
14739.65 504
14740.80 492
14741.94 504
14743.09 479
14744.24 473
14745.38 472
14746.53 512
14747.67 473
14748.82 470
14749.97 482
14751.11 485
14752.26 533
14753.41 488
14754.55 471
14755.70 489
14756.85 492
14757.99 491
14759.14 518
14760.29 452
14761.43 478
14762.58 480
14763.73 490
14764.88 482
14766.02 493
14767.17 493
14768.32 502
14769.46 510
14770.61 491
14771.76 504
14772.91 531
14774.05 545
14775.20 529
14776.35 545
14777.50 493
14778.64 511
14779.79 537
14780.94 536
14782.09 524
14783.23 556
14784.38 569
14785.53 562
14786.68 553
14787.83 561
14788.97 539
14790.12 579
14791.27 598
14792.42 593
14793.57 604
14794.71 597
14795.86 617
14797.01 557
14798.16 574
14799.31 568
14800.46 604
14801.60 600
14802.75 567
14803.90 544
14805.05 537
14806.20 541
14807.35 546
14808.50 559
14809.64 545
14810.79 544
14811.94 539
14813.09 534
14814.24 530
14815.39 560
14816.54 559
14817.69 520
14818.84 558
14819.99 539
14821.14 499
14822.28 508
14823.43 532
14824.58 505
14825.73 486
14826.88 512
14828.03 514
14829.18 476
14830.33 467
14831.48 472
14832.63 477
14833.78 474
14834.93 486
14836.08 459
14837.23 479
14838.38 459
14839.53 454
14840.68 436
14841.83 426
14842.98 438
14844.13 444
14845.28 483
14846.43 415
14847.58 422
14848.73 417
14849.88 436
14851.03 410
14852.18 408
14853.33 440
14854.48 412
14855.63 412
14856.78 391
14857.93 425
14859.08 389
14860.24 430
14861.39 426
14862.54 408
14863.69 409
14864.84 413
14865.99 436
14867.14 425
14868.29 387
14869.44 396
14870.59 407
14871.75 416
14872.90 410
14874.05 433
14875.20 402
14876.35 415
14877.50 430
14878.65 426
14879.81 402
14880.96 388
14882.11 366
14883.26 401
14884.41 430
14885.56 398
14886.71 416
14887.87 416
14889.02 374
14890.17 419
14891.32 396
14892.47 404
14893.63 389
14894.78 415
14895.93 421
14897.08 392
14898.24 403
14899.39 411
14900.54 407
14901.69 397
14902.84 412
14904.00 435
14905.15 410
14906.30 387
14907.45 406
14908.61 434
14909.76 418
14910.91 408
14912.07 443
14913.22 419
14914.37 407
14915.52 422
14916.68 410
14917.83 392
14918.98 412
14920.14 401
14921.29 398
14922.44 385
14923.60 394
14924.75 416
14925.90 448
14927.06 413
14928.21 408
14929.36 393
14930.52 409
14931.67 441
14932.82 424
14933.98 418
14935.13 398
14936.28 424
14937.44 373
14938.59 393
14939.74 411
14940.90 416
14942.05 363
14943.21 390
14944.36 393
14945.51 395
14946.67 379
14947.82 394
14948.98 387
14950.13 407
14951.29 421
14952.44 388
14953.59 402
14954.75 385
14955.90 394
14957.06 385
14958.21 374
14959.37 397
14960.52 373
14961.68 349
14962.83 331
14963.99 357
14965.14 389
14966.29 391
14967.45 367
14968.60 355
14969.76 374
14970.91 366
14972.07 375
14973.22 365
14974.38 375
14975.54 349
14976.69 370
14977.85 363
14979.00 378
14980.16 387
14981.31 393
14982.47 369
14983.62 355
14984.78 352
14985.93 345
14987.09 335
14988.25 347
14989.40 362
14990.56 356
14991.71 348
14992.87 345
14994.02 353
14995.18 351
14996.34 366
14997.49 343
14998.65 340
14999.80 340
15000.96 356
15002.12 368
15003.27 344
15004.43 335
15005.59 351
15006.74 363
15007.90 352
15009.06 351
15010.21 324
15011.37 367
15012.53 331
15013.68 360
15014.84 362
15016.00 315
15017.15 333
15018.31 322
15019.47 350
15020.62 320
15021.78 330
15022.94 307
15024.09 332
15025.25 353
15026.41 350
15027.57 336
15028.72 378
15029.88 342
15031.04 345
15032.19 352
15033.35 344
15034.51 369
15035.67 374
15036.82 353
15037.98 351
15039.14 356
15040.30 348
15041.46 366
15042.61 344
15043.77 341
15044.93 332
15046.09 345
15047.25 350
15048.40 359
15049.56 320
15050.72 346
15051.88 352
15053.04 335
15054.19 375
15055.35 366
15056.51 364
15057.67 363
15058.83 358
15059.99 333
15061.14 347
15062.30 340
15063.46 341
15064.62 334
15065.78 354
15066.94 354
15068.10 382
15069.26 352
15070.41 328
15071.57 360
15072.73 358
15073.89 345
15075.05 346
15076.21 353
15077.37 362
15078.53 364
15079.69 354
15080.85 360
15082.00 325
15083.16 365
15084.32 333
15085.48 356
15086.64 349
15087.80 354
15088.96 345
15090.12 349
15091.28 333
15092.44 327
15093.60 348
15094.76 330
15095.92 343
15097.08 340
15098.24 324
15099.40 336
15100.56 335
15101.72 329
15102.88 334
15104.04 339
15105.20 324
15106.36 312
15107.52 357
15108.68 337
15109.84 357
15111.00 331
15112.16 332
15113.32 362
15114.48 315
15115.64 358
15116.80 342
15117.97 337
15119.13 337
15120.29 317
15121.45 328
15122.61 331
15123.77 365
15124.93 336
15126.09 341
15127.25 338
15128.41 335
15129.57 365
15130.74 378
15131.90 360
15133.06 379
15134.22 351
15135.38 355
15136.54 347
15137.70 341
15138.87 349
15140.03 360
15141.19 348
15142.35 343
15143.51 311
15144.67 337
15145.84 356
15147.00 337
15148.16 332
15149.32 333
15150.48 336
15151.65 343
15152.81 371
15153.97 341
15155.13 353
15156.29 349
15157.46 354
15158.62 334
15159.78 333
15160.94 373
15162.10 339
15163.27 343
15164.43 384
15165.59 381
15166.75 358
15167.92 361
15169.08 377
15170.24 363
15171.41 361
15172.57 382
15173.73 359
15174.89 361
15176.06 348
15177.22 365
15178.38 388
15179.55 369
15180.71 354
15181.87 395
15183.04 383
15184.20 373
15185.36 358
15186.53 375
15187.69 414
15188.85 377
15190.02 394
15191.18 382
15192.34 389
15193.51 364
15194.67 399
15195.83 403
15197.00 386
15198.16 378
15199.32 391
15200.49 400
15201.65 373
15202.82 383
15203.98 387
15205.14 419
15206.31 356
15207.47 397
15208.64 411
15209.80 423
15210.97 407
15212.13 405
15213.29 383
15214.46 396
15215.62 429
15216.79 425
15217.95 428
15219.12 408
15220.28 424
15221.45 422
15222.61 434
15223.78 455
15224.94 430
15226.10 407
15227.27 412
15228.43 413
15229.60 463
15230.76 433
15231.93 425
15233.09 453
15234.26 480
15235.43 482
15236.59 438
15237.76 453
15238.92 475
15240.09 454
15241.25 452
15242.42 420
15243.58 425
15244.75 422
15245.91 410
15247.08 419
15248.25 403
15249.41 405
15250.58 434
15251.74 428
15252.91 396
15254.07 381
15255.24 386
15256.41 358
15257.57 381
15258.74 397
15259.90 400
15261.07 410
15262.24 391
15263.40 368
15264.57 367
15265.74 338
15266.90 360
15268.07 388
15269.24 391
15270.40 361
15271.57 355
15272.73 333
15273.90 365
15275.07 355
15276.23 357
15277.40 393
15278.57 382
15279.74 375
15280.90 373
15282.07 397
15283.24 358
15284.40 369
15285.57 351
15286.74 391
15287.90 376
15289.07 374
15290.24 348
15291.41 374
15292.57 374
15293.74 358
15294.91 382
15296.08 371
15297.24 368
15298.41 372
15299.58 361
15300.75 370
15301.91 372
15303.08 360
15304.25 387
15305.42 360
15306.59 391
15307.75 379
15308.92 346
15310.09 360
15311.26 386
15312.43 371
15313.59 383
15314.76 363
15315.93 372
15317.10 363
15318.27 338
15319.44 368
15320.60 375
15321.77 419
15322.94 364
15324.11 345
15325.28 341
15326.45 367
15327.62 349
15328.79 341
15329.95 365
15331.12 373
15332.29 364
15333.46 375
15334.63 356
15335.80 354
15336.97 401
15338.14 379
15339.31 391
15340.48 357
15341.64 345
15342.81 363
15343.98 377
15345.15 389
15346.32 378
15347.49 387
15348.66 364
15349.83 385
15351.00 370
15352.17 366
15353.34 394
15354.51 415
15355.68 377
15356.85 355
15358.02 361
15359.19 359
15360.36 388
15361.53 384
15362.70 392
15363.87 368
15365.04 373
15366.21 364
15367.38 390
15368.55 397
15369.72 382
15370.89 350
15372.06 409
15373.23 390
15374.40 359
15375.57 368
15376.74 385
15377.91 391
15379.08 388
15380.25 373
15381.43 382
15382.60 410
15383.77 436
15384.94 396
15386.11 404
15387.28 386
15388.45 398
15389.62 403
15390.79 381
15391.96 413
15393.14 402
15394.31 404
15395.48 385
15396.65 406
15397.82 401
15398.99 408
15400.16 403
15401.34 412
15402.51 397
15403.68 374
15404.85 387
15406.02 403
15407.19 396
15408.37 377
15409.54 403
15410.71 367
15411.88 381
15413.05 383
15414.23 365
15415.40 388
15416.57 378
15417.74 352
15418.91 391
15420.09 380
15421.26 374
15422.43 351
15423.60 345
15424.78 366
15425.95 342
15427.12 361
15428.29 353
15429.47 363
15430.64 379
15431.81 356
15432.98 367
15434.16 380
15435.33 336
15436.50 356
15437.67 370
15438.85 385
15440.02 370
15441.19 371
15442.37 368
15443.54 388
15444.71 369
15445.89 346
15447.06 341
15448.23 347
15449.41 341
15450.58 360
15451.75 362
15452.93 352
15454.10 363
15455.27 366
15456.45 377
15457.62 345
15458.79 351
15459.97 358
15461.14 368
15462.32 375
15463.49 383
15464.66 346
15465.84 370
15467.01 345
15468.19 351
15469.36 369
15470.53 365
15471.71 355
15472.88 355
15474.06 370
15475.23 356
15476.41 368
15477.58 375
15478.75 341
15479.93 319
15481.10 377
15482.28 379
15483.45 340
15484.63 371
15485.80 356
15486.98 368
15488.15 339
15489.33 363
15490.50 377
15491.68 356
15492.85 364
15494.03 356
15495.20 394
15496.38 400
15497.55 364
15498.73 357
15499.90 371
15501.08 375
15502.25 381
15503.43 363
15504.60 364
15505.78 347
15506.96 374
15508.13 375
15509.31 357
15510.48 344
15511.66 347
15512.83 367
15514.01 361
15515.19 351
15516.36 348
15517.54 390
15518.71 372
15519.89 372
15521.07 363
15522.24 364
15523.42 347
15524.59 398
15525.77 385
15526.95 359
15528.12 371
15529.30 366
15530.48 395
15531.65 388
15532.83 377
15534.01 419
15535.18 378
15536.36 407
15537.54 362
15538.71 373
15539.89 382
15541.07 358
15542.24 384
15543.42 403
15544.60 366
15545.77 382
15546.95 382
15548.13 380
15549.30 363
15550.48 392
15551.66 371
15552.84 390
15554.01 412
15555.19 398
15556.37 377
15557.55 382
15558.72 397
15559.90 374
15561.08 372
15562.26 385
15563.43 384
15564.61 403
15565.79 412
15566.97 368
15568.14 366
15569.32 392
15570.50 397
15571.68 401
15572.86 387
15574.03 384
15575.21 374
15576.39 393
15577.57 402
15578.75 399
15579.93 413
15581.10 419
15582.28 431
15583.46 432
15584.64 420
15585.82 421
15587.00 441
15588.18 417
15589.35 417
15590.53 424
15591.71 415
15592.89 433
15594.07 455
15595.25 460
15596.43 416
15597.61 429
15598.78 451
15599.96 427
15601.14 466
15602.32 462
15603.50 477
15604.68 464
15605.86 458
15607.04 472
15608.22 452
15609.40 456
15610.58 474
15611.76 454
15612.94 452
15614.12 471
15615.30 479
15616.48 464
15617.66 451
15618.84 450
15620.01 476
15621.19 485
15622.37 501
15623.55 521
15624.73 531
15625.91 515
15627.09 533
15628.27 493
15629.46 483
15630.64 498
15631.82 526
15633.00 506
15634.18 536
15635.36 532
15636.54 537
15637.72 524
15638.90 528
15640.08 540
15641.26 560
15642.44 545
15643.62 535
15644.80 536
15645.98 537
15647.16 539
15648.34 566
15649.52 564
15650.71 567
15651.89 558
15653.07 568
15654.25 581
15655.43 589
15656.61 592
15657.79 608
15658.97 605
15660.16 612
15661.34 598
15662.52 604
15663.70 589
15664.88 579
15666.06 555
15667.24 593
15668.43 571
15669.61 596
15670.79 600
15671.97 573
15673.15 584
15674.33 571
15675.52 593
15676.70 563
15677.88 580
15679.06 554
15680.24 591
15681.43 565
15682.61 577
15683.79 574
15684.97 581
15686.16 551
15687.34 573
15688.52 563
15689.70 561
15690.89 554
15692.07 611
15693.25 572
15694.43 606
15695.62 573
15696.80 555
15697.98 627
15699.16 552
15700.35 577
15701.53 586
15702.71 602
15703.90 637
15705.08 614
15706.26 616
15707.45 661
15708.63 617
15709.81 626
15711.00 634
15712.18 660
15713.36 635
15714.55 606
15715.73 630
15716.91 651
15718.10 647
15719.28 616
15720.46 628
15721.65 642
15722.83 633
15724.01 627
15725.20 625
15726.38 647
15727.57 621
15728.75 626
15729.93 616
15731.12 582
15732.30 621
15733.49 643
15734.67 625
15735.85 635
15737.04 613
15738.22 648
15739.41 640
15740.59 600
15741.78 607
15742.96 600
15744.14 660
15745.33 620
15746.51 626
15747.70 619
15748.88 638
15750.07 651
15751.25 653
15752.44 640
15753.62 678
15754.81 666
15755.99 662
15757.18 654
15758.36 678
15759.55 674
15760.73 630
15761.92 626
15763.10 653
15764.29 628
15765.47 624
15766.66 623
15767.84 630
15769.03 626
15770.21 617
15771.40 602
15772.59 622
15773.77 641
15774.96 609
15776.14 595
15777.33 598
15778.51 615
15779.70 591
15780.89 594
15782.07 615
15783.26 593
15784.44 586
15785.63 590
15786.82 620
15788.00 603
15789.19 576
15790.37 540
15791.56 594
15792.75 549
15793.93 540
15795.12 564
15796.31 557
15797.49 561
15798.68 586
15799.87 549
15801.05 530
15802.24 542
15803.43 527
15804.61 552
15805.80 531
15806.99 532
15808.17 529
15809.36 548
15810.55 523
15811.73 506
15812.92 506
15814.11 512
15815.30 533
15816.48 481
15817.67 498
15818.86 521
15820.05 501
15821.23 496
15822.42 489
15823.61 491
15824.80 541
15825.98 538
15827.17 507
15828.36 499
15829.55 490
15830.73 496
15831.92 518
15833.11 529
15834.30 495
15835.49 511
15836.67 471
15837.86 505
15839.05 499
15840.24 494
15841.43 532
15842.61 498
15843.80 509
15844.99 482
15846.18 511
15847.37 508
15848.56 520
15849.74 516
15850.93 481
15852.12 500
15853.31 507
15854.50 527
15855.69 484
15856.88 502
15858.06 507
15859.25 491
15860.44 499
15861.63 517
15862.82 497
15864.01 497
15865.20 521
15866.39 517
15867.58 558
15868.77 532
15869.95 530
15871.14 502
15872.33 508
15873.52 502
15874.71 485
15875.90 498
15877.09 487
15878.28 526
15879.47 489
15880.66 540
15881.85 550
15883.04 554
15884.23 497
15885.42 517
15886.61 520
15887.80 532
15888.99 556
15890.18 531
15891.37 544
15892.56 562
15893.75 542
15894.94 505
15896.13 532
15897.32 536
15898.51 540
15899.70 570
15900.89 556
15902.08 539
15903.27 542
15904.46 565
15905.65 564
15906.84 558
15908.03 557
15909.22 577
15910.42 579
15911.61 560
15912.80 554
15913.99 568
15915.18 565
15916.37 543
15917.56 573
15918.75 558
15919.94 553
15921.13 571
15922.32 553
15923.52 539
15924.71 580
15925.90 551
15927.09 549
15928.28 549
15929.47 507
15930.66 519
15931.86 513
15933.05 557
15934.24 553
15935.43 541
15936.62 519
15937.81 526
15939.01 537
15940.20 514
15941.39 492
15942.58 514
15943.77 508
15944.97 493
15946.16 484
15947.35 453
15948.54 455
15949.73 464
15950.93 501
15952.12 466
15953.31 461
15954.50 434
15955.70 447
15956.89 446
15958.08 407
15959.27 436
15960.47 448
15961.66 425
15962.85 405
15964.04 434
15965.24 430
15966.43 411
15967.62 421
15968.82 451
15970.01 409
15971.20 441
15972.40 429
15973.59 434
15974.78 427
15975.97 424
15977.17 405
15978.36 418
15979.55 405
15980.75 420
15981.94 425
15983.13 383
15984.33 406
15985.52 400
15986.72 402
15987.91 407
15989.10 375
15990.30 432
15991.49 399
15992.68 389
15993.88 369
15995.07 395
15996.27 386
15997.46 387
15998.65 394
15999.85 373
16001.04 398
16002.24 382
16003.43 368
16004.63 378
16005.82 384
16007.01 386
16008.21 405
16009.40 361
16010.60 344
16011.79 372
16012.99 362
16014.18 381
16015.38 380
16016.57 385
16017.76 390
16018.96 379
16020.15 350
16021.35 355
16022.54 388
16023.74 388
16024.93 379
16026.13 368
16027.32 355
16028.52 368
16029.72 362
16030.91 363
16032.11 370
16033.30 356
16034.50 369
16035.69 350
16036.89 349
16038.08 360
16039.28 348
16040.47 395
16041.67 384
16042.87 381
16044.06 367
16045.26 381
16046.45 352
16047.65 372
16048.84 343
16050.04 355
16051.24 348
16052.43 390
16053.63 371
16054.82 357
16056.02 354
16057.22 357
16058.41 357
16059.61 336
16060.81 330
16062.00 325
16063.20 334
16064.40 349
16065.59 345
16066.79 364
16067.99 361
16069.18 341
16070.38 337
16071.58 354
16072.77 314
16073.97 310
16075.17 324
16076.36 330
16077.56 334
16078.76 341
16079.95 339
16081.15 348
16082.35 337
16083.55 324
16084.74 319
16085.94 342
16087.14 337
16088.33 331
16089.53 299
16090.73 336
16091.93 361
16093.12 329
16094.32 328
16095.52 338
16096.72 338
16097.92 316
16099.11 332
16100.31 353
16101.51 348
16102.71 336
16103.90 327
16105.10 321
16106.30 339
16107.50 323
16108.70 322
16109.90 304
16111.09 313
16112.29 310
16113.49 320
16114.69 334
16115.89 340
16117.09 317
16118.28 297
16119.48 317
16120.68 321
16121.88 290
16123.08 314
16124.28 295
16125.48 296
16126.67 324
16127.87 329
16129.07 312
16130.27 326
16131.47 356
16132.67 319
16133.87 342
16135.07 287
16136.27 303
16137.47 305
16138.67 327
16139.86 311
16141.06 309
16142.26 316
16143.46 316
16144.66 308
16145.86 284
16147.06 312
16148.26 329
16149.46 320
16150.66 290
16151.86 286
16153.06 311
16154.26 325
16155.46 316
16156.66 321
16157.86 324
16159.06 352
16160.26 337
16161.46 301
16162.66 299
16163.86 324
16165.06 312
16166.26 335
16167.46 309
16168.66 326
16169.86 318
16171.06 304
16172.26 312
16173.46 313
16174.66 301
16175.86 300
16177.07 307
16178.27 314
16179.47 311
16180.67 357
16181.87 319
16183.07 285
16184.27 315
16185.47 305
16186.67 301
16187.87 298
16189.07 281
16190.28 303
16191.48 315
16192.68 315
16193.88 323
16195.08 347
16196.28 342
16197.48 307
16198.69 318
16199.89 323
16201.09 321
16202.29 325
16203.49 292
16204.69 310
16205.90 300
16207.10 312
16208.30 307
16209.50 331
16210.70 331
16211.91 324
16213.11 324
16214.31 318
16215.51 306
16216.71 316
16217.92 335
16219.12 329
16220.32 377
16221.52 337
16222.72 339
16223.93 349
16225.13 344
16226.33 330
16227.53 314
16228.74 304
16229.94 341
16231.14 332
16232.35 329
16233.55 312
16234.75 319
16235.95 329
16237.16 351
16238.36 315
16239.56 322
16240.77 334
16241.97 334
16243.17 341
16244.38 360
16245.58 344
16246.78 353
16247.99 330
16249.19 343
16250.39 339
16251.60 330
16252.80 327
16254.00 362
16255.21 356
16256.41 363
16257.61 372
16258.82 349
16260.02 367
16261.22 360
16262.43 352
16263.63 351
16264.84 342
16266.04 348
16267.24 349
16268.45 352
16269.65 384
16270.86 358
16272.06 379
16273.27 368
16274.47 385
16275.67 359
16276.88 368
16278.08 390
16279.29 375
16280.49 386
16281.70 385
16282.90 387
16284.11 352
16285.31 364
16286.52 351
16287.72 362
16288.92 370
16290.13 355
16291.33 364
16292.54 411
16293.74 393
16294.95 368
16296.15 390
16297.36 386
16298.57 395
16299.77 390
16300.98 363
16302.18 396
16303.39 390
16304.59 396
16305.80 383
16307.00 382
16308.21 377
16309.41 374
16310.62 417
16311.83 415
16313.03 346
16314.24 381
16315.44 402
16316.65 386
16317.85 379
16319.06 350
16320.27 356
16321.47 356
16322.68 344
16323.88 366
16325.09 333
16326.30 367
16327.50 396
16328.71 357
16329.92 335
16331.12 352
16332.33 364
16333.54 360
16334.74 336
16335.95 346
16337.16 323
16338.36 326
16339.57 326
16340.78 329
16341.98 316
16343.19 337
16344.40 318
16345.60 311
16346.81 337
16348.02 319
16349.22 311
16350.43 333
16351.64 340
16352.85 327
16354.05 317
16355.26 327
16356.47 312
16357.67 314
16358.88 316
16360.09 325
16361.30 292
16362.50 304
16363.71 307
16364.92 326
16366.13 324
16367.34 321
16368.54 318
16369.75 324
16370.96 298
16372.17 274
16373.37 305
16374.58 287
16375.79 296
16377.00 292
16378.21 318
16379.42 310
16380.62 328
16381.83 308
16383.04 323
16384.25 317
16385.46 309
16386.67 323
16387.87 312
16389.08 299
16390.29 279
16391.50 286
16392.71 302
16393.92 290
16395.13 283
16396.33 315
16397.54 287
16398.75 291
16399.96 317
16401.17 321
16402.38 287
16403.59 329
16404.80 309
16406.01 299
16407.22 275
16408.42 296
16409.63 299
16410.84 301
16412.05 295
16413.26 291
16414.47 324
16415.68 284
16416.89 278
16418.10 285
16419.31 277
16420.52 310
16421.73 299
16422.94 309
16424.15 281
16425.36 282
16426.57 285
16427.78 300
16428.99 291
16430.20 276
16431.41 302
16432.62 317
16433.83 288
16435.04 279
16436.25 291
16437.46 316
16438.67 318
16439.88 297
16441.09 288
16442.30 305
16443.51 305
16444.72 306
16445.93 296
16447.14 297
16448.36 278
16449.57 281
16450.78 287
16451.99 306
16453.20 299
16454.41 299
16455.62 294
16456.83 267
16458.04 271
16459.25 325
16460.47 284
16461.68 285
16462.89 307
16464.10 298
16465.31 292
16466.52 282
16467.73 298
16468.94 295
16470.16 274
16471.37 297
16472.58 293
16473.79 265
16475.00 264
16476.21 282
16477.43 284
16478.64 268
16479.85 284
16481.06 301
16482.27 271
16483.49 308
16484.70 267
16485.91 257
16487.12 290
16488.33 293
16489.55 262
16490.76 303
16491.97 315
16493.18 271
16494.40 285
16495.61 283
16496.82 265
16498.03 267
16499.25 300
16500.46 287
16501.67 264
16502.88 272
16504.10 279
16505.31 301
16506.52 266
16507.74 263
16508.95 289
16510.16 280
16511.37 279
16512.59 279
16513.80 271
16515.01 278
16516.23 308
16517.44 289
16518.65 252
16519.87 307
16521.08 277
16522.29 278
16523.51 272
16524.72 262
16525.93 289
16527.15 291
16528.36 299
16529.58 269
16530.79 258
16532.00 281
16533.22 288
16534.43 268
16535.64 294
16536.86 265
16538.07 297
16539.29 290
16540.50 308
16541.72 293
16542.93 271
16544.14 287
16545.36 292
16546.57 275
16547.79 277
16549.00 272
16550.22 283
16551.43 313
16552.64 298
16553.86 304
16555.07 290
16556.29 300
16557.50 299
16558.72 275
16559.93 265
16561.15 291
16562.36 288
16563.58 288
16564.79 281
16566.01 286
16567.22 295
16568.44 281
16569.65 287
16570.87 306
16572.08 303
16573.30 302
16574.51 314
16575.73 309
16576.95 277
16578.16 259
16579.38 274
16580.59 290
16581.81 278
16583.02 296
16584.24 308
16585.45 291
16586.67 264
16587.89 294
16589.10 275
16590.32 296
16591.53 285
16592.75 294
16593.97 273
16595.18 288
16596.40 298
16597.61 268
16598.83 296
16600.05 296
16601.26 276
16602.48 272
16603.70 275
16604.91 285
16606.13 262
16607.35 260
16608.56 281
16609.78 254
16611.00 274
16612.21 282
16613.43 279
16614.65 280
16615.86 250
16617.08 265
16618.30 302
16619.51 262
16620.73 261
16621.95 259
16623.17 287
16624.38 283
16625.60 283
16626.82 278
16628.03 251
16629.25 273
16630.47 262
16631.69 248
16632.90 250
16634.12 266
16635.34 303
16636.56 270
16637.77 265
16638.99 254
16640.21 291
16641.43 275
16642.65 275
16643.86 254
16645.08 257
16646.30 258
16647.52 279
16648.74 275
16649.95 280
16651.17 261
16652.39 261
16653.61 278
16654.83 267
16656.05 263
16657.26 276
16658.48 271
16659.70 253
16660.92 255
16662.14 273
16663.36 283
16664.58 269
16665.79 256
16667.01 268
16668.23 250
16669.45 261
16670.67 273
16671.89 251
16673.11 247
16674.33 273
16675.55 241
16676.76 262
16677.98 270
16679.20 265
16680.42 264
16681.64 280
16682.86 286
16684.08 271
16685.30 260
16686.52 268
16687.74 261
16688.96 260
16690.18 287
16691.40 237
16692.62 282
16693.84 268
16695.06 271
16696.28 236
16697.50 288
16698.72 287
16699.94 262
16701.16 262
16702.38 256
16703.60 254
16704.82 263
16706.04 275
16707.26 268
16708.48 244
16709.70 234
16710.92 277
16712.14 267
16713.36 254
16714.58 272
16715.80 280
16717.02 251
16718.24 273
16719.46 249
16720.68 249
16721.90 266
16723.12 284
16724.34 253
16725.57 254
16726.79 225
16728.01 233
16729.23 262
16730.45 253
16731.67 267
16732.89 270
16734.11 253
16735.33 246
16736.56 249
16737.78 274
16739.00 261
16740.22 246
16741.44 242
16742.66 254
16743.88 271
16745.11 262
16746.33 272
16747.55 253
16748.77 265
16749.99 248
16751.21 252
16752.44 277
16753.66 268
16754.88 265
16756.10 258
16757.32 267
16758.55 264
16759.77 271
16760.99 235
16762.21 274
16763.44 256
16764.66 275
16765.88 267
16767.10 241
16768.32 248
16769.55 264
16770.77 271
16771.99 224
16773.22 274
16774.44 259
16775.66 269
16776.88 248
16778.11 249
16779.33 251
16780.55 235
16781.77 254
16783.00 261
16784.22 280
16785.44 263
16786.67 254
16787.89 240
16789.11 264
16790.34 253
16791.56 236
16792.78 262
16794.01 271
16795.23 251
16796.45 252
16797.68 250
16798.90 265
16800.12 285
16801.35 281
16802.57 268
16803.80 248
16805.02 290
16806.24 255
16807.47 277
16808.69 269
16809.91 283
16811.14 270
16812.36 263
16813.59 245
16814.81 276
16816.04 279
16817.26 268
16818.48 270
16819.71 272
16820.93 282
16822.16 270
16823.38 247
16824.61 261
16825.83 267
16827.06 263
16828.28 260
16829.50 280
16830.73 256
16831.95 268
16833.18 274
16834.40 300
16835.63 271
16836.85 278
16838.08 290
16839.30 285
16840.53 263
16841.75 285
16842.98 283
16844.20 280
16845.43 269
16846.65 283
16847.88 291
16849.11 296
16850.33 290
16851.56 322
16852.78 285
16854.01 292
16855.23 289
16856.46 289
16857.68 301
16858.91 323
16860.14 298
16861.36 324
16862.59 319
16863.81 298
16865.04 317
16866.27 342
16867.49 327
16868.72 302
16869.94 309
16871.17 298
16872.40 318
16873.62 352
16874.85 317
16876.08 360
16877.30 335
16878.53 349
16879.76 350
16880.98 354
16882.21 335
16883.43 325
16884.66 375
16885.89 369
16887.12 327
16888.34 360
16889.57 351
16890.80 324
16892.02 337
16893.25 367
16894.48 332
16895.70 315
16896.93 318
16898.16 351
16899.39 317
16900.61 312
16901.84 321
16903.07 314
16904.29 292
16905.52 322
16906.75 318
16907.98 311
16909.20 274
16910.43 315
16911.66 322
16912.89 295
16914.12 287
16915.34 288
16916.57 278
16917.80 249
16919.03 267
16920.26 282
16921.48 297
16922.71 301
16923.94 309
16925.17 316
16926.40 289
16927.62 302
16928.85 294
16930.08 298
16931.31 277
16932.54 284
16933.77 273
16934.99 284
16936.22 286
16937.45 275
16938.68 260
16939.91 257
16941.14 242
16942.37 267
16943.60 295
16944.82 281
16946.05 272
16947.28 291
16948.51 265
16949.74 271
16950.97 284
16952.20 288
16953.43 277
16954.66 286
16955.89 276
16957.12 286
16958.34 258
16959.57 274
16960.80 285
16962.03 271
16963.26 251
16964.49 254
16965.72 274
16966.95 264
16968.18 271
16969.41 268
16970.64 277
16971.87 262
16973.10 283
16974.33 272
16975.56 261
16976.79 238
16978.02 274
16979.25 289
16980.48 298
16981.71 273
16982.94 254
16984.17 271
16985.40 249
16986.63 230
16987.86 254
16989.09 281
16990.32 266
16991.55 252
16992.79 270
16994.02 265
16995.25 240
16996.48 284
16997.71 296
16998.94 293
17000.17 261
17001.40 266
17002.63 271
17003.86 283
17005.09 271
17006.32 266
17007.56 299
17008.79 278
17010.02 233
17011.25 293
17012.48 261
17013.71 274
17014.94 281
17016.18 253
17017.41 244
17018.64 255
17019.87 255
17021.10 254
17022.33 251
17023.57 284
17024.80 263
17026.03 249
17027.26 253
17028.49 234
17029.72 281
17030.96 277
17032.19 278
17033.42 251
17034.65 267
17035.88 243
17037.12 245
17038.35 231
17039.58 228
17040.81 245
17042.05 263
17043.28 298
17044.51 261
17045.74 246
17046.98 250
17048.21 250
17049.44 226
17050.67 243
17051.91 254
17053.14 233
17054.37 249
17055.61 220
17056.84 224
17058.07 266
17059.30 243
17060.54 268
17061.77 241
17063.00 260
17064.24 269
17065.47 266
17066.70 271
17067.94 235
17069.17 239
17070.40 238
17071.64 247
17072.87 242
17074.10 264
17075.34 265
17076.57 242
17077.81 240
17079.04 234
17080.27 263
17081.51 223
17082.74 263
17083.97 247
17085.21 258
17086.44 237
17087.68 226
17088.91 256
17090.15 273
17091.38 242
17092.61 243
17093.85 253
17095.08 248
17096.32 253
17097.55 255
17098.79 250
17100.02 239
17101.25 266
17102.49 262
17103.72 259
17104.96 218
17106.19 242
17107.43 245
17108.66 227
17109.90 232
17111.13 249
17112.37 265
17113.60 243
17114.84 240
17116.07 226
17117.31 257
17118.54 266
17119.78 245
17121.01 226
17122.25 241
17123.48 231
17124.72 247
17125.95 245
17127.19 253
17128.43 251
17129.66 256
17130.90 268
17132.13 218
17133.37 213
17134.60 247
17135.84 241
17137.08 209
17138.31 246
17139.55 237
17140.78 261
17142.02 225
17143.26 230
17144.49 235
17145.73 231
17146.96 254
17148.20 242
17149.44 224
17150.67 230
17151.91 232
17153.15 234
17154.38 202
17155.62 210
17156.85 227
17158.09 204
17159.33 249
17160.56 223
17161.80 249
17163.04 223
17164.28 246
17165.51 214
17166.75 262
17167.99 223
17169.22 237
17170.46 236
17171.70 225
17172.93 240
17174.17 225
17175.41 238
17176.65 218
17177.88 233
17179.12 230
17180.36 262
17181.60 239
17182.83 238
17184.07 236
17185.31 229
17186.55 226
17187.78 237
17189.02 246
17190.26 242
17191.50 235
17192.73 231
17193.97 245
17195.21 224
17196.45 236
17197.69 220
17198.92 240
17200.16 194
17201.40 223
17202.64 214
17203.88 212
17205.12 206
17206.35 236
17207.59 217
17208.83 226
17210.07 233
17211.31 223
17212.55 266
17213.78 239
17215.02 215
17216.26 219
17217.50 232
17218.74 230
17219.98 222
17221.22 217
17222.46 236
17223.69 220
17224.93 226
17226.17 210
17227.41 217
17228.65 240
17229.89 221
17231.13 225
17232.37 236
17233.61 211
17234.85 198
17236.09 219
17237.33 226
17238.57 209
17239.81 212
17241.04 208
17242.28 217
17243.52 210
17244.76 222
17246.00 221
17247.24 206
17248.48 248
17249.72 242
17250.96 210
17252.20 224
17253.44 206
17254.68 225
17255.92 205
17257.16 220
17258.40 208
17259.64 232
17260.88 211
17262.12 205
17263.37 213
17264.61 211
17265.85 226
17267.09 217
17268.33 210
17269.57 205
17270.81 207
17272.05 215
17273.29 226
17274.53 196
17275.77 217
17277.01 230
17278.25 195
17279.49 190
17280.74 213
17281.98 209
17283.22 233
17284.46 242
17285.70 234
17286.94 236
17288.18 192
17289.42 215
17290.66 233
17291.91 215
17293.15 221
17294.39 226
17295.63 226
17296.87 182
17298.11 222
17299.36 224
17300.60 217
17301.84 216
17303.08 200
17304.32 228
17305.56 205
17306.81 204
17308.05 209
17309.29 192
17310.53 212
17311.77 218
17313.02 208
17314.26 202
17315.50 234
17316.74 210
17317.99 218
17319.23 214
17320.47 195
17321.71 215
17322.96 231
17324.20 230
17325.44 210
17326.68 220
17327.93 238
17329.17 225
17330.41 216
17331.65 211
17332.90 218
17334.14 241
17335.38 210
17336.63 199
17337.87 213
17339.11 204
17340.36 207
17341.60 224
17342.84 204
17344.09 213
17345.33 229
17346.57 235
17347.82 204
17349.06 215
17350.30 205
17351.55 212
17352.79 249
17354.03 212
17355.28 204
17356.52 216
17357.76 204
17359.01 216
17360.25 195
17361.50 200
17362.74 186
17363.98 222
17365.23 219
17366.47 181
17367.72 218
17368.96 204
17370.21 222
17371.45 240
17372.69 213
17373.94 196
17375.18 210
17376.43 232
17377.67 188
17378.92 200
17380.16 213
17381.41 204
17382.65 193
17383.89 231
17385.14 207
17386.38 210
17387.63 211
17388.87 201
17390.12 199
17391.36 211
17392.61 201
17393.85 195
17395.10 206
17396.34 230
17397.59 221
17398.83 193
17400.08 191
17401.33 212
17402.57 206
17403.82 198
17405.06 206
17406.31 181
17407.55 207
17408.80 229
17410.04 193
17411.29 202
17412.54 196
17413.78 215
17415.03 211
17416.27 222
17417.52 216
17418.76 230
17420.01 240
17421.26 221
17422.50 221
17423.75 238
17425.00 232
17426.24 209
17427.49 210
17428.73 221
17429.98 214
17431.23 222
17432.47 203
17433.72 243
17434.97 214
17436.21 207
17437.46 196
17438.71 209
17439.95 190
17441.20 214
17442.45 209
17443.69 217
17444.94 217
17446.19 214
17447.43 207
17448.68 210
17449.93 212
17451.18 211
17452.42 221
17453.67 220
17454.92 218
17456.16 196
17457.41 233
17458.66 221
17459.91 183
17461.15 231
17462.40 238
17463.65 231
17464.90 236
17466.14 209
17467.39 229
17468.64 225
17469.89 215
17471.14 199
17472.38 223
17473.63 228
17474.88 234
17476.13 229
17477.38 228
17478.62 201
17479.87 227
17481.12 231
17482.37 236
17483.62 223
17484.86 214
17486.11 233
17487.36 237
17488.61 204
17489.86 221
17491.11 246
17492.36 220
17493.60 198
17494.85 218
17496.10 239
17497.35 211
17498.60 214
17499.85 225
17501.10 209
17502.35 229
17503.59 206
17504.84 208
17506.09 217
17507.34 240
17508.59 235
17509.84 226
17511.09 228
17512.34 212
17513.59 209
17514.84 232
17516.09 204
17517.34 240
17518.59 220
17519.84 234
17521.09 220
17522.33 223
17523.58 220
17524.83 222
17526.08 224
17527.33 204
17528.58 219
17529.83 205
17531.08 189
17532.33 215
17533.58 225
17534.83 210
17536.08 236
17537.33 218
17538.58 233
17539.83 220
17541.09 223
17542.34 225
17543.59 224
17544.84 220
17546.09 214
17547.34 241
17548.59 230
17549.84 220
17551.09 248
17552.34 252
17553.59 225
17554.84 221
17556.09 247
17557.34 238
17558.59 250
17559.85 241
17561.10 228
17562.35 228
17563.60 253
17564.85 241
17566.10 229
17567.35 221
17568.60 226
17569.86 228
17571.11 236
17572.36 232
17573.61 239
17574.86 228
17576.11 228
17577.36 231
17578.62 238
17579.87 225
17581.12 233
17582.37 237
17583.62 242
17584.87 260
17586.13 223
17587.38 240
17588.63 231
17589.88 243
17591.13 241
17592.39 228
17593.64 235
17594.89 229
17596.14 241
17597.40 234
17598.65 226
17599.90 237
17601.15 237
17602.41 290
17603.66 250
17604.91 228
17606.16 242
17607.42 252
17608.67 250
17609.92 233
17611.17 233
17612.43 211
17613.68 237
17614.93 236
17616.19 254
17617.44 243
17618.69 216
17619.95 236
17621.20 231
17622.45 214
17623.71 210
17624.96 233
17626.21 234
17627.47 268
17628.72 234
17629.97 236
17631.23 229
17632.48 233
17633.73 240
17634.99 243
17636.24 223
17637.49 221
17638.75 228
17640.00 238
17641.26 246
17642.51 233
17643.76 243
17645.02 247
17646.27 223
17647.53 237
17648.78 219
17650.03 244
17651.29 223
17652.54 239
17653.80 236
17655.05 248
17656.31 238
17657.56 197
17658.82 213
17660.07 234
17661.32 224
17662.58 214
17663.83 228
17665.09 241
17666.34 215
17667.60 210
17668.85 229
17670.11 217
17671.36 234
17672.62 230
17673.87 224
17675.13 202
17676.38 217
17677.64 216
17678.89 213
17680.15 219
17681.40 225
17682.66 200
17683.92 206
17685.17 221
17686.43 203
17687.68 205
17688.94 210
17690.19 214
17691.45 227
17692.70 227
17693.96 207
17695.22 211
17696.47 215
17697.73 211
17698.98 200
17700.24 212
17701.50 211
17702.75 208
17704.01 208
17705.26 184
17706.52 203
17707.78 223
17709.03 217
17710.29 231
17711.55 215
17712.80 211
17714.06 216
17715.32 205
17716.57 221
17717.83 196
17719.09 192
17720.34 202
17721.60 187
17722.86 216
17724.11 217
17725.37 225
17726.63 216
17727.88 199
17729.14 230
17730.40 225
17731.65 203
17732.91 215
17734.17 214
17735.43 215
17736.68 207
17737.94 219
17739.20 226
17740.46 226
17741.71 241
17742.97 215
17744.23 206
17745.49 208
17746.74 214
17748.00 219
17749.26 232
17750.52 228
17751.77 241
17753.03 218
17754.29 227
17755.55 182
17756.81 203
17758.06 220
17759.32 207
17760.58 194
17761.84 213
17763.10 210
17764.35 187
17765.61 211
17766.87 214
17768.13 182
17769.39 200
17770.65 216
17771.91 217
17773.16 203
17774.42 211
17775.68 218
17776.94 214
17778.20 207
17779.46 220
17780.72 203
17781.98 195
17783.23 210
17784.49 210
17785.75 204
17787.01 213
17788.27 219
17789.53 227
17790.79 198
17792.05 205
17793.31 219
17794.57 217
17795.83 207
17797.09 221
17798.34 200
17799.60 210
17800.86 211
17802.12 200
17803.38 215
17804.64 194
17805.90 220
17807.16 197
17808.42 224
17809.68 219
17810.94 199
17812.20 207
17813.46 210
17814.72 211
17815.98 230
17817.24 221
17818.50 224
17819.76 212
17821.02 205
17822.28 201
17823.54 201
17824.80 188
17826.06 213
17827.33 215
17828.59 205
17829.85 198
17831.11 213
17832.37 205
17833.63 212
17834.89 200
17836.15 199
17837.41 214
17838.67 206
17839.93 180
17841.19 195
17842.45 207
17843.72 213
17844.98 190
17846.24 196
17847.50 181
17848.76 194
17850.02 199
17851.28 159
17852.54 177
17853.81 198
17855.07 211
17856.33 203
17857.59 210
17858.85 198
17860.11 209
17861.38 221
17862.64 203
17863.90 184
17865.16 180
17866.42 225
17867.68 224
17868.95 191
17870.21 200
17871.47 186
17872.73 206
17874.00 187
17875.26 191
17876.52 200
17877.78 177
17879.04 196
17880.31 183
17881.57 180
17882.83 202
17884.09 200
17885.36 194
17886.62 191
17887.88 205
17889.14 199
17890.41 199
17891.67 209
17892.93 215
17894.20 195
17895.46 178
17896.72 190
17897.98 201
17899.25 196
17900.51 198
17901.77 190
17903.04 205
17904.30 189
17905.56 186
17906.83 185
17908.09 208
17909.35 200
17910.62 189
17911.88 192
17913.14 186
17914.41 195
17915.67 188
17916.93 189
17918.20 203
17919.46 188
17920.73 186
17921.99 197
17923.25 189
17924.52 206
17925.78 217
17927.05 199
17928.31 179
17929.57 195
17930.84 208
17932.10 185
17933.37 205
17934.63 201
17935.90 204
17937.16 184
17938.42 194
17939.69 188
17940.95 171
17942.22 176
17943.48 186
17944.75 194
17946.01 184
17947.28 199
17948.54 197
17949.81 209
17951.07 216
17952.34 184
17953.60 207
17954.87 203
17956.13 217
17957.40 187
17958.66 184
17959.93 207
17961.19 177
17962.46 189
17963.72 203
17964.99 171
17966.25 191
17967.52 190
17968.78 199
17970.05 214
17971.31 211
17972.58 200
17973.85 220
17975.11 197
17976.38 207
17977.64 189
17978.91 179
17980.18 174
17981.44 186
17982.71 210
17983.97 184
17985.24 171
17986.51 205
17987.77 216
17989.04 211
17990.30 189
17991.57 189
17992.84 189
17994.10 189
17995.37 171
17996.64 193
17997.90 191
17999.17 173
18000.44 180
18001.70 188
18002.97 177
18004.24 182
18005.50 186
18006.77 190
18008.04 175
18009.30 195
18010.57 200
18011.84 208
18013.10 190
18014.37 177
18015.64 198
18016.91 182
18018.17 170
18019.44 183
18020.71 189
18021.97 193
18023.24 190
18024.51 196
18025.78 177
18027.04 207
18028.31 217
18029.58 202
18030.85 181
18032.12 209
18033.38 221
18034.65 203
18035.92 190
18037.19 199
18038.45 196
18039.72 202
18040.99 195
18042.26 193
18043.53 195
18044.80 185
18046.06 210
18047.33 195
18048.60 190
18049.87 203
18051.14 192
18052.40 181
18053.67 174
18054.94 198
18056.21 212
18057.48 182
18058.75 204
18060.02 212
18061.29 195
18062.55 208
18063.82 201
18065.09 211
18066.36 192
18067.63 187
18068.90 204
18070.17 198
18071.44 165
18072.71 176
18073.98 201
18075.24 185
18076.51 194
18077.78 168
18079.05 195
18080.32 201
18081.59 201
18082.86 185
18084.13 193
18085.40 218
18086.67 192
18087.94 202
18089.21 209
18090.48 194
18091.75 189
18093.02 188
18094.29 187
18095.56 195
18096.83 194
18098.10 215
18099.37 194
18100.64 187
18101.91 185
18103.18 205
18104.45 219
18105.72 189
18106.99 206
18108.26 210
18109.53 211
18110.80 202
18112.07 195
18113.34 169
18114.61 208
18115.88 184
18117.15 182
18118.43 180
18119.70 159
18120.97 177
18122.24 199
18123.51 201
18124.78 190
18126.05 189
18127.32 197
18128.59 207
18129.86 200
18131.14 179
18132.41 180
18133.68 206
18134.95 210
18136.22 210
18137.49 198
18138.76 206
18140.04 197
18141.31 192
18142.58 201
18143.85 196
18145.12 199
18146.39 230
18147.67 193
18148.94 198
18150.21 203
18151.48 209
18152.75 209
18154.02 176
18155.30 194
18156.57 190
18157.84 207
18159.11 188
18160.39 206
18161.66 192
18162.93 198
18164.20 201
18165.47 214
18166.75 198
18168.02 198
18169.29 191
18170.56 199
18171.84 197
18173.11 181
18174.38 215
18175.66 200
18176.93 194
18178.20 171
18179.47 215
18180.75 191
18182.02 199
18183.29 186
18184.57 188
18185.84 184
18187.11 207
18188.39 201
18189.66 206
18190.93 179
18192.21 181
18193.48 179
18194.75 194
18196.03 198
18197.30 189
18198.57 204
18199.85 181
18201.12 195
18202.39 174
18203.67 193
18204.94 211
18206.22 191
18207.49 189
18208.76 191
18210.04 186
18211.31 193
18212.59 180
18213.86 200
18215.13 189
18216.41 180
18217.68 210
18218.96 199
18220.23 205
18221.51 185
18222.78 172
18224.05 187
18225.33 185
18226.60 193
18227.88 205
18229.15 222
18230.43 210
18231.70 197
18232.98 211
18234.25 197
18235.53 204
18236.80 193
18238.08 194
18239.35 187
18240.63 185
18241.90 182
18243.18 176
18244.45 188
18245.73 188
18247.00 216
18248.28 199
18249.55 174
18250.83 196
18252.10 196
18253.38 190
18254.65 206
18255.93 228
18257.21 210
18258.48 192
18259.76 178
18261.03 193
18262.31 198
18263.58 199
18264.86 194
18266.14 203
18267.41 205
18268.69 184
18269.96 207
18271.24 209
18272.52 196
18273.79 170
18275.07 219
18276.35 188
18277.62 196
18278.90 200
18280.17 220
18281.45 162
18282.73 190
18284.00 173
18285.28 179
18286.56 201
18287.83 187
18289.11 190
18290.39 196
18291.66 177
18292.94 183
18294.22 177
18295.50 163
18296.77 184
18298.05 179
18299.33 207
18300.60 194
18301.88 169
18303.16 190
18304.43 215
18305.71 195
18306.99 182
18308.27 180
18309.54 202
18310.82 190
18312.10 184
18313.38 181
18314.65 208
18315.93 230
18317.21 213
18318.49 194
18319.77 185
18321.04 194
18322.32 203
18323.60 194
18324.88 182
18326.16 200
18327.43 172
18328.71 192
18329.99 197
18331.27 188
18332.55 189
18333.82 197
18335.10 203
18336.38 200
18337.66 185
18338.94 176
18340.22 214
18341.50 195
18342.77 179
18344.05 192
18345.33 182
18346.61 190
18347.89 199
18349.17 186
18350.45 194
18351.73 190
18353.00 206
18354.28 196
18355.56 195
18356.84 178
18358.12 173
18359.40 177
18360.68 190
18361.96 189
18363.24 183
18364.52 183
18365.80 189
18367.08 216
18368.36 184
18369.64 205
18370.91 193
18372.19 169
18373.47 171
18374.75 174
18376.03 210
18377.31 182
18378.59 189
18379.87 189
18381.15 191
18382.43 189
18383.71 177
18384.99 193
18386.27 194
18387.55 187
18388.83 186
18390.11 185
18391.39 215
18392.67 195
18393.95 184
18395.24 183
18396.52 187
18397.80 192
18399.08 193
18400.36 184
18401.64 185
18402.92 178
18404.20 203
18405.48 166
18406.76 182
18408.04 181
18409.32 177
18410.60 176
18411.89 191
18413.17 180
18414.45 168
18415.73 203
18417.01 203
18418.29 179
18419.57 168
18420.85 177
18422.13 187
18423.42 184
18424.70 200
18425.98 166
18427.26 200
18428.54 204
18429.82 192
18431.11 180
18432.39 186
18433.67 186
18434.95 187
18436.23 197
18437.51 164
18438.80 177
18440.08 195
18441.36 175
18442.64 190
18443.93 174
18445.21 164
18446.49 196
18447.77 175
18449.05 186
18450.34 189
18451.62 191
18452.90 158
18454.18 195
18455.47 186
18456.75 195
18458.03 190
18459.31 163
18460.60 179
18461.88 172
18463.16 192
18464.45 165
18465.73 191
18467.01 185
18468.29 190
18469.58 174
18470.86 173
18472.14 177
18473.43 182
18474.71 191
18475.99 194
18477.28 191
18478.56 192
18479.84 182
18481.13 211
18482.41 190
18483.69 177
18484.98 192
18486.26 180
18487.54 188
18488.83 184
18490.11 202
18491.40 189
18492.68 176
18493.96 164
18495.25 189
18496.53 203
18497.81 208
18499.10 175
18500.38 179
18501.67 192
18502.95 183
18504.24 194
18505.52 199
18506.80 202
18508.09 180
18509.37 170
18510.66 193
18511.94 199
18513.23 186
18514.51 171
18515.80 174
18517.08 181
18518.37 191
18519.65 212
18520.93 203
18522.22 218
18523.50 203
18524.79 176
18526.07 192
18527.36 175
18528.64 199
18529.93 187
18531.21 195
18532.50 180
18533.79 187
18535.07 203
18536.36 214
18537.64 211
18538.93 202
18540.21 215
18541.50 199
18542.78 193
18544.07 203
18545.35 210
18546.64 191
18547.93 191
18549.21 201
18550.50 205
18551.78 196
18553.07 189
18554.36 212
18555.64 204
18556.93 218
18558.21 216
18559.50 206
18560.79 177
18562.07 197
18563.36 221
18564.64 226
18565.93 188
18567.22 207
18568.50 214
18569.79 213
18571.08 197
18572.36 193
18573.65 193
18574.94 209
18576.22 199
18577.51 213
18578.80 189
18580.08 198
18581.37 209
18582.66 221
18583.95 211
18585.23 203
18586.52 215
18587.81 220
18589.09 226
18590.38 195
18591.67 200
18592.96 231
18594.24 234
18595.53 231
18596.82 204
18598.11 228
18599.39 207
18600.68 205
18601.97 211
18603.26 218
18604.54 245
18605.83 223
18607.12 209
18608.41 227
18609.69 202
18610.98 224
18612.27 210
18613.56 223
18614.85 207
18616.13 217
18617.42 222
18618.71 186
18620.00 216
18621.29 213
18622.58 211
18623.86 211
18625.15 208
18626.44 191
18627.73 191
18629.02 223
18630.31 228
18631.60 210
18632.88 194
18634.17 219
18635.46 205
18636.75 243
18638.04 198
18639.33 224
18640.62 202
18641.91 208
18643.20 207
18644.48 204
18645.77 211
18647.06 237
18648.35 205
18649.64 212
18650.93 203
18652.22 215
18653.51 207
18654.80 202
18656.09 213
18657.38 206
18658.67 202
18659.96 200
18661.25 184
18662.54 179
18663.83 201
18665.12 227
18666.41 191
18667.70 189
18668.99 202
18670.28 206
18671.57 205
18672.86 218
18674.15 206
18675.44 207
18676.73 191
18678.02 213
18679.31 196
18680.60 188
18681.89 187
18683.18 185
18684.47 182
18685.76 198
18687.05 162
18688.34 177
18689.63 191
18690.92 201
18692.21 185
18693.50 190
18694.79 176
18696.08 188
18697.38 191
18698.67 197
18699.96 179
18701.25 196
18702.54 210
18703.83 200
18705.12 202
18706.41 195
18707.70 192
18709.00 195
18710.29 182
18711.58 208
18712.87 199
18714.16 200
18715.45 187
18716.74 177
18718.04 175
18719.33 199
18720.62 195
18721.91 192
18723.20 177
18724.50 197
18725.79 195
18727.08 193
18728.37 198
18729.66 190
18730.96 190
18732.25 201
18733.54 209
18734.83 197
18736.12 186
18737.42 198
18738.71 206
18740.00 187
18741.29 219
18742.59 170
18743.88 176
18745.17 205
18746.46 201
18747.76 204
18749.05 176
18750.34 192
18751.63 192
18752.93 208
18754.22 210
18755.51 168
18756.81 196
18758.10 215
18759.39 208
18760.69 216
18761.98 204
18763.27 225
18764.56 188
18765.86 198
18767.15 197
18768.44 179
18769.74 192
18771.03 199
18772.33 177
18773.62 176
18774.91 183
18776.21 202
18777.50 190
18778.79 206
18780.09 197
18781.38 184
18782.67 179
18783.97 199
18785.26 206
18786.56 209
18787.85 188
18789.14 193
18790.44 207
18791.73 204
18793.03 186
18794.32 215
18795.62 203
18796.91 221
18798.20 201
18799.50 175
18800.79 201
18802.09 207
18803.38 209
18804.68 192
18805.97 210
18807.27 206
18808.56 182
18809.86 192
18811.15 189
18812.45 184
18813.74 182
18815.04 228
18816.33 216
18817.63 222
18818.92 201
18820.22 202
18821.51 194
18822.81 195
18824.10 197
18825.40 215
18826.69 205
18827.99 210
18829.28 207
18830.58 213
18831.87 194
18833.17 199
18834.47 218
18835.76 214
18837.06 205
18838.35 188
18839.65 190
18840.95 210
18842.24 194
18843.54 176
18844.83 198
18846.13 198
18847.43 213
18848.72 194
18850.02 175
18851.31 188
18852.61 194
18853.91 191
18855.20 180
18856.50 203
18857.80 192
18859.09 192
18860.39 188
18861.69 205
18862.98 198
18864.28 218
18865.58 199
18866.87 164
18868.17 171
18869.47 185
18870.76 184
18872.06 162
18873.36 197
18874.65 170
18875.95 179
18877.25 177
18878.54 209
18879.84 205
18881.14 168
18882.44 179
18883.73 204
18885.03 193
18886.33 200
18887.63 192
18888.92 179
18890.22 186
18891.52 149
18892.82 169
18894.11 192
18895.41 182
18896.71 191
18898.01 199
18899.31 188
18900.60 174
18901.90 176
18903.20 182
18904.50 167
18905.80 150
18907.09 163
18908.39 170
18909.69 198
18910.99 173
18912.29 178
18913.59 191
18914.88 196
18916.18 191
18917.48 181
18918.78 152
18920.08 192
18921.38 197
18922.67 183
18923.97 198
18925.27 174
18926.57 165
18927.87 176
18929.17 183
18930.47 168
18931.77 179
18933.07 174
18934.37 202
18935.66 175
18936.96 173
18938.26 174
18939.56 184
18940.86 194
18942.16 186
18943.46 176
18944.76 170
18946.06 180
18947.36 176
18948.66 177
18949.96 164
18951.26 186
18952.56 174
18953.86 187
18955.16 173
18956.46 164
18957.76 162
18959.06 151
18960.36 177
18961.66 177
18962.96 187
18964.26 185
18965.56 203
18966.86 154
18968.16 168
18969.46 174
18970.76 185
18972.06 195
18973.36 176
18974.66 172
18975.96 171
18977.26 154
18978.56 195
18979.86 195
18981.16 183
18982.46 176
18983.76 191
18985.06 183
18986.37 191
18987.67 165
18988.97 177
18990.27 189
18991.57 177
18992.87 167
18994.17 175
18995.47 207
18996.77 167
18998.07 167
18999.38 177
19000.68 193
19001.98 169
19003.28 153
19004.58 183
19005.88 195
19007.18 158
19008.49 170
19009.79 215
19011.09 203
19012.39 171
19013.69 170
19015.00 186
19016.30 178
19017.60 167
19018.90 173
19020.20 184
19021.51 172
19022.81 195
19024.11 164
19025.41 168
19026.71 191
19028.02 186
19029.32 176
19030.62 167
19031.92 165
19033.23 160
19034.53 188
19035.83 176
19037.13 174
19038.44 174
19039.74 188
19041.04 181
19042.34 170
19043.65 175
19044.95 183
19046.25 177
19047.56 175
19048.86 182
19050.16 179
19051.47 200
19052.77 189
19054.07 197
19055.37 161
19056.68 195
19057.98 182
19059.28 175
19060.59 161
19061.89 162
19063.20 157
19064.50 181
19065.80 186
19067.11 175
19068.41 201
19069.71 198
19071.02 162
19072.32 171
19073.62 155
19074.93 184
19076.23 186
19077.54 179
19078.84 176
19080.14 161
19081.45 174
19082.75 177
19084.06 162
19085.36 174
19086.67 172
19087.97 174
19089.27 179
19090.58 159
19091.88 183
19093.19 175
19094.49 187
19095.80 183
19097.10 175
19098.41 176
19099.71 174
19101.02 176
19102.32 168
19103.63 175
19104.93 178
19106.24 187
19107.54 169
19108.85 170
19110.15 151
19111.46 177
19112.76 185
19114.07 180
19115.37 180
19116.68 191
19117.98 166
19119.29 167
19120.59 171
19121.90 158
19123.20 169
19124.51 139
19125.82 159
19127.12 172
19128.43 180
19129.73 182
19131.04 165
19132.34 171
19133.65 174
19134.96 172
19136.26 165
19137.57 163
19138.87 174
19140.18 186
19141.49 184
19142.79 170
19144.10 162
19145.41 169
19146.71 174
19148.02 164
19149.32 176
19150.63 160
19151.94 178
19153.24 194
19154.55 172
19155.86 172
19157.16 170
19158.47 164
19159.78 160
19161.08 159
19162.39 169
19163.70 159
19165.01 172
19166.31 163
19167.62 171
19168.93 169
19170.23 180
19171.54 180
19172.85 162
19174.16 178
19175.46 160
19176.77 171
19178.08 143
19179.39 175
19180.69 156
19182.00 179
19183.31 163
19184.62 186
19185.92 162
19187.23 167
19188.54 185
19189.85 184
19191.15 179
19192.46 158
19193.77 170
19195.08 154
19196.39 161
19197.69 170
19199.00 194
19200.31 189
19201.62 182
19202.93 181
19204.24 158
19205.54 160
19206.85 162
19208.16 180
19209.47 187
19210.78 183
19212.09 181
19213.40 191
19214.70 175
19216.01 183
19217.32 170
19218.63 164
19219.94 171
19221.25 189
19222.56 158
19223.87 183
19225.18 175
19226.48 193
19227.79 184
19229.10 172
19230.41 177
19231.72 164
19233.03 152
19234.34 172
19235.65 170
19236.96 164
19238.27 177
19239.58 161
19240.89 166
19242.20 166
19243.51 162
19244.82 193
19246.13 162
19247.44 158
19248.75 169
19250.06 201
19251.37 167
19252.67 168
19253.98 182
19255.30 175
19256.61 178
19257.92 174
19259.23 156
19260.54 166
19261.85 165
19263.16 167
19264.47 153
19265.78 175
19267.09 180
19268.40 166
19269.71 171
19271.02 180
19272.33 163
19273.64 181
19274.95 187
19276.26 166
19277.57 173
19278.88 158
19280.19 167
19281.51 157
19282.82 162
19284.13 165
19285.44 168
19286.75 162
19288.06 166
19289.37 151
19290.68 160
19291.99 157
19293.31 165
19294.62 187
19295.93 159
19297.24 174
19298.55 184
19299.86 171
19301.18 166
19302.49 195
19303.80 178
19305.11 163
19306.42 177
19307.73 169
19309.05 170
19310.36 171
19311.67 175
19312.98 156
19314.29 192
19315.61 176
19316.92 169
19318.23 164
19319.54 172
19320.85 161
19322.17 149
19323.48 164
19324.79 187
19326.10 161
19327.42 165
19328.73 165
19330.04 151
19331.35 152
19332.67 161
19333.98 167
19335.29 160
19336.61 152
19337.92 173
19339.23 162
19340.54 157
19341.86 183
19343.17 177
19344.48 168
19345.80 160
19347.11 166
19348.42 172
19349.74 170
19351.05 173
19352.36 171
19353.68 143
19354.99 151
19356.30 165
19357.62 149
19358.93 169
19360.24 163
19361.56 175
19362.87 156
19364.19 153
19365.50 181
19366.81 162
19368.13 166
19369.44 154
19370.75 158
19372.07 176
19373.38 172
19374.70 159
19376.01 173
19377.33 151
19378.64 167
19379.95 145
19381.27 176
19382.58 163
19383.90 139
19385.21 180
19386.53 192
19387.84 181
19389.16 169
19390.47 154
19391.78 157
19393.10 164
19394.41 149
19395.73 159
19397.04 174
19398.36 186
19399.67 166
19400.99 170
19402.30 161
19403.62 171
19404.93 156
19406.25 167
19407.56 170
19408.88 173
19410.20 166
19411.51 164
19412.83 181
19414.14 166
19415.46 168
19416.77 161
19418.09 177
19419.40 161
19420.72 183
19422.03 175
19423.35 179
19424.67 180
19425.98 174
19427.30 177
19428.61 163
19429.93 154
19431.25 177
19432.56 154
19433.88 164
19435.19 164
19436.51 172
19437.83 157
19439.14 153
19440.46 176
19441.78 182
19443.09 166
19444.41 169
19445.73 183
19447.04 190
19448.36 178
19449.68 171
19450.99 186
19452.31 172
19453.63 161
19454.94 184
19456.26 188
19457.58 173
19458.89 164
19460.21 164
19461.53 164
19462.84 156
19464.16 176
19465.48 151
19466.80 144
19468.11 178
19469.43 164
19470.75 186
19472.07 174
19473.38 174
19474.70 203
19476.02 201
19477.34 152
19478.65 163
19479.97 175
19481.29 165
19482.61 166
19483.92 186
19485.24 172
19486.56 174
19487.88 182
19489.20 154
19490.51 149
19491.83 162
19493.15 163
19494.47 166
19495.79 150
19497.10 191
19498.42 164
19499.74 172
19501.06 169
19502.38 165
19503.70 181
19505.02 164
19506.33 157
19507.65 163
19508.97 164
19510.29 174
19511.61 180
19512.93 155
19514.25 154
19515.57 159
19516.88 189
19518.20 179
19519.52 168
19520.84 191
19522.16 163
19523.48 177
19524.80 164
19526.12 158
19527.44 173
19528.76 142
19530.08 175
19531.40 166
19532.71 141
19534.03 155
19535.35 163
19536.67 158
19537.99 164
19539.31 169
19540.63 152
19541.95 157
19543.27 169
19544.59 155
19545.91 177
19547.23 188
19548.55 155
19549.87 177
19551.19 148
19552.51 141
19553.83 160
19555.15 182
19556.47 155
19557.79 153
19559.11 161
19560.43 159
19561.75 169
19563.08 163
19564.40 172
19565.72 150
19567.04 166
19568.36 163
19569.68 184
19571.00 174
19572.32 183
19573.64 165
19574.96 161
19576.28 176
19577.60 167
19578.92 174
19580.25 166
19581.57 168
19582.89 171
19584.21 162
19585.53 165
19586.85 192
19588.17 162
19589.49 191
19590.82 169
19592.14 159
19593.46 166
19594.78 165
19596.10 173
19597.42 185
19598.75 146
19600.07 163
19601.39 165
19602.71 172
19604.03 166
19605.35 167
19606.68 170
19608.00 161
19609.32 169
19610.64 174
19611.96 157
19613.29 168
19614.61 171
19615.93 170
19617.25 164
19618.58 153
19619.90 184
19621.22 201
19622.54 146
19623.87 146
19625.19 167
19626.51 180
19627.83 152
19629.16 168
19630.48 168
19631.80 182
19633.13 176
19634.45 170
19635.77 169
19637.09 179
19638.42 164
19639.74 175
19641.06 179
19642.39 184
19643.71 183
19645.03 173
19646.36 182
19647.68 156
19649.00 176
19650.33 182
19651.65 161
19652.97 167
19654.30 169
19655.62 173
19656.94 190
19658.27 164
19659.59 182
19660.92 157
19662.24 171
19663.56 180
19664.89 180
19666.21 193
19667.54 139
19668.86 183
19670.18 161
19671.51 166
19672.83 159
19674.16 167
19675.48 167
19676.80 180
19678.13 152
19679.45 166
19680.78 161
19682.10 162
19683.43 172
19684.75 161
19686.08 174
19687.40 159
19688.73 160
19690.05 181
19691.38 165
19692.70 181
19694.02 176
19695.35 174
19696.67 187
19698.00 155
19699.33 165
19700.65 161
19701.98 149
19703.30 169
19704.63 151
19705.95 165
19707.28 159
19708.60 179
19709.93 173
19711.25 175
19712.58 170
19713.90 157
19715.23 156
19716.56 169
19717.88 162
19719.21 171
19720.53 162
19721.86 163
19723.18 154
19724.51 168
19725.84 155
19727.16 152
19728.49 157
19729.81 165
19731.14 141
19732.47 146
19733.79 187
19735.12 162
19736.45 172
19737.77 153
19739.10 155
19740.42 151
19741.75 147
19743.08 170
19744.40 156
19745.73 161
19747.06 169
19748.38 170
19749.71 132
19751.04 162
19752.37 170
19753.69 165
19755.02 156
19756.35 153
19757.67 172
19759.00 159
19760.33 168
19761.65 159
19762.98 179
19764.31 180
19765.64 158
19766.96 147
19768.29 185
19769.62 157
19770.95 159
19772.27 165
19773.60 158
19774.93 149
19776.26 150
19777.58 143
19778.91 174
19780.24 166
19781.57 155
19782.90 179
19784.22 165
19785.55 148
19786.88 155
19788.21 171
19789.54 178
19790.86 140
19792.19 166
19793.52 176
19794.85 143
19796.18 170
19797.51 138
19798.83 175
19800.16 157
19801.49 181
19802.82 178
19804.15 152
19805.48 139
19806.81 153
19808.13 180
19809.46 163
19810.79 166
19812.12 171
19813.45 153
19814.78 178
19816.11 161
19817.44 183
19818.77 164
19820.10 151
19821.42 160
19822.75 164
19824.08 180
19825.41 160
19826.74 157
19828.07 147
19829.40 183
19830.73 137
19832.06 160
19833.39 162
19834.72 160
19836.05 151
19837.38 158
19838.71 186
19840.04 148
19841.37 170
19842.70 165
19844.03 173
19845.36 173
19846.69 138
19848.02 162
19849.35 164
19850.68 158
19852.01 167
19853.34 163
19854.67 149
19856.00 143
19857.33 172
19858.66 154
19859.99 148
19861.32 151
19862.65 164
19863.98 172
19865.31 153
19866.64 167
19867.97 167
19869.30 172
19870.64 157
19871.97 149
19873.30 160
19874.63 144
19875.96 153
19877.29 143
19878.62 148
19879.95 146
19881.28 161
19882.62 174
19883.95 154
19885.28 163
19886.61 156
19887.94 179
19889.27 149
19890.60 157
19891.94 162
19893.27 175
19894.60 158
19895.93 171
19897.26 161
19898.59 152
19899.93 154
19901.26 150
19902.59 164
19903.92 152
19905.25 143
19906.59 152
19907.92 172
19909.25 144
19910.58 160
19911.91 157
19913.25 169
19914.58 169
19915.91 169
19917.24 175
19918.58 177
19919.91 151
19921.24 160
19922.57 166
19923.91 178
19925.24 166
19926.57 146
19927.90 174
19929.24 170
19930.57 169
19931.90 184
19933.24 140
19934.57 151
19935.90 152
19937.23 161
19938.57 159
19939.90 141
19941.23 159
19942.57 183
19943.90 169
19945.23 175
19946.57 165
19947.90 175
19949.23 166
19950.57 183
19951.90 151
19953.24 152
19954.57 143
19955.90 184
19957.24 162
19958.57 153
19959.90 172
19961.24 177
19962.57 180
19963.91 149
19965.24 149
19966.57 159
19967.91 167
19969.24 163
19970.58 161
19971.91 161
19973.24 148
19974.58 157
19975.91 160
19977.25 165
19978.58 179
19979.92 152
19981.25 142
19982.59 164
19983.92 175
19985.26 153
19986.59 171
19987.92 179
19989.26 157
19990.59 142
19991.93 155
19993.26 158
19994.60 140
19995.93 165
19997.27 147
19998.60 162
19999.94 149
20001.28 166
20002.61 169
20003.95 165
20005.28 161
20006.62 174
20007.95 179
20009.29 160
20010.62 173
20011.96 178
20013.29 162
20014.63 166
20015.97 179
20017.30 157
20018.64 158
20019.97 172
20021.31 159
20022.64 177
20023.98 162
20025.32 178
20026.65 151
20027.99 178
20029.32 171
20030.66 176
20032.00 158
20033.33 145
20034.67 163
20036.01 177
20037.34 195
20038.68 190
20040.02 165
20041.35 162
20042.69 167
20044.03 174
20045.36 163
20046.70 185
20048.04 202
20049.37 197
20050.71 167
20052.05 190
20053.38 177
20054.72 170
20056.06 184
20057.39 164
20058.73 165
20060.07 171
20061.41 168
20062.74 166
20064.08 160
20065.42 173
20066.76 165
20068.09 204
20069.43 180
20070.77 186
20072.11 154
20073.44 151
20074.78 166
20076.12 169
20077.46 159
20078.79 158
20080.13 169
20081.47 174
20082.81 156
20084.15 150
20085.48 142
20086.82 165
20088.16 166
20089.50 180
20090.84 173
20092.17 158
20093.51 163
20094.85 178
20096.19 187
20097.53 192
20098.87 145
20100.20 164
20101.54 155
20102.88 163
20104.22 167
20105.56 155
20106.90 185
20108.24 168
20109.58 161
20110.91 162
20112.25 166
20113.59 181
20114.93 159
20116.27 165
20117.61 172
20118.95 168
20120.29 155
20121.63 181
20122.97 163
20124.31 174
20125.65 174
20126.98 168
20128.32 169
20129.66 187
20131.00 193
20132.34 178
20133.68 182
20135.02 154
20136.36 168
