# Supplementary material for: MALDI-TOF MS typing enables the classification of brewing yeasts of the genus Saccharomyces to major beer styles
Source: PLoS One. 2017 Aug 9;12(8):e0181694. doi: 10.1371/journal.pone.0181694 (PMC5549903; doi:10.1371/journal.pone.0181694)
Supplement: S18 File — The directory includes 30 raw files and was zipped to “.zip”; the folder has one strain with 30 spectra; S1 Text explains the raw files with an example and Table 1 represents the yeast strain used within the experiment. (ZIP) [file pone.0181694.s021.zip › 52/FK28-Z-OG-Koe-Koe-YPG-18h-E-E_2016-10-03_5_0_E7_1.dat]

1998.43 3045
1998.85 2989
1999.27 2936
1999.69 2833
2000.11 3041
2000.54 2880
2000.96 3060
2001.38 2955
2001.80 2922
2002.23 2945
2002.65 2953
2003.07 2994
2003.49 3035
2003.92 3049
2004.34 3137
2004.76 3124
2005.18 3245
2005.61 3381
2006.03 3386
2006.45 3423
2006.87 3435
2007.30 3518
2007.72 3400
2008.14 3542
2008.57 3550
2008.99 3427
2009.41 3161
2009.84 3111
2010.26 3166
2010.68 3123
2011.11 2972
2011.53 2827
2011.95 2809
2012.38 2878
2012.80 2886
2013.22 2838
2013.65 2816
2014.07 2773
2014.49 2764
2014.92 2979
2015.34 2920
2015.77 2907
2016.19 2873
2016.61 2922
2017.04 2840
2017.46 2935
2017.89 2993
2018.31 2962
2018.73 3101
2019.16 3080
2019.58 2986
2020.01 3081
2020.43 3123
2020.85 3089
2021.28 2819
2021.70 2891
2022.13 2918
2022.55 2983
2022.98 2964
2023.40 2937
2023.83 2902
2024.25 2940
2024.68 2920
2025.10 3018
2025.53 2953
2025.95 3033
2026.38 3038
2026.80 2987
2027.23 3126
2027.65 3138
2028.08 3067
2028.50 3077
2028.93 3063
2029.35 3051
2029.78 2915
2030.20 3049
2030.63 3055
2031.05 3015
2031.48 3122
2031.90 3014
2032.33 2964
2032.75 3017
2033.18 2928
2033.61 3005
2034.03 2973
2034.46 3055
2034.88 3038
2035.31 3047
2035.74 3250
2036.16 3280
2036.59 3390
2037.01 3451
2037.44 3692
2037.87 3767
2038.29 3622
2038.72 3570
2039.14 3637
2039.57 3537
2040.00 3416
2040.42 3415
2040.85 3213
2041.28 3250
2041.70 3228
2042.13 3151
2042.56 3019
2042.98 3077
2043.41 3043
2043.84 2953
2044.26 2940
2044.69 3025
2045.12 3102
2045.54 2984
2045.97 2993
2046.40 3021
2046.82 3047
2047.25 3009
2047.68 2949
2048.11 3046
2048.53 2842
2048.96 2953
2049.39 2981
2049.82 2913
2050.24 2812
2050.67 2773
2051.10 2811
2051.53 2806
2051.95 2906
2052.38 3016
2052.81 2946
2053.24 2807
2053.66 2827
2054.09 2837
2054.52 3029
2054.95 2850
2055.38 2888
2055.80 2856
2056.23 2964
2056.66 2967
2057.09 2788
2057.52 2892
2057.94 2916
2058.37 2898
2058.80 2892
2059.23 2934
2059.66 2838
2060.09 2772
2060.51 2957
2060.94 2923
2061.37 2764
2061.80 2858
2062.23 3032
2062.66 3026
2063.09 2946
2063.52 3150
2063.94 3150
2064.37 3177
2064.80 3101
2065.23 3169
2065.66 3066
2066.09 2966
2066.52 3012
2066.95 3018
2067.38 3083
2067.81 3017
2068.24 2913
2068.66 2848
2069.09 2779
2069.52 2808
2069.95 2832
2070.38 2892
2070.81 2947
2071.24 3046
2071.67 3035
2072.10 3212
2072.53 3154
2072.96 3231
2073.39 3280
2073.82 3147
2074.25 3223
2074.68 3308
2075.11 3392
2075.54 3391
2075.97 3432
2076.40 3312
2076.83 3441
2077.26 3467
2077.69 3373
2078.12 3481
2078.55 3447
2078.98 3362
2079.41 3507
2079.84 3328
2080.27 3402
2080.70 3332
2081.14 3343
2081.57 3142
2082.00 3133
2082.43 3065
2082.86 2997
2083.29 3040
2083.72 2916
2084.15 3068
2084.58 2922
2085.01 3027
2085.44 3011
2085.88 2985
2086.31 2985
2086.74 2938
2087.17 2903
2087.60 2984
2088.03 3103
2088.46 3032
2088.89 2938
2089.33 3042
2089.76 2972
2090.19 3035
2090.62 3068
2091.05 2965
2091.48 3048
2091.92 3008
2092.35 3134
2092.78 3074
2093.21 2977
2093.64 2954
2094.07 2939
2094.51 2838
2094.94 2876
2095.37 2914
2095.80 2896
2096.24 2942
2096.67 2859
2097.10 2904
2097.53 2864
2097.96 2785
2098.40 2775
2098.83 2787
2099.26 2753
2099.69 2924
2100.13 2927
2100.56 2843
2100.99 2924
2101.43 2909
2101.86 2851
2102.29 2890
2102.72 2973
2103.16 2873
2103.59 2894
2104.02 2899
2104.46 2885
2104.89 2923
2105.32 2944
2105.76 3128
2106.19 3069
2106.62 2911
2107.05 2883
2107.49 2931
2107.92 2977
2108.36 2927
2108.79 2916
2109.22 2914
2109.66 2895
2110.09 2970
2110.52 2781
2110.96 2765
2111.39 2816
2111.82 2821
2112.26 2699
2112.69 2722
2113.13 2658
2113.56 2647
2113.99 2760
2114.43 2721
2114.86 2766
2115.30 2845
2115.73 2907
2116.16 2793
2116.60 2768
2117.03 2829
2117.47 2857
2117.90 2949
2118.34 2959
2118.77 2964
2119.21 2905
2119.64 2883
2120.07 2917
2120.51 2981
2120.94 3022
2121.38 2923
2121.81 2871
2122.25 2891
2122.68 2940
2123.12 2886
2123.55 2946
2123.99 2816
2124.42 2753
2124.86 2785
2125.29 2776
2125.73 2827
2126.16 2776
2126.60 2830
2127.04 2815
2127.47 2787
2127.91 2758
2128.34 2771
2128.78 2829
2129.21 2958
2129.65 2893
2130.08 2898
2130.52 3187
2130.96 3165
2131.39 3093
2131.83 3263
2132.26 3402
2132.70 3601
2133.14 3807
2133.57 3832
2134.01 3971
2134.44 4096
2134.88 4255
2135.32 4207
2135.75 4238
2136.19 4140
2136.62 3989
2137.06 3932
2137.50 3684
2137.93 3551
2138.37 3368
2138.81 3305
2139.24 3218
2139.68 3063
2140.12 2989
2140.55 2898
2140.99 2920
2141.43 2944
2141.86 2907
2142.30 2867
2142.74 2890
2143.18 2784
2143.61 2871
2144.05 2864
2144.49 2944
2144.92 2982
2145.36 3013
2145.80 3022
2146.24 3085
2146.67 3172
2147.11 3210
2147.55 3212
2147.99 3436
2148.42 3485
2148.86 3487
2149.30 3494
2149.74 3378
2150.17 3569
2150.61 3630
2151.05 3492
2151.49 3414
2151.92 3438
2152.36 3304
2152.80 3233
2153.24 3218
2153.68 3251
2154.11 3201
2154.55 3215
2154.99 3063
2155.43 3148
2155.87 3203
2156.31 3177
2156.74 3259
2157.18 3206
2157.62 3182
2158.06 3293
2158.50 3336
2158.94 3335
2159.38 3275
2159.81 3302
2160.25 3299
2160.69 3144
2161.13 3156
2161.57 3250
2162.01 3269
2162.45 3273
2162.89 3187
2163.33 3210
2163.76 3214
2164.20 3286
2164.64 3207
2165.08 3099
2165.52 3156
2165.96 3180
2166.40 3066
2166.84 3029
2167.28 2960
2167.72 3053
2168.16 2943
2168.60 3021
2169.04 3046
2169.48 3075
2169.92 3129
2170.36 3214
2170.80 3170
2171.24 3248
2171.68 3161
2172.12 3257
2172.56 3360
2173.00 3336
2173.44 3400
2173.88 3468
2174.32 3516
2174.76 3596
2175.20 3500
2175.64 3541
2176.08 3566
2176.52 3642
2176.96 3695
2177.40 3603
2177.84 3594
2178.28 3585
2178.72 3510
2179.16 3365
2179.60 3575
2180.04 3428
2180.48 3320
2180.92 3277
2181.37 3095
2181.81 3208
2182.25 3090
2182.69 3033
2183.13 3012
2183.57 3012
2184.01 3044
2184.45 3037
2184.89 3064
2185.34 3071
2185.78 2943
2186.22 3089
2186.66 3196
2187.10 3367
2187.54 3313
2187.98 3278
2188.43 3289
2188.87 3381
2189.31 3401
2189.75 3337
2190.19 3318
2190.63 3378
2191.08 3291
2191.52 3182
2191.96 3296
2192.40 3399
2192.84 3411
2193.29 3302
2193.73 3265
2194.17 3416
2194.61 3304
2195.05 3201
2195.50 3331
2195.94 3306
2196.38 3178
2196.82 3153
2197.27 3288
2197.71 3348
2198.15 3144
2198.59 3187
2199.04 3201
2199.48 3140
2199.92 3127
2200.37 3090
2200.81 3153
2201.25 3281
2201.69 3179
2202.14 3166
2202.58 3234
2203.02 3383
2203.47 3291
2203.91 3220
2204.35 3410
2204.80 3265
2205.24 3341
2205.68 3309
2206.13 3339
2206.57 3420
2207.01 3430
2207.46 3348
2207.90 3450
2208.34 3390
2208.79 3504
2209.23 3452
2209.67 3460
2210.12 3462
2210.56 3418
2211.01 3399
2211.45 3321
2211.89 3289
2212.34 3227
2212.78 3134
2213.23 3155
2213.67 3147
2214.11 3051
2214.56 2955
2215.00 3021
2215.45 3114
2215.89 3082
2216.34 3034
2216.78 2968
2217.22 2985
2217.67 3151
2218.11 3030
2218.56 3025
2219.00 3103
2219.45 3222
2219.89 3173
2220.34 3210
2220.78 3137
2221.23 3085
2221.67 3286
2222.12 3299
2222.56 3586
2223.01 3529
2223.45 3407
2223.90 3630
2224.34 3496
2224.79 3491
2225.23 3607
2225.68 3739
2226.12 3611
2226.57 3580
2227.01 3488
2227.46 3616
2227.91 3588
2228.35 3619
2228.80 3565
2229.24 3687
2229.69 3818
2230.13 3824
2230.58 4027
2231.03 4105
2231.47 4239
2231.92 4246
2232.36 4261
2232.81 4182
2233.26 4089
2233.70 4145
2234.15 4192
2234.59 4174
2235.04 4072
2235.49 3935
2235.93 3928
2236.38 3844
2236.83 3685
2237.27 3673
2237.72 3472
2238.17 3462
2238.61 3485
2239.06 3442
2239.51 3412
2239.95 3398
2240.40 3305
2240.85 3040
2241.29 3015
2241.74 2924
2242.19 3036
2242.63 3050
2243.08 2966
2243.53 3019
2243.98 3042
2244.42 3012
2244.87 3005
2245.32 2971
2245.76 3012
2246.21 3012
2246.66 3025
2247.11 3122
2247.55 2998
2248.00 3041
2248.45 3129
2248.90 2978
2249.35 3210
2249.79 3145
2250.24 3204
2250.69 3081
2251.14 3220
2251.58 3059
2252.03 3098
2252.48 3124
2252.93 3078
2253.38 3021
2253.82 2994
2254.27 2948
2254.72 3080
2255.17 3080
2255.62 2979
2256.07 3055
2256.51 3020
2256.96 3039
2257.41 2878
2257.86 2896
2258.31 3107
2258.76 3113
2259.21 3032
2259.65 3113
2260.10 3329
2260.55 3216
2261.00 3202
2261.45 3281
2261.90 3326
2262.35 3383
2262.80 3593
2263.25 3604
2263.69 3589
2264.14 3599
2264.59 3619
2265.04 3635
2265.49 3628
2265.94 3841
2266.39 3909
2266.84 3765
2267.29 3733
2267.74 3751
2268.19 3703
2268.64 3852
2269.09 3724
2269.54 3690
2269.99 3612
2270.44 3626
2270.89 3653
2271.34 3516
2271.79 3431
2272.24 3443
2272.69 3335
2273.14 3368
2273.59 3303
2274.04 3195
2274.49 3230
2274.94 3174
2275.39 3098
2275.84 3268
2276.29 3114
2276.74 2990
2277.19 3239
2277.64 3179
2278.09 3255
2278.54 3229
2278.99 3269
2279.44 3356
2279.89 3308
2280.34 3351
2280.79 3487
2281.25 3468
2281.70 3459
2282.15 3420
2282.60 3430
2283.05 3315
2283.50 3507
2283.95 3432
2284.40 3424
2284.85 3383
2285.31 3322
2285.76 3307
2286.21 3464
2286.66 3577
2287.11 3704
2287.56 3934
2288.01 3984
2288.47 3987
2288.92 4388
2289.37 4444
2289.82 4641
2290.27 4740
2290.72 4838
2291.18 5018
2291.63 5144
2292.08 5192
2292.53 5223
2292.98 5280
2293.44 5140
2293.89 4882
2294.34 4875
2294.79 4836
2295.24 4677
2295.70 4618
2296.15 4454
2296.60 4416
2297.05 4332
2297.51 4204
2297.96 3987
2298.41 3922
2298.86 3773
2299.32 3589
2299.77 3405
2300.22 3292
2300.67 3397
2301.13 3328
2301.58 3169
2302.03 3188
2302.49 3205
2302.94 3269
2303.39 3292
2303.85 3204
2304.30 3352
2304.75 3308
2305.20 3338
2305.66 3355
2306.11 3459
2306.56 3449
2307.02 3696
2307.47 3754
2307.93 3757
2308.38 3850
2308.83 3906
2309.29 3882
2309.74 3859
2310.19 3922
2310.65 3851
2311.10 3876
2311.55 3843
2312.01 3700
2312.46 3608
2312.92 3570
2313.37 3474
2313.82 3454
2314.28 3376
2314.73 3498
2315.19 3379
2315.64 3460
2316.10 3469
2316.55 3562
2317.00 3454
2317.46 3495
2317.91 3636
2318.37 3591
2318.82 3582
2319.28 3630
2319.73 3608
2320.19 3632
2320.64 3537
2321.10 3461
2321.55 3546
2322.01 3510
2322.46 3428
2322.92 3454
2323.37 3584
2323.83 3458
2324.28 3340
2324.74 3293
2325.19 3381
2325.65 3327
2326.10 3347
2326.56 3387
2327.01 3316
2327.47 3368
2327.92 3399
2328.38 3448
2328.83 3504
2329.29 3576
2329.74 3521
2330.20 3377
2330.66 3365
2331.11 3414
2331.57 3521
2332.02 3467
2332.48 3388
2332.94 3447
2333.39 3374
2333.85 3400
2334.30 3360
2334.76 3236
2335.22 3312
2335.67 3408
2336.13 3466
2336.58 3414
2337.04 3502
2337.50 3577
2337.95 3549
2338.41 3515
2338.87 3614
2339.32 3553
2339.78 3588
2340.24 3494
2340.69 3426
2341.15 3423
2341.61 3413
2342.06 3459
2342.52 3585
2342.98 3452
2343.43 3328
2343.89 3355
2344.35 3499
2344.81 3474
2345.26 3556
2345.72 3501
2346.18 3468
2346.63 3622
2347.09 3699
2347.55 3545
2348.01 3451
2348.46 3458
2348.92 3504
2349.38 3509
2349.84 3373
2350.29 3431
2350.75 3540
2351.21 3512
2351.67 3300
2352.13 3398
2352.58 3373
2353.04 3430
2353.50 3496
2353.96 3333
2354.41 3321
2354.87 3239
2355.33 3206
2355.79 3224
2356.25 3240
2356.71 3163
2357.16 3174
2357.62 3394
2358.08 3366
2358.54 3371
2359.00 3362
2359.46 3467
2359.91 3360
2360.37 3323
2360.83 3448
2361.29 3458
2361.75 3373
2362.21 3293
2362.67 3397
2363.13 3443
2363.58 3391
2364.04 3343
2364.50 3323
2364.96 3346
2365.42 3398
2365.88 3385
2366.34 3400
2366.80 3405
2367.26 3404
2367.72 3315
2368.18 3237
2368.64 3167
2369.10 3227
2369.55 3224
2370.01 3191
2370.47 3098
2370.93 3143
2371.39 3218
2371.85 3082
2372.31 3129
2372.77 3330
2373.23 3323
2373.69 3447
2374.15 3555
2374.61 3547
2375.07 3533
2375.53 3580
2375.99 3535
2376.45 3588
2376.91 3492
2377.37 3427
2377.83 3442
2378.29 3317
2378.75 3353
2379.21 3337
2379.68 3292
2380.14 3288
2380.60 3309
2381.06 3337
2381.52 3396
2381.98 3407
2382.44 3379
2382.90 3332
2383.36 3352
2383.82 3311
2384.28 3296
2384.74 3317
2385.20 3274
2385.67 3296
2386.13 3259
2386.59 3155
2387.05 3163
2387.51 3283
2387.97 3205
2388.43 3230
2388.89 3151
2389.36 3288
2389.82 3310
2390.28 3196
2390.74 3189
2391.20 3215
2391.66 3238
2392.13 3273
2392.59 3202
2393.05 3150
2393.51 3148
2393.97 3075
2394.43 3031
2394.90 3118
2395.36 3071
2395.82 3111
2396.28 2989
2396.74 3031
2397.21 3130
2397.67 3107
2398.13 3022
2398.59 3097
2399.06 3007
2399.52 3047
2399.98 3044
2400.44 2963
2400.91 3006
2401.37 3110
2401.83 2961
2402.29 3012
2402.76 3051
2403.22 3043
2403.68 3089
2404.14 3125
2404.61 3077
2405.07 3099
2405.53 3230
2406.00 3146
2406.46 3092
2406.92 3082
2407.39 3105
2407.85 3045
2408.31 3067
2408.78 3095
2409.24 3081
2409.70 3032
2410.17 3097
2410.63 3164
2411.09 3101
2411.56 3068
2412.02 3183
2412.48 3035
2412.95 3143
2413.41 3262
2413.87 3405
2414.34 3471
2414.80 3558
2415.27 3653
2415.73 3734
2416.19 3907
2416.66 4114
2417.12 4158
2417.59 4116
2418.05 4349
2418.51 4336
2418.98 4021
2419.44 4081
2419.91 4012
2420.37 3858
2420.84 3795
2421.30 3985
2421.77 3979
2422.23 3683
2422.69 3751
2423.16 3669
2423.62 3654
2424.09 3540
2424.55 3444
2425.02 3277
2425.48 3243
2425.95 3222
2426.41 3027
2426.88 3171
2427.34 3104
2427.81 3053
2428.27 3108
2428.74 3100
2429.20 2924
2429.67 3037
2430.13 3096
2430.60 3155
2431.07 3158
2431.53 3209
2432.00 3313
2432.46 3333
2432.93 3303
2433.39 3231
2433.86 3411
2434.32 3518
2434.79 3419
2435.26 3457
2435.72 3541
2436.19 3592
2436.65 3741
2437.12 3950
2437.59 4124
2438.05 4246
2438.52 4383
2438.98 4374
2439.45 4544
2439.92 4554
2440.38 4460
2440.85 4509
2441.32 4348
2441.78 4163
2442.25 4128
2442.72 4096
2443.18 3774
2443.65 3602
2444.12 3487
2444.58 3486
2445.05 3406
2445.52 3336
2445.98 3398
2446.45 3168
2446.92 3201
2447.38 3316
2447.85 3238
2448.32 3244
2448.78 3251
2449.25 3204
2449.72 3202
2450.19 3174
2450.65 3267
2451.12 3184
2451.59 3312
2452.06 3226
2452.52 3147
2452.99 3184
2453.46 3176
2453.93 3287
2454.39 3208
2454.86 3261
2455.33 3153
2455.80 3069
2456.26 3126
2456.73 3166
2457.20 3168
2457.67 3126
2458.14 3188
2458.60 3158
2459.07 3120
2459.54 3175
2460.01 3120
2460.48 3194
2460.95 3228
2461.41 3327
2461.88 3252
2462.35 3424
2462.82 3350
2463.29 3286
2463.76 3456
2464.22 3500
2464.69 3570
2465.16 3489
2465.63 3431
2466.10 3446
2466.57 3487
2467.04 3496
2467.51 3419
2467.97 3263
2468.44 3363
2468.91 3308
2469.38 3190
2469.85 3254
2470.32 3155
2470.79 3018
2471.26 3013
2471.73 3005
2472.20 3005
2472.67 2951
2473.14 2947
2473.61 2909
2474.07 2898
2474.54 3022
2475.01 3090
2475.48 3028
2475.95 3130
2476.42 3325
2476.89 3326
2477.36 3330
2477.83 3485
2478.30 3648
2478.77 3576
2479.24 3592
2479.71 3637
2480.18 3540
2480.65 3519
2481.12 3415
2481.59 3433
2482.06 3296
2482.53 3281
2483.00 3305
2483.47 3333
2483.95 3183
2484.42 3199
2484.89 3189
2485.36 3187
2485.83 3261
2486.30 3174
2486.77 3243
2487.24 3311
2487.71 3275
2488.18 3372
2488.65 3268
2489.12 3298
2489.59 3312
2490.07 3355
2490.54 3367
2491.01 3305
2491.48 3372
2491.95 3373
2492.42 3480
2492.89 3593
2493.36 3465
2493.84 3515
2494.31 3631
2494.78 3475
2495.25 3556
2495.72 3486
2496.19 3396
2496.66 3294
2497.14 3281
2497.61 3243
2498.08 3098
2498.55 3051
2499.02 3055
2499.50 3042
2499.97 3090
2500.44 3053
2500.91 3065
2501.38 3065
2501.86 3164
2502.33 3178
2502.80 3202
2503.27 3137
2503.74 3281
2504.22 3394
2504.69 3233
2505.16 3213
2505.63 3394
2506.11 3483
2506.58 3473
2507.05 3645
2507.52 3809
2508.00 3774
2508.47 3779
2508.94 3938
2509.42 3936
2509.89 3904
2510.36 3966
2510.83 3974
2511.31 3871
2511.78 3884
2512.25 3855
2512.73 3787
2513.20 3874
2513.67 3805
2514.15 3642
2514.62 3652
2515.09 3493
2515.57 3443
2516.04 3426
2516.51 3444
2516.99 3485
2517.46 3336
2517.94 3404
2518.41 3389
2518.88 3424
2519.36 3392
2519.83 3450
2520.30 3409
2520.78 3429
2521.25 3283
2521.73 3350
2522.20 3291
2522.67 3330
2523.15 3302
2523.62 3354
2524.10 3303
2524.57 3294
2525.05 3218
2525.52 3232
2525.99 3216
2526.47 3269
2526.94 3343
2527.42 3194
2527.89 3244
2528.37 3285
2528.84 3266
2529.32 3334
2529.79 3335
2530.27 3355
2530.74 3283
2531.22 3354
2531.69 3360
2532.17 3234
2532.64 3309
2533.12 3273
2533.59 3397
2534.07 3392
2534.54 3504
2535.02 3471
2535.49 3462
2535.97 3516
2536.44 3488
2536.92 3533
2537.39 3619
2537.87 3452
2538.34 3508
2538.82 3482
2539.30 3581
2539.77 3511
2540.25 3539
2540.72 3447
2541.20 3406
2541.68 3363
2542.15 3420
2542.63 3417
2543.10 3433
2543.58 3381
2544.06 3359
2544.53 3420
2545.01 3491
2545.48 3552
2545.96 3545
2546.44 3657
2546.91 3883
2547.39 3827
2547.87 3979
2548.34 4022
2548.82 3923
2549.30 3957
2549.77 4063
2550.25 4119
2550.73 4221
2551.20 4217
2551.68 4173
2552.16 4341
2552.63 4432
2553.11 4279
2553.59 4269
2554.06 4222
2554.54 4309
2555.02 4244
2555.50 4039
2555.97 3973
2556.45 3838
2556.93 3776
2557.40 3655
2557.88 3540
2558.36 3414
2558.84 3464
2559.31 3445
2559.79 3446
2560.27 3277
2560.75 3215
2561.23 3223
2561.70 3273
2562.18 3245
2562.66 3159
2563.14 3356
2563.61 3228
2564.09 3219
2564.57 3166
2565.05 3160
2565.53 3096
2566.00 3190
2566.48 3101
2566.96 3145
2567.44 3088
2567.92 3064
2568.40 3170
2568.87 3027
2569.35 3065
2569.83 3104
2570.31 3089
2570.79 3118
2571.27 3233
2571.75 3237
2572.22 3223
2572.70 3169
2573.18 3248
2573.66 3257
2574.14 3237
2574.62 3296
2575.10 3170
2575.58 3065
2576.06 3131
2576.54 3185
2577.01 3317
2577.49 3273
2577.97 3137
2578.45 3166
2578.93 3104
2579.41 3115
2579.89 3333
2580.37 3197
2580.85 3212
2581.33 3276
2581.81 3188
2582.29 3175
2582.77 3110
2583.25 3128
2583.73 3081
2584.21 3118
2584.69 3104
2585.17 3011
2585.65 3044
2586.13 3096
2586.61 3073
2587.09 3172
2587.57 3252
2588.05 3184
2588.53 3233
2589.01 3326
2589.49 3322
2589.97 3340
2590.45 3395
2590.93 3435
2591.41 3416
2591.89 3496
2592.37 3434
2592.85 3605
2593.33 3511
2593.81 3460
2594.30 3411
2594.78 3321
2595.26 3285
2595.74 3293
2596.22 3212
2596.70 3286
2597.18 3096
2597.66 3180
2598.14 3170
2598.62 3096
2599.11 3118
2599.59 3093
2600.07 2933
2600.55 3022
2601.03 3041
2601.51 2944
2601.99 3002
2602.48 3082
2602.96 3127
2603.44 3256
2603.92 3197
2604.40 3074
2604.88 3130
2605.37 3303
2605.85 3452
2606.33 3379
2606.81 3509
2607.29 3414
2607.78 3517
2608.26 3494
2608.74 3562
2609.22 3395
2609.70 3517
2610.19 3377
2610.67 3323
2611.15 3312
2611.63 3148
2612.12 3130
2612.60 3213
2613.08 3134
2613.56 3126
2614.05 3121
2614.53 3101
2615.01 3100
2615.49 3090
2615.98 3135
2616.46 3148
2616.94 3224
2617.43 3088
2617.91 3141
2618.39 3306
2618.87 3325
2619.36 3341
2619.84 3415
2620.32 3440
2620.81 3470
2621.29 3547
2621.77 3575
2622.26 3540
2622.74 3495
2623.22 3453
2623.71 3474
2624.19 3481
2624.67 3402
2625.16 3333
2625.64 3263
2626.13 3196
2626.61 3200
2627.09 3181
2627.58 3068
2628.06 3096
2628.55 3077
2629.03 3180
2629.51 3294
2630.00 3227
2630.48 3160
2630.97 3208
2631.45 3192
2631.93 3208
2632.42 3239
2632.90 3201
2633.39 3224
2633.87 3199
2634.36 3168
2634.84 3069
2635.33 3079
2635.81 3140
2636.29 3161
2636.78 2995
2637.26 3092
2637.75 3172
2638.23 3374
2638.72 3340
2639.20 3248
2639.69 3383
2640.17 3462
2640.66 3532
2641.14 3465
2641.63 3378
2642.11 3586
2642.60 3504
2643.08 3392
2643.57 3294
2644.05 3391
2644.54 3289
2645.03 3178
2645.51 3222
2646.00 3142
2646.48 3103
2646.97 3224
2647.45 3245
2647.94 3222
2648.43 3176
2648.91 3184
2649.40 3244
2649.88 3195
2650.37 3156
2650.85 3085
2651.34 3133
2651.83 3122
2652.31 3142
2652.80 3273
2653.29 3226
2653.77 3131
2654.26 3312
2654.74 3409
2655.23 3409
2655.72 3316
2656.20 3304
2656.69 3348
2657.18 3317
2657.66 3361
2658.15 3426
2658.64 3263
2659.12 3297
2659.61 3145
2660.10 3210
2660.58 3342
2661.07 3348
2661.56 3242
2662.05 3308
2662.53 3326
2663.02 3347
2663.51 3349
2663.99 3279
2664.48 3273
2664.97 3348
2665.46 3359
2665.94 3255
2666.43 3218
2666.92 3187
2667.41 3303
2667.89 3238
2668.38 3220
2668.87 3180
2669.36 3090
2669.84 3170
2670.33 3138
2670.82 3198
2671.31 3236
2671.80 3353
2672.28 3445
2672.77 3488
2673.26 3597
2673.75 3579
2674.24 3653
2674.72 3654
2675.21 3699
2675.70 3550
2676.19 3558
2676.68 3730
2677.17 3758
2677.65 3773
2678.14 3745
2678.63 3775
2679.12 3828
2679.61 3930
2680.10 3940
2680.59 3929
2681.07 4030
2681.56 4039
2682.05 4064
2682.54 4104
2683.03 3903
2683.52 3745
2684.01 3714
2684.50 3682
2684.99 3651
2685.47 3558
2685.96 3426
2686.45 3482
2686.94 3376
2687.43 3362
2687.92 3393
2688.41 3307
2688.90 3254
2689.39 3255
2689.88 3275
2690.37 3348
2690.86 3350
2691.35 3369
2691.84 3465
2692.33 3421
2692.82 3335
2693.31 3492
2693.80 3531
2694.29 3522
2694.78 3481
2695.27 3622
2695.76 3794
2696.25 3765
2696.74 3884
2697.23 3942
2697.72 3955
2698.21 3989
2698.70 4128
2699.19 4189
2699.68 4115
2700.17 4212
2700.66 4340
2701.15 4360
2701.64 4278
2702.13 4206
2702.62 4113
2703.11 3883
2703.61 3884
2704.10 3897
2704.59 3785
2705.08 3678
2705.57 3456
2706.06 3450
2706.55 3469
2707.04 3342
2707.53 3257
2708.02 3339
2708.52 3337
2709.01 3215
2709.50 3119
2709.99 3181
2710.48 3248
2710.97 3140
2711.46 3115
2711.96 3137
2712.45 3011
2712.94 2883
2713.43 3048
2713.92 3075
2714.41 3112
2714.91 3097
2715.40 3053
2715.89 3013
2716.38 2982
2716.87 3015
2717.37 3037
2717.86 3054
2718.35 2996
2718.84 3155
2719.33 3316
2719.83 3308
2720.32 3253
2720.81 3342
2721.30 3400
2721.80 3487
2722.29 3521
2722.78 3559
2723.27 3452
2723.77 3349
2724.26 3378
2724.75 3335
2725.24 3302
2725.74 3199
2726.23 3257
2726.72 3152
2727.22 3286
2727.71 3258
2728.20 3205
2728.70 3235
2729.19 3225
2729.68 3265
2730.18 3273
2730.67 3390
2731.16 3329
2731.65 3303
2732.15 3280
2732.64 3403
2733.14 3440
2733.63 3456
2734.12 3258
2734.62 3298
2735.11 3313
2735.60 3335
2736.10 3300
2736.59 3223
2737.08 3423
2737.58 3352
2738.07 3207
2738.57 3316
2739.06 3242
2739.55 3295
2740.05 3294
2740.54 3318
2741.04 3148
2741.53 3148
2742.03 3112
2742.52 3138
2743.01 3171
2743.51 3077
2744.00 2975
2744.50 2853
2744.99 2962
2745.49 3015
2745.98 2978
2746.48 3048
2746.97 3053
2747.47 3089
2747.96 3116
2748.46 3053
2748.95 2998
2749.45 3045
2749.94 2907
2750.44 2931
2750.93 2915
2751.43 3005
2751.92 3061
2752.42 2942
2752.91 3021
2753.41 3155
2753.90 3172
2754.40 3096
2754.89 3096
2755.39 3195
2755.88 3198
2756.38 3228
2756.87 3158
2757.37 3154
2757.87 3228
2758.36 3172
2758.86 3198
2759.35 3248
2759.85 3146
2760.35 3276
2760.84 3286
2761.34 3272
2761.83 3293
2762.33 3314
2762.83 3299
2763.32 3239
2763.82 3161
2764.31 3089
2764.81 3086
2765.31 3053
2765.80 3108
2766.30 2976
2766.80 3008
2767.29 3138
2767.79 3137
2768.29 3183
2768.78 3191
2769.28 3115
2769.78 3291
2770.27 3261
2770.77 3270
2771.27 3410
2771.76 3539
2772.26 3495
2772.76 3358
2773.26 3554
2773.75 3411
2774.25 3458
2774.75 3526
2775.24 3443
2775.74 3604
2776.24 3607
2776.74 3566
2777.23 3550
2777.73 3584
2778.23 3449
2778.73 3410
2779.22 3421
2779.72 3376
2780.22 3285
2780.72 3266
2781.21 3286
2781.71 3222
2782.21 3135
2782.71 3270
2783.21 3306
2783.70 3395
2784.20 3346
2784.70 3266
2785.20 3331
2785.70 3344
2786.20 3317
2786.69 3276
2787.19 3303
2787.69 3254
2788.19 3293
2788.69 3328
2789.19 3385
2789.68 3359
2790.18 3278
2790.68 3413
2791.18 3370
2791.68 3371
2792.18 3418
2792.68 3423
2793.18 3548
2793.67 3724
2794.17 3688
2794.67 3719
2795.17 3895
2795.67 3875
2796.17 3939
2796.67 4198
2797.17 4178
2797.67 4186
2798.17 4321
2798.67 4064
2799.17 4064
2799.66 4083
2800.16 4182
2800.66 4124
2801.16 3907
2801.66 3815
2802.16 3842
2802.66 3815
2803.16 3674
2803.66 3586
2804.16 3860
2804.66 3989
2805.16 4008
2805.66 4037
2806.16 4164
2806.66 4363
2807.16 4491
2807.66 4681
2808.16 4533
2808.66 4739
2809.16 4564
2809.66 4418
2810.16 4286
2810.66 4286
2811.16 3974
2811.66 3877
2812.17 3756
2812.67 3636
2813.17 3481
2813.67 3348
2814.17 3392
2814.67 3473
2815.17 3428
2815.67 3491
2816.17 3636
2816.67 3647
2817.17 3616
2817.67 3566
2818.18 3611
2818.68 3690
2819.18 3717
2819.68 3741
2820.18 3672
2820.68 3810
2821.18 3717
2821.68 3704
2822.19 3611
2822.69 3457
2823.19 3399
2823.69 3409
2824.19 3428
2824.69 3444
2825.20 3327
2825.70 3329
2826.20 3292
2826.70 3207
2827.20 3193
2827.70 3183
2828.21 3210
2828.71 3172
2829.21 3221
2829.71 3223
2830.22 3245
2830.72 3201
2831.22 3191
2831.72 3115
2832.22 3151
2832.73 3120
2833.23 3083
2833.73 3117
2834.23 3230
2834.74 3088
2835.24 3108
2835.74 3225
2836.24 3241
2836.75 3222
2837.25 3305
2837.75 3311
2838.26 3195
2838.76 3290
2839.26 3261
2839.76 3273
2840.27 3257
2840.77 3295
2841.27 3275
2841.78 3334
2842.28 3314
2842.78 3188
2843.29 3313
2843.79 3374
2844.29 3277
2844.80 3310
2845.30 3425
2845.80 3473
2846.31 3364
2846.81 3358
2847.32 3322
2847.82 3400
2848.32 3420
2848.83 3365
2849.33 3369
2849.83 3250
2850.34 3160
2850.84 3176
2851.35 3290
2851.85 3333
2852.35 3105
2852.86 3053
2853.36 3001
2853.87 2993
2854.37 3087
2854.88 3035
2855.38 2937
2855.88 2967
2856.39 2950
2856.89 3020
2857.40 3154
2857.90 3101
2858.41 3047
2858.91 3180
2859.42 3143
2859.92 3126
2860.43 3177
2860.93 3174
2861.44 3166
2861.94 3175
2862.45 3131
2862.95 3107
2863.46 3098
2863.96 3092
2864.47 3078
2864.97 3064
2865.48 2979
2865.98 3037
2866.49 2994
2866.99 3088
2867.50 3083
2868.00 3066
2868.51 3065
2869.02 3021
2869.52 3044
2870.03 3173
2870.53 3161
2871.04 3182
2871.54 3070
2872.05 3191
2872.56 3238
2873.06 3116
2873.57 3146
2874.07 3195
2874.58 3247
2875.09 3145
2875.59 3116
2876.10 3172
2876.61 3210
2877.11 3259
2877.62 3259
2878.12 3247
2878.63 3372
2879.14 3304
2879.64 3465
2880.15 3472
2880.66 3417
2881.16 3581
2881.67 3549
2882.18 3715
2882.68 3921
2883.19 3859
2883.70 4047
2884.20 4227
2884.71 4429
2885.22 4594
2885.73 4754
2886.23 4905
2886.74 4995
2887.25 5145
2887.75 4982
2888.26 4906
2888.77 4944
2889.28 4635
2889.78 4536
2890.29 4271
2890.80 4199
2891.31 3979
2891.81 3874
2892.32 3747
2892.83 3714
2893.34 3795
2893.84 3726
2894.35 3535
2894.86 3624
2895.37 3685
2895.88 3684
2896.38 3639
2896.89 3678
2897.40 3622
2897.91 3746
2898.42 3968
2898.92 3959
2899.43 4097
2899.94 4226
2900.45 4436
2900.96 4463
2901.47 4570
2901.98 4654
2902.48 4629
2902.99 4560
2903.50 4689
2904.01 4745
2904.52 4650
2905.03 4814
2905.54 4734
2906.04 4674
2906.55 4465
2907.06 4409
2907.57 4314
2908.08 4032
2908.59 4036
2909.10 3931
2909.61 3727
2910.12 3558
2910.63 3597
2911.14 3486
2911.64 3512
2912.15 3486
2912.66 3472
2913.17 3492
2913.68 3391
2914.19 3504
2914.70 3503
2915.21 3482
2915.72 3531
2916.23 3406
2916.74 3519
2917.25 3453
2917.76 3369
2918.27 3417
2918.78 3354
2919.29 3310
2919.80 3330
2920.31 3392
2920.82 3424
2921.33 3409
2921.84 3511
2922.35 3601
2922.86 3633
2923.37 3785
2923.88 3908
2924.39 3954
2924.90 3993
2925.41 4000
2925.92 3960
2926.44 3790
2926.95 3844
2927.46 3907
2927.97 3631
2928.48 3582
2928.99 3512
2929.50 3544
2930.01 3400
2930.52 3387
2931.03 3440
2931.54 3421
2932.05 3302
2932.57 3335
2933.08 3437
2933.59 3522
2934.10 3609
2934.61 3609
2935.12 3495
2935.63 3521
2936.15 3577
2936.66 3577
2937.17 3448
2937.68 3484
2938.19 3438
2938.70 3380
2939.22 3426
2939.73 3560
2940.24 3546
2940.75 3426
2941.26 3506
2941.77 3559
2942.29 3552
2942.80 3623
2943.31 3535
2943.82 3539
2944.34 3608
2944.85 3695
2945.36 3579
2945.87 3711
2946.38 3656
2946.90 3666
2947.41 3546
2947.92 3551
2948.43 3573
2948.95 3541
2949.46 3549
2949.97 3592
2950.48 3520
2951.00 3471
2951.51 3389
2952.02 3417
2952.54 3390
2953.05 3272
2953.56 3307
2954.08 3332
2954.59 3371
2955.10 3323
2955.61 3219
2956.13 3202
2956.64 3260
2957.15 3265
2957.67 3239
2958.18 3349
2958.69 3351
2959.21 3408
2959.72 3431
2960.23 3444
2960.75 3473
2961.26 3348
2961.78 3394
2962.29 3468
2962.80 3528
2963.32 3449
2963.83 3372
2964.35 3361
2964.86 3503
2965.37 3335
2965.89 3349
2966.40 3474
2966.92 3451
2967.43 3405
2967.94 3481
2968.46 3402
2968.97 3301
2969.49 3314
2970.00 3476
2970.52 3433
2971.03 3426
2971.54 3401
2972.06 3413
2972.57 3404
2973.09 3269
2973.60 3313
2974.12 3298
2974.63 3348
2975.15 3321
2975.66 3381
2976.18 3391
2976.69 3396
2977.21 3356
2977.72 3290
2978.24 3412
2978.75 3490
2979.27 3295
2979.78 3353
2980.30 3385
2980.81 3442
2981.33 3432
2981.84 3486
2982.36 3528
2982.88 3694
2983.39 3781
2983.91 3750
2984.42 3765
2984.94 3784
2985.45 3841
2985.97 3764
2986.49 3808
2987.00 3921
2987.52 3783
2988.03 3798
2988.55 3792
2989.07 3757
2989.58 3740
2990.10 3764
2990.61 3902
2991.13 3909
2991.65 3729
2992.16 3704
2992.68 3868
2993.20 3956
2993.71 4070
2994.23 4290
2994.75 4408
2995.26 4513
2995.78 4730
2996.30 4832
2996.81 4943
2997.33 5019
2997.85 5000
2998.36 4954
2998.88 4986
2999.40 4991
2999.91 4922
3000.43 4855
3000.95 4821
3001.46 4937
3001.98 5264
3002.50 5519
3003.02 5666
3003.53 5916
3004.05 6247
3004.57 6216
3005.09 6266
3005.60 6207
3006.12 6081
3006.64 5865
3007.16 5506
3007.67 5199
3008.19 4983
3008.71 4859
3009.23 4529
3009.74 4209
3010.26 4006
3010.78 3968
3011.30 3813
3011.82 3756
3012.33 3878
3012.85 3935
3013.37 3920
3013.89 4076
3014.41 3925
3014.93 3941
3015.44 4122
3015.96 4263
3016.48 4316
3017.00 4426
3017.52 4500
3018.04 4385
3018.55 4411
3019.07 4380
3019.59 4269
3020.11 4239
3020.63 4241
3021.15 4126
3021.67 3974
3022.19 4068
3022.71 4187
3023.22 4082
3023.74 4032
3024.26 3930
3024.78 3993
3025.30 3948
3025.82 3857
3026.34 3834
3026.86 3814
3027.38 3674
3027.90 3713
3028.42 3730
3028.94 3674
3029.46 3499
3029.98 3538
3030.49 3487
3031.01 3573
3031.53 3581
3032.05 3560
3032.57 3417
3033.09 3496
3033.61 3556
3034.13 3634
3034.65 3597
3035.17 3719
3035.69 3629
3036.21 3528
3036.73 3715
3037.25 3568
3037.77 3598
3038.29 3509
3038.81 3578
3039.34 3558
3039.86 3400
3040.38 3455
3040.90 3543
3041.42 3382
3041.94 3422
3042.46 3590
3042.98 3568
3043.50 3467
3044.02 3583
3044.54 3597
3045.06 3654
3045.58 3506
3046.10 3502
3046.63 3522
3047.15 3588
3047.67 3614
3048.19 3571
3048.71 3371
3049.23 3433
3049.75 3348
3050.27 3281
3050.79 3329
3051.32 3248
3051.84 3199
3052.36 3223
3052.88 3213
3053.40 3272
3053.92 3298
3054.45 3271
3054.97 3331
3055.49 3352
3056.01 3316
3056.53 3312
3057.05 3337
3057.58 3267
3058.10 3350
3058.62 3290
3059.14 3233
3059.66 3347
3060.19 3322
3060.71 3291
3061.23 3417
3061.75 3467
3062.28 3416
3062.80 3332
3063.32 3360
3063.84 3478
3064.37 3516
3064.89 3477
3065.41 3519
3065.93 3522
3066.46 3557
3066.98 3501
3067.50 3377
3068.02 3451
3068.55 3500
3069.07 3464
3069.59 3529
3070.12 3693
3070.64 3560
3071.16 3552
3071.69 3718
3072.21 3765
3072.73 3640
3073.26 3740
3073.78 3706
3074.30 3858
3074.83 3909
3075.35 4066
3075.87 4197
3076.40 4238
3076.92 4318
3077.44 4326
3077.97 4581
3078.49 4572
3079.01 4600
3079.54 4536
3080.06 4675
3080.59 4629
3081.11 4522
3081.63 4429
3082.16 4484
3082.68 4472
3083.21 4418
3083.73 4360
3084.25 4243
3084.78 4186
3085.30 4055
3085.83 4114
3086.35 4146
3086.88 3979
3087.40 4036
3087.93 3942
3088.45 3971
3088.97 3967
3089.50 3949
3090.02 3960
3090.55 3838
3091.07 3843
3091.60 3854
3092.12 4070
3092.65 4005
3093.17 4182
3093.70 4162
3094.22 4400
3094.75 4487
3095.27 4526
3095.80 4791
3096.32 4897
3096.85 4888
3097.37 5035
3097.90 5262
3098.43 5392
3098.95 5795
3099.48 6010
3100.00 6875
3100.53 7663
3101.05 8232
3101.58 8882
3102.10 9760
3102.63 10205
3103.16 10255
3103.68 10361
3104.21 9965
3104.73 9034
3105.26 8570
3105.79 7840
3106.31 6964
3106.84 6350
3107.36 5751
3107.89 5289
3108.42 5041
3108.94 4855
3109.47 4580
3110.00 4441
3110.52 4439
3111.05 4278
3111.57 4270
3112.10 4368
3112.63 4228
3113.15 4081
3113.68 3944
3114.21 3871
3114.74 3896
3115.26 3683
3115.79 3669
3116.32 3612
3116.84 3641
3117.37 3615
3117.90 3731
3118.42 3832
3118.95 3930
3119.48 3887
3120.01 3887
3120.53 3920
3121.06 4001
3121.59 4051
3122.11 4093
3122.64 3915
3123.17 3954
3123.70 4049
3124.22 4064
3124.75 3986
3125.28 3990
3125.81 4009
3126.34 3861
3126.86 3896
3127.39 3906
3127.92 3925
3128.45 3822
3128.98 3845
3129.50 3755
3130.03 3598
3130.56 3617
3131.09 3396
3131.62 3543
3132.14 3400
3132.67 3387
3133.20 3346
3133.73 3400
3134.26 3491
3134.79 3454
3135.31 3363
3135.84 3325
3136.37 3412
3136.90 3406
3137.43 3420
3137.96 3464
3138.49 3459
3139.02 3507
3139.54 3426
3140.07 3334
3140.60 3284
3141.13 3384
3141.66 3470
3142.19 3329
3142.72 3331
3143.25 3331
3143.78 3295
3144.31 3344
3144.84 3488
3145.37 3582
3145.89 3633
3146.42 3747
3146.95 3762
3147.48 3930
3148.01 3847
3148.54 3921
3149.07 3981
3149.60 3811
3150.13 3673
3150.66 3812
3151.19 3700
3151.72 3732
3152.25 3646
3152.78 3500
3153.31 3602
3153.84 3604
3154.37 3560
3154.90 3431
3155.43 3573
3155.96 3629
3156.49 3538
3157.02 3339
3157.55 3352
3158.08 3443
3158.61 3502
3159.14 3468
3159.68 3370
3160.21 3359
3160.74 3239
3161.27 3314
3161.80 3341
3162.33 3273
3162.86 3148
3163.39 3158
3163.92 3249
3164.45 3273
3164.98 3228
3165.51 3226
3166.05 3168
3166.58 3118
3167.11 3167
3167.64 3288
3168.17 3204
3168.70 3074
3169.23 3191
3169.76 3175
3170.30 3166
3170.83 3107
3171.36 3202
3171.89 3147
3172.42 3107
3172.95 3202
3173.49 3378
3174.02 3345
3174.55 3404
3175.08 3391
3175.61 3423
3176.15 3397
3176.68 3350
3177.21 3493
3177.74 3517
3178.27 3571
3178.81 3378
3179.34 3517
3179.87 3381
3180.40 3395
3180.93 3293
3181.47 3171
3182.00 3225
3182.53 3203
3183.06 3104
3183.60 3261
3184.13 3172
3184.66 3131
3185.20 3043
3185.73 3052
3186.26 3062
3186.79 3099
3187.33 3316
3187.86 3148
3188.39 3171
3188.93 3212
3189.46 3161
3189.99 3122
3190.52 3112
3191.06 3050
3191.59 3230
3192.12 3236
3192.66 3044
3193.19 3189
3193.72 3186
3194.26 3137
3194.79 3093
3195.33 3087
3195.86 3096
3196.39 3266
3196.93 3183
3197.46 3165
3197.99 3186
3198.53 3317
3199.06 3397
3199.60 3413
3200.13 3622
3200.66 3777
3201.20 3767
3201.73 3753
3202.27 3840
3202.80 3820
3203.33 3871
3203.87 3845
3204.40 3770
3204.94 3771
3205.47 3838
3206.01 3942
3206.54 3895
3207.07 3814
3207.61 3909
3208.14 3942
3208.68 4059
3209.21 4148
3209.75 4258
3210.28 4407
3210.82 4332
3211.35 4270
3211.89 4268
3212.42 4138
3212.96 4037
3213.49 3975
3214.03 3961
3214.56 3841
3215.10 3611
3215.63 3798
3216.17 3705
3216.70 3610
3217.24 3599
3217.78 3723
3218.31 3770
3218.85 3634
3219.38 3675
3219.92 3733
3220.45 3742
3220.99 3723
3221.52 3669
3222.06 3696
3222.60 3731
3223.13 3744
3223.67 3750
3224.20 3813
3224.74 3822
3225.28 3825
3225.81 3719
3226.35 3825
3226.88 3859
3227.42 3822
3227.96 3637
3228.49 3539
3229.03 3644
3229.57 3510
3230.10 3366
3230.64 3382
3231.18 3511
3231.71 3422
3232.25 3382
3232.79 3410
3233.32 3415
3233.86 3424
3234.40 3598
3234.93 3606
3235.47 3821
3236.01 3795
3236.54 3917
3237.08 3910
3237.62 3908
3238.15 4071
3238.69 3998
3239.23 4023
3239.77 4132
3240.30 4021
3240.84 3915
3241.38 3966
3241.92 3855
3242.45 3806
3242.99 3744
3243.53 3679
3244.07 3670
3244.60 3502
3245.14 3489
3245.68 3588
3246.22 3545
3246.75 3587
3247.29 3532
3247.83 3488
3248.37 3457
3248.91 3608
3249.44 3660
3249.98 3607
3250.52 3591
3251.06 3636
3251.60 3710
3252.14 3845
3252.67 3875
3253.21 3908
3253.75 3857
3254.29 3875
3254.83 4020
3255.37 3942
3255.90 4054
3256.44 4099
3256.98 4111
3257.52 4307
3258.06 4392
3258.60 4440
3259.14 4483
3259.68 4716
3260.21 4878
3260.75 5004
3261.29 5202
3261.83 5336
3262.37 5489
3262.91 5566
3263.45 5859
3263.99 6093
3264.53 6468
3265.07 6929
3265.61 7281
3266.15 7526
3266.69 7391
3267.23 7358
3267.76 7464
3268.30 7165
3268.84 6695
3269.38 6350
3269.92 5948
3270.46 5479
3271.00 5053
3271.54 4890
3272.08 4729
3272.62 4516
3273.16 4288
3273.70 4299
3274.24 4345
3274.78 4245
3275.32 4254
3275.86 4375
3276.40 4218
3276.94 4345
3277.48 4397
3278.03 4326
3278.57 4357
3279.11 4464
3279.65 4404
3280.19 4314
3280.73 4365
3281.27 4420
3281.81 4394
3282.35 4240
3282.89 4231
3283.43 4194
3283.97 4291
3284.51 4217
3285.05 4254
3285.60 4359
3286.14 4335
3286.68 4196
3287.22 4348
3287.76 4396
3288.30 4508
3288.84 4638
3289.38 4585
3289.93 4621
3290.47 4796
3291.01 5165
3291.55 5374
3292.09 5664
3292.63 6063
3293.18 6433
3293.72 6748
3294.26 6888
3294.80 7189
3295.34 7315
3295.88 7307
3296.43 7080
3296.97 6946
3297.51 6783
3298.05 6367
3298.59 6180
3299.14 5725
3299.68 5427
3300.22 5137
3300.76 4972
3301.31 4982
3301.85 4839
3302.39 4659
3302.93 4720
3303.48 4598
3304.02 4437
3304.56 4513
3305.10 4460
3305.65 4426
3306.19 4473
3306.73 4365
3307.27 4414
3307.82 4365
3308.36 4350
3308.90 4340
3309.45 4371
3309.99 4395
3310.53 4411
3311.07 4434
3311.62 4522
3312.16 4493
3312.70 4601
3313.25 4527
3313.79 4676
3314.33 4862
3314.88 4971
3315.42 5005
3315.97 5282
3316.51 5432
3317.05 5637
3317.60 6082
3318.14 5994
3318.68 6275
3319.23 6539
3319.77 6652
3320.32 6874
3320.86 6908
3321.40 6894
3321.95 6926
3322.49 6679
3323.04 6723
3323.58 6615
3324.12 6439
3324.67 6348
3325.21 6197
3325.76 6058
3326.30 5856
3326.85 5893
3327.39 5773
3327.93 5852
3328.48 5970
3329.02 6052
3329.57 6295
3330.11 6960
3330.66 7793
3331.20 9137
3331.75 11075
3332.29 13528
3332.84 16842
3333.38 20442
3333.93 23227
3334.47 25495
3335.02 27345
3335.56 28866
3336.11 29981
3336.65 30588
3337.20 30353
3337.74 29002
3338.29 26679
3338.83 23711
3339.38 20473
3339.92 17478
3340.47 14873
3341.02 12790
3341.56 10729
3342.11 9231
3342.65 8042
3343.20 6985
3343.74 6328
3344.29 5924
3344.84 5601
3345.38 5377
3345.93 5200
3346.47 5164
3347.02 4949
3347.57 4851
3348.11 4851
3348.66 4782
3349.21 4729
3349.75 4726
3350.30 4807
3350.84 4769
3351.39 4629
3351.94 4720
3352.48 4696
3353.03 4535
3353.58 4706
3354.12 4616
3354.67 4715
3355.22 4517
3355.76 4448
3356.31 4549
3356.86 4469
3357.40 4300
3357.95 4276
3358.50 4224
3359.05 4115
3359.59 4251
3360.14 4312
3360.69 4343
3361.23 4403
3361.78 4480
3362.33 4616
3362.88 4635
3363.42 4570
3363.97 4623
3364.52 4702
3365.07 4630
3365.61 4689
3366.16 4493
3366.71 4551
3367.26 4507
3367.80 4370
3368.35 4324
3368.90 4276
3369.45 4430
3370.00 4496
3370.54 4423
3371.09 4710
3371.64 4540
3372.19 4627
3372.74 4791
3373.28 4872
3373.83 5025
3374.38 5015
3374.93 4868
3375.48 4843
3376.03 4729
3376.57 4540
3377.12 4527
3377.67 4338
3378.22 4192
3378.77 4033
3379.32 3858
3379.87 3927
3380.42 3879
3380.96 3900
3381.51 3799
3382.06 3767
3382.61 3689
3383.16 3730
3383.71 3640
3384.26 3491
3384.81 3615
3385.36 3627
3385.91 3584
3386.45 3546
3387.00 3441
3387.55 3597
3388.10 3631
3388.65 3385
3389.20 3330
3389.75 3382
3390.30 3421
3390.85 3488
3391.40 3493
3391.95 3413
3392.50 3380
3393.05 3529
3393.60 3376
3394.15 3408
3394.70 3531
3395.25 3519
3395.80 3560
3396.35 3559
3396.90 3672
3397.45 3683
3398.00 3618
3398.55 3723
3399.10 3678
3399.65 3662
3400.20 3631
3400.75 3610
3401.30 3647
3401.85 3732
3402.40 3504
3402.95 3298
3403.50 3284
3404.06 3314
3404.61 3313
3405.16 3273
3405.71 3230
3406.26 3193
3406.81 3071
3407.36 3134
3407.91 3278
3408.46 3161
3409.01 3294
3409.56 3353
3410.12 3262
3410.67 3322
3411.22 3402
3411.77 3428
3412.32 3421
3412.87 3447
3413.42 3496
3413.98 3505
3414.53 3555
3415.08 3526
3415.63 3499
3416.18 3354
3416.73 3451
3417.29 3363
3417.84 3344
3418.39 3382
3418.94 3326
3419.49 3286
3420.05 3300
3420.60 3211
3421.15 3266
3421.70 3374
3422.25 3360
3422.81 3578
3423.36 3509
3423.91 3500
3424.46 3405
3425.01 3448
3425.57 3491
3426.12 3465
3426.67 3364
3427.23 3262
3427.78 3241
3428.33 3223
3428.88 3200
3429.44 3111
3429.99 3137
3430.54 3171
3431.09 3196
3431.65 3174
3432.20 3174
3432.75 3199
3433.31 3259
3433.86 3226
3434.41 3193
3434.97 3147
3435.52 3193
3436.07 3120
3436.63 3236
3437.18 3244
3437.73 3267
3438.29 3292
3438.84 3305
3439.39 3254
3439.95 3294
3440.50 3167
3441.05 3112
3441.61 3067
3442.16 3089
3442.72 3025
3443.27 3190
3443.82 3109
3444.38 3079
3444.93 3172
3445.48 3054
3446.04 3166
3446.59 3251
3447.15 3211
3447.70 3188
3448.26 3248
3448.81 3216
3449.36 3214
3449.92 3146
3450.47 3101
3451.03 3034
3451.58 3008
3452.14 3049
3452.69 3000
3453.25 2942
3453.80 2993
3454.36 3042
3454.91 3074
3455.47 2912
3456.02 2999
3456.58 2939
3457.13 2988
3457.69 3100
3458.24 3177
3458.80 3174
3459.35 3099
3459.91 3084
3460.46 3111
3461.02 3228
3461.57 3173
3462.13 3100
3462.68 3167
3463.24 3204
3463.79 3198
3464.35 3260
3464.90 3250
3465.46 3307
3466.02 3213
3466.57 3135
3467.13 3219
3467.68 3305
3468.24 3312
3468.80 3340
3469.35 3386
3469.91 3353
3470.46 3341
3471.02 3239
3471.58 3367
3472.13 3424
3472.69 3405
3473.24 3425
3473.80 3420
3474.36 3491
3474.91 3433
3475.47 3492
3476.03 3624
3476.58 3699
3477.14 3715
3477.70 3925
3478.25 3888
3478.81 3928
3479.37 3909
3479.92 3930
3480.48 3940
3481.04 3936
3481.59 4040
3482.15 4040
3482.71 3971
3483.26 3956
3483.82 4031
3484.38 3944
3484.94 4019
3485.49 4012
3486.05 3953
3486.61 4030
3487.17 4119
3487.72 4218
3488.28 4516
3488.84 4751
3489.40 5147
3489.95 5709
3490.51 5824
3491.07 6243
3491.63 6440
3492.18 6885
3492.74 7050
3493.30 6896
3493.86 6537
3494.42 6558
3494.97 6275
3495.53 6125
3496.09 6161
3496.65 6432
3497.21 6530
3497.76 6894
3498.32 7163
3498.88 7472
3499.44 7733
3500.00 7914
3500.56 7968
3501.11 7644
3501.67 7829
3502.23 7883
3502.79 7945
3503.35 7808
3503.91 7720
3504.47 7757
3505.03 7767
3505.58 7545
3506.14 7421
3506.70 7281
3507.26 6909
3507.82 6504
3508.38 6257
3508.94 5748
3509.50 5324
3510.06 5055
3510.62 4718
3511.17 4464
3511.73 4215
3512.29 4157
3512.85 4062
3513.41 3820
3513.97 3696
3514.53 3569
3515.09 3556
3515.65 3517
3516.21 3589
3516.77 3651
3517.33 3682
3517.89 3641
3518.45 3704
3519.01 3948
3519.57 4016
3520.13 4072
3520.69 4271
3521.25 4453
3521.81 4784
3522.37 4896
3522.93 5233
3523.49 5186
3524.05 5232
3524.61 5274
3525.17 5134
3525.73 4989
3526.29 4728
3526.85 4581
3527.41 4497
3527.97 4291
3528.54 4068
3529.10 3826
3529.66 3766
3530.22 3620
3530.78 3529
3531.34 3479
3531.90 3381
3532.46 3506
3533.02 3554
3533.58 3515
3534.14 3495
3534.71 3512
3535.27 3482
3535.83 3542
3536.39 3566
3536.95 3621
3537.51 3560
3538.07 3563
3538.64 3379
3539.20 3375
3539.76 3399
3540.32 3412
3540.88 3432
3541.44 3420
3542.00 3428
3542.57 3418
3543.13 3453
3543.69 3437
3544.25 3318
3544.81 3351
3545.38 3355
3545.94 3233
3546.50 3165
3547.06 3290
3547.62 3241
3548.19 3215
3548.75 3147
3549.31 3234
3549.87 3229
3550.44 3235
3551.00 3276
3551.56 3166
3552.12 3168
3552.69 3065
3553.25 3040
3553.81 3164
3554.37 3126
3554.94 3114
3555.50 3059
3556.06 3104
3556.63 3119
3557.19 3194
3557.75 3201
3558.31 3207
3558.88 3115
3559.44 3144
3560.00 3155
3560.57 3106
3561.13 3309
3561.69 3350
3562.26 3191
3562.82 3241
3563.38 3237
3563.95 3159
3564.51 3170
3565.07 3165
3565.64 3018
3566.20 3040
3566.77 3064
3567.33 3035
3567.89 3041
3568.46 2998
3569.02 2908
3569.59 2918
3570.15 2976
3570.71 2863
3571.28 2842
3571.84 2893
3572.41 2841
3572.97 2928
3573.53 3015
3574.10 3049
3574.66 2997
3575.23 2985
3575.79 3022
3576.36 3104
3576.92 3076
3577.48 3031
3578.05 3151
3578.61 2982
3579.18 2917
3579.74 2961
3580.31 3012
3580.87 2994
3581.44 2845
3582.00 2889
3582.57 2952
3583.13 2919
3583.70 2958
3584.26 3011
3584.83 2939
3585.39 2870
3585.96 2979
3586.52 2922
3587.09 2983
3587.65 3017
3588.22 2932
3588.79 2948
3589.35 3015
3589.92 3044
3590.48 3078
3591.05 3112
3591.61 3050
3592.18 3079
3592.74 3210
3593.31 3296
3593.88 3096
3594.44 3086
3595.01 3117
3595.57 3160
3596.14 3174
3596.71 3094
3597.27 3065
3597.84 3070
3598.40 3051
3598.97 3053
3599.54 3151
3600.10 3048
3600.67 3119
3601.24 3026
3601.80 2986
3602.37 2981
3602.94 2988
3603.50 3029
3604.07 2904
3604.64 2939
3605.20 2811
3605.77 2717
3606.34 2707
3606.90 2730
3607.47 2721
3608.04 2697
3608.60 2565
3609.17 2658
3609.74 2672
3610.30 2649
3610.87 2597
3611.44 2639
3612.01 2690
3612.57 2896
3613.14 2809
3613.71 2891
3614.28 3080
3614.84 3147
3615.41 3352
3615.98 3612
3616.55 3804
3617.11 3914
3617.68 4208
3618.25 4200
3618.82 4342
3619.39 4246
3619.95 4191
3620.52 3970
3621.09 3929
3621.66 3828
3622.23 3522
3622.79 3456
3623.36 3291
3623.93 2999
3624.50 3023
3625.07 2955
3625.63 2770
3626.20 2807
3626.77 2915
3627.34 2892
3627.91 2671
3628.48 2723
3629.05 2767
3629.61 2904
3630.18 2830
3630.75 2774
3631.32 2790
3631.89 2808
3632.46 2853
3633.03 2849
3633.60 2788
3634.16 2878
3634.73 2902
3635.30 2876
3635.87 2919
3636.44 2849
3637.01 2886
3637.58 3043
3638.15 3055
3638.72 3086
3639.29 3224
3639.86 3391
3640.43 3513
3641.00 3670
3641.57 3816
3642.14 3681
3642.71 3719
3643.27 3568
3643.84 3627
3644.41 3601
3644.98 3570
3645.55 3629
3646.12 3451
3646.69 3368
3647.26 3442
3647.83 3330
3648.40 3312
3648.97 3230
3649.54 3361
3650.12 3259
3650.69 3317
3651.26 3376
3651.83 3480
3652.40 3366
3652.97 3444
3653.54 3540
3654.11 3593
3654.68 3601
3655.25 3638
3655.82 3674
3656.39 3832
3656.96 3812
3657.53 3895
3658.10 4074
3658.67 4207
3659.25 4310
3659.82 4346
3660.39 4302
3660.96 4149
3661.53 4059
3662.10 3976
3662.67 3904
3663.24 3792
3663.81 3706
3664.39 3479
3664.96 3391
3665.53 3405
3666.10 3399
3666.67 3357
3667.24 3284
3667.81 3388
3668.39 3392
3668.96 3290
3669.53 3321
3670.10 3406
3670.67 3313
3671.25 3321
3671.82 3327
3672.39 3308
3672.96 3422
3673.53 3703
3674.11 3719
3674.68 3668
3675.25 3684
3675.82 3690
3676.39 3658
3676.97 3617
3677.54 3599
3678.11 3427
3678.68 3273
3679.26 3221
3679.83 3447
3680.40 3340
3680.97 3311
3681.55 3165
3682.12 3170
3682.69 3113
3683.27 3128
3683.84 3207
3684.41 3283
3684.98 3268
3685.56 3523
3686.13 3707
3686.70 3678
3687.28 3895
3687.85 4053
3688.42 4184
3689.00 4314
3689.57 4502
3690.14 4447
3690.72 4370
3691.29 4307
3691.86 4208
3692.44 4071
3693.01 3891
3693.58 3637
3694.16 3465
3694.73 3388
3695.31 3465
3695.88 3392
3696.45 3321
3697.03 3265
3697.60 3277
3698.18 3241
3698.75 3242
3699.32 3292
3699.90 3333
3700.47 3423
3701.05 3395
3701.62 3336
3702.19 3379
3702.77 3270
3703.34 3272
3703.92 3264
3704.49 3298
3705.07 3313
3705.64 3371
3706.22 3415
3706.79 3407
3707.37 3500
3707.94 3477
3708.51 3540
3709.09 3429
3709.66 3509
3710.24 3461
3710.81 3528
3711.39 3419
3711.96 3321
3712.54 3460
3713.11 3327
3713.69 3170
3714.27 3135
3714.84 3095
3715.42 3077
3715.99 3003
3716.57 2961
3717.14 2893
3717.72 2998
3718.29 3052
3718.87 2951
3719.44 2888
3720.02 2776
3720.60 2827
3721.17 2883
3721.75 2978
3722.32 2904
3722.90 2863
3723.47 2920
3724.05 2831
3724.63 2868
3725.20 2888
3725.78 2838
3726.36 2913
3726.93 3029
3727.51 3032
3728.08 3162
3728.66 3243
3729.24 3283
3729.81 3236
3730.39 3287
3730.97 3422
3731.54 3523
3732.12 3642
3732.70 3698
3733.27 3599
3733.85 3555
3734.43 3508
3735.00 3556
3735.58 3357
3736.16 3239
3736.73 3131
3737.31 3055
3737.89 3031
3738.47 3056
3739.04 2994
3739.62 2921
3740.20 2919
3740.77 2820
3741.35 2846
3741.93 2948
3742.51 2882
3743.08 2859
3743.66 2909
3744.24 2947
3744.82 2964
3745.39 2909
3745.97 2983
3746.55 3140
3747.13 3103
3747.71 3204
3748.28 3190
3748.86 3175
3749.44 3198
3750.02 3195
3750.59 3019
3751.17 2843
3751.75 2803
3752.33 2841
3752.91 2790
3753.49 2772
3754.06 2607
3754.64 2646
3755.22 2713
3755.80 2815
3756.38 2769
3756.96 2771
3757.53 2724
3758.11 2848
3758.69 2828
3759.27 2853
3759.85 2918
3760.43 2959
3761.01 2988
3761.59 3025
3762.17 2980
3762.74 2993
3763.32 2972
3763.90 3008
3764.48 2943
3765.06 2942
3765.64 3015
3766.22 2911
3766.80 2873
3767.38 2772
3767.96 2699
3768.54 2747
3769.12 2851
3769.70 2853
3770.27 2795
3770.85 2816
3771.43 2739
3772.01 2799
3772.59 2841
3773.17 2759
3773.75 2797
3774.33 2650
3774.91 2653
3775.49 2592
3776.07 2722
3776.65 2655
3777.23 2620
3777.81 2632
3778.39 2650
3778.97 2639
3779.55 2551
3780.13 2616
3780.71 2605
3781.29 2661
3781.88 2649
3782.46 2767
3783.04 2681
3783.62 2644
3784.20 2801
3784.78 2716
3785.36 2558
3785.94 2716
3786.52 2605
3787.10 2637
3787.68 2539
3788.26 2614
3788.84 2685
3789.43 2659
3790.01 2604
3790.59 2603
3791.17 2550
3791.75 2610
3792.33 2557
3792.91 2516
3793.49 2570
3794.08 2561
3794.66 2630
3795.24 2602
3795.82 2532
3796.40 2442
3796.98 2533
3797.56 2553
3798.15 2532
3798.73 2525
3799.31 2552
3799.89 2607
3800.47 2635
3801.06 2595
3801.64 2589
3802.22 2667
3802.80 2749
3803.38 2687
3803.97 2735
3804.55 2644
3805.13 2721
3805.71 2785
3806.29 2874
3806.88 2917
3807.46 2920
3808.04 3033
3808.62 3101
3809.21 3055
3809.79 3038
3810.37 3135
3810.95 3053
3811.54 3112
3812.12 3083
3812.70 3049
3813.29 2961
3813.87 2970
3814.45 2919
3815.03 2968
3815.62 2868
3816.20 2790
3816.78 2752
3817.37 2743
3817.95 2707
3818.53 2617
3819.12 2610
3819.70 2650
3820.28 2522
3820.87 2530
3821.45 2528
3822.03 2623
3822.62 2472
3823.20 2463
3823.78 2497
3824.37 2489
3824.95 2479
3825.54 2486
3826.12 2549
3826.70 2562
3827.29 2508
3827.87 2547
3828.46 2574
3829.04 2518
3829.62 2578
3830.21 2626
3830.79 2590
3831.38 2567
3831.96 2589
3832.54 2611
3833.13 2620
3833.71 2619
3834.30 2615
3834.88 2571
3835.47 2707
3836.05 2722
3836.64 2604
3837.22 2584
3837.81 2551
3838.39 2648
3838.98 2581
3839.56 2529
3840.15 2531
3840.73 2575
3841.31 2549
3841.90 2488
3842.49 2518
3843.07 2501
3843.66 2550
3844.24 2423
3844.83 2430
3845.41 2542
3846.00 2523
3846.58 2481
3847.17 2461
3847.75 2543
3848.34 2551
3848.92 2524
3849.51 2468
3850.10 2412
3850.68 2474
3851.27 2510
3851.85 2581
3852.44 2600
3853.02 2520
3853.61 2565
3854.20 2564
3854.78 2551
3855.37 2515
3855.95 2575
3856.54 2523
3857.13 2697
3857.71 2809
3858.30 3014
3858.89 3059
3859.47 3267
3860.06 3387
3860.64 3525
3861.23 3698
3861.82 3733
3862.40 3697
3862.99 3745
3863.58 3809
3864.16 3719
3864.75 3647
3865.34 3580
3865.92 3464
3866.51 3373
3867.10 3275
3867.69 3092
3868.27 3088
3868.86 2952
3869.45 2854
3870.03 2847
3870.62 2754
3871.21 2715
3871.80 2808
3872.38 2819
3872.97 2791
3873.56 2823
3874.15 2913
3874.73 2948
3875.32 2951
3875.91 3017
3876.50 2994
3877.08 2861
3877.67 2770
3878.26 2869
3878.85 2777
3879.43 2779
3880.02 2744
3880.61 2581
3881.20 2630
3881.79 2575
3882.37 2585
3882.96 2590
3883.55 2568
3884.14 2533
3884.73 2635
3885.32 2656
3885.90 2663
3886.49 2684
3887.08 2784
3887.67 2905
3888.26 2912
3888.85 3008
3889.44 3124
3890.02 3104
3890.61 3174
3891.20 3260
3891.79 3282
3892.38 3252
3892.97 3114
3893.56 3171
3894.15 3007
3894.74 2977
3895.32 3025
3895.91 2961
3896.50 2829
3897.09 2799
3897.68 2814
3898.27 2726
3898.86 2826
3899.45 2795
3900.04 2828
3900.63 2781
3901.22 2825
3901.81 2747
3902.40 2693
3902.99 2690
3903.58 2785
3904.17 2766
3904.76 2673
3905.35 2649
3905.94 2657
3906.53 2797
3907.12 2783
3907.71 2724
3908.30 2690
3908.89 2689
3909.48 2600
3910.07 2592
3910.66 2611
3911.25 2542
3911.84 2544
3912.43 2613
3913.02 2463
3913.61 2403
3914.20 2386
3914.79 2413
3915.38 2518
3915.97 2463
3916.56 2434
3917.15 2518
3917.74 2537
3918.33 2480
3918.92 2538
3919.52 2490
3920.11 2552
3920.70 2560
3921.29 2558
3921.88 2559
3922.47 2519
3923.06 2550
3923.65 2488
3924.24 2561
3924.84 2386
3925.43 2434
3926.02 2420
3926.61 2440
3927.20 2379
3927.79 2468
3928.38 2509
3928.98 2404
3929.57 2379
3930.16 2315
3930.75 2326
3931.34 2410
3931.93 2380
3932.53 2302
3933.12 2296
3933.71 2293
3934.30 2413
3934.89 2355
3935.49 2311
3936.08 2360
3936.67 2384
3937.26 2361
3937.86 2419
3938.45 2331
3939.04 2333
3939.63 2367
3940.23 2435
3940.82 2434
3941.41 2480
3942.00 2484
3942.60 2486
3943.19 2541
3943.78 2541
3944.37 2534
3944.97 2467
3945.56 2544
3946.15 2422
3946.75 2366
3947.34 2448
3947.93 2420
3948.52 2445
3949.12 2455
3949.71 2356
3950.30 2361
3950.90 2521
3951.49 2523
3952.08 2480
3952.68 2332
3953.27 2395
3953.86 2435
3954.46 2605
3955.05 2651
3955.65 2577
3956.24 2531
3956.83 2701
3957.43 2651
3958.02 2556
3958.61 2569
3959.21 2545
3959.80 2662
3960.40 2530
3960.99 2484
3961.58 2517
3962.18 2664
3962.77 2520
3963.37 2548
3963.96 2535
3964.55 2630
3965.15 2511
3965.74 2459
3966.34 2521
3966.93 2543
3967.53 2602
3968.12 2572
3968.72 2578
3969.31 2618
3969.91 2583
3970.50 2435
3971.10 2421
3971.69 2422
3972.28 2473
3972.88 2383
3973.47 2473
3974.07 2502
3974.66 2468
3975.26 2358
3975.85 2368
3976.45 2378
3977.05 2428
3977.64 2374
3978.24 2434
3978.83 2440
3979.43 2442
3980.02 2508
3980.62 2446
3981.21 2486
3981.81 2478
3982.40 2528
3983.00 2569
3983.60 2628
3984.19 2551
3984.79 2625
3985.38 2628
3985.98 2664
3986.58 2613
3987.17 2641
3987.77 2669
3988.36 2695
3988.96 2712
3989.56 2759
3990.15 2644
3990.75 2609
3991.34 2759
3991.94 2748
3992.54 2784
3993.13 2854
3993.73 2749
3994.33 2819
3994.92 2768
3995.52 2806
3996.12 2846
3996.71 2778
3997.31 2805
3997.91 2703
3998.50 2741
3999.10 2794
3999.70 2691
4000.29 2612
4000.89 2691
4001.49 2673
4002.09 2552
4002.68 2613
4003.28 2655
4003.88 2653
4004.47 2698
4005.07 2689
4005.67 2709
4006.27 2649
4006.86 2678
4007.46 2785
4008.06 2762
4008.66 2712
4009.25 2709
4009.85 2758
4010.45 2804
4011.05 2786
4011.64 2758
4012.24 2783
4012.84 2778
4013.44 2811
4014.04 2897
4014.63 2997
4015.23 3005
4015.83 3037
4016.43 3057
4017.03 3152
4017.63 3201
4018.22 3126
4018.82 3029
4019.42 3055
4020.02 2949
4020.62 2885
4021.22 2850
4021.81 2750
4022.41 2778
4023.01 2771
4023.61 2669
4024.21 2767
4024.81 2860
4025.41 2750
4026.01 2705
4026.60 2813
4027.20 2670
4027.80 2729
4028.40 2779
4029.00 2705
4029.60 2733
4030.20 2757
4030.80 2702
4031.40 2712
4032.00 2706
4032.60 2752
4033.20 2579
4033.80 2627
4034.39 2719
4034.99 2770
4035.59 2597
4036.19 2623
4036.79 2685
4037.39 2678
4037.99 2626
4038.59 2682
4039.19 2544
4039.79 2567
4040.39 2474
4040.99 2628
4041.59 2560
4042.19 2470
4042.79 2447
4043.39 2510
4043.99 2480
4044.59 2456
4045.19 2498
4045.79 2553
4046.39 2565
4046.99 2472
4047.60 2495
4048.20 2644
4048.80 2697
4049.40 2712
4050.00 2803
4050.60 2811
4051.20 2902
4051.80 3010
4052.40 2792
4053.00 2882
4053.60 2875
4054.20 2837
4054.80 2832
4055.41 2821
4056.01 2714
4056.61 2606
4057.21 2483
4057.81 2461
4058.41 2407
4059.01 2471
4059.61 2406
4060.22 2404
4060.82 2234
4061.42 2336
4062.02 2325
4062.62 2241
4063.22 2254
4063.82 2245
4064.43 2202
4065.03 2240
4065.63 2140
4066.23 2216
4066.83 2194
4067.44 2150
4068.04 2166
4068.64 2174
4069.24 2231
4069.84 2207
4070.45 2211
4071.05 2204
4071.65 2235
4072.25 2250
4072.86 2322
4073.46 2322
4074.06 2277
4074.66 2233
4075.27 2187
4075.87 2177
4076.47 2231
4077.07 2232
4077.68 2218
4078.28 2227
4078.88 2244
4079.48 2310
4080.09 2246
4080.69 2196
4081.29 2251
4081.90 2227
4082.50 2249
4083.10 2262
4083.71 2227
4084.31 2195
4084.91 2222
4085.52 2200
4086.12 2184
4086.72 2152
4087.33 2259
4087.93 2240
4088.53 2306
4089.14 2239
4089.74 2264
4090.34 2308
4090.95 2264
4091.55 2278
4092.15 2299
4092.76 2220
4093.36 2259
4093.97 2323
4094.57 2359
4095.17 2291
4095.78 2270
4096.38 2238
4096.99 2251
4097.59 2236
4098.19 2262
4098.80 2280
4099.40 2229
4100.01 2194
4100.61 2292
4101.22 2218
4101.82 2270
4102.43 2205
4103.03 2159
4103.63 2204
4104.24 2174
4104.84 2079
4105.45 2144
4106.05 2146
4106.66 2150
4107.26 2215
4107.87 2189
4108.47 2223
4109.08 2114
4109.68 2150
4110.29 2237
4110.89 2215
4111.50 2159
4112.10 2261
4112.71 2269
4113.31 2198
4113.92 2226
4114.53 2236
4115.13 2329
4115.74 2302
4116.34 2267
4116.95 2335
4117.55 2284
4118.16 2306
4118.76 2294
4119.37 2216
4119.98 2356
4120.58 2324
4121.19 2380
4121.79 2411
4122.40 2383
4123.01 2383
4123.61 2375
4124.22 2333
4124.82 2271
4125.43 2330
4126.04 2367
4126.64 2376
4127.25 2434
4127.86 2391
4128.46 2460
4129.07 2365
4129.68 2375
4130.28 2363
4130.89 2407
4131.50 2393
4132.10 2381
4132.71 2392
4133.32 2451
4133.92 2545
4134.53 2557
4135.14 2672
4135.74 2572
4136.35 2598
4136.96 2762
4137.56 2792
4138.17 2909
4138.78 2846
4139.39 2807
4139.99 2797
4140.60 2983
4141.21 2975
4141.82 2939
4142.42 2958
4143.03 2838
4143.64 2887
4144.25 2998
4144.85 2765
4145.46 2635
4146.07 2657
4146.68 2545
4147.28 2428
4147.89 2472
4148.50 2514
4149.11 2430
4149.72 2351
4150.32 2326
4150.93 2343
4151.54 2292
4152.15 2301
4152.76 2309
4153.37 2317
4153.97 2279
4154.58 2222
4155.19 2228
4155.80 2223
4156.41 2161
4157.02 2178
4157.62 2253
4158.23 2238
4158.84 2213
4159.45 2240
4160.06 2186
4160.67 2232
4161.28 2352
4161.89 2344
4162.49 2413
4163.10 2412
4163.71 2490
4164.32 2585
4164.93 2497
4165.54 2616
4166.15 2703
4166.76 2677
4167.37 2640
4167.98 2661
4168.59 2628
4169.20 2591
4169.81 2591
4170.42 2576
4171.02 2465
4171.63 2495
4172.24 2614
4172.85 2491
4173.46 2542
4174.07 2575
4174.68 2476
4175.29 2537
4175.90 2445
4176.51 2428
4177.12 2416
4177.73 2435
4178.34 2460
4178.95 2394
4179.56 2343
4180.17 2364
4180.78 2397
4181.39 2345
4182.00 2394
4182.61 2362
4183.23 2391
4183.84 2362
4184.45 2324
4185.06 2399
4185.67 2357
4186.28 2309
4186.89 2305
4187.50 2282
4188.11 2380
4188.72 2334
4189.33 2369
4189.94 2423
4190.55 2359
4191.17 2475
4191.78 2631
4192.39 2627
4193.00 2716
4193.61 2867
4194.22 2829
4194.83 2902
4195.44 2929
4196.06 2958
4196.67 2953
4197.28 2945
4197.89 2879
4198.50 2788
4199.11 2648
4199.72 2689
4200.34 2621
4200.95 2689
4201.56 2588
4202.17 2531
4202.78 2497
4203.40 2441
4204.01 2388
4204.62 2390
4205.23 2352
4205.84 2426
4206.46 2509
4207.07 2436
4207.68 2385
4208.29 2399
4208.90 2360
4209.52 2386
4210.13 2380
4210.74 2431
4211.35 2428
4211.97 2469
4212.58 2499
4213.19 2534
4213.80 2622
4214.42 2673
4215.03 2576
4215.64 2529
4216.26 2608
4216.87 2726
4217.48 2755
4218.09 2779
4218.71 2819
4219.32 2848
4219.93 3068
4220.55 3175
4221.16 3357
4221.77 3438
4222.39 3336
4223.00 3538
4223.61 3550
4224.23 3637
4224.84 3615
4225.45 3542
4226.07 3598
4226.68 3555
4227.30 3466
4227.91 3594
4228.52 3782
4229.14 3576
4229.75 3647
4230.36 3575
4230.98 3682
4231.59 3576
4232.21 3505
4232.82 3541
4233.43 3738
4234.05 3896
4234.66 4015
4235.28 4080
4235.89 4025
4236.51 4027
4237.12 3762
4237.73 3633
4238.35 3486
4238.96 3350
4239.58 3257
4240.19 3130
4240.81 2926
4241.42 2805
4242.04 2740
4242.65 2761
4243.27 2707
4243.88 2686
4244.50 2727
4245.11 2759
4245.73 2813
4246.34 2802
4246.96 2765
4247.57 2731
4248.19 2819
4248.80 2865
4249.42 2857
4250.03 2777
4250.65 2667
4251.26 2642
4251.88 2831
4252.49 2714
4253.11 2657
4253.72 2721
4254.34 2647
4254.96 2632
4255.57 2614
4256.19 2607
4256.80 2620
4257.42 2539
4258.03 2434
4258.65 2458
4259.27 2496
4259.88 2492
4260.50 2523
4261.12 2437
4261.73 2517
4262.35 2529
4262.96 2510
4263.58 2523
4264.20 2474
4264.81 2587
4265.43 2607
4266.05 2584
4266.66 2605
4267.28 2611
4267.90 2610
4268.51 2644
4269.13 2564
4269.75 2536
4270.36 2604
4270.98 2513
4271.60 2494
4272.21 2467
4272.83 2498
4273.45 2506
4274.06 2442
4274.68 2544
4275.30 2558
4275.92 2485
4276.53 2555
4277.15 2514
4277.77 2468
4278.38 2453
4279.00 2444
4279.62 2292
4280.24 2289
4280.85 2390
4281.47 2375
4282.09 2308
4282.71 2288
4283.32 2299
4283.94 2267
4284.56 2279
4285.18 2272
4285.80 2354
4286.41 2278
4287.03 2272
4287.65 2231
4288.27 2250
4288.89 2207
4289.50 2270
4290.12 2275
4290.74 2164
4291.36 2196
4291.98 2168
4292.60 2280
4293.21 2218
4293.83 2176
4294.45 2130
4295.07 2152
4295.69 2207
4296.31 2230
4296.93 2312
4297.54 2250
4298.16 2310
4298.78 2250
4299.40 2298
4300.02 2250
4300.64 2223
4301.26 2240
4301.88 2263
4302.50 2309
4303.12 2283
4303.73 2378
4304.35 2378
4304.97 2375
4305.59 2263
4306.21 2342
4306.83 2357
4307.45 2318
4308.07 2363
4308.69 2372
4309.31 2282
4309.93 2319
4310.55 2249
4311.17 2313
4311.79 2349
4312.41 2417
4313.03 2294
4313.65 2282
4314.27 2314
4314.89 2412
4315.51 2374
4316.13 2377
4316.75 2461
4317.37 2414
4317.99 2400
4318.61 2405
4319.23 2415
4319.85 2411
4320.47 2461
4321.09 2546
4321.71 2552
4322.33 2676
4322.95 2896
4323.57 2889
4324.19 3026
4324.81 3061
4325.43 3089
4326.05 2933
4326.68 2979
4327.30 2968
4327.92 2909
4328.54 2814
4329.16 2720
4329.78 2682
4330.40 2534
4331.02 2514
4331.64 2488
4332.26 2488
4332.89 2307
4333.51 2355
4334.13 2442
4334.75 2541
4335.37 2630
4335.99 2678
4336.61 2711
4337.24 2948
4337.86 2969
4338.48 2933
4339.10 2880
4339.72 2872
4340.34 2852
4340.97 2888
4341.59 2916
4342.21 2806
4342.83 2861
4343.45 3031
4344.08 3139
4344.70 3403
4345.32 3560
4345.94 3700
4346.57 4030
4347.19 4183
4347.81 4131
4348.43 4144
4349.05 3820
4349.68 3543
4350.30 3316
4350.92 3246
4351.54 3197
4352.17 2984
4352.79 2853
4353.41 2612
4354.04 2608
4354.66 2578
4355.28 2585
4355.90 2572
4356.53 2455
4357.15 2457
4357.77 2513
4358.40 2516
4359.02 2572
4359.64 2547
4360.27 2474
4360.89 2583
4361.51 2617
4362.14 2561
4362.76 2511
4363.38 2501
4364.01 2614
4364.63 2567
4365.25 2521
4365.88 2646
4366.50 2606
4367.12 2555
4367.75 2565
4368.37 2403
4369.00 2418
4369.62 2421
4370.24 2431
4370.87 2235
4371.49 2299
4372.12 2351
4372.74 2284
4373.36 2316
4373.99 2348
4374.61 2348
4375.24 2332
4375.86 2411
4376.49 2377
4377.11 2429
4377.73 2530
4378.36 2601
4378.98 2689
4379.61 2701
4380.23 2661
4380.86 2711
4381.48 2613
4382.11 2612
4382.73 2672
4383.36 2480
4383.98 2429
4384.61 2467
4385.23 2448
4385.86 2403
4386.48 2274
4387.11 2343
4387.73 2409
4388.36 2332
4388.98 2224
4389.61 2181
4390.23 2280
4390.86 2287
4391.48 2295
4392.11 2369
4392.74 2261
4393.36 2267
4393.99 2270
4394.61 2300
4395.24 2413
4395.86 2407
4396.49 2402
4397.12 2419
4397.74 2416
4398.37 2355
4398.99 2418
4399.62 2423
4400.25 2438
4400.87 2393
4401.50 2402
4402.12 2335
4402.75 2390
4403.38 2360
4404.00 2340
4404.63 2375
4405.26 2351
4405.88 2453
4406.51 2403
4407.14 2398
4407.76 2396
4408.39 2386
4409.02 2439
4409.64 2394
4410.27 2348
4410.90 2376
4411.52 2330
4412.15 2409
4412.78 2328
4413.40 2277
4414.03 2281
4414.66 2243
4415.29 2250
4415.91 2272
4416.54 2290
4417.17 2235
4417.79 2165
4418.42 2228
4419.05 2206
4419.68 2206
4420.30 2253
4420.93 2223
4421.56 2186
4422.19 2180
4422.81 2076
4423.44 2056
4424.07 2062
4424.70 2025
4425.33 2020
4425.95 2025
4426.58 2027
4427.21 1953
4427.84 1992
4428.47 2027
4429.09 2000
4429.72 2062
4430.35 2025
4430.98 2002
4431.61 2113
4432.23 2025
4432.86 2086
4433.49 2143
4434.12 2099
4434.75 2083
4435.38 2062
4436.01 2009
4436.63 2011
4437.26 2038
4437.89 2048
4438.52 2118
4439.15 2029
4439.78 1985
4440.41 2003
4441.04 2099
4441.67 2081
4442.29 2065
4442.92 2094
4443.55 2021
4444.18 1981
4444.81 2086
4445.44 2165
4446.07 2276
4446.70 2266
4447.33 2301
4447.96 2359
4448.59 2370
4449.22 2405
4449.85 2386
4450.48 2279
4451.11 2259
4451.74 2259
4452.37 2192
4453.00 2171
4453.63 2127
4454.26 2182
4454.89 2118
4455.52 2083
4456.15 2164
4456.78 2113
4457.41 2170
4458.04 2105
4458.67 1988
4459.30 2074
4459.93 2019
4460.56 2061
4461.19 1971
4461.82 1984
4462.45 2000
4463.08 1934
4463.71 1889
4464.34 1947
4464.97 1903
4465.60 1875
4466.23 1875
4466.86 1862
4467.49 1936
4468.12 1947
4468.76 1909
4469.39 1974
4470.02 1863
4470.65 1899
4471.28 1861
4471.91 1866
4472.54 1879
4473.17 1880
4473.80 1857
4474.44 1859
4475.07 1930
4475.70 1910
4476.33 1840
4476.96 1883
4477.59 1947
4478.22 2005
4478.86 1997
4479.49 2101
4480.12 2156
4480.75 2087
4481.38 2038
4482.02 2216
4482.65 2191
4483.28 2183
4483.91 2095
4484.54 2067
4485.18 2113
4485.81 2120
4486.44 2173
4487.07 2133
4487.70 2131
4488.34 2146
4488.97 2076
4489.60 2067
4490.23 2079
4490.87 2079
4491.50 2081
4492.13 2073
4492.76 2106
4493.40 2004
4494.03 1966
4494.66 2006
4495.30 1986
4495.93 2067
4496.56 2070
4497.19 2116
4497.83 2179
4498.46 2113
4499.09 2087
4499.73 2152
4500.36 2190
4500.99 2249
4501.63 2246
4502.26 2320
4502.89 2350
4503.53 2289
4504.16 2213
4504.79 2217
4505.43 2268
4506.06 2149
4506.69 2281
4507.33 2130
4507.96 2126
4508.59 2117
4509.23 2187
4509.86 2243
4510.50 2245
4511.13 2231
4511.76 2244
4512.40 2244
4513.03 2170
4513.67 2143
4514.30 2066
4514.93 2102
4515.57 2060
4516.20 2073
4516.84 2074
4517.47 2006
4518.11 2075
4518.74 1997
4519.37 1930
4520.01 2015
4520.64 2033
4521.28 2105
4521.91 2102
4522.55 2167
4523.18 2142
4523.82 2162
4524.45 2179
4525.09 2348
4525.72 2387
4526.36 2321
4526.99 2378
4527.63 2539
4528.26 2724
4528.90 2831
4529.53 3020
4530.17 3333
4530.80 3504
4531.44 3768
4532.07 3720
4532.71 3813
4533.34 3686
4533.98 3595
4534.62 3622
4535.25 3400
4535.89 3217
4536.52 2992
4537.16 2795
4537.79 2578
4538.43 2524
4539.07 2384
4539.70 2281
4540.34 2291
4540.97 2223
4541.61 2214
4542.25 2197
4542.88 2227
4543.52 2127
4544.15 2008
4544.79 2069
4545.43 2144
4546.06 2161
4546.70 2060
4547.34 2063
4547.97 2178
4548.61 2147
4549.25 2112
4549.88 2161
4550.52 2093
4551.16 2024
4551.79 2059
4552.43 2056
4553.07 2170
4553.70 2227
4554.34 2154
4554.98 2143
4555.61 2186
4556.25 2162
4556.89 2104
4557.53 2059
4558.16 2111
4558.80 2119
4559.44 2022
4560.07 1958
4560.71 2131
4561.35 2056
4561.99 2039
4562.62 2086
4563.26 2096
4563.90 2062
4564.54 2148
4565.18 2110
4565.81 2160
4566.45 2103
4567.09 2058
4567.73 2195
4568.36 2195
4569.00 2147
4569.64 2162
4570.28 2174
4570.92 2228
4571.55 2159
4572.19 2093
4572.83 2087
4573.47 2057
4574.11 2069
4574.75 2013
4575.38 1973
4576.02 1970
4576.66 2002
4577.30 2073
4577.94 2084
4578.58 2033
4579.22 2159
4579.85 2097
4580.49 1939
4581.13 2073
4581.77 2126
4582.41 2080
4583.05 2087
4583.69 2023
4584.33 2018
4584.97 2064
4585.61 2075
4586.24 2056
4586.88 2051
4587.52 2077
4588.16 2073
4588.80 2139
4589.44 2182
4590.08 2249
4590.72 2228
4591.36 2147
4592.00 2273
4592.64 2166
4593.28 2323
4593.92 2236
4594.56 2189
4595.20 2143
4595.84 2038
4596.48 2023
4597.12 2017
4597.76 2018
4598.40 2067
4599.04 2005
4599.68 1984
4600.32 2073
4600.96 2101
4601.60 2047
4602.24 2103
4602.88 2139
4603.52 2177
4604.16 2265
4604.80 2243
4605.44 2207
4606.08 2233
4606.72 2203
4607.36 2148
4608.00 2226
4608.64 2244
4609.28 2254
4609.93 2237
4610.57 2236
4611.21 2246
4611.85 2252
4612.49 2242
4613.13 2220
4613.77 2133
4614.41 2191
4615.05 2042
4615.69 1993
4616.34 2025
4616.98 2033
4617.62 1911
4618.26 1943
4618.90 1942
4619.54 1950
4620.18 1986
4620.83 1964
4621.47 1951
4622.11 2032
4622.75 2012
4623.39 2023
4624.03 1988
4624.68 2006
4625.32 2091
4625.96 1990
4626.60 2014
4627.24 1992
4627.89 1920
4628.53 1911
4629.17 2008
4629.81 1910
4630.45 1992
4631.10 2029
4631.74 2044
4632.38 2091
4633.02 2160
4633.67 2169
4634.31 2232
4634.95 2245
4635.59 2248
4636.24 2337
4636.88 2400
4637.52 2501
4638.17 2462
4638.81 2407
4639.45 2472
4640.09 2356
4640.74 2328
4641.38 2390
4642.02 2308
4642.67 2320
4643.31 2272
4643.95 2258
4644.60 2194
4645.24 2135
4645.88 2102
4646.53 2158
4647.17 2097
4647.81 2133
4648.46 2324
4649.10 2269
4649.74 2460
4650.39 2459
4651.03 2589
4651.67 2643
4652.32 2720
4652.96 2746
4653.61 2668
4654.25 2676
4654.89 2758
4655.54 2643
4656.18 2564
4656.83 2389
4657.47 2267
4658.11 2222
4658.76 2225
4659.40 2118
4660.05 2040
4660.69 2078
4661.33 2116
4661.98 2125
4662.62 2096
4663.27 2110
4663.91 2105
4664.56 1951
4665.20 1995
4665.85 1962
4666.49 1949
4667.14 1963
4667.78 1923
4668.43 1910
4669.07 1959
4669.72 1897
4670.36 1986
4671.01 2027
4671.65 1927
4672.30 1907
4672.94 1834
4673.59 1904
4674.23 1947
4674.88 1956
4675.52 1925
4676.17 1999
4676.81 2000
4677.46 1959
4678.10 1961
4678.75 1887
4679.40 2042
4680.04 2017
4680.69 2025
4681.33 2026
4681.98 2047
4682.62 2090
4683.27 2058
4683.92 2040
4684.56 2136
4685.21 2076
4685.85 2046
4686.50 2141
4687.15 2204
4687.79 2140
4688.44 2077
4689.09 2023
4689.73 2006
4690.38 2002
4691.02 2031
4691.67 2003
4692.32 1958
4692.96 1928
4693.61 2082
4694.26 2049
4694.90 2027
4695.55 2127
4696.20 2033
4696.84 1994
4697.49 2101
4698.14 2118
4698.78 2158
4699.43 2157
4700.08 2040
4700.73 2112
4701.37 2066
4702.02 2041
4702.67 2075
4703.31 2020
4703.96 2053
4704.61 2033
4705.26 2052
4705.90 2094
4706.55 1985
4707.20 1953
4707.85 2035
4708.49 1997
4709.14 2098
4709.79 2038
4710.44 1973
4711.09 2073
4711.73 2028
4712.38 1939
4713.03 2007
4713.68 2026
4714.33 2018
4714.97 2021
4715.62 2021
4716.27 2011
4716.92 2000
4717.57 2020
4718.21 1978
4718.86 2035
4719.51 2057
4720.16 2097
4720.81 2152
4721.46 2200
4722.11 2122
4722.75 2122
4723.40 2131
4724.05 2174
4724.70 2201
4725.35 2183
4726.00 2235
4726.65 2139
4727.30 2199
4727.94 2168
4728.59 2157
4729.24 2162
4729.89 2129
4730.54 2186
4731.19 2036
4731.84 1984
4732.49 2056
4733.14 2098
4733.79 1943
4734.44 2000
4735.09 2016
4735.74 1981
4736.38 2008
4737.03 2028
4737.68 2050
4738.33 2089
4738.98 2052
4739.63 2111
4740.28 2040
4740.93 2077
4741.58 2060
4742.23 2098
4742.88 2106
4743.53 2147
4744.18 2100
4744.83 2133
4745.48 2131
4746.13 2196
4746.78 2148
4747.43 2108
4748.08 2206
4748.73 2343
4749.39 2322
4750.04 2334
4750.69 2378
4751.34 2393
4751.99 2472
4752.64 2414
4753.29 2632
4753.94 2580
4754.59 2474
4755.24 2429
4755.89 2350
4756.54 2367
4757.19 2262
4757.84 2235
4758.50 2177
4759.15 2099
4759.80 2132
4760.45 2177
4761.10 2122
4761.75 2197
4762.40 2199
4763.05 2189
4763.71 2163
4764.36 2190
4765.01 2199
4765.66 2322
4766.31 2428
4766.96 2362
4767.62 2493
4768.27 2479
4768.92 2444
4769.57 2423
4770.22 2256
4770.87 2231
4771.53 2215
4772.18 2157
4772.83 2166
4773.48 2095
4774.13 2153
4774.79 2087
4775.44 2158
4776.09 2172
4776.74 2084
4777.40 2181
4778.05 2229
4778.70 2082
4779.35 2158
4780.01 2214
4780.66 2272
4781.31 2262
4781.96 2202
4782.62 2239
4783.27 2209
4783.92 2148
4784.57 2133
4785.23 2195
4785.88 2069
4786.53 2100
4787.19 2118
4787.84 2109
4788.49 2044
4789.15 2068
4789.80 2272
4790.45 2180
4791.11 2093
4791.76 2125
4792.41 2157
4793.07 2116
4793.72 2116
4794.37 2119
4795.03 2066
4795.68 2093
4796.33 2057
4796.99 2059
4797.64 2048
4798.29 2117
4798.95 2100
4799.60 2049
4800.26 2035
4800.91 1993
4801.56 2088
4802.22 2072
4802.87 2107
4803.53 2120
4804.18 2177
4804.83 2022
4805.49 2079
4806.14 2116
4806.80 2215
4807.45 2107
4808.11 2054
4808.76 2072
4809.42 2053
4810.07 2071
4810.72 2035
4811.38 2118
4812.03 2095
4812.69 2018
4813.34 2021
4814.00 2053
4814.65 2145
4815.31 2138
4815.96 2141
4816.62 2160
4817.27 2211
4817.93 2240
4818.58 2204
4819.24 2259
4819.89 2409
4820.55 2398
4821.20 2332
4821.86 2378
4822.52 2530
4823.17 2574
4823.83 2484
4824.48 2544
4825.14 2615
4825.79 2621
4826.45 2766
4827.10 2669
4827.76 2607
4828.42 2606
4829.07 2402
4829.73 2429
4830.38 2394
4831.04 2379
4831.70 2483
4832.35 2579
4833.01 2577
4833.66 2705
4834.32 2740
4834.98 2890
4835.63 2929
4836.29 3147
4836.95 3199
4837.60 3326
4838.26 3281
4838.92 3212
4839.57 3269
4840.23 3195
4840.89 3134
4841.54 3102
4842.20 2824
4842.86 2863
4843.51 2745
4844.17 2835
4844.83 2677
4845.48 2645
4846.14 2682
4846.80 2634
4847.45 2607
4848.11 2681
4848.77 2729
4849.43 2687
4850.08 2640
4850.74 2747
4851.40 2734
4852.06 2700
4852.71 2794
4853.37 2842
4854.03 2773
4854.69 2759
4855.34 2741
4856.00 2841
4856.66 2820
4857.32 2961
4857.97 3220
4858.63 3155
4859.29 3079
4859.95 3102
4860.61 3125
4861.26 3075
4861.92 2958
4862.58 2940
4863.24 3001
4863.90 2910
4864.55 2960
4865.21 3009
4865.87 2930
4866.53 2967
4867.19 2909
4867.85 2919
4868.51 2996
4869.16 2950
4869.82 2880
4870.48 2808
4871.14 2737
4871.80 2666
4872.46 2766
4873.12 2736
4873.78 2639
4874.43 2657
4875.09 2677
4875.75 2563
4876.41 2559
4877.07 2573
4877.73 2517
4878.39 2569
4879.05 2612
4879.71 2526
4880.37 2554
4881.03 2642
4881.69 2451
4882.34 2452
4883.00 2453
4883.66 2397
4884.32 2318
4884.98 2335
4885.64 2251
4886.30 2320
4886.96 2353
4887.62 2374
4888.28 2436
4888.94 2579
4889.60 2531
4890.26 2522
4890.92 2501
4891.58 2522
4892.24 2533
4892.90 2586
4893.56 2494
4894.22 2405
4894.88 2361
4895.54 2415
4896.20 2372
4896.86 2353
4897.52 2342
4898.19 2269
4898.85 2320
4899.51 2386
4900.17 2271
4900.83 2407
4901.49 2408
4902.15 2395
4902.81 2377
4903.47 2390
4904.13 2361
4904.79 2264
4905.45 2178
4906.12 2110
4906.78 2149
4907.44 2170
4908.10 2137
4908.76 2098
4909.42 2185
4910.08 2240
4910.74 2072
4911.41 1998
4912.07 2065
4912.73 2022
4913.39 1953
4914.05 2033
4914.71 2079
4915.38 2099
4916.04 2045
4916.70 1985
4917.36 2003
4918.02 1909
4918.68 1992
4919.35 1994
4920.01 1944
4920.67 1982
4921.33 1907
4921.99 1824
4922.66 1884
4923.32 1913
4923.98 1876
4924.64 1926
4925.31 1920
4925.97 1960
4926.63 2013
4927.29 1995
4927.96 1896
4928.62 1887
4929.28 1973
4929.94 2008
4930.61 1933
4931.27 2058
4931.93 2042
4932.59 1985
4933.26 1958
4933.92 1992
4934.58 2030
4935.25 2020
4935.91 2071
4936.57 2025
4937.24 2001
4937.90 1968
4938.56 1944
4939.23 1951
4939.89 1941
4940.55 2033
4941.22 2029
4941.88 2004
4942.54 1912
4943.21 1898
4943.87 2016
4944.53 1940
4945.20 1911
4945.86 1931
4946.52 1934
4947.19 1952
4947.85 1951
4948.52 1850
4949.18 1857
4949.84 1918
4950.51 1883
4951.17 1939
4951.84 1847
4952.50 1829
4953.17 1843
4953.83 1814
4954.49 1877
4955.16 1880
4955.82 1805
4956.49 1829
4957.15 1882
4957.82 1892
4958.48 1841
4959.15 1877
4959.81 1891
4960.47 1875
4961.14 1898
4961.80 1955
4962.47 1849
4963.13 1884
4963.80 1856
4964.46 1946
4965.13 1979
4965.79 1949
4966.46 1977
4967.12 1919
4967.79 1852
4968.45 1839
4969.12 1892
4969.79 1916
4970.45 1835
4971.12 1958
4971.78 1912
4972.45 1943
4973.11 1951
4973.78 1906
4974.44 1844
4975.11 1901
4975.78 1930
4976.44 1924
4977.11 1886
4977.77 1931
4978.44 1845
4979.11 1834
4979.77 1879
4980.44 1934
4981.10 1888
4981.77 1865
4982.44 1872
4983.10 1930
4983.77 1929
4984.43 2012
4985.10 2057
4985.77 2039
4986.43 2033
4987.10 1995
4987.77 1959
4988.43 1946
4989.10 1959
4989.77 1910
4990.43 1905
4991.10 1911
4991.77 1910
4992.43 1899
4993.10 1913
4993.77 1960
4994.43 1893
4995.10 1872
4995.77 1811
4996.44 1833
4997.10 1852
4997.77 1927
4998.44 1827
4999.10 1846
4999.77 1867
5000.44 1871
5001.11 1798
5001.77 1845
5002.44 1860
5003.11 1993
5003.78 1963
5004.44 2032
5005.11 2004
5005.78 2048
5006.45 2103
5007.12 2190
5007.78 2220
5008.45 2125
5009.12 2089
5009.79 2145
5010.46 2220
5011.12 2139
5011.79 2141
5012.46 2217
5013.13 2188
5013.80 2164
5014.47 2097
5015.13 2082
5015.80 2114
5016.47 2278
5017.14 2414
5017.81 2425
5018.48 2486
5019.14 2665
5019.81 3024
5020.48 3296
5021.15 3626
5021.82 3810
5022.49 4163
5023.16 4430
5023.83 4410
5024.50 4282
5025.16 4112
5025.83 3915
5026.50 3635
5027.17 3435
5027.84 3131
5028.51 2835
5029.18 2665
5029.85 2558
5030.52 2323
5031.19 2253
5031.86 2169
5032.53 2090
5033.20 2054
5033.87 2123
5034.54 1993
5035.21 1935
5035.88 1945
5036.54 1973
5037.21 1988
5037.88 1945
5038.55 1877
5039.22 1868
5039.89 1815
5040.56 1833
5041.23 1876
5041.90 1936
5042.58 1967
5043.25 1958
5043.92 2000
5044.59 1994
5045.26 1962
5045.93 2061
5046.60 2087
5047.27 1996
5047.94 1987
5048.61 2038
5049.28 2061
5049.95 2047
5050.62 2108
5051.29 2048
5051.96 2010
5052.63 1959
5053.30 1974
5053.98 1965
5054.65 1912
5055.32 1939
5055.99 1967
5056.66 1978
5057.33 1954
5058.00 1945
5058.67 1927
5059.34 2053
5060.02 1936
5060.69 2025
5061.36 2025
5062.03 2041
5062.70 2085
5063.37 2072
5064.04 2002
5064.72 1998
5065.39 2040
5066.06 1903
5066.73 1951
5067.40 1914
5068.08 1946
5068.75 1921
5069.42 1876
5070.09 1894
5070.76 1968
5071.44 1919
5072.11 1945
5072.78 1920
5073.45 1980
5074.12 1893
5074.80 1921
5075.47 1946
5076.14 1904
5076.81 1903
5077.49 2012
5078.16 1976
5078.83 1982
5079.50 1981
5080.18 2045
5080.85 1950
5081.52 1976
5082.20 1947
5082.87 1923
5083.54 1878
5084.21 1925
5084.89 1954
5085.56 1917
5086.23 1903
5086.91 2027
5087.58 2097
5088.25 2130
5088.93 2175
5089.60 2182
5090.27 2178
5090.95 2242
5091.62 2369
5092.29 2355
5092.97 2263
5093.64 2209
5094.31 2227
5094.99 2104
5095.66 2064
5096.34 2021
5097.01 1994
5097.68 1883
5098.36 1839
5099.03 1858
5099.70 1901
5100.38 1908
5101.05 1878
5101.73 1828
5102.40 1873
5103.08 1922
5103.75 1999
5104.42 2028
5105.10 1938
5105.77 1942
5106.45 2046
5107.12 2026
5107.80 1960
5108.47 1878
5109.15 1869
5109.82 1854
5110.49 1859
5111.17 1819
5111.84 1749
5112.52 1824
5113.19 1781
5113.87 1798
5114.54 1777
5115.22 1836
5115.89 1861
5116.57 1907
5117.24 1882
5117.92 1878
5118.59 1967
5119.27 2012
5119.94 1974
5120.62 1973
5121.30 2003
5121.97 1939
5122.65 1986
5123.32 1880
5124.00 1824
5124.67 1880
5125.35 1878
5126.02 1897
5126.70 1791
5127.38 1825
5128.05 1810
5128.73 1815
5129.40 1813
5130.08 1842
5130.76 1821
5131.43 1806
5132.11 1825
5132.78 1779
5133.46 1832
5134.14 1871
5134.81 1797
5135.49 1820
5136.17 1869
5136.84 1884
5137.52 1884
5138.20 1916
5138.87 1904
5139.55 1917
5140.22 1853
5140.90 1845
5141.58 1758
5142.26 1764
5142.93 1773
5143.61 1797
5144.29 1810
5144.96 1788
5145.64 1727
5146.32 1785
5146.99 1703
5147.67 1703
5148.35 1727
5149.03 1742
5149.70 1731
5150.38 1735
5151.06 1717
5151.73 1746
5152.41 1751
5153.09 1697
5153.77 1720
5154.44 1721
5155.12 1715
5155.80 1683
5156.48 1761
5157.16 1710
5157.83 1725
5158.51 1750
5159.19 1708
5159.87 1790
5160.55 1744
5161.22 1656
5161.90 1717
5162.58 1637
5163.26 1702
5163.94 1764
5164.61 1829
5165.29 1818
5165.97 1805
5166.65 1826
5167.33 1780
5168.01 1837
5168.68 1906
5169.36 1846
5170.04 1818
5170.72 1808
5171.40 1775
5172.08 1781
5172.76 1769
5173.44 1728
5174.11 1731
5174.79 1733
5175.47 1789
5176.15 1696
5176.83 1681
5177.51 1712
5178.19 1743
5178.87 1685
5179.55 1739
5180.23 1723
5180.91 1739
5181.58 1729
5182.26 1751
5182.94 1735
5183.62 1740
5184.30 1720
5184.98 1715
5185.66 1613
5186.34 1631
5187.02 1646
5187.70 1667
5188.38 1715
5189.06 1735
5189.74 1698
5190.42 1665
5191.10 1617
5191.78 1658
5192.46 1660
5193.14 1617
5193.82 1588
5194.50 1649
5195.18 1642
5195.86 1687
5196.54 1719
5197.22 1682
5197.90 1710
5198.58 1725
5199.26 1734
5199.94 1722
5200.63 1660
5201.31 1675
5201.99 1702
5202.67 1774
5203.35 1773
5204.03 1749
5204.71 1803
5205.39 1850
5206.07 1928
5206.75 1916
5207.43 1926
5208.11 1844
5208.80 1829
5209.48 1921
5210.16 1960
5210.84 1958
5211.52 1868
5212.20 1913
5212.88 1915
5213.57 1863
5214.25 1811
5214.93 1749
5215.61 1766
5216.29 1765
5216.97 1812
5217.66 1830
5218.34 1731
5219.02 1722
5219.70 1726
5220.38 1827
5221.06 1796
5221.75 1757
5222.43 1765
5223.11 1735
5223.79 1779
5224.47 1851
5225.16 1769
5225.84 1796
5226.52 1808
5227.20 1750
5227.89 1691
5228.57 1694
5229.25 1747
5229.93 1781
5230.62 1685
5231.30 1721
5231.98 1758
5232.66 1736
5233.35 1789
5234.03 1725
5234.71 1704
5235.40 1764
5236.08 1834
5236.76 1827
5237.44 1847
5238.13 1857
5238.81 1957
5239.49 1881
5240.18 1812
5240.86 1782
5241.54 1793
5242.23 1878
5242.91 1749
5243.59 1727
5244.28 1737
5244.96 1793
5245.64 1729
5246.33 1779
5247.01 1836
5247.70 1822
5248.38 1762
5249.06 1726
5249.75 1797
5250.43 1879
5251.11 1825
5251.80 1819
5252.48 1847
5253.17 1761
5253.85 1745
5254.53 1706
5255.22 1697
5255.90 1686
5256.59 1707
5257.27 1664
5257.96 1595
5258.64 1586
5259.32 1711
5260.01 1777
5260.69 1780
5261.38 1845
5262.06 1807
5262.75 1844
5263.43 1872
5264.12 1964
5264.80 1996
5265.49 2011
5266.17 1972
5266.86 1969
5267.54 1893
5268.23 1829
5268.91 1861
5269.60 1858
5270.28 1770
5270.97 1811
5271.65 1863
5272.34 1853
5273.02 1890
5273.71 1777
5274.39 1833
5275.08 1761
5275.76 1825
5276.45 1823
5277.14 1829
5277.82 1838
5278.51 1854
5279.19 1904
5279.88 1907
5280.56 2005
5281.25 2105
5281.94 2028
5282.62 2082
5283.31 2014
5283.99 2022
5284.68 2075
5285.37 1930
5286.05 1913
5286.74 1892
5287.43 1873
5288.11 1809
5288.80 1891
5289.48 1933
5290.17 1861
5290.86 1904
5291.54 1858
5292.23 1758
5292.92 1847
5293.60 1869
5294.29 1797
5294.98 1835
5295.66 1935
5296.35 1915
5297.04 1859
5297.72 1873
5298.41 1857
5299.10 1873
5299.79 1796
5300.47 1848
5301.16 1850
5301.85 1820
5302.53 1865
5303.22 1878
5303.91 1925
5304.60 1946
5305.28 1914
5305.97 1788
5306.66 1840
5307.35 1877
5308.03 1900
5308.72 1821
5309.41 1885
5310.10 1888
5310.78 1903
5311.47 1868
5312.16 1813
5312.85 1873
5313.54 1810
5314.22 1808
5314.91 1775
5315.60 1911
5316.29 1889
5316.98 1895
5317.66 1788
5318.35 1879
5319.04 1890
5319.73 1977
5320.42 1924
5321.11 2092
5321.80 2022
5322.48 1928
5323.17 2003
5323.86 1968
5324.55 1992
5325.24 1967
5325.93 1957
5326.62 1905
5327.30 1960
5327.99 1957
5328.68 1925
5329.37 1960
5330.06 1947
5330.75 2033
5331.44 2035
5332.13 2036
5332.82 2089
5333.51 1961
5334.20 2029
5334.88 2107
5335.57 2084
5336.26 2029
5336.95 1997
5337.64 2013
5338.33 2097
5339.02 2088
5339.71 2156
5340.40 2174
5341.09 2135
5341.78 2194
5342.47 2214
5343.16 2293
5343.85 2269
5344.54 2374
5345.23 2265
5345.92 2346
5346.61 2413
5347.30 2483
5347.99 2658
5348.68 2768
5349.37 2972
5350.06 3074
5350.75 3314
5351.44 3435
5352.13 3452
5352.82 3441
5353.51 3331
5354.20 3206
5354.90 2933
5355.59 2818
5356.28 2658
5356.97 2493
5357.66 2356
5358.35 2274
5359.04 2166
5359.73 2016
5360.42 1957
5361.11 1945
5361.80 1912
5362.49 1956
5363.19 1919
5363.88 1943
5364.57 1827
5365.26 1829
5365.95 1840
5366.64 1834
5367.33 1823
5368.03 1840
5368.72 1803
5369.41 1749
5370.10 1800
5370.79 1774
5371.48 1753
5372.18 1720
5372.87 1711
5373.56 1702
5374.25 1782
5374.94 1851
5375.63 1810
5376.33 1823
5377.02 1824
5377.71 1784
5378.40 1839
5379.10 1943
5379.79 1933
5380.48 1930
5381.17 1908
5381.86 1943
5382.56 1907
5383.25 1846
5383.94 1871
5384.63 1877
5385.33 1873
5386.02 1839
5386.71 1914
5387.40 1965
5388.10 1943
5388.79 1978
5389.48 2046
5390.18 2083
5390.87 2036
5391.56 2092
5392.26 2127
5392.95 2046
5393.64 2023
5394.33 1984
5395.03 1970
5395.72 1981
5396.41 1979
5397.11 1880
5397.80 1835
5398.49 1881
5399.19 1836
5399.88 1844
5400.58 1817
5401.27 1802
5401.96 1898
5402.66 1845
5403.35 1858
5404.04 1864
5404.74 1882
5405.43 1846
5406.13 1868
5406.82 1836
5407.51 1854
5408.21 1828
5408.90 1877
5409.60 1849
5410.29 1809
5410.98 1863
5411.68 1911
5412.37 1892
5413.07 1826
5413.76 1894
5414.46 1797
5415.15 1828
5415.84 1878
5416.54 1937
5417.23 1877
5417.93 1900
5418.62 1976
5419.32 1956
5420.01 1908
5420.71 1997
5421.40 1949
5422.10 2010
5422.79 2009
5423.49 2015
5424.18 1927
5424.88 1930
5425.57 1920
5426.27 1927
5426.96 1883
5427.66 1878
5428.35 1830
5429.05 1866
5429.74 1911
5430.44 1882
5431.14 1864
5431.83 1893
5432.53 1877
5433.22 1880
5433.92 1926
5434.61 1901
5435.31 1941
5436.01 1956
5436.70 1981
5437.40 1942
5438.09 2020
5438.79 1943
5439.49 1999
5440.18 1987
5440.88 1991
5441.57 2098
5442.27 2053
5442.97 2042
5443.66 2083
5444.36 2187
5445.06 2213
5445.75 2311
5446.45 2479
5447.15 2627
5447.84 2710
5448.54 2820
5449.24 2825
5449.93 2708
5450.63 2703
5451.33 2663
5452.02 2528
5452.72 2408
5453.42 2337
5454.11 2239
5454.81 2211
5455.51 2242
5456.20 2200
5456.90 2083
5457.60 2081
5458.30 2113
5458.99 2076
5459.69 2136
5460.39 2172
5461.09 2165
5461.78 2194
5462.48 2139
5463.18 2209
5463.88 2251
5464.57 2278
5465.27 2317
5465.97 2372
5466.67 2249
5467.36 2265
5468.06 2283
5468.76 2160
5469.46 2194
5470.16 2228
5470.85 2242
5471.55 2366
5472.25 2304
5472.95 2393
5473.65 2384
5474.35 2364
5475.04 2366
5475.74 2456
5476.44 2510
5477.14 2610
5477.84 2603
5478.54 2684
5479.23 2733
5479.93 2836
5480.63 3021
5481.33 3030
5482.03 3005
5482.73 2998
5483.43 2894
5484.13 2808
5484.83 2748
5485.52 2644
5486.22 2554
5486.92 2514
5487.62 2549
5488.32 2532
5489.02 2527
5489.72 2547
5490.42 2631
5491.12 2645
5491.82 2650
5492.52 2599
5493.22 2644
5493.92 2750
5494.62 2780
5495.31 2863
5496.01 2776
5496.71 2794
5497.41 2814
5498.11 2945
5498.81 3055
5499.51 3490
5500.21 3663
5500.91 3840
5501.61 4015
5502.31 4181
5503.01 4253
5503.71 3993
5504.41 3766
5505.11 3491
5505.81 3187
5506.51 3085
5507.22 2892
5507.92 2773
5508.62 2675
5509.32 2719
5510.02 2680
5510.72 2518
5511.42 2516
5512.12 2495
5512.82 2526
5513.52 2480
5514.22 2405
5514.92 2417
5515.62 2544
5516.32 2607
5517.03 2649
5517.73 2622
5518.43 2621
5519.13 2700
5519.83 2712
5520.53 2736
5521.23 2718
5521.93 2715
5522.63 2691
5523.34 2666
5524.04 2598
5524.74 2508
5525.44 2362
5526.14 2290
5526.84 2316
5527.55 2255
5528.25 2219
5528.95 2147
5529.65 2048
5530.35 2023
5531.05 2053
5531.76 2033
5532.46 2060
5533.16 2042
5533.86 2057
5534.56 2094
5535.27 2069
5535.97 2089
5536.67 2121
5537.37 2051
5538.08 2078
5538.78 2073
5539.48 2024
5540.18 2006
5540.89 1929
5541.59 1967
5542.29 1994
5542.99 2020
5543.70 2157
5544.40 2099
5545.10 2087
5545.80 2165
5546.51 2244
5547.21 2289
5547.91 2273
5548.62 2301
5549.32 2437
5550.02 2285
5550.73 2197
5551.43 2187
5552.13 2128
5552.84 2035
5553.54 1980
5554.24 2043
5554.95 1929
5555.65 1934
5556.35 1872
5557.06 1873
5557.76 1880
5558.46 1828
5559.17 1888
5559.87 1893
5560.57 1930
5561.28 1895
5561.98 1885
5562.69 1972
5563.39 1986
5564.09 1894
5564.80 1948
5565.50 1963
5566.21 1925
5566.91 1938
5567.61 1931
5568.32 1947
5569.02 1919
5569.73 1873
5570.43 1940
5571.14 1948
5571.84 1896
5572.54 1874
5573.25 1948
5573.95 1945
5574.66 1970
5575.36 2058
5576.07 2086
5576.77 2052
5577.48 2049
5578.18 2050
5578.89 2000
5579.59 1897
5580.30 1951
5581.00 1960
5581.71 1914
5582.41 1920
5583.12 1978
5583.82 1897
5584.53 1853
5585.23 1795
5585.94 1826
5586.64 1851
5587.35 1844
5588.06 1857
5588.76 1856
5589.47 1824
5590.17 1783
5590.88 1784
5591.58 1771
5592.29 1793
5592.99 1733
5593.70 1798
5594.41 1769
5595.11 1808
5595.82 1725
5596.52 1799
5597.23 1806
5597.94 1794
5598.64 1779
5599.35 1683
5600.06 1692
5600.76 1749
5601.47 1679
5602.17 1681
5602.88 1704
5603.59 1778
5604.29 1741
5605.00 1749
5605.71 1736
5606.41 1772
5607.12 1762
5607.83 1756
5608.53 1730
5609.24 1801
5609.95 1681
5610.65 1741
5611.36 1757
5612.07 1755
5612.78 1690
5613.48 1717
5614.19 1816
5614.90 1754
5615.60 1728
5616.31 1701
5617.02 1699
5617.73 1758
5618.43 1744
5619.14 1796
5619.85 1815
5620.56 1819
5621.26 1741
5621.97 1677
5622.68 1711
5623.39 1673
5624.09 1676
5624.80 1710
5625.51 1718
5626.22 1811
5626.93 1796
5627.63 1737
5628.34 1712
5629.05 1755
5629.76 1747
5630.47 1812
5631.17 1727
5631.88 1724
5632.59 1742
5633.30 1762
5634.01 1776
5634.72 1672
5635.42 1713
5636.13 1735
5636.84 1756
5637.55 1750
5638.26 1764
5638.97 1818
5639.68 1752
5640.39 1792
5641.09 1814
5641.80 1786
5642.51 1824
5643.22 1727
5643.93 1797
5644.64 1829
5645.35 1797
5646.06 1743
5646.77 1762
5647.48 1785
5648.19 1741
5648.89 1783
5649.60 1768
5650.31 1780
5651.02 1809
5651.73 1848
5652.44 1853
5653.15 1892
5653.86 1830
5654.57 1810
5655.28 1806
5655.99 1812
5656.70 1884
5657.41 1907
5658.12 1957
5658.83 1942
5659.54 1932
5660.25 1941
5660.96 1894
5661.67 1862
5662.38 1838
5663.09 1817
5663.80 1754
5664.51 1823
5665.22 1778
5665.93 1807
5666.64 1788
5667.35 1814
5668.06 1844
5668.77 1818
5669.48 1911
5670.19 1969
5670.91 1943
5671.62 1996
5672.33 1957
5673.04 1914
5673.75 1976
5674.46 1937
5675.17 1855
5675.88 1876
5676.59 1878
5677.30 1889
5678.01 1906
5678.73 1846
5679.44 1784
5680.15 1774
5680.86 1785
5681.57 1821
5682.28 1843
5682.99 1812
5683.71 1916
5684.42 1932
5685.13 1930
5685.84 1932
5686.55 1919
5687.26 1891
5687.98 1913
5688.69 1819
5689.40 1832
5690.11 1854
5690.82 1834
5691.54 1841
5692.25 1801
5692.96 1887
5693.67 1760
5694.38 1728
5695.10 1676
5695.81 1813
5696.52 1759
5697.23 1771
5697.95 1699
5698.66 1664
5699.37 1731
5700.08 1745
5700.80 1756
5701.51 1787
5702.22 1721
5702.93 1767
5703.65 1722
5704.36 1691
5705.07 1725
5705.78 1716
5706.50 1722
5707.21 1695
5707.92 1683
5708.64 1741
5709.35 1721
5710.06 1813
5710.78 1772
5711.49 1779
5712.20 1790
5712.92 1798
5713.63 1718
5714.34 1699
5715.06 1619
5715.77 1700
5716.48 1812
5717.20 1713
5717.91 1724
5718.62 1774
5719.34 1782
5720.05 1802
5720.77 1833
5721.48 1807
5722.19 1897
5722.91 1880
5723.62 1866
5724.33 1872
5725.05 1955
5725.76 1981
5726.48 2019
5727.19 2172
5727.91 2255
5728.62 2251
5729.33 2237
5730.05 2279
5730.76 2264
5731.48 2162
5732.19 2109
5732.91 2170
5733.62 2109
5734.34 2049
5735.05 2027
5735.77 1939
5736.48 1965
5737.20 1974
5737.91 1879
5738.63 1928
5739.34 1929
5740.06 1864
5740.77 1925
5741.49 1897
5742.20 1859
5742.92 1868
5743.63 1846
5744.35 1888
5745.06 1906
5745.78 1853
5746.49 1861
5747.21 1860
5747.92 1813
5748.64 1944
5749.35 1922
5750.07 1957
5750.79 1929
5751.50 1941
5752.22 1979
5752.93 2138
5753.65 2195
5754.36 2156
5755.08 2273
5755.80 2292
5756.51 2254
5757.23 2319
5757.95 2226
5758.66 2149
5759.38 2134
5760.09 2116
5760.81 2031
5761.53 1995
5762.24 1901
5762.96 1948
5763.68 1970
5764.39 1984
5765.11 2010
5765.83 2021
5766.54 2025
5767.26 2111
5767.98 2053
5768.69 2124
5769.41 2022
5770.13 2003
5770.84 2048
5771.56 2016
5772.28 1988
5772.99 2077
5773.71 2125
5774.43 2080
5775.15 2121
5775.86 2174
5776.58 2199
5777.30 2163
5778.01 2194
5778.73 2245
5779.45 2285
5780.17 2301
5780.88 2292
5781.60 2316
5782.32 2280
5783.04 2312
5783.76 2222
5784.47 2295
5785.19 2345
5785.91 2318
5786.63 2285
5787.34 2326
5788.06 2426
5788.78 2421
5789.50 2381
5790.22 2470
5790.94 2563
5791.65 2545
5792.37 2551
5793.09 2633
5793.81 2707
5794.53 2730
5795.25 2689
5795.96 2890
5796.68 3013
5797.40 3148
5798.12 3493
5798.84 3939
5799.56 4514
5800.28 5323
5800.99 5795
5801.71 6201
5802.43 6210
5803.15 5916
5803.87 5374
5804.59 4883
5805.31 4387
5806.03 3972
5806.75 3519
5807.47 3373
5808.18 3147
5808.90 3050
5809.62 2959
5810.34 2994
5811.06 2988
5811.78 2942
5812.50 2811
5813.22 2859
5813.94 2878
5814.66 2916
5815.38 2913
5816.10 2865
5816.82 2910
5817.54 2888
5818.26 2852
5818.98 2733
5819.70 2768
5820.42 2796
5821.14 2673
5821.86 2549
5822.58 2550
5823.30 2584
5824.02 2461
5824.74 2503
5825.46 2442
5826.18 2505
5826.90 2453
5827.62 2399
5828.34 2408
5829.06 2379
5829.78 2344
5830.50 2305
5831.22 2376
5831.95 2316
5832.67 2263
5833.39 2315
5834.11 2271
5834.83 2383
5835.55 2398
5836.27 2416
5836.99 2360
5837.71 2325
5838.43 2370
5839.15 2431
5839.88 2396
5840.60 2344
5841.32 2288
5842.04 2316
5842.76 2332
5843.48 2362
5844.20 2358
5844.93 2257
5845.65 2242
5846.37 2168
5847.09 2143
5847.81 2189
5848.53 2147
5849.26 2157
5849.98 2186
5850.70 2207
5851.42 2285
5852.14 2210
5852.87 2175
5853.59 2236
5854.31 2134
5855.03 2183
5855.75 2138
5856.48 2150
5857.20 2111
5857.92 2173
5858.64 2165
5859.37 2216
5860.09 2135
5860.81 2148
5861.53 2101
5862.26 2091
5862.98 2166
5863.70 2227
5864.42 2207
5865.15 2213
5865.87 2183
5866.59 2140
5867.31 2102
5868.04 2109
5868.76 2085
5869.48 2123
5870.21 2187
5870.93 2234
5871.65 2235
5872.38 2156
5873.10 2174
5873.82 2277
5874.55 2175
5875.27 2302
5875.99 2230
5876.72 2305
5877.44 2297
5878.16 2238
5878.89 2279
5879.61 2255
5880.33 2210
5881.06 2297
5881.78 2284
5882.51 2258
5883.23 2304
5883.95 2321
5884.68 2362
5885.40 2365
5886.13 2382
5886.85 2360
5887.57 2347
5888.30 2302
5889.02 2331
5889.75 2262
5890.47 2245
5891.20 2180
5891.92 2188
5892.64 2278
5893.37 2209
5894.09 2119
5894.82 2148
5895.54 2231
5896.27 2227
5896.99 2253
5897.72 2197
5898.44 2168
5899.17 2148
5899.89 2237
5900.62 2286
5901.34 2282
5902.07 2244
5902.79 2313
5903.52 2307
5904.24 2325
5904.97 2320
5905.69 2327
5906.42 2320
5907.14 2326
5907.87 2280
5908.59 2349
5909.32 2332
5910.04 2300
5910.77 2363
5911.50 2356
5912.22 2391
5912.95 2421
5913.67 2373
5914.40 2380
5915.12 2362
5915.85 2495
5916.58 2414
5917.30 2518
5918.03 2456
5918.75 2512
5919.48 2507
5920.21 2549
5920.93 2571
5921.66 2574
5922.39 2628
5923.11 2654
5923.84 2573
5924.56 2678
5925.29 2630
5926.02 2758
5926.74 2692
5927.47 2711
5928.20 2675
5928.92 2729
5929.65 2795
5930.38 2799
5931.10 2888
5931.83 2814
5932.56 2853
5933.28 3049
5934.01 3075
5934.74 3133
5935.47 3097
5936.19 3150
5936.92 3219
5937.65 3303
5938.37 3364
5939.10 3380
5939.83 3530
5940.56 3531
5941.28 3446
5942.01 3537
5942.74 3539
5943.47 3511
5944.19 3640
5944.92 3580
5945.65 3651
5946.38 3635
5947.11 3599
5947.83 3670
5948.56 3773
5949.29 3747
5950.02 3829
5950.74 3919
5951.47 4029
5952.20 4163
5952.93 4262
5953.66 4358
5954.39 4315
5955.11 4424
5955.84 4355
5956.57 4422
5957.30 4495
5958.03 4311
5958.76 4388
5959.48 4471
5960.21 4407
5960.94 4333
5961.67 4384
5962.40 4414
5963.13 4359
5963.86 4598
5964.59 4677
5965.31 4912
5966.04 5189
5966.77 5207
5967.50 5420
5968.23 5558
5968.96 5599
5969.69 5667
5970.42 5687
5971.15 5709
5971.88 5624
5972.61 5578
5973.34 5511
5974.06 5504
5974.79 5409
5975.52 5577
5976.25 5601
5976.98 5702
5977.71 5758
5978.44 5752
5979.17 5925
5979.90 6055
5980.63 6134
5981.36 6480
5982.09 6542
5982.82 6622
5983.55 6764
5984.28 6664
5985.01 6727
5985.74 6833
5986.47 6804
5987.20 6924
5987.93 6772
5988.66 6757
5989.39 6775
5990.12 6835
5990.85 7003
5991.58 7047
5992.32 7068
5993.05 7146
5993.78 7246
5994.51 7373
5995.24 7463
5995.97 7564
5996.70 7500
5997.43 7684
5998.16 7805
5998.89 7794
5999.62 7868
6000.35 7882
6001.09 7547
6001.82 7403
6002.55 7280
6003.28 7233
6004.01 7208
6004.74 7211
6005.47 7189
6006.20 7250
6006.94 7216
6007.67 7557
6008.40 8041
6009.13 8660
6009.86 9808
6010.59 11164
6011.33 12913
6012.06 14963
6012.79 16780
6013.52 18177
6014.25 19605
6014.98 19961
6015.72 20224
6016.45 19525
6017.18 18227
6017.91 16535
6018.64 14647
6019.38 13038
6020.11 11312
6020.84 9845
6021.57 8518
6022.31 7493
6023.04 6724
6023.77 6373
6024.50 5820
6025.24 5468
6025.97 5261
6026.70 5200
6027.43 5063
6028.17 4929
6028.90 4817
6029.63 4769
6030.37 4613
6031.10 4627
6031.83 4592
6032.56 4619
6033.30 4426
6034.03 4332
6034.76 4291
6035.50 4211
6036.23 4300
6036.96 4330
6037.70 4321
6038.43 4356
6039.16 4350
6039.90 4440
6040.63 4576
6041.36 4732
6042.10 4801
6042.83 4832
6043.56 4857
6044.30 4960
6045.03 4948
6045.77 4841
6046.50 4811
6047.23 4847
6047.97 4932
6048.70 5076
6049.44 5067
6050.17 5300
6050.90 5376
6051.64 5479
6052.37 5704
6053.11 5906
6053.84 6011
6054.57 6016
6055.31 5978
6056.04 5891
6056.78 5806
6057.51 5788
6058.25 5611
6058.98 5510
6059.72 5433
6060.45 5448
6061.19 5387
6061.92 5444
6062.66 5333
6063.39 5319
6064.13 5283
6064.86 5214
6065.60 5160
6066.33 5110
6067.07 5050
6067.80 4944
6068.54 4957
6069.27 4916
6070.01 4824
6070.74 4801
6071.48 4661
6072.21 4756
6072.95 4561
6073.68 4513
6074.42 4412
6075.15 4421
6075.89 4429
6076.63 4448
6077.36 4359
6078.10 4361
6078.83 4317
6079.57 4284
6080.30 4247
6081.04 4201
6081.78 4148
6082.51 4146
6083.25 4236
6083.98 4084
6084.72 4043
6085.46 4017
6086.19 4033
6086.93 3986
6087.67 3954
6088.40 3924
6089.14 3850
6089.88 3962
6090.61 3964
6091.35 3943
6092.09 3928
6092.82 3958
6093.56 3832
6094.30 3819
6095.03 3826
6095.77 3800
6096.51 3837
6097.24 3750
6097.98 3769
6098.72 3723
6099.45 3594
6100.19 3849
6100.93 3663
6101.67 3513
6102.40 3549
6103.14 3621
6103.88 3535
6104.61 3576
6105.35 3626
6106.09 3537
6106.83 3535
6107.56 3506
6108.30 3477
6109.04 3457
6109.78 3505
6110.51 3560
6111.25 3568
6111.99 3588
6112.73 3513
6113.47 3579
6114.20 3601
6114.94 3555
6115.68 3649
6116.42 3672
6117.16 3780
6117.89 3804
6118.63 3689
6119.37 3716
6120.11 3717
6120.85 3678
6121.59 3743
6122.32 3705
6123.06 3790
6123.80 3837
6124.54 3735
6125.28 3839
6126.02 3937
6126.76 4009
6127.49 3886
6128.23 3932
6128.97 4060
6129.71 3930
6130.45 3992
6131.19 4011
6131.93 4077
6132.67 4168
6133.41 4212
6134.15 4075
6134.88 4110
6135.62 4152
6136.36 4309
6137.10 4336
6137.84 4187
6138.58 4291
6139.32 4251
6140.06 4313
6140.80 4360
6141.54 4415
6142.28 4342
6143.02 4439
6143.76 4383
6144.50 4453
6145.24 4430
6145.98 4526
6146.72 4522
6147.46 4618
6148.20 4615
6148.94 4662
6149.68 4741
6150.42 4744
6151.16 4825
6151.90 4776
6152.64 4901
6153.38 5007
6154.12 4922
6154.86 4990
6155.60 5007
6156.34 5005
6157.08 5142
6157.82 5247
6158.56 5284
6159.30 5336
6160.04 5435
6160.78 5534
6161.52 5615
6162.27 5929
6163.01 6042
6163.75 6432
6164.49 6670
6165.23 6933
6165.97 7404
6166.71 7688
6167.45 7954
6168.19 8121
6168.94 8306
6169.68 8277
6170.42 8005
6171.16 7742
6171.90 7694
6172.64 7516
6173.38 7392
6174.13 7327
6174.87 7067
6175.61 7148
6176.35 7145
6177.09 7071
6177.83 7117
6178.58 7026
6179.32 7067
6180.06 7136
6180.80 7187
6181.54 7421
6182.28 7441
6183.03 7658
6183.77 7624
6184.51 7590
6185.25 7825
6186.00 7942
6186.74 7799
6187.48 7926
6188.22 8085
6188.97 8240
6189.71 8367
6190.45 8469
6191.19 8930
6191.94 8947
6192.68 9342
6193.42 9634
6194.16 9739
6194.91 9826
6195.65 9882
6196.39 9820
6197.13 9750
6197.88 9758
6198.62 9590
6199.36 9700
6200.11 9748
6200.85 9770
6201.59 9985
6202.34 10184
6203.08 10596
6203.82 11619
6204.57 12881
6205.31 14841
6206.05 17423
6206.80 20771
6207.54 25045
6208.28 29375
6209.03 33598
6209.77 37109
6210.52 39110
6211.26 39412
6212.00 38142
6212.75 35984
6213.49 32287
6214.23 27947
6214.98 23552
6215.72 19612
6216.47 16212
6217.21 13693
6217.95 11920
6218.70 10317
6219.44 9153
6220.19 8503
6220.93 7999
6221.68 7614
6222.42 7471
6223.17 7272
6223.91 7295
6224.65 7253
6225.40 7076
6226.14 6928
6226.89 6736
6227.63 6523
6228.38 6331
6229.12 5772
6229.87 5387
6230.61 5245
6231.36 5076
6232.10 4814
6232.85 4818
6233.59 4808
6234.34 4675
6235.08 4617
6235.83 4780
6236.57 4914
6237.32 4847
6238.06 5015
6238.81 5011
6239.56 5136
6240.30 5056
6241.05 5034
6241.79 5146
6242.54 5182
6243.28 5293
6244.03 5265
6244.77 5411
6245.52 5612
6246.27 5908
6247.01 6041
6247.76 6228
6248.50 6387
6249.25 6753
6250.00 6862
6250.74 6873
6251.49 6844
6252.23 6612
6252.98 6661
6253.73 6470
6254.47 6383
6255.22 6254
6255.97 6081
6256.71 6056
6257.46 6022
6258.21 6017
6258.95 6052
6259.70 6023
6260.45 5959
6261.19 5992
6261.94 5961
6262.69 5820
6263.43 5860
6264.18 5825
6264.93 5881
6265.67 5802
6266.42 5654
6267.17 5694
6267.92 5605
6268.66 5699
6269.41 5706
6270.16 5716
6270.90 5765
6271.65 5766
6272.40 5739
6273.15 5857
6273.89 5858
6274.64 5815
6275.39 5953
6276.14 6214
6276.89 6131
6277.63 6364
6278.38 6366
6279.13 6303
6279.88 6326
6280.62 6198
6281.37 5858
6282.12 5744
6282.87 5397
6283.62 5262
6284.36 5095
6285.11 4966
6285.86 4861
6286.61 4844
6287.36 4840
6288.11 4700
6288.85 4927
6289.60 4980
6290.35 4951
6291.10 4902
6291.85 4720
6292.60 4688
6293.35 4532
6294.09 4481
6294.84 4333
6295.59 4253
6296.34 4236
6297.09 4178
6297.84 4206
6298.59 4121
6299.34 4113
6300.09 4170
6300.83 4089
6301.58 4109
6302.33 4195
6303.08 4113
6303.83 4195
6304.58 4161
6305.33 4208
6306.08 4138
6306.83 4217
6307.58 4077
6308.33 3978
6309.08 4026
6309.83 4125
6310.58 3967
6311.33 4020
6312.08 4125
6312.83 4174
6313.58 4169
6314.33 4169
6315.08 4190
6315.83 4145
6316.58 4182
6317.33 4286
6318.08 4288
6318.83 4184
6319.58 4150
6320.33 4147
6321.08 3973
6321.83 3929
6322.58 3882
6323.33 3872
6324.08 3826
6324.83 3774
6325.58 3643
6326.33 3611
6327.08 3615
6327.83 3561
6328.58 3549
6329.33 3513
6330.08 3540
6330.84 3558
6331.59 3463
6332.34 3460
6333.09 3434
6333.84 3415
6334.59 3388
6335.34 3341
6336.09 3369
6336.84 3369
6337.60 3358
6338.35 3316
6339.10 3406
6339.85 3437
6340.60 3409
6341.35 3285
6342.10 3367
6342.86 3369
6343.61 3292
6344.36 3320
6345.11 3201
6345.86 3288
6346.61 3345
6347.37 3347
6348.12 3352
6348.87 3363
6349.62 3491
6350.37 3582
6351.13 3724
6351.88 3839
6352.63 3907
6353.38 4002
6354.14 4019
6354.89 4093
6355.64 4083
6356.39 4017
6357.14 3923
6357.90 3826
6358.65 3729
6359.40 3741
6360.16 3637
6360.91 3611
6361.66 3564
6362.41 3432
6363.17 3505
6363.92 3447
6364.67 3354
6365.42 3496
6366.18 3490
6366.93 3444
6367.68 3380
6368.44 3428
6369.19 3459
6369.94 3463
6370.70 3308
6371.45 3262
6372.20 3288
6372.96 3271
6373.71 3261
6374.46 3225
6375.22 3283
6375.97 3257
6376.72 3085
6377.48 3256
6378.23 3243
6378.99 3249
6379.74 3216
6380.49 3346
6381.25 3375
6382.00 3431
6382.75 3450
6383.51 3511
6384.26 3401
6385.02 3361
6385.77 3305
6386.53 3265
6387.28 3144
6388.03 3190
6388.79 3101
6389.54 3037
6390.30 3105
6391.05 3057
6391.81 3023
6392.56 3005
6393.31 3074
6394.07 3040
6394.82 3048
6395.58 3004
6396.33 3116
6397.09 3009
6397.84 2956
6398.60 2953
6399.35 2893
6400.11 2951
6400.86 2854
6401.62 2948
6402.37 2929
6403.13 2882
6403.88 2830
6404.64 2791
6405.39 2826
6406.15 2826
6406.90 2844
6407.66 2861
6408.42 2922
6409.17 2937
6409.93 3000
6410.68 2900
6411.44 2988
6412.19 2959
6412.95 2984
6413.71 2932
6414.46 2927
6415.22 2898
6415.97 2889
6416.73 2888
6417.48 2843
6418.24 2825
6419.00 2751
6419.75 2859
6420.51 2838
6421.27 2802
6422.02 2882
6422.78 2906
6423.53 2938
6424.29 2846
6425.05 2910
6425.80 2870
6426.56 2852
6427.32 2858
6428.07 2904
6428.83 3044
6429.59 2932
6430.34 2886
6431.10 2950
6431.86 2848
6432.61 2872
6433.37 2901
6434.13 3014
6434.89 3006
6435.64 2954
6436.40 2950
6437.16 3073
6437.91 3063
6438.67 3108
6439.43 3129
6440.19 3087
6440.94 3225
6441.70 3201
6442.46 3116
6443.22 3215
6443.97 3183
6444.73 3193
6445.49 3280
6446.25 3163
6447.00 3119
6447.76 3142
6448.52 3147
6449.28 3238
6450.04 3227
6450.79 3130
6451.55 3157
6452.31 3259
6453.07 3267
6453.83 3241
6454.58 3285
6455.34 3318
6456.10 3315
6456.86 3355
6457.62 3439
6458.38 3436
6459.13 3451
6459.89 3434
6460.65 3417
6461.41 3450
6462.17 3480
6462.93 3493
6463.69 3505
6464.44 3637
6465.20 3641
6465.96 3588
6466.72 3654
6467.48 3727
6468.24 3718
6469.00 3710
6469.76 3771
6470.52 3879
6471.28 3857
6472.03 3835
6472.79 3859
6473.55 3949
6474.31 3919
6475.07 4012
6475.83 4058
6476.59 4080
6477.35 4206
6478.11 4220
6478.87 4252
6479.63 4245
6480.39 4224
6481.15 4181
6481.91 4211
6482.67 4303
6483.43 4407
6484.19 4459
6484.95 4453
6485.71 4625
6486.47 4700
6487.23 4756
6487.99 4802
6488.75 4885
6489.51 4879
6490.27 4967
6491.03 5256
6491.79 5485
6492.55 5594
6493.31 5744
6494.07 5892
6494.83 6030
6495.59 6114
6496.35 6175
6497.11 6332
6497.87 6150
6498.64 6224
6499.40 6329
6500.16 6177
6500.92 6258
6501.68 6142
6502.44 6166
6503.20 6299
6503.96 6308
6504.72 6447
6505.48 6439
6506.25 6718
6507.01 6736
6507.77 6798
6508.53 7052
6509.29 7267
6510.05 7471
6510.81 7527
6511.57 7603
6512.34 7533
6513.10 7551
6513.86 7347
6514.62 7425
6515.38 7360
6516.15 7332
6516.91 7460
6517.67 7414
6518.43 7612
6519.19 7798
6519.95 8007
6520.72 8151
6521.48 8283
6522.24 8431
6523.00 8733
6523.77 9045
6524.53 9387
6525.29 9808
6526.05 10289
6526.81 10785
6527.58 11292
6528.34 12023
6529.10 12379
6529.86 12493
6530.63 12628
6531.39 12709
6532.15 12832
6532.92 13207
6533.68 14414
6534.44 16392
6535.20 18751
6535.97 22019
6536.73 24628
6537.49 26491
6538.26 27508
6539.02 26932
6539.78 25325
6540.55 22979
6541.31 19927
6542.07 17211
6542.84 14575
6543.60 12379
6544.36 10624
6545.13 9298
6545.89 8308
6546.65 7509
6547.42 7075
6548.18 6572
6548.94 6292
6549.71 6100
6550.47 5982
6551.24 5886
6552.00 5765
6552.76 5746
6553.53 5644
6554.29 5571
6555.06 5399
6555.82 5381
6556.58 5371
6557.35 5303
6558.11 5191
6558.88 5128
6559.64 5176
6560.41 5189
6561.17 5182
6561.93 5271
6562.70 5473
6563.46 5588
6564.23 5755
6564.99 5997
6565.76 5988
6566.52 6200
6567.29 6132
6568.05 6106
6568.82 6100
6569.58 6000
6570.35 5899
6571.11 5941
6571.88 6084
6572.64 6059
6573.41 6373
6574.17 6546
6574.94 6680
6575.70 6918
6576.47 7105
6577.23 7242
6578.00 7193
6578.76 7356
6579.53 7504
6580.29 7517
6581.06 7537
6581.83 7605
6582.59 7538
6583.36 7372
6584.12 7387
6584.89 7247
6585.65 7227
6586.42 7037
6587.19 6970
6587.95 6990
6588.72 7047
6589.48 7074
6590.25 7063
6591.02 7396
6591.78 7679
6592.55 8104
6593.32 8427
6594.08 9014
6594.85 9474
6595.61 9854
6596.38 10169
6597.15 10252
6597.91 10018
6598.68 9693
6599.45 9292
6600.21 8651
6600.98 8067
6601.75 7559
6602.51 6942
6603.28 6568
6604.05 6405
6604.82 6075
6605.58 5950
6606.35 5753
6607.12 5609
6607.88 5527
6608.65 5472
6609.42 5430
6610.19 5339
6610.95 5202
6611.72 5211
6612.49 5059
6613.25 5025
6614.02 5014
6614.79 4886
6615.56 4866
6616.32 4769
6617.09 4771
6617.86 4774
6618.63 4740
6619.40 4726
6620.16 4754
6620.93 4818
6621.70 4744
6622.47 4771
6623.24 4743
6624.00 4644
6624.77 4618
6625.54 4644
6626.31 4497
6627.08 4495
6627.84 4403
6628.61 4429
6629.38 4531
6630.15 4548
6630.92 4636
6631.69 4765
6632.46 4915
6633.22 5005
6633.99 5319
6634.76 5635
6635.53 5661
6636.30 5749
6637.07 5681
6637.84 5572
6638.61 5421
6639.37 5198
6640.14 4919
6640.91 4820
6641.68 4639
6642.45 4571
6643.22 4436
6643.99 4279
6644.76 4192
6645.53 4145
6646.30 4140
6647.07 4035
6647.84 4036
6648.61 4142
6649.37 4084
6650.14 4090
6650.91 4094
6651.68 4151
6652.45 4127
6653.22 4131
6653.99 4102
6654.76 4142
6655.53 4109
6656.30 4051
6657.07 4054
6657.84 4007
6658.61 4019
6659.38 3900
6660.15 3787
6660.92 3808
6661.69 3792
6662.46 3811
6663.23 3727
6664.00 3675
6664.77 3653
6665.55 3752
6666.32 3739
6667.09 3745
6667.86 3732
6668.63 3694
6669.40 3738
6670.17 3745
6670.94 3626
6671.71 3634
6672.48 3710
6673.25 3709
6674.02 3681
6674.79 3620
6675.57 3643
6676.34 3649
6677.11 3602
6677.88 3701
6678.65 3767
6679.42 3727
6680.19 3792
6680.96 3824
6681.74 3823
6682.51 3776
6683.28 3832
6684.05 3877
6684.82 3928
6685.59 4051
6686.37 4047
6687.14 4078
6687.91 4294
6688.68 4198
6689.45 3981
6690.22 3853
6691.00 3784
6691.77 3709
6692.54 3518
6693.31 3425
6694.08 3376
6694.86 3352
6695.63 3238
6696.40 3269
6697.17 3260
6697.95 3215
6698.72 3223
6699.49 3208
6700.26 3238
6701.04 3262
6701.81 3245
6702.58 3257
6703.35 3274
6704.13 3311
6704.90 3272
6705.67 3272
6706.44 3318
6707.22 3184
6707.99 3289
6708.76 3280
6709.54 3184
6710.31 3137
6711.08 3196
6711.86 3215
6712.63 3208
6713.40 3142
6714.17 3135
6714.95 3081
6715.72 3040
6716.50 2937
6717.27 3006
6718.04 2996
6718.82 2970
6719.59 2942
6720.36 2952
6721.14 2921
6721.91 2957
6722.68 2985
6723.46 2916
6724.23 2918
6725.01 2964
6725.78 2890
6726.55 2885
6727.33 2905
6728.10 2870
6728.88 2827
6729.65 2854
6730.42 2839
6731.20 2894
6731.97 2840
6732.75 2906
6733.52 2875
6734.30 2888
6735.07 2897
6735.84 2887
6736.62 2891
6737.39 2879
6738.17 2909
6738.94 3023
6739.72 3033
6740.49 2926
6741.27 2999
6742.04 3002
6742.82 2945
6743.59 2917
6744.37 2919
6745.14 2918
6745.92 2955
6746.69 3036
6747.47 3009
6748.24 3023
6749.02 3040
6749.79 3096
6750.57 3179
6751.34 3217
6752.12 3327
6752.90 3425
6753.67 3507
6754.45 3555
6755.22 3547
6756.00 3444
6756.77 3423
6757.55 3389
6758.33 3192
6759.10 3123
6759.88 2948
6760.65 2943
6761.43 2899
6762.20 2889
6762.98 2939
6763.76 2946
6764.53 2908
6765.31 2901
6766.09 2962
6766.86 3013
6767.64 2947
6768.41 2913
6769.19 2900
6769.97 2842
6770.74 2873
6771.52 2914
6772.30 2785
6773.07 2755
6773.85 2789
6774.63 2814
6775.40 2761
6776.18 2794
6776.96 2874
6777.74 2776
6778.51 2863
6779.29 2998
6780.07 2936
6780.84 3026
6781.62 3045
6782.40 2954
6783.17 2943
6783.95 2978
6784.73 2945
6785.51 3021
6786.28 2958
6787.06 2823
6787.84 2754
6788.62 2728
6789.39 2740
6790.17 2701
6790.95 2716
6791.73 2717
6792.51 2695
6793.28 2643
6794.06 2730
6794.84 2725
6795.62 2663
6796.39 2742
6797.17 2699
6797.95 2704
6798.73 2752
6799.51 2693
6800.29 2710
6801.06 2692
6801.84 2696
6802.62 2720
6803.40 2870
6804.18 2721
6804.96 2618
6805.73 2671
6806.51 2745
6807.29 2666
6808.07 2622
6808.85 2668
6809.63 2626
6810.41 2665
6811.18 2660
6811.96 2666
6812.74 2653
6813.52 2638
6814.30 2637
6815.08 2679
6815.86 2680
6816.64 2784
6817.42 2794
6818.20 2780
6818.98 2787
6819.76 2767
6820.53 2745
6821.31 2834
6822.09 2802
6822.87 2823
6823.65 2816
6824.43 2858
6825.21 2849
6825.99 2801
6826.77 2869
6827.55 2874
6828.33 2883
6829.11 2881
6829.89 2933
6830.67 2876
6831.45 2933
6832.23 2957
6833.01 2894
6833.79 2819
6834.57 2824
6835.35 2889
6836.13 2829
6836.91 2797
6837.69 2880
6838.47 2840
6839.25 2899
6840.03 2856
6840.81 2846
6841.59 2911
6842.37 2797
6843.16 2853
6843.94 2853
6844.72 2871
6845.50 2919
6846.28 3015
6847.06 3220
6847.84 3504
6848.62 3921
6849.40 4454
6850.18 5100
6850.96 5674
6851.75 6125
6852.53 6483
6853.31 6550
6854.09 6234
6854.87 5823
6855.65 5362
6856.43 4944
6857.22 4468
6858.00 4061
6858.78 3889
6859.56 3597
6860.34 3412
6861.12 3325
6861.90 3293
6862.69 3074
6863.47 3081
6864.25 3110
6865.03 3179
6865.81 3128
6866.60 3168
6867.38 3218
6868.16 3225
6868.94 3176
6869.72 3116
6870.51 3136
6871.29 3224
6872.07 3108
6872.85 3125
6873.64 3089
6874.42 3016
6875.20 3038
6875.98 3105
6876.77 3263
6877.55 3157
6878.33 3187
6879.11 3276
6879.90 3250
6880.68 3345
6881.46 3265
6882.25 3354
6883.03 3432
6883.81 3446
6884.59 3481
6885.38 3678
6886.16 3880
6886.94 4101
6887.73 4247
6888.51 4611
6889.29 4603
6890.08 4621
6890.86 4661
6891.64 4608
6892.43 4425
6893.21 4153
6893.99 4104
6894.78 3931
6895.56 3817
6896.35 3890
6897.13 3863
6897.91 3811
6898.70 3845
6899.48 3869
6900.26 3892
6901.05 3860
6901.83 3877
6902.62 3876
6903.40 3861
6904.18 3856
6904.97 3804
6905.75 3702
6906.54 3780
6907.32 3845
6908.11 3763
6908.89 3818
6909.67 3724
6910.46 3665
6911.24 3671
6912.03 3683
6912.81 3567
6913.60 3575
6914.38 3619
6915.17 3673
6915.95 3790
6916.74 3696
6917.52 3664
6918.31 3628
6919.09 3730
6919.88 3683
6920.66 3743
6921.45 3696
6922.23 3760
6923.02 3672
6923.80 3631
6924.59 3752
6925.37 3789
6926.16 3811
6926.94 3785
6927.73 3807
6928.51 3964
6929.30 3919
6930.09 3942
6930.87 3901
6931.66 3982
6932.44 3956
6933.23 4003
6934.01 3999
6934.80 4162
6935.59 4164
6936.37 4208
6937.16 4218
6937.94 4253
6938.73 4323
6939.52 4418
6940.30 4579
6941.09 4714
6941.88 4727
6942.66 4938
6943.45 5098
6944.23 5181
6945.02 5124
6945.81 5195
6946.59 5206
6947.38 5127
6948.17 5199
6948.95 5085
6949.74 5113
6950.53 5070
6951.31 5122
6952.10 5106
6952.89 5146
6953.67 5218
6954.46 5280
6955.25 5362
6956.04 5530
6956.82 5769
6957.61 5892
6958.40 5912
6959.18 5926
6959.97 5884
6960.76 5874
6961.55 5841
6962.33 5834
6963.12 5908
6963.91 5915
6964.70 5927
6965.48 6111
6966.27 6098
6967.06 6145
6967.85 6257
6968.63 6338
6969.42 6568
6970.21 6634
6971.00 6809
6971.79 6681
6972.57 6909
6973.36 6958
6974.15 6838
6974.94 6922
6975.73 7134
6976.52 7081
6977.30 7231
6978.09 7388
6978.88 7692
6979.67 8117
6980.46 8629
6981.25 9299
6982.03 9992
6982.82 10989
6983.61 12294
6984.40 13986
6985.19 15722
6985.98 17527
6986.77 18699
6987.55 19081
6988.34 18595
6989.13 17928
6989.92 16628
6990.71 14960
6991.50 13362
6992.29 12056
6993.08 10877
6993.87 10148
6994.66 9792
6995.45 9548
6996.24 9981
6997.02 10872
6997.81 11947
6998.60 13331
6999.39 15029
7000.18 16323
7000.97 17157
7001.76 17601
7002.55 17318
7003.34 16414
7004.13 14802
7004.92 13311
7005.71 11628
7006.50 10189
7007.29 8782
7008.08 7679
7008.87 6871
7009.66 6223
7010.45 5836
7011.24 5581
7012.03 5567
7012.82 5483
7013.61 5423
7014.40 5356
7015.19 5390
7015.98 5301
7016.77 5168
7017.56 5014
7018.35 4724
7019.15 4591
7019.94 4544
7020.73 4377
7021.52 4247
7022.31 4210
7023.10 4295
7023.89 4236
7024.68 4182
7025.47 4308
7026.26 4371
7027.05 4457
7027.85 4566
7028.64 4563
7029.43 4585
7030.22 4469
7031.01 4354
7031.80 4332
7032.59 4335
7033.38 4123
7034.18 4095
7034.97 4064
7035.76 4020
7036.55 4134
7037.34 4164
7038.13 4221
7038.93 4159
7039.72 4224
7040.51 4336
7041.30 4173
7042.09 4273
7042.89 4256
7043.68 4270
7044.47 4166
7045.26 4226
7046.05 4235
7046.85 4251
7047.64 4189
7048.43 4240
7049.22 4280
7050.01 4352
7050.81 4450
7051.60 4467
7052.39 4475
7053.18 4432
7053.98 4362
7054.77 4248
7055.56 4174
7056.36 4186
7057.15 4114
7057.94 4006
7058.73 3992
7059.53 4026
7060.32 4011
7061.11 3912
7061.91 3956
7062.70 3985
7063.49 3989
7064.29 3952
7065.08 3903
7065.87 3898
7066.66 3929
7067.46 3848
7068.25 3872
7069.04 3793
7069.84 3771
7070.63 3700
7071.43 3665
7072.22 3714
7073.01 3631
7073.81 3604
7074.60 3634
7075.39 3590
7076.19 3579
7076.98 3564
7077.78 3568
7078.57 3527
7079.36 3501
7080.16 3440
7080.95 3436
7081.75 3380
7082.54 3500
7083.33 3371
7084.13 3423
7084.92 3482
7085.72 3545
7086.51 3664
7087.31 3781
7088.10 3813
7088.90 4008
7089.69 3967
7090.48 3888
7091.28 3758
7092.07 3675
7092.87 3492
7093.66 3356
7094.46 3234
7095.25 3102
7096.05 3017
7096.84 2902
7097.64 2838
7098.43 2858
7099.23 2837
7100.02 2744
7100.82 2751
7101.61 2786
7102.41 2792
7103.20 2672
7104.00 2713
7104.80 2648
7105.59 2607
7106.39 2610
7107.18 2642
7107.98 2483
7108.77 2465
7109.57 2432
7110.36 2458
7111.16 2473
7111.96 2434
7112.75 2515
7113.55 2506
7114.34 2579
7115.14 2499
7115.94 2423
7116.73 2539
7117.53 2529
7118.32 2587
7119.12 2564
7119.92 2488
7120.71 2471
7121.51 2461
7122.31 2479
7123.10 2462
7123.90 2437
7124.70 2484
7125.49 2549
7126.29 2479
7127.09 2388
7127.88 2420
7128.68 2508
7129.48 2533
7130.27 2554
7131.07 2542
7131.87 2583
7132.66 2531
7133.46 2500
7134.26 2536
7135.06 2526
7135.85 2562
7136.65 2526
7137.45 2517
7138.24 2490
7139.04 2393
7139.84 2407
7140.64 2537
7141.43 2447
7142.23 2436
7143.03 2505
7143.83 2494
7144.62 2651
7145.42 2599
7146.22 2632
7147.02 2588
7147.82 2593
7148.61 2557
7149.41 2527
7150.21 2539
7151.01 2467
7151.81 2437
7152.60 2507
7153.40 2480
7154.20 2470
7155.00 2437
7155.80 2463
7156.59 2471
7157.39 2402
7158.19 2438
7158.99 2458
7159.79 2492
7160.59 2469
7161.39 2478
7162.18 2469
7162.98 2360
7163.78 2338
7164.58 2341
7165.38 2288
7166.18 2323
7166.98 2306
7167.78 2296
7168.57 2304
7169.37 2371
7170.17 2378
7170.97 2367
7171.77 2292
7172.57 2360
7173.37 2424
7174.17 2322
7174.97 2297
7175.77 2335
7176.57 2329
7177.37 2394
7178.17 2313
7178.97 2364
7179.77 2401
7180.56 2467
7181.36 2512
7182.16 2512
7182.96 2532
7183.76 2608
7184.56 2613
7185.36 2564
7186.16 2581
7186.96 2530
7187.76 2548
7188.56 2500
7189.36 2414
7190.16 2376
7190.96 2328
7191.76 2269
7192.57 2207
7193.37 2172
7194.17 2206
7194.97 2165
7195.77 2131
7196.57 2225
7197.37 2199
7198.17 2212
7198.97 2218
7199.77 2185
7200.57 2217
7201.37 2268
7202.17 2321
7202.97 2326
7203.77 2243
7204.58 2231
7205.38 2251
7206.18 2218
7206.98 2153
7207.78 2175
7208.58 2240
7209.38 2217
7210.18 2249
7210.99 2324
7211.79 2208
7212.59 2203
7213.39 2217
7214.19 2193
7214.99 2202
7215.79 2272
7216.60 2303
7217.40 2234
7218.20 2295
7219.00 2267
7219.80 2257
7220.60 2341
7221.41 2308
7222.21 2279
7223.01 2320
7223.81 2325
7224.62 2316
7225.42 2277
7226.22 2354
7227.02 2358
7227.82 2381
7228.63 2302
7229.43 2370
7230.23 2402
7231.03 2434
7231.84 2387
7232.64 2370
7233.44 2447
7234.24 2450
7235.05 2478
7235.85 2432
7236.65 2508
7237.45 2464
7238.26 2521
7239.06 2582
7239.86 2616
7240.67 2664
7241.47 2696
7242.27 2711
7243.08 2701
7243.88 2759
7244.68 2649
7245.49 2722
7246.29 2797
7247.09 2767
7247.90 2689
7248.70 2766
7249.50 2736
7250.31 2720
7251.11 2683
7251.91 2768
7252.72 2730
7253.52 2863
7254.32 2865
7255.13 2930
7255.93 2998
7256.74 2950
7257.54 2886
7258.34 2960
7259.15 2977
7259.95 2995
7260.76 3103
7261.56 3117
7262.36 3094
7263.17 3071
7263.97 3211
7264.78 3209
7265.58 3404
7266.39 3368
7267.19 3397
7268.00 3626
7268.80 3679
7269.60 3605
7270.41 3651
7271.21 3654
7272.02 3778
7272.82 3793
7273.63 3799
7274.43 3741
7275.24 3820
7276.04 3951
7276.85 4021
7277.65 4060
7278.46 4132
7279.26 4244
7280.07 4419
7280.87 4755
7281.68 5267
7282.48 5981
7283.29 6671
7284.09 7496
7284.90 8320
7285.71 8754
7286.51 9047
7287.32 8865
7288.12 8462
7288.93 7878
7289.73 7247
7290.54 6537
7291.35 5953
7292.15 5406
7292.96 5050
7293.76 4816
7294.57 4576
7295.38 4384
7296.18 4403
7296.99 4320
7297.79 4221
7298.60 4240
7299.41 4237
7300.21 4294
7301.02 4377
7301.82 4432
7302.63 4470
7303.44 4491
7304.24 4516
7305.05 4753
7305.86 4897
7306.66 4828
7307.47 5027
7308.28 5213
7309.08 5460
7309.89 5692
7310.70 6014
7311.50 6173
7312.31 6312
7313.12 6367
7313.93 6290
7314.73 6200
7315.54 6045
7316.35 5925
7317.15 5880
7317.96 6000
7318.77 6428
7319.58 6978
7320.38 7601
7321.19 8200
7322.00 8655
7322.81 9045
7323.61 8974
7324.42 8659
7325.23 8137
7326.04 7401
7326.84 6767
7327.65 6214
7328.46 5604
7329.27 5093
7330.08 4883
7330.88 4578
7331.69 4240
7332.50 4079
7333.31 4062
7334.12 3861
7334.92 3889
7335.73 3908
7336.54 3937
7337.35 4037
7338.16 3970
7338.97 3980
7339.78 3951
7340.58 3876
7341.39 3968
7342.20 4066
7343.01 4050
7343.82 3923
7344.63 3931
7345.44 3986
7346.24 3955
7347.05 4063
7347.86 3953
7348.67 3949
7349.48 3970
7350.29 4052
7351.10 4007
7351.91 4078
7352.72 4026
7353.53 3961
7354.34 4027
7355.14 3920
7355.95 3864
7356.76 3875
7357.57 3903
7358.38 3885
7359.19 4002
7360.00 4065
7360.81 4095
7361.62 4252
7362.43 4219
7363.24 4317
7364.05 4405
7364.86 4402
7365.67 4403
7366.48 4405
7367.29 4463
7368.10 4613
7368.91 4529
7369.72 4531
7370.53 4616
7371.34 4503
7372.15 4445
7372.96 4578
7373.77 4608
7374.58 4592
7375.39 4569
7376.20 4720
7377.01 4914
7377.82 5028
7378.63 5305
7379.44 5672
7380.26 6081
7381.07 6379
7381.88 7008
7382.69 7141
7383.50 7203
7384.31 6856
7385.12 6639
7385.93 6361
7386.74 5868
7387.55 5376
7388.36 5094
7389.18 4790
7389.99 4614
7390.80 4368
7391.61 4282
7392.42 4114
7393.23 4003
7394.04 3982
7394.86 3830
7395.67 3878
7396.48 3961
7397.29 4009
7398.10 4137
7398.91 4396
7399.73 4494
7400.54 4750
7401.35 4974
7402.16 5181
7402.97 5251
7403.79 5115
7404.60 5062
7405.41 4912
7406.22 4773
7407.03 4673
7407.85 4512
7408.66 4395
7409.47 4320
7410.28 4263
7411.10 4143
7411.91 3924
7412.72 3810
7413.53 3551
7414.35 3437
7415.16 3333
7415.97 3172
7416.78 3091
7417.60 3138
7418.41 3036
7419.22 2960
7420.03 2959
7420.85 2928
7421.66 2817
7422.47 2835
7423.29 2808
7424.10 2832
7424.91 2812
7425.73 2860
7426.54 2846
7427.35 2862
7428.17 2866
7428.98 2730
7429.79 2690
7430.61 2721
7431.42 2689
7432.23 2721
7433.05 2676
7433.86 2671
7434.67 2717
7435.49 2683
7436.30 2703
7437.12 2755
7437.93 2657
7438.74 2674
7439.56 2688
7440.37 2703
7441.18 2798
7442.00 2772
7442.81 2769
7443.63 2763
7444.44 2733
7445.26 2728
7446.07 2696
7446.88 2766
7447.70 2735
7448.51 2634
7449.33 2574
7450.14 2600
7450.96 2585
7451.77 2606
7452.59 2605
7453.40 2566
7454.22 2639
7455.03 2574
7455.85 2580
7456.66 2523
7457.47 2502
7458.29 2544
7459.10 2530
7459.92 2578
7460.74 2479
7461.55 2550
7462.37 2530
7463.18 2513
7464.00 2506
7464.81 2552
7465.63 2531
7466.44 2610
7467.26 2613
7468.07 2607
7468.89 2767
7469.70 2708
7470.52 2642
7471.34 2658
7472.15 2680
7472.97 2622
7473.78 2555
7474.60 2548
7475.41 2459
7476.23 2369
7477.05 2406
7477.86 2343
7478.68 2362
7479.49 2338
7480.31 2315
7481.13 2273
7481.94 2237
7482.76 2270
7483.58 2212
7484.39 2256
7485.21 2278
7486.03 2270
7486.84 2227
7487.66 2185
7488.48 2186
7489.29 2132
7490.11 2110
7490.93 2083
7491.74 2073
7492.56 2087
7493.38 2132
7494.19 2093
7495.01 2067
7495.83 2064
7496.64 2023
7497.46 1987
7498.28 2037
7499.10 2051
7499.91 1958
7500.73 1933
7501.55 2002
7502.36 2006
7503.18 1954
7504.00 1953
7504.82 1909
7505.63 1952
7506.45 1948
7507.27 1926
7508.09 1956
7508.90 1971
7509.72 1936
7510.54 1835
7511.36 1815
7512.18 1898
7512.99 1937
7513.81 1944
7514.63 1900
7515.45 1902
7516.27 1874
7517.08 1830
7517.90 1813
7518.72 1834
7519.54 1822
7520.36 1948
7521.18 1926
7521.99 1866
7522.81 1832
7523.63 1816
7524.45 1824
7525.27 1845
7526.09 1826
7526.91 1807
7527.72 1930
7528.54 1846
7529.36 1843
7530.18 1817
7531.00 1873
7531.82 1870
7532.64 1853
7533.46 1800
7534.28 1812
7535.10 1840
7535.91 1833
7536.73 1808
7537.55 1831
7538.37 1821
7539.19 1827
7540.01 1974
7540.83 1886
7541.65 1926
7542.47 1887
7543.29 1892
7544.11 1907
7544.93 1963
7545.75 1919
7546.57 1993
7547.39 1898
7548.21 1919
7549.03 1919
7549.85 1894
7550.67 1870
7551.49 1951
7552.31 1897
7553.13 1813
7553.95 1852
7554.77 1886
7555.59 1877
7556.41 1907
7557.23 1941
7558.05 1885
7558.87 1884
7559.69 1862
7560.51 1802
7561.33 1839
7562.15 1824
7562.97 1831
7563.79 1883
7564.61 1850
7565.44 1827
7566.26 1780
7567.08 1822
7567.90 1752
7568.72 1863
7569.54 1791
7570.36 1767
7571.18 1822
7572.00 1802
7572.82 1786
7573.65 1841
7574.47 1780
7575.29 1853
7576.11 1861
7576.93 1759
7577.75 1773
7578.57 1780
7579.40 1736
7580.22 1820
7581.04 1753
7581.86 1793
7582.68 1851
7583.50 1834
7584.33 1840
7585.15 1815
7585.97 1833
7586.79 1883
7587.61 1854
7588.44 1902
7589.26 1955
7590.08 1874
7590.90 1945
7591.72 1871
7592.55 1869
7593.37 1826
7594.19 1888
7595.01 1895
7595.84 1871
7596.66 1933
7597.48 1894
7598.30 1831
7599.13 1854
7599.95 1938
7600.77 1908
7601.59 1900
7602.42 1970
7603.24 1994
7604.06 2022
7604.89 2078
7605.71 2153
7606.53 2199
7607.36 2228
7608.18 2169
7609.00 2124
7609.82 2096
7610.65 2079
7611.47 2021
7612.29 1958
7613.12 2009
7613.94 1992
7614.77 1971
7615.59 2114
7616.41 2018
7617.24 2022
7618.06 2097
7618.88 2026
7619.71 2056
7620.53 2088
7621.35 2117
7622.18 2028
7623.00 2066
7623.83 2123
7624.65 1988
7625.47 2023
7626.30 2035
7627.12 2092
7627.95 2065
7628.77 2091
7629.60 2080
7630.42 2152
7631.24 2219
7632.07 2341
7632.89 2347
7633.72 2369
7634.54 2309
7635.37 2307
7636.19 2237
7637.02 2083
7637.84 1991
7638.67 2004
7639.49 1891
7640.31 1818
7641.14 1712
7641.96 1753
7642.79 1744
7643.61 1743
7644.44 1815
7645.26 1769
7646.09 1722
7646.92 1696
7647.74 1671
7648.57 1636
7649.39 1587
7650.22 1627
7651.04 1709
7651.87 1655
7652.69 1656
7653.52 1689
7654.34 1703
7655.17 1740
7656.00 1663
7656.82 1630
7657.65 1586
7658.47 1575
7659.30 1571
7660.12 1587
7660.95 1649
7661.78 1625
7662.60 1612
7663.43 1621
7664.25 1636
7665.08 1643
7665.91 1613
7666.73 1633
7667.56 1626
7668.39 1626
7669.21 1718
7670.04 1702
7670.87 1661
7671.69 1614
7672.52 1599
7673.35 1610
7674.17 1601
7675.00 1564
7675.83 1580
7676.65 1630
7677.48 1631
7678.31 1590
7679.13 1636
7679.96 1645
7680.79 1572
7681.61 1563
7682.44 1582
7683.27 1608
7684.10 1677
7684.92 1621
7685.75 1589
7686.58 1661
7687.40 1664
7688.23 1669
7689.06 1695
7689.89 1681
7690.71 1734
7691.54 1646
7692.37 1679
7693.20 1687
7694.03 1650
7694.85 1717
7695.68 1659
7696.51 1635
7697.34 1646
7698.16 1596
7698.99 1633
7699.82 1598
7700.65 1668
7701.48 1705
7702.31 1651
7703.13 1730
7703.96 1693
7704.79 1690
7705.62 1626
7706.45 1648
7707.28 1679
7708.10 1681
7708.93 1661
7709.76 1591
7710.59 1642
7711.42 1595
7712.25 1640
7713.08 1611
7713.90 1616
7714.73 1723
7715.56 1682
7716.39 1660
7717.22 1684
7718.05 1765
7718.88 1725
7719.71 1682
7720.54 1567
7721.37 1603
7722.20 1631
7723.02 1654
7723.85 1704
7724.68 1722
7725.51 1684
7726.34 1648
7727.17 1672
7728.00 1701
7728.83 1718
7729.66 1643
7730.49 1697
7731.32 1653
7732.15 1738
7732.98 1719
7733.81 1731
7734.64 1668
7735.47 1681
7736.30 1672
7737.13 1696
7737.96 1729
7738.79 1696
7739.62 1665
7740.45 1729
7741.28 1729
7742.11 1748
7742.94 1770
7743.77 1789
7744.60 1829
7745.43 1895
7746.26 2125
7747.09 2201
7747.92 2351
7748.75 2416
7749.59 2448
7750.42 2455
7751.25 2357
7752.08 2254
7752.91 2297
7753.74 2133
7754.57 2087
7755.40 1977
7756.23 1934
7757.06 1932
7757.90 1891
7758.73 1865
7759.56 1826
7760.39 1783
7761.22 1851
7762.05 1843
7762.88 1832
7763.71 1727
7764.55 1688
7765.38 1751
7766.21 1728
7767.04 1738
7767.87 1696
7768.70 1641
7769.54 1722
7770.37 1698
7771.20 1720
7772.03 1678
7772.86 1677
7773.70 1699
7774.53 1703
7775.36 1706
7776.19 1687
7777.02 1705
7777.86 1687
7778.69 1658
7779.52 1735
7780.35 1791
7781.19 1761
7782.02 1709
7782.85 1692
7783.68 1689
7784.52 1704
7785.35 1707
7786.18 1660
7787.01 1735
7787.85 1785
7788.68 1764
7789.51 1803
7790.35 1769
7791.18 1725
7792.01 1719
7792.84 1748
7793.68 1712
7794.51 1752
7795.34 1740
7796.18 1785
7797.01 1757
7797.84 1751
7798.68 1751
7799.51 1767
7800.34 1836
7801.18 1850
7802.01 1814
7802.84 1797
7803.68 1835
7804.51 1814
7805.35 1789
7806.18 1800
7807.01 1831
7807.85 1853
7808.68 1875
7809.51 1849
7810.35 1804
7811.18 1866
7812.02 1851
7812.85 1935
7813.68 2030
7814.52 2143
7815.35 2231
7816.19 2330
7817.02 2376
7817.86 2391
7818.69 2428
7819.52 2316
7820.36 2370
7821.19 2200
7822.03 2171
7822.86 2067
7823.70 1961
7824.53 2020
7825.37 1934
7826.20 1954
7827.04 1968
7827.87 2061
7828.71 2010
7829.54 2047
7830.38 1979
7831.21 2028
7832.05 1963
7832.88 1966
7833.72 1938
7834.55 1852
7835.39 1870
7836.22 1912
7837.06 1956
7837.89 1995
7838.73 1994
7839.57 1988
7840.40 1948
7841.24 1949
7842.07 1951
7842.91 1967
7843.74 1922
7844.58 1858
7845.42 1907
7846.25 1846
7847.09 1831
7847.92 1807
7848.76 1745
7849.60 1689
7850.43 1713
7851.27 1689
7852.10 1719
7852.94 1841
7853.78 1852
7854.61 1767
7855.45 1736
7856.29 1792
7857.12 1844
7857.96 1833
7858.79 1851
7859.63 1805
7860.47 1806
7861.30 1818
7862.14 1891
7862.98 1901
7863.81 1806
7864.65 1760
7865.49 1842
7866.33 1792
7867.16 1748
7868.00 1740
7868.84 1780
7869.67 1754
7870.51 1773
7871.35 1782
7872.19 1766
7873.02 1817
7873.86 1828
7874.70 1841
7875.54 1825
7876.37 1860
7877.21 1778
7878.05 1843
7878.89 1898
7879.72 1849
7880.56 1837
7881.40 1833
7882.24 1834
7883.07 1841
7883.91 1796
7884.75 1783
7885.59 1813
7886.43 1785
7887.26 1762
7888.10 1766
7888.94 1811
7889.78 1865
7890.62 1898
7891.45 1913
7892.29 1886
7893.13 1888
7893.97 1897
7894.81 1927
7895.65 1928
7896.49 1897
7897.32 1876
7898.16 1938
7899.00 1925
7899.84 1931
7900.68 1973
7901.52 1958
7902.36 1957
7903.20 2013
7904.03 2016
7904.87 1928
7905.71 1892
7906.55 1868
7907.39 1867
7908.23 1844
7909.07 1866
7909.91 1852
7910.75 1830
7911.59 1899
7912.43 1971
7913.27 2087
7914.11 2140
7914.94 2177
7915.78 2317
7916.62 2386
7917.46 2545
7918.30 2526
7919.14 2628
7919.98 2675
7920.82 2550
7921.66 2390
7922.50 2366
7923.34 2241
7924.18 2143
7925.02 2060
7925.86 1923
7926.70 1953
7927.54 1899
7928.38 1812
7929.22 1712
7930.06 1709
7930.90 1677
7931.74 1670
7932.59 1642
7933.43 1649
7934.27 1637
7935.11 1642
7935.95 1636
7936.79 1644
7937.63 1623
7938.47 1662
7939.31 1645
7940.15 1630
7940.99 1707
7941.83 1725
7942.67 1708
7943.52 1737
7944.36 1761
7945.20 1771
7946.04 1761
7946.88 1698
7947.72 1728
7948.56 1737
7949.40 1664
7950.25 1743
7951.09 1736
7951.93 1667
7952.77 1655
7953.61 1733
7954.45 1743
7955.29 1690
7956.14 1677
7956.98 1673
7957.82 1739
7958.66 1694
7959.50 1675
7960.35 1653
7961.19 1632
7962.03 1699
7962.87 1663
7963.71 1606
7964.56 1608
7965.40 1620
7966.24 1626
7967.08 1600
7967.93 1644
7968.77 1643
7969.61 1693
7970.45 1677
7971.29 1623
7972.14 1632
7972.98 1649
7973.82 1648
7974.67 1610
7975.51 1639
7976.35 1645
7977.19 1609
7978.04 1539
7978.88 1569
7979.72 1550
7980.57 1586
7981.41 1612
7982.25 1583
7983.09 1599
7983.94 1574
7984.78 1590
7985.62 1576
7986.47 1578
7987.31 1568
7988.15 1577
7989.00 1584
7989.84 1504
7990.68 1504
7991.53 1564
7992.37 1480
7993.22 1500
7994.06 1547
7994.90 1513
7995.75 1483
7996.59 1499
7997.43 1464
7998.28 1467
7999.12 1485
7999.97 1543
8000.81 1546
8001.65 1538
8002.50 1511
8003.34 1502
8004.19 1534
8005.03 1451
8005.88 1491
8006.72 1436
8007.57 1469
8008.41 1462
8009.25 1480
8010.10 1461
8010.94 1433
8011.79 1434
8012.63 1415
8013.48 1413
8014.32 1383
8015.17 1416
8016.01 1416
8016.86 1381
8017.70 1395
8018.55 1408
8019.39 1428
8020.24 1402
8021.08 1391
8021.93 1386
8022.77 1406
8023.62 1440
8024.46 1424
8025.31 1430
8026.15 1399
8027.00 1371
8027.84 1449
8028.69 1405
8029.54 1393
8030.38 1409
8031.23 1430
8032.07 1411
8032.92 1411
8033.76 1436
8034.61 1356
8035.46 1311
8036.30 1378
8037.15 1400
8037.99 1412
8038.84 1357
8039.69 1348
8040.53 1323
8041.38 1371
8042.22 1448
8043.07 1376
8043.92 1378
8044.76 1384
8045.61 1368
8046.46 1370
8047.30 1367
8048.15 1371
8049.00 1384
8049.84 1410
8050.69 1435
8051.54 1377
8052.38 1399
8053.23 1393
8054.08 1330
8054.92 1323
8055.77 1349
8056.62 1297
8057.46 1323
8058.31 1380
8059.16 1335
8060.01 1361
8060.85 1426
8061.70 1371
8062.55 1362
8063.40 1334
8064.24 1384
8065.09 1366
8065.94 1359
8066.79 1316
8067.63 1356
8068.48 1352
8069.33 1352
8070.18 1353
8071.02 1333
8071.87 1321
8072.72 1393
8073.57 1363
8074.42 1372
8075.26 1296
8076.11 1345
8076.96 1301
8077.81 1328
8078.66 1339
8079.50 1374
8080.35 1284
8081.20 1285
8082.05 1313
8082.90 1330
8083.75 1261
8084.59 1274
8085.44 1275
8086.29 1296
8087.14 1275
8087.99 1294
8088.84 1293
8089.69 1321
8090.53 1302
8091.38 1331
8092.23 1311
8093.08 1282
8093.93 1278
8094.78 1298
8095.63 1364
8096.48 1280
8097.33 1283
8098.18 1333
8099.02 1311
8099.87 1315
8100.72 1329
8101.57 1379
8102.42 1323
8103.27 1335
8104.12 1352
8104.97 1354
8105.82 1361
8106.67 1334
8107.52 1318
8108.37 1295
8109.22 1287
8110.07 1272
8110.92 1285
8111.77 1354
8112.62 1341
8113.47 1364
8114.32 1370
8115.17 1375
8116.02 1406
8116.87 1420
8117.72 1481
8118.57 1449
8119.42 1400
8120.27 1404
8121.12 1513
8121.97 1490
8122.82 1479
8123.67 1495
8124.52 1461
8125.37 1443
8126.22 1422
8127.07 1437
8127.93 1420
8128.78 1399
8129.63 1354
8130.48 1281
8131.33 1347
8132.18 1350
8133.03 1359
8133.88 1358
8134.73 1392
8135.58 1369
8136.44 1329
8137.29 1382
8138.14 1327
8138.99 1378
8139.84 1360
8140.69 1366
8141.54 1463
8142.39 1385
8143.25 1406
8144.10 1341
8144.95 1350
8145.80 1348
8146.65 1415
8147.50 1415
8148.36 1434
8149.21 1445
8150.06 1426
8150.91 1411
8151.76 1389
8152.62 1481
8153.47 1503
8154.32 1464
8155.17 1555
8156.02 1494
8156.88 1565
8157.73 1597
8158.58 1570
8159.43 1518
8160.29 1482
8161.14 1475
8161.99 1453
8162.84 1394
8163.70 1402
8164.55 1393
8165.40 1387
8166.25 1367
8167.11 1452
8167.96 1400
8168.81 1346
8169.67 1363
8170.52 1359
8171.37 1287
8172.23 1359
8173.08 1386
8173.93 1386
8174.78 1328
8175.64 1314
8176.49 1332
8177.34 1329
8178.20 1344
8179.05 1312
8179.90 1342
8180.76 1311
8181.61 1313
8182.47 1255
8183.32 1304
8184.17 1233
8185.03 1257
8185.88 1264
8186.73 1342
8187.59 1295
8188.44 1301
8189.30 1262
8190.15 1235
8191.00 1276
8191.86 1309
8192.71 1256
8193.57 1272
8194.42 1262
8195.27 1314
8196.13 1297
8196.98 1243
8197.84 1301
8198.69 1277
8199.55 1239
8200.40 1207
8201.26 1248
8202.11 1311
8202.96 1309
8203.82 1321
8204.67 1318
8205.53 1277
8206.38 1277
8207.24 1212
8208.09 1217
8208.95 1253
8209.80 1284
8210.66 1223
8211.51 1271
8212.37 1347
8213.22 1309
8214.08 1300
8214.93 1304
8215.79 1327
8216.65 1344
8217.50 1361
8218.36 1371
8219.21 1354
8220.07 1414
8220.92 1422
8221.78 1446
8222.63 1439
8223.49 1439
8224.35 1387
8225.20 1342
8226.06 1346
8226.91 1432
8227.77 1376
8228.63 1373
8229.48 1368
8230.34 1365
8231.19 1305
8232.05 1330
8232.91 1336
8233.76 1296
8234.62 1281
8235.47 1241
8236.33 1309
8237.19 1239
8238.04 1275
8238.90 1305
8239.76 1345
8240.61 1328
8241.47 1315
8242.33 1295
8243.18 1312
8244.04 1255
8244.90 1297
8245.75 1259
8246.61 1264
8247.47 1352
8248.33 1289
8249.18 1346
8250.04 1316
8250.90 1271
8251.75 1280
8252.61 1300
8253.47 1352
8254.33 1287
8255.18 1270
8256.04 1345
8256.90 1264
8257.76 1332
8258.61 1310
8259.47 1303
8260.33 1291
8261.19 1280
8262.04 1315
8262.90 1314
8263.76 1288
8264.62 1252
8265.48 1287
8266.33 1323
8267.19 1270
8268.05 1278
8268.91 1252
8269.77 1233
8270.62 1264
8271.48 1318
8272.34 1258
8273.20 1332
8274.06 1327
8274.92 1303
8275.77 1275
8276.63 1238
8277.49 1274
8278.35 1343
8279.21 1327
8280.07 1324
8280.93 1255
8281.78 1302
8282.64 1306
8283.50 1298
8284.36 1325
8285.22 1324
8286.08 1333
8286.94 1351
8287.80 1334
8288.66 1324
8289.51 1360
8290.37 1303
8291.23 1357
8292.09 1330
8292.95 1358
8293.81 1296
8294.67 1337
8295.53 1339
8296.39 1347
8297.25 1397
8298.11 1396
8298.97 1332
8299.83 1317
8300.69 1394
8301.55 1424
8302.41 1378
8303.27 1338
8304.13 1377
8304.99 1327
8305.85 1315
8306.71 1349
8307.57 1369
8308.43 1356
8309.29 1377
8310.15 1328
8311.01 1357
8311.87 1399
8312.73 1351
8313.59 1378
8314.45 1379
8315.31 1355
8316.17 1385
8317.03 1346
8317.89 1349
8318.75 1343
8319.61 1342
8320.47 1382
8321.33 1328
8322.20 1339
8323.06 1338
8323.92 1323
8324.78 1392
8325.64 1395
8326.50 1382
8327.36 1377
8328.22 1408
8329.08 1368
8329.94 1418
8330.81 1412
8331.67 1458
8332.53 1392
8333.39 1366
8334.25 1395
8335.11 1403
8335.97 1374
8336.84 1374
8337.70 1351
8338.56 1403
8339.42 1370
8340.28 1306
8341.15 1348
8342.01 1378
8342.87 1371
8343.73 1413
8344.59 1388
8345.45 1392
8346.32 1361
8347.18 1375
8348.04 1442
8348.90 1432
8349.77 1435
8350.63 1469
8351.49 1480
8352.35 1459
8353.22 1502
8354.08 1448
8354.94 1453
8355.80 1579
8356.67 1477
8357.53 1457
8358.39 1429
8359.25 1509
8360.12 1504
8360.98 1521
8361.84 1511
8362.71 1514
8363.57 1541
8364.43 1523
8365.29 1471
8366.16 1522
8367.02 1513
8367.88 1547
8368.75 1542
8369.61 1544
8370.47 1552
8371.34 1551
8372.20 1635
8373.06 1599
8373.93 1646
8374.79 1642
8375.65 1633
8376.52 1630
8377.38 1619
8378.25 1624
8379.11 1579
8379.97 1592
8380.84 1674
8381.70 1671
8382.56 1693
8383.43 1675
8384.29 1665
8385.16 1759
8386.02 1767
8386.89 1691
8387.75 1754
8388.61 1763
8389.48 1685
8390.34 1709
8391.21 1701
8392.07 1777
8392.94 1800
8393.80 1804
8394.67 1820
8395.53 1828
8396.39 1890
8397.26 1840
8398.12 1843
8398.99 1869
8399.85 1849
8400.72 1887
8401.58 1911
8402.45 1932
8403.31 1916
8404.18 1937
8405.04 1951
8405.91 1928
8406.77 1941
8407.64 1953
8408.50 1991
8409.37 1989
8410.24 2055
8411.10 2093
8411.97 2122
8412.83 2097
8413.70 2083
8414.56 2152
8415.43 2187
8416.29 2229
8417.16 2146
8418.03 2238
8418.89 2241
8419.76 2296
8420.62 2297
8421.49 2250
8422.36 2281
8423.22 2339
8424.09 2376
8424.95 2448
8425.82 2514
8426.69 2588
8427.55 2634
8428.42 2599
8429.28 2681
8430.15 2655
8431.02 2708
8431.88 2715
8432.75 2704
8433.62 2814
8434.48 2732
8435.35 2808
8436.22 2831
8437.08 2890
8437.95 2955
8438.82 3085
8439.68 3152
8440.55 3118
8441.42 3175
8442.29 3244
8443.15 3376
8444.02 3441
8444.89 3490
8445.75 3469
8446.62 3483
8447.49 3459
8448.36 3492
8449.22 3561
8450.09 3675
8450.96 3742
8451.83 3912
8452.69 4127
8453.56 4486
8454.43 4740
8455.30 5130
8456.16 5588
8457.03 6065
8457.90 6196
8458.77 6276
8459.64 6133
8460.50 5955
8461.37 5689
8462.24 5281
8463.11 5100
8463.98 4913
8464.84 4832
8465.71 4840
8466.58 5035
8467.45 5478
8468.32 6034
8469.19 6892
8470.05 7794
8470.92 8312
8471.79 8624
8472.66 8549
8473.53 8218
8474.40 7569
8475.27 6750
8476.13 6015
8477.00 5257
8477.87 4518
8478.74 4116
8479.61 3663
8480.48 3407
8481.35 3178
8482.22 3034
8483.09 2865
8483.96 2746
8484.82 2691
8485.69 2633
8486.56 2602
8487.43 2574
8488.30 2566
8489.17 2498
8490.04 2433
8490.91 2436
8491.78 2357
8492.65 2351
8493.52 2322
8494.39 2347
8495.26 2306
8496.13 2376
8497.00 2362
8497.87 2353
8498.74 2394
8499.61 2417
8500.48 2376
8501.35 2377
8502.22 2400
8503.09 2371
8503.96 2283
8504.83 2375
8505.70 2341
8506.57 2378
8507.44 2414
8508.31 2447
8509.18 2570
8510.05 2539
8510.92 2480
8511.79 2535
8512.66 2498
8513.53 2472
8514.40 2458
8515.27 2438
8516.15 2437
8517.02 2417
8517.89 2429
8518.76 2335
8519.63 2393
8520.50 2438
8521.37 2406
8522.24 2431
8523.11 2428
8523.98 2498
8524.86 2523
8525.73 2569
8526.60 2509
8527.47 2547
8528.34 2554
8529.21 2568
8530.08 2629
8530.96 2666
8531.83 2648
8532.70 2670
8533.57 2726
8534.44 2753
8535.31 2750
8536.19 2747
8537.06 2758
8537.93 2736
8538.80 2715
8539.67 2751
8540.55 2701
8541.42 2686
8542.29 2613
8543.16 2635
8544.03 2588
8544.91 2534
8545.78 2591
8546.65 2647
8547.52 2593
8548.40 2617
8549.27 2599
8550.14 2557
8551.01 2541
8551.89 2623
8552.76 2601
8553.63 2655
8554.51 2649
8555.38 2635
8556.25 2646
8557.12 2667
8558.00 2536
8558.87 2455
8559.74 2456
8560.62 2394
8561.49 2322
8562.36 2313
8563.24 2241
8564.11 2210
8564.98 2178
8565.86 2194
8566.73 2147
8567.60 2116
8568.48 2123
8569.35 2118
8570.22 2052
8571.10 2086
8571.97 2099
8572.84 2088
8573.72 2119
8574.59 2031
8575.46 2009
8576.34 1977
8577.21 2002
8578.09 2007
8578.96 1998
8579.83 1951
8580.71 1977
8581.58 1984
8582.46 1939
8583.33 1981
8584.21 1973
8585.08 1965
8585.95 2003
8586.83 1980
8587.70 1956
8588.58 1969
8589.45 2026
8590.33 1948
8591.20 1956
8592.08 1846
8592.95 1847
8593.83 1869
8594.70 1898
8595.58 1915
8596.45 1873
8597.33 1889
8598.20 1944
8599.08 1927
8599.95 1920
8600.83 1899
8601.70 1954
8602.58 1992
8603.45 1966
8604.33 1928
8605.20 1981
8606.08 1960
8606.95 1943
8607.83 1980
8608.70 1932
8609.58 2025
8610.45 2048
8611.33 2051
8612.21 2050
8613.08 2064
8613.96 2113
8614.83 2091
8615.71 2123
8616.59 2081
8617.46 2146
8618.34 2052
8619.21 2110
8620.09 2116
8620.97 2187
8621.84 2130
8622.72 2138
8623.59 2138
8624.47 2114
8625.35 2124
8626.22 2142
8627.10 2278
8627.98 2194
8628.85 2240
8629.73 2261
8630.61 2360
8631.48 2297
8632.36 2234
8633.24 2300
8634.11 2350
8634.99 2351
8635.87 2347
8636.74 2304
8637.62 2361
8638.50 2338
8639.37 2361
8640.25 2323
8641.13 2382
8642.01 2366
8642.88 2428
8643.76 2421
8644.64 2512
8645.52 2561
8646.39 2561
8647.27 2634
8648.15 2565
8649.03 2608
8649.90 2666
8650.78 2650
8651.66 2672
8652.54 2726
8653.41 2651
8654.29 2680
8655.17 2681
8656.05 2666
8656.93 2645
8657.80 2705
8658.68 2739
8659.56 2804
8660.44 2742
8661.32 2837
8662.19 2786
8663.07 2739
8663.95 2798
8664.83 2793
8665.71 2941
8666.59 2871
8667.46 2850
8668.34 2929
8669.22 3040
8670.10 3197
8670.98 3284
8671.86 3394
8672.74 3711
8673.62 3952
8674.49 4165
8675.37 4167
8676.25 4161
8677.13 4233
8678.01 4158
8678.89 4037
8679.77 3889
8680.65 3661
8681.53 3612
8682.41 3422
8683.29 3399
8684.16 3306
8685.04 3313
8685.92 3398
8686.80 3433
8687.68 3599
8688.56 3838
8689.44 4189
8690.32 4670
8691.20 5073
8692.08 5502
8692.96 5938
8693.84 6159
8694.72 6165
8695.60 6084
8696.48 5607
8697.36 5177
8698.24 4730
8699.12 4297
8700.00 3848
8700.88 3444
8701.76 3202
8702.64 2998
8703.52 2761
8704.40 2660
8705.28 2574
8706.16 2470
8707.04 2454
8707.92 2357
8708.80 2348
8709.69 2252
8710.57 2230
8711.45 2223
8712.33 2196
8713.21 2202
8714.09 2183
8714.97 2138
8715.85 2143
8716.73 2007
8717.61 2027
8718.49 2136
8719.38 2141
8720.26 2166
8721.14 2053
8722.02 2131
8722.90 2082
8723.78 2164
8724.66 2122
8725.54 2050
8726.43 2109
8727.31 2102
8728.19 2157
8729.07 2182
8729.95 2174
8730.83 2218
8731.72 2208
8732.60 2193
8733.48 2179
8734.36 2191
8735.24 2174
8736.13 2154
8737.01 2188
8737.89 2159
8738.77 2175
8739.65 2132
8740.54 2127
8741.42 2124
8742.30 2108
8743.18 2164
8744.07 2212
8744.95 2250
8745.83 2143
8746.71 2193
8747.60 2215
8748.48 2192
8749.36 2204
8750.24 2241
8751.13 2289
8752.01 2355
8752.89 2320
8753.77 2394
8754.66 2495
8755.54 2587
8756.42 2631
8757.31 2788
8758.19 2795
8759.07 2909
8759.96 2884
8760.84 2930
8761.72 2771
8762.61 2716
8763.49 2645
8764.37 2569
8765.26 2540
8766.14 2442
8767.02 2388
8767.91 2349
8768.79 2350
8769.67 2344
8770.56 2336
8771.44 2274
8772.32 2227
8773.21 2230
8774.09 2264
8774.98 2220
8775.86 2265
8776.74 2366
8777.63 2191
8778.51 2185
8779.40 2180
8780.28 2128
8781.17 2117
8782.05 1992
8782.93 2012
8783.82 2005
8784.70 1965
8785.59 1999
8786.47 2067
8787.36 2060
8788.24 2121
8789.13 2130
8790.01 2142
8790.89 2266
8791.78 2410
8792.66 2496
8793.55 2497
8794.43 2487
8795.32 2455
8796.20 2377
8797.09 2331
8797.97 2215
8798.86 2138
8799.74 2001
8800.63 1971
8801.52 1972
8802.40 1860
8803.29 1895
8804.17 1852
8805.06 1813
8805.94 1862
8806.83 1866
8807.71 1867
8808.60 1816
8809.48 1785
8810.37 1790
8811.26 1737
8812.14 1719
8813.03 1691
8813.91 1716
8814.80 1670
8815.69 1675
8816.57 1663
8817.46 1656
8818.34 1676
8819.23 1643
8820.12 1619
8821.00 1674
8821.89 1665
8822.77 1662
8823.66 1603
8824.55 1653
8825.43 1620
8826.32 1632
8827.21 1632
8828.09 1581
8828.98 1644
8829.87 1592
8830.75 1576
8831.64 1604
8832.53 1536
8833.41 1514
8834.30 1576
8835.19 1565
8836.08 1541
8836.96 1570
8837.85 1522
8838.74 1454
8839.62 1519
8840.51 1515
8841.40 1465
8842.29 1495
8843.17 1552
8844.06 1518
8844.95 1472
8845.84 1514
8846.72 1484
8847.61 1531
8848.50 1496
8849.39 1518
8850.27 1502
8851.16 1506
8852.05 1497
8852.94 1496
8853.82 1489
8854.71 1445
8855.60 1453
8856.49 1448
8857.38 1423
8858.26 1442
8859.15 1398
8860.04 1426
8860.93 1442
8861.82 1465
8862.71 1418
8863.59 1392
8864.48 1483
8865.37 1468
8866.26 1446
8867.15 1448
8868.04 1427
8868.93 1400
8869.81 1386
8870.70 1405
8871.59 1409
8872.48 1330
8873.37 1353
8874.26 1397
8875.15 1333
8876.04 1364
8876.93 1365
8877.81 1323
8878.70 1431
8879.59 1366
8880.48 1313
8881.37 1306
8882.26 1354
8883.15 1354
8884.04 1330
8884.93 1318
8885.82 1372
8886.71 1332
8887.60 1273
8888.49 1274
8889.38 1298
8890.27 1313
8891.16 1283
8892.05 1278
8892.94 1270
8893.83 1290
8894.72 1269
8895.61 1258
8896.50 1279
8897.39 1266
8898.28 1299
8899.17 1270
8900.06 1227
8900.95 1187
8901.84 1241
8902.73 1279
8903.62 1306
8904.51 1253
8905.40 1218
8906.29 1274
8907.18 1302
8908.07 1264
8908.96 1263
8909.85 1244
8910.74 1202
8911.63 1229
8912.52 1248
8913.41 1189
8914.31 1191
8915.20 1213
8916.09 1228
8916.98 1201
8917.87 1168
8918.76 1164
8919.65 1204
8920.54 1226
8921.43 1203
8922.33 1205
8923.22 1212
8924.11 1169
8925.00 1183
8925.89 1205
8926.78 1184
8927.67 1189
8928.57 1185
8929.46 1269
8930.35 1224
8931.24 1193
8932.13 1172
8933.03 1157
8933.92 1134
8934.81 1175
8935.70 1191
8936.59 1171
8937.49 1171
8938.38 1152
8939.27 1158
8940.16 1194
8941.05 1222
8941.95 1191
8942.84 1156
8943.73 1182
8944.62 1143
8945.52 1127
8946.41 1116
8947.30 1143
8948.19 1094
8949.09 1078
8949.98 1115
8950.87 1070
8951.76 1146
8952.66 1117
8953.55 1083
8954.44 1090
8955.34 1111
8956.23 1124
8957.12 1109
8958.02 1103
8958.91 1036
8959.80 1096
8960.69 1157
8961.59 1150
8962.48 1111
8963.37 1111
8964.27 1155
8965.16 1119
8966.05 1127
8966.95 1102
8967.84 1125
8968.74 1147
8969.63 1127
8970.52 1147
8971.42 1140
8972.31 1077
8973.20 1103
8974.10 1096
8974.99 1109
8975.89 1135
8976.78 1164
8977.67 1160
8978.57 1095
8979.46 1121
8980.36 1087
8981.25 1141
8982.15 1162
8983.04 1104
8983.93 1119
8984.83 1132
8985.72 1108
8986.62 1116
8987.51 1107
8988.41 1064
8989.30 1092
8990.20 1094
8991.09 1086
8991.99 1091
8992.88 1064
8993.78 1079
8994.67 1036
8995.57 1055
8996.46 1089
8997.36 1090
8998.25 1096
8999.15 1069
9000.04 1044
9000.94 1077
9001.83 1071
9002.73 1100
9003.62 1067
9004.52 1046
9005.41 1074
9006.31 1053
9007.20 1057
9008.10 1077
9009.00 1082
9009.89 1079
9010.79 1071
9011.68 999
9012.58 1007
9013.47 1054
9014.37 1060
9015.27 1003
9016.16 1043
9017.06 1065
9017.95 1030
9018.85 1056
9019.75 1031
9020.64 1028
9021.54 1101
9022.43 1085
9023.33 1039
9024.23 1045
9025.12 1074
9026.02 1040
9026.92 1064
9027.81 1061
9028.71 1066
9029.61 1004
9030.50 1014
9031.40 1063
9032.30 1011
9033.19 1020
9034.09 1040
9034.99 1027
9035.88 1064
9036.78 1087
9037.68 1072
9038.58 1062
9039.47 1053
9040.37 1019
9041.27 997
9042.16 1051
9043.06 1080
9043.96 1090
9044.86 1045
9045.75 1068
9046.65 1031
9047.55 1047
9048.45 1075
9049.34 1033
9050.24 1057
9051.14 1042
9052.04 1092
9052.94 1077
9053.83 1070
9054.73 1077
9055.63 1067
9056.53 1053
9057.43 1078
9058.32 1075
9059.22 1044
9060.12 1038
9061.02 1071
9061.92 1134
9062.81 1096
9063.71 1086
9064.61 1095
9065.51 1123
9066.41 1107
9067.31 1139
9068.21 1072
9069.10 1046
9070.00 1082
9070.90 1041
9071.80 1047
9072.70 1041
9073.60 1079
9074.50 1089
9075.40 1056
9076.29 1083
9077.19 1057
9078.09 1061
9078.99 1129
9079.89 1065
9080.79 1078
9081.69 1093
9082.59 1083
9083.49 1077
9084.39 1041
9085.29 1017
9086.19 1053
9087.09 1059
9087.98 1058
9088.88 1088
9089.78 1076
9090.68 1072
9091.58 1076
9092.48 1101
9093.38 1045
9094.28 1092
9095.18 1087
9096.08 1072
9096.98 1050
9097.88 1048
9098.78 1071
9099.68 1063
9100.58 1049
9101.48 1015
9102.38 1068
9103.28 1043
9104.18 1054
9105.08 1046
9105.99 1084
9106.89 1029
9107.79 1030
9108.69 1019
9109.59 1031
9110.49 1022
9111.39 1071
9112.29 1082
9113.19 1056
9114.09 990
9114.99 1036
9115.89 1027
9116.79 1028
9117.69 1023
9118.60 1016
9119.50 1017
9120.40 1040
9121.30 1084
9122.20 1038
9123.10 1028
9124.00 1070
9124.90 1106
9125.81 1032
9126.71 985
9127.61 1043
9128.51 1044
9129.41 1053
9130.31 1113
9131.22 1015
9132.12 1050
9133.02 1051
9133.92 1030
9134.82 1068
9135.72 1015
9136.63 1035
9137.53 1022
9138.43 1084
9139.33 1067
9140.23 1080
9141.14 1117
9142.04 1107
9142.94 1106
9143.84 1134
9144.75 1089
9145.65 1114
9146.55 1097
9147.45 1022
9148.36 1041
9149.26 1093
9150.16 1049
9151.06 1035
9151.97 1029
9152.87 1037
9153.77 1026
9154.67 1051
9155.58 1080
9156.48 1045
9157.38 1099
9158.29 1059
9159.19 1059
9160.09 1071
9161.00 1067
9161.90 1077
9162.80 1088
9163.71 1039
9164.61 1085
9165.51 1102
9166.42 1040
9167.32 1090
9168.22 1045
9169.13 1057
9170.03 1055
9170.93 1094
9171.84 1069
9172.74 1084
9173.64 1094
9174.55 1127
9175.45 1116
9176.36 1090
9177.26 1076
9178.16 1082
9179.07 1100
9179.97 1115
9180.88 1083
9181.78 1073
9182.69 1075
9183.59 1096
9184.49 1107
9185.40 1087
9186.30 1083
9187.21 1144
9188.11 1158
9189.02 1103
9189.92 1113
9190.82 1112
9191.73 1141
9192.63 1123
9193.54 1125
9194.44 1142
9195.35 1166
9196.25 1112
9197.16 1149
9198.06 1119
9198.97 1137
9199.87 1160
9200.78 1193
9201.68 1171
9202.59 1164
9203.49 1178
9204.40 1189
9205.30 1089
9206.21 1133
9207.12 1132
9208.02 1131
9208.93 1164
9209.83 1139
9210.74 1137
9211.64 1114
9212.55 1157
9213.45 1152
9214.36 1157
9215.27 1186
9216.17 1270
9217.08 1282
9217.98 1298
9218.89 1289
9219.80 1341
9220.70 1350
9221.61 1321
9222.51 1242
9223.42 1266
9224.33 1215
9225.23 1213
9226.14 1119
9227.05 1148
9227.95 1147
9228.86 1088
9229.77 1078
9230.67 1117
9231.58 1124
9232.49 1062
9233.39 1110
9234.30 1066
9235.21 1109
9236.11 1096
9237.02 1097
9237.93 1042
9238.83 1097
9239.74 1078
9240.65 1088
9241.55 1089
9242.46 1136
9243.37 1120
9244.28 1066
9245.18 1112
9246.09 1076
9247.00 1118
9247.91 1080
9248.81 1070
9249.72 1057
9250.63 1036
9251.54 1021
9252.44 1083
9253.35 1089
9254.26 1073
9255.17 1094
9256.07 1098
9256.98 1052
9257.89 1103
9258.80 1073
9259.71 1039
9260.61 1108
9261.52 1092
9262.43 1106
9263.34 1101
9264.25 1090
9265.16 1066
9266.06 1055
9266.97 1092
9267.88 1094
9268.79 1075
9269.70 1088
9270.61 1077
9271.51 1095
9272.42 1104
9273.33 1126
9274.24 1125
9275.15 1113
9276.06 1112
9276.97 1077
9277.88 1066
9278.78 1089
9279.69 1043
9280.60 1136
9281.51 1102
9282.42 1110
9283.33 1093
9284.24 1171
9285.15 1125
9286.06 1114
9286.97 1113
9287.88 1138
9288.79 1138
9289.70 1127
9290.60 1106
9291.51 1119
9292.42 1141
9293.33 1140
9294.24 1175
9295.15 1124
9296.06 1140
9296.97 1136
9297.88 1148
9298.79 1145
9299.70 1182
9300.61 1118
9301.52 1165
9302.43 1166
9303.34 1200
9304.25 1167
9305.16 1181
9306.07 1188
9306.98 1166
9307.89 1214
9308.80 1222
9309.71 1185
9310.63 1202
9311.54 1197
9312.45 1217
9313.36 1192
9314.27 1171
9315.18 1226
9316.09 1219
9317.00 1212
9317.91 1126
9318.82 1160
9319.73 1209
9320.64 1175
9321.55 1181
9322.47 1191
9323.38 1145
9324.29 1149
9325.20 1135
9326.11 1142
9327.02 1124
9327.93 1102
9328.84 1106
9329.76 1138
9330.67 1136
9331.58 1190
9332.49 1131
9333.40 1159
9334.31 1090
9335.23 1106
9336.14 1112
9337.05 1146
9337.96 1122
9338.87 1169
9339.78 1137
9340.70 1139
9341.61 1136
9342.52 1165
9343.43 1194
9344.34 1160
9345.26 1142
9346.17 1175
9347.08 1155
9347.99 1140
9348.91 1195
9349.82 1193
9350.73 1159
9351.64 1128
9352.56 1130
9353.47 1115
9354.38 1187
9355.29 1189
9356.21 1158
9357.12 1147
9358.03 1177
9358.94 1210
9359.86 1199
9360.77 1148
9361.68 1158
9362.60 1157
9363.51 1180
9364.42 1154
9365.34 1121
9366.25 1101
9367.16 1184
9368.08 1172
9368.99 1177
9369.90 1183
9370.82 1184
9371.73 1169
9372.64 1187
9373.56 1204
9374.47 1184
9375.38 1188
9376.30 1197
9377.21 1246
9378.12 1191
9379.04 1217
9379.95 1192
9380.87 1206
9381.78 1154
9382.69 1192
9383.61 1246
9384.52 1241
9385.44 1250
9386.35 1280
9387.27 1338
9388.18 1283
9389.09 1346
9390.01 1370
9390.92 1359
9391.84 1363
9392.75 1392
9393.67 1407
9394.58 1358
9395.50 1395
9396.41 1329
9397.32 1365
9398.24 1379
9399.15 1380
9400.07 1349
9400.98 1333
9401.90 1316
9402.81 1257
9403.73 1280
9404.64 1263
9405.56 1293
9406.47 1279
9407.39 1242
9408.30 1266
9409.22 1249
9410.14 1283
9411.05 1281
9411.97 1259
9412.88 1260
9413.80 1259
9414.71 1287
9415.63 1272
9416.54 1294
9417.46 1256
9418.38 1315
9419.29 1353
9420.21 1356
9421.12 1346
9422.04 1330
9422.95 1297
9423.87 1331
9424.79 1341
9425.70 1313
9426.62 1353
9427.54 1307
9428.45 1344
9429.37 1333
9430.28 1310
9431.20 1333
9432.12 1396
9433.03 1371
9433.95 1386
9434.87 1354
9435.78 1391
9436.70 1375
9437.62 1416
9438.53 1418
9439.45 1440
9440.37 1387
9441.28 1339
9442.20 1399
9443.12 1397
9444.03 1388
9444.95 1416
9445.87 1455
9446.79 1453
9447.70 1457
9448.62 1524
9449.54 1523
9450.45 1527
9451.37 1548
9452.29 1631
9453.21 1612
9454.12 1691
9455.04 1699
9455.96 1684
9456.88 1642
9457.79 1634
9458.71 1592
9459.63 1569
9460.55 1530
9461.47 1507
9462.38 1437
9463.30 1468
9464.22 1421
9465.14 1424
9466.06 1441
9466.97 1447
9467.89 1419
9468.81 1423
9469.73 1350
9470.65 1415
9471.56 1450
9472.48 1427
9473.40 1454
9474.32 1407
9475.24 1475
9476.16 1514
9477.08 1480
9477.99 1476
9478.91 1496
9479.83 1494
9480.75 1456
9481.67 1479
9482.59 1499
9483.51 1494
9484.43 1452
9485.34 1540
9486.26 1540
9487.18 1464
9488.10 1468
9489.02 1481
9489.94 1491
9490.86 1476
9491.78 1495
9492.70 1440
9493.62 1468
9494.54 1417
9495.46 1456
9496.38 1483
9497.30 1445
9498.22 1458
9499.13 1498
9500.05 1485
9500.97 1489
9501.89 1477
9502.81 1457
9503.73 1494
9504.65 1541
9505.57 1511
9506.49 1552
9507.41 1571
9508.33 1584
9509.25 1623
9510.17 1604
9511.09 1580
9512.01 1587
9512.93 1612
9513.86 1676
9514.78 1707
9515.70 1651
9516.62 1718
9517.54 1730
9518.46 1685
9519.38 1697
9520.30 1672
9521.22 1757
9522.14 1789
9523.06 1770
9523.98 1793
9524.90 1719
9525.82 1773
9526.75 1887
9527.67 1933
9528.59 2019
9529.51 2019
9530.43 2153
9531.35 2229
9532.27 2365
9533.19 2377
9534.11 2376
9535.04 2387
9535.96 2436
9536.88 2429
9537.80 2283
9538.72 2220
9539.64 2077
9540.57 2055
9541.49 1949
9542.41 1919
9543.33 1881
9544.25 1863
9545.17 1771
9546.10 1721
9547.02 1737
9547.94 1724
9548.86 1692
9549.78 1707
9550.71 1680
9551.63 1673
9552.55 1685
9553.47 1730
9554.40 1699
9555.32 1717
9556.24 1762
9557.16 1822
9558.09 1791
9559.01 1814
9559.93 1881
9560.85 1901
9561.78 1904
9562.70 1911
9563.62 1758
9564.54 1804
9565.47 1779
9566.39 1740
9567.31 1683
9568.24 1668
9569.16 1617
9570.08 1595
9571.00 1578
9571.93 1627
9572.85 1575
9573.77 1533
9574.70 1599
9575.62 1630
9576.54 1620
9577.47 1584
9578.39 1613
9579.31 1674
9580.24 1604
9581.16 1593
9582.09 1647
9583.01 1610
9583.93 1550
9584.86 1607
9585.78 1641
9586.70 1648
9587.63 1648
9588.55 1665
9589.48 1600
9590.40 1659
9591.32 1648
9592.25 1651
9593.17 1734
9594.10 1743
9595.02 1683
9595.95 1652
9596.87 1711
9597.79 1779
9598.72 1742
9599.64 1798
9600.57 1710
9601.49 1824
9602.42 1824
9603.34 1853
9604.27 1838
9605.19 1823
9606.12 1824
9607.04 1880
9607.97 1887
9608.89 1908
9609.82 1974
9610.74 1994
9611.67 1919
9612.59 1915
9613.52 2017
9614.44 2056
9615.37 1991
9616.29 2008
9617.22 1990
9618.14 1974
9619.07 1991
9619.99 2049
9620.92 2065
9621.85 2089
9622.77 2124
9623.70 2048
9624.62 2063
9625.55 2201
9626.47 2165
9627.40 2121
9628.33 2130
9629.25 2187
9630.18 2337
9631.10 2316
9632.03 2295
9632.96 2310
9633.88 2410
9634.81 2414
9635.73 2430
9636.66 2483
9637.59 2537
9638.51 2472
9639.44 2515
9640.37 2534
9641.29 2551
9642.22 2611
9643.15 2637
9644.07 2665
9645.00 2674
9645.93 2751
9646.85 2904
9647.78 3061
9648.71 3086
9649.63 3173
9650.56 3202
9651.49 3170
9652.41 3143
9653.34 2988
9654.27 3012
9655.20 2926
9656.12 2793
9657.05 2811
9657.98 2691
9658.90 2627
9659.83 2613
9660.76 2581
9661.69 2639
9662.61 2572
9663.54 2557
9664.47 2521
9665.40 2509
9666.32 2548
9667.25 2599
9668.18 2572
9669.11 2608
9670.04 2594
9670.96 2677
9671.89 2660
9672.82 2661
9673.75 2651
9674.68 2674
9675.60 2657
9676.53 2623
9677.46 2711
9678.39 2665
9679.32 2709
9680.25 2678
9681.17 2696
9682.10 2792
9683.03 2734
9683.96 2681
9684.89 2733
9685.82 2751
9686.75 2666
9687.67 2736
9688.60 2816
9689.53 2859
9690.46 2843
9691.39 2879
9692.32 2917
9693.25 2971
9694.18 2957
9695.11 2943
9696.03 2871
9696.96 2874
9697.89 2924
9698.82 2990
9699.75 3048
9700.68 2944
9701.61 2982
9702.54 2941
9703.47 2902
9704.40 2807
9705.33 2745
9706.26 2779
9707.19 2722
9708.12 2713
9709.05 2744
9709.98 2835
9710.91 2746
9711.84 2785
9712.77 2860
9713.70 2914
9714.63 3056
9715.56 3069
9716.49 2974
9717.42 2981
9718.35 3004
9719.28 2915
9720.21 2926
9721.14 2838
9722.07 2805
9723.00 2625
9723.93 2533
9724.86 2491
9725.79 2493
9726.72 2508
9727.65 2476
9728.58 2437
9729.51 2430
9730.44 2404
9731.37 2507
9732.31 2470
9733.24 2535
9734.17 2462
9735.10 2517
9736.03 2456
9736.96 2442
9737.89 2399
9738.82 2404
9739.75 2261
9740.69 2276
9741.62 2241
9742.55 2162
9743.48 2174
9744.41 2099
9745.34 2102
9746.27 2076
9747.21 2156
9748.14 2125
9749.07 2064
9750.00 2051
9750.93 2086
9751.86 1977
9752.80 2043
9753.73 2041
9754.66 1985
9755.59 2002
9756.52 2014
9757.46 1963
9758.39 1988
9759.32 2033
9760.25 2019
9761.18 2025
9762.12 2063
9763.05 2091
9763.98 2043
9764.91 2069
9765.85 2025
9766.78 2067
9767.71 1974
9768.64 1971
9769.58 1973
9770.51 1980
9771.44 1955
9772.37 1979
9773.31 2037
9774.24 2012
9775.17 2051
9776.11 2065
9777.04 2114
9777.97 2101
9778.91 2180
9779.84 2245
9780.77 2271
9781.71 2272
9782.64 2281
9783.57 2186
9784.51 2237
9785.44 2144
9786.37 2116
9787.31 2156
9788.24 2087
9789.17 2039
9790.11 2009
9791.04 1945
9791.97 1972
9792.91 1955
9793.84 1977
9794.77 1896
9795.71 1872
9796.64 1931
9797.58 1886
9798.51 1902
9799.44 1923
9800.38 1937
9801.31 1905
9802.25 1855
9803.18 1837
9804.12 1795
9805.05 1787
9805.98 1812
9806.92 1813
9807.85 1784
9808.79 1733
9809.72 1725
9810.66 1712
9811.59 1672
9812.53 1672
9813.46 1658
9814.40 1665
9815.33 1666
9816.27 1640
9817.20 1635
9818.14 1647
9819.07 1614
9820.01 1628
9820.94 1662
9821.88 1568
9822.81 1586
9823.75 1588
9824.68 1509
9825.62 1526
9826.55 1578
9827.49 1585
9828.42 1578
9829.36 1539
9830.29 1596
9831.23 1569
9832.17 1530
9833.10 1491
9834.04 1520
9834.97 1532
9835.91 1546
9836.84 1540
9837.78 1556
9838.72 1536
9839.65 1513
9840.59 1569
9841.52 1559
9842.46 1541
9843.40 1580
9844.33 1576
9845.27 1537
9846.20 1586
9847.14 1568
9848.08 1552
9849.01 1577
9849.95 1530
9850.89 1563
9851.82 1555
9852.76 1495
9853.70 1572
9854.63 1532
9855.57 1510
9856.51 1618
9857.44 1563
9858.38 1601
9859.32 1540
9860.25 1523
9861.19 1525
9862.13 1546
9863.07 1549
9864.00 1519
9864.94 1509
9865.88 1504
9866.81 1508
9867.75 1475
9868.69 1446
9869.63 1445
9870.56 1463
9871.50 1424
9872.44 1436
9873.38 1448
9874.31 1499
9875.25 1472
9876.19 1456
9877.13 1423
9878.07 1399
9879.00 1435
9879.94 1395
9880.88 1432
9881.82 1417
9882.75 1386
9883.69 1450
9884.63 1398
9885.57 1403
9886.51 1441
9887.45 1442
9888.38 1377
9889.32 1343
9890.26 1337
9891.20 1386
9892.14 1368
9893.08 1365
9894.01 1342
9894.95 1327
9895.89 1382
9896.83 1333
9897.77 1313
9898.71 1356
9899.65 1321
9900.59 1316
9901.52 1303
9902.46 1373
9903.40 1362
9904.34 1321
9905.28 1257
9906.22 1337
9907.16 1378
9908.10 1386
9909.04 1390
9909.98 1362
9910.92 1320
9911.86 1364
9912.80 1379
9913.73 1290
9914.67 1356
9915.61 1340
9916.55 1291
9917.49 1372
9918.43 1377
9919.37 1347
9920.31 1426
9921.25 1438
9922.19 1446
9923.13 1509
9924.07 1520
9925.01 1655
9925.95 1728
9926.89 1761
9927.83 1722
9928.77 1708
9929.71 1701
9930.65 1682
9931.59 1650
9932.53 1652
9933.47 1580
9934.41 1546
9935.36 1513
9936.30 1418
9937.24 1373
9938.18 1335
9939.12 1399
9940.06 1325
9941.00 1355
9941.94 1302
9942.88 1273
9943.82 1283
9944.76 1332
9945.70 1271
9946.64 1230
9947.59 1252
9948.53 1173
9949.47 1214
9950.41 1218
9951.35 1252
9952.29 1177
9953.23 1225
9954.17 1199
9955.12 1210
9956.06 1204
9957.00 1197
9957.94 1198
9958.88 1207
9959.82 1154
9960.77 1139
9961.71 1140
9962.65 1164
9963.59 1182
9964.53 1140
9965.48 1162
9966.42 1195
9967.36 1160
9968.30 1122
9969.24 1174
9970.19 1186
9971.13 1139
9972.07 1148
9973.01 1153
9973.95 1136
9974.90 1179
9975.84 1154
9976.78 1140
9977.72 1174
9978.67 1119
9979.61 1109
9980.55 1134
9981.50 1121
9982.44 1064
9983.38 1118
9984.32 1134
9985.27 1162
9986.21 1127
9987.15 1136
9988.10 1146
9989.04 1130
9989.98 1151
9990.92 1155
9991.87 1151
9992.81 1165
9993.75 1111
9994.70 1111
9995.64 1114
9996.58 1143
9997.53 1161
9998.47 1158
9999.41 1156
10000.36 1157
10001.30 1160
10002.25 1144
10003.19 1151
10004.13 1079
10005.08 1131
10006.02 1145
10006.96 1160
10007.91 1169
10008.85 1164
10009.80 1129
10010.74 1183
10011.68 1189
10012.63 1133
10013.57 1141
10014.52 1142
10015.46 1142
10016.41 1114
10017.35 1127
10018.29 1146
10019.24 1131
10020.18 1151
10021.13 1182
10022.07 1156
10023.02 1128
10023.96 1178
10024.91 1159
10025.85 1127
10026.80 1094
10027.74 1121
10028.69 1150
10029.63 1139
10030.58 1134
10031.52 1107
10032.47 1130
10033.41 1159
10034.36 1125
10035.30 1085
10036.25 1128
10037.19 1078
10038.14 1092
10039.08 1108
10040.03 1136
10040.97 1134
10041.92 1048
10042.87 1047
10043.81 1096
10044.76 1039
10045.70 1083
10046.65 1110
10047.59 1063
10048.54 1079
10049.49 1040
10050.43 1054
10051.38 1081
10052.32 1042
10053.27 1043
10054.22 1080
10055.16 1053
10056.11 1043
10057.05 1056
10058.00 1026
10058.95 1078
10059.89 1043
10060.84 1031
10061.79 1046
10062.73 1082
10063.68 1102
10064.63 1040
10065.57 1021
10066.52 1026
10067.47 1084
10068.41 1072
10069.36 1018
10070.31 1031
10071.25 1093
10072.20 1072
10073.15 994
10074.10 1015
10075.04 1062
10075.99 1062
10076.94 1051
10077.88 1063
10078.83 1039
10079.78 1037
10080.73 997
10081.67 1033
10082.62 1040
10083.57 1001
10084.52 1033
10085.46 1016
10086.41 1033
10087.36 1026
10088.31 1031
10089.25 1019
10090.20 1037
10091.15 1015
10092.10 1033
10093.05 1053
10093.99 1064
10094.94 1062
10095.89 1033
10096.84 1019
10097.79 1027
10098.73 1076
10099.68 1061
10100.63 1029
10101.58 1003
10102.53 984
10103.48 1078
10104.42 1037
10105.37 1007
10106.32 1022
10107.27 1030
10108.22 1031
10109.17 1015
10110.12 1007
10111.06 1044
10112.01 986
10112.96 1060
10113.91 1014
10114.86 1017
10115.81 994
10116.76 1014
10117.71 1007
10118.66 972
10119.61 993
10120.56 1051
10121.50 1032
10122.45 1021
10123.40 1012
10124.35 1042
10125.30 1051
10126.25 1022
10127.20 1010
10128.15 1035
10129.10 992
10130.05 1010
10131.00 1013
10131.95 1054
10132.90 1032
10133.85 1045
10134.80 1022
10135.75 1052
10136.70 1001
10137.65 961
10138.60 1004
10139.55 1015
10140.50 1005
10141.45 1019
10142.40 1073
10143.35 1076
10144.30 1074
10145.25 1033
10146.20 1080
10147.15 1048
10148.10 1040
10149.05 1058
10150.00 1069
10150.95 1066
10151.90 1122
10152.86 1084
10153.81 1095
10154.76 1042
10155.71 1070
10156.66 1100
10157.61 1061
10158.56 1074
10159.51 1084
10160.46 1134
10161.41 1085
10162.37 1088
10163.32 1089
10164.27 1125
10165.22 1155
10166.17 1121
10167.12 1162
10168.07 1145
10169.03 1139
10169.98 1142
10170.93 1135
10171.88 1142
10172.83 1117
10173.78 1169
10174.74 1167
10175.69 1108
10176.64 1178
10177.59 1152
10178.54 1138
10179.49 1166
10180.45 1185
10181.40 1209
10182.35 1160
10183.30 1186
10184.26 1144
10185.21 1171
10186.16 1194
10187.11 1250
10188.06 1220
10189.02 1208
10189.97 1201
10190.92 1221
10191.87 1207
10192.83 1294
10193.78 1227
10194.73 1221
10195.69 1256
10196.64 1263
10197.59 1178
10198.54 1237
10199.50 1254
10200.45 1268
10201.40 1249
10202.36 1290
10203.31 1290
10204.26 1309
10205.22 1370
10206.17 1403
10207.12 1360
10208.08 1374
10209.03 1334
10209.98 1334
10210.94 1354
10211.89 1360
10212.84 1343
10213.80 1312
10214.75 1294
10215.70 1278
10216.66 1301
10217.61 1312
10218.56 1247
10219.52 1242
10220.47 1259
10221.43 1288
10222.38 1278
10223.33 1257
10224.29 1200
10225.24 1141
10226.20 1249
10227.15 1256
10228.11 1214
10229.06 1287
10230.01 1296
10230.97 1313
10231.92 1364
10232.88 1426
10233.83 1487
10234.79 1578
10235.74 1553
10236.70 1503
10237.65 1542
10238.60 1493
10239.56 1454
10240.51 1445
10241.47 1419
10242.42 1349
10243.38 1319
10244.33 1298
10245.29 1248
10246.24 1177
10247.20 1204
10248.15 1205
10249.11 1199
10250.07 1178
10251.02 1148
10251.98 1152
10252.93 1144
10253.89 1112
10254.84 1117
10255.80 1180
10256.75 1134
10257.71 1085
10258.67 1074
10259.62 1064
10260.58 1092
10261.53 1087
10262.49 1130
10263.44 1082
10264.40 997
10265.36 1046
10266.31 1118
10267.27 1111
10268.22 1104
10269.18 1066
10270.14 1101
10271.09 1052
10272.05 1043
10273.01 1060
10273.96 1082
10274.92 1114
10275.87 1104
10276.83 1088
10277.79 1048
10278.74 1060
10279.70 1075
10280.66 1063
10281.61 1100
10282.57 1050
10283.53 1040
10284.49 1049
10285.44 1047
10286.40 1035
10287.36 1028
10288.31 1044
10289.27 1046
10290.23 1040
10291.18 1033
10292.14 1075
10293.10 1042
10294.06 1029
10295.01 1013
10295.97 1045
10296.93 1065
10297.89 1044
10298.84 1074
10299.80 1104
10300.76 1082
10301.72 1008
10302.67 1051
10303.63 1068
10304.59 1044
10305.55 1062
10306.51 1053
10307.46 1085
10308.42 1054
10309.38 1039
10310.34 1005
10311.30 1047
10312.25 1051
10313.21 1053
10314.17 1070
10315.13 1056
10316.09 1077
10317.05 1040
10318.00 1023
10318.96 1044
10319.92 1049
10320.88 1013
10321.84 1064
10322.80 1104
10323.76 1071
10324.71 1080
10325.67 1038
10326.63 1076
10327.59 1056
10328.55 1048
10329.51 1079
10330.47 1105
10331.43 1137
10332.39 1112
10333.35 1096
10334.30 1089
10335.26 1100
10336.22 1102
10337.18 1074
10338.14 1045
10339.10 1025
10340.06 1031
10341.02 1086
10341.98 1044
10342.94 1008
10343.90 1041
10344.86 1073
10345.82 1072
10346.78 1036
10347.74 1021
10348.70 1041
10349.66 1013
10350.62 978
10351.58 1039
10352.54 1029
10353.50 1027
10354.46 1020
10355.42 996
10356.38 956
10357.34 981
10358.30 991
10359.26 958
10360.22 957
10361.18 990
10362.14 996
10363.10 1005
10364.06 955
10365.02 993
10365.98 1006
10366.94 1027
10367.90 959
10368.87 996
10369.83 935
10370.79 971
10371.75 944
10372.71 1035
10373.67 937
10374.63 946
10375.59 958
10376.55 1017
10377.51 1004
10378.48 984
10379.44 989
10380.40 982
10381.36 971
10382.32 974
10383.28 970
10384.24 963
10385.21 955
10386.17 960
10387.13 965
10388.09 961
10389.05 967
10390.01 957
10390.98 981
10391.94 980
10392.90 983
10393.86 976
10394.82 991
10395.79 971
10396.75 933
10397.71 962
10398.67 960
10399.63 989
10400.60 1023
10401.56 1048
10402.52 1025
10403.48 1016
10404.45 990
10405.41 1009
10406.37 1033
10407.33 1010
10408.30 1034
10409.26 1002
10410.22 1008
10411.18 1055
10412.15 1098
10413.11 1073
10414.07 1084
10415.04 1128
10416.00 1149
10416.96 1155
10417.93 1196
10418.89 1182
10419.85 1190
10420.81 1195
10421.78 1196
10422.74 1143
10423.70 1193
10424.67 1198
10425.63 1181
10426.59 1152
10427.56 1078
10428.52 1066
10429.49 1061
10430.45 1082
10431.41 1056
10432.38 1057
10433.34 1010
10434.30 1032
10435.27 994
10436.23 966
10437.20 962
10438.16 973
10439.12 959
10440.09 1004
10441.05 995
10442.02 973
10442.98 909
10443.94 956
10444.91 980
10445.87 946
10446.84 920
10447.80 927
10448.77 948
10449.73 922
10450.70 917
10451.66 912
10452.63 967
10453.59 908
10454.55 897
10455.52 933
10456.48 942
10457.45 939
10458.41 947
10459.38 923
10460.34 880
10461.31 952
10462.27 936
10463.24 905
10464.20 912
10465.17 945
10466.14 886
10467.10 918
10468.07 938
10469.03 960
10470.00 949
10470.96 939
10471.93 896
10472.89 946
10473.86 935
10474.82 913
10475.79 928
10476.76 930
10477.72 969
10478.69 957
10479.65 908
10480.62 991
10481.59 915
10482.55 913
10483.52 985
10484.48 1004
10485.45 961
10486.42 959
10487.38 966
10488.35 961
10489.32 968
10490.28 924
10491.25 960
10492.21 980
10493.18 972
10494.15 962
10495.11 939
10496.08 961
10497.05 971
10498.01 988
10498.98 995
10499.95 1013
10500.92 999
10501.88 978
10502.85 963
10503.82 958
10504.78 990
10505.75 1049
10506.72 1046
10507.68 997
10508.65 985
10509.62 968
10510.59 1010
10511.55 1041
10512.52 1021
10513.49 1019
10514.46 1003
10515.42 985
10516.39 991
10517.36 1060
10518.33 1015
10519.29 1008
10520.26 987
10521.23 996
10522.20 1002
10523.17 1017
10524.13 967
10525.10 1037
10526.07 998
10527.04 1006
10528.01 1053
10528.97 985
10529.94 1014
10530.91 993
10531.88 972
10532.85 1001
10533.82 980
10534.78 994
10535.75 1013
10536.72 1000
10537.69 1040
10538.66 1002
10539.63 982
10540.60 1015
10541.56 1002
10542.53 1008
10543.50 997
10544.47 993
10545.44 1025
10546.41 1021
10547.38 1022
10548.35 1021
10549.32 1043
10550.29 1056
10551.25 1023
10552.22 1081
10553.19 1075
10554.16 1118
10555.13 1154
10556.10 1151
10557.07 1153
10558.04 1154
10559.01 1182
10559.98 1170
10560.95 1201
10561.92 1199
10562.89 1258
10563.86 1237
10564.83 1184
10565.80 1206
10566.77 1137
10567.74 1152
10568.71 1108
10569.68 1098
10570.65 1072
10571.62 1095
10572.59 1047
10573.56 1063
10574.53 1073
10575.50 1051
10576.47 1019
10577.44 1014
10578.41 1018
10579.38 1042
10580.35 993
10581.32 1048
10582.29 1086
10583.26 1056
10584.23 1010
10585.21 1107
10586.18 1075
10587.15 1080
10588.12 1072
10589.09 1107
10590.06 1059
10591.03 1023
10592.00 1103
10592.97 1113
10593.94 1086
10594.92 1095
10595.89 1099
10596.86 1095
10597.83 1019
10598.80 1070
10599.77 1099
10600.74 1061
10601.71 1027
10602.69 1026
10603.66 1026
10604.63 1057
10605.60 1040
10606.57 1056
10607.54 1055
10608.52 1015
10609.49 986
10610.46 989
10611.43 999
10612.40 1017
10613.38 1049
10614.35 1053
10615.32 1029
10616.29 1038
10617.27 1014
10618.24 1061
10619.21 1067
10620.18 1091
10621.15 1082
10622.13 1051
10623.10 1061
10624.07 1048
10625.04 1054
10626.02 1100
10626.99 1047
10627.96 1080
10628.94 1101
10629.91 1079
10630.88 1087
10631.85 1104
10632.83 1083
10633.80 1167
10634.77 1213
10635.75 1239
10636.72 1226
10637.69 1198
10638.67 1253
10639.64 1305
10640.61 1305
10641.59 1303
10642.56 1238
10643.53 1235
10644.51 1240
10645.48 1192
10646.45 1159
10647.43 1149
10648.40 1134
10649.37 1126
10650.35 1074
10651.32 1053
10652.30 1083
10653.27 1073
10654.24 1032
10655.22 1109
10656.19 1114
10657.16 1079
10658.14 1032
10659.11 1066
10660.09 1032
10661.06 1053
10662.04 1056
10663.01 1079
10663.98 1039
10664.96 1101
10665.93 1060
10666.91 1041
10667.88 1068
10668.86 1058
10669.83 1052
10670.81 1004
10671.78 1063
10672.76 1037
10673.73 1067
10674.71 1057
10675.68 1084
10676.66 1067
10677.63 1115
10678.61 1107
10679.58 1073
10680.56 1119
10681.53 1112
10682.51 1066
10683.48 1067
10684.46 1085
10685.43 1059
10686.41 1087
10687.38 1052
10688.36 1031
10689.33 1012
10690.31 1000
10691.28 1022
10692.26 992
10693.24 1008
10694.21 1021
10695.19 1016
10696.16 978
10697.14 1011
10698.12 1017
10699.09 1000
10700.07 957
10701.04 966
10702.02 1013
10703.00 962
10703.97 955
10704.95 976
10705.92 949
10706.90 970
10707.88 993
10708.85 1037
10709.83 1026
10710.81 960
10711.78 986
10712.76 982
10713.74 1026
10714.71 1005
10715.69 972
10716.67 958
10717.64 1008
10718.62 1006
10719.60 963
10720.57 960
10721.55 1005
10722.53 974
10723.50 1029
10724.48 984
10725.46 959
10726.44 981
10727.41 1010
10728.39 957
10729.37 987
10730.35 993
10731.32 994
10732.30 982
10733.28 1011
10734.26 1019
10735.23 1010
10736.21 988
10737.19 971
10738.17 1004
10739.14 978
10740.12 1012
10741.10 1004
10742.08 1003
10743.06 1005
10744.03 1005
10745.01 991
10745.99 980
10746.97 983
10747.95 1008
10748.92 970
10749.90 956
10750.88 998
10751.86 968
10752.84 976
10753.82 956
10754.79 981
10755.77 985
10756.75 970
10757.73 959
10758.71 963
10759.69 974
10760.67 990
10761.65 987
10762.62 1013
10763.60 1007
10764.58 962
10765.56 986
10766.54 963
10767.52 999
10768.50 956
10769.48 1015
10770.46 1013
10771.44 981
10772.42 970
10773.39 1018
10774.37 1016
10775.35 982
10776.33 1008
10777.31 1028
10778.29 1065
10779.27 1046
10780.25 1048
10781.23 1042
10782.21 1009
10783.19 1038
10784.17 1022
10785.15 1005
10786.13 976
10787.11 955
10788.09 1018
10789.07 1064
10790.05 1025
10791.03 976
10792.01 1007
10792.99 1036
10793.97 1063
10794.95 968
10795.93 1006
10796.91 1058
10797.89 1022
10798.87 1011
10799.85 966
10800.83 1047
10801.82 1025
10802.80 1048
10803.78 1070
10804.76 1030
10805.74 999
10806.72 1000
10807.70 1061
10808.68 1042
10809.66 1041
10810.64 1072
10811.62 1042
10812.61 1040
10813.59 1026
10814.57 995
10815.55 1062
10816.53 1002
10817.51 1015
10818.49 1088
10819.47 1068
10820.46 1051
10821.44 1081
10822.42 1071
10823.40 1102
10824.38 1087
10825.36 1064
10826.35 1083
10827.33 1080
10828.31 1066
10829.29 1078
10830.27 1105
10831.25 1148
10832.24 1111
10833.22 1086
10834.20 1087
10835.18 1097
10836.17 1083
10837.15 1102
10838.13 1090
10839.11 1116
10840.09 1119
10841.08 1125
10842.06 1139
10843.04 1161
10844.02 1140
10845.01 1168
10845.99 1177
10846.97 1164
10847.96 1142
10848.94 1149
10849.92 1163
10850.90 1220
10851.89 1179
10852.87 1157
10853.85 1187
10854.84 1195
10855.82 1237
10856.80 1213
10857.78 1172
10858.77 1215
10859.75 1212
10860.73 1198
10861.72 1271
10862.70 1221
10863.68 1273
10864.67 1257
10865.65 1268
10866.64 1269
10867.62 1268
10868.60 1260
10869.59 1252
10870.57 1297
10871.55 1246
10872.54 1253
10873.52 1245
10874.51 1277
10875.49 1297
10876.47 1308
10877.46 1312
10878.44 1298
10879.43 1312
10880.41 1330
10881.39 1370
10882.38 1356
10883.36 1386
10884.35 1410
10885.33 1399
10886.32 1401
10887.30 1433
10888.29 1418
10889.27 1473
10890.25 1501
10891.24 1513
10892.22 1431
10893.21 1483
10894.19 1469
10895.18 1461
10896.16 1473
10897.15 1502
10898.13 1501
10899.12 1480
10900.10 1544
10901.09 1544
10902.07 1495
10903.06 1515
10904.04 1531
10905.03 1523
10906.01 1522
10907.00 1551
10907.99 1588
10908.97 1566
10909.96 1596
10910.94 1596
10911.93 1582
10912.91 1606
10913.90 1633
10914.88 1663
10915.87 1603
10916.86 1600
10917.84 1620
10918.83 1633
10919.81 1632
10920.80 1687
10921.79 1695
10922.77 1695
10923.76 1710
10924.74 1724
10925.73 1708
10926.72 1712
10927.70 1699
10928.69 1719
10929.68 1695
10930.66 1741
10931.65 1807
10932.64 1719
10933.62 1833
10934.61 1878
10935.60 1864
10936.58 1852
10937.57 1897
10938.56 1856
10939.54 1947
10940.53 2063
10941.52 2063
10942.50 2038
10943.49 2087
10944.48 2112
10945.47 2145
10946.45 2125
10947.44 2194
10948.43 2239
10949.41 2154
10950.40 2141
10951.39 2160
10952.38 2244
10953.36 2276
10954.35 2274
10955.34 2350
10956.33 2436
10957.31 2409
10958.30 2468
10959.29 2501
10960.28 2539
10961.27 2454
10962.25 2446
10963.24 2340
10964.23 2345
10965.22 2315
10966.21 2223
10967.19 2178
10968.18 2099
10969.17 2104
10970.16 2071
10971.15 2069
10972.13 2048
10973.12 1992
10974.11 2021
10975.10 1993
10976.09 1956
10977.08 2016
10978.07 2015
10979.05 2068
10980.04 2076
10981.03 2042
10982.02 2102
10983.01 2136
10984.00 2172
10984.99 2153
10985.98 2143
10986.96 2108
10987.95 2161
10988.94 2214
10989.93 2295
10990.92 2297
10991.91 2277
10992.90 2418
10993.89 2544
10994.88 2579
10995.87 2709
10996.86 2814
10997.85 2890
10998.84 3000
10999.83 3088
11000.82 3088
11001.81 3013
11002.79 2927
11003.78 2859
11004.77 2747
11005.76 2612
11006.75 2477
11007.74 2347
11008.73 2242
11009.72 2156
11010.71 2070
11011.70 2031
11012.69 1962
11013.68 1881
11014.67 1870
11015.67 1865
11016.66 1793
11017.65 1727
11018.64 1803
11019.63 1793
11020.62 1730
11021.61 1731
11022.60 1712
11023.59 1713
11024.58 1711
11025.57 1702
11026.56 1673
11027.55 1653
11028.54 1648
11029.53 1649
11030.52 1636
11031.52 1578
11032.51 1613
11033.50 1641
11034.49 1580
11035.48 1569
11036.47 1652
11037.46 1585
11038.45 1540
11039.45 1533
11040.44 1524
11041.43 1485
11042.42 1496
11043.41 1543
11044.40 1495
11045.39 1491
11046.39 1456
11047.38 1460
11048.37 1496
11049.36 1470
11050.35 1426
11051.35 1485
11052.34 1472
11053.33 1419
11054.32 1411
11055.31 1433
11056.31 1422
11057.30 1437
11058.29 1397
11059.28 1472
11060.27 1408
11061.27 1405
11062.26 1423
11063.25 1434
11064.24 1362
11065.24 1390
11066.23 1462
11067.22 1388
11068.21 1441
11069.21 1445
11070.20 1451
11071.19 1428
11072.19 1432
11073.18 1412
11074.17 1462
11075.16 1426
11076.16 1443
11077.15 1470
11078.14 1393
11079.14 1407
11080.13 1361
11081.12 1405
11082.12 1382
11083.11 1363
11084.10 1352
11085.10 1368
11086.09 1374
11087.08 1388
11088.08 1372
11089.07 1370
11090.06 1397
11091.06 1385
11092.05 1357
11093.04 1366
11094.04 1384
11095.03 1319
11096.03 1336
11097.02 1330
11098.01 1311
11099.01 1280
11100.00 1353
11101.00 1294
11101.99 1285
11102.98 1300
11103.98 1338
11104.97 1266
11105.97 1281
11106.96 1280
11107.96 1304
11108.95 1322
11109.95 1311
11110.94 1319
11111.93 1245
11112.93 1244
11113.92 1220
11114.92 1221
11115.91 1280
11116.91 1228
11117.90 1236
11118.90 1223
11119.89 1210
11120.89 1200
11121.88 1229
11122.88 1227
11123.87 1159
11124.87 1216
11125.86 1205
11126.86 1212
11127.85 1217
11128.85 1256
11129.84 1243
11130.84 1203
11131.84 1203
11132.83 1194
11133.83 1198
11134.82 1155
11135.82 1198
11136.81 1192
11137.81 1162
11138.81 1185
11139.80 1186
11140.80 1197
11141.79 1133
11142.79 1189
11143.79 1160
11144.78 1184
11145.78 1122
11146.77 1139
11147.77 1121
11148.77 1115
11149.76 1142
11150.76 1181
11151.75 1208
11152.75 1184
11153.75 1148
11154.74 1166
11155.74 1155
11156.74 1099
11157.73 1052
11158.73 1125
11159.73 1123
11160.72 1061
11161.72 1066
11162.72 1087
11163.71 1074
11164.71 1054
11165.71 1093
11166.71 1056
11167.70 1071
11168.70 1101
11169.70 1122
11170.69 1131
11171.69 1074
11172.69 1072
11173.69 1028
11174.68 1086
11175.68 1093
11176.68 1056
11177.68 1070
11178.67 1066
11179.67 1041
11180.67 1044
11181.67 1012
11182.66 1026
11183.66 1053
11184.66 1065
11185.66 1072
11186.66 1024
11187.65 1046
11188.65 1052
11189.65 1047
11190.65 1002
11191.65 1081
11192.64 1097
11193.64 1052
11194.64 1082
11195.64 1045
11196.64 1042
11197.64 1062
11198.63 1049
11199.63 1050
11200.63 1073
11201.63 1028
11202.63 1055
11203.63 1030
11204.63 1045
11205.63 1037
11206.62 1079
11207.62 1072
11208.62 1014
11209.62 1013
11210.62 1075
11211.62 1075
11212.62 1039
11213.62 1047
11214.62 1060
11215.62 1030
11216.61 1025
11217.61 1019
11218.61 1029
11219.61 1037
11220.61 1001
11221.61 1045
11222.61 1028
11223.61 1023
11224.61 1048
11225.61 1058
11226.61 1037
11227.61 991
11228.61 993
11229.61 1077
11230.61 1034
11231.61 1034
11232.61 1045
11233.61 1076
11234.61 1022
11235.61 1027
11236.61 1056
11237.61 1033
11238.61 1043
11239.61 1001
11240.61 1026
11241.61 1017
11242.61 1037
11243.61 1048
11244.61 1056
11245.61 1016
11246.61 1055
11247.61 1106
11248.62 1051
11249.62 1075
11250.62 1035
11251.62 1050
11252.62 1027
11253.62 1046
11254.62 1086
11255.62 1087
11256.62 1071
11257.62 1051
11258.62 1024
11259.63 1005
11260.63 1061
11261.63 1037
11262.63 1032
11263.63 1045
11264.63 1036
11265.63 1067
11266.64 1071
11267.64 1056
11268.64 1041
11269.64 1070
11270.64 1097
11271.64 1079
11272.65 1115
11273.65 1124
11274.65 1118
11275.65 1164
11276.65 1103
11277.65 1135
11278.66 1108
11279.66 1151
11280.66 1092
11281.66 1130
11282.67 1116
11283.67 1108
11284.67 1121
11285.67 1127
11286.67 1112
11287.68 1107
11288.68 1050
11289.68 1092
11290.68 1043
11291.69 1100
11292.69 1081
11293.69 1098
11294.70 1037
11295.70 1081
11296.70 1053
11297.70 1097
11298.71 1088
11299.71 1122
11300.71 1094
11301.72 1061
11302.72 1092
11303.72 1099
11304.72 1133
11305.73 1117
11306.73 1091
11307.73 1178
11308.74 1180
11309.74 1153
11310.74 1203
11311.75 1214
11312.75 1185
11313.76 1250
11314.76 1221
11315.76 1183
11316.77 1155
11317.77 1148
11318.77 1118
11319.78 1143
11320.78 1142
11321.79 1179
11322.79 1125
11323.79 1104
11324.80 1116
11325.80 1080
11326.81 1073
11327.81 1050
11328.81 1084
11329.82 1094
11330.82 1058
11331.83 1118
11332.83 1073
11333.84 1112
11334.84 1162
11335.85 1090
11336.85 1134
11337.85 1130
11338.86 1080
11339.86 1045
11340.87 1087
11341.87 1126
11342.88 1096
11343.88 1101
11344.89 1077
11345.89 1114
11346.90 1098
11347.90 1147
11348.91 1072
11349.91 1049
11350.92 1082
11351.92 1050
11352.93 1032
11353.94 1041
11354.94 1055
11355.95 1064
11356.95 1052
11357.96 1013
11358.96 1057
11359.97 1079
11360.97 1100
11361.98 1040
11362.99 1071
11363.99 1038
11365.00 1034
11366.00 1015
11367.01 1017
11368.02 1111
11369.02 1065
11370.03 1006
11371.03 1053
11372.04 1048
11373.05 1060
11374.05 1106
11375.06 1123
11376.06 1080
11377.07 1072
11378.08 1050
11379.08 1062
11380.09 1056
11381.10 1006
11382.10 1059
11383.11 1048
11384.12 1047
11385.12 1076
11386.13 1091
11387.14 1081
11388.14 1058
11389.15 1046
11390.16 1057
11391.17 1052
11392.17 1030
11393.18 1114
11394.19 1080
11395.19 1034
11396.20 1066
11397.21 1046
11398.22 1096
11399.22 1118
11400.23 1098
11401.24 1068
11402.25 1068
11403.25 1044
11404.26 1085
11405.27 1098
11406.28 1114
11407.28 1106
11408.29 1086
11409.30 1096
11410.31 1092
11411.31 1159
11412.32 1123
11413.33 1082
11414.34 1108
11415.35 1119
11416.35 1131
11417.36 1170
11418.37 1113
11419.38 1094
11420.39 1117
11421.40 1111
11422.40 1092
11423.41 1140
11424.42 1147
11425.43 1100
11426.44 1109
11427.45 1146
11428.46 1107
11429.46 1100
11430.47 1146
11431.48 1188
11432.49 1187
11433.50 1167
11434.51 1150
11435.52 1174
11436.53 1156
11437.54 1195
11438.54 1138
11439.55 1192
11440.56 1204
11441.57 1203
11442.58 1215
11443.59 1224
11444.60 1189
11445.61 1208
11446.62 1214
11447.63 1187
11448.64 1208
11449.65 1201
11450.66 1274
11451.67 1239
11452.68 1256
11453.69 1213
11454.70 1242
11455.71 1185
11456.72 1226
11457.73 1245
11458.74 1259
11459.75 1229
11460.76 1259
11461.77 1234
11462.78 1282
11463.79 1280
11464.80 1280
11465.81 1313
11466.82 1252
11467.83 1281
11468.84 1329
11469.85 1309
11470.86 1297
11471.87 1305
11472.88 1302
11473.89 1270
11474.90 1273
11475.91 1340
11476.92 1328
11477.93 1300
11478.95 1284
11479.96 1299
11480.97 1306
11481.98 1285
11482.99 1311
11484.00 1287
11485.01 1337
11486.02 1329
11487.03 1369
11488.05 1386
11489.06 1358
11490.07 1315
11491.08 1392
11492.09 1371
11493.10 1341
11494.11 1341
11495.13 1349
11496.14 1376
11497.15 1361
11498.16 1384
11499.17 1388
11500.18 1379
11501.20 1361
11502.21 1414
11503.22 1433
11504.23 1412
11505.24 1391
11506.26 1449
11507.27 1395
11508.28 1442
11509.29 1394
11510.30 1424
11511.32 1468
11512.33 1437
11513.34 1444
11514.35 1420
11515.37 1448
11516.38 1518
11517.39 1507
11518.40 1446
11519.42 1503
11520.43 1466
11521.44 1516
11522.45 1480
11523.47 1492
11524.48 1493
11525.49 1495
11526.51 1556
11527.52 1537
11528.53 1584
11529.55 1592
11530.56 1604
11531.57 1609
11532.59 1640
11533.60 1582
11534.61 1641
11535.63 1643
11536.64 1678
11537.65 1606
11538.67 1690
11539.68 1740
11540.69 1718
11541.71 1734
11542.72 1714
11543.73 1733
11544.75 1751
11545.76 1739
11546.78 1777
11547.79 1770
11548.80 1784
11549.82 1822
11550.83 1844
11551.85 1927
11552.86 1905
11553.87 1932
11554.89 1930
11555.90 1997
11556.92 1988
11557.93 1974
11558.95 2083
11559.96 2111
11560.97 2070
11561.99 2055
11563.00 2127
11564.02 2138
11565.03 2184
11566.05 2213
11567.06 2161
11568.08 2194
11569.09 2201
11570.11 2207
11571.12 2274
11572.14 2344
11573.15 2419
11574.17 2500
11575.18 2521
11576.20 2638
11577.21 2703
11578.23 2735
11579.24 2800
11580.26 2917
11581.27 2976
11582.29 2956
11583.30 2921
11584.32 3030
11585.33 3160
11586.35 3229
11587.37 3381
11588.38 3491
11589.40 3586
11590.41 3881
11591.43 4027
11592.44 4357
11593.46 4580
11594.48 4856
11595.49 5128
11596.51 5457
11597.52 5740
11598.54 5702
11599.56 5861
11600.57 5830
11601.59 5675
11602.61 5421
11603.62 5283
11604.64 4915
11605.66 4616
11606.67 4293
11607.69 3925
11608.70 3620
11609.72 3357
11610.74 3225
11611.75 2987
11612.77 2800
11613.79 2648
11614.81 2511
11615.82 2355
11616.84 2362
11617.86 2230
11618.87 2248
11619.89 2167
11620.91 2127
11621.92 2077
11622.94 2023
11623.96 2036
11624.98 2001
11625.99 1979
11627.01 1962
11628.03 1918
11629.05 1862
11630.06 1861
11631.08 1824
11632.10 1776
11633.12 1806
11634.13 1835
11635.15 1757
11636.17 1765
11637.19 1749
11638.20 1763
11639.22 1726
11640.24 1684
11641.26 1698
11642.28 1699
11643.29 1661
11644.31 1647
11645.33 1628
11646.35 1613
11647.37 1629
11648.39 1592
11649.40 1594
11650.42 1609
11651.44 1663
11652.46 1631
11653.48 1606
11654.50 1567
11655.51 1600
11656.53 1618
11657.55 1626
11658.57 1675
11659.59 1665
11660.61 1671
11661.63 1678
11662.65 1713
11663.67 1675
11664.68 1646
11665.70 1686
11666.72 1817
11667.74 1788
11668.76 1746
11669.78 1741
11670.80 1732
11671.82 1797
11672.84 1848
11673.86 1772
11674.88 1794
11675.90 1852
11676.92 1805
11677.94 1845
11678.96 1863
11679.98 1818
11680.99 1820
11682.01 1829
11683.03 1868
11684.05 1891
11685.07 1829
11686.09 1837
11687.11 1883
11688.13 1832
11689.15 1818
11690.17 1809
11691.19 1833
11692.21 1811
11693.24 1800
11694.26 1757
11695.28 1810
11696.30 1775
11697.32 1778
11698.34 1751
11699.36 1727
11700.38 1691
11701.40 1692
11702.42 1763
11703.44 1718
11704.46 1670
11705.48 1678
11706.50 1662
11707.52 1620
11708.54 1633
11709.57 1608
11710.59 1630
11711.61 1625
11712.63 1602
11713.65 1526
11714.67 1582
11715.69 1562
11716.71 1507
11717.73 1499
11718.76 1536
11719.78 1503
11720.80 1504
11721.82 1528
11722.84 1480
11723.86 1442
11724.89 1412
11725.91 1496
11726.93 1437
11727.95 1445
11728.97 1469
11729.99 1427
11731.02 1413
11732.04 1412
11733.06 1404
11734.08 1373
11735.10 1400
11736.13 1424
11737.15 1400
11738.17 1428
11739.19 1414
11740.22 1367
11741.24 1401
11742.26 1384
11743.28 1387
11744.30 1353
11745.33 1356
11746.35 1344
11747.37 1352
11748.40 1376
11749.42 1416
11750.44 1348
11751.46 1344
11752.49 1293
11753.51 1312
11754.53 1325
11755.56 1287
11756.58 1240
11757.60 1265
11758.62 1281
11759.65 1305
11760.67 1279
11761.69 1244
11762.72 1303
11763.74 1275
11764.76 1261
11765.79 1275
11766.81 1262
11767.83 1238
11768.86 1193
11769.88 1192
11770.91 1221
11771.93 1232
11772.95 1195
11773.98 1183
11775.00 1195
11776.02 1233
11777.05 1181
11778.07 1162
11779.10 1167
11780.12 1160
11781.14 1179
11782.17 1147
11783.19 1124
11784.22 1206
11785.24 1156
11786.26 1170
11787.29 1184
11788.31 1193
11789.34 1153
11790.36 1148
11791.39 1190
11792.41 1177
11793.44 1159
11794.46 1157
11795.49 1160
11796.51 1143
11797.54 1125
11798.56 1115
11799.59 1141
11800.61 1123
11801.63 1174
11802.66 1174
11803.69 1121
11804.71 1155
11805.74 1151
11806.76 1110
11807.79 1125
11808.81 1153
11809.84 1123
11810.86 1191
11811.89 1166
11812.91 1107
11813.94 1131
11814.96 1121
11815.99 1149
11817.01 1171
11818.04 1148
11819.07 1128
11820.09 1089
11821.12 1140
11822.14 1146
11823.17 1100
11824.20 1170
11825.22 1179
11826.25 1148
11827.27 1111
11828.30 1167
11829.33 1137
11830.35 1145
11831.38 1140
11832.40 1159
11833.43 1132
11834.46 1113
11835.48 1143
11836.51 1140
11837.54 1162
11838.56 1154
11839.59 1124
11840.62 1125
11841.64 1086
11842.67 1127
11843.70 1139
11844.72 1164
11845.75 1145
11846.78 1123
11847.80 1140
11848.83 1152
11849.86 1126
11850.89 1118
11851.91 1141
11852.94 1133
11853.97 1140
11854.99 1131
11856.02 1113
11857.05 1118
11858.08 1165
11859.10 1174
11860.13 1172
11861.16 1180
11862.19 1157
11863.21 1149
11864.24 1126
11865.27 1130
11866.30 1163
11867.33 1218
11868.35 1124
11869.38 1125
11870.41 1150
11871.44 1138
11872.47 1141
11873.49 1181
11874.52 1187
11875.55 1221
11876.58 1218
11877.61 1203
11878.63 1199
11879.66 1177
11880.69 1238
11881.72 1209
11882.75 1220
11883.78 1194
11884.81 1221
11885.83 1193
11886.86 1230
11887.89 1210
11888.92 1279
11889.95 1233
11890.98 1288
11892.01 1299
11893.04 1321
11894.06 1283
11895.09 1322
11896.12 1358
11897.15 1356
11898.18 1349
11899.21 1310
11900.24 1375
11901.27 1350
11902.30 1349
11903.33 1303
11904.36 1382
11905.39 1371
11906.42 1362
11907.45 1354
11908.48 1378
11909.50 1349
11910.53 1305
11911.56 1344
11912.59 1321
11913.62 1283
11914.65 1313
11915.68 1360
11916.71 1345
11917.74 1289
11918.77 1294
11919.80 1325
11920.83 1316
11921.86 1289
11922.89 1332
11923.92 1413
11924.95 1418
11925.99 1448
11927.02 1519
11928.05 1568
11929.08 1530
11930.11 1506
11931.14 1566
11932.17 1554
11933.20 1545
11934.23 1571
11935.26 1579
11936.29 1495
11937.32 1448
11938.35 1391
11939.38 1373
11940.41 1302
11941.45 1338
11942.48 1320
11943.51 1258
11944.54 1260
11945.57 1208
11946.60 1227
11947.63 1159
11948.66 1218
11949.70 1174
11950.73 1161
11951.76 1174
11952.79 1158
11953.82 1149
11954.85 1100
11955.88 1114
11956.92 1106
11957.95 1156
11958.98 1147
11960.01 1152
11961.04 1146
11962.08 1184
11963.11 1165
11964.14 1142
11965.17 1149
11966.20 1170
11967.24 1200
11968.27 1142
11969.30 1079
11970.33 1186
11971.36 1158
11972.40 1115
11973.43 1113
11974.46 1110
11975.49 1121
11976.53 1110
11977.56 1135
11978.59 1187
11979.62 1203
11980.66 1190
11981.69 1208
11982.72 1169
11983.76 1149
11984.79 1168
11985.82 1140
11986.85 1199
11987.89 1147
11988.92 1135
11989.95 1185
11990.99 1220
11992.02 1184
11993.05 1187
11994.09 1207
11995.12 1219
11996.15 1250
11997.19 1209
11998.22 1185
11999.25 1226
12000.29 1192
12001.32 1225
12002.35 1224
12003.39 1193
12004.42 1228
12005.46 1184
12006.49 1251
12007.52 1202
12008.56 1227
12009.59 1240
12010.63 1288
12011.66 1262
12012.69 1298
12013.73 1295
12014.76 1313
12015.80 1275
12016.83 1337
12017.86 1284
12018.90 1284
12019.93 1284
12020.97 1269
12022.00 1273
12023.04 1334
12024.07 1274
12025.11 1297
12026.14 1296
12027.18 1259
12028.21 1287
12029.25 1281
12030.28 1250
12031.32 1285
12032.35 1341
12033.39 1296
12034.42 1272
12035.46 1278
12036.49 1229
12037.53 1287
12038.56 1302
12039.60 1298
12040.63 1256
12041.67 1291
12042.70 1292
12043.74 1298
12044.77 1254
12045.81 1298
12046.84 1308
12047.88 1278
12048.92 1247
12049.95 1280
12050.99 1299
12052.02 1268
12053.06 1291
12054.09 1278
12055.13 1302
12056.17 1273
12057.20 1295
12058.24 1339
12059.27 1352
12060.31 1318
12061.35 1339
12062.38 1301
12063.42 1262
12064.46 1308
12065.49 1348
12066.53 1344
12067.56 1304
12068.60 1299
12069.64 1311
12070.67 1332
12071.71 1326
12072.75 1311
12073.78 1314
12074.82 1337
12075.86 1320
12076.89 1316
12077.93 1352
12078.97 1362
12080.01 1384
12081.04 1379
12082.08 1325
12083.12 1369
12084.15 1340
12085.19 1370
12086.23 1351
12087.27 1378
12088.30 1380
12089.34 1362
12090.38 1406
12091.41 1415
12092.45 1433
12093.49 1537
12094.53 1499
12095.57 1481
12096.60 1494
12097.64 1516
12098.68 1486
12099.72 1562
12100.75 1582
12101.79 1594
12102.83 1558
12103.87 1647
12104.91 1618
12105.94 1567
12106.98 1519
12108.02 1533
12109.06 1510
12110.10 1494
12111.14 1415
12112.17 1396
12113.21 1343
12114.25 1326
12115.29 1271
12116.33 1282
12117.37 1231
12118.40 1226
12119.44 1246
12120.48 1225
12121.52 1186
12122.56 1216
12123.60 1206
12124.64 1165
12125.68 1174
12126.72 1187
12127.75 1195
12128.79 1126
12129.83 1148
12130.87 1154
12131.91 1169
12132.95 1086
12133.99 1140
12135.03 1135
12136.07 1140
12137.11 1168
12138.15 1111
12139.19 1155
12140.23 1140
12141.27 1160
12142.31 1101
12143.35 1174
12144.38 1150
12145.42 1142
12146.46 1099
12147.50 1135
12148.54 1129
12149.58 1140
12150.62 1130
12151.66 1091
12152.70 1071
12153.74 1093
12154.78 1099
12155.82 1146
12156.87 1115
12157.91 1095
12158.95 1096
12159.99 1058
12161.03 1088
12162.07 1055
12163.11 1112
12164.15 1117
12165.19 1122
12166.23 1057
12167.27 1077
12168.31 1116
12169.35 1108
12170.39 1135
12171.43 1113
12172.47 1116
12173.52 1098
12174.56 1122
12175.60 1096
12176.64 1111
12177.68 1100
12178.72 1124
12179.76 1098
12180.80 1124
12181.85 1145
12182.89 1151
12183.93 1076
12184.97 1098
12186.01 1121
12187.05 1119
12188.09 1150
12189.14 1129
12190.18 1163
12191.22 1127
12192.26 1158
12193.30 1122
12194.34 1151
12195.39 1149
12196.43 1138
12197.47 1167
12198.51 1181
12199.55 1135
12200.60 1129
12201.64 1141
12202.68 1067
12203.72 1116
12204.77 1130
12205.81 1117
12206.85 1121
12207.89 1131
12208.94 1093
12209.98 1164
12211.02 1132
12212.06 1147
12213.11 1080
12214.15 1114
12215.19 1127
12216.23 1191
12217.28 1128
12218.32 1050
12219.36 1118
12220.41 1088
12221.45 1115
12222.49 1075
12223.54 1105
12224.58 1136
12225.62 1155
12226.66 1112
12227.71 1134
12228.75 1119
12229.79 1131
12230.84 1153
12231.88 1127
12232.93 1109
12233.97 1072
12235.01 1104
12236.06 1115
12237.10 1088
12238.14 1080
12239.19 1127
12240.23 1087
12241.28 1077
12242.32 1079
12243.36 1059
12244.41 1102
12245.45 1112
12246.50 1072
12247.54 1068
12248.58 1070
12249.63 1095
12250.67 1089
12251.72 1048
12252.76 1043
12253.80 1037
12254.85 1050
12255.89 1064
12256.94 1086
12257.98 1037
12259.03 1064
12260.07 1055
12261.12 1049
12262.16 1085
12263.21 1013
12264.25 1031
12265.30 1020
12266.34 1026
12267.39 998
12268.43 1005
12269.48 1000
12270.52 1027
12271.57 1019
12272.61 1050
12273.66 1025
12274.70 1021
12275.75 1007
12276.79 966
12277.84 951
12278.88 997
12279.93 993
12280.98 990
12282.02 1008
12283.07 1010
12284.11 1018
12285.16 1017
12286.20 1033
12287.25 987
12288.30 1011
12289.34 995
12290.39 984
12291.43 979
12292.48 1005
12293.53 985
12294.57 974
12295.62 1025
12296.66 990
12297.71 1015
12298.76 1026
12299.80 1010
12300.85 986
12301.90 1023
12302.94 965
12303.99 991
12305.04 1020
12306.08 1024
12307.13 1014
12308.18 1024
12309.22 1094
12310.27 1089
12311.32 991
12312.36 1031
12313.41 1072
12314.46 1028
12315.50 993
12316.55 1004
12317.60 994
12318.65 962
12319.69 971
12320.74 956
12321.79 957
12322.83 949
12323.88 951
12324.93 944
12325.98 930
12327.02 961
12328.07 962
12329.12 983
12330.17 969
12331.21 987
12332.26 985
12333.31 965
12334.36 933
12335.41 966
12336.45 975
12337.50 918
12338.55 990
12339.60 984
12340.65 991
12341.69 938
12342.74 923
12343.79 978
12344.84 999
12345.89 964
12346.94 958
12347.98 955
12349.03 971
12350.08 960
12351.13 959
12352.18 978
12353.23 943
12354.28 987
12355.32 1003
12356.37 963
12357.42 943
12358.47 962
12359.52 978
12360.57 967
12361.62 987
12362.67 1024
12363.72 1017
12364.76 956
12365.81 983
12366.86 1042
12367.91 1017
12368.96 984
12370.01 1037
12371.06 999
12372.11 982
12373.16 1001
12374.21 1007
12375.26 1001
12376.31 1023
12377.36 1035
12378.41 986
12379.46 1030
12380.51 1033
12381.56 991
12382.61 1011
12383.66 1035
12384.71 1017
12385.76 998
12386.81 1032
12387.86 997
12388.91 1011
12389.96 1005
12391.01 983
12392.06 1017
12393.11 1012
12394.16 1072
12395.21 1079
12396.26 1042
12397.31 991
12398.36 1031
12399.41 1018
12400.46 1060
12401.51 1046
12402.56 1053
12403.61 1073
12404.66 1090
12405.71 1109
12406.77 1011
12407.82 1043
12408.87 1065
12409.92 1107
12410.97 1100
12412.02 1059
12413.07 1068
12414.12 1106
12415.17 1101
12416.23 1065
12417.28 1061
12418.33 1094
12419.38 1095
12420.43 1077
12421.48 1033
12422.53 1036
12423.59 1085
12424.64 1101
12425.69 1090
12426.74 1061
12427.79 1093
12428.84 1082
12429.90 1097
12430.95 1077
12432.00 1079
12433.05 1112
12434.10 1141
12435.16 1128
12436.21 1148
12437.26 1095
12438.31 1123
12439.37 1107
12440.42 1107
12441.47 1103
12442.52 1067
12443.58 1115
12444.63 1169
12445.68 1126
12446.73 1106
12447.79 1093
12448.84 1077
12449.89 1090
12450.94 1173
12452.00 1165
12453.05 1112
12454.10 1153
12455.16 1158
12456.21 1124
12457.26 1167
12458.31 1155
12459.37 1167
12460.42 1200
12461.47 1174
12462.53 1196
12463.58 1207
12464.63 1193
12465.69 1179
12466.74 1200
12467.79 1211
12468.85 1264
12469.90 1271
12470.95 1237
12472.01 1261
12473.06 1317
12474.12 1313
12475.17 1338
12476.22 1326
12477.28 1406
12478.33 1389
12479.39 1428
12480.44 1501
12481.49 1485
12482.55 1502
12483.60 1532
12484.66 1614
12485.71 1643
12486.76 1746
12487.82 1807
12488.87 1891
12489.93 1931
12490.98 1988
12492.04 2046
12493.09 2054
12494.15 2084
12495.20 2072
12496.25 2002
12497.31 2022
12498.36 1975
12499.42 1904
12500.47 1855
12501.53 1795
12502.58 1736
12503.64 1670
12504.69 1649
12505.75 1633
12506.80 1538
12507.86 1492
12508.91 1457
12509.97 1488
12511.03 1428
12512.08 1409
12513.14 1343
12514.19 1325
12515.25 1314
12516.30 1309
12517.36 1298
12518.41 1239
12519.47 1249
12520.52 1262
12521.58 1229
12522.64 1256
12523.69 1246
12524.75 1232
12525.80 1253
12526.86 1282
12527.92 1228
12528.97 1251
12530.03 1236
12531.08 1271
12532.14 1240
12533.20 1250
12534.25 1217
12535.31 1239
12536.37 1277
12537.42 1263
12538.48 1261
12539.54 1255
12540.59 1238
12541.65 1235
12542.70 1302
12543.76 1284
12544.82 1287
12545.88 1286
12546.93 1282
12547.99 1346
12549.05 1328
12550.10 1313
12551.16 1285
12552.22 1350
12553.27 1320
12554.33 1348
12555.39 1378
12556.45 1369
12557.50 1409
12558.56 1391
12559.62 1428
12560.67 1419
12561.73 1432
12562.79 1495
12563.85 1487
12564.90 1517
12565.96 1476
12567.02 1595
12568.08 1661
12569.14 1654
12570.19 1670
12571.25 1692
12572.31 1724
12573.37 1762
12574.42 1836
12575.48 1804
12576.54 1751
12577.60 1789
12578.66 1799
12579.72 1706
12580.77 1719
12581.83 1719
12582.89 1664
12583.95 1690
12585.01 1587
12586.07 1578
12587.12 1590
12588.18 1581
12589.24 1512
12590.30 1482
12591.36 1457
12592.42 1496
12593.48 1479
12594.53 1429
12595.59 1456
12596.65 1427
12597.71 1406
12598.77 1419
12599.83 1375
12600.89 1365
12601.95 1336
12603.01 1330
12604.07 1346
12605.13 1340
12606.18 1352
12607.24 1368
12608.30 1308
12609.36 1315
12610.42 1365
12611.48 1376
12612.54 1357
12613.60 1355
12614.66 1319
12615.72 1333
12616.78 1321
12617.84 1378
12618.90 1337
12619.96 1369
12621.02 1298
12622.08 1301
12623.14 1277
12624.20 1345
12625.26 1282
12626.32 1334
12627.38 1276
12628.44 1277
12629.50 1298
12630.56 1274
12631.62 1253
12632.68 1336
12633.74 1271
12634.80 1304
12635.86 1270
12636.92 1298
12637.98 1283
12639.04 1272
12640.11 1254
12641.17 1290
12642.23 1340
12643.29 1296
12644.35 1376
12645.41 1357
12646.47 1365
12647.53 1356
12648.59 1375
12649.65 1345
12650.72 1401
12651.78 1408
12652.84 1385
12653.90 1435
12654.96 1421
12656.02 1393
12657.08 1397
12658.14 1421
12659.21 1416
12660.27 1425
12661.33 1404
12662.39 1390
12663.45 1364
12664.51 1363
12665.58 1352
12666.64 1377
12667.70 1374
12668.76 1365
12669.82 1390
12670.89 1380
12671.95 1395
12673.01 1362
12674.07 1392
12675.13 1382
12676.20 1370
12677.26 1403
12678.32 1387
12679.38 1432
12680.45 1402
12681.51 1375
12682.57 1406
12683.63 1464
12684.70 1454
12685.76 1421
12686.82 1409
12687.88 1434
12688.95 1496
12690.01 1475
12691.07 1460
12692.14 1496
12693.20 1488
12694.26 1460
12695.32 1473
12696.39 1505
12697.45 1534
12698.51 1549
12699.58 1598
12700.64 1578
12701.70 1585
12702.77 1561
12703.83 1558
12704.89 1507
12705.96 1515
12707.02 1519
12708.08 1559
12709.15 1568
12710.21 1531
12711.28 1470
12712.34 1534
12713.40 1422
12714.47 1423
12715.53 1451
12716.59 1394
12717.66 1420
12718.72 1356
12719.79 1386
12720.85 1363
12721.92 1393
12722.98 1385
12724.04 1349
12725.11 1395
12726.17 1404
12727.24 1390
12728.30 1406
12729.37 1366
12730.43 1348
12731.49 1343
12732.56 1332
12733.62 1312
12734.69 1292
12735.75 1352
12736.82 1304
12737.88 1283
12738.95 1308
12740.01 1315
12741.08 1297
12742.14 1316
12743.21 1258
12744.27 1221
12745.34 1248
12746.40 1251
12747.47 1251
12748.53 1276
12749.60 1230
12750.66 1197
12751.73 1222
12752.79 1148
12753.86 1160
12754.93 1133
12755.99 1206
12757.06 1145
12758.12 1117
12759.19 1153
12760.25 1164
12761.32 1144
12762.39 1108
12763.45 1140
12764.52 1140
12765.58 1110
12766.65 1087
12767.72 1110
12768.78 1068
12769.85 1091
12770.91 1116
12771.98 1096
12773.05 1128
12774.11 1099
12775.18 1048
12776.25 1073
12777.31 1083
12778.38 1086
12779.45 1118
12780.51 1131
12781.58 1091
12782.65 1064
12783.71 1068
12784.78 1057
12785.85 1051
12786.91 1036
12787.98 1118
12789.05 1057
12790.11 1071
12791.18 1025
12792.25 1065
12793.31 1033
12794.38 1055
12795.45 1073
12796.52 1093
12797.58 1091
12798.65 1095
12799.72 1070
12800.79 1038
12801.85 1038
12802.92 1072
12803.99 1081
12805.06 1074
12806.12 1072
12807.19 1061
12808.26 1115
12809.33 1059
12810.39 1065
12811.46 1054
12812.53 1051
12813.60 1045
12814.67 1027
12815.73 1050
12816.80 1039
12817.87 1033
12818.94 1021
12820.01 1044
12821.08 1033
12822.14 1076
12823.21 1006
12824.28 1013
12825.35 1037
12826.42 1014
12827.49 1004
12828.55 995
12829.62 1010
12830.69 1023
12831.76 1028
12832.83 1013
12833.90 977
12834.97 993
12836.04 1004
12837.11 1016
12838.17 1015
12839.24 979
12840.31 1000
12841.38 1002
12842.45 991
12843.52 1001
12844.59 984
12845.66 994
12846.73 1015
12847.80 1011
12848.87 986
12849.94 956
12851.01 934
12852.08 994
12853.14 974
12854.21 963
12855.28 917
12856.35 959
12857.42 945
12858.49 991
12859.56 996
12860.63 962
12861.70 957
12862.77 937
12863.84 981
12864.91 958
12865.98 928
12867.05 975
12868.12 996
12869.19 980
12870.26 915
12871.34 900
12872.41 904
12873.48 909
12874.55 924
12875.62 902
12876.69 921
12877.76 923
12878.83 951
12879.90 893
12880.97 880
12882.04 911
12883.11 924
12884.18 918
12885.25 899
12886.33 875
12887.40 861
12888.47 939
12889.54 897
12890.61 898
12891.68 899
12892.75 926
12893.82 896
12894.89 930
12895.97 885
12897.04 877
12898.11 854
12899.18 888
12900.25 915
12901.32 866
12902.40 867
12903.47 902
12904.54 863
12905.61 873
12906.68 872
12907.75 911
12908.83 905
12909.90 870
12910.97 873
12912.04 873
12913.11 882
12914.19 912
12915.26 921
12916.33 862
12917.40 866
12918.48 864
12919.55 883
12920.62 872
12921.69 866
12922.77 862
12923.84 899
12924.91 872
12925.98 886
12927.06 863
12928.13 855
12929.20 899
12930.27 839
12931.35 846
12932.42 852
12933.49 840
12934.57 845
12935.64 879
12936.71 877
12937.79 871
12938.86 864
12939.93 873
12941.01 897
12942.08 887
12943.15 886
12944.23 872
12945.30 882
12946.37 866
12947.45 875
12948.52 871
12949.59 859
12950.67 897
12951.74 894
12952.81 887
12953.89 893
12954.96 877
12956.04 834
12957.11 892
12958.18 857
12959.26 920
12960.33 872
12961.41 864
12962.48 856
12963.55 873
12964.63 863
12965.70 895
12966.78 881
12967.85 850
12968.93 891
12970.00 884
12971.07 848
12972.15 866
12973.22 906
12974.30 893
12975.37 863
12976.45 876
12977.52 913
12978.60 877
12979.67 906
12980.75 916
12981.82 896
12982.90 859
12983.97 862
12985.05 900
12986.12 887
12987.20 909
12988.27 900
12989.35 927
12990.42 922
12991.50 925
12992.57 915
12993.65 901
12994.73 886
12995.80 908
12996.88 943
12997.95 896
12999.03 906
13000.10 916
13001.18 906
13002.25 960
13003.33 936
13004.41 938
13005.48 913
13006.56 913
13007.63 929
13008.71 909
13009.79 893
13010.86 937
13011.94 919
13013.02 920
13014.09 923
13015.17 937
13016.24 914
13017.32 886
13018.40 891
13019.47 948
13020.55 947
13021.63 940
13022.70 938
13023.78 935
13024.86 903
13025.93 921
13027.01 946
13028.09 978
13029.16 930
13030.24 953
13031.32 951
13032.40 967
13033.47 973
13034.55 954
13035.63 956
13036.70 949
13037.78 957
13038.86 944
13039.94 931
13041.01 973
13042.09 964
13043.17 998
13044.25 960
13045.32 974
13046.40 965
13047.48 991
13048.56 974
13049.63 960
13050.71 1011
13051.79 978
13052.87 996
13053.95 955
13055.02 985
13056.10 957
13057.18 938
13058.26 971
13059.34 970
13060.41 999
13061.49 987
13062.57 972
13063.65 974
13064.73 958
13065.81 936
13066.88 965
13067.96 912
13069.04 963
13070.12 931
13071.20 950
13072.28 936
13073.36 948
13074.43 942
13075.51 924
13076.59 911
13077.67 925
13078.75 939
13079.83 926
13080.91 882
13081.99 919
13083.07 883
13084.15 866
13085.23 896
13086.30 885
13087.38 864
13088.46 907
13089.54 894
13090.62 915
13091.70 882
13092.78 894
13093.86 888
13094.94 899
13096.02 878
13097.10 885
13098.18 877
13099.26 911
13100.34 878
13101.42 863
13102.50 849
13103.58 843
13104.66 894
13105.74 849
13106.82 866
13107.90 875
13108.98 863
13110.06 900
13111.14 854
13112.22 864
13113.30 868
13114.38 927
13115.46 875
13116.54 862
13117.62 885
13118.70 876
13119.78 912
13120.86 865
13121.95 887
13123.03 890
13124.11 867
13125.19 896
13126.27 846
13127.35 876
13128.43 880
13129.51 910
13130.59 889
13131.67 885
13132.76 849
13133.84 878
13134.92 907
13136.00 856
13137.08 856
13138.16 877
13139.24 889
13140.32 873
13141.41 879
13142.49 905
13143.57 882
13144.65 871
13145.73 901
13146.81 896
13147.90 901
13148.98 886
13150.06 860
13151.14 859
13152.22 892
13153.31 884
13154.39 881
13155.47 874
13156.55 909
13157.63 920
13158.72 899
13159.80 880
13160.88 892
13161.96 902
13163.05 862
13164.13 884
13165.21 869
13166.29 888
13167.38 850
13168.46 872
13169.54 903
13170.62 855
13171.71 858
13172.79 852
13173.87 875
13174.96 867
13176.04 884
13177.12 911
13178.20 909
13179.29 906
13180.37 864
13181.45 896
13182.54 916
13183.62 892
13184.70 914
13185.79 893
13186.87 923
13187.95 899
13189.04 882
13190.12 882
13191.20 928
13192.29 928
13193.37 917
13194.46 905
13195.54 905
13196.62 911
13197.71 910
13198.79 883
13199.88 877
13200.96 921
13202.04 889
13203.13 903
13204.21 953
13205.30 923
13206.38 932
13207.46 902
13208.55 965
13209.63 939
13210.72 913
13211.80 845
13212.89 879
13213.97 862
13215.05 892
13216.14 926
13217.22 926
13218.31 869
13219.39 889
13220.48 900
13221.56 903
13222.65 896
13223.73 916
13224.82 913
13225.90 893
13226.99 866
13228.07 874
13229.16 898
13230.24 925
13231.33 947
13232.41 918
13233.50 896
13234.58 904
13235.67 879
13236.76 935
13237.84 880
13238.93 891
13240.01 910
13241.10 902
13242.18 890
13243.27 950
13244.35 904
13245.44 926
13246.53 944
13247.61 949
13248.70 961
13249.78 968
13250.87 959
13251.96 991
13253.04 955
13254.13 935
13255.21 902
13256.30 987
13257.39 967
13258.47 932
13259.56 919
13260.65 952
13261.73 977
13262.82 962
13263.91 979
13264.99 948
13266.08 922
13267.17 981
13268.25 1007
13269.34 1063
13270.43 1032
13271.51 989
13272.60 1022
13273.69 1009
13274.77 989
13275.86 1010
13276.95 1011
13278.04 1013
13279.12 1028
13280.21 1030
13281.30 1035
13282.38 1033
13283.47 985
13284.56 1011
13285.65 1038
13286.73 1038
13287.82 1061
13288.91 1033
13290.00 1044
13291.08 1020
13292.17 1046
13293.26 1073
13294.35 1064
13295.44 1069
13296.52 1071
13297.61 1084
13298.70 1016
13299.79 1077
13300.88 1054
13301.96 1078
13303.05 1122
13304.14 1127
13305.23 1129
13306.32 1108
13307.41 1102
13308.49 1092
13309.58 1108
13310.67 1148
13311.76 1144
13312.85 1142
13313.94 1094
13315.02 1122
13316.11 1138
13317.20 1087
13318.29 1073
13319.38 1093
13320.47 1081
13321.56 1122
13322.65 1094
13323.74 1098
13324.82 1095
13325.91 1077
13327.00 1106
13328.09 1107
13329.18 1076
13330.27 1066
13331.36 1058
13332.45 1133
13333.54 1073
13334.63 1094
13335.72 1084
13336.81 1078
13337.90 1067
13338.99 1069
13340.08 1101
13341.17 1110
13342.26 1100
13343.35 1077
13344.44 1107
13345.53 1143
13346.61 1129
13347.70 1159
13348.79 1109
13349.89 1100
13350.98 1087
13352.07 1096
13353.16 1143
13354.25 1168
13355.34 1090
13356.43 1191
13357.52 1181
13358.61 1181
13359.70 1169
13360.79 1185
13361.88 1179
13362.97 1215
13364.06 1235
13365.15 1234
13366.24 1204
13367.33 1187
13368.42 1185
13369.51 1223
13370.60 1221
13371.70 1171
13372.79 1161
13373.88 1158
13374.97 1147
13376.06 1159
13377.15 1099
13378.24 1127
13379.33 1155
13380.43 1070
13381.52 1081
13382.61 1070
13383.70 1066
13384.79 1071
13385.88 1065
13386.97 1058
13388.07 1068
13389.16 1020
13390.25 1039
13391.34 1028
13392.43 1012
13393.52 1049
13394.62 1009
13395.71 1043
13396.80 1050
13397.89 1046
13398.98 1035
13400.08 1033
13401.17 1025
13402.26 1053
13403.35 1016
13404.45 1037
13405.54 1039
13406.63 1008
13407.72 987
13408.82 1023
13409.91 1054
13411.00 1030
13412.09 1044
13413.19 1025
13414.28 1034
13415.37 1022
13416.46 1056
13417.56 1044
13418.65 1060
13419.74 1051
13420.84 1003
13421.93 1013
13423.02 1067
13424.11 1038
13425.21 1056
13426.30 1065
13427.39 1066
13428.49 1032
13429.58 1069
13430.67 1088
13431.77 1054
13432.86 1016
13433.95 1076
13435.05 1098
13436.14 1109
13437.24 1065
13438.33 1077
13439.42 1084
13440.52 1054
13441.61 1092
13442.70 1086
13443.80 1041
13444.89 1071
13445.99 1074
13447.08 1083
13448.17 1053
13449.27 1091
13450.36 1106
13451.46 1122
13452.55 1087
13453.64 1119
13454.74 1120
13455.83 1103
13456.93 1112
13458.02 1175
13459.12 1152
13460.21 1169
13461.31 1219
13462.40 1156
13463.50 1170
13464.59 1132
13465.69 1187
13466.78 1219
13467.87 1215
13468.97 1152
13470.06 1155
13471.16 1182
13472.25 1195
13473.35 1196
13474.44 1165
13475.54 1149
13476.64 1150
13477.73 1181
13478.83 1159
13479.92 1205
13481.02 1195
13482.11 1167
13483.21 1193
13484.30 1148
13485.40 1168
13486.49 1237
13487.59 1233
13488.69 1231
13489.78 1211
13490.88 1240
13491.97 1217
13493.07 1281
13494.17 1291
13495.26 1307
13496.36 1320
13497.45 1343
13498.55 1366
13499.65 1336
13500.74 1306
13501.84 1350
13502.93 1296
13504.03 1314
13505.13 1315
13506.22 1257
13507.32 1236
13508.42 1274
13509.51 1250
13510.61 1223
13511.71 1235
13512.80 1214
13513.90 1177
13515.00 1161
13516.09 1163
13517.19 1176
13518.29 1095
13519.38 1097
13520.48 1120
13521.58 1102
13522.68 1111
13523.77 1098
13524.87 1067
13525.97 1061
13527.06 1037
13528.16 1016
13529.26 1032
13530.36 1060
13531.45 1039
13532.55 1004
13533.65 986
13534.75 1036
13535.84 1077
13536.94 1023
13538.04 1014
13539.14 1034
13540.23 1046
13541.33 1015
13542.43 996
13543.53 1020
13544.63 1023
13545.72 1028
13546.82 1009
13547.92 998
13549.02 997
13550.12 964
13551.22 953
13552.31 975
13553.41 969
13554.51 991
13555.61 1015
13556.71 990
13557.81 996
13558.90 961
13560.00 1002
13561.10 994
13562.20 929
13563.30 1003
13564.40 1018
13565.50 1001
13566.60 984
13567.69 969
13568.79 944
13569.89 964
13570.99 984
13572.09 976
13573.19 1022
13574.29 930
13575.39 988
13576.49 957
13577.59 975
13578.69 956
13579.79 982
13580.89 1002
13581.98 1001
13583.08 1017
13584.18 984
13585.28 1001
13586.38 983
13587.48 975
13588.58 1000
13589.68 1003
13590.78 1023
13591.88 991
13592.98 962
13594.08 983
13595.18 993
13596.28 995
13597.38 1012
13598.48 1022
13599.58 1010
13600.68 1026
13601.78 984
13602.88 1003
13603.98 1000
13605.08 1019
13606.18 1030
13607.29 979
13608.39 1007
13609.49 1039
13610.59 1016
13611.69 1012
13612.79 1002
13613.89 1014
13614.99 973
13616.09 969
13617.19 997
13618.29 978
13619.39 968
13620.50 966
13621.60 965
13622.70 993
13623.80 1004
13624.90 995
13626.00 982
13627.10 984
13628.20 969
13629.31 962
13630.41 960
13631.51 965
13632.61 964
13633.71 995
13634.81 995
13635.91 1014
13637.02 983
13638.12 1000
13639.22 1017
13640.32 974
13641.42 973
13642.53 980
13643.63 921
13644.73 998
13645.83 971
13646.93 982
13648.04 974
13649.14 941
13650.24 962
13651.34 937
13652.45 997
13653.55 992
13654.65 983
13655.75 1003
13656.85 1013
13657.96 1008
13659.06 979
13660.16 968
13661.27 945
13662.37 1010
13663.47 1003
13664.57 980
13665.68 975
13666.78 999
13667.88 992
13668.99 990
13670.09 956
13671.19 979
13672.29 1021
13673.40 1040
13674.50 1002
13675.60 979
13676.71 980
13677.81 990
13678.91 962
13680.02 986
13681.12 1011
13682.23 992
13683.33 993
13684.43 1031
13685.54 1015
13686.64 1041
13687.74 993
13688.85 1040
13689.95 1063
13691.06 1054
13692.16 1038
13693.26 1059
13694.37 1012
13695.47 1059
13696.58 1045
13697.68 1010
13698.78 1074
13699.89 1048
13700.99 1051
13702.10 1109
13703.20 1061
13704.31 1062
13705.41 1091
13706.51 1112
13707.62 1114
13708.72 1146
13709.83 1083
13710.93 1084
13712.04 1122
13713.14 1122
13714.25 1065
13715.35 1099
13716.46 1155
13717.56 1110
13718.67 1163
13719.77 1165
13720.88 1190
13721.98 1206
13723.09 1149
13724.19 1198
13725.30 1217
13726.40 1191
13727.51 1226
13728.61 1230
13729.72 1226
13730.83 1235
13731.93 1215
13733.04 1205
13734.14 1238
13735.25 1257
13736.35 1242
13737.46 1263
13738.57 1278
13739.67 1287
13740.78 1298
13741.88 1300
13742.99 1329
13744.09 1289
13745.20 1361
13746.31 1374
13747.41 1311
13748.52 1297
13749.63 1368
13750.73 1405
13751.84 1365
13752.94 1349
13754.05 1429
13755.16 1457
13756.26 1473
13757.37 1472
13758.48 1490
13759.58 1543
13760.69 1614
13761.80 1625
13762.90 1597
13764.01 1700
13765.12 1667
13766.22 1697
13767.33 1726
13768.44 1687
13769.55 1713
13770.65 1757
13771.76 1816
13772.87 1781
13773.97 1693
13775.08 1647
13776.19 1727
13777.30 1687
13778.40 1650
13779.51 1567
13780.62 1549
13781.73 1503
13782.83 1485
13783.94 1435
13785.05 1422
13786.16 1383
13787.26 1366
13788.37 1303
13789.48 1266
13790.59 1288
13791.70 1279
13792.80 1246
13793.91 1301
13795.02 1218
13796.13 1217
13797.24 1215
13798.35 1212
13799.45 1202
13800.56 1179
13801.67 1180
13802.78 1148
13803.89 1175
13805.00 1148
13806.10 1147
13807.21 1145
13808.32 1166
13809.43 1149
13810.54 1156
13811.65 1170
13812.76 1138
13813.86 1149
13814.97 1116
13816.08 1078
13817.19 1113
13818.30 1132
13819.41 1091
13820.52 1087
13821.63 1133
13822.74 1116
13823.85 1102
13824.96 1097
13826.06 1100
13827.17 1139
13828.28 1120
13829.39 1055
13830.50 1061
13831.61 1061
13832.72 1075
13833.83 1081
13834.94 1084
13836.05 1097
13837.16 1122
13838.27 1111
13839.38 1146
13840.49 1131
13841.60 1141
13842.71 1117
13843.82 1124
13844.93 1165
13846.04 1138
13847.15 1131
13848.26 1145
13849.37 1107
13850.48 1127
13851.59 1143
13852.70 1178
13853.81 1150
13854.92 1169
13856.03 1168
13857.14 1175
13858.25 1172
13859.37 1159
13860.48 1194
13861.59 1197
13862.70 1173
13863.81 1191
13864.92 1190
13866.03 1191
13867.14 1166
13868.25 1153
13869.36 1164
13870.47 1202
13871.59 1165
13872.70 1168
13873.81 1166
13874.92 1140
13876.03 1153
13877.14 1171
13878.25 1134
13879.36 1154
13880.48 1162
13881.59 1112
13882.70 1143
13883.81 1166
13884.92 1159
13886.03 1129
13887.15 1108
13888.26 1116
13889.37 1112
13890.48 1181
13891.59 1187
13892.71 1134
13893.82 1159
13894.93 1115
13896.04 1166
13897.15 1190
13898.27 1143
13899.38 1152
13900.49 1171
13901.60 1149
13902.72 1134
13903.83 1099
13904.94 1099
13906.05 1126
13907.17 1108
13908.28 1097
13909.39 1101
13910.50 1050
13911.62 1090
13912.73 1096
13913.84 1038
13914.95 1007
13916.07 1074
13917.18 1049
13918.29 1031
13919.41 1096
13920.52 1059
13921.63 1057
13922.75 1045
13923.86 1021
13924.97 1017
13926.09 1023
13927.20 1036
13928.31 1041
13929.43 1027
13930.54 1004
13931.65 1020
13932.77 1019
13933.88 1022
13934.99 1010
13936.11 1027
13937.22 1021
13938.34 1054
13939.45 999
13940.56 991
13941.68 1028
13942.79 1019
13943.91 982
13945.02 970
13946.13 1023
13947.25 1004
13948.36 1029
13949.48 989
13950.59 963
13951.70 979
13952.82 1015
13953.93 984
13955.05 949
13956.16 989
13957.28 934
13958.39 931
13959.51 937
13960.62 961
13961.74 937
13962.85 1019
13963.97 1016
13965.08 986
13966.20 947
13967.31 973
13968.43 959
13969.54 996
13970.66 1020
13971.77 971
13972.89 989
13974.00 959
13975.12 1044
13976.23 971
13977.35 956
13978.46 976
13979.58 1003
13980.69 997
13981.81 992
13982.92 984
13984.04 981
13985.16 1025
13986.27 1009
13987.39 993
13988.50 1010
13989.62 1013
13990.74 1029
13991.85 1005
13992.97 988
13994.08 1006
13995.20 985
13996.32 1014
13997.43 1022
13998.55 1019
13999.66 1005
14000.78 969
14001.90 1030
14003.01 1012
14004.13 1055
14005.25 997
14006.36 997
14007.48 983
14008.60 1047
14009.71 1030
14010.83 1035
14011.95 1078
14013.06 1086
14014.18 1068
14015.30 1052
14016.41 1064
14017.53 1047
14018.65 1038
14019.76 1050
14020.88 1030
14022.00 1093
14023.12 1063
14024.23 1055
14025.35 1053
14026.47 1042
14027.59 1006
14028.70 1019
14029.82 1006
14030.94 985
14032.06 958
14033.17 994
14034.29 1003
14035.41 1012
14036.53 1003
14037.64 989
14038.76 941
14039.88 966
14041.00 934
14042.11 928
14043.23 967
14044.35 967
14045.47 975
14046.59 953
14047.71 939
14048.82 945
14049.94 959
14051.06 992
14052.18 962
14053.30 928
14054.42 953
14055.53 935
14056.65 954
14057.77 980
14058.89 976
14060.01 937
14061.13 968
14062.25 946
14063.36 955
14064.48 929
14065.60 929
14066.72 991
14067.84 940
14068.96 958
14070.08 959
14071.20 954
14072.32 987
14073.44 966
14074.55 998
14075.67 1001
14076.79 980
14077.91 1033
14079.03 1041
14080.15 980
14081.27 1043
14082.39 1013
14083.51 1028
14084.63 1012
14085.75 1004
14086.87 1024
14087.99 1065
14089.11 1046
14090.23 1031
14091.35 1043
14092.47 1064
14093.59 1067
14094.71 1092
14095.83 1076
14096.95 1050
14098.07 1046
14099.19 1035
14100.31 1085
14101.43 1055
14102.55 1053
14103.67 1012
14104.79 980
14105.91 984
14107.03 970
14108.15 1006
14109.27 967
14110.39 924
14111.51 926
14112.64 959
14113.76 923
14114.88 936
14116.00 902
14117.12 913
14118.24 882
14119.36 880
14120.48 845
14121.60 849
14122.72 843
14123.85 865
14124.97 869
14126.09 883
14127.21 855
14128.33 864
14129.45 885
14130.57 862
14131.70 823
14132.82 830
14133.94 836
14135.06 808
14136.18 847
14137.30 832
14138.43 831
14139.55 841
14140.67 838
14141.79 820
14142.91 853
14144.03 831
14145.16 861
14146.28 831
14147.40 844
14148.52 849
14149.65 815
14150.77 849
14151.89 808
14153.01 776
14154.13 783
14155.26 781
14156.38 799
14157.50 814
14158.62 787
14159.75 817
14160.87 840
14161.99 830
14163.12 805
14164.24 849
14165.36 813
14166.48 836
14167.61 783
14168.73 792
14169.85 781
14170.98 820
14172.10 826
14173.22 804
14174.35 782
14175.47 791
14176.59 787
14177.72 775
14178.84 737
14179.96 794
14181.09 818
14182.21 768
14183.33 788
14184.46 797
14185.58 800
14186.70 806
14187.83 788
14188.95 796
14190.07 787
14191.20 785
14192.32 765
14193.45 773
14194.57 776
14195.69 799
14196.82 742
14197.94 765
14199.07 805
14200.19 769
14201.32 781
14202.44 740
14203.56 804
14204.69 754
14205.81 737
14206.94 741
14208.06 764
14209.19 754
14210.31 788
14211.44 758
14212.56 750
14213.69 756
14214.81 714
14215.93 754
14217.06 737
14218.18 753
14219.31 775
14220.43 753
14221.56 739
14222.68 737
14223.81 749
14224.94 725
14226.06 748
14227.19 739
14228.31 717
14229.44 718
14230.56 726
14231.69 730
14232.81 711
14233.94 755
14235.06 743
14236.19 729
14237.32 725
14238.44 712
14239.57 750
14240.69 758
14241.82 794
14242.94 721
14244.07 740
14245.20 684
14246.32 747
14247.45 745
14248.57 733
14249.70 713
14250.83 742
14251.95 716
14253.08 748
14254.21 749
14255.33 727
14256.46 725
14257.59 734
14258.71 731
14259.84 709
14260.97 708
14262.09 677
14263.22 701
14264.35 692
14265.47 726
14266.60 715
14267.73 708
14268.85 712
14269.98 745
14271.11 718
14272.23 691
14273.36 696
14274.49 724
14275.62 698
14276.74 713
14277.87 702
14279.00 665
14280.12 690
14281.25 683
14282.38 697
14283.51 686
14284.63 678
14285.76 676
14286.89 700
14288.02 693
14289.15 693
14290.27 707
14291.40 709
14292.53 679
14293.66 675
14294.78 668
14295.91 665
14297.04 660
14298.17 675
14299.30 654
14300.42 697
14301.55 665
14302.68 644
14303.81 659
14304.94 673
14306.07 655
14307.19 684
14308.32 705
14309.45 721
14310.58 724
14311.71 678
14312.84 687
14313.97 708
14315.10 699
14316.22 679
14317.35 660
14318.48 667
14319.61 693
14320.74 690
14321.87 697
14323.00 686
14324.13 657
14325.26 655
14326.39 679
14327.51 698
14328.64 669
14329.77 651
14330.90 674
14332.03 678
14333.16 676
14334.29 677
14335.42 655
14336.55 657
14337.68 658
14338.81 681
14339.94 660
14341.07 663
14342.20 655
14343.33 673
14344.46 674
14345.59 662
14346.72 671
14347.85 681
14348.98 651
14350.11 627
14351.24 609
14352.37 612
14353.50 642
14354.63 667
14355.76 664
14356.89 657
14358.02 635
14359.15 683
14360.28 662
14361.41 674
14362.54 656
14363.67 661
14364.80 668
14365.94 680
14367.07 652
14368.20 679
14369.33 663
14370.46 663
14371.59 646
14372.72 673
14373.85 687
14374.98 645
14376.11 661
14377.25 656
14378.38 662
14379.51 636
14380.64 654
14381.77 644
14382.90 684
14384.03 644
14385.16 634
14386.30 689
14387.43 670
14388.56 685
14389.69 689
14390.82 691
14391.95 663
14393.09 671
14394.22 645
14395.35 679
14396.48 670
14397.61 677
14398.75 679
14399.88 669
14401.01 696
14402.14 690
14403.27 649
14404.41 683
14405.54 654
14406.67 682
14407.80 675
14408.94 684
14410.07 654
14411.20 712
14412.33 690
14413.47 690
14414.60 658
14415.73 674
14416.87 683
14418.00 705
14419.13 722
14420.26 715
14421.40 694
14422.53 714
14423.66 743
14424.80 689
14425.93 651
14427.06 733
14428.20 749
14429.33 714
14430.46 698
14431.59 720
14432.73 726
14433.86 683
14435.00 713
14436.13 713
14437.26 717
14438.40 709
14439.53 693
14440.66 702
14441.80 694
14442.93 673
14444.06 699
14445.20 662
14446.33 691
14447.47 700
14448.60 703
14449.73 705
14450.87 702
14452.00 695
14453.14 676
14454.27 739
14455.41 687
14456.54 692
14457.67 712
14458.81 703
14459.94 733
14461.08 746
14462.21 701
14463.35 760
14464.48 719
14465.62 700
14466.75 733
14467.89 740
14469.02 685
14470.15 749
14471.29 742
14472.42 705
14473.56 715
14474.69 719
14475.83 707
14476.96 715
14478.10 719
14479.24 719
14480.37 693
14481.51 704
14482.64 734
14483.78 708
14484.91 737
14486.05 700
14487.18 680
14488.32 719
14489.45 685
14490.59 702
14491.73 675
14492.86 667
14494.00 674
14495.13 653
14496.27 669
14497.40 685
14498.54 707
14499.68 710
14500.81 648
14501.95 680
14503.08 661
14504.22 649
14505.36 668
14506.49 695
14507.63 655
14508.77 669
14509.90 672
14511.04 642
14512.18 638
14513.31 655
14514.45 677
14515.58 700
14516.72 681
14517.86 685
14519.00 668
14520.13 649
14521.27 665
14522.41 674
14523.54 665
14524.68 646
14525.82 681
14526.95 685
14528.09 664
14529.23 688
14530.37 693
14531.50 693
14532.64 665
14533.78 678
14534.91 696
14536.05 669
14537.19 667
14538.33 684
14539.46 675
14540.60 682
14541.74 704
14542.88 674
14544.02 659
14545.15 649
14546.29 681
14547.43 713
14548.57 704
14549.70 695
14550.84 705
14551.98 691
14553.12 688
14554.26 689
14555.39 683
14556.53 673
14557.67 688
14558.81 687
14559.95 668
14561.09 672
14562.22 669
14563.36 671
14564.50 735
14565.64 698
14566.78 726
14567.92 691
14569.06 718
14570.20 718
14571.33 726
14572.47 687
14573.61 720
14574.75 716
14575.89 705
14577.03 709
14578.17 718
14579.31 723
14580.45 723
14581.59 731
14582.72 722
14583.86 712
14585.00 680
14586.14 742
14587.28 728
14588.42 714
14589.56 735
14590.70 714
14591.84 753
14592.98 729
14594.12 741
14595.26 736
14596.40 775
14597.54 755
14598.68 744
14599.82 721
14600.96 744
14602.10 746
14603.24 748
14604.38 743
14605.52 706
14606.66 722
14607.80 776
14608.94 802
14610.08 810
14611.22 748
14612.36 779
14613.50 795
14614.64 773
14615.78 795
14616.92 793
14618.06 776
14619.20 758
14620.34 769
14621.49 779
14622.63 832
14623.77 847
14624.91 821
14626.05 823
14627.19 816
14628.33 817
14629.47 843
14630.61 849
14631.75 826
14632.90 840
14634.04 781
14635.18 862
14636.32 820
14637.46 771
14638.60 757
14639.74 789
14640.88 765
14642.03 756
14643.17 786
14644.31 756
14645.45 796
14646.59 768
14647.73 785
14648.88 747
14650.02 762
14651.16 745
14652.30 767
14653.44 715
14654.59 749
14655.73 714
14656.87 702
14658.01 714
14659.16 701
14660.30 660
14661.44 667
14662.58 689
14663.72 695
14664.87 712
14666.01 742
14667.15 731
14668.29 707
14669.44 662
14670.58 704
14671.72 710
14672.87 711
14674.01 694
14675.15 683
14676.29 669
14677.44 694
14678.58 648
14679.72 697
14680.87 708
14682.01 717
14683.15 671
14684.30 691
14685.44 680
14686.58 688
14687.73 689
14688.87 739
14690.01 722
14691.16 672
14692.30 681
14693.44 671
14694.59 682
14695.73 652
14696.87 675
14698.02 698
14699.16 695
14700.30 630
14701.45 660
14702.59 676
14703.74 685
14704.88 683
14706.02 674
14707.17 681
14708.31 704
14709.46 691
14710.60 684
14711.75 671
14712.89 669
14714.03 718
14715.18 698
14716.32 674
14717.47 660
14718.61 689
14719.76 684
14720.90 690
14722.05 664
14723.19 684
14724.34 693
14725.48 687
14726.63 688
14727.77 665
14728.92 726
14730.06 696
14731.21 670
14732.35 654
14733.50 701
14734.64 707
14735.79 710
14736.93 706
14738.08 723
14739.22 704
14740.37 722
14741.51 703
14742.66 683
14743.80 692
14744.95 724
14746.09 732
14747.24 714
14748.39 721
14749.53 704
14750.68 720
14751.82 720
14752.97 727
14754.11 719
14755.26 719
14756.41 740
14757.55 753
14758.70 739
14759.85 771
14760.99 788
14762.14 712
14763.28 713
14764.43 726
14765.58 759
14766.72 718
14767.87 765
14769.02 765
14770.16 747
14771.31 750
14772.46 788
14773.60 754
14774.75 797
14775.90 787
14777.04 807
14778.19 799
14779.34 788
14780.48 787
14781.63 766
14782.78 803
14783.92 780
14785.07 814
14786.22 775
14787.37 784
14788.51 828
14789.66 850
14790.81 826
14791.96 831
14793.10 831
14794.25 826
14795.40 827
14796.54 816
14797.69 840
14798.84 826
14799.99 828
14801.14 829
14802.28 811
14803.43 726
14804.58 793
14805.73 790
14806.88 799
14808.02 789
14809.17 773
14810.32 775
14811.47 775
14812.62 791
14813.76 758
14814.91 728
14816.06 756
14817.21 731
14818.36 770
14819.51 739
14820.65 740
14821.80 717
14822.95 712
14824.10 770
14825.25 698
14826.40 720
14827.55 680
14828.69 661
14829.84 660
14830.99 673
14832.14 634
14833.29 665
14834.44 675
14835.59 647
14836.74 652
14837.89 651
14839.04 638
14840.19 628
14841.33 671
14842.48 639
14843.63 612
14844.78 645
14845.93 654
14847.08 617
14848.23 604
14849.38 605
14850.53 657
14851.68 632
14852.83 614
14853.98 604
14855.13 603
14856.28 610
14857.43 609
14858.58 607
14859.73 594
14860.88 585
14862.03 625
14863.18 627
14864.33 622
14865.48 587
14866.63 605
14867.78 582
14868.93 623
14870.08 606
14871.23 588
14872.38 606
14873.53 641
14874.68 595
14875.83 594
14876.98 571
14878.14 596
14879.29 614
14880.44 600
14881.59 610
14882.74 582
14883.89 612
14885.04 619
14886.19 568
14887.34 591
14888.49 604
14889.64 589
14890.80 611
14891.95 592
14893.10 577
14894.25 558
14895.40 596
14896.55 637
14897.70 607
14898.86 565
14900.01 551
14901.16 538
14902.31 539
14903.46 571
14904.61 584
14905.77 586
14906.92 582
14908.07 635
14909.22 587
14910.37 561
14911.53 556
14912.68 580
14913.83 594
14914.98 585
14916.13 585
14917.29 592
14918.44 590
14919.59 587
14920.74 604
14921.90 567
14923.05 578
14924.20 611
14925.35 619
14926.51 587
14927.66 603
14928.81 606
14929.96 621
14931.12 585
14932.27 561
14933.42 579
14934.57 580
14935.73 578
14936.88 572
14938.03 585
14939.19 602
14940.34 567
14941.49 575
14942.65 594
14943.80 567
14944.95 551
14946.11 570
14947.26 575
14948.41 582
14949.57 590
14950.72 567
14951.87 581
14953.03 559
14954.18 569
14955.33 577
14956.49 573
14957.64 564
14958.80 571
14959.95 549
14961.10 562
14962.26 556
14963.41 529
14964.57 564
14965.72 545
14966.87 558
14968.03 561
14969.18 560
14970.34 532
14971.49 583
14972.65 573
14973.80 567
14974.95 568
14976.11 544
14977.26 554
14978.42 537
14979.57 557
14980.73 545
14981.88 562
14983.04 556
14984.19 567
14985.35 563
14986.50 575
14987.66 534
14988.81 560
14989.97 527
14991.12 538
14992.28 571
14993.43 546
14994.59 546
14995.74 532
14996.90 565
14998.05 534
14999.21 559
15000.36 540
15001.52 533
15002.67 492
15003.83 504
15004.99 532
15006.14 546
15007.30 530
15008.45 539
15009.61 514
15010.76 533
15011.92 555
15013.08 513
15014.23 536
15015.39 512
15016.54 549
15017.70 512
15018.86 485
15020.01 481
15021.17 507
15022.32 501
15023.48 550
15024.64 515
15025.79 521
15026.95 491
15028.11 527
15029.26 514
15030.42 482
15031.58 508
15032.73 511
15033.89 553
15035.05 523
15036.20 495
15037.36 516
15038.52 535
15039.67 515
15040.83 523
15041.99 520
15043.15 473
15044.30 515
15045.46 503
15046.62 528
15047.77 515
15048.93 532
15050.09 531
15051.25 517
15052.40 523
15053.56 501
15054.72 504
15055.88 545
15057.03 513
15058.19 545
15059.35 527
15060.51 521
15061.66 505
15062.82 477
15063.98 522
15065.14 496
15066.30 529
15067.45 506
15068.61 518
15069.77 488
15070.93 485
15072.09 537
15073.24 529
15074.40 518
15075.56 518
15076.72 518
15077.88 535
15079.04 512
15080.20 504
15081.35 506
15082.51 502
15083.67 534
15084.83 495
15085.99 507
15087.15 467
15088.31 503
15089.46 500
15090.62 486
15091.78 477
15092.94 527
15094.10 520
15095.26 520
15096.42 532
15097.58 511
15098.74 525
15099.90 474
15101.06 492
15102.22 511
15103.37 526
15104.53 512
15105.69 476
15106.85 489
15108.01 497
15109.17 502
15110.33 490
15111.49 469
15112.65 490
15113.81 516
15114.97 502
15116.13 532
15117.29 528
15118.45 544
15119.61 537
15120.77 509
15121.93 492
15123.09 531
15124.25 528
15125.41 535
15126.57 470
15127.73 500
15128.89 490
15130.05 500
15131.21 482
15132.37 503
15133.53 519
15134.69 524
15135.86 508
15137.02 515
15138.18 497
15139.34 512
15140.50 502
15141.66 535
15142.82 535
15143.98 501
15145.14 519
15146.30 513
15147.46 501
15148.63 520
15149.79 486
15150.95 500
15152.11 511
15153.27 526
15154.43 524
15155.59 513
15156.75 520
15157.92 516
15159.08 503
15160.24 503
15161.40 501
15162.56 510
15163.72 491
15164.89 490
15166.05 505
15167.21 526
15168.37 542
15169.53 513
15170.69 512
15171.86 522
15173.02 505
15174.18 490
15175.34 539
15176.51 522
15177.67 548
15178.83 493
15179.99 547
15181.15 524
15182.32 526
15183.48 518
15184.64 528
15185.80 547
15186.97 502
15188.13 519
15189.29 509
15190.46 532
15191.62 492
15192.78 548
15193.94 545
15195.11 534
15196.27 532
15197.43 560
15198.60 536
15199.76 541
15200.92 531
15202.08 544
15203.25 522
15204.41 513
15205.57 492
15206.74 531
15207.90 561
15209.06 517
15210.23 561
15211.39 539
15212.56 566
15213.72 544
15214.88 569
15216.05 549
15217.21 569
15218.37 592
15219.54 604
15220.70 543
15221.87 538
15223.03 551
15224.19 565
15225.36 545
15226.52 539
15227.69 542
15228.85 577
15230.01 561
15231.18 577
15232.34 601
15233.51 591
15234.67 562
15235.84 577
15237.00 561
15238.16 560
15239.33 580
15240.49 561
15241.66 579
15242.82 562
15243.99 538
15245.15 536
15246.32 532
15247.48 550
15248.65 528
15249.81 559
15250.98 555
15252.14 525
15253.31 529
15254.47 559
15255.64 500
15256.80 514
15257.97 531
15259.13 524
15260.30 519
15261.46 490
15262.63 517
15263.80 527
15264.96 527
15266.13 474
15267.29 537
15268.46 513
15269.62 538
15270.79 483
15271.96 499
15273.12 528
15274.29 525
15275.45 521
15276.62 523
15277.79 497
15278.95 496
15280.12 480
15281.28 477
15282.45 490
15283.62 504
15284.78 519
15285.95 512
15287.12 529
15288.28 504
15289.45 519
15290.62 512
15291.78 520
15292.95 525
15294.12 502
15295.28 526
15296.45 506
15297.62 525
15298.78 503
15299.95 518
15301.12 529
15302.28 527
15303.45 538
15304.62 490
15305.78 495
15306.95 543
15308.12 500
15309.29 512
15310.45 502
15311.62 522
15312.79 528
15313.96 532
15315.12 532
15316.29 514
15317.46 484
15318.63 510
15319.79 522
15320.96 505
15322.13 476
15323.30 486
15324.46 519
15325.63 497
15326.80 522
15327.97 504
15329.14 527
15330.30 492
15331.47 503
15332.64 526
15333.81 511
15334.98 488
15336.14 495
15337.31 533
15338.48 558
15339.65 527
15340.82 517
15341.99 534
15343.16 515
15344.32 527
15345.49 535
15346.66 526
15347.83 525
15349.00 502
15350.17 530
15351.34 545
15352.51 513
15353.67 527
15354.84 546
15356.01 529
15357.18 523
15358.35 514
15359.52 535
15360.69 536
15361.86 538
15363.03 523
15364.20 555
15365.37 498
15366.54 512
15367.71 518
15368.87 532
15370.04 523
15371.21 494
15372.38 520
15373.55 527
15374.72 551
15375.89 535
15377.06 546
15378.23 522
15379.40 520
15380.57 515
15381.74 548
15382.91 526
15384.08 504
15385.25 549
15386.42 559
15387.59 533
15388.76 524
15389.93 552
15391.10 529
15392.27 514
15393.44 540
15394.62 539
15395.79 518
15396.96 548
15398.13 569
15399.30 573
15400.47 527
15401.64 523
15402.81 534
15403.98 511
15405.15 522
15406.32 536
15407.49 483
15408.66 534
15409.84 544
15411.01 499
15412.18 509
15413.35 505
15414.52 524
15415.69 526
15416.86 519
15418.03 535
15419.21 517
15420.38 492
15421.55 508
15422.72 504
15423.89 497
15425.06 536
15426.24 533
15427.41 537
15428.58 502
15429.75 527
15430.92 537
15432.09 509
15433.27 516
15434.44 528
15435.61 511
15436.78 511
15437.96 511
15439.13 550
15440.30 547
15441.47 487
15442.64 527
15443.82 501
15444.99 480
15446.16 482
15447.33 546
15448.51 531
15449.68 533
15450.85 527
15452.02 502
15453.20 492
15454.37 480
15455.54 505
15456.72 539
15457.89 536
15459.06 570
15460.23 536
15461.41 509
15462.58 544
15463.75 528
15464.93 556
15466.10 498
15467.27 526
15468.45 515
15469.62 508
15470.79 505
15471.97 513
15473.14 503
15474.31 551
15475.49 531
15476.66 515
15477.83 486
15479.01 504
15480.18 498
15481.36 505
15482.53 560
15483.70 521
15484.88 506
15486.05 506
15487.23 531
15488.40 517
15489.57 501
15490.75 538
15491.92 504
15493.10 508
15494.27 502
15495.44 531
15496.62 488
15497.79 530
15498.97 527
15500.14 527
15501.32 511
15502.49 545
15503.67 535
15504.84 501
15506.02 513
15507.19 531
15508.36 551
15509.54 540
15510.71 536
15511.89 542
15513.06 550
15514.24 537
15515.41 547
15516.59 498
15517.77 517
15518.94 498
15520.12 530
15521.29 543
15522.47 558
15523.64 564
15524.82 539
15525.99 522
15527.17 527
15528.34 493
15529.52 521
15530.69 542
15531.87 537
15533.05 522
15534.22 509
15535.40 528
15536.57 551
15537.75 549
15538.93 529
15540.10 541
15541.28 543
15542.45 524
15543.63 528
15544.81 538
15545.98 547
15547.16 544
15548.33 549
15549.51 540
15550.69 534
15551.86 540
15553.04 527
15554.22 553
15555.39 559
15556.57 581
15557.75 537
15558.92 531
15560.10 544
15561.28 548
15562.45 543
15563.63 550
15564.81 540
15565.99 530
15567.16 557
15568.34 563
15569.52 556
15570.69 567
15571.87 577
15573.05 586
15574.23 587
15575.40 569
15576.58 576
15577.76 587
15578.93 577
15580.11 577
15581.29 567
15582.47 583
15583.65 614
15584.82 583
15586.00 589
15587.18 606
15588.36 576
15589.53 572
15590.71 566
15591.89 575
15593.07 573
15594.25 578
15595.42 604
15596.60 574
15597.78 629
15598.96 549
15600.14 615
15601.32 633
15602.49 625
15603.67 609
15604.85 590
15606.03 597
15607.21 605
15608.39 617
15609.56 625
15610.74 599
15611.92 612
15613.10 605
15614.28 615
15615.46 603
15616.64 648
15617.82 642
15619.00 638
15620.17 665
15621.35 645
15622.53 657
15623.71 631
15624.89 657
15626.07 629
15627.25 646
15628.43 646
15629.61 644
15630.79 648
15631.97 644
15633.15 627
15634.33 627
15635.51 650
15636.69 668
15637.87 672
15639.05 661
15640.22 681
15641.40 697
15642.58 715
15643.76 698
15644.94 693
15646.12 673
15647.30 690
15648.48 701
15649.66 693
15650.85 705
15652.03 712
15653.21 712
15654.39 708
15655.57 680
15656.75 684
15657.93 696
15659.11 667
15660.29 681
15661.47 723
15662.65 700
15663.83 682
15665.01 702
15666.19 709
15667.37 691
15668.55 698
15669.73 676
15670.92 652
15672.10 683
15673.28 669
15674.46 669
15675.64 714
15676.82 665
15678.00 672
15679.18 691
15680.36 697
15681.55 692
15682.73 662
15683.91 639
15685.09 669
15686.27 692
15687.45 681
15688.63 674
15689.82 679
15691.00 680
15692.18 697
15693.36 711
15694.54 670
15695.73 673
15696.91 703
15698.09 705
15699.27 673
15700.45 671
15701.64 712
15702.82 696
15704.00 681
15705.18 687
15706.36 673
15707.55 722
15708.73 695
15709.91 714
15711.09 693
15712.28 707
15713.46 721
15714.64 713
15715.82 751
15717.01 691
15718.19 737
15719.37 696
15720.55 716
15721.74 711
15722.92 706
15724.10 688
15725.29 683
15726.47 684
15727.65 710
15728.84 702
15730.02 664
15731.20 744
15732.39 720
15733.57 690
15734.75 685
15735.94 670
15737.12 647
15738.30 689
15739.49 696
15740.67 685
15741.85 669
15743.04 708
15744.22 680
15745.40 719
15746.59 680
15747.77 652
15748.96 687
15750.14 726
15751.32 736
15752.51 673
15753.69 668
15754.88 696
15756.06 685
15757.24 737
15758.43 668
15759.61 632
15760.80 673
15761.98 713
15763.17 709
15764.35 664
15765.53 672
15766.72 678
15767.90 647
15769.09 681
15770.27 669
15771.46 673
15772.64 668
15773.83 624
15775.01 614
15776.20 656
15777.38 654
15778.57 655
15779.75 648
15780.94 654
15782.12 651
15783.31 622
15784.49 647
15785.68 663
15786.86 626
15788.05 647
15789.23 650
15790.42 632
15791.60 616
15792.79 629
15793.98 649
15795.16 630
15796.35 627
15797.53 619
15798.72 597
15799.90 631
15801.09 615
15802.28 608
15803.46 611
15804.65 616
15805.83 606
15807.02 621
15808.21 647
15809.39 590
15810.58 597
15811.76 611
15812.95 596
15814.14 638
15815.32 581
15816.51 575
15817.70 589
15818.88 626
15820.07 602
15821.26 600
15822.44 600
15823.63 592
15824.82 604
15826.00 604
15827.19 620
15828.38 619
15829.56 640
15830.75 595
15831.94 606
15833.12 582
15834.31 600
15835.50 554
15836.69 592
15837.87 594
15839.06 583
15840.25 580
15841.44 596
15842.62 597
15843.81 597
15845.00 552
15846.18 571
15847.37 607
15848.56 594
15849.75 586
15850.94 603
15852.12 591
15853.31 553
15854.50 586
15855.69 598
15856.87 592
15858.06 620
15859.25 608
15860.44 608
15861.63 617
15862.81 606
15864.00 596
15865.19 612
15866.38 615
15867.57 581
15868.76 559
15869.94 610
15871.13 586
15872.32 622
15873.51 586
15874.70 584
15875.89 593
15877.08 595
15878.26 594
15879.45 591
15880.64 612
15881.83 623
15883.02 608
15884.21 591
15885.40 585
15886.59 600
15887.78 601
15888.97 597
15890.15 599
15891.34 584
15892.53 629
15893.72 635
15894.91 680
15896.10 590
15897.29 626
15898.48 635
15899.67 622
15900.86 609
15902.05 585
15903.24 611
15904.43 601
15905.62 623
15906.81 609
15908.00 617
15909.19 598
15910.38 651
15911.57 628
15912.76 578
15913.95 601
15915.14 594
15916.33 602
15917.52 627
15918.71 630
15919.90 620
15921.09 605
15922.28 618
15923.47 616
15924.66 572
15925.85 596
15927.04 605
15928.23 608
15929.42 599
15930.61 593
15931.80 602
15932.99 586
15934.18 597
15935.38 559
15936.57 575
15937.76 596
15938.95 574
15940.14 553
15941.33 555
15942.52 559
15943.71 532
15944.90 554
15946.10 530
15947.29 552
15948.48 546
15949.67 538
15950.86 530
15952.05 539
15953.24 543
15954.44 529
15955.63 528
15956.82 521
15958.01 524
15959.20 508
15960.39 533
15961.59 528
15962.78 539
15963.97 547
15965.16 510
15966.35 539
15967.55 532
15968.74 551
15969.93 520
15971.12 512
15972.31 521
15973.51 505
15974.70 504
15975.89 485
15977.08 510
15978.28 527
15979.47 501
15980.66 497
15981.85 515
15983.05 511
15984.24 517
15985.43 522
15986.62 480
15987.82 493
15989.01 520
15990.20 492
15991.40 499
15992.59 513
15993.78 516
15994.98 534
15996.17 523
15997.36 503
15998.55 500
15999.75 518
16000.94 504
16002.13 484
16003.33 471
16004.52 525
16005.72 509
16006.91 471
16008.10 497
16009.30 483
16010.49 501
16011.68 490
16012.88 497
16014.07 479
16015.26 494
16016.46 469
16017.65 519
16018.85 497
16020.04 497
16021.23 525
16022.43 493
16023.62 502
16024.82 498
16026.01 503
16027.21 516
16028.40 526
16029.59 503
16030.79 532
16031.98 495
16033.18 513
16034.37 507
16035.57 483
16036.76 476
16037.96 511
16039.15 479
16040.35 493
16041.54 484
16042.73 489
16043.93 480
16045.12 519
16046.32 479
16047.51 481
16048.71 517
16049.91 471
16051.10 512
16052.30 481
16053.49 486
16054.69 489
16055.88 464
16057.08 479
16058.27 463
16059.47 484
16060.66 478
16061.86 473
16063.05 448
16064.25 460
16065.45 457
16066.64 467
16067.84 477
16069.03 476
16070.23 500
16071.42 482
16072.62 490
16073.82 477
16075.01 486
16076.21 475
16077.41 505
16078.60 468
16079.80 481
16080.99 480
16082.19 476
16083.39 470
16084.58 451
16085.78 460
16086.98 463
16088.17 462
16089.37 496
16090.57 471
16091.76 461
16092.96 459
16094.16 468
16095.35 480
16096.55 489
16097.75 511
16098.94 481
16100.14 470
16101.34 464
16102.53 485
16103.73 460
16104.93 469
16106.13 461
16107.32 481
16108.52 504
16109.72 464
16110.92 454
16112.11 458
16113.31 457
16114.51 469
16115.71 498
16116.90 495
16118.10 456
16119.30 441
16120.50 468
16121.69 441
16122.89 454
16124.09 458
16125.29 476
16126.49 476
16127.68 466
16128.88 453
16130.08 476
16131.28 475
16132.48 423
16133.67 490
16134.87 477
16136.07 464
16137.27 440
16138.47 462
16139.67 441
16140.86 472
16142.06 446
16143.26 471
16144.46 478
16145.66 421
16146.86 429
16148.06 499
16149.26 515
16150.45 487
16151.65 469
16152.85 467
16154.05 456
16155.25 436
16156.45 465
16157.65 493
16158.85 482
16160.05 466
16161.25 441
16162.45 457
16163.64 481
16164.84 487
16166.04 473
16167.24 451
16168.44 445
16169.64 437
16170.84 468
16172.04 482
16173.24 459
16174.44 502
16175.64 464
16176.84 488
16178.04 483
16179.24 466
16180.44 498
16181.64 479
16182.84 471
16184.04 466
16185.24 492
16186.44 483
16187.64 521
16188.84 488
16190.04 493
16191.24 483
16192.44 511
16193.64 476
16194.84 467
16196.04 500
16197.24 482
16198.44 506
16199.65 477
16200.85 480
16202.05 499
16203.25 481
16204.45 479
16205.65 478
16206.85 482
16208.05 479
16209.25 479
16210.45 498
16211.65 502
16212.86 503
16214.06 458
16215.26 459
16216.46 514
16217.66 488
16218.86 482
16220.06 484
16221.27 490
16222.47 508
16223.67 483
16224.87 472
16226.07 493
16227.27 502
16228.48 477
16229.68 465
16230.88 492
16232.08 497
16233.28 491
16234.48 520
16235.69 505
16236.89 496
16238.09 513
16239.29 527
16240.50 500
16241.70 503
16242.90 465
16244.10 514
16245.30 504
16246.51 532
16247.71 524
16248.91 556
16250.11 500
16251.32 544
16252.52 520
16253.72 501
16254.92 503
16256.13 481
16257.33 505
16258.53 506
16259.74 522
16260.94 525
16262.14 536
16263.35 516
16264.55 505
16265.75 520
16266.95 519
16268.16 533
16269.36 528
16270.56 543
16271.77 559
16272.97 592
16274.17 532
16275.38 524
16276.58 565
16277.79 569
16278.99 554
16280.19 538
16281.40 540
16282.60 568
16283.80 541
16285.01 544
16286.21 552
16287.42 565
16288.62 574
16289.82 558
16291.03 571
16292.23 552
16293.44 548
16294.64 563
16295.84 563
16297.05 577
16298.25 571
16299.46 567
16300.66 568
16301.87 562
16303.07 572
16304.27 567
16305.48 548
16306.68 593
16307.89 537
16309.09 533
16310.30 543
16311.50 565
16312.71 544
16313.91 555
16315.12 526
16316.32 530
16317.53 554
16318.73 526
16319.94 514
16321.14 533
16322.35 498
16323.55 505
16324.76 545
16325.96 525
16327.17 515
16328.38 507
16329.58 521
16330.79 542
16331.99 471
16333.20 490
16334.40 468
16335.61 462
16336.81 487
16338.02 479
16339.23 489
16340.43 484
16341.64 485
16342.84 517
16344.05 457
16345.26 462
16346.46 457
16347.67 480
16348.87 469
16350.08 465
16351.29 447
16352.49 463
16353.70 474
16354.91 496
16356.11 435
16357.32 485
16358.53 475
16359.73 470
16360.94 485
16362.15 449
16363.35 442
16364.56 462
16365.77 443
16366.97 484
16368.18 499
16369.39 463
16370.59 431
16371.80 453
16373.01 445
16374.21 451
16375.42 465
16376.63 466
16377.84 435
16379.04 471
16380.25 457
16381.46 457
16382.67 478
16383.87 464
16385.08 475
16386.29 455
16387.50 436
16388.70 496
16389.91 453
16391.12 446
16392.33 422
16393.53 453
16394.74 466
16395.95 456
16397.16 469
16398.37 448
16399.57 416
16400.78 447
16401.99 437
16403.20 463
16404.41 486
16405.62 459
16406.82 469
16408.03 465
16409.24 418
16410.45 441
16411.66 439
16412.87 453
16414.07 443
16415.28 447
16416.49 440
16417.70 431
16418.91 462
16420.12 477
16421.33 466
16422.54 437
16423.75 476
16424.95 460
16426.16 437
16427.37 453
16428.58 459
16429.79 479
16431.00 457
16432.21 461
16433.42 431
16434.63 434
16435.84 437
16437.05 462
16438.26 446
16439.47 435
16440.68 425
16441.88 433
16443.09 491
16444.30 447
16445.51 446
16446.72 443
16447.93 465
16449.14 458
16450.35 436
16451.56 448
16452.77 431
16453.98 433
16455.19 459
16456.40 442
16457.61 473
16458.82 457
16460.03 426
16461.24 420
16462.45 425
16463.67 427
16464.88 419
16466.09 445
16467.30 438
16468.51 443
16469.72 460
16470.93 414
16472.14 412
16473.35 431
16474.56 422
16475.77 420
16476.98 433
16478.19 406
16479.40 434
16480.62 430
16481.83 416
16483.04 430
16484.25 448
16485.46 425
16486.67 422
16487.88 434
16489.09 425
16490.31 445
16491.52 462
16492.73 425
16493.94 422
16495.15 426
16496.36 413
16497.57 404
16498.79 416
16500.00 405
16501.21 398
16502.42 419
16503.63 381
16504.85 415
16506.06 442
16507.27 412
16508.48 412
16509.69 442
16510.91 467
16512.12 437
16513.33 409
16514.54 407
16515.76 398
16516.97 421
16518.18 419
16519.39 439
16520.60 400
16521.82 461
16523.03 441
16524.24 411
16525.46 425
16526.67 436
16527.88 426
16529.09 430
16530.31 414
16531.52 414
16532.73 408
16533.95 427
16535.16 436
16536.37 435
16537.58 418
16538.80 415
16540.01 427
16541.22 422
16542.44 407
16543.65 445
16544.86 412
16546.08 436
16547.29 405
16548.50 414
16549.72 414
16550.93 410
16552.15 462
16553.36 412
16554.57 399
16555.79 421
16557.00 453
16558.21 448
16559.43 425
16560.64 435
16561.86 433
16563.07 399
16564.28 440
16565.50 437
16566.71 421
16567.93 444
16569.14 428
16570.36 415
16571.57 434
16572.78 429
16574.00 434
16575.21 435
16576.43 421
16577.64 439
16578.86 428
16580.07 407
16581.29 420
16582.50 450
16583.72 421
16584.93 423
16586.15 399
16587.36 407
16588.58 423
16589.79 425
16591.01 408
16592.22 393
16593.44 423
16594.65 413
16595.87 438
16597.08 429
16598.30 422
16599.51 404
16600.73 460
16601.94 450
16603.16 435
16604.37 417
16605.59 415
16606.81 419
16608.02 414
16609.24 428
16610.45 404
16611.67 387
16612.89 381
16614.10 386
16615.32 426
16616.53 428
16617.75 411
16618.97 422
16620.18 432
16621.40 427
16622.61 420
16623.83 396
16625.05 411
16626.26 416
16627.48 428
16628.70 431
16629.91 426
16631.13 407
16632.35 410
16633.56 411
16634.78 428
16636.00 410
16637.21 439
16638.43 423
16639.65 393
16640.86 403
16642.08 389
16643.30 435
16644.51 393
16645.73 396
16646.95 396
16648.17 394
16649.38 376
16650.60 383
16651.82 423
16653.03 402
16654.25 410
16655.47 433
16656.69 408
16657.90 403
16659.12 379
16660.34 401
16661.56 409
16662.77 439
16663.99 428
16665.21 442
16666.43 415
16667.65 404
16668.86 416
16670.08 398
16671.30 428
16672.52 414
16673.74 417
16674.95 401
16676.17 403
16677.39 389
16678.61 418
16679.83 386
16681.05 384
16682.26 437
16683.48 397
16684.70 387
16685.92 387
16687.14 408
16688.36 428
16689.58 430
16690.79 398
16692.01 435
16693.23 436
16694.45 435
16695.67 402
16696.89 419
16698.11 419
16699.33 406
16700.55 417
16701.76 414
16702.98 397
16704.20 388
16705.42 437
16706.64 392
16707.86 404
16709.08 393
16710.30 420
16711.52 419
16712.74 422
16713.96 400
16715.18 408
16716.40 431
16717.62 435
16718.84 420
16720.06 397
16721.28 391
16722.50 405
16723.72 417
16724.94 414
16726.16 389
16727.38 410
16728.60 413
16729.82 411
16731.04 410
16732.26 402
16733.48 435
16734.70 424
16735.92 407
16737.14 385
16738.36 390
16739.58 390
16740.80 405
16742.02 391
16743.24 363
16744.46 418
16745.68 403
16746.90 406
16748.12 395
16749.35 414
16750.57 404
16751.79 404
16753.01 410
16754.23 411
16755.45 403
16756.67 394
16757.89 400
16759.11 416
16760.33 430
16761.56 411
16762.78 417
16764.00 403
16765.22 389
16766.44 422
16767.66 422
16768.88 389
16770.11 380
16771.33 400
16772.55 424
16773.77 422
16774.99 377
16776.22 429
16777.44 422
16778.66 442
16779.88 402
16781.10 394
16782.33 414
16783.55 401
16784.77 411
16785.99 400
16787.21 405
16788.44 405
16789.66 423
16790.88 385
16792.10 386
16793.33 372
16794.55 373
16795.77 394
16796.99 399
16798.22 412
16799.44 385
16800.66 389
16801.88 408
16803.11 424
16804.33 380
16805.55 390
16806.78 388
16808.00 426
16809.22 408
16810.44 410
16811.67 420
16812.89 441
16814.11 416
16815.34 410
16816.56 365
16817.78 385
16819.01 398
16820.23 416
16821.45 403
16822.68 426
16823.90 392
16825.13 405
16826.35 392
16827.57 437
16828.80 423
16830.02 420
16831.24 429
16832.47 435
16833.69 408
16834.92 405
16836.14 402
16837.36 401
16838.59 431
16839.81 432
16841.04 422
16842.26 418
16843.48 444
16844.71 413
16845.93 406
16847.16 447
16848.38 444
16849.61 439
16850.83 456
16852.06 420
16853.28 403
16854.51 422
16855.73 426
16856.95 426
16858.18 448
16859.40 426
16860.63 456
16861.85 430
16863.08 411
16864.30 454
16865.53 471
16866.75 455
16867.98 471
16869.21 433
16870.43 457
16871.66 460
16872.88 435
16874.11 480
16875.33 474
16876.56 436
16877.78 427
16879.01 433
16880.23 419
16881.46 447
16882.69 460
16883.91 471
16885.14 461
16886.36 458
16887.59 449
16888.81 462
16890.04 465
16891.27 444
16892.49 436
16893.72 446
16894.94 464
16896.17 430
16897.40 447
16898.62 434
16899.85 444
16901.08 434
16902.30 451
16903.53 407
16904.76 428
16905.98 455
16907.21 479
16908.44 442
16909.66 414
16910.89 411
16912.12 424
16913.34 433
16914.57 420
16915.80 434
16917.02 419
16918.25 429
16919.48 408
16920.70 438
16921.93 417
16923.16 448
16924.39 426
16925.61 440
16926.84 441
16928.07 416
16929.30 443
16930.52 418
16931.75 413
16932.98 386
16934.21 408
16935.43 406
16936.66 435
16937.89 406
16939.12 450
16940.34 446
16941.57 411
16942.80 410
16944.03 386
16945.26 411
16946.48 412
16947.71 405
16948.94 416
16950.17 421
16951.40 386
16952.62 382
16953.85 424
16955.08 414
16956.31 413
16957.54 409
16958.77 436
16959.99 420
16961.22 430
16962.45 433
16963.68 402
16964.91 429
16966.14 456
16967.37 424
16968.60 419
16969.82 439
16971.05 414
16972.28 413
16973.51 399
16974.74 383
16975.97 404
16977.20 378
16978.43 409
16979.66 401
16980.89 410
16982.11 427
16983.34 414
16984.57 391
16985.80 427
16987.03 436
16988.26 391
16989.49 402
16990.72 413
16991.95 392
16993.18 396
16994.41 383
16995.64 411
16996.87 407
16998.10 390
16999.33 430
17000.56 416
17001.79 404
17003.02 414
17004.25 427
17005.48 415
17006.71 409
17007.94 424
17009.17 423
17010.40 409
17011.63 390
17012.86 402
17014.09 418
17015.32 426
17016.55 409
17017.78 398
17019.01 405
17020.25 394
17021.48 383
17022.71 400
17023.94 404
17025.17 416
17026.40 403
17027.63 404
17028.86 374
17030.09 391
17031.32 394
17032.55 401
17033.79 382
17035.02 391
17036.25 386
17037.48 390
17038.71 397
17039.94 399
17041.17 390
17042.41 404
17043.64 412
17044.87 420
17046.10 394
17047.33 385
17048.56 396
17049.80 396
17051.03 365
17052.26 378
17053.49 394
17054.72 399
17055.95 416
17057.19 389
17058.42 392
17059.65 411
17060.88 411
17062.12 407
17063.35 405
17064.58 389
17065.81 408
17067.04 392
17068.28 376
17069.51 390
17070.74 428
17071.97 376
17073.21 389
17074.44 385
17075.67 384
17076.90 404
17078.14 408
17079.37 391
17080.60 379
17081.84 378
17083.07 395
17084.30 368
17085.54 399
17086.77 404
17088.00 395
17089.23 405
17090.47 414
17091.70 429
17092.93 395
17094.17 394
17095.40 351
17096.63 368
17097.87 364
17099.10 397
17100.34 425
17101.57 369
17102.80 370
17104.04 405
17105.27 414
17106.50 411
17107.74 387
17108.97 383
17110.21 384
17111.44 399
17112.67 385
17113.91 388
17115.14 384
17116.38 374
17117.61 383
17118.84 384
17120.08 385
17121.31 381
17122.55 436
17123.78 402
17125.02 392
17126.25 372
17127.48 390
17128.72 403
17129.95 369
17131.19 403
17132.42 363
17133.66 392
17134.89 392
17136.13 384
17137.36 367
17138.60 395
17139.83 388
17141.07 364
17142.30 382
17143.54 383
17144.77 390
17146.01 396
17147.24 373
17148.48 380
17149.71 380
17150.95 374
17152.19 398
17153.42 384
17154.66 386
17155.89 383
17157.13 387
17158.36 397
17159.60 368
17160.83 367
17162.07 403
17163.31 396
17164.54 413
17165.78 394
17167.01 389
17168.25 394
17169.49 348
17170.72 378
17171.96 384
17173.19 362
17174.43 376
17175.67 365
17176.90 384
17178.14 350
17179.38 374
17180.61 354
17181.85 389
17183.09 381
17184.32 378
17185.56 367
17186.80 385
17188.03 360
17189.27 388
17190.51 357
17191.74 384
17192.98 377
17194.22 374
17195.45 384
17196.69 390
17197.93 373
17199.16 401
17200.40 378
17201.64 371
17202.88 404
17204.11 358
17205.35 378
17206.59 363
17207.83 388
17209.06 349
17210.30 386
17211.54 351
17212.78 378
17214.01 366
17215.25 381
17216.49 382
17217.73 355
17218.96 382
17220.20 355
17221.44 367
17222.68 377
17223.92 393
17225.15 353
17226.39 381
17227.63 372
17228.87 352
17230.11 376
17231.35 387
17232.58 370
17233.82 363
17235.06 360
17236.30 359
17237.54 344
17238.78 368
17240.01 361
17241.25 364
17242.49 388
17243.73 356
17244.97 376
17246.21 371
17247.45 361
17248.69 365
17249.93 392
17251.16 356
17252.40 364
17253.64 355
17254.88 396
17256.12 383
17257.36 373
17258.60 390
17259.84 394
17261.08 349
17262.32 348
17263.56 360
17264.80 357
17266.04 383
17267.28 346
17268.51 359
17269.75 358
17270.99 359
17272.23 348
17273.47 332
17274.71 341
17275.95 366
17277.19 386
17278.43 393
17279.67 361
17280.91 367
17282.15 373
17283.39 353
17284.63 353
17285.87 373
17287.11 370
17288.35 372
17289.60 374
17290.84 370
17292.08 375
17293.32 388
17294.56 368
17295.80 370
17297.04 349
17298.28 376
17299.52 341
17300.76 363
17302.00 368
17303.24 364
17304.48 351
17305.72 406
17306.96 377
17308.21 346
17309.45 351
17310.69 344
17311.93 345
17313.17 366
17314.41 358
17315.65 354
17316.89 343
17318.14 360
17319.38 357
17320.62 347
17321.86 357
17323.10 350
17324.34 341
17325.59 349
17326.83 374
17328.07 365
17329.31 364
17330.55 355
17331.79 350
17333.04 367
17334.28 345
17335.52 365
17336.76 342
17338.00 366
17339.25 347
17340.49 360
17341.73 358
17342.97 366
17344.22 349
17345.46 338
17346.70 370
17347.94 345
17349.19 361
17350.43 344
17351.67 332
17352.91 343
17354.16 359
17355.40 346
17356.64 348
17357.88 367
17359.13 345
17360.37 347
17361.61 348
17362.86 356
17364.10 349
17365.34 360
17366.58 345
17367.83 346
17369.07 342
17370.31 339
17371.56 362
17372.80 349
17374.04 356
17375.29 385
17376.53 356
17377.78 360
17379.02 340
17380.26 360
17381.51 339
17382.75 357
17383.99 359
17385.24 355
17386.48 374
17387.72 350
17388.97 383
17390.21 364
17391.46 338
17392.70 337
17393.94 372
17395.19 349
17396.43 354
17397.68 366
17398.92 395
17400.17 331
17401.41 362
17402.65 354
17403.90 351
17405.14 351
17406.39 345
17407.63 362
17408.88 368
17410.12 353
17411.37 377
17412.61 338
17413.86 357
17415.10 371
17416.35 378
17417.59 373
17418.84 364
17420.08 337
17421.33 361
17422.57 362
17423.82 375
17425.06 365
17426.31 340
17427.55 352
17428.80 355
17430.04 346
17431.29 383
17432.53 373
17433.78 368
17435.03 348
17436.27 360
17437.52 345
17438.76 380
17440.01 351
17441.25 359
17442.50 349
17443.75 346
17444.99 361
17446.24 352
17447.48 349
17448.73 358
17449.98 359
17451.22 350
17452.47 366
17453.71 367
17454.96 363
17456.21 365
17457.45 364
17458.70 375
17459.95 366
17461.19 348
17462.44 357
17463.69 382
17464.93 362
17466.18 371
17467.43 360
17468.67 360
17469.92 351
17471.17 343
17472.41 331
17473.66 368
17474.91 349
17476.15 338
17477.40 362
17478.65 348
17479.90 337
17481.14 357
17482.39 332
17483.64 367
17484.88 352
17486.13 346
17487.38 373
17488.63 380
17489.87 376
17491.12 352
17492.37 380
17493.62 368
17494.86 365
17496.11 374
17497.36 386
17498.61 374
17499.86 353
17501.10 349
17502.35 381
17503.60 379
17504.85 344
17506.10 352
17507.34 374
17508.59 361
17509.84 358
17511.09 340
17512.34 363
17513.59 372
17514.83 395
17516.08 367
17517.33 370
17518.58 379
17519.83 381
17521.08 381
17522.33 373
17523.57 388
17524.82 393
17526.07 368
17527.32 341
17528.57 386
17529.82 388
17531.07 376
17532.32 381
17533.57 367
17534.82 373
17536.06 374
17537.31 388
17538.56 381
17539.81 361
17541.06 358
17542.31 342
17543.56 385
17544.81 365
17546.06 360
17547.31 350
17548.56 388
17549.81 370
17551.06 359
17552.31 350
17553.56 342
17554.81 351
17556.06 391
17557.31 361
17558.56 372
17559.81 378
17561.06 377
17562.31 357
17563.56 383
17564.81 388
17566.06 387
17567.31 352
17568.56 375
17569.81 384
17571.06 379
17572.31 384
17573.56 359
17574.81 402
17576.06 379
17577.31 356
17578.56 366
17579.81 387
17581.06 387
17582.31 407
17583.57 388
17584.82 358
17586.07 372
17587.32 380
17588.57 376
17589.82 376
17591.07 362
17592.32 338
17593.57 354
17594.83 374
17596.08 404
17597.33 376
17598.58 351
17599.83 372
17601.08 359
17602.33 420
17603.59 377
17604.84 349
17606.09 371
17607.34 390
17608.59 384
17609.84 356
17611.10 372
17612.35 364
17613.60 347
17614.85 367
17616.10 346
17617.36 338
17618.61 368
17619.86 377
17621.11 340
17622.36 338
17623.62 315
17624.87 350
17626.12 368
17627.37 382
17628.63 371
17629.88 340
17631.13 383
17632.38 360
17633.64 377
17634.89 372
17636.14 370
17637.39 372
17638.65 363
17639.90 377
17641.15 334
17642.41 337
17643.66 376
17644.91 344
17646.17 370
17647.42 348
17648.67 341
17649.92 358
17651.18 338
17652.43 328
17653.68 358
17654.94 335
17656.19 342
17657.44 369
17658.70 361
17659.95 364
17661.21 350
17662.46 361
17663.71 349
17664.97 357
17666.22 359
17667.47 345
17668.73 357
17669.98 325
17671.24 360
17672.49 361
17673.74 364
17675.00 337
17676.25 314
17677.51 348
17678.76 343
17680.02 355
17681.27 346
17682.52 329
17683.78 354
17685.03 348
17686.29 366
17687.54 361
17688.80 345
17690.05 353
17691.31 356
17692.56 350
17693.82 360
17695.07 340
17696.32 357
17697.58 357
17698.83 361
17700.09 359
17701.34 335
17702.60 344
17703.86 355
17705.11 341
17706.37 379
17707.62 336
17708.88 343
17710.13 351
17711.39 370
17712.64 361
17713.90 371
17715.15 369
17716.41 361
17717.66 341
17718.92 335
17720.18 342
17721.43 355
17722.69 347
17723.94 379
17725.20 368
17726.45 348
17727.71 387
17728.97 381
17730.22 349
17731.48 346
17732.74 334
17733.99 368
17735.25 374
17736.50 355
17737.76 334
17739.02 345
17740.27 356
17741.53 341
17742.79 333
17744.04 372
17745.30 354
17746.56 351
17747.81 351
17749.07 356
17750.33 371
17751.58 380
17752.84 357
17754.10 367
17755.35 359
17756.61 343
17757.87 360
17759.12 345
17760.38 350
17761.64 343
17762.90 343
17764.15 362
17765.41 364
17766.67 350
17767.93 342
17769.18 351
17770.44 350
17771.70 318
17772.96 353
17774.21 357
17775.47 370
17776.73 344
17777.99 384
17779.24 366
17780.50 363
17781.76 347
17783.02 360
17784.28 368
17785.53 371
17786.79 357
17788.05 316
17789.31 368
17790.57 373
17791.82 361
17793.08 376
17794.34 373
17795.60 359
17796.86 365
17798.12 344
17799.37 363
17800.63 372
17801.89 354
17803.15 347
17804.41 388
17805.67 367
17806.93 361
17808.19 379
17809.44 366
17810.70 370
17811.96 336
17813.22 347
17814.48 367
17815.74 346
17817.00 368
17818.26 327
17819.52 355
17820.78 363
17822.04 342
17823.29 348
17824.55 343
17825.81 336
17827.07 339
17828.33 330
17829.59 343
17830.85 350
17832.11 311
17833.37 325
17834.63 377
17835.89 343
17837.15 347
17838.41 338
17839.67 343
17840.93 319
17842.19 360
17843.45 352
17844.71 357
17845.97 339
17847.23 362
17848.49 362
17849.75 361
17851.01 328
17852.27 336
17853.53 354
17854.79 357
17856.05 350
17857.31 358
17858.57 339
17859.84 348
17861.10 370
17862.36 343
17863.62 333
17864.88 351
17866.14 360
17867.40 361
17868.66 320
17869.92 344
17871.18 363
17872.44 352
17873.71 344
17874.97 343
17876.23 392
17877.49 387
17878.75 375
17880.01 355
17881.27 353
17882.53 354
17883.80 356
17885.06 324
17886.32 374
17887.58 317
17888.84 354
17890.10 387
17891.37 363
17892.63 378
17893.89 349
17895.15 373
17896.41 346
17897.67 336
17898.94 343
17900.20 351
17901.46 358
17902.72 349
17903.99 311
17905.25 362
17906.51 350
17907.77 312
17909.03 369
17910.30 357
17911.56 317
17912.82 333
17914.08 342
17915.35 327
17916.61 346
17917.87 342
17919.14 343
17920.40 366
17921.66 329
17922.92 350
17924.19 343
17925.45 349
17926.71 339
17927.98 381
17929.24 365
17930.50 377
17931.76 359
17933.03 342
17934.29 335
17935.55 329
17936.82 344
17938.08 386
17939.34 332
17940.61 327
17941.87 340
17943.14 359
17944.40 347
17945.66 345
17946.93 357
17948.19 361
17949.45 350
17950.72 351
17951.98 342
17953.25 348
17954.51 345
17955.77 338
17957.04 315
17958.30 354
17959.57 322
17960.83 327
17962.09 349
17963.36 363
17964.62 340
17965.89 344
17967.15 338
17968.42 317
17969.68 317
17970.95 331
17972.21 374
17973.47 337
17974.74 357
17976.00 345
17977.27 350
17978.53 336
17979.80 350
17981.06 372
17982.33 340
17983.59 345
17984.86 367
17986.12 361
17987.39 344
17988.65 330
17989.92 332
17991.18 338
17992.45 314
17993.71 355
17994.98 337
17996.25 359
17997.51 334
17998.78 340
18000.04 342
18001.31 354
18002.57 370
18003.84 365
18005.10 356
18006.37 353
18007.64 346
18008.90 333
18010.17 332
18011.43 340
18012.70 378
18013.97 328
18015.23 360
18016.50 341
18017.76 347
18019.03 354
18020.30 363
18021.56 358
18022.83 360
18024.10 357
18025.36 337
18026.63 347
18027.90 333
18029.16 335
18030.43 318
18031.70 355
18032.96 345
18034.23 321
18035.50 332
18036.76 349
18038.03 333
18039.30 346
18040.56 347
18041.83 339
18043.10 355
18044.37 345
18045.63 314
18046.90 360
18048.17 335
18049.43 330
18050.70 357
18051.97 337
18053.24 344
18054.50 336
18055.77 330
18057.04 369
18058.31 331
18059.57 356
18060.84 373
18062.11 351
18063.38 348
18064.65 361
18065.91 363
18067.18 363
18068.45 346
18069.72 366
18070.98 372
18072.25 393
18073.52 363
18074.79 344
18076.06 367
18077.33 385
18078.59 365
18079.86 369
18081.13 356
18082.40 359
18083.67 349
18084.94 361
18086.21 352
18087.47 339
18088.74 371
18090.01 357
18091.28 352
18092.55 346
18093.82 375
18095.09 357
18096.36 342
18097.62 340
18098.89 329
18100.16 345
18101.43 370
18102.70 369
18103.97 369
18105.24 334
18106.51 338
18107.78 362
18109.05 350
18110.32 379
18111.59 334
18112.86 383
18114.13 380
18115.40 365
18116.66 361
18117.93 374
18119.20 359
18120.47 344
18121.74 325
18123.01 363
18124.28 349
18125.55 369
18126.82 370
18128.09 349
18129.36 355
18130.63 350
18131.90 366
18133.17 365
18134.44 382
18135.71 339
18136.99 376
18138.26 360
18139.53 364
18140.80 333
18142.07 385
18143.34 342
18144.61 336
18145.88 356
18147.15 357
18148.42 374
18149.69 328
18150.96 368
18152.23 367
18153.50 371
18154.78 359
18156.05 358
18157.32 343
18158.59 337
18159.86 326
18161.13 349
18162.40 371
18163.67 346
18164.94 338
18166.22 327
18167.49 335
18168.76 344
18170.03 353
18171.30 352
18172.57 355
18173.85 401
18175.12 347
18176.39 315
18177.66 336
18178.93 357
18180.20 383
18181.48 343
18182.75 347
18184.02 368
18185.29 372
18186.56 350
18187.84 348
18189.11 348
18190.38 361
18191.65 368
18192.93 365
18194.20 353
18195.47 368
18196.74 384
18198.02 348
18199.29 359
18200.56 359
18201.83 349
18203.11 372
18204.38 346
18205.65 348
18206.92 349
18208.20 369
18209.47 337
18210.74 345
18212.02 325
18213.29 328
18214.56 338
18215.84 357
18217.11 375
18218.38 338
18219.65 368
18220.93 344
18222.20 360
18223.47 328
18224.75 354
18226.02 364
18227.30 380
18228.57 364
18229.84 351
18231.12 350
18232.39 363
18233.66 344
18234.94 351
18236.21 356
18237.48 365
18238.76 327
18240.03 345
18241.31 352
18242.58 373
18243.86 376
18245.13 354
18246.40 340
18247.68 341
18248.95 358
18250.23 375
18251.50 353
18252.77 323
18254.05 351
18255.32 387
18256.60 349
18257.87 328
18259.15 349
18260.42 346
18261.70 353
18262.97 333
18264.25 368
18265.52 344
18266.80 335
18268.07 364
18269.35 325
18270.62 376
18271.90 347
18273.17 334
18274.45 366
18275.72 354
18277.00 326
18278.27 332
18279.55 337
18280.82 371
18282.10 376
18283.37 352
18284.65 332
18285.93 330
18287.20 352
18288.48 371
18289.75 359
18291.03 338
18292.30 372
18293.58 353
18294.86 334
18296.13 325
18297.41 348
18298.68 343
18299.96 338
18301.24 354
18302.51 362
18303.79 339
18305.06 338
18306.34 359
18307.62 373
18308.89 338
18310.17 337
18311.45 353
18312.72 318
18314.00 337
18315.28 326
18316.55 356
18317.83 348
18319.11 345
18320.38 349
18321.66 364
18322.94 346
18324.21 335
18325.49 334
18326.77 329
18328.04 338
18329.32 341
18330.60 363
18331.88 345
18333.15 347
18334.43 331
18335.71 357
18336.98 352
18338.26 340
18339.54 366
18340.82 352
18342.09 337
18343.37 314
18344.65 320
18345.93 320
18347.20 339
18348.48 325
18349.76 324
18351.04 360
18352.32 326
18353.59 333
18354.87 349
18356.15 328
18357.43 322
18358.71 349
18359.98 336
18361.26 343
18362.54 353
18363.82 342
18365.10 326
18366.38 358
18367.65 362
18368.93 393
18370.21 338
18371.49 359
18372.77 336
18374.05 346
18375.33 318
18376.60 330
18377.88 353
18379.16 359
18380.44 328
18381.72 324
18383.00 344
18384.28 335
18385.56 369
18386.84 342
18388.11 329
18389.39 340
18390.67 330
18391.95 351
18393.23 373
18394.51 329
18395.79 351
18397.07 336
18398.35 354
18399.63 332
18400.91 350
18402.19 341
18403.47 332
18404.75 337
18406.03 344
18407.31 354
18408.59 351
18409.87 360
18411.15 352
18412.43 337
18413.71 339
18414.99 359
18416.27 367
18417.55 367
18418.83 324
18420.11 356
18421.39 335
18422.67 317
18423.95 359
18425.23 345
18426.51 345
18427.79 338
18429.07 357
18430.35 337
18431.63 363
18432.91 332
18434.19 352
18435.47 348
18436.75 354
18438.04 344
18439.32 343
18440.60 342
18441.88 342
18443.16 338
18444.44 330
18445.72 336
18447.00 364
18448.28 319
18449.57 307
18450.85 340
18452.13 351
18453.41 324
18454.69 331
18455.97 319
18457.25 348
18458.54 362
18459.82 331
18461.10 310
18462.38 375
18463.66 347
18464.94 358
18466.23 333
18467.51 345
18468.79 341
18470.07 326
18471.35 329
18472.64 327
18473.92 356
18475.20 336
18476.48 335
18477.76 346
18479.05 327
18480.33 333
18481.61 337
18482.89 354
18484.18 324
18485.46 323
18486.74 359
18488.02 366
18489.31 361
18490.59 319
18491.87 360
18493.15 345
18494.44 343
18495.72 359
18497.00 347
18498.29 327
18499.57 356
18500.85 360
18502.13 346
18503.42 340
18504.70 343
18505.98 333
18507.27 343
18508.55 333
18509.83 351
18511.12 350
18512.40 359
18513.68 346
18514.97 328
18516.25 386
18517.54 366
18518.82 363
18520.10 369
18521.39 330
18522.67 317
18523.95 356
18525.24 375
18526.52 364
18527.81 377
18529.09 348
18530.37 370
18531.66 357
18532.94 343
18534.23 372
18535.51 372
18536.79 368
18538.08 368
18539.36 351
18540.65 345
18541.93 379
18543.22 352
18544.50 359
18545.79 363
18547.07 374
18548.36 393
18549.64 393
18550.92 355
18552.21 376
18553.49 359
18554.78 382
18556.06 355
18557.35 347
18558.63 359
18559.92 370
18561.20 348
18562.49 365
18563.77 381
18565.06 349
18566.35 366
18567.63 364
18568.92 393
18570.20 365
18571.49 385
18572.77 386
18574.06 380
18575.34 337
18576.63 359
18577.92 395
18579.20 383
18580.49 392
18581.77 360
18583.06 354
18584.34 357
18585.63 382
18586.92 389
18588.20 391
18589.49 382
18590.77 372
18592.06 396
18593.35 375
18594.63 371
18595.92 394
18597.21 391
18598.49 391
18599.78 399
18601.07 387
18602.35 365
18603.64 382
18604.93 341
18606.21 374
18607.50 371
18608.79 374
18610.07 397
18611.36 386
18612.65 392
18613.93 376
18615.22 397
18616.51 388
18617.79 397
18619.08 405
18620.37 382
18621.66 406
18622.94 388
18624.23 384
18625.52 359
18626.80 368
18628.09 373
18629.38 397
18630.67 358
18631.95 352
18633.24 374
18634.53 376
18635.82 385
18637.11 386
18638.39 392
18639.68 366
18640.97 396
18642.26 362
18643.54 351
18644.83 345
18646.12 365
18647.41 370
18648.70 356
18649.99 362
18651.27 355
18652.56 339
18653.85 383
18655.14 343
18656.43 381
18657.72 331
18659.00 332
18660.29 327
18661.58 333
18662.87 345
18664.16 352
18665.45 392
18666.74 335
18668.02 350
18669.31 356
18670.60 353
18671.89 367
18673.18 383
18674.47 370
18675.76 348
18677.05 381
18678.34 372
18679.63 359
18680.92 340
18682.20 365
18683.49 381
18684.78 372
18686.07 364
18687.36 340
18688.65 335
18689.94 326
18691.23 356
18692.52 346
18693.81 347
18695.10 338
18696.39 338
18697.68 363
18698.97 343
18700.26 356
18701.55 345
18702.84 353
18704.13 359
18705.42 339
18706.71 345
18708.00 318
18709.29 361
18710.58 360
18711.87 371
18713.16 370
18714.45 345
18715.74 350
18717.03 347
18718.32 355
18719.61 367
18720.90 355
18722.20 364
18723.49 338
18724.78 339
18726.07 366
18727.36 361
18728.65 331
18729.94 346
18731.23 363
18732.52 358
18733.81 373
18735.10 354
18736.40 375
18737.69 352
18738.98 332
18740.27 344
18741.56 380
18742.85 333
18744.14 341
18745.43 335
18746.73 332
18748.02 358
18749.31 369
18750.60 352
18751.89 317
18753.18 355
18754.48 384
18755.77 356
18757.06 354
18758.35 349
18759.64 366
18760.94 398
18762.23 353
18763.52 352
18764.81 372
18766.10 328
18767.40 350
18768.69 368
18769.98 356
18771.27 326
18772.57 341
18773.86 368
18775.15 369
18776.44 365
18777.74 359
18779.03 344
18780.32 355
18781.61 358
18782.91 349
18784.20 350
18785.49 366
18786.79 352
18788.08 346
18789.37 328
18790.66 345
18791.96 362
18793.25 372
18794.54 371
18795.84 363
18797.13 349
18798.42 339
18799.72 354
18801.01 351
18802.30 339
18803.60 366
18804.89 337
18806.18 322
18807.48 332
18808.77 357
18810.07 334
18811.36 339
18812.65 348
18813.95 359
18815.24 349
18816.53 351
18817.83 336
18819.12 361
18820.42 338
18821.71 337
18823.00 338
18824.30 364
18825.59 343
18826.89 338
18828.18 346
18829.48 358
18830.77 370
18832.07 367
18833.36 352
18834.65 353
18835.95 346
18837.24 347
18838.54 363
18839.83 347
18841.13 333
18842.42 362
18843.72 356
18845.01 348
18846.31 352
18847.60 342
18848.90 346
18850.19 339
18851.49 371
18852.78 343
18854.08 339
18855.37 330
18856.67 348
18857.96 320
18859.26 319
18860.55 356
18861.85 382
18863.15 349
18864.44 342
18865.74 332
18867.03 352
18868.33 350
18869.62 342
18870.92 382
18872.22 368
18873.51 350
18874.81 352
18876.10 328
18877.40 346
18878.70 343
18879.99 324
18881.29 328
18882.58 352
18883.88 343
18885.18 330
18886.47 343
18887.77 339
18889.07 347
18890.36 344
18891.66 332
18892.95 332
18894.25 313
18895.55 319
18896.84 335
18898.14 325
18899.44 318
18900.73 341
18902.03 332
18903.33 354
18904.63 325
18905.92 324
18907.22 352
18908.52 355
18909.81 326
18911.11 351
18912.41 355
18913.71 365
18915.00 319
18916.30 352
18917.60 350
18918.89 333
18920.19 337
18921.49 332
18922.79 345
18924.09 350
18925.38 321
18926.68 320
18927.98 343
18929.28 324
18930.57 344
18931.87 348
18933.17 351
18934.47 347
18935.77 325
18937.06 356
18938.36 314
18939.66 342
18940.96 343
18942.26 310
18943.55 345
18944.85 311
18946.15 317
18947.45 338
18948.75 338
18950.05 361
18951.35 340
18952.64 356
18953.94 335
18955.24 346
18956.54 362
18957.84 323
18959.14 336
18960.44 344
18961.74 335
18963.03 339
18964.33 326
18965.63 336
18966.93 335
18968.23 320
18969.53 354
18970.83 342
18972.13 336
18973.43 332
18974.73 313
18976.03 364
18977.33 320
18978.62 328
18979.92 320
18981.22 328
18982.52 317
18983.82 337
18985.12 328
18986.42 314
18987.72 332
18989.02 320
18990.32 336
18991.62 351
18992.92 333
18994.22 335
18995.52 335
18996.82 319
18998.12 328
18999.42 339
19000.72 325
19002.02 315
19003.32 349
19004.62 345
19005.92 311
19007.22 314
19008.53 326
19009.83 333
19011.13 320
19012.43 339
19013.73 331
19015.03 315
19016.33 318
19017.63 320
19018.93 326
19020.23 327
19021.53 323
19022.83 330
19024.13 299
19025.44 307
19026.74 302
19028.04 344
19029.34 314
19030.64 323
19031.94 332
19033.24 323
19034.54 308
19035.85 312
19037.15 323
19038.45 336
19039.75 327
19041.05 324
19042.35 297
19043.66 321
19044.96 346
19046.26 310
19047.56 313
19048.86 320
19050.16 314
19051.47 327
19052.77 308
19054.07 308
19055.37 333
19056.67 332
19057.98 331
19059.28 311
19060.58 310
19061.88 349
19063.19 331
19064.49 331
19065.79 330
19067.09 319
19068.40 339
19069.70 325
19071.00 316
19072.30 324
19073.61 331
19074.91 334
19076.21 327
19077.52 331
19078.82 304
19080.12 305
19081.42 329
19082.73 305
19084.03 342
19085.33 308
19086.64 334
19087.94 330
19089.24 317
19090.55 313
19091.85 326
19093.15 334
19094.46 325
19095.76 319
19097.06 318
19098.37 334
19099.67 325
19100.97 333
19102.28 320
19103.58 297
19104.89 327
19106.19 333
19107.49 329
19108.80 300
19110.10 304
19111.40 309
19112.71 315
19114.01 322
19115.32 316
19116.62 322
19117.93 315
19119.23 299
19120.53 325
19121.84 314
19123.14 324
19124.45 339
19125.75 328
19127.06 309
19128.36 297
19129.67 316
19130.97 343
19132.28 332
19133.58 324
19134.88 311
19136.19 310
19137.49 320
19138.80 283
19140.10 314
19141.41 308
19142.71 338
19144.02 321
19145.32 328
19146.63 318
19147.94 304
19149.24 326
19150.55 307
19151.85 303
19153.16 302
19154.46 327
19155.77 334
19157.07 309
19158.38 315
19159.68 318
19160.99 317
19162.30 314
19163.60 330
19164.91 313
19166.21 342
19167.52 320
19168.83 334
19170.13 294
19171.44 314
19172.74 321
19174.05 336
19175.36 319
19176.66 306
19177.97 335
19179.27 319
19180.58 313
19181.89 326
19183.19 325
19184.50 335
19185.81 309
19187.11 306
19188.42 322
19189.73 316
19191.03 323
19192.34 311
19193.65 314
19194.95 313
19196.26 327
19197.57 351
19198.87 318
19200.18 316
19201.49 335
19202.80 338
19204.10 314
19205.41 309
19206.72 300
19208.03 314
19209.33 328
19210.64 317
19211.95 327
19213.25 307
19214.56 312
19215.87 297
19217.18 302
19218.49 309
19219.79 317
19221.10 328
19222.41 336
19223.72 338
19225.02 325
19226.33 353
19227.64 324
19228.95 324
19230.26 321
19231.56 328
19232.87 329
19234.18 298
19235.49 319
19236.80 303
19238.11 333
19239.41 305
19240.72 311
19242.03 311
19243.34 329
19244.65 305
19245.96 307
19247.26 321
19248.57 301
19249.88 324
19251.19 302
19252.50 326
19253.81 315
19255.12 332
19256.43 303
19257.74 319
19259.04 305
19260.35 305
19261.66 309
19262.97 335
19264.28 287
19265.59 270
19266.90 309
19268.21 326
19269.52 315
19270.83 315
19272.14 307
19273.45 302
19274.76 317
19276.07 333
19277.38 340
19278.69 336
19279.99 325
19281.30 297
19282.61 285
19283.92 309
19285.23 301
19286.54 306
19287.85 283
19289.16 302
19290.47 321
19291.78 305
19293.09 305
19294.40 302
19295.72 363
19297.03 324
19298.34 307
19299.65 329
19300.96 314
19302.27 316
19303.58 329
19304.89 296
19306.20 314
19307.51 313
19308.82 313
19310.13 313
19311.44 283
19312.75 284
19314.06 305
19315.37 315
19316.69 328
19318.00 320
19319.31 329
19320.62 331
19321.93 319
19323.24 332
19324.55 326
19325.86 319
19327.18 312
19328.49 297
19329.80 312
19331.11 318
19332.42 330
19333.73 322
19335.04 324
19336.36 316
19337.67 316
19338.98 307
19340.29 292
19341.60 307
19342.91 315
19344.23 313
19345.54 283
19346.85 284
19348.16 301
19349.47 312
19350.79 325
19352.10 306
19353.41 299
19354.72 311
19356.04 341
19357.35 274
19358.66 313
19359.97 259
19361.29 308
19362.60 326
19363.91 317
19365.22 306
19366.54 322
19367.85 304
19369.16 327
19370.47 327
19371.79 326
19373.10 323
19374.41 343
19375.73 314
19377.04 296
19378.35 331
19379.67 312
19380.98 325
19382.29 351
19383.60 322
19384.92 313
19386.23 323
19387.54 316
19388.86 331
19390.17 310
19391.49 288
19392.80 297
19394.11 318
19395.43 306
19396.74 293
19398.05 327
19399.37 313
19400.68 306
19402.00 320
19403.31 300
19404.62 311
19405.94 332
19407.25 307
19408.57 310
19409.88 294
19411.19 310
19412.51 310
19413.82 303
19415.14 328
19416.45 307
19417.77 297
19419.08 296
19420.39 313
19421.71 326
19423.02 330
19424.34 316
19425.65 307
19426.97 318
19428.28 305
19429.60 302
19430.91 328
19432.23 333
19433.54 320
19434.86 310
19436.17 304
19437.49 306
19438.80 306
19440.12 315
19441.43 336
19442.75 332
19444.06 311
19445.38 311
19446.69 308
19448.01 311
19449.32 326
19450.64 308
19451.96 307
19453.27 299
19454.59 318
19455.90 358
19457.22 339
19458.53 308
19459.85 341
19461.17 312
19462.48 304
19463.80 303
19465.11 321
19466.43 303
19467.75 294
19469.06 299
19470.38 323
19471.69 300
19473.01 289
19474.33 293
19475.64 304
19476.96 305
19478.28 302
19479.59 293
19480.91 305
19482.23 276
19483.54 297
19484.86 330
19486.18 311
19487.49 306
19488.81 288
19490.13 296
19491.44 300
19492.76 307
19494.08 313
19495.39 310
19496.71 327
19498.03 295
19499.35 325
19500.66 309
19501.98 307
19503.30 335
19504.61 324
19505.93 336
19507.25 302
19508.57 296
19509.88 303
19511.20 315
19512.52 319
19513.84 323
19515.15 297
19516.47 324
19517.79 311
19519.11 331
19520.43 331
19521.74 307
19523.06 321
19524.38 318
19525.70 311
19527.02 331
19528.33 303
19529.65 330
19530.97 323
19532.29 302
19533.61 339
19534.93 334
19536.24 332
19537.56 307
19538.88 327
19540.20 301
19541.52 296
19542.84 297
19544.16 309
19545.47 313
19546.79 317
19548.11 288
19549.43 309
19550.75 302
19552.07 294
19553.39 301
19554.71 291
19556.03 314
19557.34 313
19558.66 332
19559.98 311
19561.30 302
19562.62 296
19563.94 318
19565.26 323
19566.58 301
19567.90 300
19569.22 335
19570.54 337
19571.86 307
19573.18 310
19574.50 330
19575.82 334
19577.14 323
19578.46 304
19579.78 323
19581.10 305
19582.42 308
19583.74 310
19585.06 273
19586.38 315
19587.70 295
19589.02 311
19590.34 292
19591.66 320
19592.98 315
19594.30 331
19595.62 293
19596.94 302
19598.26 323
19599.58 318
19600.90 292
19602.22 309
19603.54 333
19604.86 312
19606.18 309
19607.50 301
19608.82 283
19610.15 314
19611.47 322
19612.79 350
19614.11 296
19615.43 291
19616.75 320
19618.07 307
19619.39 297
19620.71 295
19622.04 306
19623.36 318
19624.68 313
19626.00 302
19627.32 315
19628.64 292
19629.96 302
19631.29 321
19632.61 307
19633.93 306
19635.25 304
19636.57 292
19637.89 310
19639.22 311
19640.54 300
19641.86 305
19643.18 319
19644.50 295
19645.83 313
19647.15 318
19648.47 324
19649.79 330
19651.12 304
19652.44 321
19653.76 289
19655.08 311
19656.40 321
19657.73 315
19659.05 328
19660.37 329
19661.70 325
19663.02 295
19664.34 315
19665.66 293
19666.99 329
19668.31 320
19669.63 319
19670.95 307
19672.28 318
19673.60 297
19674.92 316
19676.25 328
19677.57 320
19678.89 310
19680.22 317
19681.54 310
19682.86 319
19684.19 300
19685.51 276
19686.83 318
19688.16 338
19689.48 322
19690.80 321
19692.13 311
19693.45 312
19694.78 309
19696.10 314
19697.42 287
19698.75 292
19700.07 328
19701.39 330
19702.72 325
19704.04 315
19705.37 316
19706.69 329
19708.02 308
19709.34 320
19710.66 284
19711.99 294
19713.31 299
19714.64 289
19715.96 310
19717.29 316
19718.61 278
19719.93 316
19721.26 284
19722.58 317
19723.91 325
19725.23 324
19726.56 289
19727.88 298
19729.21 286
19730.53 297
19731.86 289
19733.18 272
19734.51 310
19735.83 283
19737.16 290
19738.48 306
19739.81 286
19741.13 303
19742.46 301
19743.78 302
19745.11 304
19746.44 301
19747.76 308
19749.09 286
19750.41 278
19751.74 319
19753.06 302
19754.39 290
19755.72 299
19757.04 295
19758.37 281
19759.69 294
19761.02 301
19762.34 313
19763.67 307
19765.00 320
19766.32 301
19767.65 306
19768.98 299
19770.30 315
19771.63 308
19772.95 306
19774.28 315
19775.61 286
19776.93 290
19778.26 301
19779.59 296
19780.91 303
19782.24 300
19783.57 321
19784.89 330
19786.22 304
19787.55 287
19788.87 318
19790.20 311
19791.53 301
19792.86 289
19794.18 317
19795.51 328
19796.84 283
19798.16 290
19799.49 293
19800.82 285
19802.15 315
19803.47 306
19804.80 273
19806.13 299
19807.46 308
19808.78 293
19810.11 284
19811.44 284
19812.77 301
19814.09 285
19815.42 273
19816.75 267
19818.08 284
19819.41 310
19820.73 270
19822.06 287
19823.39 305
19824.72 269
19826.05 302
19827.37 304
19828.70 316
19830.03 307
19831.36 307
19832.69 324
19834.02 304
19835.34 286
19836.67 290
19838.00 305
19839.33 299
19840.66 296
19841.99 303
19843.32 298
19844.64 298
19845.97 280
19847.30 287
19848.63 294
19849.96 285
19851.29 302
19852.62 298
19853.95 291
19855.28 283
19856.60 289
19857.93 282
19859.26 303
19860.59 289
19861.92 289
19863.25 289
19864.58 312
19865.91 298
19867.24 284
19868.57 287
19869.90 299
19871.23 285
19872.56 302
19873.89 311
19875.22 291
19876.55 297
19877.88 308
19879.21 332
19880.54 311
19881.87 304
19883.20 306
19884.53 301
19885.86 319
19887.19 305
19888.52 309
19889.85 328
19891.18 318
19892.51 306
19893.84 310
19895.17 278
19896.50 327
19897.83 345
19899.16 316
19900.49 280
19901.82 295
19903.15 297
19904.48 285
19905.81 303
19907.15 319
19908.48 292
19909.81 292
19911.14 311
19912.47 334
19913.80 340
19915.13 300
19916.46 297
19917.79 298
19919.13 318
19920.46 304
19921.79 303
19923.12 296
19924.45 297
19925.78 291
19927.11 303
19928.45 289
19929.78 320
19931.11 300
19932.44 308
19933.77 306
19935.10 263
19936.44 298
19937.77 296
19939.10 309
19940.43 296
19941.76 300
19943.10 308
19944.43 309
19945.76 297
19947.09 285
19948.42 300
19949.76 304
19951.09 310
19952.42 328
19953.75 303
19955.09 310
19956.42 307
19957.75 316
19959.08 291
19960.42 303
19961.75 297
19963.08 318
19964.41 283
19965.75 277
19967.08 292
19968.41 289
19969.75 290
19971.08 313
19972.41 306
19973.74 319
19975.08 295
19976.41 295
19977.74 291
19979.08 296
19980.41 290
19981.74 331
19983.08 304
19984.41 286
19985.74 310
19987.08 287
19988.41 318
19989.75 326
19991.08 299
19992.41 306
19993.75 304
19995.08 317
19996.41 295
19997.75 299
19999.08 298
20000.42 307
20001.75 298
20003.08 306
20004.42 316
20005.75 321
20007.09 325
20008.42 319
20009.75 319
20011.09 325
20012.42 318
20013.76 307
20015.09 321
20016.43 289
20017.76 300
20019.10 313
20020.43 297
20021.76 325
20023.10 317
20024.43 327
20025.77 322
20027.10 329
20028.44 297
20029.77 330
20031.11 310
20032.44 296
20033.78 300
20035.11 331
20036.45 357
20037.78 336
20039.12 318
20040.46 316
20041.79 312
20043.13 311
20044.46 289
20045.80 314
20047.13 321
20048.47 295
20049.80 276
20051.14 293
20052.47 295
20053.81 301
20055.15 311
20056.48 328
20057.82 313
20059.15 303
20060.49 310
20061.83 308
20063.16 297
20064.50 310
20065.83 298
20067.17 302
20068.51 305
20069.84 313
20071.18 308
20072.52 302
20073.85 290
20075.19 319
20076.52 316
20077.86 322
20079.20 317
20080.53 307
20081.87 324
20083.21 311
20084.54 320
20085.88 274
20087.22 307
20088.56 300
20089.89 307
20091.23 292
20092.57 313
20093.90 319
20095.24 321
20096.58 316
20097.91 285
20099.25 309
20100.59 282
20101.93 282
20103.26 308
20104.60 291
20105.94 287
20107.28 331
20108.61 307
20109.95 300
20111.29 295
20112.63 315
20113.96 290
20115.30 291
20116.64 332
20117.98 319
20119.32 297
20120.65 297
20121.99 306
20123.33 317
20124.67 325
20126.01 308
