# Supplementary material for: MALDI-TOF MS typing enables the classification of brewing yeasts of the genus Saccharomyces to major beer styles
Source: PLoS One. 2017 Aug 9;12(8):e0181694. doi: 10.1371/journal.pone.0181694 (PMC5549903; doi:10.1371/journal.pone.0181694)
Supplement: S18 File — The directory includes 30 raw files and was zipped to “.zip”; the folder has one strain with 30 spectra; S1 Text explains the raw files with an example and Table 1 represents the yeast strain used within the experiment. (ZIP) [file pone.0181694.s021.zip › 52/FK28-Z-OG-Koe-Koe-YPG-18h-E-E_2016-10-03_5_0_E8_1.dat]

1998.43 3429
1998.85 3516
1999.27 3645
1999.69 3388
2000.11 3320
2000.54 3302
2000.96 3239
2001.38 3358
2001.80 3231
2002.23 3233
2002.65 3344
2003.07 3330
2003.49 3307
2003.92 3469
2004.34 3494
2004.76 3584
2005.18 3782
2005.61 3887
2006.03 3838
2006.45 3899
2006.87 4070
2007.30 4109
2007.72 4117
2008.14 4093
2008.57 3919
2008.99 3887
2009.41 3740
2009.84 3629
2010.26 3535
2010.68 3481
2011.11 3458
2011.53 3307
2011.95 3319
2012.38 3273
2012.80 3157
2013.22 3116
2013.65 3208
2014.07 3204
2014.49 3165
2014.92 3155
2015.34 3341
2015.77 3301
2016.19 3273
2016.61 3191
2017.04 3368
2017.46 3572
2017.89 3581
2018.31 3579
2018.73 3620
2019.16 3555
2019.58 3582
2020.01 3510
2020.43 3492
2020.85 3610
2021.28 3505
2021.70 3448
2022.13 3326
2022.55 3219
2022.98 3228
2023.40 3328
2023.83 3355
2024.25 3220
2024.68 3210
2025.10 3365
2025.53 3426
2025.95 3414
2026.38 3472
2026.80 3426
2027.23 3445
2027.65 3505
2028.08 3524
2028.50 3521
2028.93 3567
2029.35 3513
2029.78 3493
2030.20 3549
2030.63 3418
2031.05 3445
2031.48 3283
2031.90 3316
2032.33 3447
2032.75 3447
2033.18 3454
2033.61 3542
2034.03 3568
2034.46 3436
2034.88 3453
2035.31 3573
2035.74 3602
2036.16 3675
2036.59 3826
2037.01 3981
2037.44 4120
2037.87 4130
2038.29 4160
2038.72 4177
2039.14 4165
2039.57 4101
2040.00 4079
2040.42 3953
2040.85 3913
2041.28 3775
2041.70 3618
2042.13 3521
2042.56 3376
2042.98 3339
2043.41 3428
2043.84 3479
2044.26 3660
2044.69 3637
2045.12 3596
2045.54 3509
2045.97 3536
2046.40 3497
2046.82 3542
2047.25 3393
2047.68 3395
2048.11 3452
2048.53 3341
2048.96 3333
2049.39 3349
2049.82 3317
2050.24 3209
2050.67 3211
2051.10 3200
2051.53 3191
2051.95 3203
2052.38 3332
2052.81 3374
2053.24 3187
2053.66 3147
2054.09 3389
2054.52 3367
2054.95 3365
2055.38 3413
2055.80 3407
2056.23 3297
2056.66 3307
2057.09 3310
2057.52 3344
2057.94 3312
2058.37 3282
2058.80 3318
2059.23 3203
2059.66 3214
2060.09 3379
2060.51 3296
2060.94 3452
2061.37 3363
2061.80 3414
2062.23 3459
2062.66 3497
2063.09 3625
2063.52 3607
2063.94 3480
2064.37 3616
2064.80 3601
2065.23 3542
2065.66 3490
2066.09 3466
2066.52 3422
2066.95 3522
2067.38 3289
2067.81 3329
2068.24 3366
2068.66 3260
2069.09 3374
2069.52 3312
2069.95 3251
2070.38 3251
2070.81 3248
2071.24 3323
2071.67 3330
2072.10 3472
2072.53 3529
2072.96 3565
2073.39 3706
2073.82 3686
2074.25 3695
2074.68 3820
2075.11 3888
2075.54 3753
2075.97 3915
2076.40 4021
2076.83 4058
2077.26 3935
2077.69 3894
2078.12 3967
2078.55 4075
2078.98 4031
2079.41 4067
2079.84 4027
2080.27 4029
2080.70 3885
2081.14 3766
2081.57 3643
2082.00 3581
2082.43 3450
2082.86 3527
2083.29 3563
2083.72 3553
2084.15 3512
2084.58 3545
2085.01 3479
2085.44 3486
2085.88 3328
2086.31 3297
2086.74 3346
2087.17 3367
2087.60 3422
2088.03 3330
2088.46 3387
2088.89 3491
2089.33 3582
2089.76 3350
2090.19 3428
2090.62 3580
2091.05 3566
2091.48 3534
2091.92 3619
2092.35 3498
2092.78 3558
2093.21 3636
2093.64 3582
2094.07 3450
2094.51 3451
2094.94 3498
2095.37 3426
2095.80 3377
2096.24 3390
2096.67 3242
2097.10 3232
2097.53 3204
2097.96 3218
2098.40 3243
2098.83 3120
2099.26 3067
2099.69 3114
2100.13 3140
2100.56 3157
2100.99 3235
2101.43 3234
2101.86 3236
2102.29 3339
2102.72 3360
2103.16 3253
2103.59 3283
2104.02 3367
2104.46 3513
2104.89 3413
2105.32 3387
2105.76 3482
2106.19 3470
2106.62 3482
2107.05 3441
2107.49 3427
2107.92 3374
2108.36 3403
2108.79 3358
2109.22 3270
2109.66 3211
2110.09 3297
2110.52 3243
2110.96 3191
2111.39 3294
2111.82 3246
2112.26 3153
2112.69 3125
2113.13 3129
2113.56 3062
2113.99 3092
2114.43 3099
2114.86 2999
2115.30 3063
2115.73 3072
2116.16 3117
2116.60 3097
2117.03 3164
2117.47 3208
2117.90 3265
2118.34 3145
2118.77 3277
2119.21 3400
2119.64 3308
2120.07 3135
2120.51 3320
2120.94 3402
2121.38 3331
2121.81 3329
2122.25 3325
2122.68 3388
2123.12 3413
2123.55 3341
2123.99 3280
2124.42 3293
2124.86 3215
2125.29 3223
2125.73 3246
2126.16 3186
2126.60 3217
2127.04 3211
2127.47 3262
2127.91 3089
2128.34 3178
2128.78 3291
2129.21 3208
2129.65 3366
2130.08 3482
2130.52 3426
2130.96 3543
2131.39 3695
2131.83 3674
2132.26 3883
2132.70 4048
2133.14 4241
2133.57 4394
2134.01 4642
2134.44 4799
2134.88 4774
2135.32 4778
2135.75 4929
2136.19 4824
2136.62 4646
2137.06 4386
2137.50 4311
2137.93 4137
2138.37 4037
2138.81 3857
2139.24 3614
2139.68 3406
2140.12 3344
2140.55 3319
2140.99 3199
2141.43 3152
2141.86 3120
2142.30 3226
2142.74 3225
2143.18 3111
2143.61 3179
2144.05 3171
2144.49 3316
2144.92 3238
2145.36 3248
2145.80 3281
2146.24 3407
2146.67 3457
2147.11 3542
2147.55 3783
2147.99 3850
2148.42 3922
2148.86 3853
2149.30 3874
2149.74 3892
2150.17 3932
2150.61 3848
2151.05 3973
2151.49 3817
2151.92 3741
2152.36 3767
2152.80 3695
2153.24 3647
2153.68 3637
2154.11 3816
2154.55 3745
2154.99 3712
2155.43 3629
2155.87 3598
2156.31 3667
2156.74 3559
2157.18 3640
2157.62 3648
2158.06 3760
2158.50 3709
2158.94 3715
2159.38 3882
2159.81 3706
2160.25 3561
2160.69 3478
2161.13 3736
2161.57 3656
2162.01 3501
2162.45 3577
2162.89 3587
2163.33 3590
2163.76 3657
2164.20 3675
2164.64 3611
2165.08 3497
2165.52 3567
2165.96 3528
2166.40 3406
2166.84 3419
2167.28 3570
2167.72 3503
2168.16 3568
2168.60 3562
2169.04 3538
2169.48 3618
2169.92 3568
2170.36 3690
2170.80 3748
2171.24 3771
2171.68 3707
2172.12 3597
2172.56 3731
2173.00 3774
2173.44 3907
2173.88 3816
2174.32 3868
2174.76 4005
2175.20 3993
2175.64 4150
2176.08 4180
2176.52 4281
2176.96 4222
2177.40 4147
2177.84 4251
2178.28 4125
2178.72 4008
2179.16 3922
2179.60 3820
2180.04 3753
2180.48 3645
2180.92 3600
2181.37 3609
2181.81 3355
2182.25 3363
2182.69 3395
2183.13 3369
2183.57 3296
2184.01 3396
2184.45 3381
2184.89 3314
2185.34 3451
2185.78 3485
2186.22 3608
2186.66 3654
2187.10 3757
2187.54 3840
2187.98 3861
2188.43 3711
2188.87 3709
2189.31 3807
2189.75 3739
2190.19 3773
2190.63 3732
2191.08 3618
2191.52 3650
2191.96 3681
2192.40 3830
2192.84 3826
2193.29 3839
2193.73 3809
2194.17 3835
2194.61 3841
2195.05 3798
2195.50 3760
2195.94 3760
2196.38 3649
2196.82 3672
2197.27 3658
2197.71 3629
2198.15 3680
2198.59 3691
2199.04 3614
2199.48 3536
2199.92 3538
2200.37 3641
2200.81 3656
2201.25 3773
2201.69 3854
2202.14 3711
2202.58 3778
2203.02 3761
2203.47 3653
2203.91 3752
2204.35 3725
2204.80 3769
2205.24 3733
2205.68 3761
2206.13 3730
2206.57 3770
2207.01 3806
2207.46 3821
2207.90 3893
2208.34 3849
2208.79 3899
2209.23 4067
2209.67 4089
2210.12 3900
2210.56 3875
2211.01 3797
2211.45 3794
2211.89 3741
2212.34 3739
2212.78 3685
2213.23 3745
2213.67 3667
2214.11 3557
2214.56 3584
2215.00 3554
2215.45 3413
2215.89 3383
2216.34 3515
2216.78 3469
2217.22 3463
2217.67 3445
2218.11 3399
2218.56 3429
2219.00 3437
2219.45 3513
2219.89 3556
2220.34 3709
2220.78 3662
2221.23 3683
2221.67 3821
2222.12 3894
2222.56 3897
2223.01 4002
2223.45 3991
2223.90 3999
2224.34 4109
2224.79 4143
2225.23 4147
2225.68 4115
2226.12 4080
2226.57 3927
2227.01 4043
2227.46 4055
2227.91 3980
2228.35 4034
2228.80 3997
2229.24 4121
2229.69 4229
2230.13 4283
2230.58 4522
2231.03 4602
2231.47 4717
2231.92 4812
2232.36 4990
2232.81 4886
2233.26 4860
2233.70 4810
2234.15 4765
2234.59 4685
2235.04 4628
2235.49 4473
2235.93 4407
2236.38 4410
2236.83 4476
2237.27 4262
2237.72 4263
2238.17 4103
2238.61 4066
2239.06 3981
2239.51 3871
2239.95 3750
2240.40 3603
2240.85 3583
2241.29 3611
2241.74 3503
2242.19 3448
2242.63 3408
2243.08 3317
2243.53 3287
2243.98 3261
2244.42 3334
2244.87 3339
2245.32 3319
2245.76 3355
2246.21 3500
2246.66 3481
2247.11 3586
2247.55 3560
2248.00 3523
2248.45 3458
2248.90 3465
2249.35 3438
2249.79 3512
2250.24 3461
2250.69 3411
2251.14 3422
2251.58 3520
2252.03 3488
2252.48 3462
2252.93 3558
2253.38 3541
2253.82 3314
2254.27 3290
2254.72 3423
2255.17 3402
2255.62 3356
2256.07 3358
2256.51 3323
2256.96 3290
2257.41 3366
2257.86 3377
2258.31 3314
2258.76 3387
2259.21 3513
2259.65 3561
2260.10 3677
2260.55 3742
2261.00 3752
2261.45 3763
2261.90 3874
2262.35 3966
2262.80 3949
2263.25 3974
2263.69 4166
2264.14 4193
2264.59 4177
2265.04 4370
2265.49 4383
2265.94 4369
2266.39 4418
2266.84 4343
2267.29 4288
2267.74 4282
2268.19 4356
2268.64 4399
2269.09 4290
2269.54 4176
2269.99 4150
2270.44 4270
2270.89 4292
2271.34 4107
2271.79 3948
2272.24 3959
2272.69 3801
2273.14 3695
2273.59 3642
2274.04 3692
2274.49 3556
2274.94 3506
2275.39 3414
2275.84 3531
2276.29 3621
2276.74 3519
2277.19 3480
2277.64 3615
2278.09 3740
2278.54 3701
2278.99 3824
2279.44 3924
2279.89 3887
2280.34 3959
2280.79 4039
2281.25 3926
2281.70 4033
2282.15 3899
2282.60 3959
2283.05 3920
2283.50 3794
2283.95 3792
2284.40 3720
2284.85 3745
2285.31 3784
2285.76 3623
2286.21 3771
2286.66 3996
2287.11 4060
2287.56 4186
2288.01 4428
2288.47 4676
2288.92 4882
2289.37 5018
2289.82 5186
2290.27 5256
2290.72 5638
2291.18 5897
2291.63 5968
2292.08 6045
2292.53 5954
2292.98 5984
2293.44 6094
2293.89 5930
2294.34 5728
2294.79 5534
2295.24 5532
2295.70 5371
2296.15 5184
2296.60 5023
2297.05 4690
2297.51 4536
2297.96 4455
2298.41 4326
2298.86 4217
2299.32 3985
2299.77 3767
2300.22 3885
2300.67 3753
2301.13 3732
2301.58 3703
2302.03 3651
2302.49 3691
2302.94 3769
2303.39 3681
2303.85 3722
2304.30 3595
2304.75 3564
2305.20 3767
2305.66 3751
2306.11 3828
2306.56 3928
2307.02 3978
2307.47 4120
2307.93 4264
2308.38 4474
2308.83 4542
2309.29 4604
2309.74 4627
2310.19 4743
2310.65 4583
2311.10 4451
2311.55 4289
2312.01 4350
2312.46 4199
2312.92 4085
2313.37 4039
2313.82 4019
2314.28 3879
2314.73 3756
2315.19 3810
2315.64 3915
2316.10 3858
2316.55 3926
2317.00 4041
2317.46 4009
2317.91 4030
2318.37 4099
2318.82 4058
2319.28 4112
2319.73 4085
2320.19 3895
2320.64 4054
2321.10 3995
2321.55 3938
2322.01 3894
2322.46 3850
2322.92 3783
2323.37 3701
2323.83 3836
2324.28 3988
2324.74 3864
2325.19 3832
2325.65 3912
2326.10 3908
2326.56 3770
2327.01 3866
2327.47 3954
2327.92 3962
2328.38 3892
2328.83 3893
2329.29 4027
2329.74 4043
2330.20 4062
2330.66 3969
2331.11 3919
2331.57 3970
2332.02 3801
2332.48 3805
2332.94 3792
2333.39 3785
2333.85 3945
2334.30 3889
2334.76 3874
2335.22 3972
2335.67 3992
2336.13 4035
2336.58 3997
2337.04 3941
2337.50 4139
2337.95 4065
2338.41 4065
2338.87 4143
2339.32 4228
2339.78 4258
2340.24 4017
2340.69 3862
2341.15 3940
2341.61 3898
2342.06 3757
2342.52 3799
2342.98 3794
2343.43 3815
2343.89 3884
2344.35 3859
2344.81 4003
2345.26 4142
2345.72 3997
2346.18 3971
2346.63 4037
2347.09 4070
2347.55 3928
2348.01 3967
2348.46 3891
2348.92 3954
2349.38 3950
2349.84 3908
2350.29 3840
2350.75 3906
2351.21 3851
2351.67 3860
2352.13 4010
2352.58 3878
2353.04 3842
2353.50 3884
2353.96 3773
2354.41 3815
2354.87 3855
2355.33 3746
2355.79 3763
2356.25 3762
2356.71 3829
2357.16 3840
2357.62 3707
2358.08 3725
2358.54 3761
2359.00 3815
2359.46 3842
2359.91 3946
2360.37 3842
2360.83 3876
2361.29 3929
2361.75 3905
2362.21 3900
2362.67 3947
2363.13 3811
2363.58 3812
2364.04 3864
2364.50 3865
2364.96 4003
2365.42 4035
2365.88 3959
2366.34 3803
2366.80 3830
2367.26 3836
2367.72 3920
2368.18 3807
2368.64 3728
2369.10 3724
2369.55 3674
2370.01 3579
2370.47 3605
2370.93 3598
2371.39 3530
2371.85 3475
2372.31 3631
2372.77 3665
2373.23 3609
2373.69 3760
2374.15 3883
2374.61 3972
2375.07 4038
2375.53 4193
2375.99 4237
2376.45 3948
2376.91 3940
2377.37 3921
2377.83 3855
2378.29 3796
2378.75 3962
2379.21 3953
2379.68 3780
2380.14 3754
2380.60 3904
2381.06 3804
2381.52 3923
2381.98 3896
2382.44 3782
2382.90 3831
2383.36 3794
2383.82 3768
2384.28 3660
2384.74 3695
2385.20 3740
2385.67 3707
2386.13 3672
2386.59 3541
2387.05 3649
2387.51 3706
2387.97 3601
2388.43 3597
2388.89 3584
2389.36 3830
2389.82 3730
2390.28 3605
2390.74 3723
2391.20 3720
2391.66 3636
2392.13 3618
2392.59 3596
2393.05 3609
2393.51 3695
2393.97 3579
2394.43 3734
2394.90 3800
2395.36 3742
2395.82 3592
2396.28 3600
2396.74 3558
2397.21 3576
2397.67 3421
2398.13 3496
2398.59 3439
2399.06 3445
2399.52 3431
2399.98 3509
2400.44 3506
2400.91 3387
2401.37 3462
2401.83 3557
2402.29 3525
2402.76 3551
2403.22 3500
2403.68 3608
2404.14 3574
2404.61 3654
2405.07 3647
2405.53 3709
2406.00 3625
2406.46 3630
2406.92 3582
2407.39 3568
2407.85 3497
2408.31 3397
2408.78 3433
2409.24 3377
2409.70 3362
2410.17 3401
2410.63 3422
2411.09 3453
2411.56 3432
2412.02 3515
2412.48 3576
2412.95 3577
2413.41 3605
2413.87 3694
2414.34 3919
2414.80 3805
2415.27 4040
2415.73 4298
2416.19 4484
2416.66 4584
2417.12 4695
2417.59 4600
2418.05 4813
2418.51 4844
2418.98 4781
2419.44 4730
2419.91 4653
2420.37 4643
2420.84 4370
2421.30 4334
2421.77 4212
2422.23 4117
2422.69 4181
2423.16 4165
2423.62 4053
2424.09 3934
2424.55 3832
2425.02 3841
2425.48 3777
2425.95 3741
2426.41 3569
2426.88 3608
2427.34 3565
2427.81 3469
2428.27 3449
2428.74 3539
2429.20 3354
2429.67 3496
2430.13 3608
2430.60 3559
2431.07 3396
2431.53 3680
2432.00 3796
2432.46 3685
2432.93 3784
2433.39 3760
2433.86 3694
2434.32 3764
2434.79 3809
2435.26 3975
2435.72 4035
2436.19 4034
2436.65 4194
2437.12 4402
2437.59 4668
2438.05 4912
2438.52 5031
2438.98 5226
2439.45 5381
2439.92 5337
2440.38 5211
2440.85 5065
2441.32 4954
2441.78 4861
2442.25 4647
2442.72 4579
2443.18 4249
2443.65 3913
2444.12 3879
2444.58 3857
2445.05 3842
2445.52 3744
2445.98 3596
2446.45 3550
2446.92 3580
2447.38 3595
2447.85 3672
2448.32 3594
2448.78 3637
2449.25 3646
2449.72 3708
2450.19 3752
2450.65 3718
2451.12 3821
2451.59 3704
2452.06 3691
2452.52 3737
2452.99 3700
2453.46 3612
2453.93 3670
2454.39 3636
2454.86 3596
2455.33 3547
2455.80 3562
2456.26 3725
2456.73 3590
2457.20 3584
2457.67 3508
2458.14 3475
2458.60 3565
2459.07 3667
2459.54 3533
2460.01 3571
2460.48 3689
2460.95 3732
2461.41 3722
2461.88 3679
2462.35 3841
2462.82 3858
2463.29 3805
2463.76 3801
2464.22 3830
2464.69 3824
2465.16 3841
2465.63 4045
2466.10 3955
2466.57 3751
2467.04 3749
2467.51 3726
2467.97 3774
2468.44 3753
2468.91 3533
2469.38 3648
2469.85 3614
2470.32 3576
2470.79 3551
2471.26 3510
2471.73 3365
2472.20 3434
2472.67 3423
2473.14 3300
2473.61 3404
2474.07 3390
2474.54 3380
2475.01 3478
2475.48 3493
2475.95 3507
2476.42 3613
2476.89 3754
2477.36 3876
2477.83 4013
2478.30 4206
2478.77 4283
2479.24 4235
2479.71 4232
2480.18 4323
2480.65 4302
2481.12 4089
2481.59 3960
2482.06 4044
2482.53 3835
2483.00 3692
2483.47 3631
2483.95 3515
2484.42 3593
2484.89 3587
2485.36 3558
2485.83 3521
2486.30 3557
2486.77 3638
2487.24 3597
2487.71 3621
2488.18 3739
2488.65 3705
2489.12 3645
2489.59 3692
2490.07 3629
2490.54 3696
2491.01 3771
2491.48 3749
2491.95 3841
2492.42 3894
2492.89 3980
2493.36 3921
2493.84 3929
2494.31 3911
2494.78 3916
2495.25 3916
2495.72 3751
2496.19 3731
2496.66 3745
2497.14 3634
2497.61 3493
2498.08 3464
2498.55 3457
2499.02 3409
2499.50 3460
2499.97 3394
2500.44 3388
2500.91 3456
2501.38 3438
2501.86 3553
2502.33 3563
2502.80 3546
2503.27 3602
2503.74 3501
2504.22 3693
2504.69 3755
2505.16 3789
2505.63 3963
2506.11 3909
2506.58 4115
2507.05 4113
2507.52 4157
2508.00 4415
2508.47 4366
2508.94 4391
2509.42 4428
2509.89 4416
2510.36 4320
2510.83 4392
2511.31 4375
2511.78 4329
2512.25 4182
2512.73 4108
2513.20 3879
2513.67 3969
2514.15 4110
2514.62 4108
2515.09 3918
2515.57 3800
2516.04 3860
2516.51 3885
2516.99 3806
2517.46 3920
2517.94 3917
2518.41 3862
2518.88 3771
2519.36 3719
2519.83 3681
2520.30 3788
2520.78 3852
2521.25 3794
2521.73 3724
2522.20 3733
2522.67 3684
2523.15 3748
2523.62 3685
2524.10 3763
2524.57 3770
2525.05 3648
2525.52 3668
2525.99 3720
2526.47 3662
2526.94 3713
2527.42 3751
2527.89 3622
2528.37 3639
2528.84 3690
2529.32 3695
2529.79 3690
2530.27 3766
2530.74 3669
2531.22 3710
2531.69 3680
2532.17 3758
2532.64 3751
2533.12 3745
2533.59 3781
2534.07 3749
2534.54 3798
2535.02 3965
2535.49 3983
2535.97 4056
2536.44 4053
2536.92 4035
2537.39 4021
2537.87 4015
2538.34 4030
2538.82 3981
2539.30 3975
2539.77 3931
2540.25 3877
2540.72 3931
2541.20 3835
2541.68 3806
2542.15 3717
2542.63 3628
2543.10 3678
2543.58 3591
2544.06 3747
2544.53 3685
2545.01 3903
2545.48 4090
2545.96 4026
2546.44 4138
2546.91 4221
2547.39 4280
2547.87 4346
2548.34 4334
2548.82 4301
2549.30 4394
2549.77 4428
2550.25 4451
2550.73 4467
2551.20 4532
2551.68 4656
2552.16 4672
2552.63 4767
2553.11 4818
2553.59 4731
2554.06 4735
2554.54 4718
2555.02 4718
2555.50 4652
2555.97 4515
2556.45 4329
2556.93 4203
2557.40 4086
2557.88 3856
2558.36 3737
2558.84 3684
2559.31 3588
2559.79 3630
2560.27 3548
2560.75 3512
2561.23 3654
2561.70 3755
2562.18 3637
2562.66 3671
2563.14 3503
2563.61 3613
2564.09 3631
2564.57 3585
2565.05 3483
2565.53 3518
2566.00 3535
2566.48 3537
2566.96 3481
2567.44 3398
2567.92 3356
2568.40 3398
2568.87 3482
2569.35 3423
2569.83 3448
2570.31 3495
2570.79 3551
2571.27 3628
2571.75 3708
2572.22 3628
2572.70 3682
2573.18 3696
2573.66 3754
2574.14 3743
2574.62 3538
2575.10 3511
2575.58 3592
2576.06 3670
2576.54 3633
2577.01 3629
2577.49 3556
2577.97 3585
2578.45 3491
2578.93 3518
2579.41 3573
2579.89 3570
2580.37 3664
2580.85 3617
2581.33 3466
2581.81 3449
2582.29 3549
2582.77 3584
2583.25 3520
2583.73 3560
2584.21 3563
2584.69 3441
2585.17 3436
2585.65 3435
2586.13 3363
2586.61 3398
2587.09 3440
2587.57 3544
2588.05 3652
2588.53 3662
2589.01 3636
2589.49 3647
2589.97 3750
2590.45 3801
2590.93 4017
2591.41 4029
2591.89 3858
2592.37 3917
2592.85 4042
2593.33 3817
2593.81 3834
2594.30 3871
2594.78 3778
2595.26 3683
2595.74 3622
2596.22 3602
2596.70 3542
2597.18 3516
2597.66 3467
2598.14 3410
2598.62 3402
2599.11 3452
2599.59 3325
2600.07 3307
2600.55 3428
2601.03 3388
2601.51 3405
2601.99 3416
2602.48 3429
2602.96 3461
2603.44 3520
2603.92 3575
2604.40 3564
2604.88 3680
2605.37 3696
2605.85 3755
2606.33 3820
2606.81 3781
2607.29 3759
2607.78 3907
2608.26 3998
2608.74 3937
2609.22 3928
2609.70 3882
2610.19 3900
2610.67 3948
2611.15 3750
2611.63 3775
2612.12 3727
2612.60 3629
2613.08 3506
2613.56 3503
2614.05 3427
2614.53 3492
2615.01 3475
2615.49 3452
2615.98 3439
2616.46 3468
2616.94 3451
2617.43 3505
2617.91 3625
2618.39 3746
2618.87 3754
2619.36 3714
2619.84 3733
2620.32 3942
2620.81 3963
2621.29 3899
2621.77 4013
2622.26 4055
2622.74 3872
2623.22 3833
2623.71 3788
2624.19 3797
2624.67 3682
2625.16 3685
2625.64 3595
2626.13 3583
2626.61 3553
2627.09 3682
2627.58 3508
2628.06 3486
2628.55 3502
2629.03 3516
2629.51 3590
2630.00 3694
2630.48 3696
2630.97 3638
2631.45 3693
2631.93 3678
2632.42 3596
2632.90 3590
2633.39 3634
2633.87 3642
2634.36 3520
2634.84 3526
2635.33 3557
2635.81 3509
2636.29 3476
2636.78 3492
2637.26 3578
2637.75 3671
2638.23 3700
2638.72 3753
2639.20 3806
2639.69 3934
2640.17 4033
2640.66 4077
2641.14 3948
2641.63 3939
2642.11 3809
2642.60 3799
2643.08 3912
2643.57 3751
2644.05 3805
2644.54 3724
2645.03 3655
2645.51 3506
2646.00 3547
2646.48 3562
2646.97 3639
2647.45 3647
2647.94 3613
2648.43 3512
2648.91 3529
2649.40 3490
2649.88 3482
2650.37 3566
2650.85 3538
2651.34 3439
2651.83 3472
2652.31 3512
2652.80 3632
2653.29 3655
2653.77 3766
2654.26 3915
2654.74 3960
2655.23 4034
2655.72 3891
2656.20 3910
2656.69 3752
2657.18 3657
2657.66 3586
2658.15 3662
2658.64 3644
2659.12 3479
2659.61 3635
2660.10 3562
2660.58 3472
2661.07 3562
2661.56 3641
2662.05 3682
2662.53 3690
2663.02 3658
2663.51 3721
2663.99 3815
2664.48 3735
2664.97 3716
2665.46 3842
2665.94 3688
2666.43 3850
2666.92 3928
2667.41 3809
2667.89 3602
2668.38 3712
2668.87 3628
2669.36 3566
2669.84 3503
2670.33 3448
2670.82 3700
2671.31 3698
2671.80 3592
2672.28 3719
2672.77 3843
2673.26 3859
2673.75 3920
2674.24 3879
2674.72 4051
2675.21 4211
2675.70 4227
2676.19 4086
2676.68 4164
2677.17 4170
2677.65 4181
2678.14 4313
2678.63 4345
2679.12 4438
2679.61 4565
2680.10 4484
2680.59 4421
2681.07 4263
2681.56 4361
2682.05 4471
2682.54 4337
2683.03 4406
2683.52 4434
2684.01 4244
2684.50 4285
2684.99 4237
2685.47 4219
2685.96 4076
2686.45 3848
2686.94 3680
2687.43 3788
2687.92 3720
2688.41 3658
2688.90 3586
2689.39 3523
2689.88 3635
2690.37 3690
2690.86 3668
2691.35 3606
2691.84 3635
2692.33 3825
2692.82 3784
2693.31 3734
2693.80 3925
2694.29 3809
2694.78 3905
2695.27 4048
2695.76 3976
2696.25 4180
2696.74 4192
2697.23 4257
2697.72 4397
2698.21 4463
2698.70 4565
2699.19 4694
2699.68 4793
2700.17 4917
2700.66 4877
2701.15 4911
2701.64 4914
2702.13 4962
2702.62 4729
2703.11 4581
2703.61 4307
2704.10 4161
2704.59 4171
2705.08 3972
2705.57 3983
2706.06 3836
2706.55 3759
2707.04 3766
2707.53 3713
2708.02 3641
2708.52 3650
2709.01 3558
2709.50 3570
2709.99 3561
2710.48 3485
2710.97 3500
2711.46 3586
2711.96 3467
2712.45 3407
2712.94 3468
2713.43 3392
2713.92 3537
2714.41 3578
2714.91 3311
2715.40 3411
2715.89 3350
2716.38 3356
2716.87 3389
2717.37 3426
2717.86 3465
2718.35 3387
2718.84 3461
2719.33 3617
2719.83 3609
2720.32 3758
2720.81 3834
2721.30 3724
2721.80 3838
2722.29 3889
2722.78 3913
2723.27 3781
2723.77 3836
2724.26 3740
2724.75 3701
2725.24 3651
2725.74 3585
2726.23 3505
2726.72 3531
2727.22 3598
2727.71 3643
2728.20 3444
2728.70 3491
2729.19 3488
2729.68 3614
2730.18 3572
2730.67 3608
2731.16 3661
2731.65 3684
2732.15 3566
2732.64 3571
2733.14 3746
2733.63 3713
2734.12 3779
2734.62 3799
2735.11 3660
2735.60 3791
2736.10 3654
2736.59 3790
2737.08 3887
2737.58 3778
2738.07 3752
2738.57 3736
2739.06 3689
2739.55 3787
2740.05 3686
2740.54 3642
2741.04 3759
2741.53 3591
2742.03 3548
2742.52 3368
2743.01 3276
2743.51 3378
2744.00 3334
2744.50 3321
2744.99 3294
2745.49 3327
2745.98 3424
2746.48 3392
2746.97 3499
2747.47 3342
2747.96 3385
2748.46 3456
2748.95 3375
2749.45 3346
2749.94 3385
2750.44 3311
2750.93 3334
2751.43 3415
2751.92 3464
2752.42 3329
2752.91 3473
2753.41 3434
2753.90 3463
2754.40 3547
2754.89 3568
2755.39 3507
2755.88 3424
2756.38 3523
2756.87 3529
2757.37 3527
2757.87 3516
2758.36 3558
2758.86 3589
2759.35 3612
2759.85 3595
2760.35 3754
2760.84 3596
2761.34 3578
2761.83 3560
2762.33 3602
2762.83 3491
2763.32 3392
2763.82 3428
2764.31 3423
2764.81 3450
2765.31 3353
2765.80 3389
2766.30 3321
2766.80 3374
2767.29 3419
2767.79 3448
2768.29 3381
2768.78 3403
2769.28 3564
2769.78 3525
2770.27 3675
2770.77 3740
2771.27 3759
2771.76 3753
2772.26 3747
2772.76 3752
2773.26 3757
2773.75 3841
2774.25 3926
2774.75 4001
2775.24 3873
2775.74 3969
2776.24 3809
2776.74 3868
2777.23 3826
2777.73 3800
2778.23 3871
2778.73 3867
2779.22 3690
2779.72 3644
2780.22 3498
2780.72 3598
2781.21 3546
2781.71 3546
2782.21 3580
2782.71 3666
2783.21 3645
2783.70 3563
2784.20 3584
2784.70 3636
2785.20 3641
2785.70 3651
2786.20 3635
2786.69 3792
2787.19 3682
2787.69 3559
2788.19 3716
2788.69 3681
2789.19 3573
2789.68 3595
2790.18 3762
2790.68 3764
2791.18 3788
2791.68 3869
2792.18 3765
2792.68 3764
2793.18 3861
2793.67 4038
2794.17 4205
2794.67 4311
2795.17 4449
2795.67 4536
2796.17 4567
2796.67 4560
2797.17 4645
2797.67 4644
2798.17 4619
2798.67 4647
2799.17 4778
2799.66 4648
2800.16 4583
2800.66 4469
2801.16 4383
2801.66 4380
2802.16 4228
2802.66 4182
2803.16 4105
2803.66 4034
2804.16 4139
2804.66 4258
2805.16 4352
2805.66 4441
2806.16 4568
2806.66 4776
2807.16 5037
2807.66 5198
2808.16 5308
2808.66 5315
2809.16 5223
2809.66 5132
2810.16 4961
2810.66 4714
2811.16 4398
2811.66 4271
2812.17 4153
2812.67 4024
2813.17 3922
2813.67 3826
2814.17 3833
2814.67 3746
2815.17 3784
2815.67 3756
2816.17 3831
2816.67 3971
2817.17 3891
2817.67 4012
2818.18 4034
2818.68 4165
2819.18 4168
2819.68 4086
2820.18 4066
2820.68 4187
2821.18 4114
2821.68 4005
2822.19 4000
2822.69 4000
2823.19 4012
2823.69 3874
2824.19 3791
2824.69 3799
2825.20 3765
2825.70 3618
2826.20 3592
2826.70 3684
2827.20 3679
2827.70 3550
2828.21 3435
2828.71 3440
2829.21 3559
2829.71 3643
2830.22 3555
2830.72 3615
2831.22 3491
2831.72 3450
2832.22 3455
2832.73 3384
2833.23 3411
2833.73 3483
2834.23 3573
2834.74 3525
2835.24 3516
2835.74 3473
2836.24 3672
2836.75 3670
2837.25 3722
2837.75 3537
2838.26 3553
2838.76 3659
2839.26 3649
2839.76 3704
2840.27 3689
2840.77 3675
2841.27 3479
2841.78 3647
2842.28 3609
2842.78 3526
2843.29 3655
2843.79 3592
2844.29 3690
2844.80 3675
2845.30 3685
2845.80 3782
2846.31 3805
2846.81 3748
2847.32 3813
2847.82 3746
2848.32 3762
2848.83 3770
2849.33 3818
2849.83 3706
2850.34 3597
2850.84 3542
2851.35 3643
2851.85 3541
2852.35 3536
2852.86 3493
2853.36 3354
2853.87 3395
2854.37 3424
2854.88 3420
2855.38 3394
2855.88 3452
2856.39 3458
2856.89 3479
2857.40 3502
2857.90 3626
2858.41 3519
2858.91 3537
2859.42 3477
2859.92 3574
2860.43 3565
2860.93 3431
2861.44 3455
2861.94 3427
2862.45 3356
2862.95 3435
2863.46 3463
2863.96 3289
2864.47 3210
2864.97 3307
2865.48 3380
2865.98 3323
2866.49 3176
2866.99 3279
2867.50 3316
2868.00 3449
2868.51 3468
2869.02 3415
2869.52 3415
2870.03 3370
2870.53 3431
2871.04 3505
2871.54 3373
2872.05 3363
2872.56 3394
2873.06 3436
2873.57 3608
2874.07 3615
2874.58 3436
2875.09 3513
2875.59 3582
2876.10 3592
2876.61 3614
2877.11 3671
2877.62 3636
2878.12 3695
2878.63 3648
2879.14 3617
2879.64 3781
2880.15 3899
2880.66 4024
2881.16 4019
2881.67 3926
2882.18 4144
2882.68 4169
2883.19 4295
2883.70 4411
2884.20 4663
2884.71 4846
2885.22 5084
2885.73 5305
2886.23 5605
2886.74 5632
2887.25 5765
2887.75 5739
2888.26 5653
2888.77 5677
2889.28 5302
2889.78 4897
2890.29 4892
2890.80 4772
2891.31 4464
2891.81 4395
2892.32 4247
2892.83 4042
2893.34 3987
2893.84 4054
2894.35 4047
2894.86 3998
2895.37 4137
2895.88 4217
2896.38 4176
2896.89 4137
2897.40 4136
2897.91 4270
2898.42 4425
2898.92 4479
2899.43 4706
2899.94 4860
2900.45 5079
2900.96 5203
2901.47 5269
2901.98 5112
2902.48 5139
2902.99 5205
2903.50 5221
2904.01 5048
2904.52 5221
2905.03 5108
2905.54 5184
2906.04 5193
2906.55 5200
2907.06 5029
2907.57 4675
2908.08 4463
2908.59 4374
2909.10 4138
2909.61 4052
2910.12 3941
2910.63 3857
2911.14 4014
2911.64 3880
2912.15 3845
2912.66 3802
2913.17 3803
2913.68 3738
2914.19 3836
2914.70 3945
2915.21 3987
2915.72 3915
2916.23 3884
2916.74 3829
2917.25 3782
2917.76 3808
2918.27 3842
2918.78 3886
2919.29 3916
2919.80 3765
2920.31 3664
2920.82 3663
2921.33 3784
2921.84 3809
2922.35 3821
2922.86 4154
2923.37 4272
2923.88 4330
2924.39 4497
2924.90 4477
2925.41 4465
2925.92 4471
2926.44 4358
2926.95 4280
2927.46 4144
2927.97 4123
2928.48 3993
2928.99 3719
2929.50 3741
2930.01 3674
2930.52 3599
2931.03 3631
2931.54 3643
2932.05 3732
2932.57 3710
2933.08 3714
2933.59 3808
2934.10 3824
2934.61 3839
2935.12 3868
2935.63 3907
2936.15 3898
2936.66 3958
2937.17 4069
2937.68 3973
2938.19 3847
2938.70 3984
2939.22 3934
2939.73 3921
2940.24 3905
2940.75 3836
2941.26 3900
2941.77 3986
2942.29 3935
2942.80 4018
2943.31 4175
2943.82 4141
2944.34 4228
2944.85 4255
2945.36 4435
2945.87 4345
2946.38 4362
2946.90 4244
2947.41 4074
2947.92 4020
2948.43 4001
2948.95 3957
2949.46 3801
2949.97 3726
2950.48 3849
2951.00 3860
2951.51 3713
2952.02 3848
2952.54 3842
2953.05 3791
2953.56 3711
2954.08 3623
2954.59 3556
2955.10 3603
2955.61 3625
2956.13 3576
2956.64 3558
2957.15 3680
2957.67 3577
2958.18 3577
2958.69 3660
2959.21 3663
2959.72 3593
2960.23 3745
2960.75 3869
2961.26 3894
2961.78 3919
2962.29 4047
2962.80 3967
2963.32 3794
2963.83 3702
2964.35 3719
2964.86 3711
2965.37 3783
2965.89 3861
2966.40 3758
2966.92 3782
2967.43 3815
2967.94 3729
2968.46 3770
2968.97 3747
2969.49 3789
2970.00 3800
2970.52 3781
2971.03 3734
2971.54 3751
2972.06 3803
2972.57 3690
2973.09 3655
2973.60 3699
2974.12 3641
2974.63 3685
2975.15 3637
2975.66 3658
2976.18 3625
2976.69 3709
2977.21 3746
2977.72 3682
2978.24 3738
2978.75 3706
2979.27 3751
2979.78 3745
2980.30 3793
2980.81 3907
2981.33 3779
2981.84 3791
2982.36 3870
2982.88 3977
2983.39 4067
2983.91 4169
2984.42 4251
2984.94 4183
2985.45 4389
2985.97 4346
2986.49 4235
2987.00 4373
2987.52 4243
2988.03 4196
2988.55 4122
2989.07 4201
2989.58 4193
2990.10 4303
2990.61 4194
2991.13 4207
2991.65 4174
2992.16 4237
2992.68 4342
2993.20 4263
2993.71 4432
2994.23 4575
2994.75 4783
2995.26 5083
2995.78 5287
2996.30 5468
2996.81 5657
2997.33 5655
2997.85 5781
2998.36 5866
2998.88 5764
2999.40 5601
2999.91 5575
3000.43 5347
3000.95 5315
3001.46 5525
3001.98 5566
3002.50 5837
3003.02 6227
3003.53 6766
3004.05 7319
3004.57 7696
3005.09 7781
3005.60 7788
3006.12 7585
3006.64 7030
3007.16 6673
3007.67 6327
3008.19 5701
3008.71 5179
3009.23 4823
3009.74 4673
3010.26 4537
3010.78 4484
3011.30 4335
3011.82 4266
3012.33 4290
3012.85 4356
3013.37 4469
3013.89 4538
3014.41 4486
3014.93 4573
3015.44 4663
3015.96 4793
3016.48 4954
3017.00 4905
3017.52 4964
3018.04 4917
3018.55 4844
3019.07 4715
3019.59 4760
3020.11 4617
3020.63 4566
3021.15 4504
3021.67 4494
3022.19 4594
3022.71 4588
3023.22 4624
3023.74 4614
3024.26 4648
3024.78 4608
3025.30 4566
3025.82 4600
3026.34 4335
3026.86 4348
3027.38 4274
3027.90 4079
3028.42 4156
3028.94 4100
3029.46 4025
3029.98 3987
3030.49 3928
3031.01 3915
3031.53 3960
3032.05 4017
3032.57 4041
3033.09 3991
3033.61 3844
3034.13 3933
3034.65 4106
3035.17 4167
3035.69 4112
3036.21 4118
3036.73 3968
3037.25 4107
3037.77 3971
3038.29 4015
3038.81 3996
3039.34 4015
3039.86 3782
3040.38 3749
3040.90 3959
3041.42 3891
3041.94 3818
3042.46 4039
3042.98 3997
3043.50 3984
3044.02 3963
3044.54 3983
3045.06 4130
3045.58 4051
3046.10 3893
3046.63 4063
3047.15 4069
3047.67 3924
3048.19 3822
3048.71 3682
3049.23 3614
3049.75 3666
3050.27 3620
3050.79 3586
3051.32 3600
3051.84 3599
3052.36 3699
3052.88 3695
3053.40 3652
3053.92 3627
3054.45 3614
3054.97 3762
3055.49 3626
3056.01 3505
3056.53 3589
3057.05 3591
3057.58 3622
3058.10 3594
3058.62 3602
3059.14 3621
3059.66 3652
3060.19 3559
3060.71 3731
3061.23 3686
3061.75 3687
3062.28 3691
3062.80 3769
3063.32 3906
3063.84 3848
3064.37 3897
3064.89 3875
3065.41 3967
3065.93 3959
3066.46 3919
3066.98 3792
3067.50 3888
3068.02 3819
3068.55 3723
3069.07 3723
3069.59 3758
3070.12 3765
3070.64 3963
3071.16 3991
3071.69 3965
3072.21 4078
3072.73 4170
3073.26 4272
3073.78 4359
3074.30 4380
3074.83 4348
3075.35 4369
3075.87 4434
3076.40 4536
3076.92 4751
3077.44 4880
3077.97 5048
3078.49 5233
3079.01 5298
3079.54 5227
3080.06 5361
3080.59 5204
3081.11 5003
3081.63 5099
3082.16 5071
3082.68 5006
3083.21 4922
3083.73 4849
3084.25 4728
3084.78 4592
3085.30 4621
3085.83 4510
3086.35 4547
3086.88 4451
3087.40 4412
3087.93 4396
3088.45 4213
3088.97 4284
3089.50 4263
3090.02 4262
3090.55 4220
3091.07 4295
3091.60 4280
3092.12 4184
3092.65 4358
3093.17 4532
3093.70 4716
3094.22 4889
3094.75 4957
3095.27 5278
3095.80 5450
3096.32 5611
3096.85 5800
3097.37 5734
3097.90 5823
3098.43 6130
3098.95 6250
3099.48 6492
3100.00 7245
3100.53 8219
3101.05 9084
3101.58 10330
3102.10 11345
3102.63 12288
3103.16 12750
3103.68 12407
3104.21 11879
3104.73 11115
3105.26 9763
3105.79 8580
3106.31 7602
3106.84 6747
3107.36 6017
3107.89 5520
3108.42 5332
3108.94 5214
3109.47 4899
3110.00 4922
3110.52 4899
3111.05 4854
3111.57 4820
3112.10 4812
3112.63 4576
3113.15 4647
3113.68 4510
3114.21 4237
3114.74 4302
3115.26 4208
3115.79 4219
3116.32 4169
3116.84 4022
3117.37 4180
3117.90 4189
3118.42 4223
3118.95 4341
3119.48 4471
3120.01 4438
3120.53 4472
3121.06 4606
3121.59 4590
3122.11 4667
3122.64 4695
3123.17 4589
3123.70 4516
3124.22 4403
3124.75 4420
3125.28 4315
3125.81 4371
3126.34 4334
3126.86 4464
3127.39 4436
3127.92 4512
3128.45 4337
3128.98 4229
3129.50 4100
3130.03 4144
3130.56 4092
3131.09 4006
3131.62 3883
3132.14 3834
3132.67 3810
3133.20 3851
3133.73 3835
3134.26 3754
3134.79 3820
3135.31 3853
3135.84 3881
3136.37 3856
3136.90 3866
3137.43 3828
3137.96 3849
3138.49 3811
3139.02 3715
3139.54 3626
3140.07 3697
3140.60 3696
3141.13 3649
3141.66 3624
3142.19 3761
3142.72 3609
3143.25 3623
3143.78 3743
3144.31 3839
3144.84 3937
3145.37 3924
3145.89 4113
3146.42 4061
3146.95 4221
3147.48 4296
3148.01 4435
3148.54 4335
3149.07 4413
3149.60 4346
3150.13 4361
3150.66 4243
3151.19 4153
3151.72 4037
3152.25 4017
3152.78 3968
3153.31 3871
3153.84 3853
3154.37 3881
3154.90 3809
3155.43 3834
3155.96 3888
3156.49 3883
3157.02 4001
3157.55 3984
3158.08 3906
3158.61 3916
3159.14 3833
3159.68 3823
3160.21 3877
3160.74 3755
3161.27 3697
3161.80 3668
3162.33 3529
3162.86 3656
3163.39 3671
3163.92 3543
3164.45 3532
3164.98 3393
3165.51 3566
3166.05 3727
3166.58 3620
3167.11 3576
3167.64 3604
3168.17 3557
3168.70 3547
3169.23 3627
3169.76 3533
3170.30 3459
3170.83 3416
3171.36 3425
3171.89 3532
3172.42 3637
3172.95 3548
3173.49 3745
3174.02 3650
3174.55 3656
3175.08 3703
3175.61 3756
3176.15 3843
3176.68 3881
3177.21 3960
3177.74 3920
3178.27 3847
3178.81 3816
3179.34 3685
3179.87 3755
3180.40 3752
3180.93 3645
3181.47 3667
3182.00 3615
3182.53 3556
3183.06 3457
3183.60 3544
3184.13 3469
3184.66 3580
3185.20 3621
3185.73 3594
3186.26 3579
3186.79 3662
3187.33 3560
3187.86 3467
3188.39 3589
3188.93 3584
3189.46 3452
3189.99 3475
3190.52 3495
3191.06 3528
3191.59 3419
3192.12 3437
3192.66 3467
3193.19 3421
3193.72 3520
3194.26 3450
3194.79 3389
3195.33 3553
3195.86 3576
3196.39 3534
3196.93 3606
3197.46 3675
3197.99 3596
3198.53 3611
3199.06 3739
3199.60 3821
3200.13 3808
3200.66 4019
3201.20 4136
3201.73 4152
3202.27 4130
3202.80 4136
3203.33 4188
3203.87 4228
3204.40 4198
3204.94 4196
3205.47 4140
3206.01 4060
3206.54 4247
3207.07 4364
3207.61 4251
3208.14 4319
3208.68 4554
3209.21 4628
3209.75 4877
3210.28 4874
3210.82 4804
3211.35 4831
3211.89 4881
3212.42 4671
3212.96 4301
3213.49 4213
3214.03 4230
3214.56 4010
3215.10 3961
3215.63 4007
3216.17 3906
3216.70 4041
3217.24 4072
3217.78 4081
3218.31 3933
3218.85 4064
3219.38 3981
3219.92 4003
3220.45 3954
3220.99 3885
3221.52 4045
3222.06 4081
3222.60 4086
3223.13 4256
3223.67 4223
3224.20 4301
3224.74 4331
3225.28 4271
3225.81 4320
3226.35 4271
3226.88 4176
3227.42 4114
3227.96 4051
3228.49 4028
3229.03 3940
3229.57 3811
3230.10 3876
3230.64 3790
3231.18 3812
3231.71 3782
3232.25 3867
3232.79 3831
3233.32 3864
3233.86 3846
3234.40 3812
3234.93 3944
3235.47 4061
3236.01 4137
3236.54 4410
3237.08 4310
3237.62 4333
3238.15 4622
3238.69 4821
3239.23 4631
3239.77 4555
3240.30 4594
3240.84 4452
3241.38 4246
3241.92 4297
3242.45 4179
3242.99 4120
3243.53 4158
3244.07 3999
3244.60 3726
3245.14 3931
3245.68 4050
3246.22 3843
3246.75 3988
3247.29 4041
3247.83 3975
3248.37 4053
3248.91 4106
3249.44 4075
3249.98 4126
3250.52 4162
3251.06 4183
3251.60 4194
3252.14 4378
3252.67 4326
3253.21 4221
3253.75 4304
3254.29 4407
3254.83 4531
3255.37 4574
3255.90 4617
3256.44 4685
3256.98 4666
3257.52 4611
3258.06 4652
3258.60 4954
3259.14 5234
3259.68 5116
3260.21 5564
3260.75 6041
3261.29 6304
3261.83 6492
3262.37 6744
3262.91 6806
3263.45 7003
3263.99 7189
3264.53 7497
3265.07 7890
3265.61 8343
3266.15 8753
3266.69 9094
3267.23 9242
3267.76 9143
3268.30 8407
3268.84 7605
3269.38 7185
3269.92 6750
3270.46 5994
3271.00 5561
3271.54 5238
3272.08 4942
3272.62 4923
3273.16 4893
3273.70 4847
3274.24 4870
3274.78 4699
3275.32 4883
3275.86 4831
3276.40 4856
3276.94 4959
3277.48 4964
3278.03 4889
3278.57 4884
3279.11 5024
3279.65 5062
3280.19 5059
3280.73 5052
3281.27 4897
3281.81 4828
3282.35 4784
3282.89 4770
3283.43 4774
3283.97 4720
3284.51 4715
3285.05 4789
3285.60 4742
3286.14 4852
3286.68 4790
3287.22 4834
3287.76 4950
3288.30 4949
3288.84 4962
3289.38 5060
3289.93 5117
3290.47 5315
3291.01 5574
3291.55 5989
3292.09 6194
3292.63 6647
3293.18 7137
3293.72 7446
3294.26 7656
3294.80 8184
3295.34 8504
3295.88 8601
3296.43 8436
3296.97 8013
3297.51 7690
3298.05 7406
3298.59 6968
3299.14 6335
3299.68 5888
3300.22 5750
3300.76 5424
3301.31 5377
3301.85 5226
3302.39 5201
3302.93 5282
3303.48 5138
3304.02 5069
3304.56 5020
3305.10 4902
3305.65 4868
3306.19 4914
3306.73 4853
3307.27 4844
3307.82 4874
3308.36 4846
3308.90 4751
3309.45 4801
3309.99 4783
3310.53 4636
3311.07 4844
3311.62 4990
3312.16 4896
3312.70 4967
3313.25 5155
3313.79 5231
3314.33 5421
3314.88 5487
3315.42 5472
3315.97 5680
3316.51 6071
3317.05 6189
3317.60 6551
3318.14 6860
3318.68 7026
3319.23 7036
3319.77 7378
3320.32 7550
3320.86 7646
3321.40 7630
3321.95 7714
3322.49 7578
3323.04 7468
3323.58 7247
3324.12 7128
3324.67 7073
3325.21 6851
3325.76 6738
3326.30 6377
3326.85 6324
3327.39 6315
3327.93 6305
3328.48 6376
3329.02 6450
3329.57 6498
3330.11 7007
3330.66 7752
3331.20 8955
3331.75 10712
3332.29 13612
3332.84 17553
3333.38 22259
3333.93 27519
3334.47 32390
3335.02 35996
3335.56 38569
3336.11 39195
3336.65 38867
3337.20 37277
3337.74 34721
3338.29 30681
3338.83 26724
3339.38 22845
3339.92 19098
3340.47 15695
3341.02 12776
3341.56 10973
3342.11 9445
3342.65 8231
3343.20 7307
3343.74 6583
3344.29 6287
3344.84 6061
3345.38 5758
3345.93 5668
3346.47 5652
3347.02 5413
3347.57 5334
3348.11 5278
3348.66 5244
3349.21 5100
3349.75 5047
3350.30 5392
3350.84 5201
3351.39 5050
3351.94 5080
3352.48 4982
3353.03 5041
3353.58 5040
3354.12 5037
3354.67 5115
3355.22 4944
3355.76 5059
3356.31 4987
3356.86 4834
3357.40 4819
3357.95 4753
3358.50 4688
3359.05 4547
3359.59 4724
3360.14 4624
3360.69 4667
3361.23 4855
3361.78 4818
3362.33 4951
3362.88 5026
3363.42 5246
3363.97 5161
3364.52 5009
3365.07 5165
3365.61 5124
3366.16 4949
3366.71 4975
3367.26 4921
3367.80 4824
3368.35 4783
3368.90 4763
3369.45 4820
3370.00 4921
3370.54 4984
3371.09 5043
3371.64 5294
3372.19 5439
3372.74 5750
3373.28 5690
3373.83 5814
3374.38 5733
3374.93 5765
3375.48 5774
3376.03 5569
3376.57 5356
3377.12 5117
3377.67 5002
3378.22 4824
3378.77 4582
3379.32 4508
3379.87 4347
3380.42 4342
3380.96 4419
3381.51 4343
3382.06 4462
3382.61 4346
3383.16 4401
3383.71 4291
3384.26 4276
3384.81 4091
3385.36 4332
3385.91 4246
3386.45 4063
3387.00 4041
3387.55 3911
3388.10 3950
3388.65 4000
3389.20 3994
3389.75 3926
3390.30 4004
3390.85 3996
3391.40 3907
3391.95 3814
3392.50 3875
3393.05 3855
3393.60 3791
3394.15 3759
3394.70 3829
3395.25 3974
3395.80 4106
3396.35 4051
3396.90 4099
3397.45 4020
3398.00 4224
3398.55 4137
3399.10 4115
3399.65 4091
3400.20 3929
3400.75 4051
3401.30 3966
3401.85 3786
3402.40 3801
3402.95 3811
3403.50 3744
3404.06 3595
3404.61 3537
3405.16 3575
3405.71 3613
3406.26 3576
3406.81 3478
3407.36 3421
3407.91 3510
3408.46 3561
3409.01 3614
3409.56 3583
3410.12 3689
3410.67 3753
3411.22 3884
3411.77 3906
3412.32 3948
3412.87 3963
3413.42 4040
3413.98 4134
3414.53 4081
3415.08 3966
3415.63 4016
3416.18 4021
3416.73 3938
3417.29 3839
3417.84 3766
3418.39 3739
3418.94 3643
3419.49 3619
3420.05 3665
3420.60 3542
3421.15 3610
3421.70 3775
3422.25 3713
3422.81 3825
3423.36 3916
3423.91 3922
3424.46 3922
3425.01 3832
3425.57 3857
3426.12 3873
3426.67 3737
3427.23 3511
3427.78 3482
3428.33 3519
3428.88 3552
3429.44 3439
3429.99 3557
3430.54 3588
3431.09 3492
3431.65 3566
3432.20 3608
3432.75 3539
3433.31 3526
3433.86 3506
3434.41 3548
3434.97 3654
3435.52 3573
3436.07 3605
3436.63 3583
3437.18 3617
3437.73 3675
3438.29 3639
3438.84 3642
3439.39 3695
3439.95 3726
3440.50 3758
3441.05 3658
3441.61 3756
3442.16 3552
3442.72 3537
3443.27 3503
3443.82 3573
3444.38 3623
3444.93 3406
3445.48 3517
3446.04 3593
3446.59 3599
3447.15 3733
3447.70 3741
3448.26 3600
3448.81 3590
3449.36 3547
3449.92 3557
3450.47 3492
3451.03 3372
3451.58 3351
3452.14 3378
3452.69 3293
3453.25 3346
3453.80 3399
3454.36 3313
3454.91 3259
3455.47 3335
3456.02 3392
3456.58 3437
3457.13 3541
3457.69 3425
3458.24 3463
3458.80 3549
3459.35 3571
3459.91 3536
3460.46 3495
3461.02 3630
3461.57 3602
3462.13 3533
3462.68 3476
3463.24 3433
3463.79 3527
3464.35 3669
3464.90 3601
3465.46 3604
3466.02 3730
3466.57 3716
3467.13 3641
3467.68 3664
3468.24 3706
3468.80 3754
3469.35 3708
3469.91 3684
3470.46 3707
3471.02 3675
3471.58 3826
3472.13 3770
3472.69 3783
3473.24 3807
3473.80 3725
3474.36 3770
3474.91 3751
3475.47 3755
3476.03 3915
3476.58 4106
3477.14 4165
3477.70 4254
3478.25 4394
3478.81 4623
3479.37 4646
3479.92 4717
3480.48 4658
3481.04 4637
3481.59 4651
3482.15 4554
3482.71 4591
3483.26 4440
3483.82 4458
3484.38 4550
3484.94 4436
3485.49 4260
3486.05 4364
3486.61 4503
3487.17 4684
3487.72 4964
3488.28 5097
3488.84 5343
3489.40 5804
3489.95 6259
3490.51 6970
3491.07 7571
3491.63 8035
3492.18 8562
3492.74 8662
3493.30 8523
3493.86 8419
3494.42 7969
3494.97 7581
3495.53 7182
3496.09 6998
3496.65 7288
3497.21 7641
3497.76 7986
3498.32 8425
3498.88 8859
3499.44 9340
3500.00 9311
3500.56 9197
3501.11 9125
3501.67 9113
3502.23 8798
3502.79 8784
3503.35 9310
3503.91 9392
3504.47 9304
3505.03 9597
3505.58 9479
3506.14 9227
3506.70 8732
3507.26 8100
3507.82 7705
3508.38 7161
3508.94 6539
3509.50 5995
3510.06 5499
3510.62 5193
3511.17 5036
3511.73 4911
3512.29 4578
3512.85 4406
3513.41 4366
3513.97 4243
3514.53 4096
3515.09 4150
3515.65 4139
3516.21 3993
3516.77 4020
3517.33 4154
3517.89 4255
3518.45 4280
3519.01 4276
3519.57 4536
3520.13 4572
3520.69 4708
3521.25 4994
3521.81 5417
3522.37 5635
3522.93 5823
3523.49 6192
3524.05 6221
3524.61 6070
3525.17 5967
3525.73 5705
3526.29 5545
3526.85 5182
3527.41 4963
3527.97 4599
3528.54 4545
3529.10 4293
3529.66 4213
3530.22 3955
3530.78 3881
3531.34 3903
3531.90 3876
3532.46 3919
3533.02 3899
3533.58 3827
3534.14 3805
3534.71 3877
3535.27 3947
3535.83 4090
3536.39 3909
3536.95 3992
3537.51 4003
3538.07 4012
3538.64 3946
3539.20 3863
3539.76 3889
3540.32 3851
3540.88 3701
3541.44 3809
3542.00 3904
3542.57 3926
3543.13 3907
3543.69 3824
3544.25 3966
3544.81 3840
3545.38 3760
3545.94 3729
3546.50 3739
3547.06 3606
3547.62 3581
3548.19 3539
3548.75 3498
3549.31 3515
3549.87 3419
3550.44 3465
3551.00 3423
3551.56 3499
3552.12 3521
3552.69 3521
3553.25 3497
3553.81 3406
3554.37 3443
3554.94 3462
3555.50 3468
3556.06 3478
3556.63 3467
3557.19 3472
3557.75 3451
3558.31 3507
3558.88 3504
3559.44 3536
3560.00 3586
3560.57 3627
3561.13 3763
3561.69 3682
3562.26 3675
3562.82 3645
3563.38 3669
3563.95 3649
3564.51 3482
3565.07 3502
3565.64 3465
3566.20 3428
3566.77 3510
3567.33 3448
3567.89 3313
3568.46 3253
3569.02 3204
3569.59 3181
3570.15 3147
3570.71 3196
3571.28 3362
3571.84 3247
3572.41 3134
3572.97 3282
3573.53 3443
3574.10 3463
3574.66 3357
3575.23 3494
3575.79 3485
3576.36 3613
3576.92 3587
3577.48 3483
3578.05 3348
3578.61 3295
3579.18 3322
3579.74 3268
3580.31 3318
3580.87 3388
3581.44 3287
3582.00 3414
3582.57 3285
3583.13 3415
3583.70 3287
3584.26 3247
3584.83 3276
3585.39 3222
3585.96 3256
3586.52 3205
3587.09 3287
3587.65 3296
3588.22 3340
3588.79 3351
3589.35 3307
3589.92 3430
3590.48 3347
3591.05 3343
3591.61 3382
3592.18 3377
3592.74 3506
3593.31 3534
3593.88 3465
3594.44 3482
3595.01 3395
3595.57 3406
3596.14 3549
3596.71 3514
3597.27 3522
3597.84 3502
3598.40 3478
3598.97 3442
3599.54 3460
3600.10 3423
3600.67 3571
3601.24 3482
3601.80 3524
3602.37 3376
3602.94 3323
3603.50 3242
3604.07 3230
3604.64 3217
3605.20 3116
3605.77 3055
3606.34 3083
3606.90 2969
3607.47 2942
3608.04 2908
3608.60 2852
3609.17 2945
3609.74 2936
3610.30 2936
3610.87 2881
3611.44 2909
3612.01 2991
3612.57 3117
3613.14 3191
3613.71 3184
3614.28 3289
3614.84 3355
3615.41 3702
3615.98 3935
3616.55 4185
3617.11 4306
3617.68 4578
3618.25 4954
3618.82 4948
3619.39 4773
3619.95 4668
3620.52 4556
3621.09 4425
3621.66 4194
3622.23 3933
3622.79 3811
3623.36 3488
3623.93 3357
3624.50 3289
3625.07 3217
3625.63 3174
3626.20 3137
3626.77 3071
3627.34 3125
3627.91 3132
3628.48 3029
3629.05 3059
3629.61 3181
3630.18 3155
3630.75 3193
3631.32 3267
3631.89 3231
3632.46 3213
3633.03 3255
3633.60 3293
3634.16 3227
3634.73 3295
3635.30 3186
3635.87 3180
3636.44 3346
3637.01 3231
3637.58 3305
3638.15 3484
3638.72 3508
3639.29 3743
3639.86 3897
3640.43 4000
3641.00 4212
3641.57 4304
3642.14 4415
3642.71 4169
3643.27 4182
3643.84 4261
3644.41 4150
3644.98 3945
3645.55 3809
3646.12 3671
3646.69 3657
3647.26 3711
3647.83 3816
3648.40 3687
3648.97 3606
3649.54 3816
3650.12 3760
3650.69 3748
3651.26 3852
3651.83 3946
3652.40 3880
3652.97 3839
3653.54 3975
3654.11 3895
3654.68 4001
3655.25 4075
3655.82 4019
3656.39 4184
3656.96 4188
3657.53 4393
3658.10 4453
3658.67 4664
3659.25 4876
3659.82 4911
3660.39 5100
3660.96 5018
3661.53 4885
3662.10 4573
3662.67 4335
3663.24 4289
3663.81 4103
3664.39 3875
3664.96 3852
3665.53 3818
3666.10 3808
3666.67 3768
3667.24 3915
3667.81 3807
3668.39 3785
3668.96 3764
3669.53 3691
3670.10 3733
3670.67 3669
3671.25 3728
3671.82 3757
3672.39 3608
3672.96 3804
3673.53 3972
3674.11 3964
3674.68 4058
3675.25 4006
3675.82 4095
3676.39 3983
3676.97 4023
3677.54 3860
3678.11 3884
3678.68 3891
3679.26 3775
3679.83 3710
3680.40 3537
3680.97 3476
3681.55 3529
3682.12 3511
3682.69 3570
3683.27 3555
3683.84 3613
3684.41 3591
3684.98 3675
3685.56 3759
3686.13 4010
3686.70 3973
3687.28 4292
3687.85 4590
3688.42 4899
3689.00 4985
3689.57 5121
3690.14 5205
3690.72 5001
3691.29 5001
3691.86 4803
3692.44 4634
3693.01 4361
3693.58 4222
3694.16 4009
3694.73 3788
3695.31 3652
3695.88 3585
3696.45 3656
3697.03 3567
3697.60 3521
3698.18 3565
3698.75 3512
3699.32 3574
3699.90 3640
3700.47 3661
3701.05 3696
3701.62 3704
3702.19 3798
3702.77 3605
3703.34 3652
3703.92 3725
3704.49 3580
3705.07 3570
3705.64 3607
3706.22 3678
3706.79 3785
3707.37 3757
3707.94 3919
3708.51 4076
3709.09 4005
3709.66 3891
3710.24 3888
3710.81 3870
3711.39 3896
3711.96 3854
3712.54 3692
3713.11 3603
3713.69 3510
3714.27 3469
3714.84 3492
3715.42 3407
3715.99 3302
3716.57 3356
3717.14 3532
3717.72 3515
3718.29 3391
3718.87 3288
3719.44 3211
3720.02 3233
3720.60 3286
3721.17 3276
3721.75 3217
3722.32 3205
3722.90 3267
3723.47 3297
3724.05 3137
3724.63 3257
3725.20 3314
3725.78 3352
3726.36 3393
3726.93 3378
3727.51 3455
3728.08 3351
3728.66 3463
3729.24 3536
3729.81 3670
3730.39 3801
3730.97 3787
3731.54 3893
3732.12 3960
3732.70 4037
3733.27 4062
3733.85 4058
3734.43 3911
3735.00 3870
3735.58 3717
3736.16 3793
3736.73 3650
3737.31 3415
3737.89 3326
3738.47 3396
3739.04 3332
3739.62 3196
3740.20 3202
3740.77 3113
3741.35 2981
3741.93 2954
3742.51 3112
3743.08 3101
3743.66 3177
3744.24 3316
3744.82 3293
3745.39 3381
3745.97 3490
3746.55 3566
3747.13 3439
3747.71 3453
3748.28 3550
3748.86 3423
3749.44 3420
3750.02 3345
3750.59 3274
3751.17 3275
3751.75 3142
3752.33 3157
3752.91 2982
3753.49 3048
3754.06 2983
3754.64 2940
3755.22 2900
3755.80 2954
3756.38 3047
3756.96 3074
3757.53 3033
3758.11 3087
3758.69 2995
3759.27 3104
3759.85 3199
3760.43 3194
3761.01 3329
3761.59 3302
3762.17 3325
3762.74 3398
3763.32 3316
3763.90 3291
3764.48 3260
3765.06 3177
3765.64 3209
3766.22 3001
3766.80 3050
3767.38 3046
3767.96 3067
3768.54 3001
3769.12 3035
3769.70 2977
3770.27 2973
3770.85 3072
3771.43 3107
3772.01 3151
3772.59 3148
3773.17 3094
3773.75 3133
3774.33 3084
3774.91 3005
3775.49 2985
3776.07 3054
3776.65 3059
3777.23 3060
3777.81 2949
3778.39 2941
3778.97 2896
3779.55 2796
3780.13 2899
3780.71 2881
3781.29 2832
3781.88 3007
3782.46 3123
3783.04 3065
3783.62 2924
3784.20 2918
3784.78 2961
3785.36 3025
3785.94 3046
3786.52 2967
3787.10 3027
3787.68 2949
3788.26 2833
3788.84 2897
3789.43 2889
3790.01 2864
3790.59 2938
3791.17 2851
3791.75 2912
3792.33 2788
3792.91 2913
3793.49 2948
3794.08 2805
3794.66 2767
3795.24 2918
3795.82 2912
3796.40 2853
3796.98 2818
3797.56 2752
3798.15 2728
3798.73 2734
3799.31 2868
3799.89 2855
3800.47 2938
3801.06 2947
3801.64 3033
3802.22 3009
3802.80 3065
3803.38 2947
3803.97 2971
3804.55 2965
3805.13 3011
3805.71 3138
3806.29 3125
3806.88 3215
3807.46 3315
3808.04 3384
3808.62 3491
3809.21 3438
3809.79 3396
3810.37 3625
3810.95 3550
3811.54 3442
3812.12 3401
3812.70 3418
3813.29 3281
3813.87 3241
3814.45 3166
3815.03 3079
3815.62 3146
3816.20 3183
3816.78 3133
3817.37 3044
3817.95 2975
3818.53 2935
3819.12 2795
3819.70 2819
3820.28 2811
3820.87 2669
3821.45 2830
3822.03 2746
3822.62 2791
3823.20 2805
3823.78 2745
3824.37 2686
3824.95 2676
3825.54 2783
3826.12 2806
3826.70 2792
3827.29 2758
3827.87 2720
3828.46 2841
3829.04 2872
3829.62 2927
3830.21 2944
3830.79 2990
3831.38 2971
3831.96 2930
3832.54 2981
3833.13 2946
3833.71 2928
3834.30 2849
3834.88 2779
3835.47 2731
3836.05 2885
3836.64 2928
3837.22 2989
3837.81 2970
3838.39 2973
3838.98 2897
3839.56 2798
3840.15 2850
3840.73 2835
3841.31 2736
3841.90 2841
3842.49 2742
3843.07 2872
3843.66 2832
3844.24 2769
3844.83 2865
3845.41 2757
3846.00 2783
3846.58 2858
3847.17 2743
3847.75 2688
3848.34 2797
3848.92 2883
3849.51 2854
3850.10 2766
3850.68 2817
3851.27 2853
3851.85 2885
3852.44 2890
3853.02 2949
3853.61 2886
3854.20 2890
3854.78 2801
3855.37 2832
3855.95 2814
3856.54 2878
3857.13 2895
3857.71 2989
3858.30 3120
3858.89 3284
3859.47 3514
3860.06 3687
3860.64 3925
3861.23 4108
3861.82 4159
3862.40 4169
3862.99 4304
3863.58 4282
3864.16 4128
3864.75 4079
3865.34 4008
3865.92 3878
3866.51 3850
3867.10 3702
3867.69 3690
3868.27 3514
3868.86 3292
3869.45 3219
3870.03 3113
3870.62 3078
3871.21 3071
3871.80 3083
3872.38 3131
3872.97 3255
3873.56 3328
3874.15 3306
3874.73 3324
3875.32 3364
3875.91 3391
3876.50 3311
3877.08 3249
3877.67 3237
3878.26 3325
3878.85 3252
3879.43 3073
3880.02 3084
3880.61 3035
3881.20 2982
3881.79 2734
3882.37 2769
3882.96 2820
3883.55 2828
3884.14 2776
3884.73 2798
3885.32 2852
3885.90 2836
3886.49 2944
3887.08 3031
3887.67 3248
3888.26 3369
3888.85 3487
3889.44 3527
3890.02 3523
3890.61 3533
3891.20 3651
3891.79 3603
3892.38 3562
3892.97 3512
3893.56 3529
3894.15 3392
3894.74 3341
3895.32 3244
3895.91 3237
3896.50 3181
3897.09 3050
3897.68 3100
3898.27 2979
3898.86 3005
3899.45 3144
3900.04 3057
3900.63 3018
3901.22 3015
3901.81 3029
3902.40 3093
3902.99 3106
3903.58 2950
3904.17 2929
3904.76 3034
3905.35 3140
3905.94 3167
3906.53 3071
3907.12 3126
3907.71 3133
3908.30 3133
3908.89 3013
3909.48 2964
3910.07 2806
3910.66 2731
3911.25 2817
3911.84 2805
3912.43 2749
3913.02 2720
3913.61 2659
3914.20 2666
3914.79 2770
3915.38 2728
3915.97 2685
3916.56 2855
3917.15 2855
3917.74 2900
3918.33 2904
3918.92 2894
3919.52 2853
3920.11 2842
3920.70 2753
3921.29 2865
3921.88 2826
3922.47 2843
3923.06 2791
3923.65 2819
3924.24 2744
3924.84 2728
3925.43 2703
3926.02 2692
3926.61 2702
3927.20 2728
3927.79 2715
3928.38 2729
3928.98 2641
3929.57 2649
3930.16 2545
3930.75 2639
3931.34 2663
3931.93 2622
3932.53 2589
3933.12 2681
3933.71 2626
3934.30 2556
3934.89 2580
3935.49 2612
3936.08 2617
3936.67 2578
3937.26 2504
3937.86 2611
3938.45 2731
3939.04 2598
3939.63 2655
3940.23 2679
3940.82 2738
3941.41 2789
3942.00 2812
3942.60 2754
3943.19 2785
3943.78 2751
3944.37 2733
3944.97 2735
3945.56 2774
3946.15 2842
3946.75 2774
3947.34 2770
3947.93 2656
3948.52 2745
3949.12 2719
3949.71 2704
3950.30 2725
3950.90 2769
3951.49 2812
3952.08 2869
3952.68 2862
3953.27 2778
3953.86 2766
3954.46 2949
3955.05 2785
3955.65 2824
3956.24 2938
3956.83 2940
3957.43 2876
3958.02 2872
3958.61 2972
3959.21 2875
3959.80 2838
3960.40 2907
3960.99 2836
3961.58 2813
3962.18 2779
3962.77 2819
3963.37 2771
3963.96 2811
3964.55 2862
3965.15 2908
3965.74 2840
3966.34 2825
3966.93 2897
3967.53 2834
3968.12 2781
3968.72 2785
3969.31 2874
3969.91 2896
3970.50 2897
3971.10 2800
3971.69 2780
3972.28 2746
3972.88 2756
3973.47 2702
3974.07 2681
3974.66 2673
3975.26 2692
3975.85 2838
3976.45 2852
3977.05 2709
3977.64 2759
3978.24 2791
3978.83 2746
3979.43 2739
3980.02 2693
3980.62 2726
3981.21 2704
3981.81 2702
3982.40 2697
3983.00 2747
3983.60 2783
3984.19 2833
3984.79 2956
3985.38 2976
3985.98 2973
3986.58 2963
3987.17 2951
3987.77 2923
3988.36 3057
3988.96 2941
3989.56 3014
3990.15 2972
3990.75 2989
3991.34 2874
3991.94 3012
3992.54 2954
3993.13 3090
3993.73 3160
3994.33 3135
3994.92 3213
3995.52 3172
3996.12 3128
3996.71 3056
3997.31 3172
3997.91 3166
3998.50 3136
3999.10 2972
3999.70 2990
4000.29 2947
4000.89 2937
4001.49 2907
4002.09 2920
4002.68 2929
4003.28 2942
4003.88 2915
4004.47 2934
4005.07 2977
4005.67 2986
4006.27 3076
4006.86 3127
4007.46 3034
4008.06 3007
4008.66 3045
4009.25 3125
4009.85 3035
4010.45 3109
4011.05 3120
4011.64 2958
4012.24 2985
4012.84 2966
4013.44 2974
4014.04 3182
4014.63 3146
4015.23 3360
4015.83 3364
4016.43 3477
4017.03 3509
4017.63 3543
4018.22 3546
4018.82 3459
4019.42 3390
4020.02 3356
4020.62 3168
4021.22 3158
4021.81 3174
4022.41 3128
4023.01 2995
4023.61 3028
4024.21 3024
4024.81 3047
4025.41 2999
4026.01 3072
4026.60 3167
4027.20 3245
4027.80 3025
4028.40 3081
4029.00 3138
4029.60 3086
4030.20 3044
4030.80 3018
4031.40 2969
4032.00 2906
4032.60 2976
4033.20 3067
4033.80 3000
4034.39 2970
4034.99 2997
4035.59 2934
4036.19 2948
4036.79 2984
4037.39 2986
4037.99 3048
4038.59 2925
4039.19 2937
4039.79 2821
4040.39 2813
4040.99 2781
4041.59 2862
4042.19 2841
4042.79 2789
4043.39 2891
4043.99 2690
4044.59 2718
4045.19 2767
4045.79 2725
4046.39 2751
4046.99 2767
4047.60 2802
4048.20 2882
4048.80 2948
4049.40 3116
4050.00 3198
4050.60 3155
4051.20 3151
4051.80 3231
4052.40 3271
4053.00 3198
4053.60 3098
4054.20 3046
4054.80 3108
4055.41 3087
4056.01 3047
4056.61 2755
4057.21 2793
4057.81 2651
4058.41 2735
4059.01 2809
4059.61 2603
4060.22 2712
4060.82 2730
4061.42 2618
4062.02 2535
4062.62 2598
4063.22 2527
4063.82 2468
4064.43 2475
4065.03 2498
4065.63 2528
4066.23 2517
4066.83 2478
4067.44 2439
4068.04 2388
4068.64 2391
4069.24 2431
4069.84 2481
4070.45 2382
4071.05 2463
4071.65 2490
4072.25 2500
4072.86 2543
4073.46 2524
4074.06 2566
4074.66 2577
4075.27 2517
4075.87 2492
4076.47 2529
4077.07 2457
4077.68 2577
4078.28 2570
4078.88 2612
4079.48 2536
4080.09 2537
4080.69 2483
4081.29 2424
4081.90 2463
4082.50 2458
4083.10 2399
4083.71 2495
4084.31 2527
4084.91 2522
4085.52 2595
4086.12 2593
4086.72 2540
4087.33 2545
4087.93 2507
4088.53 2515
4089.14 2583
4089.74 2517
4090.34 2566
4090.95 2554
4091.55 2628
4092.15 2615
4092.76 2527
4093.36 2515
4093.97 2676
4094.57 2682
4095.17 2570
4095.78 2567
4096.38 2595
4096.99 2610
4097.59 2532
4098.19 2568
4098.80 2511
4099.40 2454
4100.01 2508
4100.61 2541
4101.22 2465
4101.82 2496
4102.43 2536
4103.03 2429
4103.63 2466
4104.24 2403
4104.84 2436
4105.45 2453
4106.05 2474
4106.66 2429
4107.26 2431
4107.87 2546
4108.47 2510
4109.08 2442
4109.68 2399
4110.29 2458
4110.89 2477
4111.50 2384
4112.10 2485
4112.71 2476
4113.31 2423
4113.92 2507
4114.53 2515
4115.13 2519
4115.74 2564
4116.34 2564
4116.95 2526
4117.55 2545
4118.16 2578
4118.76 2612
4119.37 2721
4119.98 2621
4120.58 2666
4121.19 2709
4121.79 2622
4122.40 2584
4123.01 2619
4123.61 2648
4124.22 2561
4124.82 2668
4125.43 2726
4126.04 2696
4126.64 2702
4127.25 2621
4127.86 2651
4128.46 2717
4129.07 2628
4129.68 2627
4130.28 2741
4130.89 2750
4131.50 2744
4132.10 2766
4132.71 2793
4133.32 2819
4133.92 2847
4134.53 2913
4135.14 2831
4135.74 2931
4136.35 3006
4136.96 3039
4137.56 3249
4138.17 3200
4138.78 3288
4139.39 3297
4139.99 3460
4140.60 3446
4141.21 3356
4141.82 3421
4142.42 3240
4143.03 3229
4143.64 3259
4144.25 3033
4144.85 2951
4145.46 3024
4146.07 2830
4146.68 2886
4147.28 2811
4147.89 2652
4148.50 2558
4149.11 2545
4149.72 2490
4150.32 2565
4150.93 2607
4151.54 2599
4152.15 2510
4152.76 2456
4153.37 2537
4153.97 2551
4154.58 2498
4155.19 2540
4155.80 2564
4156.41 2499
4157.02 2445
4157.62 2487
4158.23 2433
4158.84 2462
4159.45 2520
4160.06 2476
4160.67 2555
4161.28 2438
4161.89 2570
4162.49 2680
4163.10 2649
4163.71 2793
4164.32 2743
4164.93 2862
4165.54 2971
4166.15 2957
4166.76 3048
4167.37 3021
4167.98 2893
4168.59 2917
4169.20 2920
4169.81 2961
4170.42 2841
4171.02 2796
4171.63 2780
4172.24 2740
4172.85 2761
4173.46 2729
4174.07 2781
4174.68 2811
4175.29 2793
4175.90 2753
4176.51 2755
4177.12 2774
4177.73 2721
4178.34 2627
4178.95 2636
4179.56 2678
4180.17 2698
4180.78 2657
4181.39 2713
4182.00 2668
4182.61 2600
4183.23 2728
4183.84 2660
4184.45 2624
4185.06 2642
4185.67 2571
4186.28 2509
4186.89 2608
4187.50 2527
4188.11 2530
4188.72 2584
4189.33 2558
4189.94 2679
4190.55 2797
4191.17 2866
4191.78 2920
4192.39 3114
4193.00 3199
4193.61 3305
4194.22 3310
4194.83 3407
4195.44 3470
4196.06 3476
4196.67 3348
4197.28 3356
4197.89 3263
4198.50 3127
4199.11 3149
4199.72 3080
4200.34 2986
4200.95 2944
4201.56 2908
4202.17 2847
4202.78 2885
4203.40 2825
4204.01 2714
4204.62 2599
4205.23 2676
4205.84 2773
4206.46 2718
4207.07 2742
4207.68 2676
4208.29 2770
4208.90 2728
4209.52 2655
4210.13 2661
4210.74 2754
4211.35 2841
4211.97 2770
4212.58 2846
4213.19 2987
4213.80 2853
4214.42 2999
4215.03 2940
4215.64 2945
4216.26 2924
4216.87 2992
4217.48 3129
4218.09 3123
4218.71 3366
4219.32 3360
4219.93 3503
4220.55 3686
4221.16 3852
4221.77 3935
4222.39 4064
4223.00 4100
4223.61 4178
4224.23 4119
4224.84 4116
4225.45 4058
4226.07 3983
4226.68 4104
4227.30 4289
4227.91 4131
4228.52 4103
4229.14 4218
4229.75 4373
4230.36 4334
4230.98 4264
4231.59 4246
4232.21 4197
4232.82 4402
4233.43 4397
4234.05 4755
4234.66 4987
4235.28 5203
4235.89 5214
4236.51 5151
4237.12 4938
4237.73 4583
4238.35 4422
4238.96 4007
4239.58 3758
4240.19 3730
4240.81 3568
4241.42 3381
4242.04 3217
4242.65 3196
4243.27 3163
4243.88 3103
4244.50 3084
4245.11 3092
4245.73 3161
4246.34 3287
4246.96 3366
4247.57 3314
4248.19 3234
4248.80 3322
4249.42 3259
4250.03 3248
4250.65 3273
4251.26 3281
4251.88 3159
4252.49 3100
4253.11 3065
4253.72 3018
4254.34 3076
4254.96 2968
4255.57 3004
4256.19 3009
4256.80 2952
4257.42 2926
4258.03 2903
4258.65 2934
4259.27 2916
4259.88 2893
4260.50 2876
4261.12 2860
4261.73 2829
4262.35 2839
4262.96 2910
4263.58 2972
4264.20 2946
4264.81 2896
4265.43 3013
4266.05 2996
4266.66 2953
4267.28 2984
4267.90 3026
4268.51 3125
4269.13 2879
4269.75 3000
4270.36 2899
4270.98 2885
4271.60 2804
4272.21 2860
4272.83 2770
4273.45 2852
4274.06 2842
4274.68 2873
4275.30 2935
4275.92 2973
4276.53 2991
4277.15 2950
4277.77 3014
4278.38 2864
4279.00 2863
4279.62 2764
4280.24 2711
4280.85 2691
4281.47 2628
4282.09 2706
4282.71 2612
4283.32 2550
4283.94 2610
4284.56 2600
4285.18 2616
4285.80 2594
4286.41 2595
4287.03 2629
4287.65 2572
4288.27 2607
4288.89 2587
4289.50 2619
4290.12 2502
4290.74 2561
4291.36 2591
4291.98 2529
4292.60 2519
4293.21 2564
4293.83 2443
4294.45 2528
4295.07 2608
4295.69 2558
4296.31 2556
4296.93 2546
4297.54 2619
4298.16 2539
4298.78 2553
4299.40 2574
4300.02 2663
4300.64 2622
4301.26 2677
4301.88 2564
4302.50 2637
4303.12 2596
4303.73 2553
4304.35 2674
4304.97 2645
4305.59 2624
4306.21 2696
4306.83 2723
4307.45 2608
4308.07 2705
4308.69 2629
4309.31 2617
4309.93 2667
4310.55 2693
4311.17 2598
4311.79 2624
4312.41 2623
4313.03 2628
4313.65 2695
4314.27 2594
4314.89 2688
4315.51 2637
4316.13 2718
4316.75 2660
4317.37 2685
4317.99 2749
4318.61 2721
4319.23 2835
4319.85 2873
4320.47 2892
4321.09 2989
4321.71 3023
4322.33 3222
4322.95 3359
4323.57 3330
4324.19 3442
4324.81 3622
4325.43 3592
4326.05 3486
4326.68 3446
4327.30 3364
4327.92 3219
4328.54 3123
4329.16 3056
4329.78 3035
4330.40 2947
4331.02 2877
4331.64 2800
4332.26 2783
4332.89 2814
4333.51 2878
4334.13 2927
4334.75 2911
4335.37 2970
4335.99 3077
4336.61 3223
4337.24 3439
4337.86 3626
4338.48 3775
4339.10 3753
4339.72 3520
4340.34 3462
4340.97 3494
4341.59 3320
4342.21 3327
4342.83 3391
4343.45 3516
4344.08 3747
4344.70 3896
4345.32 4399
4345.94 4922
4346.57 5429
4347.19 5625
4347.81 5531
4348.43 5333
4349.05 5047
4349.68 4707
4350.30 4196
4350.92 3886
4351.54 3796
4352.17 3450
4352.79 3242
4353.41 3133
4354.04 3044
4354.66 2963
4355.28 2958
4355.90 2984
4356.53 2858
4357.15 2822
4357.77 2900
4358.40 2923
4359.02 2999
4359.64 2976
4360.27 2924
4360.89 2992
4361.51 3031
4362.14 3030
4362.76 2976
4363.38 2959
4364.01 2886
4364.63 2964
4365.25 2884
4365.88 2862
4366.50 2901
4367.12 2953
4367.75 2879
4368.37 2825
4369.00 2823
4369.62 2841
4370.24 2714
4370.87 2636
4371.49 2729
4372.12 2649
4372.74 2538
4373.36 2562
4373.99 2583
4374.61 2633
4375.24 2675
4375.86 2768
4376.49 2841
4377.11 2894
4377.73 2941
4378.36 3003
4378.98 3010
4379.61 3003
4380.23 3134
4380.86 3074
4381.48 3084
4382.11 2971
4382.73 2929
4383.36 2816
4383.98 2782
4384.61 2807
4385.23 2765
4385.86 2741
4386.48 2719
4387.11 2667
4387.73 2633
4388.36 2662
4388.98 2630
4389.61 2662
4390.23 2588
4390.86 2572
4391.48 2558
4392.11 2602
4392.74 2636
4393.36 2678
4393.99 2624
4394.61 2672
4395.24 2708
4395.86 2739
4396.49 2772
4397.12 2827
4397.74 2793
4398.37 2716
4398.99 2718
4399.62 2727
4400.25 2594
4400.87 2674
4401.50 2694
4402.12 2689
4402.75 2703
4403.38 2611
4404.00 2690
4404.63 2660
4405.26 2608
4405.88 2699
4406.51 2738
4407.14 2779
4407.76 2881
4408.39 2841
4409.02 2739
4409.64 2673
4410.27 2676
4410.90 2694
4411.52 2629
4412.15 2620
4412.78 2548
4413.40 2569
4414.03 2609
4414.66 2545
4415.29 2494
4415.91 2570
4416.54 2547
4417.17 2536
4417.79 2522
4418.42 2530
4419.05 2589
4419.68 2536
4420.30 2402
4420.93 2340
4421.56 2356
4422.19 2298
4422.81 2341
4423.44 2360
4424.07 2346
4424.70 2238
4425.33 2239
4425.95 2258
4426.58 2189
4427.21 2251
4427.84 2187
4428.47 2224
4429.09 2236
4429.72 2206
4430.35 2224
4430.98 2380
4431.61 2407
4432.23 2338
4432.86 2317
4433.49 2416
4434.12 2473
4434.75 2381
4435.38 2295
4436.01 2351
4436.63 2385
4437.26 2353
4437.89 2347
4438.52 2344
4439.15 2309
4439.78 2277
4440.41 2261
4441.04 2363
4441.67 2315
4442.29 2294
4442.92 2268
4443.55 2324
4444.18 2346
4444.81 2456
4445.44 2526
4446.07 2477
4446.70 2482
4447.33 2528
4447.96 2671
4448.59 2559
4449.22 2665
4449.85 2692
4450.48 2564
4451.11 2539
4451.74 2467
4452.37 2499
4453.00 2451
4453.63 2393
4454.26 2497
4454.89 2373
4455.52 2366
4456.15 2429
4456.78 2449
4457.41 2376
4458.04 2333
4458.67 2332
4459.30 2301
4459.93 2243
4460.56 2304
4461.19 2225
4461.82 2140
4462.45 2124
4463.08 2193
4463.71 2126
4464.34 2141
4464.97 2111
4465.60 2188
4466.23 2177
4466.86 2155
4467.49 2163
4468.12 2206
4468.76 2171
4469.39 2212
4470.02 2120
4470.65 2177
4471.28 2084
4471.91 2057
4472.54 2183
4473.17 2113
4473.80 2071
4474.44 2183
4475.07 2152
4475.70 2127
4476.33 2109
4476.96 2204
4477.59 2185
4478.22 2207
4478.86 2152
4479.49 2145
4480.12 2213
4480.75 2328
4481.38 2301
4482.02 2320
4482.65 2357
4483.28 2441
4483.91 2477
4484.54 2557
4485.18 2501
4485.81 2408
4486.44 2439
4487.07 2462
4487.70 2355
4488.34 2349
4488.97 2395
4489.60 2438
4490.23 2470
4490.87 2379
4491.50 2336
4492.13 2376
4492.76 2290
4493.40 2232
4494.03 2263
4494.66 2306
4495.30 2434
4495.93 2391
4496.56 2360
4497.19 2373
4497.83 2366
4498.46 2407
4499.09 2401
4499.73 2393
4500.36 2529
4500.99 2547
4501.63 2619
4502.26 2666
4502.89 2630
4503.53 2632
4504.16 2613
4504.79 2653
4505.43 2633
4506.06 2535
4506.69 2493
4507.33 2472
4507.96 2528
4508.59 2554
4509.23 2428
4509.86 2442
4510.50 2536
4511.13 2589
4511.76 2483
4512.40 2482
4513.03 2434
4513.67 2421
4514.30 2346
4514.93 2331
4515.57 2413
4516.20 2322
4516.84 2272
4517.47 2282
4518.11 2284
4518.74 2264
4519.37 2310
4520.01 2322
4520.64 2409
4521.28 2377
4521.91 2406
4522.55 2264
4523.18 2335
4523.82 2395
4524.45 2457
4525.09 2489
4525.72 2395
4526.36 2594
4526.99 2613
4527.63 2701
4528.26 2856
4528.90 3079
4529.53 3342
4530.17 3797
4530.80 3916
4531.44 4252
4532.07 4339
4532.71 4308
4533.34 4355
4533.98 4062
4534.62 3873
4535.25 3710
4535.89 3421
4536.52 3291
4537.16 3174
4537.79 2898
4538.43 2906
4539.07 2689
4539.70 2561
4540.34 2508
4540.97 2509
4541.61 2450
4542.25 2440
4542.88 2402
4543.52 2363
4544.15 2398
4544.79 2416
4545.43 2345
4546.06 2306
4546.70 2318
4547.34 2357
4547.97 2311
4548.61 2346
4549.25 2357
4549.88 2391
4550.52 2393
4551.16 2393
4551.79 2383
4552.43 2467
4553.07 2474
4553.70 2501
4554.34 2372
4554.98 2409
4555.61 2482
4556.25 2400
4556.89 2386
4557.53 2347
4558.16 2347
4558.80 2338
4559.44 2310
4560.07 2412
4560.71 2465
4561.35 2351
4561.99 2335
4562.62 2272
4563.26 2219
4563.90 2235
4564.54 2253
4565.18 2374
4565.81 2379
4566.45 2322
4567.09 2443
4567.73 2483
4568.36 2468
4569.00 2486
4569.64 2458
4570.28 2509
4570.92 2427
4571.55 2449
4572.19 2422
4572.83 2293
4573.47 2281
4574.11 2375
4574.75 2302
4575.38 2326
4576.02 2284
4576.66 2219
4577.30 2322
4577.94 2210
4578.58 2235
4579.22 2281
4579.85 2312
4580.49 2351
4581.13 2190
4581.77 2286
4582.41 2176
4583.05 2197
4583.69 2262
4584.33 2275
4584.97 2250
4585.61 2215
4586.24 2230
4586.88 2263
4587.52 2330
4588.16 2339
4588.80 2358
4589.44 2335
4590.08 2409
4590.72 2499
4591.36 2590
4592.00 2590
4592.64 2586
4593.28 2608
4593.92 2590
4594.56 2541
4595.20 2410
4595.84 2395
4596.48 2364
4597.12 2354
4597.76 2270
4598.40 2344
4599.04 2332
4599.68 2343
4600.32 2373
4600.96 2354
4601.60 2347
4602.24 2378
4602.88 2446
4603.52 2385
4604.16 2463
4604.80 2471
4605.44 2596
4606.08 2585
4606.72 2448
4607.36 2543
4608.00 2597
4608.64 2664
4609.28 2637
4609.93 2619
4610.57 2645
4611.21 2560
4611.85 2516
4612.49 2605
4613.13 2518
4613.77 2397
4614.41 2315
4615.05 2376
4615.69 2342
4616.34 2308
4616.98 2269
4617.62 2269
4618.26 2233
4618.90 2213
4619.54 2224
4620.18 2262
4620.83 2297
4621.47 2200
4622.11 2306
4622.75 2302
4623.39 2223
4624.03 2325
4624.68 2339
4625.32 2263
4625.96 2223
4626.60 2246
4627.24 2317
4627.89 2342
4628.53 2349
4629.17 2334
4629.81 2306
4630.45 2328
4631.10 2274
4631.74 2345
4632.38 2357
4633.02 2402
4633.67 2500
4634.31 2420
4634.95 2408
4635.59 2610
4636.24 2698
4636.88 2775
4637.52 2702
4638.17 2838
4638.81 2778
4639.45 2912
4640.09 2901
4640.74 2778
4641.38 2764
4642.02 2846
4642.67 2706
4643.31 2565
4643.95 2463
4644.60 2426
4645.24 2419
4645.88 2424
4646.53 2376
4647.17 2417
4647.81 2437
4648.46 2422
4649.10 2513
4649.74 2512
4650.39 2759
4651.03 2889
4651.67 3041
4652.32 3143
4652.96 3174
4653.61 3158
4654.25 3170
4654.89 3019
4655.54 2906
4656.18 2819
4656.83 2676
4657.47 2575
4658.11 2507
4658.76 2391
4659.40 2355
4660.05 2338
4660.69 2367
4661.33 2416
4661.98 2516
4662.62 2467
4663.27 2337
4663.91 2285
4664.56 2294
4665.20 2268
4665.85 2259
4666.49 2204
4667.14 2182
4667.78 2207
4668.43 2218
4669.07 2163
4669.72 2180
4670.36 2201
4671.01 2146
4671.65 2223
4672.30 2186
4672.94 2237
4673.59 2192
4674.23 2215
4674.88 2188
4675.52 2197
4676.17 2183
4676.81 2236
4677.46 2240
4678.10 2279
4678.75 2261
4679.40 2238
4680.04 2293
4680.69 2337
4681.33 2329
4681.98 2355
4682.62 2290
4683.27 2351
4683.92 2418
4684.56 2460
4685.21 2405
4685.85 2394
4686.50 2435
4687.15 2405
4687.79 2321
4688.44 2344
4689.09 2242
4689.73 2286
4690.38 2290
4691.02 2210
4691.67 2214
4692.32 2247
4692.96 2249
4693.61 2216
4694.26 2234
4694.90 2235
4695.55 2270
4696.20 2339
4696.84 2333
4697.49 2464
4698.14 2363
4698.78 2415
4699.43 2290
4700.08 2368
4700.73 2407
4701.37 2374
4702.02 2312
4702.67 2240
4703.31 2208
4703.96 2236
4704.61 2202
4705.26 2261
4705.90 2274
4706.55 2333
4707.20 2252
4707.85 2254
4708.49 2213
4709.14 2278
4709.79 2254
4710.44 2282
4711.09 2247
4711.73 2313
4712.38 2303
4713.03 2341
4713.68 2302
4714.33 2250
4714.97 2280
4715.62 2386
4716.27 2332
4716.92 2281
4717.57 2221
4718.21 2284
4718.86 2299
4719.51 2407
4720.16 2399
4720.81 2401
4721.46 2399
4722.11 2460
4722.75 2421
4723.40 2476
4724.05 2567
4724.70 2422
4725.35 2383
4726.00 2464
4726.65 2457
4727.30 2500
4727.94 2522
4728.59 2510
4729.24 2465
4729.89 2390
4730.54 2368
4731.19 2303
4731.84 2307
4732.49 2253
4733.14 2171
4733.79 2225
4734.44 2274
4735.09 2258
4735.74 2258
4736.38 2197
4737.03 2234
4737.68 2324
4738.33 2390
4738.98 2340
4739.63 2305
4740.28 2358
4740.93 2353
4741.58 2389
4742.23 2402
4742.88 2385
4743.53 2373
4744.18 2306
4744.83 2326
4745.48 2428
4746.13 2436
4746.78 2545
4747.43 2481
4748.08 2599
4748.73 2550
4749.39 2655
4750.04 2718
4750.69 2719
4751.34 2864
4751.99 2957
4752.64 2957
4753.29 2919
4753.94 2852
4754.59 2781
4755.24 2812
4755.89 2653
4756.54 2554
4757.19 2521
4757.84 2484
4758.50 2424
4759.15 2366
4759.80 2326
4760.45 2385
4761.10 2393
4761.75 2387
4762.40 2394
4763.05 2434
4763.71 2522
4764.36 2485
4765.01 2507
4765.66 2632
4766.31 2806
4766.96 2856
4767.62 2854
4768.27 2892
4768.92 2906
4769.57 2719
4770.22 2644
4770.87 2564
4771.53 2543
4772.18 2512
4772.83 2383
4773.48 2346
4774.13 2427
4774.79 2381
4775.44 2402
4776.09 2370
4776.74 2368
4777.40 2430
4778.05 2408
4778.70 2590
4779.35 2556
4780.01 2640
4780.66 2644
4781.31 2616
4781.96 2535
4782.62 2583
4783.27 2482
4783.92 2481
4784.57 2453
4785.23 2428
4785.88 2461
4786.53 2459
4787.19 2439
4787.84 2378
4788.49 2312
4789.15 2364
4789.80 2432
4790.45 2433
4791.11 2422
4791.76 2447
4792.41 2351
4793.07 2341
4793.72 2428
4794.37 2407
4795.03 2396
4795.68 2279
4796.33 2266
4796.99 2330
4797.64 2294
4798.29 2224
4798.95 2241
4799.60 2253
4800.26 2229
4800.91 2313
4801.56 2311
4802.22 2303
4802.87 2405
4803.53 2357
4804.18 2454
4804.83 2467
4805.49 2370
4806.14 2399
4806.80 2384
4807.45 2402
4808.11 2385
4808.76 2443
4809.42 2366
4810.07 2366
4810.72 2372
4811.38 2325
4812.03 2347
4812.69 2361
4813.34 2417
4814.00 2445
4814.65 2385
4815.31 2444
4815.96 2469
4816.62 2515
4817.27 2495
4817.93 2624
4818.58 2625
4819.24 2636
4819.89 2623
4820.55 2700
4821.20 2766
4821.86 2804
4822.52 2791
4823.17 2765
4823.83 2826
4824.48 2927
4825.14 3011
4825.79 2995
4826.45 2997
4827.10 3119
4827.76 3001
4828.42 2994
4829.07 2952
4829.73 2733
4830.38 2751
4831.04 2767
4831.70 2881
4832.35 2809
4833.01 2955
4833.66 2892
4834.32 3004
4834.98 3217
4835.63 3432
4836.29 3577
4836.95 3763
4837.60 3844
4838.26 3914
4838.92 3974
4839.57 3959
4840.23 3772
4840.89 3456
4841.54 3454
4842.20 3375
4842.86 3189
4843.51 3129
4844.17 3010
4844.83 2999
4845.48 3019
4846.14 3052
4846.80 3032
4847.45 2981
4848.11 3105
4848.77 3202
4849.43 3205
4850.08 3311
4850.74 3312
4851.40 3297
4852.06 3307
4852.71 3222
4853.37 3153
4854.03 3089
4854.69 3116
4855.34 3279
4856.00 3195
4856.66 3264
4857.32 3571
4857.97 3790
4858.63 3883
4859.29 3896
4859.95 3813
4860.61 3782
4861.26 3884
4861.92 3571
4862.58 3401
4863.24 3426
4863.90 3377
4864.55 3434
4865.21 3417
4865.87 3538
4866.53 3656
4867.19 3469
4867.85 3559
4868.51 3490
4869.16 3352
4869.82 3288
4870.48 3368
4871.14 3250
4871.80 3141
4872.46 3156
4873.12 3077
4873.78 3052
4874.43 3077
4875.09 3158
4875.75 3107
4876.41 3087
4877.07 3000
4877.73 2924
4878.39 3042
4879.05 2988
4879.71 2986
4880.37 2911
4881.03 2964
4881.69 2941
4882.34 2823
4883.00 2701
4883.66 2627
4884.32 2666
4884.98 2575
4885.64 2636
4886.30 2651
4886.96 2711
4887.62 2827
4888.28 2969
4888.94 2843
4889.60 2868
4890.26 3046
4890.92 3145
4891.58 3116
4892.24 3027
4892.90 3025
4893.56 2852
4894.22 2844
4894.88 2844
4895.54 2816
4896.20 2842
4896.86 2801
4897.52 2594
4898.19 2765
4898.85 2670
4899.51 2769
4900.17 2843
4900.83 2810
4901.49 2941
4902.15 2896
4902.81 2726
4903.47 2668
4904.13 2721
4904.79 2645
4905.45 2545
4906.12 2462
4906.78 2464
4907.44 2396
4908.10 2436
4908.76 2515
4909.42 2364
4910.08 2407
4910.74 2447
4911.41 2454
4912.07 2319
4912.73 2319
4913.39 2351
4914.05 2358
4914.71 2310
4915.38 2301
4916.04 2310
4916.70 2188
4917.36 2222
4918.02 2183
4918.68 2263
4919.35 2189
4920.01 2263
4920.67 2278
4921.33 2155
4921.99 2154
4922.66 2234
4923.32 2213
4923.98 2191
4924.64 2213
4925.31 2232
4925.97 2247
4926.63 2294
4927.29 2174
4927.96 2241
4928.62 2141
4929.28 2178
4929.94 2259
4930.61 2278
4931.27 2266
4931.93 2234
4932.59 2264
4933.26 2269
4933.92 2292
4934.58 2292
4935.25 2343
4935.91 2305
4936.57 2244
4937.24 2314
4937.90 2375
4938.56 2318
4939.23 2273
4939.89 2224
4940.55 2211
4941.22 2245
4941.88 2238
4942.54 2234
4943.21 2263
4943.87 2249
4944.53 2236
4945.20 2299
4945.86 2234
4946.52 2143
4947.19 2181
4947.85 2175
4948.52 2126
4949.18 2109
4949.84 2094
4950.51 2070
4951.17 2060
4951.84 2038
4952.50 2082
4953.17 2090
4953.83 2155
4954.49 2129
4955.16 2093
4955.82 2099
4956.49 2066
4957.15 2092
4957.82 2119
4958.48 2100
4959.15 2047
4959.81 2087
4960.47 2084
4961.14 2127
4961.80 2141
4962.47 2124
4963.13 2217
4963.80 2245
4964.46 2222
4965.13 2324
4965.79 2247
4966.46 2333
4967.12 2242
4967.79 2226
4968.45 2178
4969.12 2042
4969.79 2162
4970.45 2187
4971.12 2152
4971.78 2170
4972.45 2144
4973.11 2178
4973.78 2183
4974.44 2183
4975.11 2216
4975.78 2189
4976.44 2181
4977.11 2182
4977.77 2153
4978.44 2128
4979.11 2151
4979.77 2131
4980.44 2225
4981.10 2173
4981.77 2165
4982.44 2252
4983.10 2126
4983.77 2167
4984.43 2241
4985.10 2272
4985.77 2223
4986.43 2205
4987.10 2263
4987.77 2232
4988.43 2222
4989.10 2251
4989.77 2217
4990.43 2239
4991.10 2185
4991.77 2183
4992.43 2135
4993.10 2155
4993.77 2132
4994.43 2151
4995.10 2132
4995.77 2164
4996.44 2114
4997.10 2121
4997.77 2243
4998.44 2122
4999.10 2100
4999.77 2068
5000.44 2125
5001.11 2147
5001.77 2175
5002.44 2176
5003.11 2250
5003.78 2225
5004.44 2293
5005.11 2295
5005.78 2298
5006.45 2356
5007.12 2388
5007.78 2402
5008.45 2457
5009.12 2468
5009.79 2411
5010.46 2376
5011.12 2433
5011.79 2391
5012.46 2407
5013.13 2350
5013.80 2345
5014.47 2424
5015.13 2383
5015.80 2336
5016.47 2442
5017.14 2520
5017.81 2659
5018.48 2798
5019.14 2990
5019.81 3255
5020.48 3551
5021.15 3960
5021.82 4488
5022.49 4801
5023.16 5045
5023.83 5169
5024.50 5101
5025.16 4759
5025.83 4493
5026.50 4066
5027.17 3705
5027.84 3337
5028.51 3006
5029.18 2799
5029.85 2684
5030.52 2581
5031.19 2441
5031.86 2362
5032.53 2269
5033.20 2278
5033.87 2298
5034.54 2243
5035.21 2171
5035.88 2162
5036.54 2183
5037.21 2219
5037.88 2206
5038.55 2178
5039.22 2149
5039.89 2148
5040.56 2112
5041.23 2123
5041.90 2160
5042.58 2127
5043.25 2154
5043.92 2268
5044.59 2248
5045.26 2228
5045.93 2316
5046.60 2271
5047.27 2275
5047.94 2298
5048.61 2352
5049.28 2323
5049.95 2278
5050.62 2228
5051.29 2219
5051.96 2225
5052.63 2132
5053.30 2231
5053.98 2170
5054.65 2169
5055.32 2248
5055.99 2165
5056.66 2129
5057.33 2170
5058.00 2104
5058.67 2210
5059.34 2258
5060.02 2268
5060.69 2292
5061.36 2275
5062.03 2301
5062.70 2291
5063.37 2281
5064.04 2219
5064.72 2178
5065.39 2167
5066.06 2175
5066.73 2198
5067.40 2184
5068.08 2196
5068.75 2137
5069.42 2175
5070.09 2101
5070.76 2108
5071.44 2037
5072.11 2228
5072.78 2182
5073.45 2207
5074.12 2093
5074.80 2188
5075.47 2265
5076.14 2239
5076.81 2210
5077.49 2182
5078.16 2205
5078.83 2287
5079.50 2291
5080.18 2224
5080.85 2214
5081.52 2154
5082.20 2229
5082.87 2315
5083.54 2289
5084.21 2201
5084.89 2179
5085.56 2157
5086.23 2142
5086.91 2230
5087.58 2241
5088.25 2365
5088.93 2401
5089.60 2422
5090.27 2528
5090.95 2621
5091.62 2660
5092.29 2744
5092.97 2630
5093.64 2520
5094.31 2561
5094.99 2483
5095.66 2324
5096.34 2237
5097.01 2236
5097.68 2152
5098.36 2185
5099.03 2155
5099.70 2106
5100.38 2140
5101.05 2152
5101.73 2110
5102.40 2142
5103.08 2222
5103.75 2323
5104.42 2345
5105.10 2316
5105.77 2325
5106.45 2247
5107.12 2290
5107.80 2216
5108.47 2197
5109.15 2264
5109.82 2216
5110.49 2126
5111.17 2040
5111.84 2029
5112.52 2104
5113.19 2052
5113.87 2053
5114.54 2020
5115.22 2073
5115.89 2042
5116.57 2105
5117.24 2131
5117.92 2212
5118.59 2292
5119.27 2404
5119.94 2341
5120.62 2407
5121.30 2400
5121.97 2309
5122.65 2303
5123.32 2171
5124.00 2142
5124.67 2152
5125.35 2179
5126.02 2109
5126.70 2102
5127.38 2057
5128.05 2042
5128.73 2079
5129.40 2126
5130.08 2199
5130.76 2119
5131.43 2089
5132.11 2103
5132.78 2136
5133.46 2151
5134.14 2068
5134.81 2095
5135.49 2091
5136.17 2112
5136.84 2154
5137.52 2143
5138.20 2195
5138.87 2162
5139.55 2272
5140.22 2196
5140.90 2148
5141.58 2082
5142.26 2067
5142.93 2035
5143.61 2082
5144.29 2058
5144.96 2016
5145.64 1943
5146.32 1979
5146.99 1971
5147.67 1928
5148.35 1978
5149.03 1979
5149.70 1976
5150.38 1886
5151.06 1889
5151.73 1902
5152.41 1967
5153.09 2126
5153.77 2027
5154.44 1911
5155.12 1952
5155.80 1918
5156.48 1957
5157.16 1909
5157.83 1861
5158.51 1892
5159.19 1922
5159.87 1991
5160.55 1944
5161.22 1956
5161.90 1979
5162.58 1972
5163.26 1985
5163.94 1966
5164.61 2008
5165.29 2144
5165.97 2093
5166.65 2084
5167.33 2114
5168.01 2092
5168.68 2064
5169.36 2094
5170.04 2091
5170.72 1971
5171.40 2003
5172.08 1993
5172.76 1998
5173.44 1928
5174.11 1954
5174.79 1931
5175.47 1928
5176.15 1955
5176.83 1979
5177.51 2017
5178.19 2006
5178.87 1984
5179.55 1928
5180.23 2002
5180.91 2022
5181.58 2036
5182.26 1985
5182.94 1991
5183.62 1921
5184.30 1955
5184.98 2043
5185.66 1975
5186.34 1940
5187.02 1945
5187.70 1925
5188.38 1931
5189.06 1863
5189.74 1861
5190.42 1871
5191.10 1902
5191.78 1895
5192.46 1866
5193.14 1968
5193.82 1841
5194.50 1926
5195.18 1976
5195.86 1895
5196.54 1859
5197.22 1924
5197.90 1871
5198.58 1866
5199.26 1931
5199.94 1936
5200.63 2068
5201.31 1972
5201.99 2057
5202.67 1996
5203.35 2086
5204.03 2076
5204.71 2024
5205.39 2057
5206.07 2099
5206.75 2100
5207.43 2132
5208.11 2080
5208.80 2117
5209.48 2214
5210.16 2172
5210.84 2123
5211.52 2073
5212.20 2245
5212.88 2225
5213.57 2183
5214.25 2184
5214.93 2176
5215.61 2150
5216.29 2012
5216.97 1967
5217.66 2073
5218.34 2042
5219.02 2082
5219.70 2102
5220.38 2079
5221.06 2033
5221.75 2038
5222.43 2080
5223.11 2102
5223.79 2076
5224.47 2093
5225.16 2045
5225.84 1991
5226.52 1967
5227.20 2009
5227.89 2011
5228.57 1963
5229.25 1955
5229.93 2001
5230.62 1939
5231.30 2026
5231.98 2039
5232.66 2010
5233.35 2036
5234.03 2044
5234.71 2106
5235.40 2065
5236.08 2083
5236.76 2033
5237.44 2078
5238.13 2150
5238.81 2136
5239.49 2106
5240.18 2149
5240.86 2096
5241.54 2125
5242.23 2122
5242.91 2036
5243.59 2044
5244.28 2056
5244.96 2005
5245.64 2033
5246.33 2003
5247.01 1984
5247.70 2069
5248.38 2122
5249.06 2046
5249.75 2096
5250.43 2091
5251.11 2089
5251.80 2088
5252.48 2004
5253.17 1959
5253.85 1976
5254.53 2046
5255.22 1994
5255.90 1968
5256.59 1911
5257.27 1934
5257.96 1868
5258.64 1906
5259.32 1906
5260.01 2003
5260.69 2110
5261.38 2078
5262.06 2126
5262.75 2126
5263.43 2187
5264.12 2255
5264.80 2234
5265.49 2288
5266.17 2208
5266.86 2167
5267.54 2188
5268.23 2110
5268.91 2089
5269.60 2096
5270.28 2105
5270.97 2135
5271.65 2098
5272.34 2096
5273.02 2118
5273.71 2079
5274.39 2080
5275.08 2145
5275.76 2178
5276.45 2055
5277.14 2079
5277.82 2191
5278.51 2157
5279.19 2260
5279.88 2332
5280.56 2389
5281.25 2531
5281.94 2495
5282.62 2529
5283.31 2602
5283.99 2585
5284.68 2552
5285.37 2470
5286.05 2288
5286.74 2183
5287.43 2156
5288.11 2120
5288.80 2097
5289.48 2181
5290.17 2161
5290.86 2133
5291.54 2196
5292.23 2203
5292.92 2187
5293.60 2153
5294.29 2064
5294.98 2134
5295.66 2197
5296.35 2131
5297.04 2138
5297.72 2175
5298.41 2196
5299.10 2265
5299.79 2153
5300.47 2094
5301.16 2043
5301.85 2105
5302.53 2164
5303.22 2136
5303.91 2133
5304.60 2180
5305.28 2112
5305.97 2148
5306.66 2141
5307.35 2086
5308.03 2093
5308.72 2177
5309.41 2201
5310.10 2141
5310.78 2118
5311.47 2161
5312.16 2199
5312.85 2164
5313.54 2157
5314.22 2160
5314.91 2133
5315.60 2166
5316.29 2086
5316.98 2140
5317.66 2237
5318.35 2189
5319.04 2266
5319.73 2312
5320.42 2323
5321.11 2331
5321.80 2435
5322.48 2401
5323.17 2345
5323.86 2232
5324.55 2292
5325.24 2240
5325.93 2188
5326.62 2145
5327.30 2139
5327.99 2212
5328.68 2216
5329.37 2233
5330.06 2199
5330.75 2231
5331.44 2325
5332.13 2349
5332.82 2347
5333.51 2336
5334.20 2313
5334.88 2366
5335.57 2381
5336.26 2343
5336.95 2417
5337.64 2295
5338.33 2300
5339.02 2285
5339.71 2400
5340.40 2487
5341.09 2490
5341.78 2694
5342.47 2703
5343.16 2674
5343.85 2713
5344.54 2800
5345.23 2691
5345.92 2700
5346.61 2795
5347.30 2841
5347.99 2872
5348.68 3021
5349.37 3296
5350.06 3603
5350.75 3857
5351.44 4086
5352.13 4059
5352.82 4027
5353.51 3900
5354.20 3645
5354.90 3445
5355.59 3036
5356.28 2832
5356.97 2730
5357.66 2558
5358.35 2468
5359.04 2407
5359.73 2304
5360.42 2349
5361.11 2302
5361.80 2199
5362.49 2274
5363.19 2202
5363.88 2185
5364.57 2074
5365.26 2141
5365.95 2111
5366.64 2045
5367.33 2106
5368.03 2088
5368.72 2059
5369.41 2087
5370.10 2030
5370.79 2022
5371.48 2079
5372.18 2025
5372.87 1994
5373.56 2057
5374.25 2066
5374.94 2091
5375.63 2092
5376.33 2037
5377.02 2174
5377.71 2160
5378.40 2136
5379.10 2151
5379.79 2093
5380.48 2100
5381.17 2054
5381.86 2065
5382.56 2083
5383.25 2202
5383.94 2080
5384.63 2077
5385.33 2047
5386.02 2120
5386.71 2118
5387.40 2153
5388.10 2281
5388.79 2286
5389.48 2280
5390.18 2316
5390.87 2381
5391.56 2447
5392.26 2357
5392.95 2378
5393.64 2329
5394.33 2305
5395.03 2250
5395.72 2189
5396.41 2156
5397.11 2151
5397.80 2031
5398.49 2028
5399.19 2047
5399.88 2091
5400.58 2065
5401.27 2073
5401.96 2118
5402.66 2064
5403.35 2182
5404.04 2069
5404.74 2145
5405.43 2153
5406.13 2093
5406.82 2134
5407.51 2168
5408.21 2074
5408.90 2047
5409.60 2107
5410.29 2087
5410.98 2120
5411.68 2115
5412.37 2047
5413.07 2039
5413.76 2094
5414.46 2144
5415.15 2067
5415.84 2102
5416.54 2077
5417.23 2025
5417.93 2051
5418.62 2178
5419.32 2143
5420.01 2228
5420.71 2309
5421.40 2223
5422.10 2259
5422.79 2353
5423.49 2310
5424.18 2299
5424.88 2273
5425.57 2263
5426.27 2140
5426.96 2153
5427.66 2178
5428.35 2128
5429.05 2120
5429.74 2113
5430.44 2120
5431.14 2144
5431.83 2126
5432.53 2195
5433.22 2238
5433.92 2122
5434.61 2205
5435.31 2243
5436.01 2214
5436.70 2274
5437.40 2462
5438.09 2457
5438.79 2347
5439.49 2286
5440.18 2230
5440.88 2210
5441.57 2250
5442.27 2247
5442.97 2294
5443.66 2358
5444.36 2442
5445.06 2525
5445.75 2730
5446.45 2951
5447.15 2939
5447.84 2983
5448.54 3121
5449.24 3186
5449.93 3158
5450.63 3133
5451.33 2936
5452.02 2782
5452.72 2759
5453.42 2667
5454.11 2530
5454.81 2451
5455.51 2355
5456.20 2334
5456.90 2337
5457.60 2352
5458.30 2388
5458.99 2428
5459.69 2386
5460.39 2461
5461.09 2404
5461.78 2464
5462.48 2503
5463.18 2503
5463.88 2555
5464.57 2629
5465.27 2705
5465.97 2659
5466.67 2595
5467.36 2458
5468.06 2513
5468.76 2561
5469.46 2492
5470.16 2470
5470.85 2568
5471.55 2646
5472.25 2611
5472.95 2650
5473.65 2779
5474.35 2880
5475.04 2837
5475.74 2797
5476.44 2760
5477.14 2801
5477.84 2932
5478.54 3127
5479.23 3165
5479.93 3248
5480.63 3507
5481.33 3675
5482.03 3594
5482.73 3521
5483.43 3560
5484.13 3337
5484.83 3117
5485.52 3117
5486.22 3182
5486.92 2968
5487.62 2944
5488.32 2945
5489.02 2922
5489.72 2921
5490.42 2966
5491.12 3001
5491.82 3034
5492.52 3082
5493.22 3091
5493.92 3129
5494.62 3279
5495.31 3289
5496.01 3241
5496.71 3161
5497.41 3226
5498.11 3487
5498.81 3642
5499.51 4033
5500.21 4409
5500.91 4799
5501.61 5014
5502.31 5164
5503.01 5040
5503.71 4922
5504.41 4479
5505.11 4139
5505.81 3823
5506.51 3498
5507.22 3330
5507.92 3304
5508.62 3195
5509.32 3095
5510.02 3016
5510.72 2973
5511.42 2969
5512.12 2925
5512.82 2921
5513.52 2974
5514.22 2995
5514.92 2983
5515.62 2905
5516.32 2826
5517.03 2899
5517.73 2922
5518.43 2875
5519.13 3058
5519.83 3127
5520.53 3151
5521.23 3316
5521.93 3272
5522.63 3155
5523.34 3074
5524.04 2969
5524.74 2819
5525.44 2720
5526.14 2674
5526.84 2604
5527.55 2478
5528.25 2514
5528.95 2408
5529.65 2450
5530.35 2450
5531.05 2402
5531.76 2345
5532.46 2402
5533.16 2400
5533.86 2463
5534.56 2406
5535.27 2459
5535.97 2388
5536.67 2375
5537.37 2409
5538.08 2337
5538.78 2257
5539.48 2238
5540.18 2307
5540.89 2250
5541.59 2238
5542.29 2284
5542.99 2355
5543.70 2328
5544.40 2412
5545.10 2436
5545.80 2474
5546.51 2566
5547.21 2579
5547.91 2705
5548.62 2734
5549.32 2621
5550.02 2551
5550.73 2508
5551.43 2415
5552.13 2358
5552.84 2268
5553.54 2229
5554.24 2253
5554.95 2196
5555.65 2090
5556.35 2122
5557.06 2146
5557.76 2208
5558.46 2217
5559.17 2218
5559.87 2243
5560.57 2230
5561.28 2242
5561.98 2228
5562.69 2235
5563.39 2276
5564.09 2186
5564.80 2227
5565.50 2228
5566.21 2317
5566.91 2293
5567.61 2241
5568.32 2276
5569.02 2220
5569.73 2176
5570.43 2117
5571.14 2202
5571.84 2245
5572.54 2254
5573.25 2212
5573.95 2278
5574.66 2393
5575.36 2321
5576.07 2416
5576.77 2328
5577.48 2360
5578.18 2371
5578.89 2344
5579.59 2313
5580.30 2269
5581.00 2233
5581.71 2258
5582.41 2193
5583.12 2216
5583.82 2196
5584.53 2168
5585.23 2135
5585.94 2113
5586.64 2176
5587.35 2132
5588.06 2096
5588.76 2053
5589.47 2101
5590.17 2120
5590.88 2083
5591.58 2077
5592.29 2039
5592.99 2131
5593.70 2098
5594.41 2156
5595.11 2013
5595.82 2022
5596.52 2040
5597.23 2014
5597.94 2054
5598.64 2011
5599.35 2086
5600.06 2050
5600.76 1981
5601.47 1966
5602.17 1970
5602.88 1935
5603.59 1970
5604.29 1954
5605.00 1973
5605.71 2022
5606.41 2043
5607.12 1954
5607.83 1952
5608.53 1963
5609.24 1984
5609.95 1986
5610.65 1998
5611.36 2004
5612.07 2074
5612.78 2050
5613.48 1976
5614.19 1956
5614.90 1947
5615.60 1991
5616.31 1988
5617.02 1980
5617.73 1979
5618.43 1966
5619.14 1976
5619.85 1981
5620.56 2020
5621.26 2038
5621.97 2010
5622.68 1976
5623.39 1939
5624.09 1934
5624.80 1961
5625.51 1979
5626.22 2009
5626.93 1961
5627.63 1941
5628.34 1938
5629.05 1978
5629.76 2023
5630.47 2000
5631.17 1940
5631.88 1976
5632.59 2006
5633.30 2004
5634.01 2009
5634.72 1997
5635.42 2059
5636.13 1973
5636.84 2071
5637.55 2042
5638.26 2010
5638.97 2041
5639.68 2100
5640.39 2089
5641.09 2123
5641.80 2132
5642.51 2182
5643.22 2120
5643.93 2152
5644.64 2091
5645.35 2117
5646.06 2115
5646.77 2066
5647.48 2079
5648.19 2073
5648.89 2070
5649.60 2089
5650.31 2117
5651.02 2066
5651.73 2060
5652.44 2114
5653.15 2128
5653.86 2138
5654.57 2092
5655.28 2059
5655.99 2118
5656.70 2224
5657.41 2248
5658.12 2227
5658.83 2287
5659.54 2334
5660.25 2260
5660.96 2258
5661.67 2247
5662.38 2188
5663.09 2166
5663.80 2237
5664.51 2184
5665.22 2179
5665.93 2073
5666.64 2103
5667.35 2086
5668.06 2117
5668.77 2173
5669.48 2289
5670.19 2342
5670.91 2290
5671.62 2294
5672.33 2333
5673.04 2231
5673.75 2291
5674.46 2249
5675.17 2171
5675.88 2153
5676.59 2108
5677.30 2089
5678.01 2133
5678.73 2154
5679.44 2117
5680.15 2094
5680.86 2193
5681.57 2091
5682.28 2094
5682.99 2227
5683.71 2265
5684.42 2240
5685.13 2317
5685.84 2245
5686.55 2230
5687.26 2191
5687.98 2197
5688.69 2170
5689.40 2116
5690.11 2161
5690.82 2092
5691.54 2149
5692.25 2126
5692.96 2046
5693.67 2096
5694.38 2034
5695.10 2055
5695.81 2030
5696.52 2018
5697.23 1984
5697.95 2045
5698.66 2047
5699.37 1985
5700.08 1956
5700.80 1996
5701.51 2064
5702.22 2064
5702.93 2064
5703.65 1998
5704.36 2003
5705.07 2011
5705.78 2016
5706.50 1955
5707.21 1972
5707.92 1973
5708.64 2048
5709.35 2088
5710.06 2051
5710.78 2039
5711.49 2028
5712.20 1972
5712.92 2030
5713.63 2054
5714.34 2036
5715.06 1994
5715.77 2023
5716.48 2002
5717.20 2064
5717.91 2093
5718.62 2076
5719.34 2062
5720.05 2081
5720.77 2106
5721.48 2100
5722.19 2094
5722.91 2126
5723.62 2161
5724.33 2265
5725.05 2277
5725.76 2418
5726.48 2496
5727.19 2609
5727.91 2768
5728.62 2766
5729.33 2918
5730.05 2977
5730.76 2910
5731.48 2685
5732.19 2530
5732.91 2491
5733.62 2434
5734.34 2374
5735.05 2292
5735.77 2293
5736.48 2270
5737.20 2196
5737.91 2173
5738.63 2145
5739.34 2105
5740.06 2121
5740.77 2164
5741.49 2144
5742.20 2188
5742.92 2124
5743.63 2066
5744.35 2052
5745.06 2122
5745.78 2136
5746.49 2122
5747.21 2156
5747.92 2149
5748.64 2163
5749.35 2164
5750.07 2183
5750.79 2170
5751.50 2301
5752.22 2362
5752.93 2457
5753.65 2538
5754.36 2640
5755.08 2640
5755.80 2771
5756.51 2677
5757.23 2594
5757.95 2525
5758.66 2419
5759.38 2445
5760.09 2339
5760.81 2278
5761.53 2292
5762.24 2314
5762.96 2277
5763.68 2285
5764.39 2279
5765.11 2317
5765.83 2308
5766.54 2330
5767.26 2397
5767.98 2312
5768.69 2330
5769.41 2369
5770.13 2380
5770.84 2366
5771.56 2444
5772.28 2461
5772.99 2445
5773.71 2418
5774.43 2438
5775.15 2435
5775.86 2419
5776.58 2482
5777.30 2570
5778.01 2462
5778.73 2495
5779.45 2604
5780.17 2596
5780.88 2555
5781.60 2565
5782.32 2591
5783.04 2522
5783.76 2591
5784.47 2610
5785.19 2599
5785.91 2645
5786.63 2704
5787.34 2712
5788.06 2787
5788.78 2719
5789.50 2788
5790.22 2882
5790.94 2925
5791.65 3004
5792.37 3089
5793.09 3163
5793.81 3230
5794.53 3196
5795.25 3300
5795.96 3268
5796.68 3506
5797.40 3664
5798.12 4028
5798.84 4734
5799.56 5639
5800.28 6537
5800.99 7461
5801.71 8010
5802.43 8092
5803.15 7844
5803.87 7111
5804.59 6250
5805.31 5368
5806.03 4784
5806.75 4322
5807.47 3930
5808.18 3702
5808.90 3606
5809.62 3526
5810.34 3481
5811.06 3395
5811.78 3398
5812.50 3379
5813.22 3404
5813.94 3359
5814.66 3344
5815.38 3398
5816.10 3418
5816.82 3451
5817.54 3468
5818.26 3449
5818.98 3439
5819.70 3425
5820.42 3289
5821.14 3359
5821.86 3233
5822.58 3119
5823.30 3009
5824.02 3004
5824.74 2917
5825.46 2913
5826.18 2780
5826.90 2804
5827.62 2816
5828.34 2804
5829.06 2746
5829.78 2778
5830.50 2731
5831.22 2717
5831.95 2693
5832.67 2683
5833.39 2681
5834.11 2688
5834.83 2777
5835.55 2722
5836.27 2717
5836.99 2707
5837.71 2737
5838.43 2650
5839.15 2735
5839.88 2728
5840.60 2733
5841.32 2734
5842.04 2674
5842.76 2599
5843.48 2676
5844.20 2612
5844.93 2517
5845.65 2446
5846.37 2465
5847.09 2503
5847.81 2495
5848.53 2405
5849.26 2460
5849.98 2483
5850.70 2527
5851.42 2476
5852.14 2437
5852.87 2599
5853.59 2710
5854.31 2505
5855.03 2494
5855.75 2426
5856.48 2495
5857.20 2534
5857.92 2499
5858.64 2489
5859.37 2357
5860.09 2383
5860.81 2435
5861.53 2452
5862.26 2498
5862.98 2365
5863.70 2333
5864.42 2378
5865.15 2520
5865.87 2449
5866.59 2480
5867.31 2492
5868.04 2444
5868.76 2353
5869.48 2402
5870.21 2467
5870.93 2482
5871.65 2491
5872.38 2474
5873.10 2429
5873.82 2420
5874.55 2542
5875.27 2616
5875.99 2515
5876.72 2474
5877.44 2548
5878.16 2606
5878.89 2604
5879.61 2574
5880.33 2581
5881.06 2669
5881.78 2656
5882.51 2641
5883.23 2644
5883.95 2599
5884.68 2622
5885.40 2636
5886.13 2686
5886.85 2732
5887.57 2615
5888.30 2629
5889.02 2660
5889.75 2565
5890.47 2464
5891.20 2546
5891.92 2604
5892.64 2533
5893.37 2425
5894.09 2415
5894.82 2544
5895.54 2553
5896.27 2458
5896.99 2574
5897.72 2520
5898.44 2456
5899.17 2496
5899.89 2540
5900.62 2495
5901.34 2579
5902.07 2611
5902.79 2664
5903.52 2583
5904.24 2633
5904.97 2587
5905.69 2630
5906.42 2655
5907.14 2614
5907.87 2612
5908.59 2625
5909.32 2621
5910.04 2640
5910.77 2614
5911.50 2693
5912.22 2746
5912.95 2720
5913.67 2653
5914.40 2613
5915.12 2665
5915.85 2717
5916.58 2778
5917.30 2821
5918.03 2804
5918.75 2764
5919.48 2749
5920.21 2837
5920.93 2885
5921.66 2811
5922.39 2861
5923.11 2841
5923.84 2976
5924.56 2962
5925.29 2921
5926.02 2967
5926.74 3021
5927.47 3014
5928.20 3084
5928.92 3105
5929.65 3109
5930.38 3152
5931.10 3191
5931.83 3221
5932.56 3169
5933.28 3270
5934.01 3282
5934.74 3374
5935.47 3382
5936.19 3511
5936.92 3469
5937.65 3604
5938.37 3728
5939.10 3799
5939.83 3889
5940.56 3844
5941.28 3850
5942.01 3858
5942.74 3978
5943.47 3913
5944.19 4043
5944.92 4058
5945.65 3944
5946.38 4009
5947.11 3971
5947.83 4048
5948.56 4141
5949.29 4223
5950.02 4297
5950.74 4483
5951.47 4614
5952.20 4828
5952.93 4882
5953.66 4970
5954.39 5020
5955.11 5034
5955.84 4906
5956.57 4998
5957.30 4938
5958.03 4981
5958.76 4826
5959.48 4878
5960.21 4897
5960.94 5046
5961.67 4951
5962.40 4880
5963.13 4981
5963.86 5058
5964.59 5339
5965.31 5550
5966.04 5639
5966.77 6017
5967.50 6294
5968.23 6309
5968.96 6518
5969.69 6620
5970.42 6632
5971.15 6423
5971.88 6399
5972.61 6352
5973.34 6332
5974.06 6059
5974.79 6102
5975.52 6231
5976.25 6266
5976.98 6241
5977.71 6166
5978.44 6440
5979.17 6659
5979.90 6851
5980.63 7128
5981.36 7212
5982.09 7319
5982.82 7571
5983.55 7566
5984.28 7553
5985.01 7534
5985.74 7582
5986.47 7611
5987.20 7472
5987.93 7506
5988.66 7436
5989.39 7557
5990.12 7570
5990.85 7777
5991.58 7580
5992.32 7854
5993.05 8013
5993.78 8220
5994.51 8248
5995.24 8317
5995.97 8324
5996.70 8543
5997.43 8791
5998.16 8774
5998.89 8738
5999.62 8878
6000.35 8655
6001.09 8645
6001.82 8538
6002.55 8321
6003.28 8263
6004.01 8099
6004.74 8123
6005.47 7969
6006.20 7976
6006.94 8286
6007.67 8245
6008.40 8841
6009.13 9755
6009.86 10944
6010.59 12807
6011.33 14870
6012.06 17552
6012.79 20203
6013.52 22840
6014.25 24257
6014.98 25169
6015.72 24969
6016.45 23965
6017.18 22118
6017.91 19771
6018.64 17320
6019.38 14997
6020.11 13018
6020.84 11122
6021.57 9781
6022.31 8661
6023.04 7770
6023.77 7153
6024.50 6664
6025.24 6312
6025.97 6007
6026.70 5962
6027.43 5773
6028.17 5705
6028.90 5605
6029.63 5515
6030.37 5412
6031.10 5243
6031.83 5168
6032.56 5166
6033.30 5049
6034.03 4939
6034.76 4815
6035.50 4726
6036.23 4796
6036.96 4822
6037.70 4756
6038.43 4867
6039.16 4989
6039.90 5180
6040.63 5275
6041.36 5350
6042.10 5493
6042.83 5418
6043.56 5510
6044.30 5558
6045.03 5555
6045.77 5500
6046.50 5535
6047.23 5646
6047.97 5678
6048.70 5712
6049.44 5902
6050.17 6038
6050.90 6213
6051.64 6484
6052.37 6760
6053.11 6905
6053.84 7172
6054.57 7366
6055.31 7212
6056.04 6945
6056.78 6824
6057.51 6566
6058.25 6528
6058.98 6334
6059.72 6246
6060.45 6173
6061.19 6101
6061.92 6042
6062.66 5941
6063.39 5968
6064.13 5866
6064.86 5798
6065.60 5817
6066.33 5759
6067.07 5689
6067.80 5715
6068.54 5640
6069.27 5549
6070.01 5488
6070.74 5401
6071.48 5304
6072.21 5293
6072.95 5083
6073.68 4979
6074.42 4983
6075.15 4960
6075.89 4954
6076.63 4933
6077.36 4859
6078.10 4855
6078.83 4939
6079.57 4751
6080.30 4861
6081.04 4795
6081.78 4730
6082.51 4717
6083.25 4618
6083.98 4534
6084.72 4485
6085.46 4376
6086.19 4353
6086.93 4318
6087.67 4415
6088.40 4344
6089.14 4399
6089.88 4463
6090.61 4375
6091.35 4425
6092.09 4385
6092.82 4297
6093.56 4380
6094.30 4361
6095.03 4267
6095.77 4291
6096.51 4281
6097.24 4197
6097.98 4192
6098.72 4072
6099.45 4040
6100.19 3999
6100.93 3969
6101.67 4014
6102.40 4027
6103.14 4047
6103.88 4031
6104.61 3948
6105.35 3947
6106.09 3904
6106.83 3853
6107.56 3844
6108.30 3829
6109.04 3918
6109.78 3909
6110.51 3968
6111.25 3959
6111.99 3986
6112.73 4083
6113.47 4025
6114.20 4007
6114.94 4019
6115.68 3962
6116.42 4007
6117.16 4092
6117.89 4058
6118.63 4109
6119.37 4141
6120.11 4070
6120.85 4065
6121.59 4032
6122.32 4032
6123.06 4144
6123.80 4130
6124.54 4259
6125.28 4314
6126.02 4358
6126.76 4402
6127.49 4348
6128.23 4336
6128.97 4365
6129.71 4275
6130.45 4409
6131.19 4449
6131.93 4499
6132.67 4382
6133.41 4470
6134.15 4384
6134.88 4536
6135.62 4601
6136.36 4646
6137.10 4628
6137.84 4633
6138.58 4651
6139.32 4652
6140.06 4771
6140.80 4686
6141.54 4705
6142.28 4762
6143.02 4737
6143.76 4847
6144.50 4818
6145.24 4793
6145.98 4834
6146.72 4894
6147.46 4852
6148.20 4983
6148.94 5084
6149.68 4974
6150.42 5127
6151.16 5114
6151.90 5105
6152.64 5246
6153.38 5253
6154.12 5183
6154.86 5290
6155.60 5404
6156.34 5329
6157.08 5471
6157.82 5637
6158.56 5583
6159.30 5639
6160.04 5770
6160.78 5930
6161.52 5884
6162.27 6166
6163.01 6405
6163.75 6811
6164.49 7198
6165.23 7485
6165.97 7874
6166.71 8251
6167.45 8567
6168.19 8679
6168.94 8770
6169.68 8536
6170.42 8300
6171.16 8280
6171.90 8000
6172.64 7657
6173.38 7622
6174.13 7655
6174.87 7528
6175.61 7472
6176.35 7443
6177.09 7425
6177.83 7496
6178.58 7577
6179.32 7707
6180.06 7685
6180.80 7740
6181.54 7822
6182.28 7914
6183.03 8060
6183.77 8052
6184.51 8068
6185.25 8216
6186.00 8152
6186.74 8188
6187.48 8359
6188.22 8561
6188.97 8708
6189.71 8947
6190.45 9172
6191.19 9304
6191.94 9536
6192.68 9913
6193.42 10289
6194.16 10465
6194.91 10365
6195.65 10331
6196.39 10353
6197.13 10158
6197.88 10075
6198.62 10184
6199.36 10371
6200.11 10178
6200.85 10274
6201.59 10319
6202.34 10634
6203.08 11054
6203.82 11874
6204.57 13102
6205.31 15441
6206.05 18476
6206.80 23001
6207.54 28378
6208.28 33956
6209.03 39504
6209.77 43396
6210.52 45142
6211.26 44551
6212.00 42714
6212.75 39039
6213.49 34417
6214.23 29518
6214.98 24757
6215.72 20719
6216.47 17217
6217.21 14648
6217.95 12569
6218.70 10879
6219.44 9920
6220.19 9180
6220.93 8807
6221.68 8297
6222.42 8159
6223.17 8009
6223.91 7998
6224.65 8006
6225.40 7898
6226.14 7749
6226.89 7449
6227.63 7112
6228.38 6645
6229.12 6338
6229.87 5933
6230.61 5435
6231.36 5306
6232.10 5207
6232.85 5094
6233.59 5106
6234.34 5245
6235.08 5204
6235.83 5181
6236.57 5298
6237.32 5393
6238.06 5454
6238.81 5473
6239.56 5546
6240.30 5547
6241.05 5552
6241.79 5643
6242.54 5725
6243.28 5785
6244.03 5950
6244.77 6085
6245.52 6213
6246.27 6486
6247.01 6810
6247.76 7192
6248.50 7553
6249.25 7799
6250.00 8009
6250.74 8148
6251.49 7985
6252.23 7786
6252.98 7489
6253.73 7147
6254.47 6987
6255.22 6831
6255.97 6604
6256.71 6640
6257.46 6655
6258.21 6577
6258.95 6509
6259.70 6427
6260.45 6569
6261.19 6454
6261.94 6488
6262.69 6336
6263.43 6496
6264.18 6357
6264.93 6307
6265.67 6280
6266.42 6253
6267.17 6099
6267.92 6183
6268.66 6190
6269.41 6196
6270.16 6243
6270.90 6246
6271.65 6277
6272.40 6191
6273.15 6385
6273.89 6267
6274.64 6457
6275.39 6592
6276.14 6741
6276.89 7001
6277.63 7051
6278.38 7180
6279.13 7227
6279.88 7050
6280.62 6693
6281.37 6448
6282.12 6274
6282.87 6089
6283.62 5863
6284.36 5686
6285.11 5355
6285.86 5312
6286.61 5355
6287.36 5310
6288.11 5459
6288.85 5531
6289.60 5558
6290.35 5478
6291.10 5612
6291.85 5483
6292.60 5246
6293.35 5107
6294.09 4926
6294.84 4777
6295.59 4761
6296.34 4782
6297.09 4772
6297.84 4862
6298.59 4727
6299.34 4532
6300.09 4595
6300.83 4575
6301.58 4607
6302.33 4634
6303.08 4631
6303.83 4673
6304.58 4719
6305.33 4634
6306.08 4596
6306.83 4539
6307.58 4571
6308.33 4578
6309.08 4614
6309.83 4539
6310.58 4494
6311.33 4540
6312.08 4553
6312.83 4517
6313.58 4626
6314.33 4743
6315.08 4646
6315.83 4545
6316.58 4652
6317.33 4697
6318.08 4630
6318.83 4604
6319.58 4519
6320.33 4595
6321.08 4557
6321.83 4405
6322.58 4362
6323.33 4302
6324.08 4195
6324.83 4211
6325.58 4069
6326.33 4056
6327.08 3953
6327.83 3977
6328.58 3926
6329.33 3953
6330.08 3920
6330.84 3964
6331.59 3903
6332.34 3795
6333.09 3814
6333.84 3776
6334.59 3768
6335.34 3894
6336.09 3814
6336.84 3771
6337.60 3779
6338.35 3656
6339.10 3735
6339.85 3761
6340.60 3821
6341.35 3807
6342.10 3731
6342.86 3767
6343.61 3665
6344.36 3743
6345.11 3728
6345.86 3859
6346.61 3826
6347.37 3814
6348.12 3869
6348.87 3935
6349.62 3965
6350.37 3987
6351.13 4116
6351.88 4246
6352.63 4419
6353.38 4585
6354.14 4630
6354.89 4618
6355.64 4636
6356.39 4557
6357.14 4420
6357.90 4273
6358.65 4277
6359.40 4204
6360.16 4044
6360.91 3992
6361.66 3984
6362.41 4016
6363.17 3982
6363.92 3895
6364.67 3865
6365.42 3884
6366.18 3917
6366.93 3914
6367.68 3925
6368.44 3889
6369.19 3849
6369.94 3871
6370.70 3923
6371.45 3828
6372.20 3730
6372.96 3814
6373.71 3729
6374.46 3648
6375.22 3722
6375.97 3765
6376.72 3851
6377.48 3677
6378.23 3696
6378.99 3682
6379.74 3696
6380.49 3742
6381.25 3785
6382.00 3874
6382.75 3926
6383.51 3842
6384.26 3811
6385.02 3797
6385.77 3688
6386.53 3763
6387.28 3690
6388.03 3523
6388.79 3459
6389.54 3518
6390.30 3426
6391.05 3446
6391.81 3441
6392.56 3495
6393.31 3509
6394.07 3435
6394.82 3401
6395.58 3318
6396.33 3490
6397.09 3441
6397.84 3528
6398.60 3321
6399.35 3336
6400.11 3384
6400.86 3351
6401.62 3223
6402.37 3200
6403.13 3222
6403.88 3238
6404.64 3145
6405.39 3164
6406.15 3286
6406.90 3272
6407.66 3223
6408.42 3420
6409.17 3342
6409.93 3405
6410.68 3360
6411.44 3378
6412.19 3326
6412.95 3366
6413.71 3283
6414.46 3269
6415.22 3206
6415.97 3179
6416.73 3182
6417.48 3282
6418.24 3202
6419.00 3262
6419.75 3199
6420.51 3227
6421.27 3291
6422.02 3291
6422.78 3248
6423.53 3216
6424.29 3230
6425.05 3321
6425.80 3294
6426.56 3304
6427.32 3312
6428.07 3202
6428.83 3262
6429.59 3325
6430.34 3285
6431.10 3349
6431.86 3309
6432.61 3319
6433.37 3434
6434.13 3384
6434.89 3314
6435.64 3317
6436.40 3413
6437.16 3477
6437.91 3486
6438.67 3419
6439.43 3475
6440.19 3551
6440.94 3580
6441.70 3488
6442.46 3472
6443.22 3589
6443.97 3532
6444.73 3533
6445.49 3556
6446.25 3427
6447.00 3496
6447.76 3546
6448.52 3621
6449.28 3582
6450.04 3544
6450.79 3630
6451.55 3528
6452.31 3555
6453.07 3680
6453.83 3675
6454.58 3703
6455.34 3690
6456.10 3763
6456.86 3803
6457.62 3857
6458.38 3766
6459.13 3718
6459.89 3790
6460.65 3889
6461.41 3995
6462.17 3884
6462.93 3874
6463.69 3999
6464.44 3995
6465.20 4004
6465.96 4059
6466.72 4107
6467.48 4080
6468.24 4144
6469.00 4144
6469.76 4172
6470.52 4280
6471.28 4326
6472.03 4348
6472.79 4492
6473.55 4418
6474.31 4365
6475.07 4438
6475.83 4460
6476.59 4426
6477.35 4502
6478.11 4520
6478.87 4590
6479.63 4637
6480.39 4679
6481.15 4721
6481.91 4790
6482.67 4837
6483.43 4956
6484.19 5002
6484.95 5181
6485.71 5190
6486.47 5252
6487.23 5293
6487.99 5335
6488.75 5416
6489.51 5514
6490.27 5720
6491.03 5689
6491.79 5857
6492.55 6103
6493.31 6391
6494.07 6616
6494.83 6627
6495.59 6776
6496.35 6807
6497.11 6789
6497.87 6883
6498.64 6739
6499.40 6747
6500.16 6749
6500.92 6727
6501.68 6756
6502.44 6858
6503.20 6900
6503.96 6953
6504.72 7093
6505.48 7181
6506.25 7275
6507.01 7462
6507.77 7573
6508.53 7866
6509.29 8077
6510.05 8229
6510.81 8343
6511.57 8357
6512.34 8348
6513.10 8297
6513.86 8241
6514.62 8176
6515.38 8210
6516.15 8250
6516.91 8232
6517.67 8362
6518.43 8428
6519.19 8474
6519.95 8780
6520.72 9091
6521.48 9167
6522.24 9341
6523.00 9497
6523.77 9871
6524.53 10412
6525.29 11273
6526.05 11862
6526.81 12833
6527.58 13569
6528.34 14376
6529.10 14485
6529.86 14784
6530.63 14759
6531.39 14498
6532.15 14464
6532.92 15031
6533.68 16230
6534.44 18599
6535.20 21572
6535.97 25436
6536.73 28334
6537.49 30146
6538.26 30898
6539.02 29847
6539.78 27408
6540.55 24897
6541.31 21825
6542.07 18507
6542.84 15859
6543.60 13607
6544.36 11758
6545.13 10311
6545.89 9389
6546.65 8477
6547.42 7881
6548.18 7403
6548.94 7219
6549.71 6897
6550.47 6878
6551.24 6732
6552.00 6688
6552.76 6643
6553.53 6465
6554.29 6414
6555.06 6199
6555.82 6163
6556.58 5973
6557.35 5847
6558.11 5680
6558.88 5747
6559.64 5725
6560.41 5763
6561.17 6001
6561.93 6229
6562.70 6336
6563.46 6573
6564.23 6677
6564.99 6883
6565.76 7016
6566.52 7043
6567.29 6986
6568.05 7011
6568.82 6921
6569.58 6903
6570.35 6823
6571.11 6926
6571.88 7110
6572.64 7301
6573.41 7327
6574.17 7544
6574.94 7855
6575.70 7939
6576.47 7968
6577.23 8273
6578.00 8404
6578.76 8514
6579.53 8612
6580.29 8750
6581.06 8722
6581.83 8640
6582.59 8550
6583.36 8503
6584.12 8358
6584.89 8210
6585.65 8150
6586.42 7845
6587.19 7915
6587.95 7830
6588.72 7741
6589.48 8011
6590.25 8258
6591.02 8436
6591.78 8747
6592.55 9176
6593.32 9791
6594.08 10599
6594.85 11419
6595.61 11933
6596.38 12335
6597.15 12314
6597.91 11918
6598.68 11520
6599.45 10732
6600.21 10029
6600.98 9268
6601.75 8521
6602.51 7995
6603.28 7571
6604.05 7222
6604.82 6902
6605.58 6779
6606.35 6528
6607.12 6471
6607.88 6422
6608.65 6334
6609.42 6215
6610.19 6162
6610.95 5974
6611.72 5860
6612.49 5819
6613.25 5793
6614.02 5655
6614.79 5452
6615.56 5377
6616.32 5453
6617.09 5412
6617.86 5299
6618.63 5334
6619.40 5435
6620.16 5308
6620.93 5286
6621.70 5316
6622.47 5440
6623.24 5413
6624.00 5413
6624.77 5357
6625.54 5315
6626.31 5260
6627.08 5309
6627.84 5216
6628.61 5192
6629.38 5086
6630.15 5251
6630.92 5309
6631.69 5463
6632.46 5769
6633.22 6031
6633.99 6395
6634.76 6612
6635.53 6743
6636.30 6692
6637.07 6721
6637.84 6583
6638.61 6395
6639.37 6130
6640.14 5769
6640.91 5633
6641.68 5380
6642.45 5232
6643.22 5176
6643.99 4947
6644.76 4929
6645.53 4850
6646.30 4755
6647.07 4738
6647.84 4746
6648.61 4722
6649.37 4765
6650.14 4724
6650.91 4672
6651.68 4835
6652.45 4795
6653.22 4636
6653.99 4677
6654.76 4622
6655.53 4663
6656.30 4550
6657.07 4606
6657.84 4600
6658.61 4565
6659.38 4505
6660.15 4533
6660.92 4423
6661.69 4350
6662.46 4347
6663.23 4388
6664.00 4393
6664.77 4375
6665.55 4338
6666.32 4300
6667.09 4315
6667.86 4317
6668.63 4250
6669.40 4346
6670.17 4301
6670.94 4376
6671.71 4386
6672.48 4486
6673.25 4540
6674.02 4446
6674.79 4367
6675.57 4273
6676.34 4342
6677.11 4304
6677.88 4281
6678.65 4349
6679.42 4327
6680.19 4325
6680.96 4352
6681.74 4420
6682.51 4452
6683.28 4487
6684.05 4589
6684.82 4719
6685.59 4892
6686.37 5121
6687.14 5173
6687.91 5121
6688.68 5047
6689.45 5036
6690.22 4766
6691.00 4547
6691.77 4449
6692.54 4298
6693.31 4184
6694.08 4061
6694.86 3949
6695.63 3914
6696.40 3764
6697.17 3765
6697.95 3833
6698.72 3778
6699.49 3719
6700.26 3798
6701.04 3757
6701.81 3816
6702.58 3794
6703.35 3856
6704.13 3742
6704.90 3674
6705.67 3736
6706.44 3823
6707.22 3735
6707.99 3725
6708.76 3746
6709.54 3698
6710.31 3677
6711.08 3692
6711.86 3685
6712.63 3664
6713.40 3631
6714.17 3623
6714.95 3605
6715.72 3605
6716.50 3536
6717.27 3475
6718.04 3476
6718.82 3506
6719.59 3482
6720.36 3418
6721.14 3395
6721.91 3396
6722.68 3325
6723.46 3427
6724.23 3436
6725.01 3538
6725.78 3452
6726.55 3386
6727.33 3390
6728.10 3288
6728.88 3325
6729.65 3359
6730.42 3410
6731.20 3389
6731.97 3366
6732.75 3353
6733.52 3359
6734.30 3355
6735.07 3449
6735.84 3383
6736.62 3482
6737.39 3422
6738.17 3421
6738.94 3465
6739.72 3524
6740.49 3503
6741.27 3515
6742.04 3537
6742.82 3529
6743.59 3472
6744.37 3615
6745.14 3559
6745.92 3505
6746.69 3552
6747.47 3545
6748.24 3585
6749.02 3623
6749.79 3708
6750.57 3729
6751.34 3813
6752.12 4056
6752.90 4028
6753.67 4249
6754.45 4401
6755.22 4344
6756.00 4309
6756.77 4308
6757.55 4115
6758.33 3874
6759.10 3681
6759.88 3631
6760.65 3582
6761.43 3416
6762.20 3362
6762.98 3403
6763.76 3448
6764.53 3422
6765.31 3393
6766.09 3480
6766.86 3438
6767.64 3492
6768.41 3407
6769.19 3378
6769.97 3498
6770.74 3468
6771.52 3372
6772.30 3326
6773.07 3338
6773.85 3294
6774.63 3303
6775.40 3383
6776.18 3322
6776.96 3286
6777.74 3349
6778.51 3412
6779.29 3356
6780.07 3432
6780.84 3517
6781.62 3521
6782.40 3496
6783.17 3433
6783.95 3349
6784.73 3364
6785.51 3365
6786.28 3291
6787.06 3273
6787.84 3206
6788.62 3198
6789.39 3107
6790.17 3218
6790.95 3120
6791.73 3137
6792.51 3058
6793.28 3115
6794.06 3105
6794.84 3029
6795.62 3090
6796.39 3110
6797.17 3067
6797.95 3075
6798.73 3116
6799.51 3128
6800.29 3139
6801.06 3094
6801.84 3155
6802.62 3123
6803.40 3162
6804.18 3210
6804.96 3138
6805.73 3184
6806.51 3157
6807.29 3165
6808.07 3137
6808.85 3021
6809.63 3059
6810.41 3016
6811.18 2997
6811.96 3018
6812.74 3060
6813.52 3023
6814.30 3057
6815.08 3031
6815.86 3152
6816.64 3158
6817.42 3189
6818.20 3185
6818.98 3153
6819.76 3137
6820.53 3183
6821.31 3258
6822.09 3218
6822.87 3209
6823.65 3193
6824.43 3227
6825.21 3163
6825.99 3200
6826.77 3299
6827.55 3308
6828.33 3332
6829.11 3213
6829.89 3184
6830.67 3289
6831.45 3321
6832.23 3379
6833.01 3219
6833.79 3319
6834.57 3296
6835.35 3202
6836.13 3159
6836.91 3210
6837.69 3208
6838.47 3223
6839.25 3282
6840.03 3204
6840.81 3156
6841.59 3105
6842.37 3164
6843.16 3182
6843.94 3257
6844.72 3225
6845.50 3198
6846.28 3321
6847.06 3469
6847.84 3934
6848.62 4412
6849.40 5031
6850.18 5823
6850.96 6609
6851.75 6945
6852.53 7240
6853.31 7360
6854.09 6946
6854.87 6411
6855.65 5830
6856.43 5372
6857.22 4950
6858.00 4502
6858.78 4293
6859.56 4142
6860.34 3817
6861.12 3697
6861.90 3578
6862.69 3478
6863.47 3465
6864.25 3387
6865.03 3498
6865.81 3451
6866.60 3633
6867.38 3579
6868.16 3642
6868.94 3621
6869.72 3535
6870.51 3531
6871.29 3503
6872.07 3521
6872.85 3453
6873.64 3462
6874.42 3452
6875.20 3486
6875.98 3496
6876.77 3520
6877.55 3608
6878.33 3579
6879.11 3671
6879.90 3675
6880.68 3806
6881.46 3877
6882.25 3813
6883.03 3885
6883.81 4033
6884.59 3986
6885.38 4028
6886.16 4326
6886.94 4593
6887.73 4978
6888.51 5333
6889.29 5555
6890.08 5761
6890.86 5688
6891.64 5484
6892.43 5197
6893.21 4986
6893.99 4751
6894.78 4614
6895.56 4570
6896.35 4398
6897.13 4339
6897.91 4353
6898.70 4304
6899.48 4344
6900.26 4331
6901.05 4370
6901.83 4333
6902.62 4391
6903.40 4320
6904.18 4363
6904.97 4356
6905.75 4280
6906.54 4209
6907.32 4430
6908.11 4288
6908.89 4289
6909.67 4258
6910.46 4230
6911.24 4183
6912.03 4059
6912.81 4172
6913.60 4099
6914.38 4044
6915.17 4204
6915.95 4102
6916.74 4107
6917.52 4160
6918.31 4173
6919.09 4094
6919.88 4195
6920.66 4211
6921.45 4206
6922.23 4174
6923.02 4196
6923.80 4241
6924.59 4176
6925.37 4249
6926.16 4307
6926.94 4376
6927.73 4299
6928.51 4336
6929.30 4472
6930.09 4410
6930.87 4403
6931.66 4422
6932.44 4566
6933.23 4579
6934.01 4661
6934.80 4769
6935.59 4780
6936.37 4923
6937.16 4908
6937.94 4898
6938.73 4893
6939.52 4954
6940.30 5047
6941.09 5227
6941.88 5347
6942.66 5526
6943.45 5627
6944.23 5723
6945.02 5641
6945.81 5683
6946.59 5773
6947.38 5742
6948.17 5912
6948.95 5849
6949.74 5933
6950.53 5987
6951.31 5920
6952.10 6022
6952.89 5900
6953.67 5912
6954.46 6057
6955.25 6174
6956.04 6291
6956.82 6398
6957.61 6473
6958.40 6703
6959.18 6622
6959.97 6641
6960.76 6670
6961.55 6656
6962.33 6613
6963.12 6539
6963.91 6579
6964.70 6583
6965.48 6630
6966.27 6768
6967.06 7005
6967.85 7115
6968.63 7194
6969.42 7406
6970.21 7569
6971.00 7616
6971.79 7600
6972.57 7741
6973.36 7831
6974.15 7897
6974.94 7777
6975.73 7777
6976.52 7954
6977.30 8228
6978.09 8465
6978.88 8741
6979.67 9206
6980.46 9609
6981.25 10154
6982.03 11321
6982.82 12713
6983.61 14353
6984.40 16319
6985.19 18304
6985.98 20185
6986.77 21291
6987.55 21671
6988.34 21404
6989.13 20212
6989.92 18645
6990.71 17008
6991.50 15209
6992.29 13615
6993.08 12384
6993.87 11563
6994.66 10942
6995.45 10807
6996.24 11396
6997.02 12484
6997.81 13865
6998.60 15636
6999.39 17443
7000.18 19066
7000.97 20170
7001.76 20335
7002.55 19647
7003.34 18389
7004.13 16829
7004.92 15057
7005.71 13305
7006.50 11467
7007.29 10005
7008.08 8850
7008.87 8086
7009.66 7428
7010.45 6813
7011.24 6691
7012.03 6738
7012.82 6589
7013.61 6572
7014.40 6599
7015.19 6396
7015.98 6310
7016.77 6146
7017.56 5848
7018.35 5759
7019.15 5533
7019.94 5275
7020.73 5120
7021.52 5100
7022.31 5079
7023.10 5044
7023.89 5118
7024.68 5080
7025.47 5168
7026.26 5303
7027.05 5379
7027.85 5417
7028.64 5241
7029.43 5246
7030.22 5139
7031.01 5059
7031.80 4960
7032.59 4860
7033.38 4796
7034.18 4769
7034.97 4736
7035.76 4691
7036.55 4813
7037.34 4915
7038.13 4915
7038.93 5012
7039.72 5013
7040.51 5003
7041.30 5068
7042.09 4949
7042.89 5003
7043.68 4975
7044.47 5005
7045.26 4829
7046.05 4796
7046.85 4622
7047.64 4742
7048.43 4898
7049.22 4976
7050.01 5116
7050.81 5268
7051.60 5326
7052.39 5288
7053.18 5247
7053.98 5162
7054.77 5016
7055.56 4931
7056.36 4875
7057.15 4762
7057.94 4599
7058.73 4556
7059.53 4602
7060.32 4620
7061.11 4626
7061.91 4563
7062.70 4486
7063.49 4542
7064.29 4492
7065.08 4479
7065.87 4477
7066.66 4493
7067.46 4440
7068.25 4438
7069.04 4410
7069.84 4292
7070.63 4212
7071.43 4289
7072.22 4231
7073.01 4247
7073.81 4112
7074.60 4061
7075.39 4024
7076.19 4137
7076.98 4035
7077.78 3904
7078.57 3959
7079.36 4006
7080.16 3957
7080.95 3978
7081.75 3926
7082.54 3977
7083.33 3895
7084.13 4003
7084.92 3982
7085.72 3973
7086.51 4163
7087.31 4263
7088.10 4413
7088.90 4582
7089.69 4517
7090.48 4429
7091.28 4443
7092.07 4381
7092.87 4135
7093.66 3950
7094.46 3799
7095.25 3596
7096.05 3488
7096.84 3426
7097.64 3393
7098.43 3351
7099.23 3196
7100.02 3225
7100.82 3291
7101.61 3189
7102.41 3138
7103.20 3153
7104.00 3083
7104.80 3073
7105.59 3068
7106.39 2998
7107.18 2944
7107.98 2882
7108.77 2982
7109.57 2885
7110.36 2854
7111.16 2881
7111.96 2872
7112.75 2824
7113.55 2918
7114.34 2924
7115.14 2872
7115.94 2912
7116.73 2969
7117.53 3010
7118.32 2980
7119.12 2979
7119.92 2920
7120.71 2856
7121.51 2900
7122.31 2816
7123.10 2798
7123.90 2798
7124.70 2793
7125.49 2744
7126.29 2787
7127.09 2866
7127.88 2951
7128.68 2883
7129.48 2899
7130.27 2948
7131.07 2986
7131.87 2936
7132.66 2969
7133.46 2884
7134.26 2763
7135.06 2802
7135.85 2810
7136.65 2783
7137.45 2875
7138.24 2809
7139.04 2874
7139.84 2830
7140.64 2846
7141.43 2857
7142.23 2914
7143.03 2976
7143.83 2953
7144.62 2933
7145.42 3007
7146.22 2890
7147.02 2881
7147.82 2898
7148.61 2924
7149.41 2904
7150.21 2753
7151.01 2766
7151.81 2768
7152.60 2785
7153.40 2755
7154.20 2816
7155.00 2824
7155.80 2778
7156.59 2768
7157.39 2673
7158.19 2739
7158.99 2744
7159.79 2758
7160.59 2700
7161.39 2703
7162.18 2730
7162.98 2631
7163.78 2587
7164.58 2597
7165.38 2646
7166.18 2605
7166.98 2619
7167.78 2550
7168.57 2560
7169.37 2643
7170.17 2572
7170.97 2556
7171.77 2604
7172.57 2685
7173.37 2683
7174.17 2617
7174.97 2650
7175.77 2575
7176.57 2612
7177.37 2566
7178.17 2557
7178.97 2570
7179.77 2618
7180.56 2701
7181.36 2813
7182.16 2882
7182.96 2962
7183.76 2880
7184.56 2980
7185.36 2945
7186.16 2953
7186.96 2885
7187.76 2826
7188.56 2806
7189.36 2661
7190.16 2605
7190.96 2540
7191.76 2506
7192.57 2458
7193.37 2460
7194.17 2427
7194.97 2503
7195.77 2479
7196.57 2433
7197.37 2458
7198.17 2546
7198.97 2480
7199.77 2543
7200.57 2538
7201.37 2561
7202.17 2497
7202.97 2561
7203.77 2502
7204.58 2573
7205.38 2584
7206.18 2536
7206.98 2495
7207.78 2538
7208.58 2495
7209.38 2497
7210.18 2526
7210.99 2498
7211.79 2543
7212.59 2538
7213.39 2561
7214.19 2519
7214.99 2587
7215.79 2559
7216.60 2505
7217.40 2527
7218.20 2581
7219.00 2552
7219.80 2611
7220.60 2656
7221.41 2673
7222.21 2644
7223.01 2556
7223.81 2560
7224.62 2525
7225.42 2583
7226.22 2605
7227.02 2691
7227.82 2695
7228.63 2699
7229.43 2575
7230.23 2616
7231.03 2609
7231.84 2623
7232.64 2693
7233.44 2693
7234.24 2702
7235.05 2708
7235.85 2685
7236.65 2687
7237.45 2729
7238.26 2875
7239.06 2915
7239.86 2841
7240.67 2851
7241.47 2961
7242.27 2987
7243.08 3019
7243.88 3054
7244.68 3049
7245.49 3019
7246.29 3084
7247.09 3117
7247.90 3102
7248.70 3013
7249.50 2997
7250.31 3063
7251.11 3044
7251.91 3126
7252.72 3203
7253.52 3171
7254.32 3181
7255.13 3198
7255.93 3171
7256.74 3213
7257.54 3217
7258.34 3235
7259.15 3288
7259.95 3341
7260.76 3315
7261.56 3403
7262.36 3444
7263.17 3532
7263.97 3550
7264.78 3625
7265.58 3609
7266.39 3647
7267.19 3859
7268.00 3870
7268.80 4001
7269.60 3956
7270.41 3909
7271.21 4047
7272.02 4008
7272.82 3953
7273.63 4009
7274.43 3968
7275.24 4148
7276.04 4120
7276.85 4216
7277.65 4242
7278.46 4474
7279.26 4645
7280.07 5005
7280.87 5317
7281.68 5898
7282.48 6563
7283.29 7428
7284.09 8438
7284.90 9229
7285.71 9761
7286.51 9733
7287.32 9578
7288.12 9084
7288.93 8668
7289.73 8008
7290.54 7127
7291.35 6493
7292.15 5975
7292.96 5650
7293.76 5191
7294.57 5081
7295.38 4880
7296.18 4761
7296.99 4663
7297.79 4659
7298.60 4607
7299.41 4644
7300.21 4752
7301.02 4778
7301.82 4853
7302.63 4930
7303.44 4880
7304.24 4916
7305.05 4947
7305.86 5062
7306.66 5270
7307.47 5390
7308.28 5714
7309.08 5925
7309.89 6278
7310.70 6593
7311.50 6810
7312.31 6735
7313.12 7005
7313.93 6787
7314.73 6799
7315.54 6626
7316.35 6507
7317.15 6551
7317.96 6744
7318.77 7278
7319.58 7945
7320.38 8587
7321.19 9360
7322.00 9933
7322.81 10206
7323.61 10171
7324.42 9784
7325.23 9397
7326.04 8582
7326.84 7800
7327.65 6992
7328.46 6458
7329.27 5968
7330.08 5501
7330.88 5151
7331.69 4804
7332.50 4681
7333.31 4512
7334.12 4461
7334.92 4422
7335.73 4323
7336.54 4195
7337.35 4396
7338.16 4407
7338.97 4387
7339.78 4283
7340.58 4361
7341.39 4406
7342.20 4422
7343.01 4363
7343.82 4350
7344.63 4365
7345.44 4363
7346.24 4309
7347.05 4408
7347.86 4542
7348.67 4594
7349.48 4587
7350.29 4526
7351.10 4603
7351.91 4486
7352.72 4431
7353.53 4362
7354.34 4332
7355.14 4423
7355.95 4334
7356.76 4367
7357.57 4338
7358.38 4361
7359.19 4349
7360.00 4457
7360.81 4504
7361.62 4594
7362.43 4734
7363.24 4732
7364.05 4838
7364.86 5030
7365.67 4887
7366.48 4897
7367.29 4793
7368.10 4841
7368.91 4769
7369.72 4856
7370.53 4854
7371.34 4870
7372.15 4959
7372.96 4926
7373.77 4900
7374.58 5070
7375.39 5178
7376.20 5074
7377.01 5191
7377.82 5449
7378.63 5925
7379.44 6321
7380.26 6743
7381.07 7136
7381.88 7565
7382.69 7865
7383.50 7894
7384.31 7887
7385.12 7596
7385.93 7242
7386.74 6815
7387.55 6425
7388.36 5816
7389.18 5415
7389.99 5165
7390.80 4925
7391.61 4710
7392.42 4692
7393.23 4411
7394.04 4395
7394.86 4370
7395.67 4384
7396.48 4390
7397.29 4523
7398.10 4619
7398.91 4871
7399.73 5187
7400.54 5435
7401.35 5694
7402.16 5783
7402.97 5829
7403.79 5803
7404.60 5615
7405.41 5445
7406.22 5368
7407.03 5221
7407.85 5193
7408.66 5133
7409.47 4938
7410.28 4895
7411.10 4787
7411.91 4581
7412.72 4396
7413.53 4178
7414.35 4056
7415.16 3869
7415.97 3760
7416.78 3582
7417.60 3527
7418.41 3494
7419.22 3415
7420.03 3480
7420.85 3382
7421.66 3329
7422.47 3366
7423.29 3292
7424.10 3194
7424.91 3200
7425.73 3195
7426.54 3213
7427.35 3237
7428.17 3164
7428.98 3293
7429.79 3202
7430.61 3069
7431.42 3098
7432.23 3127
7433.05 3069
7433.86 3007
7434.67 3040
7435.49 2980
7436.30 3036
7437.12 3026
7437.93 3010
7438.74 3084
7439.56 3151
7440.37 3136
7441.18 3123
7442.00 3213
7442.81 3243
7443.63 3047
7444.44 3070
7445.26 3047
7446.07 3049
7446.88 3037
7447.70 3090
7448.51 2927
7449.33 2901
7450.14 2984
7450.96 2903
7451.77 2935
7452.59 2954
7453.40 2903
7454.22 2894
7455.03 2928
7455.85 2925
7456.66 2953
7457.47 3009
7458.29 2956
7459.10 2985
7459.92 2886
7460.74 2884
7461.55 2899
7462.37 2862
7463.18 2875
7464.00 2883
7464.81 2851
7465.63 2998
7466.44 2955
7467.26 2956
7468.07 2936
7468.89 3053
7469.70 3166
7470.52 3117
7471.34 3042
7472.15 2989
7472.97 2903
7473.78 2833
7474.60 2802
7475.41 2765
7476.23 2714
7477.05 2667
7477.86 2676
7478.68 2610
7479.49 2603
7480.31 2546
7481.13 2543
7481.94 2633
7482.76 2614
7483.58 2556
7484.39 2472
7485.21 2526
7486.03 2441
7486.84 2477
7487.66 2434
7488.48 2354
7489.29 2497
7490.11 2466
7490.93 2410
7491.74 2377
7492.56 2328
7493.38 2354
7494.19 2364
7495.01 2295
7495.83 2314
7496.64 2336
7497.46 2327
7498.28 2333
7499.10 2307
7499.91 2272
7500.73 2248
7501.55 2261
7502.36 2300
7503.18 2285
7504.00 2246
7504.82 2203
7505.63 2298
7506.45 2240
7507.27 2144
7508.09 2201
7508.90 2195
7509.72 2235
7510.54 2236
7511.36 2167
7512.18 2157
7512.99 2178
7513.81 2212
7514.63 2216
7515.45 2167
7516.27 2096
7517.08 2075
7517.90 2160
7518.72 2124
7519.54 2071
7520.36 2076
7521.18 2090
7521.99 2099
7522.81 2131
7523.63 2075
7524.45 2070
7525.27 2044
7526.09 2096
7526.91 2132
7527.72 2151
7528.54 2092
7529.36 2145
7530.18 2057
7531.00 2085
7531.82 2128
7532.64 2112
7533.46 2137
7534.28 2168
7535.10 2083
7535.91 2147
7536.73 2074
7537.55 2073
7538.37 2076
7539.19 2104
7540.01 2086
7540.83 2185
7541.65 2190
7542.47 2209
7543.29 2195
7544.11 2206
7544.93 2239
7545.75 2220
7546.57 2137
7547.39 2220
7548.21 2134
7549.03 2207
7549.85 2190
7550.67 2157
7551.49 2103
7552.31 2151
7553.13 2087
7553.95 2097
7554.77 2031
7555.59 2070
7556.41 2102
7557.23 2156
7558.05 2157
7558.87 2136
7559.69 2171
7560.51 2141
7561.33 2100
7562.15 2163
7562.97 2104
7563.79 2161
7564.61 2022
7565.44 2042
7566.26 2017
7567.08 2085
7567.90 2058
7568.72 2043
7569.54 2069
7570.36 1995
7571.18 2026
7572.00 2064
7572.82 2009
7573.65 2036
7574.47 2033
7575.29 2121
7576.11 2046
7576.93 1985
7577.75 2041
7578.57 2039
7579.40 2040
7580.22 2006
7581.04 2015
7581.86 2072
7582.68 1949
7583.50 2001
7584.33 2089
7585.15 2031
7585.97 2047
7586.79 2112
7587.61 2125
7588.44 2163
7589.26 2144
7590.08 2059
7590.90 2117
7591.72 2101
7592.55 2113
7593.37 2157
7594.19 2166
7595.01 2103
7595.84 2049
7596.66 2038
7597.48 2065
7598.30 2018
7599.13 2042
7599.95 2099
7600.77 2171
7601.59 2165
7602.42 2173
7603.24 2240
7604.06 2334
7604.89 2310
7605.71 2366
7606.53 2406
7607.36 2407
7608.18 2422
7609.00 2469
7609.82 2494
7610.65 2381
7611.47 2356
7612.29 2311
7613.12 2276
7613.94 2220
7614.77 2237
7615.59 2259
7616.41 2291
7617.24 2326
7618.06 2326
7618.88 2377
7619.71 2391
7620.53 2393
7621.35 2379
7622.18 2488
7623.00 2394
7623.83 2290
7624.65 2411
7625.47 2364
7626.30 2327
7627.12 2379
7627.95 2401
7628.77 2378
7629.60 2418
7630.42 2459
7631.24 2536
7632.07 2645
7632.89 2641
7633.72 2682
7634.54 2677
7635.37 2572
7636.19 2532
7637.02 2445
7637.84 2374
7638.67 2316
7639.49 2155
7640.31 2074
7641.14 2113
7641.96 2077
7642.79 2028
7643.61 1970
7644.44 1940
7645.26 1891
7646.09 1963
7646.92 1920
7647.74 1948
7648.57 1950
7649.39 1951
7650.22 1968
7651.04 1899
7651.87 1895
7652.69 1908
7653.52 1889
7654.34 1918
7655.17 1867
7656.00 1844
7656.82 1945
7657.65 1889
7658.47 1920
7659.30 1948
7660.12 1911
7660.95 1935
7661.78 1881
7662.60 1898
7663.43 1897
7664.25 1884
7665.08 1867
7665.91 1892
7666.73 1878
7667.56 1909
7668.39 1912
7669.21 1952
7670.04 1863
7670.87 1934
7671.69 1912
7672.52 1868
7673.35 1892
7674.17 1827
7675.00 1823
7675.83 1834
7676.65 1857
7677.48 1849
7678.31 1851
7679.13 1824
7679.96 1795
7680.79 1789
7681.61 1766
7682.44 1848
7683.27 1834
7684.10 1902
7684.92 1813
7685.75 1886
7686.58 1910
7687.40 1895
7688.23 1893
7689.06 1924
7689.89 1974
7690.71 1887
7691.54 1902
7692.37 1866
7693.20 1860
7694.03 1928
7694.85 1917
7695.68 1883
7696.51 1859
7697.34 1904
7698.16 1914
7698.99 1913
7699.82 1870
7700.65 1927
7701.48 1939
7702.31 1949
7703.13 1943
7703.96 1952
7704.79 1918
7705.62 1906
7706.45 1897
7707.28 1877
7708.10 1885
7708.93 1989
7709.76 1962
7710.59 1899
7711.42 1907
7712.25 1913
7713.08 1886
7713.90 1870
7714.73 1876
7715.56 1956
7716.39 1945
7717.22 1876
7718.05 1907
7718.88 1970
7719.71 1906
7720.54 1938
7721.37 1952
7722.20 1908
7723.02 1907
7723.85 1881
7724.68 1935
7725.51 1882
7726.34 1905
7727.17 1954
7728.00 1973
7728.83 1917
7729.66 1887
7730.49 1902
7731.32 1912
7732.15 1911
7732.98 1961
7733.81 1941
7734.64 1934
7735.47 1902
7736.30 1960
7737.13 2015
7737.96 1973
7738.79 1899
7739.62 1966
7740.45 1949
7741.28 2033
7742.11 2028
7742.94 2010
7743.77 2151
7744.60 2188
7745.43 2363
7746.26 2476
7747.09 2607
7747.92 2780
7748.75 2783
7749.59 2861
7750.42 2925
7751.25 2854
7752.08 2726
7752.91 2635
7753.74 2506
7754.57 2419
7755.40 2360
7756.23 2298
7757.06 2228
7757.90 2183
7758.73 2234
7759.56 2144
7760.39 2120
7761.22 2068
7762.05 2078
7762.88 2017
7763.71 2051
7764.55 2028
7765.38 1979
7766.21 1998
7767.04 1905
7767.87 1955
7768.70 1899
7769.54 1890
7770.37 1896
7771.20 1910
7772.03 1909
7772.86 1936
7773.70 1900
7774.53 1945
7775.36 1908
7776.19 1959
7777.02 1906
7777.86 1950
7778.69 1985
7779.52 1992
7780.35 1925
7781.19 1944
7782.02 1915
7782.85 1965
7783.68 1995
7784.52 2051
7785.35 2010
7786.18 2017
7787.01 1975
7787.85 1987
7788.68 2028
7789.51 2001
7790.35 2000
7791.18 2045
7792.01 2043
7792.84 1977
7793.68 1990
7794.51 2007
7795.34 2033
7796.18 2039
7797.01 2060
7797.84 2101
7798.68 2042
7799.51 2064
7800.34 2125
7801.18 2079
7802.01 2116
7802.84 2162
7803.68 2164
7804.51 2128
7805.35 2138
7806.18 2128
7807.01 2078
7807.85 2136
7808.68 2207
7809.51 2214
7810.35 2209
7811.18 2308
7812.02 2288
7812.85 2344
7813.68 2424
7814.52 2532
7815.35 2632
7816.19 2722
7817.02 2722
7817.86 2726
7818.69 2708
7819.52 2705
7820.36 2647
7821.19 2678
7822.03 2537
7822.86 2467
7823.70 2376
7824.53 2366
7825.37 2419
7826.20 2412
7827.04 2447
7827.87 2421
7828.71 2397
7829.54 2455
7830.38 2400
7831.21 2378
7832.05 2369
7832.88 2309
7833.72 2359
7834.55 2347
7835.39 2461
7836.22 2405
7837.06 2440
7837.89 2361
7838.73 2330
7839.57 2364
7840.40 2473
7841.24 2383
7842.07 2376
7842.91 2376
7843.74 2331
7844.58 2261
7845.42 2250
7846.25 2241
7847.09 2213
7847.92 2226
7848.76 2174
7849.60 2092
7850.43 2155
7851.27 2067
7852.10 2104
7852.94 2105
7853.78 2073
7854.61 2072
7855.45 2158
7856.29 2098
7857.12 2082
7857.96 2138
7858.79 2171
7859.63 2205
7860.47 2166
7861.30 2186
7862.14 2222
7862.98 2215
7863.81 2118
7864.65 2103
7865.49 2134
7866.33 2113
7867.16 2060
7868.00 2125
7868.84 2093
7869.67 2156
7870.51 2087
7871.35 2105
7872.19 2201
7873.02 2150
7873.86 2128
7874.70 2213
7875.54 2211
7876.37 2230
7877.21 2257
7878.05 2235
7878.89 2339
7879.72 2350
7880.56 2386
7881.40 2302
7882.24 2274
7883.07 2241
7883.91 2284
7884.75 2190
7885.59 2205
7886.43 2152
7887.26 2207
7888.10 2236
7888.94 2237
7889.78 2273
7890.62 2245
7891.45 2223
7892.29 2225
7893.13 2297
7893.97 2377
7894.81 2345
7895.65 2323
7896.49 2311
7897.32 2274
7898.16 2365
7899.00 2389
7899.84 2327
7900.68 2313
7901.52 2422
7902.36 2464
7903.20 2347
7904.03 2324
7904.87 2288
7905.71 2249
7906.55 2216
7907.39 2263
7908.23 2283
7909.07 2192
7909.91 2198
7910.75 2211
7911.59 2348
7912.43 2343
7913.27 2412
7914.11 2432
7914.94 2606
7915.78 2727
7916.62 2764
7917.46 2941
7918.30 2949
7919.14 2956
7919.98 2991
7920.82 2936
7921.66 2797
7922.50 2744
7923.34 2646
7924.18 2502
7925.02 2450
7925.86 2278
7926.70 2231
7927.54 2190
7928.38 2165
7929.22 2152
7930.06 2083
7930.90 2015
7931.74 2006
7932.59 1999
7933.43 1974
7934.27 1961
7935.11 2016
7935.95 1982
7936.79 1966
7937.63 1950
7938.47 1920
7939.31 1911
7940.15 1959
7940.99 1960
7941.83 2032
7942.67 2087
7943.52 2074
7944.36 2043
7945.20 2074
7946.04 2154
7946.88 2127
7947.72 2201
7948.56 2019
7949.40 1999
7950.25 2050
7951.09 2047
7951.93 2018
7952.77 2043
7953.61 2005
7954.45 2000
7955.29 2063
7956.14 2070
7956.98 2109
7957.82 2026
7958.66 2082
7959.50 2092
7960.35 2092
7961.19 2078
7962.03 1997
7962.87 2005
7963.71 1906
7964.56 1962
7965.40 1918
7966.24 1905
7967.08 1940
7967.93 2017
7968.77 2019
7969.61 2027
7970.45 1950
7971.29 1980
7972.14 2107
7972.98 1973
7973.82 1937
7974.67 1869
7975.51 1852
7976.35 1879
7977.19 1935
7978.04 1991
7978.88 1913
7979.72 1895
7980.57 1859
7981.41 1847
7982.25 1850
7983.09 1867
7983.94 1829
7984.78 1857
7985.62 1872
7986.47 1839
7987.31 1812
7988.15 1824
7989.00 1813
7989.84 1870
7990.68 1872
7991.53 1810
7992.37 1740
7993.22 1804
7994.06 1791
7994.90 1744
7995.75 1739
7996.59 1732
7997.43 1724
7998.28 1807
7999.12 1747
7999.97 1742
8000.81 1739
8001.65 1720
8002.50 1773
8003.34 1799
8004.19 1752
8005.03 1655
8005.88 1718
8006.72 1743
8007.57 1668
8008.41 1639
8009.25 1650
8010.10 1620
8010.94 1617
8011.79 1709
8012.63 1697
8013.48 1644
8014.32 1643
8015.17 1670
8016.01 1685
8016.86 1685
8017.70 1672
8018.55 1669
8019.39 1687
8020.24 1695
8021.08 1621
8021.93 1567
8022.77 1622
8023.62 1578
8024.46 1642
8025.31 1715
8026.15 1630
8027.00 1648
8027.84 1643
8028.69 1683
8029.54 1692
8030.38 1629
8031.23 1653
8032.07 1669
8032.92 1649
8033.76 1655
8034.61 1659
8035.46 1668
8036.30 1655
8037.15 1662
8037.99 1650
8038.84 1661
8039.69 1635
8040.53 1612
8041.38 1609
8042.22 1582
8043.07 1580
8043.92 1640
8044.76 1618
8045.61 1597
8046.46 1660
8047.30 1566
8048.15 1575
8049.00 1564
8049.84 1560
8050.69 1581
8051.54 1632
8052.38 1617
8053.23 1622
8054.08 1645
8054.92 1590
8055.77 1614
8056.62 1595
8057.46 1589
8058.31 1564
8059.16 1545
8060.01 1513
8060.85 1550
8061.70 1515
8062.55 1541
8063.40 1611
8064.24 1629
8065.09 1558
8065.94 1540
8066.79 1512
8067.63 1541
8068.48 1512
8069.33 1554
8070.18 1576
8071.02 1530
8071.87 1521
8072.72 1530
8073.57 1518
8074.42 1548
8075.26 1537
8076.11 1539
8076.96 1521
8077.81 1519
8078.66 1538
8079.50 1517
8080.35 1567
8081.20 1525
8082.05 1542
8082.90 1532
8083.75 1563
8084.59 1519
8085.44 1568
8086.29 1538
8087.14 1512
8087.99 1498
8088.84 1548
8089.69 1577
8090.53 1506
8091.38 1507
8092.23 1515
8093.08 1521
8093.93 1515
8094.78 1515
8095.63 1462
8096.48 1544
8097.33 1534
8098.18 1542
8099.02 1495
8099.87 1528
8100.72 1574
8101.57 1562
8102.42 1592
8103.27 1626
8104.12 1587
8104.97 1589
8105.82 1562
8106.67 1535
8107.52 1526
8108.37 1586
8109.22 1523
8110.07 1487
8110.92 1544
8111.77 1519
8112.62 1499
8113.47 1582
8114.32 1592
8115.17 1561
8116.02 1551
8116.87 1607
8117.72 1687
8118.57 1691
8119.42 1669
8120.27 1754
8121.12 1694
8121.97 1771
8122.82 1689
8123.67 1659
8124.52 1695
8125.37 1730
8126.22 1675
8127.07 1604
8127.93 1671
8128.78 1624
8129.63 1597
8130.48 1614
8131.33 1558
8132.18 1549
8133.03 1614
8133.88 1605
8134.73 1621
8135.58 1550
8136.44 1625
8137.29 1642
8138.14 1636
8138.99 1582
8139.84 1559
8140.69 1657
8141.54 1650
8142.39 1622
8143.25 1661
8144.10 1626
8144.95 1671
8145.80 1651
8146.65 1640
8147.50 1700
8148.36 1706
8149.21 1696
8150.06 1649
8150.91 1699
8151.76 1684
8152.62 1683
8153.47 1724
8154.32 1810
8155.17 1821
8156.02 1828
8156.88 1856
8157.73 1921
8158.58 1927
8159.43 1858
8160.29 1850
8161.14 1774
8161.99 1807
8162.84 1773
8163.70 1688
8164.55 1653
8165.40 1641
8166.25 1680
8167.11 1615
8167.96 1670
8168.81 1658
8169.67 1622
8170.52 1652
8171.37 1651
8172.23 1609
8173.08 1643
8173.93 1603
8174.78 1581
8175.64 1617
8176.49 1642
8177.34 1579
8178.20 1556
8179.05 1566
8179.90 1554
8180.76 1501
8181.61 1509
8182.47 1495
8183.32 1511
8184.17 1531
8185.03 1509
8185.88 1487
8186.73 1525
8187.59 1497
8188.44 1502
8189.30 1478
8190.15 1497
8191.00 1442
8191.86 1526
8192.71 1592
8193.57 1509
8194.42 1491
8195.27 1511
8196.13 1499
8196.98 1482
8197.84 1494
8198.69 1503
8199.55 1507
8200.40 1512
8201.26 1450
8202.11 1502
8202.96 1497
8203.82 1522
8204.67 1457
8205.53 1516
8206.38 1536
8207.24 1514
8208.09 1526
8208.95 1515
8209.80 1529
8210.66 1524
8211.51 1521
8212.37 1563
8213.22 1538
8214.08 1537
8214.93 1558
8215.79 1507
8216.65 1549
8217.50 1512
8218.36 1566
8219.21 1599
8220.07 1622
8220.92 1613
8221.78 1618
8222.63 1676
8223.49 1676
8224.35 1652
8225.20 1673
8226.06 1630
8226.91 1681
8227.77 1671
8228.63 1624
8229.48 1648
8230.34 1579
8231.19 1610
8232.05 1614
8232.91 1522
8233.76 1524
8234.62 1564
8235.47 1529
8236.33 1438
8237.19 1506
8238.04 1519
8238.90 1544
8239.76 1504
8240.61 1515
8241.47 1446
8242.33 1512
8243.18 1515
8244.04 1485
8244.90 1475
8245.75 1461
8246.61 1548
8247.47 1513
8248.33 1559
8249.18 1460
8250.04 1500
8250.90 1532
8251.75 1587
8252.61 1615
8253.47 1599
8254.33 1547
8255.18 1575
8256.04 1552
8256.90 1519
8257.76 1562
8258.61 1494
8259.47 1546
8260.33 1524
8261.19 1542
8262.04 1538
8262.90 1542
8263.76 1513
8264.62 1506
8265.48 1484
8266.33 1469
8267.19 1496
8268.05 1513
8268.91 1514
8269.77 1499
8270.62 1505
8271.48 1505
8272.34 1560
8273.20 1530
8274.06 1511
8274.92 1598
8275.77 1529
8276.63 1550
8277.49 1535
8278.35 1532
8279.21 1577
8280.07 1510
8280.93 1537
8281.78 1553
8282.64 1541
8283.50 1595
8284.36 1589
8285.22 1514
8286.08 1619
8286.94 1630
8287.80 1589
8288.66 1550
8289.51 1565
8290.37 1527
8291.23 1572
8292.09 1565
8292.95 1560
8293.81 1576
8294.67 1594
8295.53 1630
8296.39 1618
8297.25 1641
8298.11 1592
8298.97 1561
8299.83 1577
8300.69 1589
8301.55 1664
8302.41 1636
8303.27 1644
8304.13 1656
8304.99 1634
8305.85 1650
8306.71 1646
8307.57 1650
8308.43 1663
8309.29 1692
8310.15 1616
8311.01 1616
8311.87 1607
8312.73 1638
8313.59 1600
8314.45 1562
8315.31 1680
8316.17 1685
8317.03 1630
8317.89 1625
8318.75 1625
8319.61 1651
8320.47 1602
8321.33 1641
8322.20 1619
8323.06 1566
8323.92 1613
8324.78 1644
8325.64 1649
8326.50 1620
8327.36 1642
8328.22 1617
8329.08 1661
8329.94 1612
8330.81 1620
8331.67 1593
8332.53 1622
8333.39 1623
8334.25 1604
8335.11 1615
8335.97 1698
8336.84 1646
8337.70 1610
8338.56 1628
8339.42 1628
8340.28 1652
8341.15 1651
8342.01 1653
8342.87 1671
8343.73 1631
8344.59 1614
8345.45 1663
8346.32 1691
8347.18 1649
8348.04 1626
8348.90 1619
8349.77 1662
8350.63 1664
8351.49 1645
8352.35 1721
8353.22 1696
8354.08 1718
8354.94 1750
8355.80 1711
8356.67 1795
8357.53 1742
8358.39 1769
8359.25 1770
8360.12 1750
8360.98 1736
8361.84 1841
8362.71 1815
8363.57 1739
8364.43 1731
8365.29 1759
8366.16 1825
8367.02 1811
8367.88 1818
8368.75 1818
8369.61 1827
8370.47 1835
8371.34 1814
8372.20 1807
8373.06 1848
8373.93 1849
8374.79 1891
8375.65 1902
8376.52 1907
8377.38 1897
8378.25 1921
8379.11 1902
8379.97 1904
8380.84 1975
8381.70 1914
8382.56 1914
8383.43 1985
8384.29 2012
8385.16 1984
8386.02 1985
8386.89 2087
8387.75 2009
8388.61 2009
8389.48 2029
8390.34 2073
8391.21 2137
8392.07 2062
8392.94 2025
8393.80 2013
8394.67 2016
8395.53 2077
8396.39 2148
8397.26 2148
8398.12 2127
8398.99 2161
8399.85 2164
8400.72 2183
8401.58 2172
8402.45 2197
8403.31 2215
8404.18 2255
8405.04 2278
8405.91 2234
8406.77 2205
8407.64 2262
8408.50 2356
8409.37 2371
8410.24 2401
8411.10 2370
8411.97 2440
8412.83 2488
8413.70 2471
8414.56 2510
8415.43 2535
8416.29 2607
8417.16 2578
8418.03 2589
8418.89 2569
8419.76 2611
8420.62 2716
8421.49 2741
8422.36 2768
8423.22 2811
8424.09 2844
8424.95 2897
8425.82 3000
8426.69 3102
8427.55 3018
8428.42 3078
8429.28 3102
8430.15 3156
8431.02 3127
8431.88 3187
8432.75 3167
8433.62 3207
8434.48 3361
8435.35 3361
8436.22 3398
8437.08 3422
8437.95 3530
8438.82 3630
8439.68 3704
8440.55 3708
8441.42 3878
8442.29 3824
8443.15 3998
8444.02 4003
8444.89 4087
8445.75 4049
8446.62 4099
8447.49 4100
8448.36 4180
8449.22 4166
8450.09 4372
8450.96 4601
8451.83 4737
8452.69 4920
8453.56 5450
8454.43 5910
8455.30 6320
8456.16 6703
8457.03 7187
8457.90 7415
8458.77 7459
8459.64 7391
8460.50 7219
8461.37 7002
8462.24 6661
8463.11 6298
8463.98 6207
8464.84 6097
8465.71 6124
8466.58 6496
8467.45 7170
8468.32 7793
8469.19 8590
8470.05 9437
8470.92 10002
8471.79 10396
8472.66 10405
8473.53 10104
8474.40 9570
8475.27 8768
8476.13 7914
8477.00 7142
8477.87 6320
8478.74 5671
8479.61 5080
8480.48 4549
8481.35 4162
8482.22 3982
8483.09 3751
8483.96 3631
8484.82 3491
8485.69 3347
8486.56 3269
8487.43 3185
8488.30 3218
8489.17 3161
8490.04 3076
8490.91 2982
8491.78 2991
8492.65 2889
8493.52 2916
8494.39 2973
8495.26 2897
8496.13 2902
8497.00 2984
8497.87 2952
8498.74 2872
8499.61 2941
8500.48 2877
8501.35 2861
8502.22 2881
8503.09 2979
8503.96 2901
8504.83 2991
8505.70 2978
8506.57 3048
8507.44 3074
8508.31 3064
8509.18 3146
8510.05 3196
8510.92 3092
8511.79 3069
8512.66 3099
8513.53 2988
8514.40 3052
8515.27 3003
8516.15 2945
8517.02 2858
8517.89 2905
8518.76 2903
8519.63 2881
8520.50 2880
8521.37 2768
8522.24 2877
8523.11 2827
8523.98 2906
8524.86 2855
8525.73 2947
8526.60 2993
8527.47 3004
8528.34 2995
8529.21 3108
8530.08 3147
8530.96 3121
8531.83 3176
8532.70 3332
8533.57 3267
8534.44 3242
8535.31 3241
8536.19 3210
8537.06 3249
8537.93 3225
8538.80 3165
8539.67 3193
8540.55 3196
8541.42 3141
8542.29 3130
8543.16 3066
8544.03 3198
8544.91 3151
8545.78 3072
8546.65 3138
8547.52 3063
8548.40 3121
8549.27 3116
8550.14 3045
8551.01 3044
8551.89 3096
8552.76 3104
8553.63 3122
8554.51 3148
8555.38 3158
8556.25 3177
8557.12 3141
8558.00 3130
8558.87 2984
8559.74 2920
8560.62 2901
8561.49 2815
8562.36 2755
8563.24 2695
8564.11 2665
8564.98 2639
8565.86 2663
8566.73 2604
8567.60 2587
8568.48 2520
8569.35 2545
8570.22 2528
8571.10 2517
8571.97 2544
8572.84 2504
8573.72 2491
8574.59 2473
8575.46 2472
8576.34 2404
8577.21 2451
8578.09 2405
8578.96 2342
8579.83 2335
8580.71 2382
8581.58 2388
8582.46 2358
8583.33 2299
8584.21 2302
8585.08 2386
8585.95 2369
8586.83 2324
8587.70 2312
8588.58 2331
8589.45 2323
8590.33 2288
8591.20 2290
8592.08 2326
8592.95 2241
8593.83 2279
8594.70 2277
8595.58 2224
8596.45 2267
8597.33 2300
8598.20 2256
8599.08 2320
8599.95 2340
8600.83 2316
8601.70 2371
8602.58 2297
8603.45 2282
8604.33 2306
8605.20 2375
8606.08 2366
8606.95 2405
8607.83 2311
8608.70 2336
8609.58 2317
8610.45 2320
8611.33 2466
8612.21 2454
8613.08 2411
8613.96 2404
8614.83 2435
8615.71 2427
8616.59 2495
8617.46 2443
8618.34 2470
8619.21 2476
8620.09 2424
8620.97 2457
8621.84 2469
8622.72 2479
8623.59 2584
8624.47 2611
8625.35 2619
8626.22 2582
8627.10 2576
8627.98 2660
8628.85 2644
8629.73 2692
8630.61 2703
8631.48 2717
8632.36 2727
8633.24 2742
8634.11 2741
8634.99 2738
8635.87 2728
8636.74 2721
8637.62 2685
8638.50 2704
8639.37 2767
8640.25 2887
8641.13 2875
8642.01 2894
8642.88 2949
8643.76 2891
8644.64 2964
8645.52 2980
8646.39 3050
8647.27 3128
8648.15 3155
8649.03 3172
8649.90 3170
8650.78 3170
8651.66 3180
8652.54 3172
8653.41 3218
8654.29 3226
8655.17 3223
8656.05 3182
8656.93 3278
8657.80 3307
8658.68 3311
8659.56 3404
8660.44 3386
8661.32 3337
8662.19 3368
8663.07 3298
8663.95 3267
8664.83 3350
8665.71 3344
8666.59 3420
8667.46 3518
8668.34 3639
8669.22 3725
8670.10 3913
8670.98 4037
8671.86 4380
8672.74 4591
8673.62 4787
8674.49 4961
8675.37 5079
8676.25 5113
8677.13 5142
8678.01 5049
8678.89 4943
8679.77 4691
8680.65 4580
8681.53 4417
8682.41 4303
8683.29 4204
8684.16 4194
8685.04 4129
8685.92 4207
8686.80 4317
8687.68 4575
8688.56 5006
8689.44 5393
8690.32 5869
8691.20 6258
8692.08 6817
8692.96 7147
8693.84 7501
8694.72 7666
8695.60 7364
8696.48 7056
8697.36 6811
8698.24 6208
8699.12 5672
8700.00 5208
8700.88 4753
8701.76 4379
8702.64 4034
8703.52 3778
8704.40 3500
8705.28 3306
8706.16 3160
8707.04 3048
8707.92 2953
8708.80 2930
8709.69 2855
8710.57 2779
8711.45 2816
8712.33 2743
8713.21 2650
8714.09 2680
8714.97 2723
8715.85 2672
8716.73 2574
8717.61 2540
8718.49 2522
8719.38 2557
8720.26 2555
8721.14 2579
8722.02 2559
8722.90 2490
8723.78 2533
8724.66 2538
8725.54 2557
8726.43 2503
8727.31 2563
8728.19 2655
8729.07 2674
8729.95 2646
8730.83 2569
8731.72 2632
8732.60 2631
8733.48 2654
8734.36 2598
8735.24 2740
8736.13 2693
8737.01 2601
8737.89 2593
8738.77 2576
8739.65 2562
8740.54 2591
8741.42 2525
8742.30 2547
8743.18 2581
8744.07 2538
8744.95 2576
8745.83 2590
8746.71 2592
8747.60 2576
8748.48 2635
8749.36 2644
8750.24 2699
8751.13 2669
8752.01 2725
8752.89 2767
8753.77 2860
8754.66 2942
8755.54 3083
8756.42 3171
8757.31 3239
8758.19 3297
8759.07 3428
8759.96 3378
8760.84 3436
8761.72 3310
8762.61 3191
8763.49 3198
8764.37 3097
8765.26 3017
8766.14 2916
8767.02 2849
8767.91 2918
8768.79 2805
8769.67 2803
8770.56 2749
8771.44 2776
8772.32 2679
8773.21 2729
8774.09 2684
8774.98 2664
8775.86 2677
8776.74 2574
8777.63 2534
8778.51 2588
8779.40 2483
8780.28 2519
8781.17 2484
8782.05 2467
8782.93 2382
8783.82 2320
8784.70 2376
8785.59 2326
8786.47 2394
8787.36 2502
8788.24 2589
8789.13 2597
8790.01 2616
8790.89 2715
8791.78 2830
8792.66 2889
8793.55 2922
8794.43 2942
8795.32 2887
8796.20 2818
8797.09 2734
8797.97 2689
8798.86 2553
8799.74 2559
8800.63 2470
8801.52 2310
8802.40 2289
8803.29 2228
8804.17 2223
8805.06 2262
8805.94 2208
8806.83 2181
8807.71 2124
8808.60 2128
8809.48 2113
8810.37 2132
8811.26 2092
8812.14 2090
8813.03 2064
8813.91 2030
8814.80 1953
8815.69 1980
8816.57 2002
8817.46 2000
8818.34 1973
8819.23 1963
8820.12 1957
8821.00 1988
8821.89 2003
8822.77 1937
8823.66 1976
8824.55 1952
8825.43 1956
8826.32 1920
8827.21 1906
8828.09 1910
8828.98 1847
8829.87 1870
8830.75 1859
8831.64 1878
8832.53 1896
8833.41 1910
8834.30 1890
8835.19 1790
8836.08 1826
8836.96 1805
8837.85 1788
8838.74 1853
8839.62 1821
8840.51 1821
8841.40 1854
8842.29 1848
8843.17 1769
8844.06 1754
8844.95 1752
8845.84 1754
8846.72 1752
8847.61 1783
8848.50 1768
8849.39 1780
8850.27 1780
8851.16 1754
8852.05 1796
8852.94 1736
8853.82 1716
8854.71 1761
8855.60 1696
8856.49 1728
8857.38 1708
8858.26 1730
8859.15 1699
8860.04 1736
8860.93 1720
8861.82 1633
8862.71 1655
8863.59 1674
8864.48 1678
8865.37 1654
8866.26 1687
8867.15 1696
8868.04 1669
8868.93 1640
8869.81 1652
8870.70 1628
8871.59 1669
8872.48 1643
8873.37 1595
8874.26 1618
8875.15 1622
8876.04 1575
8876.93 1534
8877.81 1599
8878.70 1618
8879.59 1589
8880.48 1584
8881.37 1542
8882.26 1534
8883.15 1595
8884.04 1525
8884.93 1572
8885.82 1560
8886.71 1561
8887.60 1517
8888.49 1501
8889.38 1549
8890.27 1505
8891.16 1454
8892.05 1447
8892.94 1522
8893.83 1521
8894.72 1420
8895.61 1469
8896.50 1502
8897.39 1483
8898.28 1531
8899.17 1483
8900.06 1481
8900.95 1452
8901.84 1440
8902.73 1477
8903.62 1511
8904.51 1507
8905.40 1484
8906.29 1478
8907.18 1490
8908.07 1487
8908.96 1456
8909.85 1483
8910.74 1423
8911.63 1434
8912.52 1412
8913.41 1484
8914.31 1506
8915.20 1439
8916.09 1411
8916.98 1439
8917.87 1428
8918.76 1393
8919.65 1428
8920.54 1384
8921.43 1404
8922.33 1438
8923.22 1434
8924.11 1461
8925.00 1395
8925.89 1412
8926.78 1401
8927.67 1398
8928.57 1374
8929.46 1347
8930.35 1360
8931.24 1380
8932.13 1341
8933.03 1310
8933.92 1387
8934.81 1439
8935.70 1384
8936.59 1340
8937.49 1325
8938.38 1319
8939.27 1358
8940.16 1399
8941.05 1381
8941.95 1370
8942.84 1304
8943.73 1311
8944.62 1387
8945.52 1374
8946.41 1400
8947.30 1394
8948.19 1355
8949.09 1342
8949.98 1355
8950.87 1356
8951.76 1371
8952.66 1320
8953.55 1350
8954.44 1315
8955.34 1346
8956.23 1295
8957.12 1299
8958.02 1298
8958.91 1293
8959.80 1302
8960.69 1284
8961.59 1350
8962.48 1345
8963.37 1369
8964.27 1360
8965.16 1314
8966.05 1339
8966.95 1347
8967.84 1331
8968.74 1342
8969.63 1329
8970.52 1346
8971.42 1314
8972.31 1294
8973.20 1278
8974.10 1271
8974.99 1343
8975.89 1309
8976.78 1343
8977.67 1323
8978.57 1307
8979.46 1341
8980.36 1396
8981.25 1319
8982.15 1360
8983.04 1309
8983.93 1310
8984.83 1289
8985.72 1254
8986.62 1323
8987.51 1324
8988.41 1282
8989.30 1233
8990.20 1296
8991.09 1305
8991.99 1319
8992.88 1271
8993.78 1266
8994.67 1234
8995.57 1327
8996.46 1300
8997.36 1262
8998.25 1269
8999.15 1275
9000.04 1246
9000.94 1253
9001.83 1237
9002.73 1285
9003.62 1303
9004.52 1283
9005.41 1216
9006.31 1195
9007.20 1250
9008.10 1268
9009.00 1256
9009.89 1267
9010.79 1278
9011.68 1254
9012.58 1213
9013.47 1249
9014.37 1260
9015.27 1237
9016.16 1224
9017.06 1216
9017.95 1216
9018.85 1205
9019.75 1231
9020.64 1255
9021.54 1168
9022.43 1225
9023.33 1291
9024.23 1252
9025.12 1225
9026.02 1222
9026.92 1209
9027.81 1230
9028.71 1190
9029.61 1183
9030.50 1196
9031.40 1199
9032.30 1190
9033.19 1183
9034.09 1258
9034.99 1203
9035.88 1232
9036.78 1217
9037.68 1188
9038.58 1242
9039.47 1276
9040.37 1213
9041.27 1254
9042.16 1226
9043.06 1246
9043.96 1251
9044.86 1249
9045.75 1237
9046.65 1223
9047.55 1241
9048.45 1251
9049.34 1236
9050.24 1204
9051.14 1241
9052.04 1285
9052.94 1269
9053.83 1203
9054.73 1248
9055.63 1218
9056.53 1230
9057.43 1285
9058.32 1270
9059.22 1253
9060.12 1301
9061.02 1323
9061.92 1270
9062.81 1290
9063.71 1292
9064.61 1300
9065.51 1297
9066.41 1309
9067.31 1287
9068.21 1260
9069.10 1281
9070.00 1284
9070.90 1285
9071.80 1360
9072.70 1314
9073.60 1311
9074.50 1273
9075.40 1222
9076.29 1259
9077.19 1226
9078.09 1255
9078.99 1242
9079.89 1268
9080.79 1260
9081.69 1239
9082.59 1238
9083.49 1307
9084.39 1260
9085.29 1278
9086.19 1245
9087.09 1322
9087.98 1281
9088.88 1298
9089.78 1282
9090.68 1247
9091.58 1278
9092.48 1310
9093.38 1305
9094.28 1319
9095.18 1322
9096.08 1297
9096.98 1303
9097.88 1235
9098.78 1257
9099.68 1269
9100.58 1312
9101.48 1265
9102.38 1277
9103.28 1270
9104.18 1300
9105.08 1261
9105.99 1257
9106.89 1306
9107.79 1207
9108.69 1226
9109.59 1180
9110.49 1208
9111.39 1206
9112.29 1235
9113.19 1227
9114.09 1203
9114.99 1155
9115.89 1249
9116.79 1240
9117.69 1233
9118.60 1268
9119.50 1259
9120.40 1251
9121.30 1239
9122.20 1245
9123.10 1227
9124.00 1268
9124.90 1221
9125.81 1239
9126.71 1222
9127.61 1243
9128.51 1230
9129.41 1253
9130.31 1213
9131.22 1187
9132.12 1193
9133.02 1253
9133.92 1266
9134.82 1268
9135.72 1246
9136.63 1274
9137.53 1313
9138.43 1317
9139.33 1293
9140.23 1256
9141.14 1279
9142.04 1297
9142.94 1287
9143.84 1237
9144.75 1210
9145.65 1242
9146.55 1222
9147.45 1288
9148.36 1265
9149.26 1250
9150.16 1192
9151.06 1234
9151.97 1269
9152.87 1250
9153.77 1230
9154.67 1227
9155.58 1198
9156.48 1276
9157.38 1271
9158.29 1278
9159.19 1296
9160.09 1243
9161.00 1279
9161.90 1290
9162.80 1281
9163.71 1276
9164.61 1239
9165.51 1236
9166.42 1250
9167.32 1219
9168.22 1202
9169.13 1227
9170.03 1255
9170.93 1271
9171.84 1261
9172.74 1218
9173.64 1276
9174.55 1264
9175.45 1231
9176.36 1261
9177.26 1250
9178.16 1295
9179.07 1269
9179.97 1319
9180.88 1319
9181.78 1302
9182.69 1280
9183.59 1303
9184.49 1263
9185.40 1308
9186.30 1259
9187.21 1283
9188.11 1284
9189.02 1281
9189.92 1265
9190.82 1302
9191.73 1273
9192.63 1311
9193.54 1345
9194.44 1283
9195.35 1338
9196.25 1345
9197.16 1320
9198.06 1297
9198.97 1385
9199.87 1348
9200.78 1369
9201.68 1362
9202.59 1380
9203.49 1376
9204.40 1330
9205.30 1400
9206.21 1292
9207.12 1305
9208.02 1362
9208.93 1370
9209.83 1286
9210.74 1375
9211.64 1379
9212.55 1399
9213.45 1432
9214.36 1408
9215.27 1445
9216.17 1418
9217.08 1510
9217.98 1467
9218.89 1496
9219.80 1515
9220.70 1533
9221.61 1483
9222.51 1473
9223.42 1416
9224.33 1428
9225.23 1451
9226.14 1402
9227.05 1374
9227.95 1399
9228.86 1341
9229.77 1322
9230.67 1317
9231.58 1297
9232.49 1308
9233.39 1302
9234.30 1364
9235.21 1304
9236.11 1311
9237.02 1322
9237.93 1312
9238.83 1310
9239.74 1344
9240.65 1310
9241.55 1283
9242.46 1335
9243.37 1265
9244.28 1244
9245.18 1236
9246.09 1222
9247.00 1268
9247.91 1291
9248.81 1233
9249.72 1273
9250.63 1234
9251.54 1250
9252.44 1286
9253.35 1261
9254.26 1237
9255.17 1220
9256.07 1275
9256.98 1309
9257.89 1336
9258.80 1244
9259.71 1302
9260.61 1284
9261.52 1255
9262.43 1277
9263.34 1295
9264.25 1283
9265.16 1284
9266.06 1241
9266.97 1285
9267.88 1286
9268.79 1286
9269.70 1275
9270.61 1257
9271.51 1305
9272.42 1309
9273.33 1315
9274.24 1294
9275.15 1279
9276.06 1347
9276.97 1331
9277.88 1349
9278.78 1321
9279.69 1296
9280.60 1329
9281.51 1289
9282.42 1342
9283.33 1346
9284.24 1326
9285.15 1339
9286.06 1332
9286.97 1338
9287.88 1295
9288.79 1332
9289.70 1334
9290.60 1367
9291.51 1314
9292.42 1309
9293.33 1310
9294.24 1382
9295.15 1391
9296.06 1372
9296.97 1322
9297.88 1325
9298.79 1403
9299.70 1374
9300.61 1375
9301.52 1368
9302.43 1419
9303.34 1412
9304.25 1411
9305.16 1414
9306.07 1456
9306.98 1411
9307.89 1413
9308.80 1497
9309.71 1470
9310.63 1413
9311.54 1447
9312.45 1508
9313.36 1463
9314.27 1455
9315.18 1485
9316.09 1540
9317.00 1452
9317.91 1408
9318.82 1436
9319.73 1413
9320.64 1410
9321.55 1392
9322.47 1405
9323.38 1363
9324.29 1394
9325.20 1377
9326.11 1380
9327.02 1397
9327.93 1373
9328.84 1368
9329.76 1368
9330.67 1404
9331.58 1349
9332.49 1338
9333.40 1382
9334.31 1391
9335.23 1323
9336.14 1286
9337.05 1332
9337.96 1334
9338.87 1353
9339.78 1349
9340.70 1336
9341.61 1379
9342.52 1325
9343.43 1328
9344.34 1343
9345.26 1312
9346.17 1308
9347.08 1323
9347.99 1372
9348.91 1355
9349.82 1388
9350.73 1339
9351.64 1390
9352.56 1365
9353.47 1400
9354.38 1401
9355.29 1358
9356.21 1346
9357.12 1372
9358.03 1334
9358.94 1365
9359.86 1351
9360.77 1362
9361.68 1382
9362.60 1398
9363.51 1375
9364.42 1380
9365.34 1401
9366.25 1372
9367.16 1340
9368.08 1392
9368.99 1421
9369.90 1387
9370.82 1402
9371.73 1383
9372.64 1416
9373.56 1383
9374.47 1330
9375.38 1361
9376.30 1348
9377.21 1338
9378.12 1365
9379.04 1419
9379.95 1442
9380.87 1407
9381.78 1398
9382.69 1426
9383.61 1405
9384.52 1450
9385.44 1466
9386.35 1450
9387.27 1479
9388.18 1490
9389.09 1494
9390.01 1530
9390.92 1545
9391.84 1548
9392.75 1606
9393.67 1601
9394.58 1601
9395.50 1552
9396.41 1623
9397.32 1551
9398.24 1540
9399.15 1510
9400.07 1509
9400.98 1544
9401.90 1524
9402.81 1565
9403.73 1578
9404.64 1525
9405.56 1526
9406.47 1519
9407.39 1541
9408.30 1474
9409.22 1489
9410.14 1570
9411.05 1510
9411.97 1459
9412.88 1500
9413.80 1530
9414.71 1522
9415.63 1456
9416.54 1481
9417.46 1501
9418.38 1480
9419.29 1522
9420.21 1538
9421.12 1481
9422.04 1539
9422.95 1554
9423.87 1605
9424.79 1538
9425.70 1539
9426.62 1511
9427.54 1514
9428.45 1567
9429.37 1594
9430.28 1646
9431.20 1596
9432.12 1585
9433.03 1568
9433.95 1568
9434.87 1606
9435.78 1655
9436.70 1652
9437.62 1620
9438.53 1605
9439.45 1598
9440.37 1612
9441.28 1676
9442.20 1624
9443.12 1693
9444.03 1644
9444.95 1625
9445.87 1651
9446.79 1663
9447.70 1693
9448.62 1725
9449.54 1791
9450.45 1856
9451.37 1800
9452.29 1877
9453.21 1886
9454.12 1951
9455.04 1971
9455.96 1960
9456.88 1931
9457.79 1949
9458.71 1923
9459.63 1837
9460.55 1784
9461.47 1730
9462.38 1758
9463.30 1757
9464.22 1737
9465.14 1675
9466.06 1722
9466.97 1686
9467.89 1712
9468.81 1629
9469.73 1668
9470.65 1726
9471.56 1668
9472.48 1709
9473.40 1727
9474.32 1687
9475.24 1690
9476.16 1687
9477.08 1692
9477.99 1711
9478.91 1735
9479.83 1747
9480.75 1706
9481.67 1706
9482.59 1806
9483.51 1774
9484.43 1810
9485.34 1753
9486.26 1743
9487.18 1774
9488.10 1761
9489.02 1664
9489.94 1646
9490.86 1662
9491.78 1718
9492.70 1717
9493.62 1767
9494.54 1725
9495.46 1717
9496.38 1713
9497.30 1686
9498.22 1672
9499.13 1677
9500.05 1699
9500.97 1774
9501.89 1727
9502.81 1743
9503.73 1715
9504.65 1746
9505.57 1760
9506.49 1728
9507.41 1749
9508.33 1786
9509.25 1753
9510.17 1808
9511.09 1807
9512.01 1816
9512.93 1873
9513.86 1889
9514.78 1854
9515.70 1919
9516.62 1944
9517.54 1871
9518.46 1953
9519.38 1988
9520.30 1991
9521.22 1912
9522.14 2003
9523.06 1999
9523.98 2022
9524.90 2013
9525.82 2042
9526.75 2124
9527.67 2199
9528.59 2294
9529.51 2396
9530.43 2460
9531.35 2541
9532.27 2625
9533.19 2680
9534.11 2726
9535.04 2774
9535.96 2851
9536.88 2810
9537.80 2760
9538.72 2643
9539.64 2590
9540.57 2479
9541.49 2402
9542.41 2286
9543.33 2284
9544.25 2140
9545.17 2162
9546.10 2076
9547.02 2031
9547.94 2028
9548.86 2072
9549.78 1992
9550.71 1997
9551.63 2005
9552.55 1938
9553.47 1973
9554.40 2024
9555.32 1997
9556.24 1992
9557.16 2070
9558.09 2072
9559.01 2109
9559.93 2134
9560.85 2165
9561.78 2140
9562.70 2086
9563.62 2095
9564.54 2151
9565.47 2142
9566.39 2001
9567.31 2009
9568.24 1998
9569.16 1959
9570.08 1963
9571.00 1926
9571.93 1926
9572.85 1909
9573.77 1923
9574.70 1870
9575.62 1888
9576.54 1884
9577.47 1875
9578.39 1847
9579.31 1856
9580.24 1871
9581.16 1857
9582.09 1822
9583.01 1910
9583.93 1897
9584.86 1909
9585.78 1892
9586.70 1852
9587.63 1875
9588.55 1905
9589.48 1903
9590.40 1924
9591.32 1972
9592.25 1975
9593.17 1951
9594.10 1898
9595.02 1984
9595.95 1998
9596.87 1988
9597.79 1998
9598.72 2038
9599.64 2050
9600.57 2010
9601.49 2061
9602.42 2119
9603.34 2142
9604.27 2031
9605.19 2108
9606.12 2114
9607.04 2109
9607.97 2129
9608.89 2179
9609.82 2120
9610.74 2187
9611.67 2209
9612.59 2243
9613.52 2231
9614.44 2264
9615.37 2274
9616.29 2213
9617.22 2205
9618.14 2256
9619.07 2273
9619.99 2317
9620.92 2410
9621.85 2326
9622.77 2420
9623.70 2414
9624.62 2408
9625.55 2413
9626.47 2486
9627.40 2462
9628.33 2544
9629.25 2556
9630.18 2614
9631.10 2625
9632.03 2573
9632.96 2636
9633.88 2705
9634.81 2775
9635.73 2700
9636.66 2763
9637.59 2845
9638.51 2832
9639.44 2794
9640.37 2862
9641.29 2933
9642.22 2987
9643.15 3128
9644.07 3019
9645.00 3169
9645.93 3213
9646.85 3340
9647.78 3432
9648.71 3457
9649.63 3591
9650.56 3609
9651.49 3617
9652.41 3746
9653.34 3705
9654.27 3551
9655.20 3472
9656.12 3445
9657.05 3329
9657.98 3214
9658.90 3124
9659.83 3105
9660.76 3065
9661.69 3024
9662.61 2938
9663.54 3018
9664.47 3012
9665.40 2995
9666.32 3055
9667.25 3080
9668.18 2978
9669.11 2970
9670.04 3016
9670.96 3127
9671.89 3108
9672.82 3094
9673.75 3152
9674.68 3119
9675.60 3206
9676.53 3208
9677.46 3232
9678.39 3171
9679.32 3128
9680.25 3197
9681.17 3179
9682.10 3227
9683.03 3187
9683.96 3241
9684.89 3195
9685.82 3247
9686.75 3327
9687.67 3365
9688.60 3358
9689.53 3329
9690.46 3320
9691.39 3418
9692.32 3461
9693.25 3450
9694.18 3517
9695.11 3478
9696.03 3578
9696.96 3538
9697.89 3516
9698.82 3490
9699.75 3539
9700.68 3432
9701.61 3460
9702.54 3453
9703.47 3505
9704.40 3444
9705.33 3407
9706.26 3345
9707.19 3326
9708.12 3360
9709.05 3390
9709.98 3403
9710.91 3387
9711.84 3491
9712.77 3472
9713.70 3572
9714.63 3633
9715.56 3671
9716.49 3655
9717.42 3683
9718.35 3630
9719.28 3552
9720.21 3480
9721.14 3490
9722.07 3333
9723.00 3273
9723.93 3199
9724.86 3132
9725.79 3082
9726.72 2946
9727.65 2960
9728.58 3013
9729.51 3010
9730.44 2957
9731.37 2930
9732.31 2966
9733.24 2964
9734.17 3025
9735.10 3033
9736.03 3019
9736.96 2916
9737.89 2865
9738.82 2871
9739.75 2883
9740.69 2788
9741.62 2722
9742.55 2626
9743.48 2624
9744.41 2563
9745.34 2532
9746.27 2521
9747.21 2537
9748.14 2542
9749.07 2477
9750.00 2567
9750.93 2527
9751.86 2435
9752.80 2461
9753.73 2499
9754.66 2401
9755.59 2424
9756.52 2360
9757.46 2393
9758.39 2407
9759.32 2377
9760.25 2411
9761.18 2375
9762.12 2384
9763.05 2335
9763.98 2360
9764.91 2366
9765.85 2366
9766.78 2358
9767.71 2413
9768.64 2385
9769.58 2347
9770.51 2288
9771.44 2370
9772.37 2353
9773.31 2365
9774.24 2361
9775.17 2382
9776.11 2353
9777.04 2429
9777.97 2545
9778.91 2609
9779.84 2579
9780.77 2591
9781.71 2648
9782.64 2626
9783.57 2619
9784.51 2627
9785.44 2569
9786.37 2509
9787.31 2476
9788.24 2462
9789.17 2357
9790.11 2300
9791.04 2243
9791.97 2284
9792.91 2289
9793.84 2292
9794.77 2264
9795.71 2307
9796.64 2225
9797.58 2243
9798.51 2301
9799.44 2226
9800.38 2194
9801.31 2227
9802.25 2231
9803.18 2205
9804.12 2142
9805.05 2202
9805.98 2185
9806.92 2105
9807.85 2030
9808.79 2020
9809.72 2006
9810.66 1979
9811.59 1951
9812.53 1939
9813.46 2031
9814.40 1980
9815.33 2002
9816.27 2015
9817.20 1954
9818.14 1897
9819.07 1845
9820.01 1912
9820.94 1883
9821.88 1899
9822.81 1827
9823.75 1900
9824.68 1843
9825.62 1868
9826.55 1884
9827.49 1812
9828.42 1779
9829.36 1806
9830.29 1816
9831.23 1816
9832.17 1781
9833.10 1817
9834.04 1818
9834.97 1774
9835.91 1729
9836.84 1781
9837.78 1761
9838.72 1840
9839.65 1907
9840.59 1839
9841.52 1846
9842.46 1789
9843.40 1802
9844.33 1861
9845.27 1790
9846.20 1832
9847.14 1904
9848.08 1834
9849.01 1824
9849.95 1772
9850.89 1751
9851.82 1722
9852.76 1855
9853.70 1795
9854.63 1821
9855.57 1822
9856.51 1816
9857.44 1885
9858.38 1915
9859.32 1850
9860.25 1864
9861.19 1792
9862.13 1821
9863.07 1815
9864.00 1798
9864.94 1809
9865.88 1832
9866.81 1852
9867.75 1822
9868.69 1798
9869.63 1778
9870.56 1713
9871.50 1759
9872.44 1707
9873.38 1657
9874.31 1689
9875.25 1656
9876.19 1757
9877.13 1742
9878.07 1693
9879.00 1676
9879.94 1712
9880.88 1690
9881.82 1733
9882.75 1664
9883.69 1691
9884.63 1706
9885.57 1667
9886.51 1686
9887.45 1670
9888.38 1702
9889.32 1660
9890.26 1665
9891.20 1650
9892.14 1654
9893.08 1610
9894.01 1672
9894.95 1629
9895.89 1582
9896.83 1576
9897.77 1569
9898.71 1637
9899.65 1574
9900.59 1552
9901.52 1540
9902.46 1616
9903.40 1618
9904.34 1631
9905.28 1628
9906.22 1597
9907.16 1598
9908.10 1594
9909.04 1627
9909.98 1633
9910.92 1610
9911.86 1593
9912.80 1580
9913.73 1641
9914.67 1560
9915.61 1586
9916.55 1579
9917.49 1593
9918.43 1617
9919.37 1693
9920.31 1686
9921.25 1673
9922.19 1757
9923.13 1805
9924.07 1863
9925.01 1902
9925.95 1900
9926.89 1969
9927.83 1998
9928.77 2022
9929.71 2072
9930.65 2042
9931.59 2035
9932.53 1985
9933.47 1927
9934.41 1833
9935.36 1822
9936.30 1798
9937.24 1680
9938.18 1632
9939.12 1633
9940.06 1562
9941.00 1565
9941.94 1620
9942.88 1516
9943.82 1496
9944.76 1535
9945.70 1498
9946.64 1475
9947.59 1491
9948.53 1487
9949.47 1490
9950.41 1463
9951.35 1458
9952.29 1421
9953.23 1467
9954.17 1482
9955.12 1512
9956.06 1493
9957.00 1465
9957.94 1416
9958.88 1460
9959.82 1446
9960.77 1453
9961.71 1401
9962.65 1393
9963.59 1359
9964.53 1388
9965.48 1424
9966.42 1390
9967.36 1430
9968.30 1422
9969.24 1423
9970.19 1433
9971.13 1435
9972.07 1351
9973.01 1398
9973.95 1352
9974.90 1363
9975.84 1349
9976.78 1303
9977.72 1289
9978.67 1331
9979.61 1350
9980.55 1320
9981.50 1348
9982.44 1336
9983.38 1323
9984.32 1338
9985.27 1313
9986.21 1356
9987.15 1369
9988.10 1349
9989.04 1384
9989.98 1350
9990.92 1358
9991.87 1315
9992.81 1356
9993.75 1317
9994.70 1321
9995.64 1348
9996.58 1332
9997.53 1370
9998.47 1354
9999.41 1341
10000.36 1313
10001.30 1326
10002.25 1287
10003.19 1275
10004.13 1383
10005.08 1434
10006.02 1362
10006.96 1334
10007.91 1337
10008.85 1349
10009.80 1364
10010.74 1377
10011.68 1377
10012.63 1314
10013.57 1352
10014.52 1360
10015.46 1383
10016.41 1384
10017.35 1335
10018.29 1355
10019.24 1361
10020.18 1363
10021.13 1387
10022.07 1345
10023.02 1290
10023.96 1342
10024.91 1287
10025.85 1336
10026.80 1350
10027.74 1306
10028.69 1309
10029.63 1313
10030.58 1291
10031.52 1281
10032.47 1306
10033.41 1275
10034.36 1304
10035.30 1292
10036.25 1264
10037.19 1273
10038.14 1289
10039.08 1251
10040.03 1276
10040.97 1284
10041.92 1313
10042.87 1273
10043.81 1297
10044.76 1273
10045.70 1316
10046.65 1256
10047.59 1266
10048.54 1290
10049.49 1269
10050.43 1257
10051.38 1264
10052.32 1268
10053.27 1244
10054.22 1304
10055.16 1239
10056.11 1237
10057.05 1227
10058.00 1256
10058.95 1243
10059.89 1225
10060.84 1217
10061.79 1244
10062.73 1210
10063.68 1204
10064.63 1250
10065.57 1212
10066.52 1266
10067.47 1229
10068.41 1191
10069.36 1201
10070.31 1226
10071.25 1185
10072.20 1226
10073.15 1218
10074.10 1245
10075.04 1245
10075.99 1238
10076.94 1240
10077.88 1251
10078.83 1254
10079.78 1237
10080.73 1232
10081.67 1193
10082.62 1252
10083.57 1197
10084.52 1225
10085.46 1199
10086.41 1214
10087.36 1204
10088.31 1226
10089.25 1175
10090.20 1192
10091.15 1181
10092.10 1257
10093.05 1260
10093.99 1243
10094.94 1256
10095.89 1216
10096.84 1187
10097.79 1201
10098.73 1273
10099.68 1270
10100.63 1245
10101.58 1200
10102.53 1190
10103.48 1242
10104.42 1217
10105.37 1209
10106.32 1243
10107.27 1238
10108.22 1261
10109.17 1207
10110.12 1199
10111.06 1206
10112.01 1203
10112.96 1188
10113.91 1229
10114.86 1214
10115.81 1210
10116.76 1215
10117.71 1174
10118.66 1226
10119.61 1189
10120.56 1218
10121.50 1214
10122.45 1226
10123.40 1213
10124.35 1248
10125.30 1271
10126.25 1270
10127.20 1250
10128.15 1298
10129.10 1271
10130.05 1190
10131.00 1161
10131.95 1235
10132.90 1246
10133.85 1266
10134.80 1249
10135.75 1259
10136.70 1247
10137.65 1215
10138.60 1324
10139.55 1289
10140.50 1274
10141.45 1244
10142.40 1276
10143.35 1259
10144.30 1284
10145.25 1271
10146.20 1253
10147.15 1260
10148.10 1231
10149.05 1315
10150.00 1250
10150.95 1265
10151.90 1281
10152.86 1310
10153.81 1314
10154.76 1248
10155.71 1302
10156.66 1312
10157.61 1361
10158.56 1287
10159.51 1280
10160.46 1276
10161.41 1315
10162.37 1275
10163.32 1307
10164.27 1355
10165.22 1332
10166.17 1298
10167.12 1348
10168.07 1360
10169.03 1322
10169.98 1345
10170.93 1343
10171.88 1367
10172.83 1385
10173.78 1392
10174.74 1393
10175.69 1423
10176.64 1424
10177.59 1429
10178.54 1381
10179.49 1421
10180.45 1413
10181.40 1474
10182.35 1429
10183.30 1476
10184.26 1461
10185.21 1438
10186.16 1433
10187.11 1438
10188.06 1474
10189.02 1518
10189.97 1479
10190.92 1452
10191.87 1525
10192.83 1495
10193.78 1492
10194.73 1495
10195.69 1515
10196.64 1489
10197.59 1480
10198.54 1505
10199.50 1588
10200.45 1543
10201.40 1604
10202.36 1565
10203.31 1672
10204.26 1615
10205.22 1615
10206.17 1670
10207.12 1669
10208.08 1729
10209.03 1723
10209.98 1775
10210.94 1746
10211.89 1725
10212.84 1702
10213.80 1701
10214.75 1673
10215.70 1650
10216.66 1642
10217.61 1596
10218.56 1603
10219.52 1593
10220.47 1544
10221.43 1545
10222.38 1550
10223.33 1532
10224.29 1495
10225.24 1512
10226.20 1461
10227.15 1495
10228.11 1524
10229.06 1652
10230.01 1655
10230.97 1662
10231.92 1667
10232.88 1744
10233.83 1711
10234.79 1741
10235.74 1774
10236.70 1780
10237.65 1756
10238.60 1785
10239.56 1775
10240.51 1816
10241.47 1748
10242.42 1756
10243.38 1675
10244.33 1542
10245.29 1559
10246.24 1557
10247.20 1503
10248.15 1487
10249.11 1441
10250.07 1465
10251.02 1448
10251.98 1370
10252.93 1413
10253.89 1431
10254.84 1441
10255.80 1406
10256.75 1372
10257.71 1399
10258.67 1315
10259.62 1342
10260.58 1352
10261.53 1319
10262.49 1313
10263.44 1282
10264.40 1284
10265.36 1335
10266.31 1293
10267.27 1336
10268.22 1298
10269.18 1301
10270.14 1314
10271.09 1338
10272.05 1318
10273.01 1348
10273.96 1299
10274.92 1287
10275.87 1318
10276.83 1329
10277.79 1284
10278.74 1259
10279.70 1268
10280.66 1275
10281.61 1302
10282.57 1273
10283.53 1314
10284.49 1287
10285.44 1271
10286.40 1261
10287.36 1252
10288.31 1251
10289.27 1264
10290.23 1279
10291.18 1265
10292.14 1264
10293.10 1264
10294.06 1246
10295.01 1324
10295.97 1279
10296.93 1259
10297.89 1284
10298.84 1293
10299.80 1263
10300.76 1309
10301.72 1325
10302.67 1269
10303.63 1264
10304.59 1239
10305.55 1252
10306.51 1260
10307.46 1261
10308.42 1259
10309.38 1251
10310.34 1300
10311.30 1329
10312.25 1281
10313.21 1292
10314.17 1271
10315.13 1252
10316.09 1265
10317.05 1254
10318.00 1293
10318.96 1259
10319.92 1303
10320.88 1290
10321.84 1235
10322.80 1244
10323.76 1252
10324.71 1252
10325.67 1285
10326.63 1315
10327.59 1316
10328.55 1292
10329.51 1271
10330.47 1261
10331.43 1295
10332.39 1317
10333.35 1327
10334.30 1285
10335.26 1263
10336.22 1250
10337.18 1245
10338.14 1238
10339.10 1248
10340.06 1257
10341.02 1206
10341.98 1223
10342.94 1229
10343.90 1242
10344.86 1223
10345.82 1180
10346.78 1187
10347.74 1208
10348.70 1209
10349.66 1205
10350.62 1270
10351.58 1228
10352.54 1184
10353.50 1217
10354.46 1175
10355.42 1172
10356.38 1190
10357.34 1171
10358.30 1163
10359.26 1195
10360.22 1176
10361.18 1226
10362.14 1146
10363.10 1166
10364.06 1207
10365.02 1214
10365.98 1207
10366.94 1159
10367.90 1188
10368.87 1139
10369.83 1136
10370.79 1169
10371.75 1171
10372.71 1156
10373.67 1191
10374.63 1150
10375.59 1210
10376.55 1200
10377.51 1153
10378.48 1147
10379.44 1152
10380.40 1182
10381.36 1144
10382.32 1190
10383.28 1160
10384.24 1156
10385.21 1172
10386.17 1200
10387.13 1179
10388.09 1128
10389.05 1143
10390.01 1177
10390.98 1215
10391.94 1190
10392.90 1143
10393.86 1155
10394.82 1206
10395.79 1215
10396.75 1214
10397.71 1208
10398.67 1195
10399.63 1215
10400.60 1207
10401.56 1170
10402.52 1209
10403.48 1199
10404.45 1213
10405.41 1256
10406.37 1226
10407.33 1185
10408.30 1234
10409.26 1255
10410.22 1220
10411.18 1256
10412.15 1271
10413.11 1336
10414.07 1327
10415.04 1349
10416.00 1395
10416.96 1425
10417.93 1445
10418.89 1413
10419.85 1424
10420.81 1501
10421.78 1495
10422.74 1530
10423.70 1511
10424.67 1451
10425.63 1406
10426.59 1342
10427.56 1330
10428.52 1328
10429.49 1318
10430.45 1294
10431.41 1307
10432.38 1187
10433.34 1232
10434.30 1212
10435.27 1192
10436.23 1200
10437.20 1178
10438.16 1162
10439.12 1133
10440.09 1185
10441.05 1164
10442.02 1121
10442.98 1140
10443.94 1143
10444.91 1173
10445.87 1141
10446.84 1141
10447.80 1095
10448.77 1185
10449.73 1178
10450.70 1138
10451.66 1169
10452.63 1129
10453.59 1131
10454.55 1111
10455.52 1136
10456.48 1159
10457.45 1128
10458.41 1136
10459.38 1153
10460.34 1114
10461.31 1100
10462.27 1100
10463.24 1136
10464.20 1144
10465.17 1172
10466.14 1110
10467.10 1130
10468.07 1137
10469.03 1083
10470.00 1097
10470.96 1128
10471.93 1153
10472.89 1124
10473.86 1139
10474.82 1128
10475.79 1102
10476.76 1106
10477.72 1104
10478.69 1089
10479.65 1078
10480.62 1130
10481.59 1155
10482.55 1126
10483.52 1161
10484.48 1170
10485.45 1154
10486.42 1119
10487.38 1153
10488.35 1200
10489.32 1162
10490.28 1178
10491.25 1214
10492.21 1154
10493.18 1156
10494.15 1158
10495.11 1192
10496.08 1195
10497.05 1163
10498.01 1204
10498.98 1203
10499.95 1149
10500.92 1184
10501.88 1195
10502.85 1184
10503.82 1186
10504.78 1188
10505.75 1167
10506.72 1240
10507.68 1265
10508.65 1221
10509.62 1202
10510.59 1218
10511.55 1191
10512.52 1141
10513.49 1192
10514.46 1224
10515.42 1198
10516.39 1175
10517.36 1199
10518.33 1196
10519.29 1184
10520.26 1201
10521.23 1195
10522.20 1174
10523.17 1198
10524.13 1187
10525.10 1182
10526.07 1218
10527.04 1192
10528.01 1236
10528.97 1249
10529.94 1199
10530.91 1194
10531.88 1218
10532.85 1219
10533.82 1223
10534.78 1237
10535.75 1212
10536.72 1212
10537.69 1209
10538.66 1191
10539.63 1196
10540.60 1213
10541.56 1176
10542.53 1274
10543.50 1236
10544.47 1188
10545.44 1253
10546.41 1243
10547.38 1268
10548.35 1271
10549.32 1308
10550.29 1288
10551.25 1233
10552.22 1276
10553.19 1348
10554.16 1380
10555.13 1354
10556.10 1400
10557.07 1438
10558.04 1515
10559.01 1430
10559.98 1502
10560.95 1566
10561.92 1536
10562.89 1575
10563.86 1562
10564.83 1546
10565.80 1467
10566.77 1492
10567.74 1428
10568.71 1464
10569.68 1413
10570.65 1431
10571.62 1341
10572.59 1343
10573.56 1284
10574.53 1319
10575.50 1339
10576.47 1276
10577.44 1271
10578.41 1314
10579.38 1315
10580.35 1286
10581.32 1254
10582.29 1313
10583.26 1323
10584.23 1293
10585.21 1293
10586.18 1322
10587.15 1265
10588.12 1294
10589.09 1336
10590.06 1329
10591.03 1287
10592.00 1329
10592.97 1333
10593.94 1354
10594.92 1361
10595.89 1319
10596.86 1301
10597.83 1321
10598.80 1241
10599.77 1275
10600.74 1290
10601.71 1290
10602.69 1288
10603.66 1285
10604.63 1287
10605.60 1256
10606.57 1215
10607.54 1252
10608.52 1227
10609.49 1228
10610.46 1204
10611.43 1206
10612.40 1219
10613.38 1228
10614.35 1229
10615.32 1255
10616.29 1270
10617.27 1255
10618.24 1238
10619.21 1242
10620.18 1286
10621.15 1281
10622.13 1322
10623.10 1297
10624.07 1253
10625.04 1318
10626.02 1321
10626.99 1263
10627.96 1293
10628.94 1310
10629.91 1359
10630.88 1376
10631.85 1359
10632.83 1374
10633.80 1316
10634.77 1398
10635.75 1449
10636.72 1480
10637.69 1520
10638.67 1507
10639.64 1570
10640.61 1591
10641.59 1522
10642.56 1504
10643.53 1559
10644.51 1512
10645.48 1464
10646.45 1440
10647.43 1427
10648.40 1373
10649.37 1350
10650.35 1384
10651.32 1358
10652.30 1353
10653.27 1327
10654.24 1289
10655.22 1345
10656.19 1279
10657.16 1274
10658.14 1301
10659.11 1237
10660.09 1252
10661.06 1194
10662.04 1243
10663.01 1306
10663.98 1311
10664.96 1294
10665.93 1293
10666.91 1306
10667.88 1241
10668.86 1280
10669.83 1240
10670.81 1236
10671.78 1221
10672.76 1273
10673.73 1290
10674.71 1259
10675.68 1291
10676.66 1313
10677.63 1291
10678.61 1302
10679.58 1333
10680.56 1302
10681.53 1325
10682.51 1343
10683.48 1328
10684.46 1299
10685.43 1277
10686.41 1257
10687.38 1284
10688.36 1275
10689.33 1240
10690.31 1222
10691.28 1199
10692.26 1211
10693.24 1177
10694.21 1188
10695.19 1271
10696.16 1159
10697.14 1202
10698.12 1213
10699.09 1184
10700.07 1178
10701.04 1198
10702.02 1175
10703.00 1209
10703.97 1145
10704.95 1168
10705.92 1200
10706.90 1179
10707.88 1179
10708.85 1170
10709.83 1120
10710.81 1182
10711.78 1137
10712.76 1140
10713.74 1193
10714.71 1202
10715.69 1170
10716.67 1194
10717.64 1138
10718.62 1141
10719.60 1171
10720.57 1187
10721.55 1165
10722.53 1182
10723.50 1145
10724.48 1175
10725.46 1156
10726.44 1181
10727.41 1185
10728.39 1151
10729.37 1183
10730.35 1145
10731.32 1194
10732.30 1157
10733.28 1170
10734.26 1182
10735.23 1182
10736.21 1184
10737.19 1203
10738.17 1171
10739.14 1187
10740.12 1170
10741.10 1165
10742.08 1148
10743.06 1187
10744.03 1165
10745.01 1187
10745.99 1187
10746.97 1193
10747.95 1180
10748.92 1176
10749.90 1154
10750.88 1128
10751.86 1158
10752.84 1132
10753.82 1126
10754.79 1164
10755.77 1199
10756.75 1174
10757.73 1177
10758.71 1214
10759.69 1221
10760.67 1188
10761.65 1157
10762.62 1129
10763.60 1173
10764.58 1165
10765.56 1154
10766.54 1209
10767.52 1210
10768.50 1202
10769.48 1172
10770.46 1173
10771.44 1215
10772.42 1161
10773.39 1198
10774.37 1214
10775.35 1205
10776.33 1166
10777.31 1160
10778.29 1212
10779.27 1205
10780.25 1238
10781.23 1239
10782.21 1238
10783.19 1180
10784.17 1193
10785.15 1241
10786.13 1234
10787.11 1214
10788.09 1202
10789.07 1231
10790.05 1211
10791.03 1188
10792.01 1177
10792.99 1233
10793.97 1215
10794.95 1194
10795.93 1172
10796.91 1217
10797.89 1224
10798.87 1199
10799.85 1195
10800.83 1233
10801.82 1249
10802.80 1202
10803.78 1238
10804.76 1223
10805.74 1177
10806.72 1191
10807.70 1187
10808.68 1176
10809.66 1215
10810.64 1228
10811.62 1197
10812.61 1225
10813.59 1220
10814.57 1201
10815.55 1217
10816.53 1246
10817.51 1241
10818.49 1274
10819.47 1225
10820.46 1213
10821.44 1201
10822.42 1237
10823.40 1256
10824.38 1295
10825.36 1276
10826.35 1243
10827.33 1277
10828.31 1257
10829.29 1270
10830.27 1268
10831.25 1273
10832.24 1251
10833.22 1324
10834.20 1275
10835.18 1253
10836.17 1280
10837.15 1245
10838.13 1311
10839.11 1279
10840.09 1316
10841.08 1289
10842.06 1257
10843.04 1291
10844.02 1302
10845.01 1345
10845.99 1269
10846.97 1320
10847.96 1349
10848.94 1300
10849.92 1347
10850.90 1372
10851.89 1395
10852.87 1392
10853.85 1392
10854.84 1392
10855.82 1437
10856.80 1356
10857.78 1370
10858.77 1350
10859.75 1389
10860.73 1382
10861.72 1381
10862.70 1398
10863.68 1424
10864.67 1426
10865.65 1415
10866.64 1422
10867.62 1451
10868.60 1430
10869.59 1476
10870.57 1474
10871.55 1449
10872.54 1467
10873.52 1438
10874.51 1518
10875.49 1506
10876.47 1538
10877.46 1522
10878.44 1523
10879.43 1540
10880.41 1574
10881.39 1551
10882.38 1540
10883.36 1575
10884.35 1574
10885.33 1616
10886.32 1615
10887.30 1608
10888.29 1634
10889.27 1700
10890.25 1682
10891.24 1680
10892.22 1634
10893.21 1685
10894.19 1698
10895.18 1692
10896.16 1664
10897.15 1707
10898.13 1708
10899.12 1742
10900.10 1694
10901.09 1684
10902.07 1785
10903.06 1750
10904.04 1774
10905.03 1686
10906.01 1768
10907.00 1697
10907.99 1743
10908.97 1762
10909.96 1826
10910.94 1878
10911.93 1864
10912.91 1853
10913.90 1822
10914.88 1846
10915.87 1888
10916.86 1915
10917.84 1914
10918.83 1930
10919.81 1909
10920.80 1939
10921.79 1908
10922.77 1929
10923.76 1902
10924.74 1922
10925.73 1975
10926.72 1989
10927.70 2030
10928.69 1999
10929.68 2017
10930.66 1991
10931.65 2066
10932.64 2085
10933.62 2047
10934.61 2057
10935.60 2091
10936.58 2111
10937.57 2196
10938.56 2205
10939.54 2248
10940.53 2317
10941.52 2332
10942.50 2342
10943.49 2374
10944.48 2430
10945.47 2446
10946.45 2495
10947.44 2500
10948.43 2498
10949.41 2460
10950.40 2446
10951.39 2592
10952.38 2584
10953.36 2656
10954.35 2660
10955.34 2720
10956.33 2782
10957.31 2858
10958.30 2823
10959.29 2839
10960.28 2773
10961.27 2776
10962.25 2827
10963.24 2779
10964.23 2695
10965.22 2705
10966.21 2708
10967.19 2674
10968.18 2651
10969.17 2565
10970.16 2529
10971.15 2537
10972.13 2463
10973.12 2398
10974.11 2378
10975.10 2412
10976.09 2355
10977.08 2334
10978.07 2365
10979.05 2426
10980.04 2412
10981.03 2450
10982.02 2486
10983.01 2473
10984.00 2449
10984.99 2448
10985.98 2524
10986.96 2554
10987.95 2582
10988.94 2590
10989.93 2698
10990.92 2767
10991.91 2790
10992.90 2829
10993.89 2919
10994.88 3022
10995.87 3165
10996.86 3204
10997.85 3378
10998.84 3475
10999.83 3429
11000.82 3441
11001.81 3537
11002.79 3449
11003.78 3382
11004.77 3337
11005.76 3295
11006.75 3204
11007.74 2995
11008.73 2897
11009.72 2774
11010.71 2587
11011.70 2621
11012.69 2509
11013.68 2396
11014.67 2293
11015.67 2239
11016.66 2191
11017.65 2129
11018.64 2168
11019.63 2110
11020.62 2073
11021.61 2040
11022.60 2102
11023.59 2071
11024.58 2031
11025.57 2015
11026.56 2021
11027.55 1974
11028.54 1968
11029.53 1975
11030.52 1955
11031.52 1947
11032.51 1956
11033.50 1947
11034.49 1924
11035.48 1992
11036.47 1898
11037.46 1893
11038.45 1855
11039.45 1874
11040.44 1830
11041.43 1841
11042.42 1789
11043.41 1769
11044.40 1814
11045.39 1773
11046.39 1815
11047.38 1711
11048.37 1700
11049.36 1772
11050.35 1750
11051.35 1726
11052.34 1741
11053.33 1768
11054.32 1765
11055.31 1773
11056.31 1712
11057.30 1738
11058.29 1723
11059.28 1730
11060.27 1680
11061.27 1685
11062.26 1664
11063.25 1724
11064.24 1670
11065.24 1648
11066.23 1679
11067.22 1685
11068.21 1726
11069.21 1670
11070.20 1699
11071.19 1703
11072.19 1600
11073.18 1672
11074.17 1675
11075.16 1622
11076.16 1688
11077.15 1669
11078.14 1644
11079.14 1693
11080.13 1722
11081.12 1657
11082.12 1663
11083.11 1653
11084.10 1643
11085.10 1640
11086.09 1635
11087.08 1621
11088.08 1556
11089.07 1639
11090.06 1639
11091.06 1586
11092.05 1559
11093.04 1595
11094.04 1598
11095.03 1547
11096.03 1596
11097.02 1566
11098.01 1500
11099.01 1537
11100.00 1540
11101.00 1597
11101.99 1568
11102.98 1539
11103.98 1502
11104.97 1565
11105.97 1572
11106.96 1480
11107.96 1524
11108.95 1560
11109.95 1488
11110.94 1501
11111.93 1508
11112.93 1526
11113.92 1490
11114.92 1528
11115.91 1512
11116.91 1479
11117.90 1514
11118.90 1503
11119.89 1525
11120.89 1454
11121.88 1496
11122.88 1512
11123.87 1506
11124.87 1506
11125.86 1513
11126.86 1539
11127.85 1497
11128.85 1476
11129.84 1526
11130.84 1526
11131.84 1458
11132.83 1462
11133.83 1441
11134.82 1431
11135.82 1481
11136.81 1486
11137.81 1484
11138.81 1434
11139.80 1410
11140.80 1468
11141.79 1475
11142.79 1433
11143.79 1368
11144.78 1393
11145.78 1479
11146.77 1414
11147.77 1392
11148.77 1428
11149.76 1397
11150.76 1414
11151.75 1384
11152.75 1426
11153.75 1393
11154.74 1378
11155.74 1381
11156.74 1355
11157.73 1372
11158.73 1333
11159.73 1323
11160.72 1290
11161.72 1349
11162.72 1341
11163.71 1340
11164.71 1345
11165.71 1283
11166.71 1319
11167.70 1301
11168.70 1319
11169.70 1300
11170.69 1345
11171.69 1327
11172.69 1346
11173.69 1310
11174.68 1314
11175.68 1321
11176.68 1365
11177.68 1318
11178.67 1359
11179.67 1314
11180.67 1278
11181.67 1285
11182.66 1326
11183.66 1270
11184.66 1290
11185.66 1302
11186.66 1318
11187.65 1302
11188.65 1280
11189.65 1284
11190.65 1300
11191.65 1323
11192.64 1281
11193.64 1285
11194.64 1262
11195.64 1297
11196.64 1266
11197.64 1328
11198.63 1331
11199.63 1300
11200.63 1293
11201.63 1330
11202.63 1277
11203.63 1269
11204.63 1272
11205.63 1303
11206.62 1294
11207.62 1239
11208.62 1314
11209.62 1313
11210.62 1315
11211.62 1318
11212.62 1316
11213.62 1329
11214.62 1302
11215.62 1291
11216.61 1245
11217.61 1292
11218.61 1290
11219.61 1273
11220.61 1235
11221.61 1253
11222.61 1289
11223.61 1274
11224.61 1289
11225.61 1302
11226.61 1276
11227.61 1288
11228.61 1268
11229.61 1261
11230.61 1281
11231.61 1295
11232.61 1260
11233.61 1246
11234.61 1231
11235.61 1232
11236.61 1241
11237.61 1255
11238.61 1270
11239.61 1269
11240.61 1316
11241.61 1298
11242.61 1277
11243.61 1270
11244.61 1282
11245.61 1291
11246.61 1326
11247.61 1284
11248.62 1297
11249.62 1331
11250.62 1309
11251.62 1288
11252.62 1322
11253.62 1291
11254.62 1314
11255.62 1334
11256.62 1292
11257.62 1303
11258.62 1332
11259.63 1339
11260.63 1333
11261.63 1314
11262.63 1328
11263.63 1294
11264.63 1379
11265.63 1313
11266.64 1374
11267.64 1386
11268.64 1364
11269.64 1377
11270.64 1364
11271.64 1353
11272.65 1393
11273.65 1355
11274.65 1371
11275.65 1404
11276.65 1405
11277.65 1445
11278.66 1492
11279.66 1495
11280.66 1432
11281.66 1402
11282.67 1440
11283.67 1437
11284.67 1399
11285.67 1364
11286.67 1353
11287.68 1326
11288.68 1422
11289.68 1328
11290.68 1347
11291.69 1373
11292.69 1344
11293.69 1349
11294.70 1323
11295.70 1362
11296.70 1337
11297.70 1317
11298.71 1368
11299.71 1339
11300.71 1339
11301.72 1393
11302.72 1402
11303.72 1364
11304.72 1361
11305.73 1391
11306.73 1425
11307.73 1404
11308.74 1391
11309.74 1420
11310.74 1389
11311.75 1443
11312.75 1465
11313.76 1455
11314.76 1448
11315.76 1496
11316.77 1452
11317.77 1484
11318.77 1418
11319.78 1429
11320.78 1420
11321.79 1443
11322.79 1408
11323.79 1385
11324.80 1361
11325.80 1362
11326.81 1343
11327.81 1317
11328.81 1340
11329.82 1328
11330.82 1358
11331.83 1368
11332.83 1307
11333.84 1312
11334.84 1309
11335.85 1343
11336.85 1373
11337.85 1325
11338.86 1383
11339.86 1350
11340.87 1361
11341.87 1349
11342.88 1393
11343.88 1333
11344.89 1357
11345.89 1402
11346.90 1360
11347.90 1311
11348.91 1309
11349.91 1320
11350.92 1303
11351.92 1269
11352.93 1288
11353.94 1299
11354.94 1286
11355.95 1299
11356.95 1294
11357.96 1311
11358.96 1320
11359.97 1298
11360.97 1329
11361.98 1287
11362.99 1324
11363.99 1285
11365.00 1284
11366.00 1266
11367.01 1241
11368.02 1280
11369.02 1252
11370.03 1319
11371.03 1351
11372.04 1351
11373.05 1265
11374.05 1288
11375.06 1290
11376.06 1315
11377.07 1265
11378.08 1299
11379.08 1291
11380.09 1242
11381.10 1262
11382.10 1299
11383.11 1298
11384.12 1307
11385.12 1262
11386.13 1271
11387.14 1309
11388.14 1300
11389.15 1304
11390.16 1296
11391.17 1303
11392.17 1289
11393.18 1289
11394.19 1313
11395.19 1301
11396.20 1278
11397.21 1257
11398.22 1297
11399.22 1259
11400.23 1271
11401.24 1301
11402.25 1310
11403.25 1311
11404.26 1315
11405.27 1296
11406.28 1316
11407.28 1324
11408.29 1329
11409.30 1280
11410.31 1271
11411.31 1287
11412.32 1317
11413.33 1310
11414.34 1289
11415.35 1299
11416.35 1351
11417.36 1331
11418.37 1313
11419.38 1309
11420.39 1329
11421.40 1389
11422.40 1320
11423.41 1337
11424.42 1370
11425.43 1337
11426.44 1385
11427.45 1382
11428.46 1357
11429.46 1390
11430.47 1367
11431.48 1376
11432.49 1380
11433.50 1365
11434.51 1401
11435.52 1432
11436.53 1374
11437.54 1358
11438.54 1387
11439.55 1423
11440.56 1434
11441.57 1396
11442.58 1383
11443.59 1443
11444.60 1448
11445.61 1478
11446.62 1440
11447.63 1412
11448.64 1444
11449.65 1468
11450.66 1488
11451.67 1442
11452.68 1436
11453.69 1467
11454.70 1486
11455.71 1478
11456.72 1443
11457.73 1489
11458.74 1487
11459.75 1449
11460.76 1509
11461.77 1527
11462.78 1470
11463.79 1479
11464.80 1510
11465.81 1499
11466.82 1495
11467.83 1544
11468.84 1508
11469.85 1494
11470.86 1492
11471.87 1545
11472.88 1526
11473.89 1521
11474.90 1510
11475.91 1565
11476.92 1535
11477.93 1533
11478.95 1509
11479.96 1536
11480.97 1550
11481.98 1492
11482.99 1519
11484.00 1521
11485.01 1544
11486.02 1590
11487.03 1601
11488.05 1617
11489.06 1598
11490.07 1605
11491.08 1600
11492.09 1563
11493.10 1579
11494.11 1606
11495.13 1598
11496.14 1583
11497.15 1577
11498.16 1671
11499.17 1649
11500.18 1609
11501.20 1580
11502.21 1606
11503.22 1649
11504.23 1604
11505.24 1607
11506.26 1667
11507.27 1628
11508.28 1612
11509.29 1683
11510.30 1614
11511.32 1648
11512.33 1680
11513.34 1707
11514.35 1659
11515.37 1596
11516.38 1689
11517.39 1673
11518.40 1724
11519.42 1720
11520.43 1715
11521.44 1705
11522.45 1756
11523.47 1767
11524.48 1718
11525.49 1749
11526.51 1775
11527.52 1827
11528.53 1793
11529.55 1802
11530.56 1822
11531.57 1851
11532.59 1872
11533.60 1826
11534.61 1893
11535.63 1855
11536.64 1937
11537.65 1955
11538.67 1943
11539.68 1893
11540.69 1989
11541.71 1955
11542.72 1911
11543.73 1993
11544.75 1998
11545.76 1982
11546.78 2091
11547.79 2166
11548.80 2072
11549.82 2056
11550.83 2158
11551.85 2138
11552.86 2219
11553.87 2255
11554.89 2219
11555.90 2275
11556.92 2272
11557.93 2308
11558.95 2314
11559.96 2381
11560.97 2348
11561.99 2359
11563.00 2430
11564.02 2466
11565.03 2460
11566.05 2459
11567.06 2559
11568.08 2635
11569.09 2647
11570.11 2664
11571.12 2764
11572.14 2789
11573.15 2800
11574.17 2885
11575.18 2995
11576.20 3014
11577.21 3147
11578.23 3223
11579.24 3191
11580.26 3329
11581.27 3436
11582.29 3434
11583.30 3586
11584.32 3821
11585.33 3831
11586.35 3894
11587.37 4053
11588.38 4244
11589.40 4453
11590.41 4721
11591.43 4823
11592.44 5123
11593.46 5412
11594.48 5702
11595.49 5955
11596.51 6191
11597.52 6451
11598.54 6686
11599.56 6795
11600.57 6861
11601.59 6918
11602.61 6807
11603.62 6632
11604.64 6302
11605.66 5982
11606.67 5662
11607.69 5407
11608.70 5066
11609.72 4707
11610.74 4353
11611.75 4141
11612.77 3889
11613.79 3593
11614.81 3406
11615.82 3227
11616.84 3084
11617.86 2973
11618.87 2895
11619.89 2809
11620.91 2695
11621.92 2680
11622.94 2577
11623.96 2475
11624.98 2540
11625.99 2523
11627.01 2407
11628.03 2381
11629.05 2338
11630.06 2304
11631.08 2248
11632.10 2297
11633.12 2310
11634.13 2239
11635.15 2212
11636.17 2221
11637.19 2149
11638.20 2152
11639.22 2152
11640.24 2098
11641.26 2143
11642.28 2094
11643.29 2061
11644.31 2020
11645.33 1988
11646.35 2035
11647.37 1961
11648.39 1903
11649.40 1986
11650.42 1969
11651.44 1938
11652.46 1969
11653.48 1906
11654.50 1925
11655.51 1951
11656.53 1970
11657.55 1969
11658.57 1949
11659.59 1956
11660.61 1951
11661.63 1933
11662.65 1930
11663.67 1994
11664.68 2074
11665.70 2047
11666.72 2044
11667.74 2056
11668.76 2049
11669.78 2017
11670.80 1996
11671.82 2028
11672.84 2119
11673.86 2102
11674.88 2111
11675.90 2100
11676.92 2093
11677.94 2147
11678.96 2143
11679.98 2193
11680.99 2216
11682.01 2179
11683.03 2155
11684.05 2150
11685.07 2155
11686.09 2103
11687.11 2121
11688.13 2112
11689.15 2083
11690.17 2066
11691.19 2086
11692.21 2084
11693.24 2085
11694.26 2064
11695.28 2049
11696.30 2042
11697.32 2048
11698.34 2031
11699.36 2010
11700.38 2006
11701.40 1988
11702.42 1944
11703.44 1961
11704.46 1947
11705.48 1946
11706.50 1906
11707.52 1871
11708.54 1878
11709.57 1873
11710.59 1876
11711.61 1842
11712.63 1839
11713.65 1859
11714.67 1893
11715.69 1827
11716.71 1838
11717.73 1788
11718.76 1772
11719.78 1743
11720.80 1750
11721.82 1804
11722.84 1824
11723.86 1731
11724.89 1737
11725.91 1697
11726.93 1691
11727.95 1721
11728.97 1706
11729.99 1700
11731.02 1677
11732.04 1693
11733.06 1640
11734.08 1700
11735.10 1699
11736.13 1664
11737.15 1595
11738.17 1606
11739.19 1598
11740.22 1667
11741.24 1682
11742.26 1636
11743.28 1591
11744.30 1574
11745.33 1578
11746.35 1606
11747.37 1634
11748.40 1655
11749.42 1595
11750.44 1579
11751.46 1582
11752.49 1567
11753.51 1594
11754.53 1548
11755.56 1531
11756.58 1518
11757.60 1558
11758.62 1526
11759.65 1524
11760.67 1508
11761.69 1493
11762.72 1528
11763.74 1501
11764.76 1492
11765.79 1467
11766.81 1487
11767.83 1471
11768.86 1452
11769.88 1433
11770.91 1444
11771.93 1419
11772.95 1434
11773.98 1427
11775.00 1429
11776.02 1439
11777.05 1457
11778.07 1414
11779.10 1440
11780.12 1429
11781.14 1457
11782.17 1383
11783.19 1425
11784.22 1373
11785.24 1392
11786.26 1419
11787.29 1403
11788.31 1400
11789.34 1415
11790.36 1454
11791.39 1366
11792.41 1402
11793.44 1425
11794.46 1371
11795.49 1408
11796.51 1363
11797.54 1402
11798.56 1393
11799.59 1410
11800.61 1391
11801.63 1387
11802.66 1349
11803.69 1315
11804.71 1340
11805.74 1310
11806.76 1364
11807.79 1358
11808.81 1328
11809.84 1335
11810.86 1330
11811.89 1299
11812.91 1351
11813.94 1389
11814.96 1372
11815.99 1414
11817.01 1336
11818.04 1376
11819.07 1399
11820.09 1354
11821.12 1365
11822.14 1382
11823.17 1403
11824.20 1387
11825.22 1372
11826.25 1398
11827.27 1406
11828.30 1366
11829.33 1312
11830.35 1362
11831.38 1373
11832.40 1363
11833.43 1392
11834.46 1402
11835.48 1349
11836.51 1338
11837.54 1392
11838.56 1381
11839.59 1414
11840.62 1376
11841.64 1354
11842.67 1352
11843.70 1306
11844.72 1306
11845.75 1352
11846.78 1340
11847.80 1354
11848.83 1388
11849.86 1319
11850.89 1311
11851.91 1355
11852.94 1374
11853.97 1386
11854.99 1353
11856.02 1366
11857.05 1422
11858.08 1432
11859.10 1462
11860.13 1383
11861.16 1426
11862.19 1409
11863.21 1360
11864.24 1371
11865.27 1363
11866.30 1373
11867.33 1371
11868.35 1399
11869.38 1417
11870.41 1387
11871.44 1407
11872.47 1388
11873.49 1393
11874.52 1427
11875.55 1423
11876.58 1399
11877.61 1398
11878.63 1422
11879.66 1405
11880.69 1424
11881.72 1466
11882.75 1467
11883.78 1489
11884.81 1478
11885.83 1483
11886.86 1519
11887.89 1517
11888.92 1506
11889.95 1551
11890.98 1499
11892.01 1501
11893.04 1496
11894.06 1518
11895.09 1541
11896.12 1574
11897.15 1584
11898.18 1599
11899.21 1662
11900.24 1677
11901.27 1647
11902.30 1663
11903.33 1702
11904.36 1700
11905.39 1709
11906.42 1613
11907.45 1681
11908.48 1683
11909.50 1605
11910.53 1615
11911.56 1580
11912.59 1590
11913.62 1625
11914.65 1609
11915.68 1591
11916.71 1609
11917.74 1544
11918.77 1619
11919.80 1649
11920.83 1685
11921.86 1656
11922.89 1683
11923.92 1700
11924.95 1753
11925.99 1800
11927.02 1733
11928.05 1783
11929.08 1813
11930.11 1836
11931.14 1867
11932.17 1917
11933.20 1916
11934.23 1851
11935.26 1865
11936.29 1835
11937.32 1851
11938.35 1797
11939.38 1759
11940.41 1808
11941.45 1737
11942.48 1694
11943.51 1617
11944.54 1592
11945.57 1566
11946.60 1536
11947.63 1545
11948.66 1490
11949.70 1470
11950.73 1440
11951.76 1436
11952.79 1418
11953.82 1394
11954.85 1456
11955.88 1433
11956.92 1391
11957.95 1375
11958.98 1421
11960.01 1373
11961.04 1395
11962.08 1377
11963.11 1374
11964.14 1333
11965.17 1387
11966.20 1364
11967.24 1395
11968.27 1339
11969.30 1364
11970.33 1350
11971.36 1374
11972.40 1359
11973.43 1354
11974.46 1371
11975.49 1347
11976.53 1374
11977.56 1384
11978.59 1395
11979.62 1349
11980.66 1331
11981.69 1374
11982.72 1394
11983.76 1390
11984.79 1433
11985.82 1431
11986.85 1474
11987.89 1414
11988.92 1424
11989.95 1388
11990.99 1418
11992.02 1425
11993.05 1422
11994.09 1371
11995.12 1439
11996.15 1464
11997.19 1427
11998.22 1481
11999.25 1427
12000.29 1474
12001.32 1416
12002.35 1419
12003.39 1414
12004.42 1423
12005.46 1470
12006.49 1478
12007.52 1449
12008.56 1472
12009.59 1487
12010.63 1508
12011.66 1492
12012.69 1459
12013.73 1516
12014.76 1525
12015.80 1568
12016.83 1544
12017.86 1529
12018.90 1531
12019.93 1563
12020.97 1564
12022.00 1570
12023.04 1515
12024.07 1526
12025.11 1493
12026.14 1466
12027.18 1516
12028.21 1534
12029.25 1542
12030.28 1548
12031.32 1577
12032.35 1515
12033.39 1518
12034.42 1518
12035.46 1573
12036.49 1534
12037.53 1545
12038.56 1569
12039.60 1530
12040.63 1515
12041.67 1493
12042.70 1505
12043.74 1555
12044.77 1557
12045.81 1497
12046.84 1547
12047.88 1518
12048.92 1523
12049.95 1608
12050.99 1591
12052.02 1541
12053.06 1566
12054.09 1551
12055.13 1559
12056.17 1580
12057.20 1614
12058.24 1588
12059.27 1590
12060.31 1599
12061.35 1571
12062.38 1646
12063.42 1592
12064.46 1597
12065.49 1555
12066.53 1547
12067.56 1550
12068.60 1585
12069.64 1595
12070.67 1601
12071.71 1582
12072.75 1634
12073.78 1638
12074.82 1567
12075.86 1577
12076.89 1635
12077.93 1634
12078.97 1573
12080.01 1592
12081.04 1612
12082.08 1683
12083.12 1668
12084.15 1701
12085.19 1666
12086.23 1621
12087.27 1634
12088.30 1668
12089.34 1716
12090.38 1753
12091.41 1834
12092.45 1771
12093.49 1778
12094.53 1849
12095.57 1825
12096.60 1869
12097.64 1859
12098.68 1932
12099.72 1923
12100.75 1954
12101.79 1950
12102.83 1939
12103.87 1933
12104.91 1977
12105.94 1988
12106.98 1959
12108.02 1899
12109.06 1852
12110.10 1842
12111.14 1795
12112.17 1745
12113.21 1714
12114.25 1663
12115.29 1641
12116.33 1643
12117.37 1606
12118.40 1562
12119.44 1525
12120.48 1491
12121.52 1503
12122.56 1523
12123.60 1468
12124.64 1458
12125.68 1431
12126.72 1433
12127.75 1461
12128.79 1420
12129.83 1421
12130.87 1406
12131.91 1437
12132.95 1454
12133.99 1373
12135.03 1415
12136.07 1403
12137.11 1388
12138.15 1378
12139.19 1325
12140.23 1363
12141.27 1425
12142.31 1412
12143.35 1346
12144.38 1366
12145.42 1316
12146.46 1349
12147.50 1364
12148.54 1330
12149.58 1335
12150.62 1334
12151.66 1328
12152.70 1356
12153.74 1340
12154.78 1352
12155.82 1298
12156.87 1330
12157.91 1317
12158.95 1296
12159.99 1273
12161.03 1329
12162.07 1274
12163.11 1317
12164.15 1352
12165.19 1360
12166.23 1335
12167.27 1350
12168.31 1367
12169.35 1324
12170.39 1311
12171.43 1259
12172.47 1288
12173.52 1332
12174.56 1326
12175.60 1273
12176.64 1326
12177.68 1331
12178.72 1297
12179.76 1324
12180.80 1308
12181.85 1297
12182.89 1351
12183.93 1377
12184.97 1355
12186.01 1303
12187.05 1344
12188.09 1343
12189.14 1352
12190.18 1362
12191.22 1322
12192.26 1294
12193.30 1313
12194.34 1327
12195.39 1336
12196.43 1294
12197.47 1293
12198.51 1331
12199.55 1393
12200.60 1358
12201.64 1319
12202.68 1380
12203.72 1342
12204.77 1374
12205.81 1383
12206.85 1390
12207.89 1363
12208.94 1336
12209.98 1379
12211.02 1353
12212.06 1331
12213.11 1346
12214.15 1369
12215.19 1361
12216.23 1377
12217.28 1346
12218.32 1380
12219.36 1377
12220.41 1394
12221.45 1415
12222.49 1380
12223.54 1416
12224.58 1414
12225.62 1365
12226.66 1386
12227.71 1394
12228.75 1400
12229.79 1420
12230.84 1395
12231.88 1396
12232.93 1338
12233.97 1355
12235.01 1389
12236.06 1346
12237.10 1353
12238.14 1357
12239.19 1329
12240.23 1285
12241.28 1320
12242.32 1344
12243.36 1298
12244.41 1312
12245.45 1370
12246.50 1286
12247.54 1277
12248.58 1283
12249.63 1287
12250.67 1260
12251.72 1299
12252.76 1308
12253.80 1283
12254.85 1274
12255.89 1255
12256.94 1257
12257.98 1292
12259.03 1276
12260.07 1281
12261.12 1284
12262.16 1245
12263.21 1244
12264.25 1240
12265.30 1203
12266.34 1212
12267.39 1193
12268.43 1215
12269.48 1182
12270.52 1233
12271.57 1239
12272.61 1239
12273.66 1178
12274.70 1191
12275.75 1186
12276.79 1204
12277.84 1187
12278.88 1183
12279.93 1186
12280.98 1215
12282.02 1213
12283.07 1210
12284.11 1213
12285.16 1238
12286.20 1191
12287.25 1180
12288.30 1209
12289.34 1203
12290.39 1221
12291.43 1198
12292.48 1185
12293.53 1200
12294.57 1179
12295.62 1164
12296.66 1207
12297.71 1188
12298.76 1187
12299.80 1236
12300.85 1223
12301.90 1181
12302.94 1152
12303.99 1206
12305.04 1237
12306.08 1187
12307.13 1158
12308.18 1210
12309.22 1202
12310.27 1231
12311.32 1194
12312.36 1163
12313.41 1176
12314.46 1187
12315.50 1175
12316.55 1160
12317.60 1160
12318.65 1148
12319.69 1135
12320.74 1162
12321.79 1157
12322.83 1168
12323.88 1180
12324.93 1151
12325.98 1138
12327.02 1104
12328.07 1123
12329.12 1103
12330.17 1117
12331.21 1167
12332.26 1151
12333.31 1123
12334.36 1177
12335.41 1150
12336.45 1145
12337.50 1153
12338.55 1154
12339.60 1173
12340.65 1181
12341.69 1144
12342.74 1133
12343.79 1154
12344.84 1171
12345.89 1119
12346.94 1121
12347.98 1135
12349.03 1146
12350.08 1172
12351.13 1182
12352.18 1173
12353.23 1180
12354.28 1179
12355.32 1169
12356.37 1145
12357.42 1200
12358.47 1158
12359.52 1175
12360.57 1134
12361.62 1158
12362.67 1138
12363.72 1213
12364.76 1168
12365.81 1193
12366.86 1170
12367.91 1185
12368.96 1202
12370.01 1168
12371.06 1232
12372.11 1156
12373.16 1195
12374.21 1193
12375.26 1210
12376.31 1221
12377.36 1235
12378.41 1212
12379.46 1225
12380.51 1257
12381.56 1223
12382.61 1239
12383.66 1239
12384.71 1245
12385.76 1228
12386.81 1194
12387.86 1193
12388.91 1209
12389.96 1198
12391.01 1228
12392.06 1211
12393.11 1199
12394.16 1201
12395.21 1235
12396.26 1207
12397.31 1207
12398.36 1222
12399.41 1218
12400.46 1229
12401.51 1280
12402.56 1240
12403.61 1242
12404.66 1276
12405.71 1236
12406.77 1274
12407.82 1212
12408.87 1247
12409.92 1276
12410.97 1298
12412.02 1220
12413.07 1212
12414.12 1225
12415.17 1234
12416.23 1231
12417.28 1242
12418.33 1310
12419.38 1248
12420.43 1305
12421.48 1280
12422.53 1291
12423.59 1271
12424.64 1301
12425.69 1269
12426.74 1244
12427.79 1254
12428.84 1294
12429.90 1333
12430.95 1335
12432.00 1289
12433.05 1308
12434.10 1340
12435.16 1268
12436.21 1292
12437.26 1227
12438.31 1270
12439.37 1341
12440.42 1323
12441.47 1291
12442.52 1325
12443.58 1320
12444.63 1335
12445.68 1317
12446.73 1312
12447.79 1314
12448.84 1327
12449.89 1372
12450.94 1342
12452.00 1339
12453.05 1352
12454.10 1305
12455.16 1315
12456.21 1345
12457.26 1350
12458.31 1354
12459.37 1404
12460.42 1372
12461.47 1398
12462.53 1435
12463.58 1486
12464.63 1478
12465.69 1456
12466.74 1446
12467.79 1445
12468.85 1451
12469.90 1500
12470.95 1519
12472.01 1543
12473.06 1573
12474.12 1514
12475.17 1565
12476.22 1623
12477.28 1613
12478.33 1674
12479.39 1671
12480.44 1744
12481.49 1795
12482.55 1821
12483.60 1931
12484.66 1988
12485.71 2019
12486.76 2112
12487.82 2142
12488.87 2178
12489.93 2283
12490.98 2282
12492.04 2370
12493.09 2442
12494.15 2414
12495.20 2378
12496.25 2446
12497.31 2384
12498.36 2415
12499.42 2446
12500.47 2375
12501.53 2324
12502.58 2128
12503.64 2145
12504.69 2045
12505.75 2004
12506.80 1961
12507.86 1914
12508.91 1815
12509.97 1766
12511.03 1753
12512.08 1780
12513.14 1665
12514.19 1627
12515.25 1652
12516.30 1617
12517.36 1585
12518.41 1615
12519.47 1603
12520.52 1529
12521.58 1546
12522.64 1546
12523.69 1591
12524.75 1526
12525.80 1566
12526.86 1564
12527.92 1536
12528.97 1501
12530.03 1531
12531.08 1533
12532.14 1524
12533.20 1478
12534.25 1469
12535.31 1477
12536.37 1481
12537.42 1485
12538.48 1474
12539.54 1477
12540.59 1506
12541.65 1518
12542.70 1506
12543.76 1502
12544.82 1561
12545.88 1552
12546.93 1542
12547.99 1595
12549.05 1562
12550.10 1517
12551.16 1549
12552.22 1570
12553.27 1611
12554.33 1600
12555.39 1642
12556.45 1651
12557.50 1675
12558.56 1674
12559.62 1678
12560.67 1685
12561.73 1801
12562.79 1832
12563.85 1814
12564.90 1839
12565.96 1856
12567.02 1840
12568.08 1976
12569.14 1996
12570.19 2029
12571.25 2043
12572.31 2116
12573.37 2065
12574.42 2068
12575.48 2119
12576.54 2123
12577.60 2147
12578.66 2147
12579.72 2196
12580.77 2107
12581.83 2099
12582.89 2095
12583.95 2032
12585.01 1999
12586.07 1967
12587.12 1890
12588.18 1884
12589.24 1832
12590.30 1845
12591.36 1763
12592.42 1799
12593.48 1782
12594.53 1792
12595.59 1811
12596.65 1764
12597.71 1737
12598.77 1723
12599.83 1750
12600.89 1726
12601.95 1686
12603.01 1654
12604.07 1669
12605.13 1667
12606.18 1643
12607.24 1640
12608.30 1664
12609.36 1677
12610.42 1629
12611.48 1634
12612.54 1648
12613.60 1610
12614.66 1600
12615.72 1668
12616.78 1582
12617.84 1632
12618.90 1648
12619.96 1606
12621.02 1620
12622.08 1647
12623.14 1638
12624.20 1670
12625.26 1602
12626.32 1596
12627.38 1573
12628.44 1521
12629.50 1552
12630.56 1607
12631.62 1558
12632.68 1555
12633.74 1530
12634.80 1548
12635.86 1545
12636.92 1524
12637.98 1505
12639.04 1559
12640.11 1606
12641.17 1558
12642.23 1569
12643.29 1570
12644.35 1613
12645.41 1583
12646.47 1572
12647.53 1600
12648.59 1616
12649.65 1607
12650.72 1616
12651.78 1659
12652.84 1683
12653.90 1679
12654.96 1696
12656.02 1706
12657.08 1676
12658.14 1678
12659.21 1734
12660.27 1683
12661.33 1686
12662.39 1686
12663.45 1699
12664.51 1701
12665.58 1724
12666.64 1769
12667.70 1746
12668.76 1727
12669.82 1657
12670.89 1645
12671.95 1642
12673.01 1706
12674.07 1675
12675.13 1686
12676.20 1676
12677.26 1706
12678.32 1732
12679.38 1688
12680.45 1695
12681.51 1737
12682.57 1733
12683.63 1655
12684.70 1689
12685.76 1692
12686.82 1755
12687.88 1760
12688.95 1756
12690.01 1751
12691.07 1823
12692.14 1820
12693.20 1795
12694.26 1809
12695.32 1810
12696.39 1823
12697.45 1851
12698.51 1827
12699.58 1835
12700.64 1885
12701.70 1864
12702.77 1924
12703.83 1933
12704.89 1849
12705.96 1908
12707.02 1874
12708.08 1906
12709.15 1898
12710.21 1874
12711.28 1892
12712.34 1884
12713.40 1894
12714.47 1876
12715.53 1818
12716.59 1839
12717.66 1750
12718.72 1777
12719.79 1770
12720.85 1725
12721.92 1709
12722.98 1702
12724.04 1738
12725.11 1743
12726.17 1735
12727.24 1713
12728.30 1702
12729.37 1692
12730.43 1707
12731.49 1687
12732.56 1670
12733.62 1698
12734.69 1653
12735.75 1639
12736.82 1633
12737.88 1626
12738.95 1688
12740.01 1600
12741.08 1611
12742.14 1656
12743.21 1601
12744.27 1548
12745.34 1573
12746.40 1536
12747.47 1524
12748.53 1539
12749.60 1557
12750.66 1544
12751.73 1469
12752.79 1523
12753.86 1490
12754.93 1484
12755.99 1462
12757.06 1461
12758.12 1466
12759.19 1405
12760.25 1369
12761.32 1392
12762.39 1410
12763.45 1444
12764.52 1441
12765.58 1389
12766.65 1382
12767.72 1370
12768.78 1383
12769.85 1400
12770.91 1378
12771.98 1394
12773.05 1324
12774.11 1340
12775.18 1397
12776.25 1355
12777.31 1357
12778.38 1332
12779.45 1346
12780.51 1335
12781.58 1305
12782.65 1332
12783.71 1316
12784.78 1344
12785.85 1323
12786.91 1345
12787.98 1288
12789.05 1258
12790.11 1259
12791.18 1302
12792.25 1318
12793.31 1320
12794.38 1270
12795.45 1297
12796.52 1285
12797.58 1307
12798.65 1266
12799.72 1262
12800.79 1272
12801.85 1290
12802.92 1293
12803.99 1272
12805.06 1281
12806.12 1255
12807.19 1267
12808.26 1283
12809.33 1286
12810.39 1279
12811.46 1298
12812.53 1272
12813.60 1283
12814.67 1261
12815.73 1280
12816.80 1264
12817.87 1264
12818.94 1266
12820.01 1243
12821.08 1209
12822.14 1256
12823.21 1297
12824.28 1251
12825.35 1241
12826.42 1253
12827.49 1255
12828.55 1258
12829.62 1257
12830.69 1310
12831.76 1260
12832.83 1269
12833.90 1252
12834.97 1231
12836.04 1240
12837.11 1275
12838.17 1294
12839.24 1223
12840.31 1227
12841.38 1159
12842.45 1240
12843.52 1213
12844.59 1207
12845.66 1206
12846.73 1184
12847.80 1214
12848.87 1213
12849.94 1235
12851.01 1183
12852.08 1149
12853.14 1180
12854.21 1214
12855.28 1160
12856.35 1162
12857.42 1215
12858.49 1192
12859.56 1140
12860.63 1162
12861.70 1178
12862.77 1203
12863.84 1157
12864.91 1138
12865.98 1118
12867.05 1128
12868.12 1160
12869.19 1138
12870.26 1145
12871.34 1125
12872.41 1113
12873.48 1118
12874.55 1083
12875.62 1082
12876.69 1107
12877.76 1114
12878.83 1094
12879.90 1130
12880.97 1157
12882.04 1143
12883.11 1092
12884.18 1066
12885.25 1082
12886.33 1145
12887.40 1106
12888.47 1084
12889.54 1090
12890.61 1078
12891.68 1084
12892.75 1110
12893.82 1104
12894.89 1117
12895.97 1053
12897.04 1080
12898.11 1066
12899.18 1078
12900.25 1081
12901.32 1084
12902.40 1117
12903.47 1075
12904.54 1080
12905.61 1100
12906.68 1077
12907.75 1071
12908.83 1083
12909.90 1044
12910.97 1032
12912.04 1057
12913.11 1058
12914.19 1064
12915.26 1035
12916.33 1064
12917.40 1067
12918.48 1043
12919.55 1041
12920.62 1017
12921.69 1054
12922.77 1047
12923.84 1066
12924.91 1046
12925.98 1048
12927.06 1076
12928.13 1022
12929.20 1035
12930.27 1001
12931.35 1004
12932.42 1063
12933.49 1059
12934.57 1033
12935.64 1060
12936.71 1058
12937.79 1035
12938.86 1044
12939.93 1029
12941.01 1063
12942.08 1043
12943.15 1118
12944.23 1091
12945.30 1062
12946.37 1031
12947.45 1034
12948.52 1049
12949.59 1059
12950.67 1003
12951.74 1017
12952.81 1036
12953.89 1038
12954.96 1016
12956.04 1008
12957.11 1013
12958.18 1020
12959.26 1046
12960.33 1050
12961.41 1012
12962.48 1020
12963.55 1045
12964.63 1058
12965.70 1041
12966.78 1041
12967.85 1050
12968.93 1020
12970.00 1108
12971.07 1049
12972.15 1076
12973.22 1078
12974.30 1062
12975.37 1054
12976.45 1064
12977.52 1051
12978.60 1065
12979.67 1051
12980.75 1034
12981.82 1058
12982.90 1049
12983.97 1067
12985.05 1074
12986.12 1045
12987.20 1065
12988.27 1045
12989.35 1065
12990.42 1020
12991.50 1060
12992.57 1092
12993.65 1069
12994.73 1084
12995.80 1108
12996.88 1084
12997.95 1100
12999.03 1081
13000.10 1084
13001.18 1130
13002.25 1070
13003.33 1102
13004.41 1063
13005.48 1089
13006.56 1091
13007.63 1074
13008.71 1082
13009.79 1106
13010.86 1106
13011.94 1108
13013.02 1107
13014.09 1075
13015.17 1111
13016.24 1100
13017.32 1069
13018.40 1118
13019.47 1093
13020.55 1143
13021.63 1151
13022.70 1113
13023.78 1154
13024.86 1077
13025.93 1124
13027.01 1133
13028.09 1089
13029.16 1123
13030.24 1125
13031.32 1139
13032.40 1110
13033.47 1105
13034.55 1161
13035.63 1160
13036.70 1188
13037.78 1167
13038.86 1143
13039.94 1138
13041.01 1150
13042.09 1146
13043.17 1120
13044.25 1178
13045.32 1218
13046.40 1190
13047.48 1198
13048.56 1211
13049.63 1181
13050.71 1152
13051.79 1129
13052.87 1195
13053.95 1202
13055.02 1194
13056.10 1165
13057.18 1173
13058.26 1116
13059.34 1170
13060.41 1147
13061.49 1138
13062.57 1161
13063.65 1172
13064.73 1136
13065.81 1170
13066.88 1155
13067.96 1183
13069.04 1207
13070.12 1133
13071.20 1101
13072.28 1151
13073.36 1130
13074.43 1140
13075.51 1105
13076.59 1122
13077.67 1091
13078.75 1086
13079.83 1118
13080.91 1102
13081.99 1110
13083.07 1085
13084.15 1130
13085.23 1111
13086.30 1130
13087.38 1128
13088.46 1111
13089.54 1098
13090.62 1070
13091.70 1080
13092.78 1086
13093.86 1121
13094.94 1090
13096.02 1104
13097.10 1053
13098.18 1075
13099.26 1082
13100.34 1082
13101.42 1055
13102.50 1108
13103.58 1051
13104.66 1113
13105.74 1082
13106.82 1051
13107.90 1086
13108.98 1068
13110.06 1045
13111.14 1045
13112.22 1054
13113.30 1073
13114.38 1047
13115.46 1057
13116.54 1022
13117.62 1074
13118.70 1121
13119.78 1028
13120.86 1059
13121.95 1046
13123.03 1026
13124.11 1049
13125.19 1019
13126.27 1065
13127.35 1085
13128.43 1031
13129.51 1082
13130.59 1064
13131.67 1046
13132.76 1087
13133.84 1084
13134.92 1075
13136.00 1081
13137.08 1090
13138.16 1094
13139.24 1041
13140.32 1026
13141.41 1025
13142.49 1101
13143.57 1080
13144.65 1036
13145.73 1020
13146.81 1006
13147.90 1036
13148.98 1083
13150.06 1094
13151.14 1064
13152.22 1076
13153.31 1065
13154.39 1050
13155.47 1029
13156.55 1046
13157.63 1078
13158.72 1039
13159.80 1024
13160.88 1067
13161.96 1039
13163.05 1031
13164.13 1024
13165.21 1011
13166.29 1044
13167.38 1073
13168.46 1024
13169.54 1065
13170.62 1034
13171.71 1044
13172.79 1086
13173.87 1070
13174.96 1076
13176.04 1060
13177.12 1025
13178.20 1032
13179.29 1068
13180.37 1066
13181.45 1066
13182.54 1052
13183.62 1052
13184.70 1081
13185.79 1066
13186.87 1067
13187.95 1047
13189.04 1082
13190.12 1082
13191.20 1101
13192.29 1070
13193.37 1035
13194.46 1059
13195.54 1052
13196.62 1057
13197.71 1042
13198.79 1047
13199.88 1063
13200.96 1064
13202.04 1120
13203.13 1100
13204.21 1095
13205.30 1110
13206.38 1056
13207.46 1065
13208.55 1066
13209.63 1101
13210.72 1108
13211.80 1099
13212.89 1101
13213.97 1095
13215.05 1114
13216.14 1103
13217.22 1062
13218.31 1075
13219.39 1055
13220.48 1032
13221.56 1076
13222.65 1086
13223.73 1096
13224.82 1095
13225.90 1046
13226.99 1036
13228.07 1051
13229.16 1043
13230.24 1070
13231.33 1068
13232.41 1078
13233.50 1109
13234.58 1108
13235.67 1088
13236.76 1089
13237.84 1083
13238.93 1080
13240.01 1105
13241.10 1099
13242.18 1101
13243.27 1115
13244.35 1111
13245.44 1139
13246.53 1144
13247.61 1120
13248.70 1164
13249.78 1169
13250.87 1144
13251.96 1112
13253.04 1152
13254.13 1165
13255.21 1158
13256.30 1076
13257.39 1156
13258.47 1146
13259.56 1183
13260.65 1188
13261.73 1135
13262.82 1160
13263.91 1147
13264.99 1173
13266.08 1130
13267.17 1104
13268.25 1149
13269.34 1162
13270.43 1167
13271.51 1171
13272.60 1163
13273.69 1123
13274.77 1171
13275.86 1201
13276.95 1190
13278.04 1188
13279.12 1196
13280.21 1185
13281.30 1221
13282.38 1209
13283.47 1205
13284.56 1227
13285.65 1295
13286.73 1272
13287.82 1255
13288.91 1252
13290.00 1251
13291.08 1248
13292.17 1259
13293.26 1227
13294.35 1297
13295.44 1260
13296.52 1234
13297.61 1310
13298.70 1339
13299.79 1331
13300.88 1313
13301.96 1326
13303.05 1284
13304.14 1338
13305.23 1364
13306.32 1324
13307.41 1257
13308.49 1357
13309.58 1311
13310.67 1366
13311.76 1325
13312.85 1390
13313.94 1362
13315.02 1332
13316.11 1313
13317.20 1320
13318.29 1342
13319.38 1305
13320.47 1330
13321.56 1318
13322.65 1322
13323.74 1297
13324.82 1321
13325.91 1315
13327.00 1280
13328.09 1294
13329.18 1314
13330.27 1322
13331.36 1303
13332.45 1344
13333.54 1341
13334.63 1362
13335.72 1355
13336.81 1389
13337.90 1366
13338.99 1328
13340.08 1334
13341.17 1360
13342.26 1315
13343.35 1329
13344.44 1353
13345.53 1346
13346.61 1366
13347.70 1320
13348.79 1353
13349.89 1340
13350.98 1366
13352.07 1373
13353.16 1359
13354.25 1361
13355.34 1410
13356.43 1373
13357.52 1389
13358.61 1398
13359.70 1436
13360.79 1397
13361.88 1416
13362.97 1429
13364.06 1452
13365.15 1440
13366.24 1410
13367.33 1416
13368.42 1437
13369.51 1495
13370.60 1399
13371.70 1417
13372.79 1454
13373.88 1431
13374.97 1392
13376.06 1387
13377.15 1404
13378.24 1396
13379.33 1378
13380.43 1341
13381.52 1262
13382.61 1325
13383.70 1357
13384.79 1264
13385.88 1320
13386.97 1313
13388.07 1310
13389.16 1276
13390.25 1283
13391.34 1227
13392.43 1269
13393.52 1228
13394.62 1246
13395.71 1231
13396.80 1277
13397.89 1240
13398.98 1212
13400.08 1242
13401.17 1248
13402.26 1226
13403.35 1265
13404.45 1283
13405.54 1207
13406.63 1274
13407.72 1231
13408.82 1245
13409.91 1223
13411.00 1266
13412.09 1244
13413.19 1226
13414.28 1256
13415.37 1231
13416.46 1244
13417.56 1197
13418.65 1214
13419.74 1232
13420.84 1254
13421.93 1278
13423.02 1281
13424.11 1251
13425.21 1239
13426.30 1285
13427.39 1241
13428.49 1218
13429.58 1272
13430.67 1284
13431.77 1283
13432.86 1286
13433.95 1245
13435.05 1298
13436.14 1293
13437.24 1300
13438.33 1314
13439.42 1318
13440.52 1315
13441.61 1305
13442.70 1274
13443.80 1298
13444.89 1346
13445.99 1333
13447.08 1346
13448.17 1304
13449.27 1277
13450.36 1329
13451.46 1342
13452.55 1385
13453.64 1364
13454.74 1357
13455.83 1325
13456.93 1388
13458.02 1420
13459.12 1343
13460.21 1366
13461.31 1437
13462.40 1432
13463.50 1412
13464.59 1385
13465.69 1372
13466.78 1432
13467.87 1430
13468.97 1390
13470.06 1399
13471.16 1417
13472.25 1462
13473.35 1414
13474.44 1466
13475.54 1423
13476.64 1450
13477.73 1426
13478.83 1440
13479.92 1431
13481.02 1436
13482.11 1461
13483.21 1450
13484.30 1478
13485.40 1492
13486.49 1528
13487.59 1492
13488.69 1496
13489.78 1486
13490.88 1499
13491.97 1553
13493.07 1600
13494.17 1602
13495.26 1584
13496.36 1590
13497.45 1554
13498.55 1619
13499.65 1683
13500.74 1685
13501.84 1662
13502.93 1669
13504.03 1676
13505.13 1652
13506.22 1604
13507.32 1631
13508.42 1618
13509.51 1594
13510.61 1552
13511.71 1547
13512.80 1558
13513.90 1531
13515.00 1464
13516.09 1503
13517.19 1470
13518.29 1400
13519.38 1475
13520.48 1408
13521.58 1369
13522.68 1378
13523.77 1379
13524.87 1367
13525.97 1302
13527.06 1303
13528.16 1316
13529.26 1306
13530.36 1256
13531.45 1315
13532.55 1262
13533.65 1285
13534.75 1269
13535.84 1258
13536.94 1249
13538.04 1239
13539.14 1241
13540.23 1275
13541.33 1279
13542.43 1206
13543.53 1224
13544.63 1218
13545.72 1220
13546.82 1219
13547.92 1216
13549.02 1207
13550.12 1180
13551.22 1233
13552.31 1218
13553.41 1186
13554.51 1215
13555.61 1178
13556.71 1200
13557.81 1236
13558.90 1187
13560.00 1185
13561.10 1184
13562.20 1218
13563.30 1204
13564.40 1173
13565.50 1154
13566.60 1149
13567.69 1138
13568.79 1172
13569.89 1202
13570.99 1169
13572.09 1180
13573.19 1205
13574.29 1182
13575.39 1168
13576.49 1169
13577.59 1153
13578.69 1141
13579.79 1139
13580.89 1154
13581.98 1198
13583.08 1182
13584.18 1215
13585.28 1133
13586.38 1162
13587.48 1143
13588.58 1147
13589.68 1190
13590.78 1172
13591.88 1182
13592.98 1162
13594.08 1201
13595.18 1136
13596.28 1150
13597.38 1186
13598.48 1171
13599.58 1233
13600.68 1201
13601.78 1183
13602.88 1172
13603.98 1195
13605.08 1180
13606.18 1211
13607.29 1203
13608.39 1149
13609.49 1192
13610.59 1202
13611.69 1236
13612.79 1206
13613.89 1224
13614.99 1184
13616.09 1171
13617.19 1175
13618.29 1158
13619.39 1125
13620.50 1154
13621.60 1203
13622.70 1237
13623.80 1175
13624.90 1161
13626.00 1171
13627.10 1155
13628.20 1177
13629.31 1136
13630.41 1179
13631.51 1201
13632.61 1160
13633.71 1181
13634.81 1198
13635.91 1188
13637.02 1225
13638.12 1191
13639.22 1213
13640.32 1208
13641.42 1148
13642.53 1177
13643.63 1199
13644.73 1188
13645.83 1240
13646.93 1175
13648.04 1170
13649.14 1162
13650.24 1137
13651.34 1127
13652.45 1177
13653.55 1182
13654.65 1157
13655.75 1179
13656.85 1162
13657.96 1132
13659.06 1163
13660.16 1186
13661.27 1167
13662.37 1120
13663.47 1183
13664.57 1214
13665.68 1172
13666.78 1179
13667.88 1181
13668.99 1160
13670.09 1221
13671.19 1206
13672.29 1182
13673.40 1202
13674.50 1207
13675.60 1202
13676.71 1163
13677.81 1196
13678.91 1212
13680.02 1149
13681.12 1198
13682.23 1169
13683.33 1144
13684.43 1203
13685.54 1214
13686.64 1206
13687.74 1212
13688.85 1186
13689.95 1180
13691.06 1204
13692.16 1224
13693.26 1214
13694.37 1271
13695.47 1254
13696.58 1254
13697.68 1211
13698.78 1241
13699.89 1226
13700.99 1245
13702.10 1287
13703.20 1252
13704.31 1265
13705.41 1303
13706.51 1302
13707.62 1300
13708.72 1329
13709.83 1309
13710.93 1290
13712.04 1322
13713.14 1310
13714.25 1342
13715.35 1331
13716.46 1365
13717.56 1361
13718.67 1379
13719.77 1392
13720.88 1375
13721.98 1390
13723.09 1414
13724.19 1357
13725.30 1429
13726.40 1444
13727.51 1435
13728.61 1417
13729.72 1436
13730.83 1443
13731.93 1462
13733.04 1468
13734.14 1461
13735.25 1463
13736.35 1519
13737.46 1568
13738.57 1536
13739.67 1509
13740.78 1526
13741.88 1559
13742.99 1575
13744.09 1501
13745.20 1543
13746.31 1574
13747.41 1533
13748.52 1582
13749.63 1617
13750.73 1638
13751.84 1632
13752.94 1651
13754.05 1676
13755.16 1696
13756.26 1702
13757.37 1775
13758.48 1771
13759.58 1776
13760.69 1822
13761.80 1910
13762.90 1869
13764.01 1949
13765.12 1935
13766.22 1967
13767.33 1940
13768.44 1963
13769.55 2026
13770.65 2030
13771.76 2126
13772.87 2068
13773.97 2108
13775.08 2021
13776.19 2018
13777.30 1979
13778.40 1945
13779.51 1904
13780.62 1852
13781.73 1889
13782.83 1883
13783.94 1883
13785.05 1799
13786.16 1748
13787.26 1682
13788.37 1672
13789.48 1602
13790.59 1612
13791.70 1598
13792.80 1575
13793.91 1538
13795.02 1514
13796.13 1498
13797.24 1502
13798.35 1495
13799.45 1490
13800.56 1476
13801.67 1525
13802.78 1496
13803.89 1478
13805.00 1444
13806.10 1422
13807.21 1421
13808.32 1457
13809.43 1452
13810.54 1405
13811.65 1424
13812.76 1404
13813.86 1397
13814.97 1411
13816.08 1429
13817.19 1404
13818.30 1419
13819.41 1334
13820.52 1396
13821.63 1387
13822.74 1397
13823.85 1341
13824.96 1339
13826.06 1319
13827.17 1320
13828.28 1354
13829.39 1370
13830.50 1332
13831.61 1386
13832.72 1368
13833.83 1343
13834.94 1384
13836.05 1340
13837.16 1393
13838.27 1396
13839.38 1362
13840.49 1357
13841.60 1361
13842.71 1364
13843.82 1397
13844.93 1366
13846.04 1421
13847.15 1413
13848.26 1409
13849.37 1422
13850.48 1460
13851.59 1442
13852.70 1423
13853.81 1463
13854.92 1474
13856.03 1480
13857.14 1485
13858.25 1434
13859.37 1477
13860.48 1473
13861.59 1455
13862.70 1479
13863.81 1530
13864.92 1507
13866.03 1479
13867.14 1474
13868.25 1510
13869.36 1516
13870.47 1494
13871.59 1489
13872.70 1483
13873.81 1405
13874.92 1482
13876.03 1521
13877.14 1483
13878.25 1543
13879.36 1486
13880.48 1452
13881.59 1449
13882.70 1419
13883.81 1399
13884.92 1464
13886.03 1421
13887.15 1467
13888.26 1507
13889.37 1487
13890.48 1480
13891.59 1435
13892.71 1511
13893.82 1489
13894.93 1476
13896.04 1459
13897.15 1476
13898.27 1482
13899.38 1488
13900.49 1445
13901.60 1475
13902.72 1477
13903.83 1426
13904.94 1465
13906.05 1442
13907.17 1437
13908.28 1441
13909.39 1408
13910.50 1347
13911.62 1357
13912.73 1361
13913.84 1356
13914.95 1326
13916.07 1323
13917.18 1342
13918.29 1336
13919.41 1337
13920.52 1319
13921.63 1297
13922.75 1301
13923.86 1329
13924.97 1258
13926.09 1280
13927.20 1264
13928.31 1279
13929.43 1269
13930.54 1288
13931.65 1261
13932.77 1255
13933.88 1280
13934.99 1277
13936.11 1297
13937.22 1262
13938.34 1290
13939.45 1335
13940.56 1310
13941.68 1285
13942.79 1299
13943.91 1248
13945.02 1286
13946.13 1295
13947.25 1263
13948.36 1244
13949.48 1210
13950.59 1229
13951.70 1278
13952.82 1282
13953.93 1249
13955.05 1246
13956.16 1245
13957.28 1238
13958.39 1237
13959.51 1246
13960.62 1217
13961.74 1243
13962.85 1235
13963.97 1247
13965.08 1218
13966.20 1161
13967.31 1208
13968.43 1263
13969.54 1209
13970.66 1203
13971.77 1274
13972.89 1244
13974.00 1217
13975.12 1233
13976.23 1263
13977.35 1233
13978.46 1203
13979.58 1172
13980.69 1207
13981.81 1218
13982.92 1199
13984.04 1213
13985.16 1205
13986.27 1257
13987.39 1223
13988.50 1268
13989.62 1237
13990.74 1206
13991.85 1257
13992.97 1279
13994.08 1278
13995.20 1265
13996.32 1270
13997.43 1243
13998.55 1203
13999.66 1233
14000.78 1240
14001.90 1313
14003.01 1320
14004.13 1312
14005.25 1276
14006.36 1294
14007.48 1320
14008.60 1216
14009.71 1268
14010.83 1250
14011.95 1305
14013.06 1282
14014.18 1273
14015.30 1291
14016.41 1319
14017.53 1302
14018.65 1309
14019.76 1306
14020.88 1311
14022.00 1322
14023.12 1341
14024.23 1300
14025.35 1291
14026.47 1267
14027.59 1255
14028.70 1258
14029.82 1257
14030.94 1276
14032.06 1231
14033.17 1255
14034.29 1256
14035.41 1270
14036.53 1221
14037.64 1246
14038.76 1268
14039.88 1198
14041.00 1271
14042.11 1199
14043.23 1199
14044.35 1156
14045.47 1248
14046.59 1255
14047.71 1223
14048.82 1248
14049.94 1179
14051.06 1158
14052.18 1148
14053.30 1126
14054.42 1196
14055.53 1190
14056.65 1155
14057.77 1203
14058.89 1206
14060.01 1175
14061.13 1163
14062.25 1165
14063.36 1170
14064.48 1169
14065.60 1196
14066.72 1212
14067.84 1236
14068.96 1206
14070.08 1172
14071.20 1191
14072.32 1223
14073.44 1204
14074.55 1210
14075.67 1206
14076.79 1207
14077.91 1209
14079.03 1213
14080.15 1200
14081.27 1194
14082.39 1281
14083.51 1303
14084.63 1229
14085.75 1264
14086.87 1282
14087.99 1276
14089.11 1260
14090.23 1244
14091.35 1333
14092.47 1310
14093.59 1307
14094.71 1280
14095.83 1343
14096.95 1325
14098.07 1359
14099.19 1288
14100.31 1278
14101.43 1261
14102.55 1256
14103.67 1286
14104.79 1274
14105.91 1238
14107.03 1244
14108.15 1240
14109.27 1255
14110.39 1197
14111.51 1164
14112.64 1162
14113.76 1182
14114.88 1172
14116.00 1163
14117.12 1169
14118.24 1196
14119.36 1158
14120.48 1144
14121.60 1104
14122.72 1107
14123.85 1110
14124.97 1107
14126.09 1113
14127.21 1056
14128.33 1097
14129.45 1123
14130.57 1137
14131.70 1092
14132.82 1059
14133.94 1066
14135.06 1036
14136.18 1041
14137.30 1050
14138.43 1020
14139.55 1042
14140.67 1031
14141.79 1021
14142.91 1061
14144.03 1040
14145.16 1071
14146.28 1033
14147.40 1040
14148.52 984
14149.65 997
14150.77 1034
14151.89 1032
14153.01 1018
14154.13 1032
14155.26 1020
14156.38 999
14157.50 1020
14158.62 998
14159.75 1016
14160.87 1025
14161.99 1014
14163.12 1006
14164.24 1030
14165.36 1007
14166.48 1020
14167.61 1047
14168.73 1026
14169.85 958
14170.98 1004
14172.10 1018
14173.22 983
14174.35 967
14175.47 932
14176.59 980
14177.72 946
14178.84 987
14179.96 975
14181.09 998
14182.21 980
14183.33 966
14184.46 974
14185.58 970
14186.70 931
14187.83 961
14188.95 971
14190.07 971
14191.20 969
14192.32 968
14193.45 986
14194.57 961
14195.69 911
14196.82 931
14197.94 966
14199.07 937
14200.19 956
14201.32 945
14202.44 934
14203.56 927
14204.69 949
14205.81 948
14206.94 949
14208.06 938
14209.19 936
14210.31 905
14211.44 944
14212.56 912
14213.69 903
14214.81 887
14215.93 891
14217.06 895
14218.18 900
14219.31 917
14220.43 930
14221.56 906
14222.68 895
14223.81 903
14224.94 903
14226.06 886
14227.19 885
14228.31 903
14229.44 911
14230.56 922
14231.69 918
14232.81 926
14233.94 970
14235.06 967
14236.19 930
14237.32 919
14238.44 893
14239.57 915
14240.69 937
14241.82 919
14242.94 884
14244.07 930
14245.20 927
14246.32 923
14247.45 900
14248.57 858
14249.70 916
14250.83 919
14251.95 921
14253.08 904
14254.21 901
14255.33 897
14256.46 882
14257.59 891
14258.71 904
14259.84 912
14260.97 884
14262.09 843
14263.22 887
14264.35 861
14265.47 843
14266.60 862
14267.73 870
14268.85 842
14269.98 884
14271.11 844
14272.23 879
14273.36 848
14274.49 841
14275.62 869
14276.74 878
14277.87 870
14279.00 888
14280.12 878
14281.25 880
14282.38 885
14283.51 854
14284.63 890
14285.76 869
14286.89 873
14288.02 871
14289.15 847
14290.27 854
14291.40 854
14292.53 876
14293.66 839
14294.78 859
14295.91 864
14297.04 872
14298.17 852
14299.30 846
14300.42 843
14301.55 855
14302.68 877
14303.81 858
14304.94 828
14306.07 803
14307.19 779
14308.32 827
14309.45 797
14310.58 806
14311.71 874
14312.84 837
14313.97 804
14315.10 799
14316.22 845
14317.35 828
14318.48 813
14319.61 822
14320.74 803
14321.87 831
14323.00 804
14324.13 821
14325.26 841
14326.39 790
14327.51 814
14328.64 820
14329.77 808
14330.90 817
14332.03 806
14333.16 828
14334.29 803
14335.42 799
14336.55 829
14337.68 825
14338.81 820
14339.94 810
14341.07 784
14342.20 812
14343.33 837
14344.46 800
14345.59 826
14346.72 796
14347.85 820
14348.98 817
14350.11 839
14351.24 823
14352.37 801
14353.50 839
14354.63 821
14355.76 794
14356.89 848
14358.02 810
14359.15 808
14360.28 839
14361.41 800
14362.54 823
14363.67 805
14364.80 814
14365.94 796
14367.07 791
14368.20 804
14369.33 802
14370.46 813
14371.59 813
14372.72 805
14373.85 814
14374.98 840
14376.11 834
14377.25 812
14378.38 786
14379.51 804
14380.64 772
14381.77 785
14382.90 854
14384.03 834
14385.16 847
14386.30 836
14387.43 847
14388.56 844
14389.69 820
14390.82 831
14391.95 847
14393.09 841
14394.22 798
14395.35 803
14396.48 842
14397.61 850
14398.75 816
14399.88 839
14401.01 802
14402.14 816
14403.27 818
14404.41 859
14405.54 844
14406.67 835
14407.80 852
14408.94 871
14410.07 809
14411.20 849
14412.33 832
14413.47 850
14414.60 865
14415.73 830
14416.87 828
14418.00 850
14419.13 854
14420.26 834
14421.40 825
14422.53 817
14423.66 839
14424.80 854
14425.93 884
14427.06 863
14428.20 855
14429.33 863
14430.46 901
14431.59 852
14432.73 872
14433.86 884
14435.00 891
14436.13 854
14437.26 872
14438.40 893
14439.53 866
14440.66 870
14441.80 895
14442.93 855
14444.06 841
14445.20 845
14446.33 906
14447.47 894
14448.60 839
14449.73 850
14450.87 899
14452.00 873
14453.14 853
14454.27 866
14455.41 842
14456.54 843
14457.67 825
14458.81 890
14459.94 900
14461.08 882
14462.21 869
14463.35 895
14464.48 960
14465.62 863
14466.75 898
14467.89 886
14469.02 884
14470.15 898
14471.29 879
14472.42 926
14473.56 901
14474.69 909
14475.83 911
14476.96 907
14478.10 876
14479.24 898
14480.37 911
14481.51 897
14482.64 887
14483.78 919
14484.91 910
14486.05 878
14487.18 859
14488.32 870
14489.45 882
14490.59 870
14491.73 855
14492.86 900
14494.00 866
14495.13 894
14496.27 879
14497.40 843
14498.54 854
14499.68 839
14500.81 850
14501.95 856
14503.08 832
14504.22 785
14505.36 844
14506.49 866
14507.63 850
14508.77 843
14509.90 839
14511.04 823
14512.18 825
14513.31 857
14514.45 838
14515.58 851
14516.72 848
14517.86 819
14519.00 809
14520.13 797
14521.27 792
14522.41 797
14523.54 813
14524.68 823
14525.82 825
14526.95 805
14528.09 803
14529.23 822
14530.37 807
14531.50 823
14532.64 832
14533.78 823
14534.91 842
14536.05 853
14537.19 862
14538.33 845
14539.46 821
14540.60 833
14541.74 807
14542.88 837
14544.02 835
14545.15 795
14546.29 821
14547.43 868
14548.57 845
14549.70 836
14550.84 860
14551.98 886
14553.12 847
14554.26 841
14555.39 836
14556.53 878
14557.67 841
14558.81 831
14559.95 820
14561.09 863
14562.22 887
14563.36 827
14564.50 871
14565.64 845
14566.78 819
14567.92 814
14569.06 830
14570.20 859
14571.33 881
14572.47 841
14573.61 890
14574.75 908
14575.89 903
14577.03 909
14578.17 882
14579.31 883
14580.45 877
14581.59 859
14582.72 876
14583.86 891
14585.00 884
14586.14 930
14587.28 901
14588.42 901
14589.56 907
14590.70 874
14591.84 864
14592.98 872
14594.12 876
14595.26 921
14596.40 900
14597.54 896
14598.68 924
14599.82 906
14600.96 902
14602.10 893
14603.24 887
14604.38 868
14605.52 932
14606.66 902
14607.80 918
14608.94 934
14610.08 966
14611.22 967
14612.36 934
14613.50 904
14614.64 941
14615.78 924
14616.92 966
14618.06 994
14619.20 946
14620.34 1007
14621.49 982
14622.63 955
14623.77 930
14624.91 918
14626.05 948
14627.19 990
14628.33 1023
14629.47 1006
14630.61 1038
14631.75 1049
14632.90 999
14634.04 1012
14635.18 999
14636.32 988
14637.46 1009
14638.60 987
14639.74 1012
14640.88 972
14642.03 986
14643.17 943
14644.31 991
14645.45 943
14646.59 965
14647.73 965
14648.88 952
14650.02 979
14651.16 974
14652.30 942
14653.44 937
14654.59 884
14655.73 878
14656.87 903
14658.01 904
14659.16 895
14660.30 916
14661.44 883
14662.58 880
14663.72 853
14664.87 871
14666.01 890
14667.15 872
14668.29 903
14669.44 904
14670.58 856
14671.72 858
14672.87 867
14674.01 883
14675.15 896
14676.29 893
14677.44 864
14678.58 897
14679.72 880
14680.87 848
14682.01 864
14683.15 850
14684.30 856
14685.44 812
14686.58 890
14687.73 838
14688.87 829
14690.01 837
14691.16 838
14692.30 832
14693.44 844
14694.59 823
14695.73 841
14696.87 851
14698.02 850
14699.16 811
14700.30 820
14701.45 825
14702.59 798
14703.74 826
14704.88 865
14706.02 837
14707.17 817
14708.31 846
14709.46 796
14710.60 838
14711.75 834
14712.89 821
14714.03 842
14715.18 838
14716.32 813
14717.47 832
14718.61 858
14719.76 871
14720.90 865
14722.05 792
14723.19 821
14724.34 823
14725.48 836
14726.63 859
14727.77 856
14728.92 837
14730.06 848
14731.21 845
14732.35 866
14733.50 849
14734.64 855
14735.79 835
14736.93 837
14738.08 850
14739.22 847
14740.37 880
14741.51 836
14742.66 879
14743.80 859
14744.95 863
14746.09 871
14747.24 849
14748.39 868
14749.53 842
14750.68 856
14751.82 896
14752.97 892
14754.11 888
14755.26 864
14756.41 861
14757.55 909
14758.70 914
14759.85 913
14760.99 902
14762.14 903
14763.28 887
14764.43 906
14765.58 884
14766.72 911
14767.87 916
14769.02 971
14770.16 953
14771.31 904
14772.46 921
14773.60 949
14774.75 969
14775.90 937
14777.04 923
14778.19 957
14779.34 981
14780.48 946
14781.63 979
14782.78 989
14783.92 1032
14785.07 970
14786.22 999
14787.37 972
14788.51 976
14789.66 960
14790.81 994
14791.96 1016
14793.10 1028
14794.25 1065
14795.40 992
14796.54 1025
14797.69 1014
14798.84 994
14799.99 1014
14801.14 988
14802.28 972
14803.43 1001
14804.58 974
14805.73 995
14806.88 970
14808.02 958
14809.17 971
14810.32 927
14811.47 951
14812.62 950
14813.76 939
14814.91 922
14816.06 927
14817.21 936
14818.36 931
14819.51 903
14820.65 904
14821.80 887
14822.95 880
14824.10 874
14825.25 851
14826.40 896
14827.55 877
14828.69 836
14829.84 807
14830.99 826
14832.14 834
14833.29 842
14834.44 833
14835.59 873
14836.74 811
14837.89 804
14839.04 807
14840.19 803
14841.33 787
14842.48 797
14843.63 817
14844.78 767
14845.93 796
14847.08 763
14848.23 733
14849.38 747
14850.53 812
14851.68 764
14852.83 753
14853.98 769
14855.13 787
14856.28 731
14857.43 750
14858.58 741
14859.73 705
14860.88 702
14862.03 730
14863.18 738
14864.33 759
14865.48 762
14866.63 745
14867.78 744
14868.93 746
14870.08 726
14871.23 719
14872.38 766
14873.53 718
14874.68 735
14875.83 721
14876.98 711
14878.14 759
14879.29 744
14880.44 713
14881.59 719
14882.74 762
14883.89 728
14885.04 767
14886.19 731
14887.34 766
14888.49 750
14889.64 732
14890.80 716
14891.95 743
14893.10 738
14894.25 696
14895.40 718
14896.55 748
14897.70 752
14898.86 747
14900.01 756
14901.16 742
14902.31 748
14903.46 771
14904.61 737
14905.77 715
14906.92 707
14908.07 684
14909.22 747
14910.37 766
14911.53 718
14912.68 734
14913.83 766
14914.98 774
14916.13 730
14917.29 710
14918.44 716
14919.59 749
14920.74 714
14921.90 755
14923.05 740
14924.20 716
14925.35 707
14926.51 707
14927.66 701
14928.81 712
14929.96 714
14931.12 734
14932.27 711
14933.42 718
14934.57 736
14935.73 743
14936.88 703
14938.03 688
14939.19 731
14940.34 719
14941.49 727
14942.65 690
14943.80 694
14944.95 714
14946.11 710
14947.26 671
14948.41 715
14949.57 759
14950.72 703
14951.87 725
14953.03 705
14954.18 708
14955.33 686
14956.49 708
14957.64 681
14958.80 709
14959.95 709
14961.10 692
14962.26 683
14963.41 667
14964.57 679
14965.72 670
14966.87 704
14968.03 681
14969.18 666
14970.34 680
14971.49 695
14972.65 690
14973.80 698
14974.95 695
14976.11 703
14977.26 665
14978.42 692
14979.57 707
14980.73 649
14981.88 686
14983.04 698
14984.19 677
14985.35 674
14986.50 681
14987.66 659
14988.81 671
14989.97 638
14991.12 690
14992.28 661
14993.43 650
14994.59 675
14995.74 677
14996.90 665
14998.05 676
14999.21 696
15000.36 646
15001.52 648
15002.67 656
15003.83 656
15004.99 709
15006.14 674
15007.30 654
15008.45 638
15009.61 614
15010.76 653
15011.92 631
15013.08 658
15014.23 646
15015.39 660
15016.54 662
15017.70 671
15018.86 657
15020.01 648
15021.17 670
15022.32 643
15023.48 636
15024.64 643
15025.79 685
15026.95 641
15028.11 605
15029.26 648
15030.42 666
15031.58 629
15032.73 652
15033.89 647
15035.05 610
15036.20 657
15037.36 640
15038.52 643
15039.67 638
15040.83 641
15041.99 626
15043.15 629
15044.30 660
15045.46 648
15046.62 628
15047.77 606
15048.93 643
15050.09 606
15051.25 642
15052.40 633
15053.56 640
15054.72 642
15055.88 643
15057.03 659
15058.19 618
15059.35 607
15060.51 630
15061.66 625
15062.82 649
15063.98 605
15065.14 657
15066.30 639
15067.45 608
15068.61 612
15069.77 649
15070.93 617
15072.09 630
15073.24 634
15074.40 629
15075.56 619
15076.72 616
15077.88 643
15079.04 645
15080.20 619
15081.35 637
15082.51 652
15083.67 631
15084.83 642
15085.99 620
15087.15 602
15088.31 592
15089.46 637
15090.62 624
15091.78 613
15092.94 590
15094.10 584
15095.26 590
15096.42 616
15097.58 605
15098.74 601
15099.90 609
15101.06 597
15102.22 614
15103.37 616
15104.53 647
15105.69 627
15106.85 623
15108.01 603
15109.17 589
15110.33 635
15111.49 627
15112.65 638
15113.81 635
15114.97 606
15116.13 631
15117.29 627
15118.45 600
15119.61 613
15120.77 617
15121.93 612
15123.09 602
15124.25 624
15125.41 660
15126.57 617
15127.73 617
15128.89 614
15130.05 595
15131.21 628
15132.37 610
15133.53 612
15134.69 597
15135.86 608
15137.02 625
15138.18 623
15139.34 640
15140.50 632
15141.66 607
15142.82 648
15143.98 637
15145.14 628
15146.30 606
15147.46 614
15148.63 632
15149.79 611
15150.95 602
15152.11 622
15153.27 619
15154.43 610
15155.59 627
15156.75 623
15157.92 631
15159.08 613
15160.24 666
15161.40 652
15162.56 618
15163.72 647
15164.89 662
15166.05 625
15167.21 611
15168.37 636
15169.53 608
15170.69 614
15171.86 629
15173.02 595
15174.18 640
15175.34 612
15176.51 618
15177.67 627
15178.83 609
15179.99 667
15181.15 651
15182.32 646
15183.48 641
15184.64 609
15185.80 626
15186.97 647
15188.13 681
15189.29 660
15190.46 634
15191.62 635
15192.78 650
15193.94 651
15195.11 674
15196.27 641
15197.43 649
15198.60 653
15199.76 670
15200.92 655
15202.08 671
15203.25 627
15204.41 648
15205.57 649
15206.74 665
15207.90 699
15209.06 664
15210.23 665
15211.39 694
15212.56 693
15213.72 657
15214.88 668
15216.05 687
15217.21 674
15218.37 673
15219.54 715
15220.70 670
15221.87 681
15223.03 694
15224.19 685
15225.36 673
15226.52 708
15227.69 686
15228.85 695
15230.01 696
15231.18 684
15232.34 699
15233.51 701
15234.67 700
15235.84 641
15237.00 674
15238.16 703
15239.33 705
15240.49 664
15241.66 671
15242.82 689
15243.99 691
15245.15 697
15246.32 652
15247.48 645
15248.65 660
15249.81 660
15250.98 670
15252.14 655
15253.31 653
15254.47 652
15255.64 641
15256.80 631
15257.97 641
15259.13 655
15260.30 641
15261.46 634
15262.63 652
15263.80 654
15264.96 674
15266.13 642
15267.29 664
15268.46 638
15269.62 649
15270.79 629
15271.96 638
15273.12 615
15274.29 650
15275.45 621
15276.62 638
15277.79 627
15278.95 640
15280.12 630
15281.28 633
15282.45 635
15283.62 639
15284.78 631
15285.95 658
15287.12 632
15288.28 615
15289.45 650
15290.62 620
15291.78 624
15292.95 628
15294.12 661
15295.28 643
15296.45 654
15297.62 642
15298.78 645
15299.95 630
15301.12 664
15302.28 651
15303.45 602
15304.62 638
15305.78 620
15306.95 648
15308.12 668
15309.29 669
15310.45 621
15311.62 671
15312.79 620
15313.96 639
15315.12 635
15316.29 632
15317.46 629
15318.63 652
15319.79 640
15320.96 635
15322.13 626
15323.30 649
15324.46 624
15325.63 615
15326.80 658
15327.97 637
15329.14 649
15330.30 641
15331.47 614
15332.64 622
15333.81 637
15334.98 663
15336.14 660
15337.31 640
15338.48 647
15339.65 652
15340.82 616
15341.99 646
15343.16 629
15344.32 650
15345.49 648
15346.66 658
15347.83 603
15349.00 656
15350.17 642
15351.34 655
15352.51 618
15353.67 627
15354.84 654
15356.01 626
15357.18 614
15358.35 630
15359.52 643
15360.69 665
15361.86 643
15363.03 643
15364.20 656
15365.37 647
15366.54 645
15367.71 659
15368.87 637
15370.04 636
15371.21 688
15372.38 660
15373.55 667
15374.72 652
15375.89 661
15377.06 650
15378.23 625
15379.40 621
15380.57 634
15381.74 620
15382.91 597
15384.08 646
15385.25 640
15386.42 635
15387.59 657
15388.76 632
15389.93 618
15391.10 651
15392.27 645
15393.44 653
15394.62 630
15395.79 613
15396.96 668
15398.13 648
15399.30 622
15400.47 638
15401.64 619
15402.81 650
15403.98 657
15405.15 621
15406.32 641
15407.49 643
15408.66 657
15409.84 629
15411.01 637
15412.18 626
15413.35 624
15414.52 615
15415.69 644
15416.86 647
15418.03 638
15419.21 645
15420.38 663
15421.55 634
15422.72 634
15423.89 659
15425.06 677
15426.24 666
15427.41 634
15428.58 654
15429.75 658
15430.92 610
15432.09 661
15433.27 629
15434.44 631
15435.61 643
15436.78 613
15437.96 676
15439.13 646
15440.30 653
15441.47 635
15442.64 653
15443.82 649
15444.99 637
15446.16 619
15447.33 615
15448.51 629
15449.68 631
15450.85 651
15452.02 631
15453.20 649
15454.37 639
15455.54 643
15456.72 651
15457.89 604
15459.06 678
15460.23 667
15461.41 639
15462.58 626
15463.75 638
15464.93 602
15466.10 650
15467.27 619
15468.45 627
15469.62 634
15470.79 635
15471.97 632
15473.14 643
15474.31 600
15475.49 668
15476.66 649
15477.83 604
15479.01 644
15480.18 613
15481.36 631
15482.53 608
15483.70 635
15484.88 610
15486.05 634
15487.23 618
15488.40 626
15489.57 629
15490.75 669
15491.92 611
15493.10 654
15494.27 664
15495.44 622
15496.62 637
15497.79 657
15498.97 645
15500.14 621
15501.32 613
15502.49 646
15503.67 631
15504.84 652
15506.02 656
15507.19 677
15508.36 648
15509.54 637
15510.71 639
15511.89 641
15513.06 640
15514.24 629
15515.41 646
15516.59 639
15517.77 591
15518.94 667
15520.12 654
15521.29 680
15522.47 641
15523.64 662
15524.82 637
15525.99 678
15527.17 656
15528.34 664
15529.52 674
15530.69 665
15531.87 685
15533.05 667
15534.22 688
15535.40 642
15536.57 650
15537.75 666
15538.93 643
15540.10 681
15541.28 673
15542.45 667
15543.63 667
15544.81 686
15545.98 651
15547.16 681
15548.33 689
15549.51 680
15550.69 655
15551.86 670
15553.04 658
15554.22 674
15555.39 686
15556.57 683
15557.75 674
15558.92 696
15560.10 702
15561.28 711
15562.45 713
15563.63 712
15564.81 699
15565.99 733
15567.16 736
15568.34 683
15569.52 680
15570.69 707
15571.87 709
15573.05 702
15574.23 694
15575.40 674
15576.58 722
15577.76 727
15578.93 701
15580.11 704
15581.29 736
15582.47 740
15583.65 720
15584.82 742
15586.00 727
15587.18 733
15588.36 740
15589.53 727
15590.71 705
15591.89 736
15593.07 735
15594.25 747
15595.42 743
15596.60 764
15597.78 736
15598.96 768
15600.14 768
15601.32 758
15602.49 754
15603.67 755
15604.85 775
15606.03 755
15607.21 752
15608.39 724
15609.56 783
15610.74 767
15611.92 784
15613.10 767
15614.28 771
15615.46 770
15616.64 788
15617.82 812
15619.00 777
15620.17 769
15621.35 770
15622.53 778
15623.71 844
15624.89 847
15626.07 845
15627.25 883
15628.43 793
15629.61 845
15630.79 818
15631.97 812
15633.15 875
15634.33 844
15635.51 832
15636.69 832
15637.87 839
15639.05 862
15640.22 887
15641.40 926
15642.58 909
15643.76 891
15644.94 912
15646.12 882
15647.30 875
15648.48 871
15649.66 876
15650.85 932
15652.03 917
15653.21 897
15654.39 901
15655.57 887
15656.75 945
15657.93 923
15659.11 868
15660.29 928
15661.47 910
15662.65 909
15663.83 875
15665.01 908
15666.19 942
15667.37 936
15668.55 932
15669.73 979
15670.92 927
15672.10 929
15673.28 911
15674.46 950
15675.64 903
15676.82 899
15678.00 886
15679.18 888
15680.36 903
15681.55 848
15682.73 865
15683.91 877
15685.09 848
15686.27 860
15687.45 887
15688.63 868
15689.82 866
15691.00 915
15692.18 872
15693.36 860
15694.54 846
15695.73 884
15696.91 904
15698.09 875
15699.27 859
15700.45 890
15701.64 854
15702.82 865
15704.00 883
15705.18 897
15706.36 855
15707.55 905
15708.73 893
15709.91 896
15711.09 867
15712.28 879
15713.46 888
15714.64 893
15715.82 918
15717.01 880
15718.19 894
15719.37 933
15720.55 890
15721.74 871
15722.92 879
15724.10 920
15725.29 926
15726.47 879
15727.65 890
15728.84 946
15730.02 949
15731.20 931
15732.39 929
15733.57 903
15734.75 856
15735.94 926
15737.12 928
15738.30 936
15739.49 913
15740.67 939
15741.85 907
15743.04 916
15744.22 955
15745.40 918
15746.59 927
15747.77 921
15748.96 934
15750.14 950
15751.32 919
15752.51 904
15753.69 932
15754.88 917
15756.06 943
15757.24 922
15758.43 972
15759.61 898
15760.80 910
15761.98 931
15763.17 930
15764.35 934
15765.53 896
15766.72 864
15767.90 886
15769.09 898
15770.27 888
15771.46 891
15772.64 896
15773.83 885
15775.01 864
15776.20 863
15777.38 891
15778.57 866
15779.75 835
15780.94 865
15782.12 862
15783.31 871
15784.49 842
15785.68 821
15786.86 867
15788.05 833
15789.23 807
15790.42 832
15791.60 824
15792.79 819
15793.98 840
15795.16 839
15796.35 827
15797.53 834
15798.72 815
15799.90 803
15801.09 764
15802.28 797
15803.46 803
15804.65 821
15805.83 822
15807.02 810
15808.21 779
15809.39 800
15810.58 782
15811.76 780
15812.95 777
15814.14 784
15815.32 799
15816.51 785
15817.70 791
15818.88 777
15820.07 761
15821.26 807
15822.44 832
15823.63 788
15824.82 790
15826.00 764
15827.19 778
15828.38 746
15829.56 766
15830.75 755
15831.94 770
15833.12 744
15834.31 778
15835.50 737
15836.69 714
15837.87 768
15839.06 752
15840.25 742
15841.44 757
15842.62 771
15843.81 782
15845.00 772
15846.18 747
15847.37 769
15848.56 762
15849.75 800
15850.94 736
15852.12 747
15853.31 763
15854.50 762
15855.69 753
15856.87 746
15858.06 775
15859.25 758
15860.44 773
15861.63 789
15862.81 772
15864.00 738
15865.19 775
15866.38 729
15867.57 786
15868.76 758
15869.94 775
15871.13 764
15872.32 752
15873.51 747
15874.70 773
15875.89 781
15877.08 783
15878.26 804
15879.45 714
15880.64 748
15881.83 772
15883.02 722
15884.21 743
15885.40 764
15886.59 765
15887.78 790
15888.97 762
15890.15 793
15891.34 769
15892.53 823
15893.72 813
15894.91 768
15896.10 753
15897.29 783
15898.48 784
15899.67 786
15900.86 824
15902.05 772
15903.24 792
15904.43 776
15905.62 801
15906.81 818
15908.00 753
15909.19 765
15910.38 790
15911.57 792
15912.76 814
15913.95 781
15915.14 788
15916.33 827
15917.52 757
15918.71 775
15919.90 791
15921.09 767
15922.28 770
15923.47 792
15924.66 759
15925.85 770
15927.04 785
15928.23 777
15929.42 783
15930.61 765
15931.80 789
15932.99 790
15934.18 773
15935.38 732
15936.57 746
15937.76 697
15938.95 715
15940.14 750
15941.33 773
15942.52 729
15943.71 697
15944.90 685
15946.10 711
15947.29 671
15948.48 726
15949.67 711
15950.86 675
15952.05 711
15953.24 678
15954.44 676
15955.63 669
15956.82 697
15958.01 661
15959.20 680
15960.39 642
15961.59 656
15962.78 641
15963.97 670
15965.16 654
15966.35 658
15967.55 659
15968.74 637
15969.93 643
15971.12 670
15972.31 646
15973.51 635
15974.70 649
15975.89 644
15977.08 658
15978.28 647
15979.47 674
15980.66 631
15981.85 653
15983.05 631
15984.24 627
15985.43 627
15986.62 651
15987.82 633
15989.01 638
15990.20 635
15991.40 600
15992.59 653
15993.78 663
15994.98 649
15996.17 635
15997.36 627
15998.55 624
15999.75 626
16000.94 624
16002.13 618
16003.33 619
16004.52 605
16005.72 637
16006.91 656
16008.10 636
16009.30 623
16010.49 600
16011.68 621
16012.88 613
16014.07 641
16015.26 624
16016.46 633
16017.65 640
16018.85 604
16020.04 610
16021.23 604
16022.43 613
16023.62 599
16024.82 589
16026.01 608
16027.21 633
16028.40 610
16029.59 630
16030.79 623
16031.98 587
16033.18 605
16034.37 624
16035.57 642
16036.76 626
16037.96 630
16039.15 611
16040.35 574
16041.54 556
16042.73 577
16043.93 595
16045.12 584
16046.32 622
16047.51 625
16048.71 617
16049.91 613
16051.10 603
16052.30 579
16053.49 608
16054.69 628
16055.88 633
16057.08 620
16058.27 623
16059.47 584
16060.66 599
16061.86 584
16063.05 618
16064.25 588
16065.45 632
16066.64 609
16067.84 616
16069.03 603
16070.23 604
16071.42 589
16072.62 592
16073.82 588
16075.01 602
16076.21 565
16077.41 592
16078.60 621
16079.80 591
16080.99 625
16082.19 584
16083.39 591
16084.58 585
16085.78 552
16086.98 565
16088.17 590
16089.37 600
16090.57 577
16091.76 599
16092.96 595
16094.16 599
16095.35 561
16096.55 572
16097.75 573
16098.94 570
16100.14 582
16101.34 569
16102.53 572
16103.73 572
16104.93 566
16106.13 596
16107.32 595
16108.52 573
16109.72 581
16110.92 557
16112.11 559
16113.31 581
16114.51 603
16115.71 560
16116.90 573
16118.10 556
16119.30 595
16120.50 569
16121.69 565
16122.89 571
16124.09 607
16125.29 555
16126.49 558
16127.68 582
16128.88 607
16130.08 605
16131.28 599
16132.48 581
16133.67 583
16134.87 579
16136.07 599
16137.27 603
16138.47 544
16139.67 568
16140.86 546
16142.06 588
16143.26 580
16144.46 549
16145.66 572
16146.86 567
16148.06 577
16149.26 562
16150.45 571
16151.65 568
16152.85 566
16154.05 598
16155.25 568
16156.45 562
16157.65 591
16158.85 577
16160.05 566
16161.25 546
16162.45 561
16163.64 634
16164.84 590
16166.04 591
16167.24 567
16168.44 563
16169.64 592
16170.84 584
16172.04 566
16173.24 587
16174.44 563
16175.64 583
16176.84 579
16178.04 622
16179.24 565
16180.44 584
16181.64 597
16182.84 593
16184.04 579
16185.24 569
16186.44 581
16187.64 595
16188.84 583
16190.04 582
16191.24 602
16192.44 589
16193.64 574
16194.84 613
16196.04 589
16197.24 577
16198.44 610
16199.65 626
16200.85 604
16202.05 607
16203.25 577
16204.45 579
16205.65 593
16206.85 584
16208.05 591
16209.25 623
16210.45 613
16211.65 614
16212.86 591
16214.06 600
16215.26 573
16216.46 620
16217.66 581
16218.86 608
16220.06 599
16221.27 625
16222.47 605
16223.67 585
16224.87 617
16226.07 638
16227.27 600
16228.48 585
16229.68 619
16230.88 612
16232.08 589
16233.28 614
16234.48 616
16235.69 659
16236.89 620
16238.09 631
16239.29 603
16240.50 626
16241.70 640
16242.90 615
16244.10 633
16245.30 628
16246.51 637
16247.71 651
16248.91 681
16250.11 671
16251.32 663
16252.52 648
16253.72 659
16254.92 684
16256.13 670
16257.33 633
16258.53 631
16259.74 658
16260.94 694
16262.14 677
16263.35 657
16264.55 655
16265.75 661
16266.95 690
16268.16 623
16269.36 654
16270.56 701
16271.77 679
16272.97 645
16274.17 658
16275.38 676
16276.58 662
16277.79 677
16278.99 689
16280.19 678
16281.40 669
16282.60 670
16283.80 690
16285.01 685
16286.21 676
16287.42 729
16288.62 711
16289.82 703
16291.03 697
16292.23 670
16293.44 687
16294.64 675
16295.84 696
16297.05 706
16298.25 712
16299.46 697
16300.66 699
16301.87 684
16303.07 711
16304.27 730
16305.48 722
16306.68 704
16307.89 713
16309.09 720
16310.30 674
16311.50 730
16312.71 723
16313.91 712
16315.12 680
16316.32 693
16317.53 688
16318.73 668
16319.94 692
16321.14 681
16322.35 675
16323.55 665
16324.76 663
16325.96 660
16327.17 686
16328.38 669
16329.58 636
16330.79 629
16331.99 648
16333.20 647
16334.40 620
16335.61 617
16336.81 653
16338.02 647
16339.23 639
16340.43 578
16341.64 616
16342.84 624
16344.05 612
16345.26 589
16346.46 616
16347.67 608
16348.87 578
16350.08 571
16351.29 580
16352.49 576
16353.70 597
16354.91 618
16356.11 602
16357.32 608
16358.53 619
16359.73 572
16360.94 561
16362.15 547
16363.35 579
16364.56 597
16365.77 590
16366.97 570
16368.18 567
16369.39 572
16370.59 563
16371.80 588
16373.01 587
16374.21 579
16375.42 573
16376.63 597
16377.84 562
16379.04 563
16380.25 550
16381.46 575
16382.67 568
16383.87 580
16385.08 576
16386.29 560
16387.50 569
16388.70 572
16389.91 569
16391.12 573
16392.33 593
16393.53 551
16394.74 586
16395.95 577
16397.16 576
16398.37 548
16399.57 580
16400.78 558
16401.99 568
16403.20 598
16404.41 588
16405.62 551
16406.82 557
16408.03 557
16409.24 561
16410.45 543
16411.66 577
16412.87 581
16414.07 542
16415.28 549
16416.49 574
16417.70 588
16418.91 562
16420.12 536
16421.33 542
16422.54 594
16423.75 523
16424.95 560
16426.16 563
16427.37 595
16428.58 551
16429.79 547
16431.00 552
16432.21 557
16433.42 572
16434.63 576
16435.84 541
16437.05 520
16438.26 522
16439.47 570
16440.68 584
16441.88 558
16443.09 536
16444.30 551
16445.51 596
16446.72 576
16447.93 550
16449.14 574
16450.35 564
16451.56 561
16452.77 543
16453.98 544
16455.19 541
16456.40 570
16457.61 568
16458.82 539
16460.03 515
16461.24 564
16462.45 554
16463.67 583
16464.88 538
16466.09 504
16467.30 544
16468.51 585
16469.72 568
16470.93 537
16472.14 547
16473.35 539
16474.56 549
16475.77 542
16476.98 548
16478.19 546
16479.40 528
16480.62 515
16481.83 529
16483.04 516
16484.25 536
16485.46 535
16486.67 560
16487.88 532
16489.09 559
16490.31 569
16491.52 543
16492.73 529
16493.94 516
16495.15 525
16496.36 511
16497.57 509
16498.79 529
16500.00 536
16501.21 509
16502.42 550
16503.63 528
16504.85 514
16506.06 521
16507.27 538
16508.48 534
16509.69 502
16510.91 498
16512.12 521
16513.33 517
16514.54 500
16515.76 507
16516.97 511
16518.18 560
16519.39 526
16520.60 530
16521.82 511
16523.03 558
16524.24 531
16525.46 552
16526.67 534
16527.88 511
16529.09 524
16530.31 532
16531.52 538
16532.73 490
16533.95 520
16535.16 552
16536.37 533
16537.58 503
16538.80 528
16540.01 530
16541.22 533
16542.44 534
16543.65 535
16544.86 562
16546.08 514
16547.29 530
16548.50 523
16549.72 519
16550.93 521
16552.15 516
16553.36 542
16554.57 573
16555.79 565
16557.00 547
16558.21 549
16559.43 562
16560.64 532
16561.86 564
16563.07 531
16564.28 549
16565.50 535
16566.71 586
16567.93 575
16569.14 539
16570.36 509
16571.57 519
16572.78 548
16574.00 540
16575.21 543
16576.43 544
16577.64 554
16578.86 539
16580.07 546
16581.29 525
16582.50 569
16583.72 548
16584.93 542
16586.15 516
16587.36 561
16588.58 538
16589.79 518
16591.01 554
16592.22 556
16593.44 536
16594.65 520
16595.87 549
16597.08 552
16598.30 544
16599.51 503
16600.73 505
16601.94 524
16603.16 542
16604.37 547
16605.59 514
16606.81 542
16608.02 565
16609.24 547
16610.45 544
16611.67 550
16612.89 497
16614.10 493
16615.32 514
16616.53 530
16617.75 511
16618.97 506
16620.18 531
16621.40 498
16622.61 495
16623.83 500
16625.05 496
16626.26 510
16627.48 518
16628.70 565
16629.91 511
16631.13 496
16632.35 528
16633.56 568
16634.78 527
16636.00 531
16637.21 527
16638.43 521
16639.65 540
16640.86 534
16642.08 535
16643.30 518
16644.51 501
16645.73 526
16646.95 538
16648.17 541
16649.38 536
16650.60 532
16651.82 503
16653.03 532
16654.25 519
16655.47 547
16656.69 490
16657.90 534
16659.12 556
16660.34 505
16661.56 460
16662.77 500
16663.99 503
16665.21 518
16666.43 513
16667.65 520
16668.86 524
16670.08 506
16671.30 487
16672.52 529
16673.74 504
16674.95 488
16676.17 515
16677.39 516
16678.61 509
16679.83 524
16681.05 496
16682.26 505
16683.48 510
16684.70 532
16685.92 492
16687.14 492
16688.36 517
16689.58 522
16690.79 504
16692.01 547
16693.23 539
16694.45 539
16695.67 515
16696.89 502
16698.11 495
16699.33 510
16700.55 513
16701.76 520
16702.98 513
16704.20 522
16705.42 499
16706.64 524
16707.86 517
16709.08 514
16710.30 517
16711.52 509
16712.74 515
16713.96 544
16715.18 486
16716.40 544
16717.62 510
16718.84 476
16720.06 504
16721.28 500
16722.50 524
16723.72 501
16724.94 494
16726.16 514
16727.38 517
16728.60 521
16729.82 504
16731.04 484
16732.26 490
16733.48 463
16734.70 476
16735.92 524
16737.14 522
16738.36 501
16739.58 535
16740.80 522
16742.02 543
16743.24 501
16744.46 495
16745.68 514
16746.90 502
16748.12 521
16749.35 512
16750.57 506
16751.79 499
16753.01 529
16754.23 536
16755.45 513
16756.67 493
16757.89 455
16759.11 513
16760.33 508
16761.56 471
16762.78 488
16764.00 529
16765.22 526
16766.44 489
16767.66 490
16768.88 471
16770.11 493
16771.33 517
16772.55 546
16773.77 515
16774.99 520
16776.22 545
16777.44 558
16778.66 530
16779.88 480
16781.10 496
16782.33 522
16783.55 503
16784.77 497
16785.99 505
16787.21 540
16788.44 522
16789.66 507
16790.88 497
16792.10 484
16793.33 503
16794.55 518
16795.77 494
16796.99 491
16798.22 497
16799.44 535
16800.66 542
16801.88 503
16803.11 506
16804.33 538
16805.55 524
16806.78 519
16808.00 510
16809.22 554
16810.44 531
16811.67 516
16812.89 505
16814.11 544
16815.34 504
16816.56 499
16817.78 489
16819.01 506
16820.23 507
16821.45 520
16822.68 540
16823.90 530
16825.13 504
16826.35 524
16827.57 515
16828.80 520
16830.02 538
16831.24 574
16832.47 528
16833.69 516
16834.92 543
16836.14 533
16837.36 541
16838.59 529
16839.81 542
16841.04 542
16842.26 537
16843.48 537
16844.71 520
16845.93 542
16847.16 550
16848.38 531
16849.61 543
16850.83 546
16852.06 555
16853.28 585
16854.51 566
16855.73 529
16856.95 553
16858.18 560
16859.40 600
16860.63 546
16861.85 545
16863.08 592
16864.30 574
16865.53 559
16866.75 556
16867.98 552
16869.21 592
16870.43 594
16871.66 603
16872.88 601
16874.11 591
16875.33 576
16876.56 613
16877.78 593
16879.01 594
16880.23 613
16881.46 599
16882.69 603
16883.91 613
16885.14 593
16886.36 620
16887.59 594
16888.81 589
16890.04 585
16891.27 598
16892.49 573
16893.72 579
16894.94 577
16896.17 589
16897.40 567
16898.62 597
16899.85 599
16901.08 559
16902.30 568
16903.53 572
16904.76 572
16905.98 533
16907.21 527
16908.44 572
16909.66 541
16910.89 525
16912.12 563
16913.34 553
16914.57 544
16915.80 535
16917.02 532
16918.25 524
16919.48 532
16920.70 547
16921.93 518
16923.16 543
16924.39 546
16925.61 538
16926.84 556
16928.07 546
16929.30 551
16930.52 517
16931.75 549
16932.98 538
16934.21 531
16935.43 544
16936.66 559
16937.89 515
16939.12 507
16940.34 525
16941.57 553
16942.80 496
16944.03 502
16945.26 539
16946.48 543
16947.71 540
16948.94 529
16950.17 542
16951.40 549
16952.62 543
16953.85 525
16955.08 518
16956.31 485
16957.54 531
16958.77 537
16959.99 533
16961.22 487
16962.45 522
16963.68 511
16964.91 531
16966.14 518
16967.37 500
16968.60 537
16969.82 528
16971.05 550
16972.28 499
16973.51 529
16974.74 545
16975.97 512
16977.20 501
16978.43 499
16979.66 521
16980.89 519
16982.11 544
16983.34 532
16984.57 517
16985.80 501
16987.03 528
16988.26 533
16989.49 527
16990.72 519
16991.95 553
16993.18 555
16994.41 544
16995.64 504
16996.87 538
16998.10 521
16999.33 544
17000.56 503
17001.79 497
17003.02 531
17004.25 521
17005.48 538
17006.71 511
17007.94 510
17009.17 524
17010.40 500
17011.63 507
17012.86 519
17014.09 514
17015.32 518
17016.55 531
17017.78 488
17019.01 496
17020.25 501
17021.48 509
17022.71 512
17023.94 522
17025.17 511
17026.40 514
17027.63 520
17028.86 513
17030.09 485
17031.32 503
17032.55 489
17033.79 506
17035.02 492
17036.25 496
17037.48 491
17038.71 481
17039.94 492
17041.17 486
17042.41 537
17043.64 501
17044.87 503
17046.10 502
17047.33 499
17048.56 503
17049.80 511
17051.03 497
17052.26 502
17053.49 505
17054.72 505
17055.95 492
17057.19 501
17058.42 491
17059.65 507
17060.88 489
17062.12 493
17063.35 486
17064.58 503
17065.81 496
17067.04 497
17068.28 509
17069.51 460
17070.74 490
17071.97 513
17073.21 489
17074.44 488
17075.67 483
17076.90 493
17078.14 487
17079.37 504
17080.60 502
17081.84 470
17083.07 470
17084.30 471
17085.54 497
17086.77 468
17088.00 474
17089.23 507
17090.47 506
17091.70 487
17092.93 487
17094.17 494
17095.40 492
17096.63 479
17097.87 466
17099.10 479
17100.34 484
17101.57 494
17102.80 478
17104.04 473
17105.27 483
17106.50 489
17107.74 500
17108.97 493
17110.21 467
17111.44 465
17112.67 499
17113.91 489
17115.14 484
17116.38 493
17117.61 513
17118.84 494
17120.08 496
17121.31 469
17122.55 485
17123.78 511
17125.02 491
17126.25 509
17127.48 469
17128.72 496
17129.95 512
17131.19 499
17132.42 478
17133.66 504
17134.89 498
17136.13 480
17137.36 493
17138.60 515
17139.83 473
17141.07 496
17142.30 498
17143.54 483
17144.77 486
17146.01 480
17147.24 501
17148.48 503
17149.71 492
17150.95 501
17152.19 466
17153.42 490
17154.66 467
17155.89 490
17157.13 471
17158.36 481
17159.60 474
17160.83 513
17162.07 477
17163.31 467
17164.54 506
17165.78 503
17167.01 495
17168.25 477
17169.49 519
17170.72 458
17171.96 479
17173.19 488
17174.43 480
17175.67 514
17176.90 466
17178.14 479
17179.38 449
17180.61 477
17181.85 506
17183.09 508
17184.32 493
17185.56 467
17186.80 488
17188.03 505
17189.27 447
17190.51 453
17191.74 494
17192.98 474
17194.22 456
17195.45 477
17196.69 487
17197.93 472
17199.16 439
17200.40 446
17201.64 470
17202.88 463
17204.11 486
17205.35 495
17206.59 442
17207.83 458
17209.06 446
17210.30 470
17211.54 455
17212.78 453
17214.01 492
17215.25 469
17216.49 466
17217.73 480
17218.96 479
17220.20 478
17221.44 477
17222.68 446
17223.92 466
17225.15 451
17226.39 451
17227.63 466
17228.87 484
17230.11 466
17231.35 477
17232.58 466
17233.82 464
17235.06 442
17236.30 463
17237.54 475
17238.78 464
17240.01 459
17241.25 494
17242.49 462
17243.73 436
17244.97 425
17246.21 468
17247.45 486
17248.69 452
17249.93 449
17251.16 453
17252.40 464
17253.64 475
17254.88 468
17256.12 466
17257.36 432
17258.60 450
17259.84 454
17261.08 455
17262.32 438
17263.56 449
17264.80 472
17266.04 512
17267.28 470
17268.51 477
17269.75 450
17270.99 456
17272.23 457
17273.47 462
17274.71 439
17275.95 471
17277.19 464
17278.43 442
17279.67 458
17280.91 456
17282.15 452
17283.39 477
17284.63 460
17285.87 462
17287.11 448
17288.35 454
17289.60 438
17290.84 429
17292.08 446
17293.32 455
17294.56 445
17295.80 454
17297.04 449
17298.28 427
17299.52 445
17300.76 424
17302.00 475
17303.24 453
17304.48 453
17305.72 444
17306.96 460
17308.21 479
17309.45 479
17310.69 485
17311.93 442
17313.17 438
17314.41 446
17315.65 446
17316.89 450
17318.14 437
17319.38 429
17320.62 447
17321.86 450
17323.10 455
17324.34 439
17325.59 458
17326.83 459
17328.07 452
17329.31 460
17330.55 474
17331.79 441
17333.04 448
17334.28 467
17335.52 457
17336.76 438
17338.00 471
17339.25 434
17340.49 436
17341.73 450
17342.97 473
17344.22 465
17345.46 442
17346.70 441
17347.94 461
17349.19 463
17350.43 429
17351.67 459
17352.91 455
17354.16 455
17355.40 442
17356.64 435
17357.88 453
17359.13 445
17360.37 452
17361.61 427
17362.86 447
17364.10 445
17365.34 442
17366.58 470
17367.83 449
17369.07 435
17370.31 417
17371.56 455
17372.80 433
17374.04 435
17375.29 443
17376.53 431
17377.78 431
17379.02 470
17380.26 459
17381.51 475
17382.75 461
17383.99 453
17385.24 437
17386.48 438
17387.72 453
17388.97 452
17390.21 469
17391.46 445
17392.70 478
17393.94 442
17395.19 450
17396.43 445
17397.68 414
17398.92 418
17400.17 458
17401.41 444
17402.65 454
17403.90 457
17405.14 446
17406.39 464
17407.63 455
17408.88 463
17410.12 420
17411.37 444
17412.61 433
17413.86 433
17415.10 415
17416.35 453
17417.59 433
17418.84 447
17420.08 433
17421.33 450
17422.57 442
17423.82 420
17425.06 462
17426.31 434
17427.55 435
17428.80 459
17430.04 442
17431.29 454
17432.53 446
17433.78 423
17435.03 452
17436.27 405
17437.52 421
17438.76 452
17440.01 434
17441.25 442
17442.50 449
17443.75 415
17444.99 471
17446.24 490
17447.48 484
17448.73 456
17449.98 477
17451.22 434
17452.47 462
17453.71 470
17454.96 446
17456.21 471
17457.45 428
17458.70 448
17459.95 431
17461.19 444
17462.44 424
17463.69 455
17464.93 472
17466.18 442
17467.43 459
17468.67 449
17469.92 465
17471.17 429
17472.41 444
17473.66 433
17474.91 465
17476.15 457
17477.40 409
17478.65 450
17479.90 454
17481.14 444
17482.39 419
17483.64 448
17484.88 455
17486.13 442
17487.38 488
17488.63 460
17489.87 452
17491.12 476
17492.37 454
17493.62 470
17494.86 459
17496.11 442
17497.36 434
17498.61 449
17499.86 449
17501.10 436
17502.35 464
17503.60 484
17504.85 433
17506.10 461
17507.34 477
17508.59 442
17509.84 467
17511.09 446
17512.34 424
17513.59 429
17514.83 467
17516.08 428
17517.33 433
17518.58 422
17519.83 441
17521.08 442
17522.33 478
17523.57 444
17524.82 452
17526.07 431
17527.32 485
17528.57 455
17529.82 460
17531.07 460
17532.32 425
17533.57 451
17534.82 453
17536.06 447
17537.31 476
17538.56 466
17539.81 454
17541.06 464
17542.31 447
17543.56 465
17544.81 439
17546.06 447
17547.31 466
17548.56 455
17549.81 473
17551.06 459
17552.31 465
17553.56 435
17554.81 446
17556.06 464
17557.31 475
17558.56 452
17559.81 470
17561.06 463
17562.31 458
17563.56 451
17564.81 457
17566.06 428
17567.31 464
17568.56 454
17569.81 473
17571.06 464
17572.31 459
17573.56 476
17574.81 426
17576.06 454
17577.31 466
17578.56 456
17579.81 437
17581.06 475
17582.31 439
17583.57 428
17584.82 457
17586.07 434
17587.32 433
17588.57 415
17589.82 468
17591.07 454
17592.32 457
17593.57 479
17594.83 468
17596.08 447
17597.33 470
17598.58 446
17599.83 453
17601.08 423
17602.33 462
17603.59 462
17604.84 453
17606.09 440
17607.34 466
17608.59 437
17609.84 461
17611.10 446
17612.35 444
17613.60 449
17614.85 456
17616.10 466
17617.36 461
17618.61 428
17619.86 446
17621.11 462
17622.36 435
17623.62 437
17624.87 452
17626.12 473
17627.37 442
17628.63 449
17629.88 450
17631.13 420
17632.38 454
17633.64 441
17634.89 442
17636.14 446
17637.39 466
17638.65 444
17639.90 469
17641.15 436
17642.41 436
17643.66 442
17644.91 454
17646.17 432
17647.42 461
17648.67 446
17649.92 433
17651.18 455
17652.43 465
17653.68 467
17654.94 463
17656.19 441
17657.44 449
17658.70 449
17659.95 458
17661.21 453
17662.46 455
17663.71 432
17664.97 437
17666.22 438
17667.47 428
17668.73 440
17669.98 435
17671.24 435
17672.49 437
17673.74 424
17675.00 425
17676.25 447
17677.51 446
17678.76 444
17680.02 425
17681.27 447
17682.52 480
17683.78 437
17685.03 440
17686.29 457
17687.54 443
17688.80 415
17690.05 449
17691.31 455
17692.56 425
17693.82 460
17695.07 444
17696.32 461
17697.58 437
17698.83 429
17700.09 447
17701.34 407
17702.60 426
17703.86 436
17705.11 436
17706.37 440
17707.62 449
17708.88 449
17710.13 434
17711.39 418
17712.64 415
17713.90 419
17715.15 446
17716.41 431
17717.66 418
17718.92 423
17720.18 430
17721.43 428
17722.69 437
17723.94 468
17725.20 445
17726.45 412
17727.71 446
17728.97 453
17730.22 445
17731.48 427
17732.74 436
17733.99 435
17735.25 418
17736.50 441
17737.76 443
17739.02 457
17740.27 423
17741.53 429
17742.79 445
17744.04 433
17745.30 430
17746.56 461
17747.81 436
17749.07 435
17750.33 456
17751.58 433
17752.84 416
17754.10 443
17755.35 447
17756.61 431
17757.87 444
17759.12 457
17760.38 470
17761.64 454
17762.90 443
17764.15 479
17765.41 463
17766.67 422
17767.93 422
17769.18 462
17770.44 435
17771.70 456
17772.96 447
17774.21 478
17775.47 430
17776.73 431
17777.99 438
17779.24 449
17780.50 437
17781.76 448
17783.02 460
17784.28 478
17785.53 453
17786.79 418
17788.05 438
17789.31 491
17790.57 478
17791.82 434
17793.08 457
17794.34 444
17795.60 443
17796.86 445
17798.12 444
17799.37 442
17800.63 468
17801.89 455
17803.15 441
17804.41 448
17805.67 436
17806.93 480
17808.19 481
17809.44 405
17810.70 441
17811.96 465
17813.22 453
17814.48 455
17815.74 464
17817.00 433
17818.26 449
17819.52 423
17820.78 437
17822.04 458
17823.29 445
17824.55 431
17825.81 451
17827.07 459
17828.33 462
17829.59 429
17830.85 437
17832.11 423
17833.37 434
17834.63 451
17835.89 461
17837.15 463
17838.41 433
17839.67 402
17840.93 428
17842.19 457
17843.45 439
17844.71 439
17845.97 451
17847.23 439
17848.49 440
17849.75 431
17851.01 441
17852.27 428
17853.53 428
17854.79 414
17856.05 409
17857.31 411
17858.57 433
17859.84 468
17861.10 440
17862.36 432
17863.62 432
17864.88 415
17866.14 429
17867.40 425
17868.66 444
17869.92 411
17871.18 416
17872.44 409
17873.71 457
17874.97 431
17876.23 448
17877.49 421
17878.75 434
17880.01 435
17881.27 403
17882.53 408
17883.80 423
17885.06 414
17886.32 448
17887.58 408
17888.84 429
17890.10 417
17891.37 461
17892.63 429
17893.89 422
17895.15 439
17896.41 428
17897.67 439
17898.94 437
17900.20 447
17901.46 427
17902.72 436
17903.99 462
17905.25 411
17906.51 428
17907.77 425
17909.03 418
17910.30 427
17911.56 426
17912.82 438
17914.08 421
17915.35 433
17916.61 450
17917.87 448
17919.14 429
17920.40 436
17921.66 430
17922.92 415
17924.19 438
17925.45 434
17926.71 403
17927.98 432
17929.24 433
17930.50 433
17931.76 450
17933.03 437
17934.29 429
17935.55 432
17936.82 432
17938.08 440
17939.34 409
17940.61 413
17941.87 465
17943.14 410
17944.40 407
17945.66 440
17946.93 417
17948.19 452
17949.45 424
17950.72 407
17951.98 437
17953.25 435
17954.51 454
17955.77 434
17957.04 422
17958.30 418
17959.57 421
17960.83 421
17962.09 414
17963.36 433
17964.62 428
17965.89 403
17967.15 424
17968.42 443
17969.68 445
17970.95 434
17972.21 436
17973.47 446
17974.74 430
17976.00 433
17977.27 439
17978.53 419
17979.80 441
17981.06 452
17982.33 429
17983.59 454
17984.86 438
17986.12 408
17987.39 410
17988.65 454
17989.92 436
17991.18 436
17992.45 423
17993.71 420
17994.98 439
17996.25 435
17997.51 439
17998.78 417
18000.04 435
18001.31 422
18002.57 421
18003.84 415
18005.10 421
18006.37 415
18007.64 417
18008.90 410
18010.17 416
18011.43 431
18012.70 434
18013.97 428
18015.23 415
18016.50 408
18017.76 450
18019.03 418
18020.30 411
18021.56 437
18022.83 426
18024.10 422
18025.36 430
18026.63 426
18027.90 431
18029.16 407
18030.43 435
18031.70 429
18032.96 411
18034.23 405
18035.50 403
18036.76 420
18038.03 430
18039.30 446
18040.56 434
18041.83 421
18043.10 414
18044.37 433
18045.63 427
18046.90 420
18048.17 434
18049.43 422
18050.70 437
18051.97 411
18053.24 442
18054.50 448
18055.77 451
18057.04 428
18058.31 412
18059.57 415
18060.84 432
18062.11 411
18063.38 423
18064.65 432
18065.91 417
18067.18 418
18068.45 411
18069.72 418
18070.98 425
18072.25 449
18073.52 415
18074.79 432
18076.06 423
18077.33 462
18078.59 422
18079.86 430
18081.13 404
18082.40 412
18083.67 409
18084.94 431
18086.21 452
18087.47 446
18088.74 413
18090.01 420
18091.28 443
18092.55 451
18093.82 449
18095.09 411
18096.36 442
18097.62 458
18098.89 445
18100.16 482
18101.43 427
18102.70 428
18103.97 432
18105.24 417
18106.51 462
18107.78 496
18109.05 460
18110.32 462
18111.59 461
18112.86 450
18114.13 458
18115.40 459
18116.66 452
18117.93 443
18119.20 462
18120.47 448
18121.74 427
18123.01 449
18124.28 451
18125.55 425
18126.82 445
18128.09 438
18129.36 461
18130.63 444
18131.90 424
18133.17 410
18134.44 444
18135.71 459
18136.99 444
18138.26 443
18139.53 450
18140.80 453
18142.07 466
18143.34 433
18144.61 433
18145.88 436
18147.15 431
18148.42 447
18149.69 417
18150.96 464
18152.23 452
18153.50 432
18154.78 458
18156.05 432
18157.32 445
18158.59 423
18159.86 419
18161.13 460
18162.40 448
18163.67 421
18164.94 431
18166.22 444
18167.49 453
18168.76 440
18170.03 457
18171.30 440
18172.57 433
18173.85 424
18175.12 411
18176.39 416
18177.66 449
18178.93 451
18180.20 442
18181.48 429
18182.75 423
18184.02 439
18185.29 449
18186.56 456
18187.84 419
18189.11 425
18190.38 434
18191.65 427
18192.93 432
18194.20 432
18195.47 447
18196.74 405
18198.02 417
18199.29 415
18200.56 425
18201.83 425
18203.11 418
18204.38 426
18205.65 421
18206.92 425
18208.20 445
18209.47 448
18210.74 421
18212.02 427
18213.29 428
18214.56 450
18215.84 439
18217.11 423
18218.38 462
18219.65 458
18220.93 408
18222.20 437
18223.47 420
18224.75 436
18226.02 443
18227.30 422
18228.57 410
18229.84 407
18231.12 419
18232.39 421
18233.66 424
18234.94 440
18236.21 446
18237.48 422
18238.76 412
18240.03 410
18241.31 423
18242.58 422
18243.86 419
18245.13 412
18246.40 417
18247.68 437
18248.95 431
18250.23 422
18251.50 446
18252.77 434
18254.05 433
18255.32 411
18256.60 446
18257.87 424
18259.15 432
18260.42 418
18261.70 407
18262.97 467
18264.25 453
18265.52 452
18266.80 446
18268.07 442
18269.35 426
18270.62 430
18271.90 430
18273.17 414
18274.45 419
18275.72 435
18277.00 441
18278.27 443
18279.55 440
18280.82 435
18282.10 424
18283.37 388
18284.65 410
18285.93 442
18287.20 401
18288.48 439
18289.75 452
18291.03 438
18292.30 434
18293.58 397
18294.86 412
18296.13 409
18297.41 442
18298.68 437
18299.96 446
18301.24 460
18302.51 411
18303.79 442
18305.06 445
18306.34 452
18307.62 430
18308.89 446
18310.17 442
18311.45 414
18312.72 448
18314.00 418
18315.28 443
18316.55 436
18317.83 428
18319.11 396
18320.38 457
18321.66 417
18322.94 424
18324.21 431
18325.49 423
18326.77 424
18328.04 419
18329.32 419
18330.60 411
18331.88 432
18333.15 439
18334.43 415
18335.71 404
18336.98 415
18338.26 452
18339.54 444
18340.82 446
18342.09 413
18343.37 417
18344.65 413
18345.93 441
18347.20 424
18348.48 421
18349.76 437
18351.04 438
18352.32 401
18353.59 433
18354.87 423
18356.15 435
18357.43 444
18358.71 439
18359.98 457
18361.26 440
18362.54 430
18363.82 392
18365.10 411
18366.38 404
18367.65 428
18368.93 427
18370.21 419
18371.49 412
18372.77 440
18374.05 403
18375.33 417
18376.60 426
18377.88 408
18379.16 406
18380.44 415
18381.72 452
18383.00 416
18384.28 436
18385.56 437
18386.84 416
18388.11 430
18389.39 422
18390.67 404
18391.95 423
18393.23 437
18394.51 425
18395.79 426
18397.07 401
18398.35 397
18399.63 445
18400.91 405
18402.19 427
18403.47 440
18404.75 414
18406.03 428
18407.31 403
18408.59 434
18409.87 429
18411.15 425
18412.43 427
18413.71 431
18414.99 445
18416.27 426
18417.55 426
18418.83 431
18420.11 476
18421.39 431
18422.67 447
18423.95 418
18425.23 407
18426.51 426
18427.79 422
18429.07 420
18430.35 436
18431.63 457
18432.91 420
18434.19 420
18435.47 408
18436.75 427
18438.04 459
18439.32 427
18440.60 435
18441.88 414
18443.16 426
18444.44 422
18445.72 422
18447.00 446
18448.28 433
18449.57 436
18450.85 434
18452.13 431
18453.41 440
18454.69 412
18455.97 435
18457.25 420
18458.54 431
18459.82 441
18461.10 405
18462.38 432
18463.66 434
18464.94 428
18466.23 426
18467.51 406
18468.79 415
18470.07 415
18471.35 432
18472.64 437
18473.92 449
18475.20 435
18476.48 433
18477.76 444
18479.05 444
18480.33 440
18481.61 450
18482.89 441
18484.18 437
18485.46 453
18486.74 419
18488.02 434
18489.31 435
18490.59 450
18491.87 418
18493.15 408
18494.44 450
18495.72 417
18497.00 450
18498.29 457
18499.57 439
18500.85 414
18502.13 445
18503.42 439
18504.70 425
18505.98 418
18507.27 444
18508.55 461
18509.83 431
18511.12 428
18512.40 461
18513.68 437
18514.97 462
18516.25 433
18517.54 452
18518.82 441
18520.10 463
18521.39 423
18522.67 450
18523.95 448
18525.24 453
18526.52 460
18527.81 458
18529.09 455
18530.37 435
18531.66 456
18532.94 437
18534.23 470
18535.51 431
18536.79 449
18538.08 460
18539.36 435
18540.65 435
18541.93 431
18543.22 461
18544.50 454
18545.79 463
18547.07 453
18548.36 451
18549.64 438
18550.92 465
18552.21 449
18553.49 453
18554.78 486
18556.06 484
18557.35 477
18558.63 479
18559.92 479
18561.20 493
18562.49 483
18563.77 472
18565.06 452
18566.35 482
18567.63 476
18568.92 472
18570.20 513
18571.49 485
18572.77 467
18574.06 467
18575.34 474
18576.63 476
18577.92 472
18579.20 486
18580.49 513
18581.77 486
18583.06 459
18584.34 489
18585.63 483
18586.92 500
18588.20 485
18589.49 485
18590.77 506
18592.06 460
18593.35 470
18594.63 508
18595.92 494
18597.21 507
18598.49 478
18599.78 496
18601.07 513
18602.35 500
18603.64 512
18604.93 464
18606.21 506
18607.50 488
18608.79 495
18610.07 515
18611.36 500
18612.65 469
18613.93 502
18615.22 494
18616.51 473
18617.79 473
18619.08 470
18620.37 485
18621.66 502
18622.94 484
18624.23 475
18625.52 471
18626.80 468
18628.09 472
18629.38 477
18630.67 474
18631.95 463
18633.24 495
18634.53 495
18635.82 480
18637.11 472
18638.39 467
18639.68 435
18640.97 453
18642.26 471
18643.54 464
18644.83 444
18646.12 475
18647.41 465
18648.70 478
18649.99 471
18651.27 449
18652.56 451
18653.85 482
18655.14 445
18656.43 447
18657.72 447
18659.00 442
18660.29 451
18661.58 420
18662.87 423
18664.16 471
18665.45 446
18666.74 439
18668.02 434
18669.31 462
18670.60 463
18671.89 468
18673.18 436
18674.47 431
18675.76 433
18677.05 463
18678.34 447
18679.63 429
18680.92 418
18682.20 449
18683.49 448
18684.78 432
18686.07 445
18687.36 448
18688.65 459
18689.94 439
18691.23 444
18692.52 465
18693.81 432
18695.10 457
18696.39 443
18697.68 437
18698.97 417
18700.26 431
18701.55 439
18702.84 422
18704.13 442
18705.42 456
18706.71 448
18708.00 464
18709.29 439
18710.58 450
18711.87 417
18713.16 436
18714.45 452
18715.74 461
18717.03 464
18718.32 426
18719.61 430
18720.90 426
18722.20 424
18723.49 429
18724.78 458
18726.07 447
18727.36 435
18728.65 419
18729.94 448
18731.23 447
18732.52 458
18733.81 433
18735.10 438
18736.40 454
18737.69 418
18738.98 447
18740.27 436
18741.56 446
18742.85 437
18744.14 463
18745.43 452
18746.73 416
18748.02 446
18749.31 445
18750.60 432
18751.89 464
18753.18 412
18754.48 424
18755.77 430
18757.06 423
18758.35 425
18759.64 428
18760.94 435
18762.23 439
18763.52 451
18764.81 448
18766.10 443
18767.40 443
18768.69 466
18769.98 436
18771.27 431
18772.57 454
18773.86 454
18775.15 408
18776.44 426
18777.74 443
18779.03 462
18780.32 464
18781.61 436
18782.91 423
18784.20 429
18785.49 445
18786.79 443
18788.08 459
18789.37 447
18790.66 456
18791.96 444
18793.25 455
18794.54 440
18795.84 430
18797.13 438
18798.42 447
18799.72 453
18801.01 448
18802.30 439
18803.60 424
18804.89 447
18806.18 433
18807.48 431
18808.77 459
18810.07 442
18811.36 453
18812.65 448
18813.95 453
18815.24 440
18816.53 485
18817.83 477
18819.12 451
18820.42 434
18821.71 430
18823.00 453
18824.30 486
18825.59 422
18826.89 442
18828.18 459
18829.48 463
18830.77 441
18832.07 460
18833.36 462
18834.65 448
18835.95 431
18837.24 452
18838.54 463
18839.83 423
18841.13 419
18842.42 436
18843.72 445
18845.01 456
18846.31 435
18847.60 455
18848.90 456
18850.19 413
18851.49 417
18852.78 404
18854.08 446
18855.37 436
18856.67 411
18857.96 455
18859.26 466
18860.55 396
18861.85 416
18863.15 447
18864.44 445
18865.74 414
18867.03 425
18868.33 420
18869.62 409
18870.92 406
18872.22 395
18873.51 391
18874.81 414
18876.10 410
18877.40 419
18878.70 424
18879.99 433
18881.29 429
18882.58 423
18883.88 438
18885.18 416
18886.47 416
18887.77 446
18889.07 458
18890.36 423
18891.66 410
18892.95 413
18894.25 429
18895.55 428
18896.84 404
18898.14 401
18899.44 426
18900.73 414
18902.03 411
18903.33 428
18904.63 420
18905.92 427
18907.22 421
18908.52 427
18909.81 438
18911.11 444
18912.41 431
18913.71 431
18915.00 443
18916.30 442
18917.60 429
18918.89 430
18920.19 425
18921.49 420
18922.79 408
18924.09 428
18925.38 420
18926.68 410
18927.98 427
18929.28 431
18930.57 431
18931.87 425
18933.17 415
18934.47 417
18935.77 402
18937.06 389
18938.36 426
18939.66 405
18940.96 404
18942.26 412
18943.55 401
18944.85 438
18946.15 452
18947.45 424
18948.75 425
18950.05 414
18951.35 427
18952.64 450
18953.94 426
18955.24 412
18956.54 389
18957.84 397
18959.14 426
18960.44 423
18961.74 399
18963.03 410
18964.33 411
18965.63 411
18966.93 431
18968.23 410
18969.53 418
18970.83 417
18972.13 447
18973.43 394
18974.73 381
18976.03 399
18977.33 439
18978.62 399
18979.92 428
18981.22 413
18982.52 409
18983.82 411
18985.12 389
18986.42 373
18987.72 424
18989.02 441
18990.32 399
18991.62 412
18992.92 384
18994.22 391
18995.52 430
18996.82 431
18998.12 416
18999.42 425
19000.72 378
19002.02 383
19003.32 391
19004.62 408
19005.92 404
19007.22 403
19008.53 420
19009.83 414
19011.13 421
19012.43 412
19013.73 383
19015.03 417
19016.33 418
19017.63 417
19018.93 404
19020.23 388
19021.53 411
19022.83 418
19024.13 379
19025.44 405
19026.74 424
19028.04 407
19029.34 390
19030.64 394
19031.94 396
19033.24 386
19034.54 395
19035.85 412
19037.15 407
19038.45 392
19039.75 387
19041.05 418
19042.35 407
19043.66 386
19044.96 388
19046.26 394
19047.56 394
19048.86 390
19050.16 447
19051.47 399
19052.77 410
19054.07 434
19055.37 419
19056.67 409
19057.98 398
19059.28 390
19060.58 410
19061.88 408
19063.19 429
19064.49 394
19065.79 385
19067.09 385
19068.40 422
19069.70 411
19071.00 390
19072.30 396
19073.61 427
19074.91 418
19076.21 409
19077.52 413
19078.82 392
19080.12 416
19081.42 409
19082.73 404
19084.03 388
19085.33 382
19086.64 421
19087.94 419
19089.24 403
19090.55 404
19091.85 401
19093.15 414
19094.46 399
19095.76 426
19097.06 395
19098.37 382
19099.67 407
19100.97 429
19102.28 418
19103.58 402
19104.89 412
19106.19 401
19107.49 381
19108.80 439
19110.10 423
19111.40 418
19112.71 406
19114.01 404
19115.32 415
19116.62 391
19117.93 401
19119.23 416
19120.53 406
19121.84 414
19123.14 446
19124.45 424
19125.75 427
19127.06 383
19128.36 439
19129.67 404
19130.97 383
19132.28 406
19133.58 412
19134.88 368
19136.19 399
19137.49 404
19138.80 407
19140.10 399
19141.41 394
19142.71 406
19144.02 401
19145.32 414
19146.63 397
19147.94 388
19149.24 405
19150.55 411
19151.85 388
19153.16 400
19154.46 412
19155.77 428
19157.07 399
19158.38 415
19159.68 405
19160.99 389
19162.30 417
19163.60 393
19164.91 435
19166.21 386
19167.52 382
19168.83 393
19170.13 399
19171.44 398
19172.74 375
19174.05 390
19175.36 409
19176.66 405
19177.97 418
19179.27 394
19180.58 387
19181.89 407
19183.19 404
19184.50 406
19185.81 390
19187.11 395
19188.42 424
19189.73 419
19191.03 403
19192.34 405
19193.65 406
19194.95 394
19196.26 406
19197.57 403
19198.87 389
19200.18 406
19201.49 414
19202.80 393
19204.10 407
19205.41 386
19206.72 446
19208.03 411
19209.33 416
19210.64 436
19211.95 408
19213.25 396
19214.56 389
19215.87 376
19217.18 412
19218.49 406
19219.79 408
19221.10 393
19222.41 394
19223.72 426
19225.02 395
19226.33 407
19227.64 375
19228.95 398
19230.26 397
19231.56 401
19232.87 401
19234.18 424
19235.49 412
19236.80 425
19238.11 412
19239.41 389
19240.72 377
19242.03 389
19243.34 394
19244.65 374
19245.96 391
19247.26 428
19248.57 401
19249.88 371
19251.19 405
19252.50 412
19253.81 368
19255.12 372
19256.43 405
19257.74 396
19259.04 376
19260.35 401
19261.66 418
19262.97 422
19264.28 401
19265.59 417
19266.90 402
19268.21 401
19269.52 382
19270.83 387
19272.14 408
19273.45 401
19274.76 390
19276.07 410
19277.38 397
19278.69 409
19279.99 422
19281.30 388
19282.61 378
19283.92 386
19285.23 397
19286.54 389
19287.85 377
19289.16 378
19290.47 400
19291.78 405
19293.09 392
19294.40 346
19295.72 387
19297.03 383
19298.34 359
19299.65 403
19300.96 400
19302.27 381
19303.58 369
19304.89 385
19306.20 403
19307.51 400
19308.82 411
19310.13 404
19311.44 395
19312.75 396
19314.06 377
19315.37 401
19316.69 357
19318.00 399
19319.31 417
19320.62 379
19321.93 343
19323.24 381
19324.55 410
19325.86 380
19327.18 391
19328.49 377
19329.80 363
19331.11 352
19332.42 403
19333.73 416
19335.04 401
19336.36 409
19337.67 410
19338.98 426
19340.29 383
19341.60 413
19342.91 384
19344.23 374
19345.54 385
19346.85 396
19348.16 386
19349.47 406
19350.79 385
19352.10 379
19353.41 368
19354.72 391
19356.04 414
19357.35 389
19358.66 417
19359.97 383
19361.29 400
19362.60 395
19363.91 394
19365.22 421
19366.54 380
19367.85 364
19369.16 380
19370.47 404
19371.79 395
19373.10 377
19374.41 414
19375.73 393
19377.04 404
19378.35 418
19379.67 383
19380.98 403
19382.29 375
19383.60 395
19384.92 376
19386.23 382
19387.54 428
19388.86 411
19390.17 386
19391.49 381
19392.80 383
19394.11 413
19395.43 393
19396.74 379
19398.05 390
19399.37 413
19400.68 411
19402.00 424
19403.31 378
19404.62 396
19405.94 376
19407.25 371
19408.57 402
19409.88 403
19411.19 386
19412.51 391
19413.82 399
19415.14 379
19416.45 410
19417.77 441
19419.08 394
19420.39 408
19421.71 388
19423.02 400
19424.34 397
19425.65 387
19426.97 364
19428.28 373
19429.60 380
19430.91 418
19432.23 368
19433.54 398
19434.86 367
19436.17 384
19437.49 419
19438.80 380
19440.12 413
19441.43 418
19442.75 412
19444.06 374
19445.38 376
19446.69 405
19448.01 388
19449.32 409
19450.64 410
19451.96 405
19453.27 418
19454.59 380
19455.90 383
19457.22 391
19458.53 383
19459.85 398
19461.17 400
19462.48 375
19463.80 394
19465.11 380
19466.43 400
19467.75 425
19469.06 381
19470.38 406
19471.69 409
19473.01 417
19474.33 387
19475.64 393
19476.96 384
19478.28 378
19479.59 403
19480.91 403
19482.23 363
19483.54 362
19484.86 383
19486.18 368
19487.49 390
19488.81 391
19490.13 395
19491.44 395
19492.76 396
19494.08 382
19495.39 375
19496.71 412
19498.03 427
19499.35 393
19500.66 388
19501.98 402
19503.30 399
19504.61 395
19505.93 404
19507.25 418
19508.57 399
19509.88 412
19511.20 410
19512.52 379
19513.84 394
19515.15 399
19516.47 398
19517.79 383
19519.11 389
19520.43 356
19521.74 389
19523.06 409
19524.38 401
19525.70 374
19527.02 399
19528.33 383
19529.65 368
19530.97 366
19532.29 397
19533.61 402
19534.93 385
19536.24 405
19537.56 401
19538.88 414
19540.20 385
19541.52 390
19542.84 383
19544.16 380
19545.47 414
19546.79 415
19548.11 391
19549.43 388
19550.75 383
19552.07 362
19553.39 388
19554.71 368
19556.03 406
19557.34 376
19558.66 395
19559.98 405
19561.30 362
19562.62 367
19563.94 387
19565.26 380
19566.58 384
19567.90 390
19569.22 401
19570.54 404
19571.86 381
19573.18 401
19574.50 390
19575.82 392
19577.14 369
19578.46 375
19579.78 378
19581.10 393
19582.42 418
19583.74 387
19585.06 365
19586.38 365
19587.70 370
19589.02 393
19590.34 391
19591.66 385
19592.98 376
19594.30 386
19595.62 414
19596.94 388
19598.26 371
19599.58 361
19600.90 414
19602.22 393
19603.54 371
19604.86 381
19606.18 391
19607.50 381
19608.82 429
19610.15 388
19611.47 392
19612.79 390
19614.11 379
19615.43 410
19616.75 376
19618.07 377
19619.39 373
19620.71 367
19622.04 393
19623.36 374
19624.68 360
19626.00 387
19627.32 392
19628.64 373
19629.96 382
19631.29 356
19632.61 391
19633.93 392
19635.25 381
19636.57 358
19637.89 384
19639.22 388
19640.54 361
19641.86 374
19643.18 376
19644.50 371
19645.83 416
19647.15 377
19648.47 383
19649.79 395
19651.12 382
19652.44 419
19653.76 413
19655.08 413
19656.40 387
19657.73 411
19659.05 397
19660.37 393
19661.70 390
19663.02 392
19664.34 392
19665.66 380
19666.99 383
19668.31 398
19669.63 410
19670.95 408
19672.28 399
19673.60 387
19674.92 394
19676.25 398
19677.57 378
19678.89 379
19680.22 390
19681.54 372
19682.86 402
19684.19 379
19685.51 388
19686.83 365
19688.16 393
19689.48 398
19690.80 396
19692.13 387
19693.45 378
19694.78 407
19696.10 388
19697.42 393
19698.75 360
19700.07 392
19701.39 401
19702.72 412
19704.04 415
19705.37 372
19706.69 390
19708.02 367
19709.34 369
19710.66 386
19711.99 389
19713.31 376
19714.64 406
19715.96 387
19717.29 397
19718.61 389
19719.93 401
19721.26 383
19722.58 358
19723.91 368
19725.23 391
19726.56 382
19727.88 391
19729.21 380
19730.53 393
19731.86 387
19733.18 339
19734.51 360
19735.83 358
19737.16 375
19738.48 373
19739.81 367
19741.13 364
19742.46 379
19743.78 406
19745.11 404
19746.44 374
19747.76 384
19749.09 374
19750.41 375
19751.74 393
19753.06 390
19754.39 400
19755.72 361
19757.04 385
19758.37 378
19759.69 356
19761.02 357
19762.34 366
19763.67 372
19765.00 395
19766.32 395
19767.65 390
19768.98 389
19770.30 382
19771.63 416
19772.95 388
19774.28 383
19775.61 397
19776.93 399
19778.26 352
19779.59 370
19780.91 384
19782.24 414
19783.57 375
19784.89 353
19786.22 378
19787.55 374
19788.87 400
19790.20 397
19791.53 386
19792.86 379
19794.18 381
19795.51 373
19796.84 381
19798.16 379
19799.49 376
19800.82 359
19802.15 350
19803.47 353
19804.80 403
19806.13 375
19807.46 379
19808.78 411
19810.11 388
19811.44 362
19812.77 372
19814.09 392
19815.42 392
19816.75 397
19818.08 367
19819.41 352
19820.73 351
19822.06 373
19823.39 367
19824.72 382
19826.05 354
19827.37 365
19828.70 407
19830.03 364
19831.36 364
19832.69 384
19834.02 364
19835.34 367
19836.67 378
19838.00 360
19839.33 397
19840.66 385
19841.99 369
19843.32 372
19844.64 369
19845.97 367
19847.30 345
19848.63 365
19849.96 384
19851.29 378
19852.62 378
19853.95 369
19855.28 370
19856.60 365
19857.93 366
19859.26 360
19860.59 392
19861.92 377
19863.25 381
19864.58 368
19865.91 371
19867.24 383
19868.57 374
19869.90 374
19871.23 378
19872.56 378
19873.89 391
19875.22 357
19876.55 405
19877.88 389
19879.21 360
19880.54 344
19881.87 376
19883.20 368
19884.53 381
19885.86 382
19887.19 363
19888.52 389
19889.85 382
19891.18 380
19892.51 370
19893.84 332
19895.17 348
19896.50 357
19897.83 406
19899.16 370
19900.49 406
19901.82 361
19903.15 367
19904.48 354
19905.81 377
19907.15 379
19908.48 351
19909.81 365
19911.14 349
19912.47 334
19913.80 376
19915.13 384
19916.46 384
19917.79 361
19919.13 361
19920.46 394
19921.79 398
19923.12 405
19924.45 395
19925.78 380
19927.11 362
19928.45 358
19929.78 365
19931.11 355
19932.44 386
19933.77 399
19935.10 387
19936.44 386
19937.77 385
19939.10 355
19940.43 355
19941.76 384
19943.10 383
19944.43 379
19945.76 372
19947.09 373
19948.42 356
19949.76 335
19951.09 370
19952.42 375
19953.75 416
19955.09 393
19956.42 363
19957.75 387
19959.08 355
19960.42 353
19961.75 344
19963.08 403
19964.41 419
19965.75 405
19967.08 395
19968.41 382
19969.75 419
19971.08 381
19972.41 386
19973.74 376
19975.08 400
19976.41 413
19977.74 396
19979.08 388
19980.41 381
19981.74 374
19983.08 380
19984.41 397
19985.74 368
19987.08 384
19988.41 420
19989.75 385
19991.08 385
19992.41 404
19993.75 390
19995.08 372
19996.41 404
19997.75 388
19999.08 367
20000.42 376
20001.75 394
20003.08 377
20004.42 401
20005.75 401
20007.09 431
20008.42 400
20009.75 388
20011.09 372
20012.42 389
20013.76 396
20015.09 386
20016.43 399
20017.76 378
20019.10 389
20020.43 384
20021.76 400
20023.10 400
20024.43 376
20025.77 392
20027.10 416
20028.44 400
20029.77 382
20031.11 370
20032.44 376
20033.78 373
20035.11 408
20036.45 384
20037.78 397
20039.12 399
20040.46 393
20041.79 395
20043.13 412
20044.46 390
20045.80 398
20047.13 408
20048.47 380
20049.80 400
20051.14 414
20052.47 388
20053.81 380
20055.15 400
20056.48 390
20057.82 379
20059.15 418
20060.49 385
20061.83 394
20063.16 388
20064.50 388
20065.83 392
20067.17 413
20068.51 403
20069.84 414
20071.18 404
20072.52 398
20073.85 429
20075.19 411
20076.52 377
20077.86 411
20079.20 393
20080.53 386
20081.87 404
20083.21 391
20084.54 375
20085.88 367
20087.22 385
20088.56 397
20089.89 390
20091.23 409
20092.57 389
20093.90 374
20095.24 386
20096.58 387
20097.91 408
20099.25 385
20100.59 383
20101.93 388
20103.26 392
20104.60 384
20105.94 373
20107.28 388
20108.61 386
20109.95 354
20111.29 373
20112.63 379
20113.96 409
20115.30 369
20116.64 397
20117.98 400
20119.32 375
20120.65 366
20121.99 388
20123.33 400
20124.67 399
20126.01 388
