# Supplementary material for: MALDI-TOF MS typing enables the classification of brewing yeasts of the genus Saccharomyces to major beer styles
Source: PLoS One. 2017 Aug 9;12(8):e0181694. doi: 10.1371/journal.pone.0181694 (PMC5549903; doi:10.1371/journal.pone.0181694)
Supplement: S18 File — The directory includes 30 raw files and was zipped to “.zip”; the folder has one strain with 30 spectra; S1 Text explains the raw files with an example and Table 1 represents the yeast strain used within the experiment. (ZIP) [file pone.0181694.s021.zip › 52/FK28-Z-OG-Koe-Koe-YPG-18h-E-E_2016-10-03_5_0_E9_1.dat]

1998.43 2009
1998.85 2039
1999.27 2035
1999.69 2012
2000.11 1934
2000.54 1990
2000.96 2035
2001.38 1981
2001.80 1980
2002.23 2040
2002.65 2062
2003.07 2119
2003.49 2125
2003.92 2106
2004.34 2223
2004.76 2210
2005.18 2207
2005.61 2300
2006.03 2398
2006.45 2410
2006.87 2351
2007.30 2325
2007.72 2505
2008.14 2393
2008.57 2356
2008.99 2273
2009.41 2248
2009.84 2214
2010.26 2116
2010.68 2083
2011.11 2062
2011.53 1958
2011.95 1847
2012.38 1916
2012.80 1956
2013.22 1924
2013.65 1901
2014.07 1873
2014.49 1885
2014.92 1897
2015.34 1920
2015.77 1873
2016.19 2038
2016.61 2097
2017.04 2117
2017.46 2037
2017.89 2113
2018.31 2081
2018.73 2195
2019.16 2069
2019.58 2045
2020.01 2087
2020.43 1966
2020.85 1908
2021.28 1920
2021.70 1916
2022.13 1980
2022.55 2062
2022.98 2070
2023.40 1974
2023.83 2005
2024.25 2018
2024.68 1961
2025.10 2048
2025.53 2046
2025.95 2105
2026.38 2051
2026.80 2022
2027.23 2138
2027.65 2152
2028.08 2106
2028.50 2129
2028.93 2223
2029.35 2025
2029.78 2027
2030.20 2057
2030.63 2101
2031.05 2116
2031.48 2132
2031.90 2090
2032.33 2034
2032.75 2138
2033.18 2092
2033.61 2099
2034.03 2150
2034.46 2108
2034.88 2190
2035.31 2192
2035.74 2225
2036.16 2352
2036.59 2524
2037.01 2354
2037.44 2479
2037.87 2584
2038.29 2533
2038.72 2599
2039.14 2659
2039.57 2515
2040.00 2398
2040.42 2413
2040.85 2332
2041.28 2275
2041.70 2157
2042.13 2122
2042.56 2057
2042.98 2121
2043.41 2098
2043.84 2110
2044.26 2112
2044.69 2119
2045.12 2171
2045.54 2113
2045.97 2104
2046.40 2140
2046.82 2113
2047.25 2013
2047.68 2035
2048.11 2044
2048.53 2056
2048.96 2069
2049.39 2086
2049.82 2047
2050.24 2021
2050.67 1929
2051.10 1974
2051.53 2012
2051.95 2026
2052.38 2004
2052.81 1927
2053.24 2055
2053.66 2034
2054.09 1994
2054.52 2093
2054.95 2137
2055.38 2098
2055.80 2031
2056.23 2043
2056.66 2024
2057.09 2037
2057.52 2154
2057.94 2071
2058.37 2091
2058.80 2126
2059.23 2063
2059.66 1957
2060.09 2075
2060.51 2120
2060.94 2110
2061.37 2066
2061.80 2050
2062.23 2195
2062.66 2191
2063.09 2263
2063.52 2266
2063.94 2386
2064.37 2278
2064.80 2292
2065.23 2235
2065.66 2193
2066.09 2128
2066.52 2099
2066.95 2076
2067.38 2046
2067.81 1949
2068.24 1973
2068.66 2062
2069.09 2001
2069.52 1988
2069.95 2022
2070.38 1986
2070.81 1973
2071.24 2047
2071.67 2124
2072.10 2157
2072.53 2029
2072.96 2190
2073.39 2224
2073.82 2224
2074.25 2182
2074.68 2276
2075.11 2197
2075.54 2310
2075.97 2297
2076.40 2289
2076.83 2346
2077.26 2413
2077.69 2264
2078.12 2329
2078.55 2230
2078.98 2269
2079.41 2354
2079.84 2344
2080.27 2332
2080.70 2233
2081.14 2254
2081.57 2006
2082.00 1996
2082.43 2051
2082.86 2068
2083.29 2072
2083.72 2207
2084.15 2222
2084.58 2127
2085.01 2052
2085.44 2125
2085.88 2175
2086.31 2223
2086.74 2158
2087.17 2078
2087.60 2044
2088.03 2092
2088.46 1997
2088.89 1945
2089.33 2005
2089.76 2039
2090.19 2091
2090.62 2089
2091.05 2130
2091.48 2116
2091.92 2016
2092.35 2015
2092.78 2074
2093.21 2041
2093.64 2107
2094.07 2108
2094.51 1994
2094.94 2100
2095.37 2174
2095.80 2207
2096.24 1994
2096.67 1993
2097.10 2006
2097.53 1923
2097.96 1984
2098.40 1934
2098.83 1956
2099.26 1939
2099.69 1928
2100.13 2012
2100.56 1997
2100.99 2000
2101.43 1967
2101.86 2103
2102.29 1953
2102.72 1956
2103.16 1985
2103.59 2002
2104.02 2031
2104.46 2026
2104.89 2071
2105.32 2111
2105.76 2050
2106.19 1973
2106.62 2107
2107.05 2052
2107.49 2088
2107.92 1991
2108.36 2035
2108.79 2063
2109.22 2003
2109.66 2003
2110.09 2024
2110.52 1962
2110.96 1939
2111.39 1911
2111.82 1945
2112.26 1892
2112.69 1952
2113.13 1917
2113.56 1859
2113.99 1807
2114.43 1917
2114.86 2050
2115.30 2020
2115.73 2005
2116.16 1912
2116.60 1939
2117.03 1967
2117.47 1973
2117.90 1992
2118.34 1957
2118.77 2065
2119.21 2064
2119.64 1930
2120.07 1964
2120.51 2032
2120.94 2024
2121.38 2110
2121.81 2058
2122.25 2049
2122.68 2004
2123.12 1988
2123.55 2053
2123.99 2031
2124.42 2011
2124.86 1920
2125.29 2001
2125.73 1997
2126.16 2016
2126.60 2084
2127.04 2046
2127.47 2007
2127.91 2111
2128.34 2055
2128.78 2083
2129.21 2031
2129.65 2037
2130.08 2143
2130.52 2163
2130.96 2294
2131.39 2275
2131.83 2406
2132.26 2423
2132.70 2564
2133.14 2719
2133.57 2764
2134.01 2938
2134.44 3026
2134.88 2866
2135.32 2943
2135.75 2904
2136.19 2901
2136.62 2863
2137.06 2758
2137.50 2787
2137.93 2537
2138.37 2357
2138.81 2260
2139.24 2219
2139.68 2078
2140.12 2009
2140.55 2004
2140.99 2026
2141.43 1989
2141.86 1984
2142.30 1914
2142.74 1882
2143.18 1941
2143.61 1962
2144.05 1980
2144.49 1991
2144.92 2038
2145.36 2096
2145.80 2101
2146.24 2115
2146.67 2248
2147.11 2234
2147.55 2289
2147.99 2305
2148.42 2441
2148.86 2401
2149.30 2482
2149.74 2385
2150.17 2267
2150.61 2251
2151.05 2326
2151.49 2304
2151.92 2282
2152.36 2339
2152.80 2332
2153.24 2218
2153.68 2182
2154.11 2261
2154.55 2198
2154.99 2232
2155.43 2224
2155.87 2266
2156.31 2249
2156.74 2238
2157.18 2236
2157.62 2184
2158.06 2278
2158.50 2301
2158.94 2244
2159.38 2189
2159.81 2280
2160.25 2291
2160.69 2298
2161.13 2359
2161.57 2298
2162.01 2386
2162.45 2309
2162.89 2251
2163.33 2308
2163.76 2230
2164.20 2274
2164.64 2229
2165.08 2164
2165.52 2159
2165.96 2133
2166.40 2185
2166.84 2049
2167.28 2212
2167.72 2172
2168.16 2179
2168.60 2182
2169.04 2196
2169.48 2291
2169.92 2334
2170.36 2281
2170.80 2276
2171.24 2310
2171.68 2319
2172.12 2444
2172.56 2459
2173.00 2359
2173.44 2442
2173.88 2461
2174.32 2414
2174.76 2562
2175.20 2512
2175.64 2517
2176.08 2515
2176.52 2646
2176.96 2671
2177.40 2569
2177.84 2563
2178.28 2459
2178.72 2547
2179.16 2487
2179.60 2433
2180.04 2442
2180.48 2405
2180.92 2313
2181.37 2266
2181.81 2213
2182.25 2169
2182.69 2143
2183.13 2111
2183.57 2186
2184.01 2043
2184.45 2078
2184.89 2222
2185.34 2200
2185.78 2244
2186.22 2315
2186.66 2336
2187.10 2487
2187.54 2456
2187.98 2435
2188.43 2421
2188.87 2408
2189.31 2396
2189.75 2414
2190.19 2438
2190.63 2364
2191.08 2375
2191.52 2316
2191.96 2366
2192.40 2440
2192.84 2499
2193.29 2422
2193.73 2422
2194.17 2388
2194.61 2485
2195.05 2478
2195.50 2448
2195.94 2376
2196.38 2258
2196.82 2307
2197.27 2397
2197.71 2248
2198.15 2199
2198.59 2337
2199.04 2292
2199.48 2224
2199.92 2168
2200.37 2254
2200.81 2205
2201.25 2243
2201.69 2363
2202.14 2302
2202.58 2350
2203.02 2346
2203.47 2436
2203.91 2438
2204.35 2361
2204.80 2375
2205.24 2414
2205.68 2450
2206.13 2408
2206.57 2448
2207.01 2491
2207.46 2534
2207.90 2510
2208.34 2435
2208.79 2512
2209.23 2431
2209.67 2442
2210.12 2394
2210.56 2324
2211.01 2409
2211.45 2427
2211.89 2364
2212.34 2187
2212.78 2311
2213.23 2421
2213.67 2280
2214.11 2269
2214.56 2218
2215.00 2226
2215.45 2241
2215.89 2270
2216.34 2167
2216.78 2127
2217.22 2134
2217.67 2246
2218.11 2119
2218.56 2216
2219.00 2218
2219.45 2204
2219.89 2337
2220.34 2266
2220.78 2349
2221.23 2339
2221.67 2426
2222.12 2470
2222.56 2393
2223.01 2558
2223.45 2451
2223.90 2423
2224.34 2527
2224.79 2520
2225.23 2535
2225.68 2652
2226.12 2548
2226.57 2579
2227.01 2519
2227.46 2536
2227.91 2536
2228.35 2716
2228.80 2626
2229.24 2679
2229.69 2806
2230.13 2967
2230.58 2980
2231.03 2947
2231.47 3067
2231.92 3144
2232.36 2980
2232.81 2987
2233.26 3213
2233.70 3116
2234.15 2964
2234.59 2961
2235.04 2844
2235.49 2818
2235.93 2712
2236.38 2626
2236.83 2645
2237.27 2605
2237.72 2496
2238.17 2437
2238.61 2393
2239.06 2468
2239.51 2273
2239.95 2278
2240.40 2327
2240.85 2221
2241.29 2193
2241.74 2213
2242.19 2214
2242.63 2181
2243.08 2049
2243.53 2003
2243.98 2148
2244.42 2107
2244.87 2171
2245.32 2154
2245.76 2202
2246.21 2157
2246.66 2257
2247.11 2270
2247.55 2194
2248.00 2197
2248.45 2118
2248.90 2086
2249.35 2216
2249.79 2289
2250.24 2262
2250.69 2237
2251.14 2200
2251.58 2203
2252.03 2109
2252.48 2176
2252.93 2183
2253.38 2166
2253.82 2215
2254.27 2108
2254.72 2094
2255.17 2215
2255.62 2126
2256.07 2030
2256.51 2075
2256.96 2115
2257.41 2121
2257.86 2135
2258.31 2228
2258.76 2128
2259.21 2195
2259.65 2214
2260.10 2416
2260.55 2427
2261.00 2493
2261.45 2481
2261.90 2512
2262.35 2480
2262.80 2532
2263.25 2551
2263.69 2587
2264.14 2479
2264.59 2574
2265.04 2608
2265.49 2649
2265.94 2662
2266.39 2738
2266.84 2847
2267.29 2639
2267.74 2693
2268.19 2699
2268.64 2584
2269.09 2654
2269.54 2641
2269.99 2655
2270.44 2615
2270.89 2611
2271.34 2596
2271.79 2546
2272.24 2467
2272.69 2531
2273.14 2445
2273.59 2435
2274.04 2345
2274.49 2270
2274.94 2255
2275.39 2255
2275.84 2215
2276.29 2285
2276.74 2279
2277.19 2179
2277.64 2232
2278.09 2359
2278.54 2337
2278.99 2359
2279.44 2366
2279.89 2476
2280.34 2392
2280.79 2426
2281.25 2533
2281.70 2472
2282.15 2378
2282.60 2304
2283.05 2358
2283.50 2366
2283.95 2307
2284.40 2408
2284.85 2397
2285.31 2509
2285.76 2548
2286.21 2501
2286.66 2707
2287.11 2886
2287.56 2806
2288.01 2967
2288.47 3200
2288.92 3307
2289.37 3284
2289.82 3347
2290.27 3328
2290.72 3660
2291.18 3804
2291.63 3734
2292.08 3764
2292.53 3831
2292.98 3739
2293.44 3760
2293.89 3647
2294.34 3619
2294.79 3691
2295.24 3458
2295.70 3373
2296.15 3219
2296.60 3107
2297.05 2962
2297.51 2809
2297.96 2870
2298.41 2727
2298.86 2653
2299.32 2610
2299.77 2470
2300.22 2388
2300.67 2311
2301.13 2385
2301.58 2354
2302.03 2287
2302.49 2351
2302.94 2404
2303.39 2407
2303.85 2375
2304.30 2221
2304.75 2316
2305.20 2398
2305.66 2413
2306.11 2473
2306.56 2613
2307.02 2674
2307.47 2742
2307.93 2825
2308.38 2687
2308.83 2863
2309.29 2824
2309.74 2757
2310.19 2904
2310.65 2814
2311.10 2719
2311.55 2688
2312.01 2584
2312.46 2654
2312.92 2586
2313.37 2571
2313.82 2474
2314.28 2533
2314.73 2558
2315.19 2453
2315.64 2455
2316.10 2504
2316.55 2631
2317.00 2597
2317.46 2716
2317.91 2726
2318.37 2628
2318.82 2613
2319.28 2645
2319.73 2554
2320.19 2589
2320.64 2467
2321.10 2540
2321.55 2593
2322.01 2566
2322.46 2512
2322.92 2433
2323.37 2424
2323.83 2488
2324.28 2551
2324.74 2396
2325.19 2400
2325.65 2433
2326.10 2530
2326.56 2585
2327.01 2534
2327.47 2661
2327.92 2677
2328.38 2682
2328.83 2583
2329.29 2612
2329.74 2601
2330.20 2647
2330.66 2609
2331.11 2655
2331.57 2618
2332.02 2490
2332.48 2500
2332.94 2419
2333.39 2497
2333.85 2472
2334.30 2456
2334.76 2430
2335.22 2393
2335.67 2466
2336.13 2394
2336.58 2552
2337.04 2470
2337.50 2552
2337.95 2535
2338.41 2520
2338.87 2547
2339.32 2545
2339.78 2596
2340.24 2614
2340.69 2457
2341.15 2559
2341.61 2556
2342.06 2471
2342.52 2465
2342.98 2481
2343.43 2504
2343.89 2466
2344.35 2452
2344.81 2536
2345.26 2544
2345.72 2527
2346.18 2503
2346.63 2510
2347.09 2426
2347.55 2543
2348.01 2558
2348.46 2514
2348.92 2419
2349.38 2508
2349.84 2603
2350.29 2561
2350.75 2527
2351.21 2488
2351.67 2469
2352.13 2244
2352.58 2388
2353.04 2447
2353.50 2483
2353.96 2488
2354.41 2440
2354.87 2387
2355.33 2336
2355.79 2462
2356.25 2501
2356.71 2445
2357.16 2386
2357.62 2469
2358.08 2499
2358.54 2473
2359.00 2616
2359.46 2510
2359.91 2431
2360.37 2619
2360.83 2509
2361.29 2512
2361.75 2606
2362.21 2557
2362.67 2637
2363.13 2504
2363.58 2471
2364.04 2535
2364.50 2542
2364.96 2621
2365.42 2691
2365.88 2515
2366.34 2469
2366.80 2493
2367.26 2552
2367.72 2436
2368.18 2348
2368.64 2330
2369.10 2342
2369.55 2216
2370.01 2250
2370.47 2183
2370.93 2308
2371.39 2311
2371.85 2308
2372.31 2388
2372.77 2443
2373.23 2506
2373.69 2391
2374.15 2380
2374.61 2391
2375.07 2405
2375.53 2501
2375.99 2547
2376.45 2461
2376.91 2530
2377.37 2496
2377.83 2527
2378.29 2483
2378.75 2366
2379.21 2285
2379.68 2421
2380.14 2280
2380.60 2339
2381.06 2382
2381.52 2423
2381.98 2414
2382.44 2467
2382.90 2374
2383.36 2360
2383.82 2312
2384.28 2388
2384.74 2372
2385.20 2350
2385.67 2298
2386.13 2251
2386.59 2319
2387.05 2325
2387.51 2359
2387.97 2465
2388.43 2490
2388.89 2415
2389.36 2330
2389.82 2374
2390.28 2401
2390.74 2295
2391.20 2247
2391.66 2408
2392.13 2343
2392.59 2346
2393.05 2334
2393.51 2395
2393.97 2229
2394.43 2252
2394.90 2245
2395.36 2305
2395.82 2285
2396.28 2186
2396.74 2239
2397.21 2292
2397.67 2245
2398.13 2233
2398.59 2151
2399.06 2271
2399.52 2288
2399.98 2164
2400.44 2200
2400.91 2266
2401.37 2126
2401.83 2076
2402.29 2137
2402.76 2175
2403.22 2292
2403.68 2219
2404.14 2407
2404.61 2367
2405.07 2310
2405.53 2300
2406.00 2341
2406.46 2236
2406.92 2342
2407.39 2309
2407.85 2238
2408.31 2250
2408.78 2198
2409.24 2212
2409.70 2179
2410.17 2288
2410.63 2269
2411.09 2257
2411.56 2188
2412.02 2231
2412.48 2466
2412.95 2410
2413.41 2366
2413.87 2461
2414.34 2619
2414.80 2590
2415.27 2612
2415.73 2714
2416.19 2732
2416.66 2946
2417.12 2994
2417.59 2919
2418.05 2961
2418.51 3027
2418.98 3011
2419.44 3012
2419.91 2999
2420.37 3124
2420.84 2987
2421.30 2757
2421.77 2739
2422.23 2761
2422.69 2693
2423.16 2667
2423.62 2684
2424.09 2558
2424.55 2481
2425.02 2391
2425.48 2275
2425.95 2257
2426.41 2299
2426.88 2285
2427.34 2236
2427.81 2210
2428.27 2229
2428.74 2198
2429.20 2301
2429.67 2321
2430.13 2294
2430.60 2260
2431.07 2397
2431.53 2426
2432.00 2419
2432.46 2549
2432.93 2664
2433.39 2537
2433.86 2483
2434.32 2526
2434.79 2606
2435.26 2629
2435.72 2643
2436.19 2736
2436.65 2855
2437.12 2835
2437.59 2981
2438.05 3070
2438.52 3192
2438.98 3090
2439.45 3247
2439.92 3261
2440.38 3135
2440.85 3036
2441.32 2910
2441.78 2874
2442.25 2777
2442.72 2715
2443.18 2642
2443.65 2680
2444.12 2565
2444.58 2522
2445.05 2421
2445.52 2404
2445.98 2292
2446.45 2305
2446.92 2305
2447.38 2278
2447.85 2361
2448.32 2335
2448.78 2450
2449.25 2358
2449.72 2358
2450.19 2363
2450.65 2382
2451.12 2474
2451.59 2446
2452.06 2361
2452.52 2393
2452.99 2409
2453.46 2370
2453.93 2313
2454.39 2529
2454.86 2475
2455.33 2444
2455.80 2509
2456.26 2464
2456.73 2246
2457.20 2343
2457.67 2418
2458.14 2367
2458.60 2433
2459.07 2336
2459.54 2294
2460.01 2507
2460.48 2440
2460.95 2459
2461.41 2480
2461.88 2451
2462.35 2404
2462.82 2535
2463.29 2423
2463.76 2577
2464.22 2511
2464.69 2510
2465.16 2569
2465.63 2533
2466.10 2519
2466.57 2483
2467.04 2416
2467.51 2503
2467.97 2341
2468.44 2351
2468.91 2325
2469.38 2263
2469.85 2324
2470.32 2319
2470.79 2239
2471.26 2233
2471.73 2179
2472.20 2232
2472.67 2210
2473.14 2247
2473.61 2253
2474.07 2129
2474.54 2169
2475.01 2253
2475.48 2425
2475.95 2316
2476.42 2512
2476.89 2510
2477.36 2482
2477.83 2582
2478.30 2575
2478.77 2515
2479.24 2513
2479.71 2585
2480.18 2645
2480.65 2472
2481.12 2463
2481.59 2484
2482.06 2255
2482.53 2292
2483.00 2383
2483.47 2386
2483.95 2382
2484.42 2271
2484.89 2328
2485.36 2313
2485.83 2329
2486.30 2355
2486.77 2281
2487.24 2314
2487.71 2354
2488.18 2357
2488.65 2448
2489.12 2333
2489.59 2392
2490.07 2508
2490.54 2332
2491.01 2456
2491.48 2427
2491.95 2467
2492.42 2474
2492.89 2546
2493.36 2564
2493.84 2462
2494.31 2540
2494.78 2491
2495.25 2366
2495.72 2470
2496.19 2448
2496.66 2389
2497.14 2405
2497.61 2403
2498.08 2267
2498.55 2256
2499.02 2333
2499.50 2240
2499.97 2268
2500.44 2301
2500.91 2257
2501.38 2290
2501.86 2343
2502.33 2218
2502.80 2296
2503.27 2322
2503.74 2371
2504.22 2419
2504.69 2501
2505.16 2486
2505.63 2565
2506.11 2651
2506.58 2601
2507.05 2781
2507.52 2804
2508.00 2822
2508.47 2852
2508.94 2942
2509.42 2868
2509.89 2837
2510.36 2917
2510.83 2933
2511.31 2816
2511.78 2766
2512.25 2846
2512.73 2730
2513.20 2720
2513.67 2587
2514.15 2626
2514.62 2489
2515.09 2512
2515.57 2483
2516.04 2487
2516.51 2514
2516.99 2472
2517.46 2494
2517.94 2485
2518.41 2424
2518.88 2563
2519.36 2550
2519.83 2539
2520.30 2505
2520.78 2473
2521.25 2590
2521.73 2526
2522.20 2538
2522.67 2365
2523.15 2337
2523.62 2316
2524.10 2428
2524.57 2389
2525.05 2439
2525.52 2290
2525.99 2323
2526.47 2407
2526.94 2446
2527.42 2421
2527.89 2381
2528.37 2477
2528.84 2526
2529.32 2551
2529.79 2311
2530.27 2393
2530.74 2363
2531.22 2304
2531.69 2365
2532.17 2522
2532.64 2430
2533.12 2387
2533.59 2407
2534.07 2513
2534.54 2533
2535.02 2534
2535.49 2572
2535.97 2462
2536.44 2596
2536.92 2786
2537.39 2595
2537.87 2558
2538.34 2641
2538.82 2599
2539.30 2604
2539.77 2601
2540.25 2518
2540.72 2549
2541.20 2502
2541.68 2457
2542.15 2452
2542.63 2440
2543.10 2503
2543.58 2522
2544.06 2553
2544.53 2666
2545.01 2701
2545.48 2686
2545.96 2726
2546.44 2725
2546.91 2780
2547.39 2822
2547.87 2849
2548.34 2830
2548.82 2936
2549.30 2903
2549.77 2998
2550.25 2913
2550.73 2997
2551.20 3009
2551.68 3115
2552.16 2999
2552.63 3051
2553.11 3083
2553.59 3074
2554.06 3019
2554.54 2945
2555.02 2969
2555.50 2867
2555.97 2814
2556.45 2767
2556.93 2598
2557.40 2560
2557.88 2554
2558.36 2506
2558.84 2419
2559.31 2323
2559.79 2291
2560.27 2317
2560.75 2307
2561.23 2361
2561.70 2429
2562.18 2385
2562.66 2367
2563.14 2360
2563.61 2322
2564.09 2304
2564.57 2386
2565.05 2296
2565.53 2360
2566.00 2313
2566.48 2255
2566.96 2283
2567.44 2210
2567.92 2281
2568.40 2306
2568.87 2324
2569.35 2340
2569.83 2328
2570.31 2355
2570.79 2476
2571.27 2466
2571.75 2395
2572.22 2395
2572.70 2425
2573.18 2564
2573.66 2443
2574.14 2394
2574.62 2460
2575.10 2363
2575.58 2441
2576.06 2448
2576.54 2389
2577.01 2403
2577.49 2322
2577.97 2369
2578.45 2361
2578.93 2349
2579.41 2351
2579.89 2319
2580.37 2419
2580.85 2414
2581.33 2374
2581.81 2352
2582.29 2261
2582.77 2275
2583.25 2215
2583.73 2222
2584.21 2155
2584.69 2196
2585.17 2239
2585.65 2370
2586.13 2291
2586.61 2353
2587.09 2308
2587.57 2322
2588.05 2231
2588.53 2434
2589.01 2456
2589.49 2456
2589.97 2512
2590.45 2515
2590.93 2593
2591.41 2549
2591.89 2548
2592.37 2594
2592.85 2648
2593.33 2616
2593.81 2536
2594.30 2567
2594.78 2496
2595.26 2458
2595.74 2413
2596.22 2296
2596.70 2288
2597.18 2493
2597.66 2357
2598.14 2254
2598.62 2258
2599.11 2155
2599.59 2228
2600.07 2248
2600.55 2244
2601.03 2251
2601.51 2276
2601.99 2231
2602.48 2408
2602.96 2395
2603.44 2333
2603.92 2251
2604.40 2376
2604.88 2496
2605.37 2403
2605.85 2465
2606.33 2485
2606.81 2569
2607.29 2613
2607.78 2617
2608.26 2612
2608.74 2608
2609.22 2582
2609.70 2562
2610.19 2527
2610.67 2500
2611.15 2409
2611.63 2510
2612.12 2405
2612.60 2274
2613.08 2121
2613.56 2196
2614.05 2211
2614.53 2221
2615.01 2198
2615.49 2296
2615.98 2238
2616.46 2285
2616.94 2461
2617.43 2401
2617.91 2397
2618.39 2475
2618.87 2496
2619.36 2480
2619.84 2603
2620.32 2608
2620.81 2583
2621.29 2496
2621.77 2538
2622.26 2556
2622.74 2569
2623.22 2521
2623.71 2568
2624.19 2511
2624.67 2386
2625.16 2363
2625.64 2359
2626.13 2266
2626.61 2390
2627.09 2383
2627.58 2325
2628.06 2384
2628.55 2302
2629.03 2394
2629.51 2404
2630.00 2374
2630.48 2331
2630.97 2351
2631.45 2395
2631.93 2366
2632.42 2293
2632.90 2346
2633.39 2285
2633.87 2337
2634.36 2312
2634.84 2314
2635.33 2263
2635.81 2212
2636.29 2260
2636.78 2362
2637.26 2359
2637.75 2375
2638.23 2434
2638.72 2418
2639.20 2536
2639.69 2603
2640.17 2576
2640.66 2575
2641.14 2651
2641.63 2567
2642.11 2577
2642.60 2578
2643.08 2560
2643.57 2531
2644.05 2558
2644.54 2476
2645.03 2412
2645.51 2296
2646.00 2364
2646.48 2325
2646.97 2223
2647.45 2296
2647.94 2321
2648.43 2223
2648.91 2303
2649.40 2273
2649.88 2394
2650.37 2400
2650.85 2353
2651.34 2356
2651.83 2391
2652.31 2335
2652.80 2343
2653.29 2375
2653.77 2452
2654.26 2437
2654.74 2404
2655.23 2419
2655.72 2452
2656.20 2463
2656.69 2456
2657.18 2478
2657.66 2415
2658.15 2391
2658.64 2376
2659.12 2382
2659.61 2271
2660.10 2372
2660.58 2399
2661.07 2416
2661.56 2374
2662.05 2421
2662.53 2530
2663.02 2582
2663.51 2510
2663.99 2427
2664.48 2446
2664.97 2486
2665.46 2534
2665.94 2473
2666.43 2481
2666.92 2430
2667.41 2350
2667.89 2384
2668.38 2395
2668.87 2361
2669.36 2342
2669.84 2313
2670.33 2360
2670.82 2446
2671.31 2394
2671.80 2489
2672.28 2533
2672.77 2648
2673.26 2668
2673.75 2630
2674.24 2708
2674.72 2701
2675.21 2691
2675.70 2706
2676.19 2773
2676.68 2761
2677.17 2735
2677.65 2721
2678.14 2808
2678.63 2801
2679.12 2840
2679.61 2885
2680.10 2978
2680.59 3002
2681.07 2862
2681.56 2766
2682.05 2827
2682.54 2759
2683.03 2660
2683.52 2746
2684.01 2784
2684.50 2654
2684.99 2537
2685.47 2455
2685.96 2428
2686.45 2521
2686.94 2397
2687.43 2449
2687.92 2421
2688.41 2402
2688.90 2397
2689.39 2389
2689.88 2470
2690.37 2471
2690.86 2421
2691.35 2506
2691.84 2511
2692.33 2578
2692.82 2414
2693.31 2519
2693.80 2597
2694.29 2531
2694.78 2617
2695.27 2676
2695.76 2610
2696.25 2659
2696.74 2996
2697.23 2999
2697.72 2981
2698.21 3107
2698.70 3143
2699.19 3178
2699.68 3226
2700.17 3300
2700.66 3228
2701.15 3158
2701.64 3285
2702.13 3205
2702.62 2969
2703.11 2923
2703.61 2896
2704.10 2767
2704.59 2636
2705.08 2719
2705.57 2611
2706.06 2452
2706.55 2475
2707.04 2436
2707.53 2365
2708.02 2294
2708.52 2398
2709.01 2354
2709.50 2419
2709.99 2373
2710.48 2351
2710.97 2299
2711.46 2259
2711.96 2277
2712.45 2226
2712.94 2240
2713.43 2233
2713.92 2123
2714.41 2211
2714.91 2214
2715.40 2176
2715.89 2148
2716.38 2129
2716.87 2232
2717.37 2233
2717.86 2164
2718.35 2268
2718.84 2279
2719.33 2453
2719.83 2430
2720.32 2343
2720.81 2530
2721.30 2537
2721.80 2496
2722.29 2565
2722.78 2569
2723.27 2496
2723.77 2568
2724.26 2440
2724.75 2436
2725.24 2402
2725.74 2446
2726.23 2363
2726.72 2323
2727.22 2306
2727.71 2328
2728.20 2474
2728.70 2382
2729.19 2418
2729.68 2392
2730.18 2356
2730.67 2487
2731.16 2531
2731.65 2529
2732.15 2537
2732.64 2453
2733.14 2479
2733.63 2469
2734.12 2639
2734.62 2542
2735.11 2487
2735.60 2532
2736.10 2709
2736.59 2550
2737.08 2526
2737.58 2619
2738.07 2591
2738.57 2456
2739.06 2410
2739.55 2384
2740.05 2352
2740.54 2369
2741.04 2387
2741.53 2313
2742.03 2332
2742.52 2357
2743.01 2307
2743.51 2316
2744.00 2261
2744.50 2275
2744.99 2307
2745.49 2294
2745.98 2293
2746.48 2372
2746.97 2296
2747.47 2311
2747.96 2318
2748.46 2332
2748.95 2263
2749.45 2297
2749.94 2312
2750.44 2415
2750.93 2265
2751.43 2227
2751.92 2255
2752.42 2342
2752.91 2362
2753.41 2320
2753.90 2361
2754.40 2400
2754.89 2374
2755.39 2298
2755.88 2394
2756.38 2298
2756.87 2311
2757.37 2382
2757.87 2439
2758.36 2427
2758.86 2344
2759.35 2346
2759.85 2296
2760.35 2428
2760.84 2346
2761.34 2347
2761.83 2471
2762.33 2507
2762.83 2301
2763.32 2311
2763.82 2324
2764.31 2388
2764.81 2346
2765.31 2342
2765.80 2383
2766.30 2364
2766.80 2371
2767.29 2319
2767.79 2317
2768.29 2338
2768.78 2380
2769.28 2402
2769.78 2506
2770.27 2504
2770.77 2497
2771.27 2548
2771.76 2657
2772.26 2603
2772.76 2632
2773.26 2633
2773.75 2742
2774.25 2685
2774.75 2493
2775.24 2526
2775.74 2642
2776.24 2608
2776.74 2616
2777.23 2634
2777.73 2549
2778.23 2568
2778.73 2529
2779.22 2476
2779.72 2413
2780.22 2493
2780.72 2526
2781.21 2422
2781.71 2330
2782.21 2366
2782.71 2399
2783.21 2508
2783.70 2535
2784.20 2534
2784.70 2550
2785.20 2440
2785.70 2457
2786.20 2423
2786.69 2562
2787.19 2529
2787.69 2590
2788.19 2460
2788.69 2546
2789.19 2351
2789.68 2330
2790.18 2401
2790.68 2427
2791.18 2415
2791.68 2509
2792.18 2627
2792.68 2687
2793.18 2663
2793.67 2636
2794.17 2695
2794.67 2771
2795.17 2876
2795.67 3008
2796.17 3005
2796.67 3111
2797.17 2921
2797.67 2929
2798.17 3078
2798.67 3054
2799.17 2999
2799.66 2959
2800.16 2887
2800.66 2881
2801.16 2801
2801.66 2749
2802.16 2679
2802.66 2702
2803.16 2631
2803.66 2725
2804.16 2872
2804.66 2887
2805.16 3003
2805.66 3164
2806.16 3100
2806.66 3250
2807.16 3277
2807.66 3334
2808.16 3367
2808.66 3247
2809.16 3142
2809.66 3067
2810.16 3018
2810.66 2948
2811.16 2864
2811.66 2713
2812.17 2821
2812.67 2692
2813.17 2720
2813.67 2633
2814.17 2633
2814.67 2578
2815.17 2533
2815.67 2496
2816.17 2645
2816.67 2657
2817.17 2632
2817.67 2717
2818.18 2763
2818.68 2743
2819.18 2702
2819.68 2779
2820.18 2803
2820.68 2787
2821.18 2714
2821.68 2674
2822.19 2680
2822.69 2692
2823.19 2531
2823.69 2580
2824.19 2611
2824.69 2377
2825.20 2406
2825.70 2416
2826.20 2440
2826.70 2445
2827.20 2383
2827.70 2401
2828.21 2361
2828.71 2481
2829.21 2506
2829.71 2313
2830.22 2241
2830.72 2248
2831.22 2183
2831.72 2232
2832.22 2188
2832.73 2331
2833.23 2329
2833.73 2320
2834.23 2349
2834.74 2495
2835.24 2386
2835.74 2362
2836.24 2314
2836.75 2461
2837.25 2391
2837.75 2441
2838.26 2437
2838.76 2454
2839.26 2411
2839.76 2509
2840.27 2444
2840.77 2320
2841.27 2365
2841.78 2414
2842.28 2437
2842.78 2433
2843.29 2425
2843.79 2494
2844.29 2424
2844.80 2484
2845.30 2498
2845.80 2534
2846.31 2547
2846.81 2515
2847.32 2545
2847.82 2568
2848.32 2456
2848.83 2480
2849.33 2570
2849.83 2520
2850.34 2440
2850.84 2347
2851.35 2408
2851.85 2367
2852.35 2316
2852.86 2343
2853.36 2337
2853.87 2321
2854.37 2352
2854.88 2298
2855.38 2353
2855.88 2297
2856.39 2353
2856.89 2336
2857.40 2362
2857.90 2386
2858.41 2422
2858.91 2438
2859.42 2465
2859.92 2539
2860.43 2583
2860.93 2489
2861.44 2474
2861.94 2355
2862.45 2372
2862.95 2350
2863.46 2396
2863.96 2346
2864.47 2303
2864.97 2335
2865.48 2335
2865.98 2274
2866.49 2263
2866.99 2250
2867.50 2261
2868.00 2355
2868.51 2240
2869.02 2382
2869.52 2290
2870.03 2290
2870.53 2434
2871.04 2331
2871.54 2308
2872.05 2395
2872.56 2537
2873.06 2420
2873.57 2394
2874.07 2418
2874.58 2465
2875.09 2500
2875.59 2447
2876.10 2453
2876.61 2443
2877.11 2376
2877.62 2538
2878.12 2541
2878.63 2611
2879.14 2652
2879.64 2698
2880.15 2593
2880.66 2685
2881.16 2851
2881.67 2823
2882.18 2926
2882.68 3030
2883.19 2999
2883.70 3091
2884.20 3324
2884.71 3483
2885.22 3672
2885.73 3613
2886.23 3659
2886.74 3762
2887.25 3585
2887.75 3661
2888.26 3519
2888.77 3513
2889.28 3359
2889.78 3246
2890.29 3089
2890.80 3003
2891.31 2925
2891.81 2920
2892.32 2789
2892.83 2795
2893.34 2865
2893.84 2842
2894.35 2703
2894.86 2773
2895.37 2758
2895.88 2838
2896.38 2928
2896.89 2931
2897.40 3007
2897.91 3055
2898.42 3142
2898.92 3115
2899.43 3171
2899.94 3294
2900.45 3411
2900.96 3441
2901.47 3432
2901.98 3636
2902.48 3675
2902.99 3646
2903.50 3635
2904.01 3559
2904.52 3564
2905.03 3539
2905.54 3546
2906.04 3472
2906.55 3312
2907.06 3275
2907.57 3192
2908.08 3082
2908.59 3036
2909.10 2848
2909.61 2819
2910.12 2688
2910.63 2663
2911.14 2595
2911.64 2528
2912.15 2630
2912.66 2678
2913.17 2645
2913.68 2656
2914.19 2643
2914.70 2597
2915.21 2615
2915.72 2658
2916.23 2651
2916.74 2724
2917.25 2700
2917.76 2661
2918.27 2575
2918.78 2527
2919.29 2595
2919.80 2551
2920.31 2497
2920.82 2508
2921.33 2697
2921.84 2648
2922.35 2726
2922.86 2699
2923.37 2760
2923.88 2806
2924.39 2891
2924.90 2948
2925.41 2844
2925.92 2850
2926.44 2791
2926.95 2733
2927.46 2738
2927.97 2590
2928.48 2535
2928.99 2492
2929.50 2404
2930.01 2532
2930.52 2577
2931.03 2464
2931.54 2467
2932.05 2529
2932.57 2563
2933.08 2582
2933.59 2630
2934.10 2595
2934.61 2538
2935.12 2616
2935.63 2824
2936.15 2633
2936.66 2607
2937.17 2735
2937.68 2700
2938.19 2607
2938.70 2538
2939.22 2604
2939.73 2689
2940.24 2611
2940.75 2521
2941.26 2564
2941.77 2619
2942.29 2715
2942.80 2698
2943.31 2744
2943.82 2824
2944.34 2809
2944.85 2723
2945.36 2780
2945.87 2714
2946.38 2737
2946.90 2627
2947.41 2634
2947.92 2604
2948.43 2625
2948.95 2754
2949.46 2658
2949.97 2527
2950.48 2602
2951.00 2616
2951.51 2604
2952.02 2622
2952.54 2457
2953.05 2545
2953.56 2468
2954.08 2545
2954.59 2555
2955.10 2433
2955.61 2420
2956.13 2397
2956.64 2472
2957.15 2482
2957.67 2551
2958.18 2553
2958.69 2636
2959.21 2597
2959.72 2655
2960.23 2575
2960.75 2563
2961.26 2593
2961.78 2649
2962.29 2570
2962.80 2499
2963.32 2533
2963.83 2512
2964.35 2593
2964.86 2523
2965.37 2528
2965.89 2493
2966.40 2539
2966.92 2575
2967.43 2408
2967.94 2530
2968.46 2624
2968.97 2652
2969.49 2551
2970.00 2536
2970.52 2464
2971.03 2581
2971.54 2640
2972.06 2540
2972.57 2558
2973.09 2461
2973.60 2476
2974.12 2572
2974.63 2579
2975.15 2420
2975.66 2456
2976.18 2571
2976.69 2561
2977.21 2549
2977.72 2728
2978.24 2533
2978.75 2570
2979.27 2559
2979.78 2576
2980.30 2536
2980.81 2536
2981.33 2585
2981.84 2573
2982.36 2633
2982.88 2729
2983.39 2789
2983.91 2873
2984.42 3048
2984.94 2869
2985.45 2918
2985.97 2868
2986.49 2889
2987.00 2874
2987.52 3027
2988.03 2851
2988.55 2833
2989.07 2874
2989.58 2828
2990.10 2782
2990.61 2810
2991.13 2838
2991.65 2891
2992.16 2843
2992.68 3089
2993.20 3044
2993.71 3022
2994.23 3118
2994.75 3255
2995.26 3420
2995.78 3538
2996.30 3650
2996.81 3642
2997.33 3688
2997.85 3632
2998.36 3569
2998.88 3744
2999.40 3648
2999.91 3767
3000.43 3764
3000.95 3734
3001.46 4030
3001.98 4074
3002.50 4459
3003.02 4644
3003.53 4855
3004.05 5049
3004.57 5060
3005.09 5059
3005.60 4897
3006.12 4596
3006.64 4431
3007.16 4125
3007.67 3851
3008.19 3657
3008.71 3402
3009.23 3371
3009.74 3245
3010.26 3075
3010.78 3137
3011.30 2965
3011.82 2932
3012.33 3030
3012.85 3014
3013.37 3012
3013.89 3146
3014.41 3125
3014.93 3119
3015.44 3146
3015.96 3242
3016.48 3247
3017.00 3199
3017.52 3121
3018.04 3323
3018.55 3267
3019.07 3372
3019.59 3224
3020.11 3110
3020.63 3083
3021.15 3071
3021.67 3083
3022.19 3120
3022.71 3044
3023.22 3085
3023.74 3148
3024.26 3051
3024.78 3044
3025.30 2989
3025.82 2903
3026.34 2962
3026.86 2933
3027.38 2903
3027.90 2841
3028.42 2860
3028.94 2738
3029.46 2701
3029.98 2768
3030.49 2730
3031.01 2803
3031.53 2690
3032.05 2654
3032.57 2765
3033.09 2642
3033.61 2708
3034.13 2799
3034.65 2738
3035.17 2725
3035.69 2698
3036.21 2732
3036.73 2743
3037.25 2652
3037.77 2676
3038.29 2663
3038.81 2724
3039.34 2637
3039.86 2656
3040.38 2592
3040.90 2574
3041.42 2663
3041.94 2618
3042.46 2604
3042.98 2718
3043.50 2764
3044.02 2741
3044.54 2756
3045.06 2809
3045.58 2689
3046.10 2729
3046.63 2721
3047.15 2602
3047.67 2636
3048.19 2660
3048.71 2490
3049.23 2492
3049.75 2491
3050.27 2441
3050.79 2488
3051.32 2480
3051.84 2495
3052.36 2576
3052.88 2469
3053.40 2501
3053.92 2484
3054.45 2449
3054.97 2573
3055.49 2439
3056.01 2410
3056.53 2489
3057.05 2482
3057.58 2447
3058.10 2470
3058.62 2480
3059.14 2485
3059.66 2511
3060.19 2534
3060.71 2517
3061.23 2582
3061.75 2591
3062.28 2577
3062.80 2650
3063.32 2632
3063.84 2637
3064.37 2563
3064.89 2610
3065.41 2729
3065.93 2725
3066.46 2713
3066.98 2626
3067.50 2716
3068.02 2662
3068.55 2626
3069.07 2568
3069.59 2616
3070.12 2825
3070.64 2887
3071.16 2776
3071.69 2883
3072.21 2985
3072.73 2927
3073.26 2943
3073.78 3030
3074.30 3024
3074.83 3066
3075.35 3117
3075.87 3115
3076.40 3217
3076.92 3286
3077.44 3436
3077.97 3414
3078.49 3382
3079.01 3424
3079.54 3460
3080.06 3481
3080.59 3461
3081.11 3401
3081.63 3474
3082.16 3630
3082.68 3468
3083.21 3400
3083.73 3259
3084.25 3081
3084.78 3174
3085.30 3197
3085.83 3140
3086.35 3010
3086.88 2931
3087.40 3061
3087.93 3070
3088.45 2996
3088.97 2960
3089.50 3073
3090.02 3002
3090.55 2989
3091.07 3031
3091.60 3072
3092.12 3194
3092.65 3241
3093.17 3227
3093.70 3453
3094.22 3526
3094.75 3509
3095.27 3572
3095.80 3609
3096.32 3770
3096.85 3800
3097.37 4035
3097.90 4162
3098.43 4456
3098.95 4685
3099.48 5151
3100.00 6025
3100.53 6557
3101.05 7186
3101.58 7726
3102.10 8101
3102.63 8215
3103.16 8146
3103.68 7811
3104.21 7362
3104.73 6791
3105.26 6029
3105.79 5474
3106.31 4953
3106.84 4482
3107.36 4213
3107.89 3953
3108.42 3781
3108.94 3663
3109.47 3409
3110.00 3446
3110.52 3447
3111.05 3453
3111.57 3403
3112.10 3178
3112.63 3124
3113.15 3120
3113.68 3021
3114.21 2949
3114.74 2856
3115.26 2737
3115.79 2804
3116.32 2809
3116.84 2799
3117.37 2855
3117.90 2903
3118.42 2892
3118.95 3027
3119.48 3052
3120.01 3001
3120.53 2979
3121.06 3013
3121.59 2954
3122.11 3002
3122.64 3101
3123.17 3023
3123.70 2973
3124.22 2953
3124.75 3048
3125.28 3006
3125.81 2940
3126.34 2994
3126.86 2968
3127.39 2862
3127.92 2930
3128.45 2883
3128.98 2872
3129.50 2814
3130.03 2686
3130.56 2646
3131.09 2758
3131.62 2754
3132.14 2630
3132.67 2633
3133.20 2653
3133.73 2578
3134.26 2579
3134.79 2712
3135.31 2624
3135.84 2686
3136.37 2594
3136.90 2623
3137.43 2534
3137.96 2561
3138.49 2585
3139.02 2552
3139.54 2506
3140.07 2524
3140.60 2572
3141.13 2486
3141.66 2493
3142.19 2583
3142.72 2580
3143.25 2573
3143.78 2739
3144.31 2747
3144.84 2776
3145.37 2863
3145.89 2795
3146.42 2874
3146.95 2856
3147.48 2943
3148.01 2936
3148.54 2933
3149.07 3094
3149.60 2896
3150.13 2814
3150.66 2792
3151.19 2754
3151.72 2810
3152.25 2804
3152.78 2766
3153.31 2818
3153.84 2881
3154.37 2725
3154.90 2629
3155.43 2626
3155.96 2668
3156.49 2763
3157.02 2672
3157.55 2574
3158.08 2558
3158.61 2617
3159.14 2561
3159.68 2514
3160.21 2431
3160.74 2474
3161.27 2524
3161.80 2453
3162.33 2451
3162.86 2468
3163.39 2488
3163.92 2511
3164.45 2492
3164.98 2504
3165.51 2479
3166.05 2488
3166.58 2462
3167.11 2462
3167.64 2515
3168.17 2432
3168.70 2434
3169.23 2508
3169.76 2473
3170.30 2464
3170.83 2519
3171.36 2479
3171.89 2474
3172.42 2384
3172.95 2475
3173.49 2595
3174.02 2570
3174.55 2557
3175.08 2724
3175.61 2775
3176.15 2744
3176.68 2747
3177.21 2734
3177.74 2635
3178.27 2617
3178.81 2590
3179.34 2656
3179.87 2528
3180.40 2551
3180.93 2544
3181.47 2516
3182.00 2500
3182.53 2511
3183.06 2401
3183.60 2388
3184.13 2494
3184.66 2503
3185.20 2503
3185.73 2414
3186.26 2400
3186.79 2380
3187.33 2421
3187.86 2458
3188.39 2384
3188.93 2258
3189.46 2268
3189.99 2335
3190.52 2442
3191.06 2472
3191.59 2441
3192.12 2394
3192.66 2373
3193.19 2309
3193.72 2319
3194.26 2356
3194.79 2336
3195.33 2304
3195.86 2416
3196.39 2478
3196.93 2410
3197.46 2487
3197.99 2590
3198.53 2631
3199.06 2704
3199.60 2677
3200.13 2740
3200.66 2782
3201.20 2831
3201.73 2872
3202.27 2933
3202.80 2991
3203.33 2907
3203.87 2852
3204.40 2815
3204.94 2860
3205.47 2900
3206.01 2756
3206.54 2892
3207.07 2938
3207.61 2954
3208.14 2922
3208.68 3038
3209.21 3121
3209.75 3143
3210.28 3080
3210.82 3155
3211.35 3000
3211.89 2964
3212.42 2892
3212.96 2958
3213.49 2912
3214.03 2947
3214.56 2841
3215.10 2807
3215.63 2773
3216.17 2676
3216.70 2745
3217.24 2802
3217.78 2726
3218.31 2716
3218.85 2817
3219.38 2814
3219.92 2773
3220.45 2787
3220.99 2859
3221.52 2943
3222.06 2919
3222.60 2916
3223.13 2841
3223.67 2890
3224.20 2952
3224.74 3013
3225.28 2969
3225.81 3012
3226.35 2933
3226.88 2966
3227.42 2905
3227.96 2807
3228.49 2769
3229.03 2814
3229.57 2686
3230.10 2586
3230.64 2665
3231.18 2620
3231.71 2748
3232.25 2653
3232.79 2665
3233.32 2817
3233.86 2777
3234.40 2772
3234.93 2909
3235.47 2963
3236.01 2985
3236.54 3061
3237.08 3043
3237.62 3090
3238.15 3115
3238.69 3237
3239.23 3122
3239.77 3181
3240.30 3085
3240.84 3029
3241.38 3023
3241.92 3071
3242.45 2982
3242.99 2949
3243.53 2833
3244.07 2819
3244.60 2918
3245.14 2809
3245.68 2784
3246.22 2774
3246.75 2767
3247.29 2821
3247.83 2845
3248.37 2891
3248.91 2940
3249.44 2903
3249.98 2913
3250.52 3044
3251.06 3000
3251.60 2960
3252.14 3021
3252.67 3109
3253.21 3054
3253.75 3093
3254.29 3133
3254.83 3196
3255.37 3115
3255.90 3216
3256.44 3444
3256.98 3437
3257.52 3396
3258.06 3502
3258.60 3635
3259.14 3790
3259.68 3950
3260.21 4252
3260.75 4421
3261.29 4602
3261.83 4673
3262.37 4958
3262.91 5151
3263.45 5146
3263.99 5354
3264.53 5713
3265.07 6209
3265.61 6393
3266.15 6346
3266.69 6276
3267.23 6129
3267.76 5711
3268.30 5695
3268.84 5186
3269.38 4976
3269.92 4716
3270.46 4180
3271.00 3978
3271.54 3733
3272.08 3589
3272.62 3676
3273.16 3428
3273.70 3345
3274.24 3539
3274.78 3496
3275.32 3480
3275.86 3395
3276.40 3502
3276.94 3537
3277.48 3459
3278.03 3425
3278.57 3445
3279.11 3521
3279.65 3560
3280.19 3400
3280.73 3324
3281.27 3353
3281.81 3393
3282.35 3322
3282.89 3268
3283.43 3320
3283.97 3406
3284.51 3370
3285.05 3345
3285.60 3396
3286.14 3307
3286.68 3300
3287.22 3436
3287.76 3449
3288.30 3559
3288.84 3621
3289.38 3721
3289.93 3695
3290.47 3805
3291.01 4112
3291.55 4286
3292.09 4361
3292.63 4774
3293.18 5032
3293.72 5348
3294.26 5375
3294.80 5319
3295.34 5462
3295.88 5521
3296.43 5328
3296.97 5260
3297.51 4986
3298.05 4786
3298.59 4458
3299.14 4237
3299.68 4037
3300.22 3850
3300.76 3821
3301.31 3784
3301.85 3746
3302.39 3552
3302.93 3385
3303.48 3398
3304.02 3404
3304.56 3421
3305.10 3347
3305.65 3363
3306.19 3368
3306.73 3265
3307.27 3264
3307.82 3244
3308.36 3216
3308.90 3217
3309.45 3222
3309.99 3292
3310.53 3387
3311.07 3304
3311.62 3322
3312.16 3435
3312.70 3540
3313.25 3629
3313.79 3638
3314.33 3655
3314.88 3712
3315.42 3989
3315.97 3996
3316.51 4094
3317.05 4321
3317.60 4456
3318.14 4508
3318.68 4611
3319.23 4719
3319.77 4887
3320.32 4984
3320.86 4926
3321.40 4878
3321.95 4846
3322.49 4740
3323.04 4754
3323.58 4682
3324.12 4587
3324.67 4442
3325.21 4491
3325.76 4373
3326.30 4291
3326.85 4140
3327.39 4105
3327.93 4098
3328.48 4059
3329.02 4360
3329.57 4812
3330.11 5438
3330.66 6341
3331.20 7451
3331.75 8754
3332.29 10516
3332.84 12761
3333.38 14561
3333.93 16520
3334.47 18487
3335.02 19617
3335.56 20659
3336.11 20717
3336.65 19983
3337.20 18740
3337.74 17225
3338.29 15657
3338.83 13710
3339.38 11772
3339.92 10196
3340.47 8740
3341.02 7508
3341.56 6495
3342.11 5669
3342.65 5147
3343.20 4750
3343.74 4383
3344.29 4117
3344.84 3816
3345.38 3762
3345.93 3766
3346.47 3752
3347.02 3715
3347.57 3641
3348.11 3545
3348.66 3606
3349.21 3511
3349.75 3531
3350.30 3463
3350.84 3454
3351.39 3474
3351.94 3467
3352.48 3533
3353.03 3516
3353.58 3378
3354.12 3404
3354.67 3387
3355.22 3279
3355.76 3279
3356.31 3288
3356.86 3257
3357.40 3086
3357.95 3092
3358.50 3127
3359.05 3181
3359.59 3130
3360.14 3302
3360.69 3259
3361.23 3258
3361.78 3257
3362.33 3313
3362.88 3367
3363.42 3260
3363.97 3227
3364.52 3308
3365.07 3332
3365.61 3300
3366.16 3247
3366.71 3281
3367.26 3221
3367.80 3174
3368.35 3229
3368.90 3280
3369.45 3317
3370.00 3238
3370.54 3359
3371.09 3426
3371.64 3485
3372.19 3497
3372.74 3542
3373.28 3532
3373.83 3585
3374.38 3448
3374.93 3365
3375.48 3626
3376.03 3439
3376.57 3259
3377.12 3130
3377.67 2985
3378.22 3002
3378.77 3003
3379.32 2903
3379.87 2882
3380.42 2917
3380.96 2862
3381.51 2967
3382.06 2992
3382.61 2941
3383.16 2840
3383.71 2809
3384.26 2905
3384.81 2872
3385.36 2772
3385.91 2761
3386.45 2776
3387.00 2645
3387.55 2720
3388.10 2681
3388.65 2712
3389.20 2809
3389.75 2726
3390.30 2638
3390.85 2597
3391.40 2596
3391.95 2649
3392.50 2776
3393.05 2680
3393.60 2674
3394.15 2736
3394.70 2771
3395.25 2727
3395.80 2695
3396.35 2717
3396.90 2723
3397.45 2647
3398.00 2673
3398.55 2703
3399.10 2828
3399.65 2603
3400.20 2682
3400.75 2767
3401.30 2662
3401.85 2687
3402.40 2575
3402.95 2561
3403.50 2534
3404.06 2472
3404.61 2464
3405.16 2424
3405.71 2419
3406.26 2436
3406.81 2478
3407.36 2392
3407.91 2436
3408.46 2528
3409.01 2612
3409.56 2584
3410.12 2611
3410.67 2633
3411.22 2719
3411.77 2688
3412.32 2726
3412.87 2769
3413.42 2703
3413.98 2687
3414.53 2735
3415.08 2625
3415.63 2663
3416.18 2687
3416.73 2643
3417.29 2559
3417.84 2505
3418.39 2489
3418.94 2475
3419.49 2556
3420.05 2667
3420.60 2567
3421.15 2606
3421.70 2533
3422.25 2641
3422.81 2762
3423.36 2757
3423.91 2702
3424.46 2746
3425.01 2732
3425.57 2629
3426.12 2621
3426.67 2613
3427.23 2509
3427.78 2491
3428.33 2500
3428.88 2506
3429.44 2421
3429.99 2459
3430.54 2479
3431.09 2422
3431.65 2372
3432.20 2474
3432.75 2568
3433.31 2434
3433.86 2394
3434.41 2497
3434.97 2461
3435.52 2450
3436.07 2506
3436.63 2555
3437.18 2563
3437.73 2553
3438.29 2486
3438.84 2500
3439.39 2483
3439.95 2569
3440.50 2532
3441.05 2499
3441.61 2472
3442.16 2409
3442.72 2490
3443.27 2516
3443.82 2431
3444.38 2435
3444.93 2458
3445.48 2518
3446.04 2527
3446.59 2509
3447.15 2414
3447.70 2543
3448.26 2608
3448.81 2556
3449.36 2516
3449.92 2502
3450.47 2440
3451.03 2417
3451.58 2383
3452.14 2353
3452.69 2386
3453.25 2312
3453.80 2379
3454.36 2315
3454.91 2407
3455.47 2241
3456.02 2278
3456.58 2362
3457.13 2395
3457.69 2409
3458.24 2367
3458.80 2411
3459.35 2432
3459.91 2349
3460.46 2348
3461.02 2510
3461.57 2525
3462.13 2505
3462.68 2534
3463.24 2434
3463.79 2515
3464.35 2423
3464.90 2378
3465.46 2477
3466.02 2572
3466.57 2532
3467.13 2596
3467.68 2617
3468.24 2528
3468.80 2593
3469.35 2537
3469.91 2608
3470.46 2670
3471.02 2543
3471.58 2694
3472.13 2658
3472.69 2551
3473.24 2615
3473.80 2581
3474.36 2703
3474.91 2741
3475.47 2697
3476.03 2806
3476.58 2915
3477.14 3004
3477.70 2993
3478.25 3001
3478.81 3083
3479.37 3068
3479.92 3202
3480.48 3119
3481.04 3049
3481.59 3138
3482.15 3225
3482.71 3164
3483.26 3184
3483.82 3151
3484.38 3122
3484.94 3228
3485.49 3254
3486.05 3312
3486.61 3297
3487.17 3501
3487.72 3799
3488.28 3975
3488.84 4338
3489.40 4585
3489.95 4986
3490.51 5339
3491.07 5452
3491.63 5725
3492.18 5690
3492.74 5660
3493.30 5670
3493.86 5430
3494.42 5233
3494.97 5079
3495.53 5210
3496.09 5340
3496.65 5287
3497.21 5531
3497.76 5841
3498.32 5872
3498.88 5990
3499.44 6203
3500.00 6169
3500.56 6197
3501.11 6278
3501.67 6448
3502.23 6563
3502.79 6715
3503.35 6654
3503.91 6803
3504.47 6792
3505.03 6566
3505.58 6384
3506.14 6114
3506.70 5808
3507.26 5501
3507.82 5117
3508.38 4808
3508.94 4457
3509.50 4235
3510.06 3908
3510.62 3645
3511.17 3450
3511.73 3168
3512.29 3016
3512.85 3024
3513.41 3015
3513.97 2993
3514.53 2894
3515.09 2868
3515.65 2796
3516.21 2896
3516.77 2851
3517.33 2885
3517.89 2907
3518.45 2975
3519.01 3077
3519.57 3227
3520.13 3315
3520.69 3456
3521.25 3635
3521.81 3671
3522.37 3923
3522.93 3887
3523.49 3891
3524.05 3871
3524.61 3752
3525.17 3680
3525.73 3550
3526.29 3407
3526.85 3280
3527.41 3198
3527.97 3060
3528.54 2890
3529.10 2808
3529.66 2833
3530.22 2797
3530.78 2737
3531.34 2713
3531.90 2836
3532.46 2790
3533.02 2734
3533.58 2780
3534.14 2762
3534.71 2799
3535.27 2807
3535.83 2759
3536.39 2764
3536.95 2689
3537.51 2824
3538.07 2697
3538.64 2633
3539.20 2743
3539.76 2717
3540.32 2658
3540.88 2780
3541.44 2764
3542.00 2618
3542.57 2661
3543.13 2664
3543.69 2670
3544.25 2578
3544.81 2547
3545.38 2547
3545.94 2578
3546.50 2506
3547.06 2462
3547.62 2440
3548.19 2487
3548.75 2490
3549.31 2379
3549.87 2444
3550.44 2450
3551.00 2483
3551.56 2487
3552.12 2504
3552.69 2458
3553.25 2367
3553.81 2421
3554.37 2387
3554.94 2351
3555.50 2257
3556.06 2404
3556.63 2371
3557.19 2402
3557.75 2405
3558.31 2357
3558.88 2377
3559.44 2474
3560.00 2477
3560.57 2481
3561.13 2480
3561.69 2500
3562.26 2468
3562.82 2390
3563.38 2454
3563.95 2519
3564.51 2430
3565.07 2381
3565.64 2439
3566.20 2301
3566.77 2253
3567.33 2225
3567.89 2245
3568.46 2252
3569.02 2280
3569.59 2273
3570.15 2246
3570.71 2383
3571.28 2259
3571.84 2330
3572.41 2402
3572.97 2347
3573.53 2412
3574.10 2405
3574.66 2400
3575.23 2479
3575.79 2518
3576.36 2474
3576.92 2567
3577.48 2535
3578.05 2418
3578.61 2369
3579.18 2342
3579.74 2493
3580.31 2403
3580.87 2341
3581.44 2423
3582.00 2317
3582.57 2348
3583.13 2410
3583.70 2351
3584.26 2340
3584.83 2354
3585.39 2342
3585.96 2386
3586.52 2299
3587.09 2209
3587.65 2283
3588.22 2281
3588.79 2362
3589.35 2366
3589.92 2407
3590.48 2529
3591.05 2451
3591.61 2405
3592.18 2344
3592.74 2376
3593.31 2466
3593.88 2399
3594.44 2318
3595.01 2357
3595.57 2421
3596.14 2456
3596.71 2503
3597.27 2511
3597.84 2414
3598.40 2494
3598.97 2454
3599.54 2409
3600.10 2490
3600.67 2475
3601.24 2415
3601.80 2400
3602.37 2366
3602.94 2268
3603.50 2309
3604.07 2299
3604.64 2217
3605.20 2176
3605.77 2105
3606.34 2091
3606.90 2101
3607.47 2151
3608.04 2253
3608.60 2275
3609.17 2173
3609.74 2177
3610.30 2136
3610.87 2206
3611.44 2232
3612.01 2099
3612.57 2246
3613.14 2361
3613.71 2432
3614.28 2669
3614.84 2771
3615.41 2983
3615.98 2963
3616.55 3110
3617.11 3301
3617.68 3344
3618.25 3341
3618.82 3235
3619.39 3185
3619.95 3153
3620.52 3007
3621.09 2945
3621.66 2796
3622.23 2795
3622.79 2585
3623.36 2460
3623.93 2394
3624.50 2306
3625.07 2285
3625.63 2185
3626.20 2185
3626.77 2191
3627.34 2213
3627.91 2167
3628.48 2235
3629.05 2135
3629.61 2164
3630.18 2154
3630.75 2205
3631.32 2311
3631.89 2310
3632.46 2297
3633.03 2355
3633.60 2348
3634.16 2376
3634.73 2338
3635.30 2390
3635.87 2384
3636.44 2420
3637.01 2502
3637.58 2600
3638.15 2673
3638.72 2819
3639.29 2967
3639.86 3089
3640.43 3050
3641.00 3160
3641.57 3267
3642.14 3241
3642.71 3238
3643.27 3166
3643.84 3121
3644.41 2913
3644.98 2801
3645.55 2771
3646.12 2721
3646.69 2733
3647.26 2739
3647.83 2679
3648.40 2742
3648.97 2605
3649.54 2747
3650.12 2810
3650.69 2908
3651.26 3083
3651.83 3079
3652.40 3004
3652.97 3041
3653.54 3055
3654.11 3131
3654.68 3248
3655.25 3123
3655.82 3121
3656.39 3270
3656.96 3479
3657.53 3583
3658.10 3643
3658.67 3586
3659.25 3817
3659.82 3893
3660.39 3669
3660.96 3526
3661.53 3446
3662.10 3248
3662.67 3220
3663.24 3212
3663.81 3149
3664.39 3024
3664.96 3084
3665.53 3028
3666.10 2897
3666.67 2875
3667.24 2902
3667.81 2798
3668.39 2773
3668.96 2722
3669.53 2729
3670.10 2798
3670.67 2749
3671.25 2833
3671.82 2862
3672.39 2841
3672.96 2880
3673.53 2863
3674.11 2873
3674.68 3026
3675.25 3042
3675.82 2959
3676.39 2918
3676.97 2817
3677.54 2894
3678.11 2844
3678.68 2764
3679.26 2713
3679.83 2752
3680.40 2674
3680.97 2662
3681.55 2634
3682.12 2668
3682.69 2634
3683.27 2566
3683.84 2716
3684.41 2737
3684.98 2878
3685.56 2946
3686.13 3254
3686.70 3486
3687.28 3339
3687.85 3547
3688.42 3677
3689.00 3724
3689.57 3667
3690.14 3560
3690.72 3624
3691.29 3474
3691.86 3239
3692.44 3026
3693.01 3124
3693.58 3065
3694.16 2888
3694.73 2723
3695.31 2730
3695.88 2614
3696.45 2620
3697.03 2677
3697.60 2664
3698.18 2637
3698.75 2831
3699.32 2837
3699.90 2703
3700.47 2660
3701.05 2714
3701.62 2772
3702.19 2789
3702.77 2660
3703.34 2630
3703.92 2670
3704.49 2614
3705.07 2518
3705.64 2583
3706.22 2664
3706.79 2682
3707.37 2762
3707.94 2702
3708.51 2715
3709.09 2663
3709.66 2696
3710.24 2674
3710.81 2672
3711.39 2678
3711.96 2584
3712.54 2620
3713.11 2514
3713.69 2491
3714.27 2497
3714.84 2582
3715.42 2507
3715.99 2513
3716.57 2552
3717.14 2463
3717.72 2457
3718.29 2468
3718.87 2474
3719.44 2454
3720.02 2394
3720.60 2290
3721.17 2359
3721.75 2361
3722.32 2374
3722.90 2346
3723.47 2327
3724.05 2243
3724.63 2216
3725.20 2386
3725.78 2308
3726.36 2341
3726.93 2459
3727.51 2492
3728.08 2656
3728.66 2569
3729.24 2571
3729.81 2706
3730.39 2720
3730.97 2820
3731.54 2812
3732.12 2762
3732.70 2761
3733.27 2686
3733.85 2687
3734.43 2650
3735.00 2592
3735.58 2576
3736.16 2515
3736.73 2456
3737.31 2287
3737.89 2315
3738.47 2343
3739.04 2178
3739.62 2241
3740.20 2306
3740.77 2288
3741.35 2212
3741.93 2167
3742.51 2206
3743.08 2267
3743.66 2334
3744.24 2323
3744.82 2322
3745.39 2380
3745.97 2431
3746.55 2520
3747.13 2501
3747.71 2494
3748.28 2358
3748.86 2517
3749.44 2524
3750.02 2315
3750.59 2271
3751.17 2328
3751.75 2268
3752.33 2249
3752.91 2167
3753.49 2153
3754.06 2113
3754.64 2136
3755.22 2133
3755.80 2151
3756.38 2149
3756.96 2117
3757.53 2283
3758.11 2290
3758.69 2244
3759.27 2342
3759.85 2385
3760.43 2326
3761.01 2286
3761.59 2268
3762.17 2338
3762.74 2340
3763.32 2392
3763.90 2254
3764.48 2224
3765.06 2174
3765.64 2186
3766.22 2310
3766.80 2172
3767.38 2143
3767.96 2120
3768.54 2201
3769.12 2227
3769.70 2187
3770.27 2184
3770.85 2227
3771.43 2271
3772.01 2242
3772.59 2214
3773.17 2245
3773.75 2129
3774.33 2192
3774.91 2250
3775.49 2113
3776.07 2127
3776.65 2179
3777.23 2077
3777.81 2087
3778.39 2121
3778.97 2167
3779.55 2096
3780.13 2112
3780.71 2162
3781.29 2118
3781.88 2113
3782.46 2222
3783.04 2224
3783.62 2214
3784.20 2213
3784.78 2212
3785.36 2094
3785.94 2124
3786.52 2138
3787.10 2199
3787.68 2201
3788.26 2179
3788.84 2105
3789.43 2079
3790.01 2145
3790.59 2124
3791.17 2154
3791.75 2158
3792.33 2209
3792.91 2259
3793.49 2164
3794.08 2156
3794.66 2091
3795.24 2040
3795.82 2058
3796.40 2151
3796.98 2096
3797.56 2058
3798.15 2209
3798.73 2149
3799.31 2185
3799.89 2199
3800.47 2253
3801.06 2325
3801.64 2291
3802.22 2371
3802.80 2407
3803.38 2442
3803.97 2367
3804.55 2406
3805.13 2379
3805.71 2521
3806.29 2554
3806.88 2565
3807.46 2596
3808.04 2617
3808.62 2516
3809.21 2616
3809.79 2562
3810.37 2553
3810.95 2607
3811.54 2639
3812.12 2655
3812.70 2601
3813.29 2635
3813.87 2678
3814.45 2724
3815.03 2619
3815.62 2620
3816.20 2568
3816.78 2426
3817.37 2359
3817.95 2258
3818.53 2262
3819.12 2240
3819.70 2147
3820.28 2131
3820.87 2127
3821.45 2098
3822.03 2046
3822.62 2084
3823.20 2077
3823.78 1999
3824.37 2124
3824.95 2052
3825.54 2036
3826.12 2026
3826.70 2059
3827.29 2105
3827.87 2000
3828.46 2025
3829.04 2116
3829.62 2125
3830.21 2136
3830.79 2244
3831.38 2185
3831.96 2098
3832.54 2061
3833.13 2106
3833.71 2103
3834.30 2100
3834.88 2103
3835.47 2106
3836.05 2066
3836.64 2091
3837.22 2066
3837.81 2034
3838.39 2128
3838.98 2033
3839.56 2058
3840.15 2011
3840.73 2038
3841.31 2030
3841.90 2027
3842.49 2086
3843.07 2069
3843.66 2023
3844.24 1944
3844.83 2058
3845.41 2038
3846.00 1998
3846.58 1967
3847.17 1961
3847.75 1920
3848.34 1960
3848.92 1910
3849.51 1939
3850.10 1929
3850.68 1970
3851.27 2001
3851.85 1934
3852.44 1954
3853.02 2036
3853.61 2053
3854.20 2044
3854.78 2057
3855.37 2029
3855.95 2128
3856.54 2222
3857.13 2237
3857.71 2345
3858.30 2377
3858.89 2580
3859.47 2766
3860.06 2719
3860.64 2750
3861.23 2958
3861.82 3069
3862.40 3038
3862.99 3047
3863.58 3006
3864.16 3061
3864.75 2935
3865.34 2896
3865.92 2968
3866.51 2819
3867.10 2577
3867.69 2446
3868.27 2483
3868.86 2327
3869.45 2323
3870.03 2330
3870.62 2287
3871.21 2238
3871.80 2245
3872.38 2397
3872.97 2544
3873.56 2395
3874.15 2364
3874.73 2416
3875.32 2379
3875.91 2307
3876.50 2292
3877.08 2332
3877.67 2211
3878.26 2182
3878.85 2142
3879.43 2159
3880.02 2109
3880.61 2004
3881.20 1894
3881.79 2039
3882.37 2084
3882.96 2022
3883.55 2006
3884.14 1981
3884.73 2007
3885.32 2169
3885.90 2189
3886.49 2283
3887.08 2376
3887.67 2356
3888.26 2542
3888.85 2517
3889.44 2427
3890.02 2470
3890.61 2528
3891.20 2475
3891.79 2417
3892.38 2484
3892.97 2454
3893.56 2374
3894.15 2345
3894.74 2442
3895.32 2290
3895.91 2202
3896.50 2154
3897.09 2194
3897.68 2143
3898.27 2078
3898.86 2073
3899.45 2107
3900.04 2166
3900.63 2159
3901.22 2080
3901.81 2139
3902.40 2136
3902.99 2151
3903.58 2140
3904.17 2116
3904.76 2136
3905.35 2112
3905.94 2220
3906.53 2175
3907.12 2158
3907.71 2131
3908.30 2053
3908.89 2118
3909.48 2087
3910.07 2072
3910.66 2073
3911.25 2041
3911.84 1961
3912.43 1961
3913.02 1964
3913.61 1983
3914.20 1940
3914.79 1987
3915.38 1954
3915.97 1957
3916.56 1948
3917.15 2074
3917.74 1981
3918.33 2096
3918.92 2033
3919.52 2059
3920.11 2016
3920.70 2009
3921.29 1994
3921.88 2016
3922.47 1967
3923.06 1932
3923.65 1982
3924.24 1890
3924.84 1964
3925.43 1938
3926.02 1912
3926.61 1957
3927.20 1929
3927.79 1901
3928.38 1912
3928.98 1971
3929.57 1944
3930.16 1893
3930.75 1764
3931.34 1887
3931.93 1889
3932.53 1890
3933.12 1843
3933.71 1862
3934.30 1905
3934.89 1864
3935.49 1799
3936.08 1785
3936.67 1882
3937.26 1831
3937.86 1886
3938.45 1825
3939.04 1878
3939.63 1911
3940.23 1880
3940.82 1968
3941.41 1931
3942.00 1908
3942.60 1907
3943.19 1905
3943.78 1880
3944.37 1911
3944.97 1932
3945.56 1930
3946.15 2033
3946.75 1971
3947.34 1922
3947.93 1919
3948.52 1939
3949.12 1932
3949.71 1957
3950.30 1922
3950.90 1921
3951.49 1931
3952.08 1947
3952.68 1995
3953.27 1929
3953.86 1983
3954.46 2007
3955.05 2095
3955.65 2011
3956.24 2070
3956.83 2058
3957.43 2116
3958.02 2090
3958.61 2014
3959.21 2057
3959.80 1983
3960.40 2036
3960.99 1851
3961.58 1897
3962.18 1987
3962.77 1945
3963.37 2013
3963.96 2053
3964.55 2016
3965.15 2024
3965.74 2041
3966.34 2161
3966.93 2135
3967.53 1987
3968.12 2027
3968.72 2040
3969.31 2027
3969.91 1974
3970.50 2086
3971.10 2108
3971.69 2002
3972.28 1931
3972.88 1984
3973.47 1964
3974.07 1971
3974.66 1969
3975.26 2022
3975.85 2092
3976.45 2018
3977.05 1993
3977.64 1896
3978.24 1970
3978.83 1897
3979.43 1925
3980.02 1888
3980.62 1990
3981.21 1959
3981.81 1974
3982.40 1998
3983.00 2040
3983.60 2027
3984.19 2134
3984.79 2108
3985.38 2070
3985.98 2067
3986.58 2038
3987.17 2130
3987.77 2155
3988.36 2232
3988.96 2189
3989.56 2205
3990.15 2165
3990.75 2189
3991.34 2177
3991.94 2170
3992.54 2303
3993.13 2463
3993.73 2271
3994.33 2201
3994.92 2307
3995.52 2188
3996.12 2196
3996.71 2250
3997.31 2200
3997.91 2081
3998.50 2112
3999.10 2130
3999.70 2136
4000.29 2116
4000.89 2081
4001.49 2040
4002.09 2085
4002.68 2106
4003.28 2092
4003.88 2168
4004.47 2058
4005.07 2158
4005.67 2203
4006.27 2232
4006.86 2194
4007.46 2170
4008.06 2138
4008.66 2174
4009.25 2267
4009.85 2175
4010.45 2242
4011.05 2186
4011.64 2221
4012.24 2231
4012.84 2276
4013.44 2324
4014.04 2347
4014.63 2319
4015.23 2470
4015.83 2417
4016.43 2529
4017.03 2530
4017.63 2493
4018.22 2460
4018.82 2440
4019.42 2304
4020.02 2290
4020.62 2251
4021.22 2202
4021.81 2131
4022.41 2124
4023.01 2088
4023.61 2091
4024.21 2119
4024.81 2110
4025.41 2139
4026.01 2146
4026.60 2156
4027.20 2136
4027.80 2209
4028.40 2122
4029.00 2133
4029.60 2194
4030.20 2191
4030.80 2063
4031.40 2074
4032.00 2144
4032.60 2104
4033.20 2203
4033.80 2214
4034.39 2160
4034.99 2116
4035.59 2157
4036.19 2203
4036.79 2253
4037.39 2196
4037.99 2117
4038.59 2121
4039.19 2037
4039.79 2024
4040.39 2003
4040.99 1985
4041.59 1953
4042.19 1968
4042.79 1989
4043.39 1923
4043.99 1989
4044.59 2037
4045.19 1989
4045.79 1972
4046.39 1948
4046.99 2027
4047.60 1958
4048.20 2010
4048.80 2065
4049.40 2174
4050.00 2250
4050.60 2302
4051.20 2229
4051.80 2188
4052.40 2143
4053.00 2135
4053.60 2181
4054.20 2120
4054.80 2150
4055.41 2096
4056.01 2103
4056.61 1960
4057.21 1969
4057.81 1909
4058.41 1896
4059.01 1845
4059.61 1853
4060.22 1782
4060.82 1786
4061.42 1736
4062.02 1754
4062.62 1749
4063.22 1839
4063.82 1767
4064.43 1733
4065.03 1788
4065.63 1758
4066.23 1720
4066.83 1775
4067.44 1768
4068.04 1752
4068.64 1772
4069.24 1833
4069.84 1723
4070.45 1740
4071.05 1745
4071.65 1690
4072.25 1769
4072.86 1795
4073.46 1847
4074.06 1916
4074.66 1823
4075.27 1848
4075.87 1915
4076.47 1838
4077.07 1783
4077.68 1787
4078.28 1839
4078.88 1798
4079.48 1786
4080.09 1829
4080.69 1780
4081.29 1698
4081.90 1762
4082.50 1732
4083.10 1807
4083.71 1752
4084.31 1802
4084.91 1824
4085.52 1701
4086.12 1846
4086.72 1799
4087.33 1882
4087.93 1874
4088.53 1809
4089.14 1789
4089.74 1786
4090.34 1722
4090.95 1847
4091.55 1837
4092.15 1890
4092.76 1844
4093.36 1815
4093.97 1731
4094.57 1800
4095.17 1762
4095.78 1780
4096.38 1723
4096.99 1859
4097.59 1865
4098.19 1826
4098.80 1711
4099.40 1796
4100.01 1771
4100.61 1746
4101.22 1820
4101.82 1799
4102.43 1726
4103.03 1735
4103.63 1701
4104.24 1763
4104.84 1783
4105.45 1702
4106.05 1752
4106.66 1713
4107.26 1686
4107.87 1722
4108.47 1676
4109.08 1766
4109.68 1746
4110.29 1753
4110.89 1714
4111.50 1706
4112.10 1780
4112.71 1836
4113.31 1838
4113.92 1807
4114.53 1797
4115.13 1782
4115.74 1799
4116.34 1780
4116.95 1739
4117.55 1767
4118.16 1847
4118.76 1852
4119.37 1837
4119.98 1806
4120.58 1910
4121.19 1893
4121.79 1860
4122.40 1896
4123.01 1840
4123.61 1838
4124.22 1825
4124.82 1856
4125.43 1865
4126.04 1876
4126.64 1846
4127.25 1875
4127.86 1858
4128.46 1876
4129.07 1875
4129.68 1936
4130.28 1896
4130.89 1921
4131.50 1918
4132.10 1990
4132.71 1954
4133.32 1961
4133.92 2070
4134.53 2033
4135.14 2105
4135.74 2057
4136.35 2146
4136.96 2234
4137.56 2265
4138.17 2253
4138.78 2412
4139.39 2388
4139.99 2339
4140.60 2322
4141.21 2458
4141.82 2366
4142.42 2353
4143.03 2216
4143.64 2287
4144.25 2243
4144.85 2155
4145.46 2066
4146.07 2005
4146.68 1955
4147.28 1858
4147.89 1905
4148.50 1854
4149.11 1882
4149.72 1863
4150.32 1869
4150.93 1820
4151.54 1841
4152.15 1846
4152.76 1833
4153.37 1822
4153.97 1806
4154.58 1738
4155.19 1767
4155.80 1786
4156.41 1749
4157.02 1765
4157.62 1728
4158.23 1725
4158.84 1780
4159.45 1789
4160.06 1792
4160.67 1843
4161.28 1861
4161.89 1808
4162.49 1998
4163.10 2001
4163.71 2025
4164.32 2016
4164.93 2121
4165.54 2152
4166.15 2114
4166.76 2108
4167.37 2008
4167.98 2086
4168.59 2118
4169.20 2009
4169.81 2033
4170.42 2142
4171.02 2071
4171.63 2042
4172.24 2065
4172.85 2041
4173.46 1931
4174.07 2080
4174.68 2070
4175.29 2083
4175.90 2038
4176.51 1995
4177.12 1948
4177.73 1892
4178.34 1882
4178.95 1949
4179.56 1892
4180.17 1910
4180.78 1907
4181.39 1949
4182.00 1851
4182.61 1835
4183.23 1868
4183.84 1805
4184.45 1848
4185.06 1844
4185.67 1799
4186.28 1886
4186.89 1851
4187.50 1818
4188.11 1912
4188.72 1961
4189.33 1951
4189.94 1959
4190.55 2147
4191.17 2181
4191.78 2235
4192.39 2296
4193.00 2319
4193.61 2323
4194.22 2377
4194.83 2475
4195.44 2398
4196.06 2350
4196.67 2346
4197.28 2428
4197.89 2325
4198.50 2312
4199.11 2239
4199.72 2178
4200.34 2092
4200.95 2042
4201.56 2133
4202.17 2069
4202.78 1951
4203.40 1940
4204.01 1941
4204.62 2014
4205.23 1994
4205.84 1983
4206.46 1976
4207.07 1992
4207.68 1984
4208.29 1973
4208.90 2018
4209.52 1859
4210.13 1881
4210.74 1987
4211.35 2073
4211.97 2039
4212.58 2097
4213.19 2063
4213.80 2026
4214.42 2144
4215.03 2252
4215.64 2274
4216.26 2236
4216.87 2297
4217.48 2379
4218.09 2457
4218.71 2551
4219.32 2531
4219.93 2607
4220.55 2749
4221.16 2767
4221.77 2784
4222.39 2861
4223.00 2941
4223.61 2848
4224.23 2868
4224.84 2909
4225.45 3031
4226.07 3193
4226.68 3248
4227.30 3245
4227.91 3228
4228.52 3214
4229.14 3269
4229.75 3248
4230.36 3292
4230.98 3265
4231.59 3238
4232.21 3333
4232.82 3479
4233.43 3669
4234.05 3771
4234.66 3716
4235.28 3729
4235.89 3733
4236.51 3681
4237.12 3460
4237.73 3162
4238.35 3069
4238.96 2936
4239.58 2693
4240.19 2698
4240.81 2461
4241.42 2520
4242.04 2501
4242.65 2428
4243.27 2371
4243.88 2243
4244.50 2366
4245.11 2470
4245.73 2465
4246.34 2489
4246.96 2453
4247.57 2402
4248.19 2359
4248.80 2431
4249.42 2397
4250.03 2323
4250.65 2378
4251.26 2300
4251.88 2274
4252.49 2241
4253.11 2268
4253.72 2256
4254.34 2083
4254.96 2229
4255.57 2208
4256.19 2221
4256.80 2059
4257.42 2095
4258.03 2162
4258.65 2077
4259.27 2077
4259.88 2000
4260.50 2001
4261.12 2088
4261.73 2029
4262.35 2003
4262.96 2030
4263.58 2095
4264.20 2108
4264.81 2100
4265.43 2070
4266.05 2126
4266.66 2140
4267.28 2156
4267.90 2133
4268.51 2104
4269.13 2180
4269.75 2127
4270.36 2097
4270.98 2165
4271.60 2154
4272.21 2124
4272.83 2200
4273.45 2203
4274.06 2177
4274.68 2179
4275.30 2160
4275.92 2222
4276.53 2114
4277.15 2153
4277.77 2140
4278.38 2160
4279.00 2126
4279.62 1991
4280.24 1955
4280.85 2027
4281.47 1914
4282.09 1903
4282.71 1966
4283.32 1855
4283.94 1916
4284.56 1935
4285.18 1889
4285.80 1934
4286.41 1858
4287.03 1873
4287.65 1889
4288.27 1918
4288.89 1918
4289.50 1860
4290.12 1841
4290.74 1811
4291.36 1759
4291.98 1818
4292.60 1874
4293.21 1813
4293.83 1855
4294.45 1921
4295.07 1858
4295.69 1860
4296.31 1874
4296.93 1780
4297.54 1755
4298.16 1804
4298.78 1741
4299.40 1789
4300.02 1776
4300.64 1835
4301.26 1847
4301.88 1854
4302.50 1840
4303.12 1894
4303.73 1930
4304.35 1923
4304.97 2059
4305.59 1991
4306.21 1969
4306.83 1922
4307.45 1869
4308.07 1981
4308.69 1961
4309.31 1958
4309.93 1935
4310.55 1923
4311.17 1873
4311.79 1881
4312.41 1957
4313.03 2015
4313.65 1945
4314.27 1943
4314.89 1930
4315.51 1960
4316.13 1952
4316.75 1950
4317.37 2049
4317.99 2099
4318.61 2090
4319.23 2026
4319.85 2137
4320.47 2085
4321.09 2220
4321.71 2361
4322.33 2329
4322.95 2388
4323.57 2396
4324.19 2462
4324.81 2500
4325.43 2445
4326.05 2384
4326.68 2342
4327.30 2227
4327.92 2220
4328.54 2166
4329.16 2138
4329.78 2137
4330.40 2190
4331.02 2165
4331.64 2106
4332.26 2038
4332.89 2060
4333.51 2128
4334.13 2210
4334.75 2268
4335.37 2360
4335.99 2462
4336.61 2472
4337.24 2624
4337.86 2642
4338.48 2619
4339.10 2534
4339.72 2530
4340.34 2471
4340.97 2612
4341.59 2598
4342.21 2567
4342.83 2746
4343.45 2924
4344.08 3128
4344.70 3380
4345.32 3704
4345.94 3843
4346.57 3783
4347.19 3881
4347.81 3663
4348.43 3570
4349.05 3141
4349.68 3118
4350.30 2940
4350.92 2593
4351.54 2462
4352.17 2472
4352.79 2389
4353.41 2183
4354.04 2222
4354.66 2253
4355.28 2304
4355.90 2232
4356.53 2118
4357.15 2039
4357.77 2088
4358.40 2099
4359.02 2165
4359.64 2274
4360.27 2174
4360.89 2063
4361.51 2093
4362.14 2151
4362.76 2214
4363.38 2178
4364.01 2090
4364.63 2193
4365.25 2097
4365.88 2026
4366.50 2066
4367.12 2052
4367.75 1986
4368.37 2018
4369.00 1944
4369.62 2015
4370.24 1947
4370.87 1870
4371.49 1899
4372.12 1841
4372.74 1840
4373.36 1936
4373.99 1962
4374.61 1883
4375.24 1987
4375.86 1994
4376.49 2108
4377.11 2066
4377.73 2290
4378.36 2322
4378.98 2178
4379.61 2213
4380.23 2304
4380.86 2298
4381.48 2204
4382.11 2212
4382.73 2185
4383.36 2124
4383.98 2072
4384.61 2037
4385.23 2004
4385.86 1993
4386.48 1947
4387.11 1892
4387.73 1879
4388.36 1935
4388.98 1937
4389.61 1929
4390.23 1833
4390.86 1985
4391.48 1946
4392.11 1929
4392.74 1885
4393.36 2009
4393.99 2073
4394.61 2010
4395.24 1993
4395.86 2048
4396.49 2082
4397.12 2032
4397.74 2053
4398.37 1977
4398.99 2014
4399.62 2036
4400.25 1987
4400.87 2001
4401.50 1991
4402.12 1954
4402.75 1892
4403.38 1888
4404.00 1880
4404.63 1960
4405.26 1972
4405.88 1995
4406.51 2077
4407.14 1975
4407.76 1867
4408.39 1983
4409.02 1960
4409.64 1927
4410.27 1948
4410.90 1941
4411.52 1844
4412.15 1817
4412.78 1876
4413.40 1838
4414.03 1812
4414.66 1766
4415.29 1843
4415.91 1854
4416.54 1881
4417.17 1811
4417.79 1770
4418.42 1851
4419.05 1868
4419.68 1881
4420.30 1854
4420.93 1803
4421.56 1744
4422.19 1678
4422.81 1695
4423.44 1680
4424.07 1640
4424.70 1679
4425.33 1652
4425.95 1599
4426.58 1651
4427.21 1656
4427.84 1659
4428.47 1560
4429.09 1671
4429.72 1640
4430.35 1627
4430.98 1678
4431.61 1812
4432.23 1724
4432.86 1733
4433.49 1725
4434.12 1770
4434.75 1752
4435.38 1753
4436.01 1664
4436.63 1710
4437.26 1737
4437.89 1687
4438.52 1758
4439.15 1715
4439.78 1800
4440.41 1672
4441.04 1661
4441.67 1700
4442.29 1753
4442.92 1712
4443.55 1686
4444.18 1791
4444.81 1854
4445.44 1915
4446.07 1833
4446.70 1805
4447.33 1902
4447.96 1893
4448.59 1868
4449.22 1890
4449.85 1846
4450.48 1930
4451.11 1865
4451.74 1787
4452.37 1755
4453.00 1801
4453.63 1818
4454.26 1804
4454.89 1804
4455.52 1773
4456.15 1758
4456.78 1764
4457.41 1870
4458.04 1771
4458.67 1756
4459.30 1694
4459.93 1680
4460.56 1656
4461.19 1624
4461.82 1567
4462.45 1527
4463.08 1606
4463.71 1669
4464.34 1610
4464.97 1584
4465.60 1533
4466.23 1572
4466.86 1619
4467.49 1609
4468.12 1580
4468.76 1552
4469.39 1556
4470.02 1631
4470.65 1562
4471.28 1576
4471.91 1578
4472.54 1629
4473.17 1642
4473.80 1559
4474.44 1564
4475.07 1537
4475.70 1574
4476.33 1716
4476.96 1754
4477.59 1672
4478.22 1657
4478.86 1702
4479.49 1664
4480.12 1653
4480.75 1737
4481.38 1702
4482.02 1729
4482.65 1713
4483.28 1715
4483.91 1772
4484.54 1836
4485.18 1813
4485.81 1752
4486.44 1802
4487.07 1843
4487.70 1790
4488.34 1733
4488.97 1657
4489.60 1731
4490.23 1787
4490.87 1748
4491.50 1773
4492.13 1746
4492.76 1731
4493.40 1715
4494.03 1716
4494.66 1700
4495.30 1815
4495.93 1767
4496.56 1736
4497.19 1720
4497.83 1709
4498.46 1799
4499.09 1807
4499.73 1891
4500.36 1992
4500.99 1945
4501.63 1991
4502.26 1927
4502.89 1948
4503.53 1948
4504.16 1869
4504.79 1864
4505.43 1802
4506.06 1822
4506.69 1825
4507.33 1755
4507.96 1729
4508.59 1860
4509.23 1850
4509.86 1817
4510.50 1774
4511.13 1777
4511.76 1748
4512.40 1745
4513.03 1783
4513.67 1725
4514.30 1718
4514.93 1679
4515.57 1699
4516.20 1715
4516.84 1756
4517.47 1708
4518.11 1678
4518.74 1655
4519.37 1707
4520.01 1771
4520.64 1722
4521.28 1758
4521.91 1741
4522.55 1806
4523.18 1755
4523.82 1843
4524.45 1854
4525.09 1847
4525.72 1859
4526.36 2036
4526.99 2147
4527.63 2192
4528.26 2338
4528.90 2568
4529.53 2782
4530.17 2881
4530.80 2961
4531.44 3016
4532.07 3032
4532.71 3028
4533.34 2898
4533.98 2777
4534.62 2627
4535.25 2490
4535.89 2312
4536.52 2221
4537.16 2053
4537.79 1958
4538.43 1954
4539.07 1955
4539.70 1855
4540.34 1864
4540.97 1765
4541.61 1702
4542.25 1758
4542.88 1682
4543.52 1753
4544.15 1712
4544.79 1739
4545.43 1687
4546.06 1813
4546.70 1781
4547.34 1748
4547.97 1779
4548.61 1695
4549.25 1767
4549.88 1681
4550.52 1756
4551.16 1730
4551.79 1694
4552.43 1707
4553.07 1770
4553.70 1734
4554.34 1747
4554.98 1756
4555.61 1737
4556.25 1708
4556.89 1720
4557.53 1713
4558.16 1708
4558.80 1683
4559.44 1593
4560.07 1608
4560.71 1691
4561.35 1712
4561.99 1691
4562.62 1698
4563.26 1687
4563.90 1749
4564.54 1716
4565.18 1684
4565.81 1683
4566.45 1694
4567.09 1788
4567.73 1733
4568.36 1722
4569.00 1813
4569.64 1767
4570.28 1685
4570.92 1752
4571.55 1730
4572.19 1653
4572.83 1690
4573.47 1721
4574.11 1781
4574.75 1668
4575.38 1653
4576.02 1691
4576.66 1689
4577.30 1659
4577.94 1635
4578.58 1671
4579.22 1685
4579.85 1676
4580.49 1642
4581.13 1689
4581.77 1703
4582.41 1712
4583.05 1757
4583.69 1760
4584.33 1758
4584.97 1722
4585.61 1726
4586.24 1752
4586.88 1755
4587.52 1707
4588.16 1753
4588.80 1918
4589.44 1940
4590.08 1884
4590.72 2066
4591.36 2080
4592.00 2002
4592.64 2005
4593.28 2013
4593.92 1956
4594.56 1912
4595.20 1819
4595.84 1826
4596.48 1796
4597.12 1741
4597.76 1748
4598.40 1750
4599.04 1820
4599.68 1763
4600.32 1753
4600.96 1743
4601.60 1849
4602.24 1917
4602.88 1854
4603.52 1894
4604.16 2006
4604.80 1921
4605.44 1942
4606.08 2037
4606.72 1889
4607.36 1916
4608.00 1940
4608.64 2011
4609.28 2000
4609.93 1928
4610.57 1917
4611.21 1882
4611.85 1847
4612.49 1860
4613.13 1843
4613.77 1785
4614.41 1790
4615.05 1687
4615.69 1704
4616.34 1701
4616.98 1692
4617.62 1783
4618.26 1705
4618.90 1680
4619.54 1722
4620.18 1740
4620.83 1658
4621.47 1695
4622.11 1695
4622.75 1770
4623.39 1720
4624.03 1651
4624.68 1738
4625.32 1681
4625.96 1667
4626.60 1743
4627.24 1680
4627.89 1693
4628.53 1652
4629.17 1657
4629.81 1730
4630.45 1752
4631.10 1786
4631.74 1859
4632.38 1831
4633.02 1899
4633.67 1983
4634.31 1925
4634.95 1883
4635.59 1867
4636.24 1969
4636.88 2030
4637.52 2001
4638.17 2042
4638.81 1983
4639.45 1935
4640.09 2010
4640.74 1915
4641.38 1884
4642.02 1912
4642.67 1853
4643.31 1868
4643.95 1831
4644.60 1839
4645.24 1796
4645.88 1756
4646.53 1836
4647.17 1819
4647.81 1774
4648.46 1813
4649.10 1935
4649.74 2055
4650.39 2041
4651.03 2100
4651.67 2098
4652.32 2179
4652.96 2214
4653.61 2200
4654.25 2077
4654.89 2066
4655.54 2054
4656.18 2058
4656.83 1905
4657.47 1778
4658.11 1823
4658.76 1785
4659.40 1759
4660.05 1753
4660.69 1768
4661.33 1766
4661.98 1678
4662.62 1723
4663.27 1698
4663.91 1652
4664.56 1680
4665.20 1657
4665.85 1604
4666.49 1609
4667.14 1621
4667.78 1584
4668.43 1575
4669.07 1589
4669.72 1630
4670.36 1605
4671.01 1538
4671.65 1589
4672.30 1610
4672.94 1611
4673.59 1687
4674.23 1640
4674.88 1620
4675.52 1576
4676.17 1627
4676.81 1668
4677.46 1582
4678.10 1540
4678.75 1641
4679.40 1644
4680.04 1686
4680.69 1621
4681.33 1615
4681.98 1668
4682.62 1746
4683.27 1800
4683.92 1768
4684.56 1757
4685.21 1799
4685.85 1764
4686.50 1832
4687.15 1740
4687.79 1696
4688.44 1680
4689.09 1618
4689.73 1674
4690.38 1655
4691.02 1658
4691.67 1605
4692.32 1600
4692.96 1617
4693.61 1715
4694.26 1721
4694.90 1780
4695.55 1760
4696.20 1822
4696.84 1920
4697.49 1845
4698.14 1877
4698.78 1840
4699.43 1854
4700.08 1849
4700.73 1810
4701.37 1741
4702.02 1751
4702.67 1695
4703.31 1698
4703.96 1684
4704.61 1700
4705.26 1692
4705.90 1733
4706.55 1756
4707.20 1696
4707.85 1691
4708.49 1722
4709.14 1730
4709.79 1728
4710.44 1668
4711.09 1736
4711.73 1741
4712.38 1726
4713.03 1657
4713.68 1649
4714.33 1718
4714.97 1709
4715.62 1734
4716.27 1741
4716.92 1779
4717.57 1712
4718.21 1732
4718.86 1669
4719.51 1716
4720.16 1740
4720.81 1759
4721.46 1851
4722.11 1921
4722.75 1871
4723.40 1809
4724.05 1824
4724.70 1796
4725.35 1779
4726.00 1762
4726.65 1830
4727.30 1862
4727.94 1782
4728.59 1801
4729.24 1762
4729.89 1794
4730.54 1784
4731.19 1694
4731.84 1686
4732.49 1702
4733.14 1673
4733.79 1633
4734.44 1660
4735.09 1761
4735.74 1678
4736.38 1695
4737.03 1784
4737.68 1804
4738.33 1767
4738.98 1726
4739.63 1746
4740.28 1748
4740.93 1822
4741.58 1750
4742.23 1769
4742.88 1782
4743.53 1729
4744.18 1814
4744.83 1824
4745.48 1798
4746.13 1846
4746.78 1769
4747.43 1782
4748.08 1745
4748.73 1839
4749.39 1933
4750.04 1919
4750.69 1952
4751.34 1991
4751.99 2018
4752.64 2009
4753.29 2033
4753.94 2076
4754.59 2028
4755.24 2026
4755.89 1980
4756.54 1918
4757.19 1846
4757.84 1815
4758.50 1838
4759.15 1807
4759.80 1747
4760.45 1857
4761.10 1862
4761.75 1884
4762.40 1848
4763.05 1983
4763.71 1924
4764.36 1994
4765.01 2095
4765.66 2118
4766.31 2105
4766.96 2217
4767.62 2118
4768.27 2037
4768.92 2038
4769.57 1960
4770.22 1993
4770.87 1977
4771.53 1938
4772.18 1871
4772.83 1764
4773.48 1812
4774.13 1773
4774.79 1778
4775.44 1810
4776.09 1756
4776.74 1790
4777.40 1874
4778.05 1897
4778.70 1894
4779.35 1811
4780.01 1933
4780.66 1905
4781.31 1905
4781.96 1885
4782.62 1888
4783.27 1828
4783.92 1847
4784.57 1790
4785.23 1869
4785.88 1842
4786.53 1759
4787.19 1760
4787.84 1785
4788.49 1759
4789.15 1722
4789.80 1772
4790.45 1761
4791.11 1859
4791.76 1779
4792.41 1773
4793.07 1747
4793.72 1789
4794.37 1845
4795.03 1792
4795.68 1775
4796.33 1658
4796.99 1701
4797.64 1718
4798.29 1725
4798.95 1850
4799.60 1726
4800.26 1687
4800.91 1800
4801.56 1756
4802.22 1734
4802.87 1713
4803.53 1753
4804.18 1836
4804.83 1841
4805.49 1797
4806.14 1820
4806.80 1845
4807.45 1759
4808.11 1830
4808.76 1734
4809.42 1689
4810.07 1743
4810.72 1759
4811.38 1854
4812.03 1840
4812.69 1833
4813.34 1846
4814.00 1818
4814.65 1805
4815.31 1885
4815.96 1876
4816.62 1915
4817.27 1965
4817.93 2027
4818.58 2056
4819.24 2026
4819.89 2007
4820.55 2067
4821.20 2134
4821.86 2144
4822.52 2237
4823.17 2254
4823.83 2333
4824.48 2397
4825.14 2369
4825.79 2336
4826.45 2320
4827.10 2252
4827.76 2185
4828.42 2167
4829.07 2223
4829.73 2109
4830.38 2175
4831.04 2162
4831.70 2197
4832.35 2199
4833.01 2300
4833.66 2270
4834.32 2400
4834.98 2438
4835.63 2637
4836.29 2678
4836.95 2645
4837.60 2653
4838.26 2759
4838.92 2796
4839.57 2604
4840.23 2632
4840.89 2521
4841.54 2424
4842.20 2377
4842.86 2344
4843.51 2354
4844.17 2450
4844.83 2424
4845.48 2446
4846.14 2359
4846.80 2412
4847.45 2452
4848.11 2520
4848.77 2502
4849.43 2400
4850.08 2388
4850.74 2497
4851.40 2492
4852.06 2474
4852.71 2485
4853.37 2464
4854.03 2406
4854.69 2488
4855.34 2549
4856.00 2507
4856.66 2631
4857.32 2802
4857.97 2805
4858.63 2861
4859.29 2871
4859.95 2900
4860.61 2781
4861.26 2695
4861.92 2603
4862.58 2595
4863.24 2686
4863.90 2601
4864.55 2603
4865.21 2698
4865.87 2593
4866.53 2552
4867.19 2653
4867.85 2614
4868.51 2663
4869.16 2528
4869.82 2520
4870.48 2490
4871.14 2423
4871.80 2431
4872.46 2433
4873.12 2410
4873.78 2297
4874.43 2272
4875.09 2275
4875.75 2309
4876.41 2205
4877.07 2249
4877.73 2291
4878.39 2330
4879.05 2300
4879.71 2346
4880.37 2326
4881.03 2159
4881.69 2135
4882.34 2145
4883.00 2039
4883.66 2171
4884.32 2146
4884.98 2052
4885.64 2103
4886.30 2148
4886.96 2133
4887.62 2207
4888.28 2231
4888.94 2292
4889.60 2378
4890.26 2484
4890.92 2522
4891.58 2576
4892.24 2413
4892.90 2356
4893.56 2223
4894.22 2209
4894.88 2291
4895.54 2174
4896.20 2141
4896.86 2164
4897.52 2207
4898.19 2247
4898.85 2210
4899.51 2299
4900.17 2380
4900.83 2307
4901.49 2302
4902.15 2244
4902.81 2181
4903.47 2147
4904.13 2097
4904.79 2069
4905.45 1977
4906.12 1964
4906.78 2020
4907.44 1923
4908.10 1858
4908.76 1929
4909.42 1914
4910.08 1895
4910.74 1842
4911.41 1808
4912.07 1846
4912.73 1848
4913.39 1790
4914.05 1810
4914.71 1834
4915.38 1764
4916.04 1728
4916.70 1696
4917.36 1738
4918.02 1633
4918.68 1707
4919.35 1678
4920.01 1711
4920.67 1701
4921.33 1737
4921.99 1684
4922.66 1672
4923.32 1658
4923.98 1648
4924.64 1627
4925.31 1660
4925.97 1656
4926.63 1647
4927.29 1697
4927.96 1728
4928.62 1722
4929.28 1683
4929.94 1749
4930.61 1833
4931.27 1731
4931.93 1736
4932.59 1785
4933.26 1833
4933.92 1764
4934.58 1807
4935.25 1819
4935.91 1828
4936.57 1696
4937.24 1758
4937.90 1789
4938.56 1725
4939.23 1710
4939.89 1647
4940.55 1758
4941.22 1745
4941.88 1722
4942.54 1672
4943.21 1688
4943.87 1628
4944.53 1682
4945.20 1613
4945.86 1706
4946.52 1717
4947.19 1639
4947.85 1631
4948.52 1625
4949.18 1595
4949.84 1605
4950.51 1559
4951.17 1603
4951.84 1619
4952.50 1645
4953.17 1562
4953.83 1553
4954.49 1620
4955.16 1582
4955.82 1582
4956.49 1605
4957.15 1637
4957.82 1587
4958.48 1586
4959.15 1621
4959.81 1633
4960.47 1642
4961.14 1632
4961.80 1673
4962.47 1703
4963.13 1661
4963.80 1748
4964.46 1768
4965.13 1713
4965.79 1735
4966.46 1705
4967.12 1688
4967.79 1629
4968.45 1670
4969.12 1658
4969.79 1672
4970.45 1634
4971.12 1600
4971.78 1647
4972.45 1662
4973.11 1633
4973.78 1668
4974.44 1697
4975.11 1703
4975.78 1627
4976.44 1629
4977.11 1668
4977.77 1619
4978.44 1640
4979.11 1610
4979.77 1633
4980.44 1680
4981.10 1710
4981.77 1682
4982.44 1644
4983.10 1645
4983.77 1663
4984.43 1691
4985.10 1733
4985.77 1645
4986.43 1606
4987.10 1650
4987.77 1730
4988.43 1587
4989.10 1573
4989.77 1621
4990.43 1595
4991.10 1618
4991.77 1501
4992.43 1525
4993.10 1520
4993.77 1506
4994.43 1584
4995.10 1626
4995.77 1617
4996.44 1554
4997.10 1558
4997.77 1516
4998.44 1548
4999.10 1531
4999.77 1532
5000.44 1563
5001.11 1588
5001.77 1628
5002.44 1635
5003.11 1573
5003.78 1571
5004.44 1647
5005.11 1674
5005.78 1679
5006.45 1703
5007.12 1741
5007.78 1711
5008.45 1758
5009.12 1773
5009.79 1766
5010.46 1665
5011.12 1704
5011.79 1741
5012.46 1678
5013.13 1731
5013.80 1719
5014.47 1767
5015.13 1762
5015.80 1798
5016.47 1828
5017.14 1870
5017.81 2030
5018.48 2209
5019.14 2301
5019.81 2558
5020.48 2717
5021.15 2848
5021.82 3140
5022.49 3217
5023.16 3159
5023.83 3115
5024.50 2980
5025.16 2922
5025.83 2787
5026.50 2559
5027.17 2382
5027.84 2243
5028.51 2027
5029.18 1902
5029.85 1801
5030.52 1758
5031.19 1699
5031.86 1803
5032.53 1730
5033.20 1633
5033.87 1586
5034.54 1592
5035.21 1613
5035.88 1607
5036.54 1568
5037.21 1546
5037.88 1595
5038.55 1521
5039.22 1542
5039.89 1501
5040.56 1572
5041.23 1554
5041.90 1539
5042.58 1587
5043.25 1644
5043.92 1615
5044.59 1596
5045.26 1611
5045.93 1667
5046.60 1631
5047.27 1657
5047.94 1664
5048.61 1651
5049.28 1716
5049.95 1634
5050.62 1605
5051.29 1543
5051.96 1560
5052.63 1546
5053.30 1582
5053.98 1509
5054.65 1552
5055.32 1583
5055.99 1648
5056.66 1679
5057.33 1564
5058.00 1538
5058.67 1591
5059.34 1647
5060.02 1634
5060.69 1641
5061.36 1658
5062.03 1620
5062.70 1647
5063.37 1638
5064.04 1635
5064.72 1541
5065.39 1566
5066.06 1632
5066.73 1553
5067.40 1570
5068.08 1654
5068.75 1573
5069.42 1584
5070.09 1628
5070.76 1553
5071.44 1621
5072.11 1652
5072.78 1660
5073.45 1565
5074.12 1638
5074.80 1678
5075.47 1683
5076.14 1670
5076.81 1687
5077.49 1742
5078.16 1750
5078.83 1708
5079.50 1786
5080.18 1662
5080.85 1575
5081.52 1657
5082.20 1714
5082.87 1628
5083.54 1651
5084.21 1615
5084.89 1619
5085.56 1545
5086.23 1589
5086.91 1651
5087.58 1675
5088.25 1760
5088.93 1862
5089.60 1825
5090.27 1766
5090.95 1878
5091.62 1830
5092.29 1845
5092.97 1758
5093.64 1814
5094.31 1765
5094.99 1676
5095.66 1679
5096.34 1705
5097.01 1618
5097.68 1649
5098.36 1599
5099.03 1648
5099.70 1624
5100.38 1601
5101.05 1582
5101.73 1595
5102.40 1687
5103.08 1726
5103.75 1692
5104.42 1722
5105.10 1769
5105.77 1727
5106.45 1714
5107.12 1716
5107.80 1793
5108.47 1687
5109.15 1588
5109.82 1659
5110.49 1625
5111.17 1556
5111.84 1574
5112.52 1574
5113.19 1676
5113.87 1644
5114.54 1603
5115.22 1619
5115.89 1637
5116.57 1782
5117.24 1863
5117.92 1867
5118.59 1864
5119.27 1907
5119.94 2018
5120.62 1966
5121.30 1880
5121.97 1790
5122.65 1786
5123.32 1662
5124.00 1597
5124.67 1614
5125.35 1745
5126.02 1556
5126.70 1519
5127.38 1571
5128.05 1577
5128.73 1593
5129.40 1650
5130.08 1630
5130.76 1643
5131.43 1673
5132.11 1604
5132.78 1630
5133.46 1640
5134.14 1725
5134.81 1635
5135.49 1675
5136.17 1707
5136.84 1630
5137.52 1643
5138.20 1620
5138.87 1598
5139.55 1607
5140.22 1588
5140.90 1655
5141.58 1654
5142.26 1599
5142.93 1507
5143.61 1510
5144.29 1522
5144.96 1493
5145.64 1523
5146.32 1469
5146.99 1403
5147.67 1445
5148.35 1471
5149.03 1449
5149.70 1557
5150.38 1542
5151.06 1549
5151.73 1514
5152.41 1500
5153.09 1482
5153.77 1380
5154.44 1466
5155.12 1409
5155.80 1467
5156.48 1391
5157.16 1459
5157.83 1465
5158.51 1494
5159.19 1449
5159.87 1412
5160.55 1477
5161.22 1474
5161.90 1436
5162.58 1442
5163.26 1582
5163.94 1529
5164.61 1557
5165.29 1530
5165.97 1595
5166.65 1496
5167.33 1535
5168.01 1626
5168.68 1503
5169.36 1491
5170.04 1507
5170.72 1556
5171.40 1489
5172.08 1476
5172.76 1457
5173.44 1463
5174.11 1466
5174.79 1497
5175.47 1496
5176.15 1504
5176.83 1557
5177.51 1507
5178.19 1444
5178.87 1481
5179.55 1507
5180.23 1532
5180.91 1540
5181.58 1492
5182.26 1509
5182.94 1480
5183.62 1541
5184.30 1430
5184.98 1446
5185.66 1481
5186.34 1469
5187.02 1451
5187.70 1443
5188.38 1451
5189.06 1402
5189.74 1449
5190.42 1467
5191.10 1433
5191.78 1474
5192.46 1533
5193.14 1497
5193.82 1427
5194.50 1442
5195.18 1454
5195.86 1496
5196.54 1537
5197.22 1490
5197.90 1502
5198.58 1498
5199.26 1504
5199.94 1555
5200.63 1615
5201.31 1537
5201.99 1526
5202.67 1531
5203.35 1557
5204.03 1628
5204.71 1574
5205.39 1562
5206.07 1595
5206.75 1607
5207.43 1595
5208.11 1708
5208.80 1696
5209.48 1742
5210.16 1706
5210.84 1663
5211.52 1705
5212.20 1717
5212.88 1714
5213.57 1726
5214.25 1665
5214.93 1660
5215.61 1647
5216.29 1603
5216.97 1566
5217.66 1613
5218.34 1562
5219.02 1543
5219.70 1608
5220.38 1633
5221.06 1619
5221.75 1682
5222.43 1680
5223.11 1617
5223.79 1630
5224.47 1608
5225.16 1595
5225.84 1601
5226.52 1607
5227.20 1563
5227.89 1536
5228.57 1591
5229.25 1584
5229.93 1481
5230.62 1459
5231.30 1480
5231.98 1529
5232.66 1529
5233.35 1530
5234.03 1542
5234.71 1604
5235.40 1622
5236.08 1654
5236.76 1659
5237.44 1669
5238.13 1696
5238.81 1665
5239.49 1606
5240.18 1642
5240.86 1635
5241.54 1581
5242.23 1578
5242.91 1521
5243.59 1586
5244.28 1638
5244.96 1580
5245.64 1595
5246.33 1626
5247.01 1560
5247.70 1600
5248.38 1613
5249.06 1604
5249.75 1619
5250.43 1581
5251.11 1586
5251.80 1546
5252.48 1612
5253.17 1633
5253.85 1591
5254.53 1564
5255.22 1501
5255.90 1474
5256.59 1525
5257.27 1502
5257.96 1493
5258.64 1598
5259.32 1600
5260.01 1544
5260.69 1620
5261.38 1719
5262.06 1751
5262.75 1742
5263.43 1733
5264.12 1731
5264.80 1752
5265.49 1743
5266.17 1718
5266.86 1674
5267.54 1615
5268.23 1596
5268.91 1655
5269.60 1674
5270.28 1684
5270.97 1648
5271.65 1619
5272.34 1609
5273.02 1600
5273.71 1559
5274.39 1601
5275.08 1639
5275.76 1590
5276.45 1679
5277.14 1659
5277.82 1678
5278.51 1745
5279.19 1837
5279.88 1854
5280.56 1932
5281.25 2018
5281.94 1911
5282.62 1990
5283.31 1970
5283.99 1880
5284.68 1806
5285.37 1798
5286.05 1748
5286.74 1655
5287.43 1722
5288.11 1729
5288.80 1699
5289.48 1678
5290.17 1655
5290.86 1650
5291.54 1612
5292.23 1717
5292.92 1699
5293.60 1745
5294.29 1661
5294.98 1657
5295.66 1657
5296.35 1747
5297.04 1691
5297.72 1691
5298.41 1696
5299.10 1752
5299.79 1764
5300.47 1782
5301.16 1756
5301.85 1710
5302.53 1667
5303.22 1647
5303.91 1666
5304.60 1713
5305.28 1696
5305.97 1619
5306.66 1733
5307.35 1665
5308.03 1648
5308.72 1694
5309.41 1677
5310.10 1693
5310.78 1720
5311.47 1662
5312.16 1689
5312.85 1659
5313.54 1661
5314.22 1651
5314.91 1613
5315.60 1597
5316.29 1600
5316.98 1637
5317.66 1692
5318.35 1811
5319.04 1800
5319.73 1759
5320.42 1842
5321.11 1854
5321.80 1803
5322.48 1801
5323.17 1797
5323.86 1681
5324.55 1619
5325.24 1649
5325.93 1684
5326.62 1658
5327.30 1648
5327.99 1656
5328.68 1680
5329.37 1661
5330.06 1665
5330.75 1717
5331.44 1726
5332.13 1632
5332.82 1698
5333.51 1753
5334.20 1709
5334.88 1687
5335.57 1714
5336.26 1691
5336.95 1758
5337.64 1740
5338.33 1775
5339.02 1727
5339.71 1765
5340.40 1852
5341.09 1824
5341.78 1837
5342.47 1887
5343.16 1889
5343.85 1923
5344.54 1931
5345.23 2059
5345.92 2035
5346.61 2080
5347.30 2124
5347.99 2244
5348.68 2403
5349.37 2491
5350.06 2611
5350.75 2672
5351.44 2697
5352.13 2669
5352.82 2524
5353.51 2435
5354.20 2362
5354.90 2204
5355.59 2093
5356.28 1952
5356.97 1867
5357.66 1826
5358.35 1796
5359.04 1679
5359.73 1653
5360.42 1608
5361.11 1680
5361.80 1633
5362.49 1591
5363.19 1666
5363.88 1577
5364.57 1546
5365.26 1543
5365.95 1569
5366.64 1539
5367.33 1458
5368.03 1491
5368.72 1557
5369.41 1543
5370.10 1553
5370.79 1498
5371.48 1529
5372.18 1530
5372.87 1455
5373.56 1495
5374.25 1465
5374.94 1515
5375.63 1515
5376.33 1541
5377.02 1512
5377.71 1584
5378.40 1520
5379.10 1567
5379.79 1538
5380.48 1521
5381.17 1668
5381.86 1622
5382.56 1534
5383.25 1514
5383.94 1545
5384.63 1550
5385.33 1581
5386.02 1578
5386.71 1702
5387.40 1621
5388.10 1668
5388.79 1731
5389.48 1745
5390.18 1700
5390.87 1769
5391.56 1764
5392.26 1732
5392.95 1634
5393.64 1674
5394.33 1694
5395.03 1666
5395.72 1600
5396.41 1548
5397.11 1513
5397.80 1513
5398.49 1536
5399.19 1581
5399.88 1564
5400.58 1582
5401.27 1535
5401.96 1542
5402.66 1609
5403.35 1632
5404.04 1590
5404.74 1528
5405.43 1554
5406.13 1613
5406.82 1644
5407.51 1602
5408.21 1562
5408.90 1646
5409.60 1661
5410.29 1584
5410.98 1610
5411.68 1639
5412.37 1571
5413.07 1678
5413.76 1550
5414.46 1639
5415.15 1585
5415.84 1568
5416.54 1577
5417.23 1591
5417.93 1595
5418.62 1618
5419.32 1712
5420.01 1727
5420.71 1696
5421.40 1681
5422.10 1645
5422.79 1742
5423.49 1798
5424.18 1646
5424.88 1658
5425.57 1645
5426.27 1647
5426.96 1576
5427.66 1577
5428.35 1667
5429.05 1567
5429.74 1557
5430.44 1623
5431.14 1571
5431.83 1588
5432.53 1686
5433.22 1702
5433.92 1703
5434.61 1716
5435.31 1691
5436.01 1666
5436.70 1756
5437.40 1738
5438.09 1811
5438.79 1754
5439.49 1742
5440.18 1787
5440.88 1698
5441.57 1788
5442.27 1807
5442.97 1798
5443.66 1822
5444.36 1987
5445.06 2050
5445.75 2113
5446.45 2193
5447.15 2162
5447.84 2167
5448.54 2207
5449.24 2261
5449.93 2284
5450.63 2212
5451.33 2100
5452.02 2161
5452.72 2083
5453.42 1960
5454.11 1953
5454.81 1911
5455.51 1839
5456.20 1836
5456.90 1808
5457.60 1798
5458.30 1815
5458.99 1879
5459.69 1839
5460.39 1888
5461.09 2012
5461.78 1972
5462.48 2040
5463.18 1959
5463.88 2005
5464.57 2027
5465.27 2082
5465.97 2015
5466.67 2005
5467.36 2015
5468.06 1984
5468.76 2028
5469.46 2161
5470.16 2178
5470.85 2083
5471.55 2208
5472.25 2288
5472.95 2339
5473.65 2323
5474.35 2287
5475.04 2246
5475.74 2266
5476.44 2312
5477.14 2431
5477.84 2452
5478.54 2635
5479.23 2782
5479.93 2900
5480.63 2888
5481.33 2821
5482.03 2777
5482.73 2804
5483.43 2724
5484.13 2643
5484.83 2533
5485.52 2405
5486.22 2424
5486.92 2314
5487.62 2390
5488.32 2440
5489.02 2352
5489.72 2467
5490.42 2430
5491.12 2523
5491.82 2470
5492.52 2574
5493.22 2693
5493.92 2626
5494.62 2650
5495.31 2726
5496.01 2698
5496.71 2913
5497.41 2944
5498.11 3153
5498.81 3472
5499.51 3828
5500.21 4053
5500.91 4286
5501.61 4260
5502.31 4185
5503.01 3754
5503.71 3567
5504.41 3321
5505.11 3028
5505.81 2754
5506.51 2645
5507.22 2600
5507.92 2412
5508.62 2372
5509.32 2427
5510.02 2333
5510.72 2289
5511.42 2372
5512.12 2242
5512.82 2274
5513.52 2236
5514.22 2328
5514.92 2330
5515.62 2222
5516.32 2174
5517.03 2297
5517.73 2333
5518.43 2259
5519.13 2355
5519.83 2319
5520.53 2369
5521.23 2375
5521.93 2301
5522.63 2184
5523.34 2231
5524.04 2166
5524.74 2116
5525.44 2004
5526.14 1996
5526.84 1864
5527.55 1871
5528.25 1843
5528.95 1824
5529.65 1785
5530.35 1712
5531.05 1852
5531.76 1813
5532.46 1839
5533.16 1811
5533.86 1783
5534.56 1778
5535.27 1762
5535.97 1743
5536.67 1770
5537.37 1765
5538.08 1698
5538.78 1685
5539.48 1717
5540.18 1669
5540.89 1696
5541.59 1770
5542.29 1711
5542.99 1736
5543.70 1728
5544.40 1872
5545.10 1955
5545.80 1977
5546.51 1951
5547.21 1914
5547.91 1959
5548.62 1914
5549.32 1944
5550.02 1831
5550.73 1853
5551.43 1786
5552.13 1740
5552.84 1686
5553.54 1667
5554.24 1650
5554.95 1676
5555.65 1641
5556.35 1661
5557.06 1691
5557.76 1705
5558.46 1722
5559.17 1755
5559.87 1750
5560.57 1735
5561.28 1829
5561.98 1718
5562.69 1742
5563.39 1781
5564.09 1807
5564.80 1758
5565.50 1777
5566.21 1671
5566.91 1733
5567.61 1780
5568.32 1717
5569.02 1692
5569.73 1687
5570.43 1685
5571.14 1684
5571.84 1664
5572.54 1701
5573.25 1770
5573.95 1767
5574.66 1759
5575.36 1759
5576.07 1794
5576.77 1795
5577.48 1783
5578.18 1796
5578.89 1785
5579.59 1733
5580.30 1723
5581.00 1799
5581.71 1804
5582.41 1707
5583.12 1594
5583.82 1649
5584.53 1670
5585.23 1672
5585.94 1658
5586.64 1687
5587.35 1635
5588.06 1679
5588.76 1584
5589.47 1560
5590.17 1594
5590.88 1593
5591.58 1589
5592.29 1557
5592.99 1550
5593.70 1562
5594.41 1578
5595.11 1566
5595.82 1547
5596.52 1511
5597.23 1514
5597.94 1518
5598.64 1539
5599.35 1476
5600.06 1503
5600.76 1524
5601.47 1516
5602.17 1518
5602.88 1499
5603.59 1518
5604.29 1473
5605.00 1535
5605.71 1535
5606.41 1512
5607.12 1456
5607.83 1531
5608.53 1543
5609.24 1579
5609.95 1550
5610.65 1488
5611.36 1546
5612.07 1506
5612.78 1524
5613.48 1531
5614.19 1482
5614.90 1517
5615.60 1535
5616.31 1530
5617.02 1466
5617.73 1480
5618.43 1533
5619.14 1495
5619.85 1434
5620.56 1468
5621.26 1470
5621.97 1513
5622.68 1490
5623.39 1555
5624.09 1516
5624.80 1581
5625.51 1563
5626.22 1534
5626.93 1502
5627.63 1564
5628.34 1517
5629.05 1543
5629.76 1626
5630.47 1517
5631.17 1560
5631.88 1594
5632.59 1601
5633.30 1577
5634.01 1566
5634.72 1561
5635.42 1545
5636.13 1696
5636.84 1703
5637.55 1637
5638.26 1716
5638.97 1729
5639.68 1739
5640.39 1755
5641.09 1792
5641.80 1732
5642.51 1727
5643.22 1811
5643.93 1700
5644.64 1704
5645.35 1665
5646.06 1652
5646.77 1630
5647.48 1665
5648.19 1659
5648.89 1639
5649.60 1591
5650.31 1644
5651.02 1632
5651.73 1626
5652.44 1614
5653.15 1611
5653.86 1653
5654.57 1640
5655.28 1694
5655.99 1710
5656.70 1792
5657.41 1901
5658.12 1865
5658.83 1756
5659.54 1706
5660.25 1724
5660.96 1754
5661.67 1753
5662.38 1655
5663.09 1696
5663.80 1676
5664.51 1619
5665.22 1595
5665.93 1653
5666.64 1667
5667.35 1678
5668.06 1688
5668.77 1726
5669.48 1677
5670.19 1805
5670.91 1824
5671.62 1849
5672.33 1677
5673.04 1709
5673.75 1758
5674.46 1765
5675.17 1735
5675.88 1679
5676.59 1629
5677.30 1639
5678.01 1671
5678.73 1676
5679.44 1710
5680.15 1708
5680.86 1714
5681.57 1680
5682.28 1672
5682.99 1694
5683.71 1781
5684.42 1764
5685.13 1637
5685.84 1671
5686.55 1681
5687.26 1741
5687.98 1699
5688.69 1678
5689.40 1701
5690.11 1669
5690.82 1597
5691.54 1594
5692.25 1618
5692.96 1589
5693.67 1504
5694.38 1506
5695.10 1508
5695.81 1545
5696.52 1505
5697.23 1495
5697.95 1505
5698.66 1519
5699.37 1550
5700.08 1586
5700.80 1546
5701.51 1585
5702.22 1605
5702.93 1597
5703.65 1640
5704.36 1578
5705.07 1572
5705.78 1570
5706.50 1558
5707.21 1563
5707.92 1587
5708.64 1622
5709.35 1563
5710.06 1581
5710.78 1546
5711.49 1612
5712.20 1630
5712.92 1650
5713.63 1609
5714.34 1626
5715.06 1628
5715.77 1609
5716.48 1690
5717.20 1715
5717.91 1732
5718.62 1561
5719.34 1581
5720.05 1724
5720.77 1694
5721.48 1715
5722.19 1794
5722.91 1805
5723.62 1964
5724.33 2084
5725.05 2259
5725.76 2428
5726.48 2665
5727.19 2818
5727.91 2962
5728.62 3107
5729.33 3012
5730.05 2912
5730.76 2728
5731.48 2596
5732.19 2416
5732.91 2260
5733.62 2112
5734.34 2077
5735.05 1861
5735.77 1861
5736.48 1841
5737.20 1835
5737.91 1802
5738.63 1809
5739.34 1700
5740.06 1688
5740.77 1665
5741.49 1709
5742.20 1661
5742.92 1663
5743.63 1674
5744.35 1663
5745.06 1659
5745.78 1590
5746.49 1600
5747.21 1685
5747.92 1716
5748.64 1742
5749.35 1777
5750.07 1816
5750.79 1883
5751.50 2031
5752.22 2018
5752.93 2288
5753.65 2261
5754.36 2402
5755.08 2388
5755.80 2312
5756.51 2276
5757.23 2206
5757.95 2072
5758.66 2052
5759.38 2032
5760.09 1990
5760.81 1862
5761.53 1889
5762.24 1886
5762.96 1854
5763.68 1754
5764.39 1876
5765.11 1966
5765.83 1926
5766.54 1929
5767.26 1870
5767.98 1907
5768.69 1896
5769.41 1921
5770.13 1920
5770.84 1908
5771.56 1899
5772.28 1908
5772.99 1839
5773.71 1831
5774.43 1852
5775.15 1923
5775.86 1896
5776.58 1959
5777.30 2042
5778.01 2052
5778.73 2120
5779.45 2078
5780.17 2014
5780.88 2043
5781.60 2179
5782.32 2040
5783.04 2050
5783.76 2038
5784.47 2099
5785.19 2072
5785.91 2155
5786.63 2230
5787.34 2259
5788.06 2218
5788.78 2188
5789.50 2226
5790.22 2244
5790.94 2316
5791.65 2443
5792.37 2431
5793.09 2478
5793.81 2587
5794.53 2710
5795.25 2702
5795.96 2739
5796.68 3226
5797.40 3567
5798.12 3978
5798.84 4667
5799.56 5328
5800.28 5842
5800.99 5859
5801.71 5936
5802.43 5651
5803.15 5062
5803.87 4595
5804.59 4066
5805.31 3602
5806.03 3244
5806.75 2955
5807.47 2824
5808.18 2781
5808.90 2667
5809.62 2620
5810.34 2652
5811.06 2636
5811.78 2578
5812.50 2662
5813.22 2606
5813.94 2717
5814.66 2714
5815.38 2653
5816.10 2693
5816.82 2656
5817.54 2559
5818.26 2495
5818.98 2492
5819.70 2539
5820.42 2436
5821.14 2345
5821.86 2279
5822.58 2289
5823.30 2259
5824.02 2181
5824.74 2135
5825.46 2084
5826.18 2084
5826.90 2052
5827.62 1977
5828.34 1972
5829.06 2027
5829.78 2035
5830.50 2056
5831.22 2098
5831.95 2029
5832.67 1970
5833.39 2045
5834.11 2124
5834.83 2069
5835.55 2062
5836.27 2007
5836.99 2118
5837.71 2122
5838.43 2052
5839.15 2028
5839.88 2093
5840.60 1992
5841.32 1946
5842.04 1919
5842.76 1852
5843.48 1960
5844.20 1884
5844.93 1921
5845.65 1947
5846.37 1884
5847.09 1954
5847.81 1819
5848.53 1815
5849.26 1849
5849.98 1828
5850.70 1956
5851.42 1848
5852.14 1924
5852.87 1857
5853.59 1862
5854.31 1965
5855.03 1944
5855.75 1903
5856.48 1893
5857.20 1895
5857.92 1945
5858.64 1888
5859.37 1862
5860.09 1847
5860.81 1862
5861.53 1887
5862.26 1817
5862.98 1875
5863.70 1819
5864.42 1809
5865.15 1836
5865.87 1864
5866.59 1860
5867.31 1878
5868.04 1810
5868.76 1773
5869.48 1803
5870.21 1835
5870.93 1839
5871.65 1819
5872.38 1817
5873.10 1871
5873.82 1868
5874.55 1880
5875.27 1870
5875.99 1855
5876.72 1875
5877.44 1803
5878.16 1865
5878.89 1958
5879.61 1903
5880.33 2019
5881.06 1922
5881.78 1902
5882.51 2030
5883.23 1988
5883.95 2005
5884.68 2029
5885.40 1952
5886.13 2064
5886.85 2070
5887.57 2020
5888.30 1992
5889.02 1884
5889.75 1854
5890.47 1860
5891.20 1859
5891.92 1846
5892.64 1874
5893.37 1864
5894.09 1930
5894.82 1841
5895.54 1864
5896.27 1900
5896.99 1889
5897.72 1934
5898.44 1873
5899.17 1860
5899.89 1865
5900.62 1913
5901.34 1853
5902.07 1900
5902.79 1895
5903.52 1961
5904.24 1923
5904.97 1892
5905.69 1876
5906.42 1922
5907.14 1990
5907.87 1960
5908.59 1960
5909.32 1891
5910.04 2068
5910.77 2016
5911.50 1967
5912.22 1917
5912.95 1957
5913.67 2047
5914.40 2077
5915.12 2102
5915.85 2027
5916.58 1996
5917.30 2031
5918.03 2049
5918.75 2025
5919.48 2025
5920.21 2125
5920.93 2162
5921.66 2126
5922.39 2157
5923.11 2167
5923.84 2229
5924.56 2210
5925.29 2275
5926.02 2265
5926.74 2222
5927.47 2186
5928.20 2251
5928.92 2310
5929.65 2302
5930.38 2305
5931.10 2352
5931.83 2311
5932.56 2345
5933.28 2402
5934.01 2516
5934.74 2584
5935.47 2579
5936.19 2584
5936.92 2652
5937.65 2581
5938.37 2627
5939.10 2728
5939.83 2845
5940.56 2778
5941.28 2831
5942.01 2735
5942.74 2797
5943.47 2932
5944.19 2953
5944.92 2824
5945.65 2979
5946.38 3045
5947.11 2905
5947.83 2890
5948.56 2966
5949.29 3161
5950.02 3140
5950.74 3337
5951.47 3368
5952.20 3285
5952.93 3478
5953.66 3444
5954.39 3490
5955.11 3521
5955.84 3393
5956.57 3514
5957.30 3538
5958.03 3465
5958.76 3486
5959.48 3518
5960.21 3610
5960.94 3610
5961.67 3519
5962.40 3599
5963.13 3682
5963.86 3751
5964.59 4016
5965.31 4150
5966.04 4252
5966.77 4411
5967.50 4578
5968.23 4519
5968.96 4586
5969.69 4551
5970.42 4562
5971.15 4446
5971.88 4370
5972.61 4173
5973.34 4219
5974.06 4249
5974.79 4261
5975.52 4367
5976.25 4464
5976.98 4377
5977.71 4512
5978.44 4553
5979.17 4597
5979.90 4864
5980.63 4862
5981.36 4995
5982.09 5150
5982.82 5248
5983.55 5261
5984.28 5275
5985.01 5373
5985.74 5218
5986.47 5356
5987.20 5289
5987.93 5287
5988.66 5185
5989.39 5180
5990.12 5292
5990.85 5253
5991.58 5199
5992.32 5397
5993.05 5436
5993.78 5518
5994.51 5644
5995.24 5792
5995.97 5830
5996.70 5918
5997.43 5928
5998.16 6035
5998.89 6000
5999.62 5982
6000.35 5799
6001.09 5900
6001.82 5743
6002.55 5629
6003.28 5603
6004.01 5478
6004.74 5417
6005.47 5476
6006.20 5690
6006.94 5934
6007.67 6324
6008.40 6837
6009.13 7817
6009.86 8926
6010.59 10055
6011.33 11391
6012.06 12881
6012.79 13946
6013.52 14623
6014.25 15250
6014.98 15067
6015.72 14334
6016.45 13618
6017.18 12325
6017.91 10937
6018.64 9346
6019.38 8245
6020.11 7346
6020.84 6471
6021.57 5660
6022.31 5332
6023.04 4868
6023.77 4503
6024.50 4266
6025.24 4186
6025.97 4115
6026.70 4059
6027.43 3961
6028.17 3819
6028.90 3806
6029.63 3742
6030.37 3688
6031.10 3582
6031.83 3541
6032.56 3549
6033.30 3521
6034.03 3589
6034.76 3484
6035.50 3375
6036.23 3376
6036.96 3437
6037.70 3508
6038.43 3574
6039.16 3654
6039.90 3634
6040.63 3755
6041.36 3719
6042.10 3687
6042.83 3855
6043.56 3833
6044.30 3931
6045.03 3856
6045.77 3844
6046.50 3836
6047.23 3903
6047.97 3961
6048.70 4107
6049.44 4082
6050.17 4197
6050.90 4301
6051.64 4327
6052.37 4527
6053.11 4713
6053.84 4805
6054.57 4747
6055.31 4671
6056.04 4599
6056.78 4515
6057.51 4365
6058.25 4275
6058.98 4184
6059.72 4171
6060.45 4088
6061.19 4052
6061.92 4023
6062.66 4025
6063.39 4029
6064.13 3950
6064.86 3915
6065.60 4014
6066.33 4011
6067.07 3919
6067.80 3782
6068.54 3681
6069.27 3690
6070.01 3715
6070.74 3578
6071.48 3591
6072.21 3552
6072.95 3500
6073.68 3370
6074.42 3298
6075.15 3431
6075.89 3351
6076.63 3263
6077.36 3367
6078.10 3242
6078.83 3180
6079.57 3236
6080.30 3266
6081.04 3284
6081.78 3246
6082.51 3226
6083.25 3159
6083.98 3102
6084.72 3139
6085.46 3082
6086.19 3010
6086.93 2958
6087.67 3127
6088.40 3112
6089.14 3038
6089.88 3016
6090.61 3057
6091.35 3004
6092.09 3034
6092.82 3033
6093.56 2950
6094.30 2990
6095.03 2991
6095.77 2935
6096.51 2895
6097.24 2813
6097.98 2788
6098.72 2808
6099.45 2876
6100.19 2786
6100.93 2791
6101.67 2721
6102.40 2791
6103.14 2795
6103.88 2757
6104.61 2747
6105.35 2807
6106.09 2713
6106.83 2761
6107.56 2787
6108.30 2760
6109.04 2689
6109.78 2839
6110.51 2869
6111.25 2851
6111.99 2874
6112.73 2867
6113.47 2881
6114.20 2829
6114.94 2839
6115.68 2822
6116.42 2891
6117.16 2855
6117.89 2873
6118.63 2811
6119.37 2784
6120.11 2883
6120.85 2916
6121.59 3007
6122.32 2957
6123.06 2926
6123.80 3038
6124.54 3092
6125.28 3023
6126.02 3080
6126.76 3108
6127.49 3127
6128.23 3097
6128.97 3085
6129.71 3112
6130.45 3127
6131.19 3220
6131.93 3160
6132.67 3188
6133.41 3193
6134.15 3168
6134.88 3209
6135.62 3174
6136.36 3237
6137.10 3237
6137.84 3273
6138.58 3354
6139.32 3304
6140.06 3352
6140.80 3272
6141.54 3331
6142.28 3403
6143.02 3290
6143.76 3248
6144.50 3291
6145.24 3382
6145.98 3384
6146.72 3433
6147.46 3438
6148.20 3515
6148.94 3530
6149.68 3567
6150.42 3636
6151.16 3664
6151.90 3552
6152.64 3751
6153.38 3787
6154.12 3746
6154.86 3813
6155.60 3817
6156.34 3936
6157.08 3783
6157.82 3879
6158.56 3947
6159.30 4080
6160.04 4136
6160.78 4239
6161.52 4352
6162.27 4375
6163.01 4662
6163.75 4800
6164.49 5001
6165.23 5360
6165.97 5610
6166.71 5840
6167.45 6037
6168.19 5938
6168.94 6011
6169.68 5929
6170.42 5726
6171.16 5533
6171.90 5477
6172.64 5441
6173.38 5444
6174.13 5272
6174.87 5241
6175.61 5186
6176.35 5015
6177.09 4960
6177.83 5149
6178.58 5150
6179.32 5234
6180.06 5317
6180.80 5433
6181.54 5452
6182.28 5340
6183.03 5457
6183.77 5548
6184.51 5624
6185.25 5770
6186.00 5885
6186.74 5789
6187.48 5749
6188.22 5872
6188.97 6002
6189.71 6233
6190.45 6355
6191.19 6595
6191.94 6915
6192.68 7099
6193.42 7174
6194.16 7233
6194.91 7369
6195.65 7204
6196.39 7209
6197.13 6995
6197.88 7055
6198.62 7179
6199.36 7036
6200.11 7041
6200.85 7375
6201.59 7670
6202.34 7877
6203.08 8431
6203.82 9411
6204.57 10897
6205.31 13089
6206.05 15793
6206.80 19172
6207.54 22462
6208.28 25649
6209.03 28260
6209.77 29752
6210.52 29233
6211.26 27510
6212.00 25308
6212.75 22252
6213.49 19052
6214.23 16183
6214.98 13689
6215.72 11454
6216.47 9725
6217.21 8290
6217.95 7180
6218.70 6536
6219.44 6017
6220.19 5779
6220.93 5515
6221.68 5362
6222.42 5270
6223.17 5319
6223.91 5336
6224.65 5406
6225.40 5203
6226.14 4978
6226.89 4676
6227.63 4642
6228.38 4397
6229.12 4033
6229.87 3799
6230.61 3622
6231.36 3500
6232.10 3447
6232.85 3471
6233.59 3626
6234.34 3622
6235.08 3630
6235.83 3679
6236.57 3742
6237.32 3774
6238.06 3719
6238.81 3870
6239.56 3857
6240.30 3918
6241.05 3814
6241.79 3823
6242.54 3956
6243.28 3949
6244.03 3987
6244.77 4134
6245.52 4334
6246.27 4609
6247.01 4749
6247.76 4991
6248.50 5167
6249.25 5308
6250.00 5270
6250.74 5202
6251.49 5056
6252.23 4965
6252.98 4855
6253.73 4686
6254.47 4604
6255.22 4617
6255.97 4621
6256.71 4570
6257.46 4483
6258.21 4608
6258.95 4554
6259.70 4508
6260.45 4489
6261.19 4447
6261.94 4474
6262.69 4406
6263.43 4431
6264.18 4407
6264.93 4446
6265.67 4280
6266.42 4271
6267.17 4293
6267.92 4228
6268.66 4277
6269.41 4273
6270.16 4296
6270.90 4357
6271.65 4302
6272.40 4383
6273.15 4442
6273.89 4394
6274.64 4642
6275.39 4711
6276.14 4839
6276.89 4904
6277.63 4911
6278.38 4875
6279.13 4866
6279.88 4680
6280.62 4513
6281.37 4271
6282.12 4185
6282.87 3953
6283.62 3873
6284.36 3780
6285.11 3800
6285.86 3756
6286.61 3717
6287.36 3721
6288.11 3802
6288.85 3799
6289.60 3794
6290.35 3740
6291.10 3687
6291.85 3623
6292.60 3421
6293.35 3443
6294.09 3430
6294.84 3343
6295.59 3315
6296.34 3359
6297.09 3361
6297.84 3248
6298.59 3285
6299.34 3220
6300.09 3321
6300.83 3375
6301.58 3343
6302.33 3300
6303.08 3324
6303.83 3378
6304.58 3354
6305.33 3287
6306.08 3279
6306.83 3204
6307.58 3289
6308.33 3347
6309.08 3366
6309.83 3350
6310.58 3354
6311.33 3350
6312.08 3376
6312.83 3374
6313.58 3375
6314.33 3404
6315.08 3402
6315.83 3342
6316.58 3335
6317.33 3395
6318.08 3301
6318.83 3262
6319.58 3246
6320.33 3235
6321.08 3131
6321.83 3164
6322.58 3023
6323.33 3040
6324.08 3032
6324.83 3022
6325.58 3000
6326.33 2947
6327.08 2966
6327.83 2861
6328.58 2899
6329.33 2813
6330.08 2834
6330.84 2873
6331.59 2873
6332.34 2813
6333.09 2743
6333.84 2793
6334.59 2804
6335.34 2839
6336.09 2874
6336.84 2849
6337.60 2938
6338.35 2844
6339.10 2924
6339.85 2860
6340.60 2845
6341.35 2860
6342.10 2868
6342.86 2834
6343.61 2889
6344.36 2819
6345.11 2864
6345.86 2837
6346.61 2816
6347.37 2880
6348.12 2866
6348.87 3047
6349.62 3046
6350.37 3155
6351.13 3298
6351.88 3465
6352.63 3604
6353.38 3556
6354.14 3553
6354.89 3512
6355.64 3524
6356.39 3424
6357.14 3241
6357.90 3131
6358.65 3124
6359.40 3081
6360.16 2912
6360.91 3050
6361.66 2962
6362.41 2964
6363.17 3085
6363.92 3061
6364.67 3010
6365.42 3017
6366.18 3087
6366.93 3084
6367.68 3032
6368.44 3033
6369.19 3094
6369.94 2980
6370.70 2874
6371.45 2895
6372.20 2903
6372.96 2862
6373.71 2854
6374.46 2858
6375.22 2827
6375.97 2829
6376.72 2858
6377.48 2853
6378.23 2884
6378.99 2781
6379.74 2805
6380.49 2849
6381.25 2870
6382.00 2916
6382.75 2888
6383.51 2864
6384.26 2813
6385.02 2794
6385.77 2714
6386.53 2681
6387.28 2725
6388.03 2669
6388.79 2717
6389.54 2707
6390.30 2611
6391.05 2619
6391.81 2584
6392.56 2544
6393.31 2606
6394.07 2668
6394.82 2549
6395.58 2539
6396.33 2557
6397.09 2531
6397.84 2496
6398.60 2413
6399.35 2521
6400.11 2499
6400.86 2498
6401.62 2450
6402.37 2437
6403.13 2475
6403.88 2416
6404.64 2457
6405.39 2415
6406.15 2488
6406.90 2604
6407.66 2541
6408.42 2606
6409.17 2682
6409.93 2552
6410.68 2637
6411.44 2667
6412.19 2602
6412.95 2565
6413.71 2536
6414.46 2558
6415.22 2504
6415.97 2490
6416.73 2527
6417.48 2451
6418.24 2450
6419.00 2395
6419.75 2424
6420.51 2487
6421.27 2524
6422.02 2510
6422.78 2463
6423.53 2478
6424.29 2617
6425.05 2573
6425.80 2466
6426.56 2475
6427.32 2458
6428.07 2427
6428.83 2481
6429.59 2466
6430.34 2518
6431.10 2476
6431.86 2516
6432.61 2492
6433.37 2526
6434.13 2548
6434.89 2512
6435.64 2536
6436.40 2705
6437.16 2684
6437.91 2663
6438.67 2675
6439.43 2728
6440.19 2763
6440.94 2851
6441.70 2831
6442.46 2856
6443.22 2878
6443.97 2792
6444.73 2750
6445.49 2713
6446.25 2749
6447.00 2731
6447.76 2764
6448.52 2742
6449.28 2670
6450.04 2725
6450.79 2717
6451.55 2773
6452.31 2846
6453.07 2783
6453.83 2774
6454.58 2763
6455.34 2750
6456.10 2788
6456.86 2802
6457.62 2890
6458.38 2940
6459.13 2934
6459.89 2961
6460.65 2913
6461.41 2966
6462.17 2913
6462.93 2946
6463.69 2893
6464.44 2946
6465.20 3037
6465.96 3004
6466.72 3067
6467.48 3022
6468.24 3072
6469.00 3128
6469.76 3153
6470.52 3241
6471.28 3302
6472.03 3346
6472.79 3307
6473.55 3245
6474.31 3366
6475.07 3367
6475.83 3498
6476.59 3444
6477.35 3450
6478.11 3470
6478.87 3506
6479.63 3544
6480.39 3612
6481.15 3471
6481.91 3534
6482.67 3631
6483.43 3659
6484.19 3707
6484.95 3838
6485.71 3864
6486.47 3838
6487.23 3982
6487.99 3965
6488.75 3996
6489.51 4164
6490.27 4175
6491.03 4461
6491.79 4582
6492.55 4699
6493.31 4808
6494.07 4871
6494.83 4940
6495.59 5080
6496.35 4994
6497.11 5129
6497.87 5133
6498.64 5089
6499.40 4932
6500.16 5038
6500.92 5049
6501.68 5152
6502.44 5054
6503.20 5046
6503.96 5080
6504.72 5152
6505.48 5424
6506.25 5611
6507.01 5622
6507.77 5855
6508.53 5969
6509.29 6008
6510.05 6084
6510.81 6047
6511.57 6030
6512.34 6025
6513.10 6001
6513.86 6023
6514.62 6188
6515.38 6022
6516.15 5937
6516.91 6134
6517.67 6074
6518.43 6321
6519.19 6443
6519.95 6662
6520.72 6824
6521.48 6906
6522.24 7065
6523.00 7242
6523.77 7649
6524.53 8192
6525.29 8713
6526.05 9229
6526.81 9798
6527.58 10072
6528.34 10283
6529.10 10453
6529.86 10340
6530.63 10346
6531.39 10338
6532.15 10580
6532.92 11799
6533.68 13286
6534.44 15343
6535.20 17795
6535.97 19663
6536.73 20839
6537.49 21243
6538.26 20542
6539.02 19208
6539.78 17332
6540.55 15146
6541.31 12877
6542.07 10902
6542.84 9349
6543.60 8119
6544.36 7174
6545.13 6366
6545.89 5817
6546.65 5410
6547.42 5227
6548.18 4986
6548.94 4744
6549.71 4648
6550.47 4715
6551.24 4584
6552.00 4587
6552.76 4553
6553.53 4481
6554.29 4378
6555.06 4327
6555.82 4264
6556.58 4179
6557.35 4185
6558.11 4092
6558.88 4075
6559.64 4073
6560.41 4281
6561.17 4451
6561.93 4400
6562.70 4594
6563.46 4627
6564.23 4900
6564.99 4871
6565.76 4863
6566.52 4829
6567.29 4910
6568.05 4894
6568.82 4784
6569.58 4763
6570.35 4855
6571.11 4878
6571.88 4882
6572.64 4972
6573.41 5202
6574.17 5388
6574.94 5428
6575.70 5526
6576.47 5701
6577.23 6025
6578.00 6104
6578.76 6160
6579.53 6135
6580.29 6222
6581.06 6258
6581.83 6286
6582.59 6131
6583.36 6041
6584.12 5826
6584.89 5749
6585.65 5638
6586.42 5609
6587.19 5696
6587.95 5588
6588.72 5676
6589.48 5893
6590.25 6011
6591.02 6286
6591.78 6713
6592.55 7175
6593.32 7590
6594.08 7991
6594.85 8258
6595.61 8493
6596.38 8344
6597.15 8156
6597.91 7885
6598.68 7416
6599.45 7007
6600.21 6329
6600.98 5984
6601.75 5617
6602.51 5271
6603.28 5029
6604.05 4920
6604.82 4797
6605.58 4654
6606.35 4677
6607.12 4507
6607.88 4383
6608.65 4387
6609.42 4363
6610.19 4216
6610.95 4151
6611.72 4090
6612.49 3995
6613.25 3979
6614.02 3941
6614.79 3851
6615.56 3798
6616.32 3785
6617.09 3713
6617.86 3728
6618.63 3791
6619.40 3868
6620.16 3850
6620.93 3835
6621.70 3826
6622.47 3941
6623.24 3911
6624.00 3778
6624.77 3696
6625.54 3692
6626.31 3773
6627.08 3747
6627.84 3628
6628.61 3673
6629.38 3693
6630.15 3743
6630.92 3929
6631.69 4037
6632.46 4114
6633.22 4204
6633.99 4441
6634.76 4407
6635.53 4600
6636.30 4589
6637.07 4467
6637.84 4289
6638.61 4113
6639.37 3962
6640.14 3773
6640.91 3640
6641.68 3670
6642.45 3575
6643.22 3582
6643.99 3444
6644.76 3543
6645.53 3437
6646.30 3410
6647.07 3427
6647.84 3443
6648.61 3457
6649.37 3496
6650.14 3471
6650.91 3453
6651.68 3498
6652.45 3398
6653.22 3453
6653.99 3369
6654.76 3445
6655.53 3503
6656.30 3449
6657.07 3414
6657.84 3330
6658.61 3377
6659.38 3305
6660.15 3293
6660.92 3189
6661.69 3097
6662.46 3113
6663.23 3163
6664.00 3206
6664.77 3154
6665.55 3197
6666.32 3196
6667.09 3196
6667.86 3252
6668.63 3261
6669.40 3311
6670.17 3161
6670.94 3272
6671.71 3259
6672.48 3254
6673.25 3305
6674.02 3253
6674.79 3128
6675.57 3162
6676.34 3218
6677.11 3170
6677.88 3217
6678.65 3270
6679.42 3204
6680.19 3188
6680.96 3320
6681.74 3422
6682.51 3442
6683.28 3581
6684.05 3928
6684.82 3943
6685.59 4038
6686.37 4223
6687.14 4040
6687.91 3945
6688.68 3848
6689.45 3599
6690.22 3477
6691.00 3288
6691.77 3160
6692.54 3198
6693.31 3078
6694.08 3052
6694.86 2996
6695.63 2904
6696.40 2922
6697.17 2944
6697.95 2882
6698.72 2803
6699.49 2818
6700.26 2882
6701.04 2915
6701.81 2808
6702.58 2822
6703.35 2847
6704.13 2897
6704.90 2946
6705.67 2937
6706.44 2853
6707.22 2706
6707.99 2801
6708.76 2781
6709.54 2808
6710.31 2795
6711.08 2786
6711.86 2770
6712.63 2751
6713.40 2719
6714.17 2661
6714.95 2641
6715.72 2657
6716.50 2589
6717.27 2617
6718.04 2544
6718.82 2537
6719.59 2556
6720.36 2562
6721.14 2563
6721.91 2558
6722.68 2569
6723.46 2587
6724.23 2598
6725.01 2588
6725.78 2587
6726.55 2656
6727.33 2661
6728.10 2612
6728.88 2578
6729.65 2626
6730.42 2547
6731.20 2626
6731.97 2685
6732.75 2699
6733.52 2697
6734.30 2754
6735.07 2722
6735.84 2842
6736.62 2807
6737.39 2818
6738.17 2772
6738.94 2779
6739.72 2739
6740.49 2687
6741.27 2727
6742.04 2678
6742.82 2663
6743.59 2769
6744.37 2755
6745.14 2670
6745.92 2697
6746.69 2694
6747.47 2768
6748.24 2876
6749.02 2919
6749.79 3019
6750.57 2997
6751.34 3226
6752.12 3268
6752.90 3322
6753.67 3370
6754.45 3392
6755.22 3442
6756.00 3193
6756.77 3134
6757.55 3032
6758.33 2814
6759.10 2789
6759.88 2698
6760.65 2733
6761.43 2727
6762.20 2691
6762.98 2614
6763.76 2739
6764.53 2667
6765.31 2616
6766.09 2679
6766.86 2679
6767.64 2611
6768.41 2599
6769.19 2647
6769.97 2595
6770.74 2548
6771.52 2586
6772.30 2550
6773.07 2613
6773.85 2555
6774.63 2602
6775.40 2456
6776.18 2588
6776.96 2635
6777.74 2575
6778.51 2698
6779.29 2742
6780.07 2704
6780.84 2696
6781.62 2749
6782.40 2735
6783.17 2714
6783.95 2621
6784.73 2607
6785.51 2589
6786.28 2544
6787.06 2545
6787.84 2465
6788.62 2461
6789.39 2479
6790.17 2424
6790.95 2411
6791.73 2441
6792.51 2412
6793.28 2390
6794.06 2465
6794.84 2527
6795.62 2599
6796.39 2629
6797.17 2688
6797.95 2783
6798.73 2860
6799.51 2965
6800.29 2930
6801.06 2894
6801.84 2887
6802.62 2920
6803.40 2826
6804.18 2838
6804.96 2705
6805.73 2684
6806.51 2585
6807.29 2539
6808.07 2528
6808.85 2542
6809.63 2397
6810.41 2495
6811.18 2427
6811.96 2367
6812.74 2436
6813.52 2467
6814.30 2360
6815.08 2477
6815.86 2424
6816.64 2410
6817.42 2446
6818.20 2456
6818.98 2422
6819.76 2514
6820.53 2576
6821.31 2504
6822.09 2543
6822.87 2458
6823.65 2495
6824.43 2528
6825.21 2523
6825.99 2584
6826.77 2506
6827.55 2524
6828.33 2541
6829.11 2573
6829.89 2537
6830.67 2534
6831.45 2501
6832.23 2551
6833.01 2494
6833.79 2541
6834.57 2500
6835.35 2542
6836.13 2514
6836.91 2473
6837.69 2407
6838.47 2417
6839.25 2448
6840.03 2447
6840.81 2455
6841.59 2476
6842.37 2457
6843.16 2414
6843.94 2545
6844.72 2579
6845.50 2654
6846.28 2792
6847.06 3003
6847.84 3347
6848.62 3868
6849.40 4295
6850.18 4851
6850.96 5345
6851.75 5272
6852.53 5386
6853.31 5069
6854.09 4757
6854.87 4379
6855.65 3960
6856.43 3627
6857.22 3304
6858.00 3140
6858.78 3045
6859.56 2964
6860.34 2874
6861.12 2749
6861.90 2681
6862.69 2781
6863.47 2731
6864.25 2766
6865.03 2808
6865.81 2851
6866.60 2859
6867.38 2907
6868.16 2783
6868.94 2837
6869.72 2812
6870.51 2781
6871.29 2786
6872.07 2789
6872.85 2818
6873.64 2760
6874.42 2807
6875.20 2747
6875.98 2829
6876.77 2820
6877.55 2895
6878.33 2979
6879.11 3083
6879.90 3040
6880.68 3070
6881.46 3167
6882.25 3198
6883.03 3164
6883.81 3307
6884.59 3490
6885.38 3729
6886.16 4007
6886.94 4253
6887.73 4619
6888.51 4836
6889.29 4933
6890.08 4640
6890.86 4461
6891.64 4208
6892.43 3983
6893.21 3707
6893.99 3543
6894.78 3443
6895.56 3473
6896.35 3388
6897.13 3453
6897.91 3494
6898.70 3424
6899.48 3419
6900.26 3509
6901.05 3511
6901.83 3528
6902.62 3523
6903.40 3573
6904.18 3628
6904.97 3586
6905.75 3667
6906.54 3581
6907.32 3565
6908.11 3620
6908.89 3580
6909.67 3608
6910.46 3583
6911.24 3382
6912.03 3285
6912.81 3220
6913.60 3355
6914.38 3337
6915.17 3258
6915.95 3297
6916.74 3320
6917.52 3321
6918.31 3187
6919.09 3223
6919.88 3237
6920.66 3192
6921.45 3257
6922.23 3213
6923.02 3306
6923.80 3218
6924.59 3291
6925.37 3377
6926.16 3380
6926.94 3353
6927.73 3468
6928.51 3409
6929.30 3300
6930.09 3338
6930.87 3414
6931.66 3514
6932.44 3615
6933.23 3657
6934.01 3724
6934.80 3774
6935.59 3827
6936.37 3693
6937.16 3670
6937.94 3655
6938.73 3709
6939.52 3785
6940.30 3835
6941.09 4037
6941.88 4098
6942.66 4139
6943.45 4185
6944.23 4227
6945.02 4310
6945.81 4316
6946.59 4348
6947.38 4288
6948.17 4363
6948.95 4395
6949.74 4488
6950.53 4504
6951.31 4400
6952.10 4302
6952.89 4379
6953.67 4372
6954.46 4488
6955.25 4542
6956.04 4742
6956.82 4684
6957.61 4743
6958.40 4776
6959.18 4699
6959.97 4805
6960.76 4730
6961.55 4700
6962.33 4758
6963.12 4819
6963.91 4779
6964.70 4753
6965.48 4841
6966.27 4913
6967.06 5158
6967.85 5290
6968.63 5307
6969.42 5470
6970.21 5444
6971.00 5534
6971.79 5586
6972.57 5490
6973.36 5593
6974.15 5566
6974.94 5794
6975.73 5895
6976.52 6028
6977.30 6233
6978.09 6402
6978.88 6722
6979.67 7121
6980.46 7595
6981.25 8167
6982.03 9071
6982.82 10250
6983.61 11221
6984.40 12469
6985.19 13483
6985.98 14266
6986.77 14565
6987.55 13981
6988.34 13418
6989.13 12124
6989.92 10954
6990.71 9747
6991.50 9010
6992.29 8168
6993.08 7465
6993.87 7280
6994.66 7327
6995.45 7574
6996.24 8214
6997.02 9281
6997.81 10478
6998.60 11571
6999.39 12550
7000.18 13343
7000.97 13233
7001.76 12947
7002.55 12060
7003.34 10903
7004.13 9634
7004.92 8318
7005.71 7277
7006.50 6455
7007.29 5746
7008.08 5261
7008.87 4926
7009.66 4754
7010.45 4498
7011.24 4483
7012.03 4407
7012.82 4468
7013.61 4451
7014.40 4388
7015.19 4269
7015.98 4109
7016.77 3938
7017.56 3839
7018.35 3764
7019.15 3663
7019.94 3643
7020.73 3470
7021.52 3328
7022.31 3390
7023.10 3404
7023.89 3449
7024.68 3544
7025.47 3581
7026.26 3612
7027.05 3700
7027.85 3653
7028.64 3578
7029.43 3457
7030.22 3401
7031.01 3408
7031.80 3337
7032.59 3288
7033.38 3277
7034.18 3369
7034.97 3397
7035.76 3393
7036.55 3479
7037.34 3414
7038.13 3360
7038.93 3513
7039.72 3471
7040.51 3517
7041.30 3483
7042.09 3526
7042.89 3438
7043.68 3467
7044.47 3377
7045.26 3389
7046.05 3398
7046.85 3463
7047.64 3535
7048.43 3625
7049.22 3805
7050.01 3819
7050.81 3880
7051.60 3901
7052.39 3824
7053.18 3700
7053.98 3604
7054.77 3547
7055.56 3452
7056.36 3317
7057.15 3187
7057.94 3250
7058.73 3239
7059.53 3223
7060.32 3274
7061.11 3280
7061.91 3285
7062.70 3140
7063.49 3150
7064.29 3179
7065.08 3111
7065.87 3152
7066.66 3126
7067.46 3105
7068.25 3099
7069.04 3087
7069.84 3016
7070.63 3054
7071.43 2926
7072.22 2906
7073.01 2947
7073.81 2832
7074.60 2811
7075.39 2799
7076.19 2799
7076.98 2850
7077.78 2926
7078.57 2870
7079.36 2893
7080.16 2840
7080.95 2827
7081.75 2754
7082.54 2812
7083.33 2825
7084.13 2814
7084.92 2934
7085.72 3002
7086.51 3079
7087.31 3193
7088.10 3157
7088.90 3143
7089.69 3184
7090.48 3098
7091.28 2982
7092.07 2857
7092.87 2710
7093.66 2721
7094.46 2642
7095.25 2512
7096.05 2423
7096.84 2301
7097.64 2331
7098.43 2367
7099.23 2368
7100.02 2332
7100.82 2292
7101.61 2296
7102.41 2238
7103.20 2254
7104.00 2218
7104.80 2154
7105.59 2231
7106.39 2150
7107.18 2092
7107.98 2026
7108.77 2029
7109.57 2065
7110.36 2127
7111.16 2153
7111.96 2076
7112.75 2079
7113.55 2093
7114.34 2151
7115.14 2094
7115.94 2139
7116.73 2112
7117.53 2065
7118.32 2109
7119.12 2093
7119.92 2008
7120.71 2037
7121.51 2085
7122.31 2091
7123.10 2048
7123.90 2069
7124.70 2049
7125.49 2056
7126.29 2094
7127.09 2137
7127.88 2164
7128.68 2162
7129.48 2134
7130.27 2200
7131.07 2142
7131.87 2163
7132.66 2177
7133.46 2136
7134.26 2096
7135.06 2077
7135.85 2100
7136.65 2077
7137.45 2074
7138.24 2126
7139.04 2128
7139.84 2126
7140.64 2127
7141.43 2115
7142.23 2149
7143.03 2175
7143.83 2213
7144.62 2237
7145.42 2156
7146.22 2214
7147.02 2150
7147.82 2096
7148.61 2106
7149.41 2043
7150.21 2032
7151.01 2068
7151.81 2047
7152.60 2068
7153.40 2084
7154.20 2089
7155.00 2019
7155.80 2061
7156.59 2089
7157.39 2090
7158.19 2019
7158.99 2074
7159.79 2039
7160.59 2024
7161.39 2060
7162.18 1957
7162.98 1922
7163.78 1880
7164.58 1922
7165.38 1915
7166.18 1878
7166.98 1922
7167.78 1974
7168.57 2057
7169.37 1995
7170.17 1996
7170.97 1991
7171.77 1929
7172.57 1908
7173.37 2032
7174.17 2018
7174.97 1974
7175.77 1933
7176.57 1975
7177.37 2051
7178.17 1955
7178.97 1966
7179.77 2071
7180.56 2147
7181.36 2201
7182.16 2211
7182.96 2191
7183.76 2257
7184.56 2202
7185.36 2169
7186.16 2174
7186.96 2171
7187.76 2089
7188.56 2051
7189.36 2008
7190.16 1959
7190.96 1963
7191.76 1906
7192.57 1980
7193.37 1926
7194.17 1885
7194.97 1858
7195.77 1893
7196.57 1925
7197.37 1854
7198.17 1813
7198.97 1833
7199.77 1857
7200.57 1917
7201.37 1947
7202.17 1912
7202.97 1958
7203.77 1971
7204.58 1922
7205.38 1900
7206.18 1925
7206.98 1919
7207.78 1940
7208.58 1986
7209.38 1995
7210.18 2093
7210.99 2023
7211.79 1986
7212.59 1996
7213.39 2030
7214.19 2026
7214.99 2140
7215.79 2132
7216.60 2103
7217.40 2057
7218.20 2141
7219.00 2208
7219.80 2139
7220.60 2150
7221.41 2116
7222.21 2081
7223.01 2072
7223.81 2144
7224.62 2084
7225.42 2076
7226.22 2044
7227.02 2080
7227.82 2015
7228.63 2138
7229.43 2085
7230.23 2106
7231.03 2070
7231.84 2097
7232.64 2137
7233.44 2039
7234.24 2089
7235.05 2104
7235.85 2099
7236.65 2186
7237.45 2293
7238.26 2227
7239.06 2313
7239.86 2307
7240.67 2346
7241.47 2341
7242.27 2367
7243.08 2406
7243.88 2362
7244.68 2400
7245.49 2395
7246.29 2394
7247.09 2428
7247.90 2332
7248.70 2382
7249.50 2454
7250.31 2439
7251.11 2434
7251.91 2415
7252.72 2434
7253.52 2505
7254.32 2544
7255.13 2546
7255.93 2555
7256.74 2544
7257.54 2504
7258.34 2614
7259.15 2662
7259.95 2585
7260.76 2671
7261.56 2687
7262.36 2687
7263.17 2665
7263.97 2722
7264.78 2821
7265.58 2910
7266.39 2986
7267.19 3001
7268.00 3064
7268.80 3158
7269.60 3154
7270.41 3156
7271.21 3284
7272.02 3236
7272.82 3242
7273.63 3263
7274.43 3260
7275.24 3360
7276.04 3321
7276.85 3476
7277.65 3567
7278.46 3753
7279.26 3906
7280.07 4130
7280.87 4574
7281.68 5320
7282.48 6050
7283.29 6667
7284.09 7260
7284.90 7772
7285.71 7739
7286.51 7464
7287.32 6997
7288.12 6254
7288.93 5787
7289.73 5239
7290.54 4744
7291.35 4374
7292.15 4087
7292.96 3989
7293.76 3828
7294.57 3691
7295.38 3685
7296.18 3699
7296.99 3723
7297.79 3635
7298.60 3576
7299.41 3652
7300.21 3680
7301.02 3668
7301.82 3786
7302.63 3887
7303.44 4013
7304.24 4082
7305.05 4147
7305.86 4248
7306.66 4283
7307.47 4503
7308.28 4765
7309.08 5061
7309.89 5148
7310.70 5217
7311.50 5395
7312.31 5521
7313.12 5465
7313.93 5256
7314.73 5190
7315.54 5159
7316.35 5143
7317.15 5371
7317.96 5668
7318.77 6292
7319.58 6781
7320.38 7357
7321.19 7762
7322.00 7886
7322.81 7653
7323.61 7212
7324.42 6734
7325.23 6003
7326.04 5529
7326.84 5017
7327.65 4592
7328.46 4167
7329.27 3950
7330.08 3721
7330.88 3501
7331.69 3348
7332.50 3329
7333.31 3342
7334.12 3279
7334.92 3228
7335.73 3307
7336.54 3304
7337.35 3323
7338.16 3365
7338.97 3327
7339.78 3353
7340.58 3286
7341.39 3245
7342.20 3226
7343.01 3258
7343.82 3289
7344.63 3300
7345.44 3297
7346.24 3319
7347.05 3394
7347.86 3400
7348.67 3407
7349.48 3352
7350.29 3316
7351.10 3261
7351.91 3324
7352.72 3239
7353.53 3240
7354.34 3219
7355.14 3214
7355.95 3328
7356.76 3210
7357.57 3265
7358.38 3286
7359.19 3332
7360.00 3458
7360.81 3376
7361.62 3458
7362.43 3633
7363.24 3593
7364.05 3688
7364.86 3639
7365.67 3751
7366.48 3749
7367.29 3706
7368.10 3691
7368.91 3670
7369.72 3749
7370.53 3726
7371.34 3785
7372.15 3732
7372.96 3864
7373.77 3843
7374.58 3831
7375.39 3963
7376.20 4138
7377.01 4316
7377.82 4534
7378.63 4935
7379.44 5225
7380.26 5493
7381.07 5801
7381.88 6003
7382.69 6026
7383.50 5825
7384.31 5500
7385.12 5174
7385.93 4840
7386.74 4413
7387.55 4212
7388.36 3938
7389.18 3786
7389.99 3653
7390.80 3459
7391.61 3289
7392.42 3281
7393.23 3377
7394.04 3269
7394.86 3299
7395.67 3325
7396.48 3426
7397.29 3477
7398.10 3838
7398.91 4063
7399.73 4185
7400.54 4426
7401.35 4505
7402.16 4581
7402.97 4485
7403.79 4268
7404.60 4196
7405.41 4061
7406.22 3832
7407.03 3781
7407.85 3674
7408.66 3712
7409.47 3574
7410.28 3385
7411.10 3252
7411.91 3133
7412.72 3024
7413.53 2899
7414.35 2750
7415.16 2687
7415.97 2664
7416.78 2548
7417.60 2531
7418.41 2511
7419.22 2500
7420.03 2462
7420.85 2456
7421.66 2444
7422.47 2404
7423.29 2374
7424.10 2350
7424.91 2380
7425.73 2341
7426.54 2282
7427.35 2259
7428.17 2274
7428.98 2328
7429.79 2273
7430.61 2220
7431.42 2246
7432.23 2267
7433.05 2241
7433.86 2285
7434.67 2318
7435.49 2210
7436.30 2229
7437.12 2264
7437.93 2216
7438.74 2291
7439.56 2299
7440.37 2310
7441.18 2261
7442.00 2276
7442.81 2248
7443.63 2215
7444.44 2210
7445.26 2305
7446.07 2196
7446.88 2283
7447.70 2239
7448.51 2212
7449.33 2199
7450.14 2244
7450.96 2206
7451.77 2193
7452.59 2150
7453.40 2175
7454.22 2197
7455.03 2176
7455.85 2157
7456.66 2210
7457.47 2199
7458.29 2129
7459.10 2177
7459.92 2169
7460.74 2198
7461.55 2247
7462.37 2193
7463.18 2173
7464.00 2278
7464.81 2227
7465.63 2197
7466.44 2260
7467.26 2308
7468.07 2254
7468.89 2308
7469.70 2342
7470.52 2288
7471.34 2289
7472.15 2281
7472.97 2144
7473.78 2106
7474.60 2098
7475.41 2052
7476.23 1978
7477.05 2018
7477.86 1935
7478.68 1987
7479.49 1956
7480.31 1914
7481.13 1951
7481.94 1946
7482.76 1864
7483.58 1957
7484.39 1895
7485.21 1941
7486.03 1915
7486.84 1869
7487.66 1859
7488.48 1846
7489.29 1833
7490.11 1782
7490.93 1795
7491.74 1807
7492.56 1781
7493.38 1764
7494.19 1786
7495.01 1797
7495.83 1748
7496.64 1707
7497.46 1749
7498.28 1727
7499.10 1772
7499.91 1713
7500.73 1802
7501.55 1772
7502.36 1782
7503.18 1730
7504.00 1649
7504.82 1729
7505.63 1731
7506.45 1718
7507.27 1646
7508.09 1709
7508.90 1665
7509.72 1656
7510.54 1637
7511.36 1698
7512.18 1630
7512.99 1632
7513.81 1669
7514.63 1689
7515.45 1699
7516.27 1686
7517.08 1671
7517.90 1616
7518.72 1615
7519.54 1651
7520.36 1633
7521.18 1641
7521.99 1599
7522.81 1681
7523.63 1676
7524.45 1649
7525.27 1684
7526.09 1667
7526.91 1694
7527.72 1685
7528.54 1684
7529.36 1643
7530.18 1662
7531.00 1689
7531.82 1652
7532.64 1693
7533.46 1690
7534.28 1735
7535.10 1710
7535.91 1676
7536.73 1678
7537.55 1691
7538.37 1646
7539.19 1680
7540.01 1685
7540.83 1721
7541.65 1768
7542.47 1760
7543.29 1804
7544.11 1744
7544.93 1795
7545.75 1777
7546.57 1757
7547.39 1800
7548.21 1805
7549.03 1721
7549.85 1755
7550.67 1805
7551.49 1730
7552.31 1779
7553.13 1800
7553.95 1807
7554.77 1759
7555.59 1800
7556.41 1818
7557.23 1847
7558.05 1803
7558.87 1832
7559.69 1778
7560.51 1809
7561.33 1800
7562.15 1833
7562.97 1834
7563.79 1802
7564.61 1849
7565.44 1779
7566.26 1765
7567.08 1812
7567.90 1776
7568.72 1793
7569.54 1746
7570.36 1756
7571.18 1758
7572.00 1822
7572.82 1825
7573.65 1755
7574.47 1813
7575.29 1745
7576.11 1783
7576.93 1748
7577.75 1762
7578.57 1784
7579.40 1808
7580.22 1781
7581.04 1740
7581.86 1805
7582.68 1868
7583.50 1887
7584.33 1900
7585.15 1878
7585.97 1995
7586.79 1993
7587.61 2021
7588.44 1996
7589.26 2051
7590.08 2035
7590.90 2062
7591.72 1983
7592.55 1978
7593.37 1946
7594.19 1924
7595.01 1934
7595.84 1943
7596.66 1947
7597.48 1957
7598.30 1932
7599.13 1984
7599.95 2125
7600.77 2161
7601.59 2212
7602.42 2377
7603.24 2303
7604.06 2397
7604.89 2469
7605.71 2494
7606.53 2532
7607.36 2520
7608.18 2378
7609.00 2298
7609.82 2246
7610.65 2181
7611.47 2131
7612.29 2090
7613.12 2071
7613.94 2150
7614.77 2153
7615.59 2214
7616.41 2235
7617.24 2332
7618.06 2339
7618.88 2346
7619.71 2354
7620.53 2324
7621.35 2289
7622.18 2261
7623.00 2175
7623.83 2129
7624.65 2219
7625.47 2174
7626.30 2198
7627.12 2294
7627.95 2398
7628.77 2564
7629.60 2619
7630.42 2721
7631.24 2800
7632.07 2932
7632.89 2903
7633.72 2731
7634.54 2666
7635.37 2511
7636.19 2380
7637.02 2277
7637.84 2119
7638.67 1985
7639.49 1882
7640.31 1873
7641.14 1774
7641.96 1749
7642.79 1729
7643.61 1690
7644.44 1697
7645.26 1679
7646.09 1696
7646.92 1691
7647.74 1662
7648.57 1676
7649.39 1710
7650.22 1707
7651.04 1636
7651.87 1563
7652.69 1590
7653.52 1576
7654.34 1523
7655.17 1565
7656.00 1551
7656.82 1606
7657.65 1545
7658.47 1642
7659.30 1644
7660.12 1619
7660.95 1614
7661.78 1563
7662.60 1538
7663.43 1555
7664.25 1581
7665.08 1582
7665.91 1595
7666.73 1636
7667.56 1642
7668.39 1584
7669.21 1573
7670.04 1616
7670.87 1659
7671.69 1618
7672.52 1608
7673.35 1545
7674.17 1603
7675.00 1533
7675.83 1582
7676.65 1533
7677.48 1584
7678.31 1588
7679.13 1620
7679.96 1561
7680.79 1525
7681.61 1565
7682.44 1646
7683.27 1616
7684.10 1609
7684.92 1699
7685.75 1650
7686.58 1684
7687.40 1659
7688.23 1606
7689.06 1648
7689.89 1633
7690.71 1643
7691.54 1626
7692.37 1673
7693.20 1651
7694.03 1620
7694.85 1651
7695.68 1620
7696.51 1676
7697.34 1697
7698.16 1757
7698.99 1725
7699.82 1779
7700.65 1731
7701.48 1784
7702.31 1759
7703.13 1613
7703.96 1585
7704.79 1604
7705.62 1569
7706.45 1594
7707.28 1629
7708.10 1580
7708.93 1609
7709.76 1600
7710.59 1562
7711.42 1530
7712.25 1585
7713.08 1568
7713.90 1614
7714.73 1560
7715.56 1551
7716.39 1516
7717.22 1639
7718.05 1629
7718.88 1578
7719.71 1564
7720.54 1611
7721.37 1604
7722.20 1579
7723.02 1535
7723.85 1514
7724.68 1490
7725.51 1526
7726.34 1590
7727.17 1562
7728.00 1572
7728.83 1562
7729.66 1597
7730.49 1594
7731.32 1551
7732.15 1539
7732.98 1519
7733.81 1568
7734.64 1571
7735.47 1473
7736.30 1550
7737.13 1550
7737.96 1522
7738.79 1571
7739.62 1581
7740.45 1570
7741.28 1599
7742.11 1623
7742.94 1675
7743.77 1735
7744.60 1751
7745.43 1949
7746.26 2059
7747.09 2151
7747.92 2164
7748.75 2141
7749.59 2127
7750.42 2033
7751.25 2056
7752.08 1910
7752.91 1840
7753.74 1730
7754.57 1714
7755.40 1733
7756.23 1704
7757.06 1587
7757.90 1640
7758.73 1724
7759.56 1688
7760.39 1601
7761.22 1605
7762.05 1609
7762.88 1613
7763.71 1558
7764.55 1558
7765.38 1570
7766.21 1565
7767.04 1476
7767.87 1476
7768.70 1491
7769.54 1502
7770.37 1454
7771.20 1474
7772.03 1552
7772.86 1496
7773.70 1529
7774.53 1531
7775.36 1503
7776.19 1558
7777.02 1541
7777.86 1524
7778.69 1561
7779.52 1536
7780.35 1531
7781.19 1576
7782.02 1549
7782.85 1504
7783.68 1561
7784.52 1577
7785.35 1585
7786.18 1576
7787.01 1577
7787.85 1646
7788.68 1612
7789.51 1573
7790.35 1572
7791.18 1592
7792.01 1626
7792.84 1606
7793.68 1573
7794.51 1580
7795.34 1614
7796.18 1693
7797.01 1647
7797.84 1628
7798.68 1682
7799.51 1705
7800.34 1742
7801.18 1671
7802.01 1690
7802.84 1742
7803.68 1751
7804.51 1736
7805.35 1733
7806.18 1781
7807.01 1784
7807.85 1806
7808.68 1872
7809.51 1886
7810.35 1845
7811.18 1907
7812.02 1987
7812.85 2065
7813.68 2026
7814.52 2085
7815.35 2204
7816.19 2256
7817.02 2267
7817.86 2185
7818.69 2263
7819.52 2187
7820.36 2081
7821.19 2074
7822.03 1993
7822.86 1934
7823.70 1937
7824.53 1921
7825.37 2007
7826.20 2104
7827.04 2149
7827.87 2117
7828.71 2112
7829.54 2061
7830.38 2020
7831.21 2007
7832.05 2004
7832.88 1995
7833.72 2016
7834.55 2065
7835.39 2160
7836.22 2060
7837.06 2056
7837.89 2020
7838.73 1938
7839.57 1986
7840.40 1955
7841.24 1938
7842.07 1886
7842.91 1899
7843.74 1836
7844.58 1860
7845.42 1831
7846.25 1837
7847.09 1795
7847.92 1756
7848.76 1786
7849.60 1788
7850.43 1739
7851.27 1750
7852.10 1794
7852.94 1821
7853.78 1789
7854.61 1786
7855.45 1835
7856.29 1840
7857.12 1860
7857.96 1875
7858.79 1910
7859.63 1949
7860.47 1989
7861.30 1985
7862.14 1898
7862.98 1876
7863.81 1866
7864.65 1810
7865.49 1743
7866.33 1786
7867.16 1812
7868.00 1832
7868.84 1764
7869.67 1772
7870.51 1808
7871.35 1879
7872.19 1855
7873.02 1878
7873.86 1928
7874.70 1948
7875.54 2074
7876.37 2145
7877.21 2170
7878.05 2267
7878.89 2177
7879.72 2125
7880.56 2088
7881.40 2051
7882.24 1926
7883.07 1903
7883.91 1954
7884.75 1919
7885.59 1915
7886.43 1846
7887.26 1864
7888.10 1947
7888.94 1973
7889.78 1976
7890.62 2004
7891.45 2070
7892.29 2103
7893.13 2192
7893.97 2007
7894.81 1969
7895.65 1981
7896.49 1991
7897.32 1974
7898.16 2001
7899.00 2014
7899.84 2065
7900.68 1989
7901.52 1979
7902.36 1891
7903.20 1837
7904.03 1856
7904.87 1871
7905.71 1893
7906.55 1801
7907.39 1720
7908.23 1758
7909.07 1834
7909.91 1818
7910.75 1823
7911.59 1945
7912.43 2016
7913.27 2059
7914.11 2035
7914.94 2178
7915.78 2172
7916.62 2277
7917.46 2323
7918.30 2368
7919.14 2347
7919.98 2279
7920.82 2215
7921.66 2150
7922.50 2026
7923.34 2011
7924.18 1896
7925.02 1863
7925.86 1789
7926.70 1740
7927.54 1720
7928.38 1675
7929.22 1729
7930.06 1705
7930.90 1649
7931.74 1690
7932.59 1786
7933.43 1664
7934.27 1740
7935.11 1725
7935.95 1691
7936.79 1647
7937.63 1677
7938.47 1705
7939.31 1639
7940.15 1742
7940.99 1718
7941.83 1730
7942.67 1726
7943.52 1754
7944.36 1783
7945.20 1874
7946.04 1840
7946.88 1855
7947.72 1839
7948.56 1839
7949.40 1766
7950.25 1819
7951.09 1790
7951.93 1843
7952.77 1964
7953.61 1988
7954.45 2004
7955.29 2017
7956.14 2008
7956.98 1949
7957.82 1926
7958.66 1817
7959.50 1858
7960.35 1819
7961.19 1765
7962.03 1740
7962.87 1764
7963.71 1760
7964.56 1767
7965.40 1741
7966.24 1759
7967.08 1805
7967.93 1814
7968.77 1845
7969.61 1834
7970.45 1837
7971.29 1751
7972.14 1720
7972.98 1668
7973.82 1601
7974.67 1625
7975.51 1638
7976.35 1633
7977.19 1607
7978.04 1588
7978.88 1621
7979.72 1619
7980.57 1565
7981.41 1549
7982.25 1538
7983.09 1520
7983.94 1478
7984.78 1528
7985.62 1507
7986.47 1554
7987.31 1467
7988.15 1449
7989.00 1526
7989.84 1512
7990.68 1457
7991.53 1434
7992.37 1448
7993.22 1409
7994.06 1420
7994.90 1402
7995.75 1382
7996.59 1414
7997.43 1382
7998.28 1415
7999.12 1373
7999.97 1417
8000.81 1438
8001.65 1384
8002.50 1389
8003.34 1354
8004.19 1457
8005.03 1440
8005.88 1373
8006.72 1370
8007.57 1329
8008.41 1276
8009.25 1311
8010.10 1288
8010.94 1314
8011.79 1297
8012.63 1242
8013.48 1288
8014.32 1277
8015.17 1244
8016.01 1283
8016.86 1298
8017.70 1275
8018.55 1317
8019.39 1290
8020.24 1300
8021.08 1272
8021.93 1252
8022.77 1266
8023.62 1250
8024.46 1293
8025.31 1320
8026.15 1294
8027.00 1360
8027.84 1305
8028.69 1252
8029.54 1344
8030.38 1388
8031.23 1322
8032.07 1266
8032.92 1286
8033.76 1287
8034.61 1262
8035.46 1295
8036.30 1307
8037.15 1234
8037.99 1314
8038.84 1357
8039.69 1254
8040.53 1265
8041.38 1263
8042.22 1291
8043.07 1266
8043.92 1286
8044.76 1288
8045.61 1237
8046.46 1189
8047.30 1206
8048.15 1305
8049.00 1250
8049.84 1251
8050.69 1303
8051.54 1280
8052.38 1262
8053.23 1254
8054.08 1200
8054.92 1236
8055.77 1270
8056.62 1265
8057.46 1253
8058.31 1215
8059.16 1234
8060.01 1216
8060.85 1230
8061.70 1204
8062.55 1216
8063.40 1209
8064.24 1231
8065.09 1222
8065.94 1221
8066.79 1225
8067.63 1252
8068.48 1181
8069.33 1229
8070.18 1191
8071.02 1189
8071.87 1223
8072.72 1215
8073.57 1192
8074.42 1218
8075.26 1223
8076.11 1209
8076.96 1183
8077.81 1169
8078.66 1091
8079.50 1129
8080.35 1139
8081.20 1165
8082.05 1151
8082.90 1132
8083.75 1135
8084.59 1190
8085.44 1204
8086.29 1200
8087.14 1179
8087.99 1186
8088.84 1249
8089.69 1252
8090.53 1188
8091.38 1221
8092.23 1227
8093.08 1256
8093.93 1185
8094.78 1191
8095.63 1163
8096.48 1188
8097.33 1217
8098.18 1225
8099.02 1221
8099.87 1184
8100.72 1213
8101.57 1238
8102.42 1191
8103.27 1166
8104.12 1146
8104.97 1185
8105.82 1183
8106.67 1150
8107.52 1157
8108.37 1168
8109.22 1169
8110.07 1186
8110.92 1170
8111.77 1195
8112.62 1205
8113.47 1248
8114.32 1194
8115.17 1153
8116.02 1318
8116.87 1341
8117.72 1331
8118.57 1292
8119.42 1297
8120.27 1303
8121.12 1301
8121.97 1286
8122.82 1291
8123.67 1290
8124.52 1250
8125.37 1253
8126.22 1261
8127.07 1283
8127.93 1290
8128.78 1216
8129.63 1224
8130.48 1242
8131.33 1252
8132.18 1286
8133.03 1285
8133.88 1259
8134.73 1283
8135.58 1255
8136.44 1237
8137.29 1306
8138.14 1238
8138.99 1204
8139.84 1226
8140.69 1332
8141.54 1337
8142.39 1309
8143.25 1295
8144.10 1284
8144.95 1272
8145.80 1298
8146.65 1328
8147.50 1334
8148.36 1280
8149.21 1301
8150.06 1324
8150.91 1356
8151.76 1346
8152.62 1425
8153.47 1464
8154.32 1462
8155.17 1536
8156.02 1535
8156.88 1523
8157.73 1516
8158.58 1408
8159.43 1397
8160.29 1385
8161.14 1308
8161.99 1281
8162.84 1315
8163.70 1258
8164.55 1291
8165.40 1245
8166.25 1203
8167.11 1253
8167.96 1263
8168.81 1277
8169.67 1216
8170.52 1180
8171.37 1184
8172.23 1234
8173.08 1247
8173.93 1206
8174.78 1200
8175.64 1232
8176.49 1206
8177.34 1136
8178.20 1193
8179.05 1139
8179.90 1134
8180.76 1141
8181.61 1144
8182.47 1113
8183.32 1173
8184.17 1138
8185.03 1126
8185.88 1119
8186.73 1143
8187.59 1141
8188.44 1109
8189.30 1131
8190.15 1106
8191.00 1168
8191.86 1115
8192.71 1087
8193.57 1142
8194.42 1134
8195.27 1142
8196.13 1122
8196.98 1126
8197.84 1137
8198.69 1141
8199.55 1166
8200.40 1155
8201.26 1112
8202.11 1154
8202.96 1130
8203.82 1166
8204.67 1168
8205.53 1183
8206.38 1145
8207.24 1114
8208.09 1137
8208.95 1144
8209.80 1130
8210.66 1166
8211.51 1128
8212.37 1160
8213.22 1142
8214.08 1146
8214.93 1155
8215.79 1175
8216.65 1160
8217.50 1191
8218.36 1227
8219.21 1247
8220.07 1227
8220.92 1228
8221.78 1262
8222.63 1239
8223.49 1275
8224.35 1252
8225.20 1256
8226.06 1268
8226.91 1190
8227.77 1209
8228.63 1218
8229.48 1161
8230.34 1169
8231.19 1159
8232.05 1137
8232.91 1134
8233.76 1130
8234.62 1094
8235.47 1141
8236.33 1143
8237.19 1127
8238.04 1077
8238.90 1125
8239.76 1106
8240.61 1132
8241.47 1161
8242.33 1214
8243.18 1168
8244.04 1170
8244.90 1132
8245.75 1166
8246.61 1155
8247.47 1193
8248.33 1190
8249.18 1135
8250.04 1177
8250.90 1163
8251.75 1196
8252.61 1224
8253.47 1188
8254.33 1181
8255.18 1173
8256.04 1209
8256.90 1227
8257.76 1171
8258.61 1183
8259.47 1134
8260.33 1122
8261.19 1111
8262.04 1131
8262.90 1193
8263.76 1196
8264.62 1199
8265.48 1198
8266.33 1184
8267.19 1117
8268.05 1101
8268.91 1151
8269.77 1112
8270.62 1108
8271.48 1185
8272.34 1156
8273.20 1245
8274.06 1203
8274.92 1152
8275.77 1173
8276.63 1199
8277.49 1156
8278.35 1176
8279.21 1113
8280.07 1105
8280.93 1184
8281.78 1194
8282.64 1206
8283.50 1158
8284.36 1130
8285.22 1164
8286.08 1212
8286.94 1168
8287.80 1196
8288.66 1205
8289.51 1173
8290.37 1196
8291.23 1235
8292.09 1231
8292.95 1216
8293.81 1232
8294.67 1278
8295.53 1225
8296.39 1211
8297.25 1269
8298.11 1216
8298.97 1203
8299.83 1236
8300.69 1223
8301.55 1235
8302.41 1249
8303.27 1238
8304.13 1214
8304.99 1267
8305.85 1250
8306.71 1241
8307.57 1204
8308.43 1166
8309.29 1223
8310.15 1217
8311.01 1206
8311.87 1168
8312.73 1209
8313.59 1256
8314.45 1264
8315.31 1255
8316.17 1230
8317.03 1232
8317.89 1259
8318.75 1224
8319.61 1215
8320.47 1164
8321.33 1196
8322.20 1244
8323.06 1243
8323.92 1240
8324.78 1217
8325.64 1233
8326.50 1237
8327.36 1230
8328.22 1221
8329.08 1266
8329.94 1315
8330.81 1247
8331.67 1245
8332.53 1213
8333.39 1235
8334.25 1253
8335.11 1238
8335.97 1215
8336.84 1243
8337.70 1279
8338.56 1252
8339.42 1261
8340.28 1243
8341.15 1275
8342.01 1274
8342.87 1252
8343.73 1276
8344.59 1230
8345.45 1223
8346.32 1231
8347.18 1304
8348.04 1259
8348.90 1309
8349.77 1285
8350.63 1320
8351.49 1274
8352.35 1276
8353.22 1206
8354.08 1261
8354.94 1318
8355.80 1340
8356.67 1375
8357.53 1371
8358.39 1351
8359.25 1297
8360.12 1327
8360.98 1370
8361.84 1385
8362.71 1344
8363.57 1366
8364.43 1350
8365.29 1353
8366.16 1332
8367.02 1404
8367.88 1397
8368.75 1346
8369.61 1369
8370.47 1412
8371.34 1482
8372.20 1444
8373.06 1398
8373.93 1403
8374.79 1420
8375.65 1355
8376.52 1370
8377.38 1361
8378.25 1389
8379.11 1467
8379.97 1467
8380.84 1462
8381.70 1496
8382.56 1464
8383.43 1564
8384.29 1560
8385.16 1569
8386.02 1555
8386.89 1573
8387.75 1608
8388.61 1560
8389.48 1561
8390.34 1543
8391.21 1565
8392.07 1635
8392.94 1589
8393.80 1594
8394.67 1602
8395.53 1567
8396.39 1561
8397.26 1704
8398.12 1688
8398.99 1697
8399.85 1647
8400.72 1659
8401.58 1616
8402.45 1691
8403.31 1721
8404.18 1775
8405.04 1759
8405.91 1739
8406.77 1724
8407.64 1774
8408.50 1781
8409.37 1831
8410.24 1891
8411.10 1835
8411.97 1914
8412.83 1922
8413.70 1888
8414.56 1962
8415.43 1888
8416.29 1965
8417.16 1956
8418.03 2026
8418.89 2098
8419.76 2045
8420.62 2064
8421.49 2132
8422.36 2123
8423.22 2203
8424.09 2218
8424.95 2239
8425.82 2280
8426.69 2306
8427.55 2283
8428.42 2382
8429.28 2438
8430.15 2410
8431.02 2422
8431.88 2399
8432.75 2474
8433.62 2427
8434.48 2478
8435.35 2614
8436.22 2607
8437.08 2722
8437.95 2800
8438.82 2856
8439.68 2909
8440.55 2966
8441.42 2965
8442.29 3041
8443.15 3121
8444.02 3149
8444.89 3176
8445.75 3120
8446.62 3157
8447.49 3220
8448.36 3270
8449.22 3281
8450.09 3357
8450.96 3509
8451.83 3698
8452.69 3939
8453.56 4415
8454.43 4837
8455.30 5259
8456.16 5687
8457.03 5789
8457.90 5914
8458.77 5719
8459.64 5484
8460.50 5207
8461.37 4827
8462.24 4583
8463.11 4310
8463.98 4128
8464.84 4271
8465.71 4554
8466.58 4967
8467.45 5550
8468.32 6191
8469.19 6662
8470.05 7338
8470.92 7526
8471.79 7286
8472.66 6877
8473.53 6287
8474.40 5658
8475.27 4992
8476.13 4455
8477.00 3826
8477.87 3491
8478.74 3111
8479.61 2921
8480.48 2603
8481.35 2510
8482.22 2402
8483.09 2385
8483.96 2344
8484.82 2294
8485.69 2219
8486.56 2231
8487.43 2253
8488.30 2188
8489.17 2104
8490.04 2072
8490.91 2003
8491.78 1998
8492.65 1933
8493.52 1930
8494.39 1967
8495.26 2023
8496.13 1975
8497.00 2084
8497.87 2096
8498.74 2035
8499.61 2003
8500.48 2021
8501.35 1987
8502.22 2002
8503.09 2011
8503.96 2003
8504.83 2004
8505.70 2029
8506.57 2087
8507.44 2124
8508.31 2109
8509.18 2097
8510.05 2098
8510.92 2094
8511.79 2059
8512.66 2023
8513.53 2035
8514.40 2035
8515.27 2067
8516.15 2024
8517.02 1993
8517.89 2065
8518.76 2009
8519.63 2068
8520.50 2137
8521.37 2112
8522.24 2135
8523.11 2081
8523.98 2102
8524.86 2136
8525.73 2179
8526.60 2190
8527.47 2175
8528.34 2231
8529.21 2274
8530.08 2309
8530.96 2275
8531.83 2279
8532.70 2330
8533.57 2327
8534.44 2344
8535.31 2490
8536.19 2374
8537.06 2313
8537.93 2268
8538.80 2259
8539.67 2314
8540.55 2268
8541.42 2233
8542.29 2269
8543.16 2255
8544.03 2231
8544.91 2276
8545.78 2184
8546.65 2218
8547.52 2287
8548.40 2259
8549.27 2293
8550.14 2274
8551.01 2269
8551.89 2326
8552.76 2408
8553.63 2381
8554.51 2406
8555.38 2291
8556.25 2336
8557.12 2296
8558.00 2183
8558.87 2121
8559.74 2144
8560.62 2083
8561.49 2041
8562.36 1939
8563.24 1887
8564.11 1939
8564.98 1917
8565.86 1869
8566.73 1836
8567.60 1856
8568.48 1826
8569.35 1849
8570.22 1796
8571.10 1774
8571.97 1806
8572.84 1796
8573.72 1751
8574.59 1812
8575.46 1751
8576.34 1756
8577.21 1713
8578.09 1740
8578.96 1727
8579.83 1781
8580.71 1729
8581.58 1738
8582.46 1737
8583.33 1723
8584.21 1681
8585.08 1666
8585.95 1684
8586.83 1649
8587.70 1711
8588.58 1693
8589.45 1706
8590.33 1678
8591.20 1647
8592.08 1653
8592.95 1688
8593.83 1637
8594.70 1637
8595.58 1603
8596.45 1668
8597.33 1713
8598.20 1676
8599.08 1710
8599.95 1676
8600.83 1679
8601.70 1717
8602.58 1697
8603.45 1787
8604.33 1725
8605.20 1724
8606.08 1712
8606.95 1765
8607.83 1688
8608.70 1726
8609.58 1799
8610.45 1748
8611.33 1753
8612.21 1789
8613.08 1779
8613.96 1750
8614.83 1734
8615.71 1795
8616.59 1800
8617.46 1859
8618.34 1813
8619.21 1783
8620.09 1803
8620.97 1846
8621.84 1866
8622.72 1861
8623.59 1875
8624.47 1840
8625.35 1966
8626.22 1902
8627.10 1894
8627.98 1910
8628.85 1959
8629.73 2004
8630.61 2009
8631.48 2023
8632.36 2050
8633.24 2013
8634.11 2001
8634.99 2003
8635.87 2075
8636.74 2022
8637.62 2030
8638.50 2054
8639.37 2072
8640.25 2120
8641.13 2159
8642.01 2155
8642.88 2143
8643.76 2197
8644.64 2169
8645.52 2322
8646.39 2333
8647.27 2269
8648.15 2309
8649.03 2295
8649.90 2328
8650.78 2350
8651.66 2337
8652.54 2368
8653.41 2441
8654.29 2337
8655.17 2317
8656.05 2377
8656.93 2383
8657.80 2376
8658.68 2440
8659.56 2394
8660.44 2304
8661.32 2282
8662.19 2364
8663.07 2413
8663.95 2377
8664.83 2410
8665.71 2438
8666.59 2518
8667.46 2529
8668.34 2661
8669.22 2712
8670.10 2891
8670.98 3034
8671.86 3244
8672.74 3381
8673.62 3556
8674.49 3759
8675.37 3683
8676.25 3646
8677.13 3568
8678.01 3439
8678.89 3301
8679.77 3244
8680.65 2990
8681.53 2883
8682.41 2831
8683.29 2843
8684.16 2886
8685.04 2934
8685.92 3001
8686.80 3119
8687.68 3366
8688.56 3760
8689.44 4237
8690.32 4738
8691.20 5126
8692.08 5475
8692.96 5564
8693.84 5592
8694.72 5336
8695.60 4855
8696.48 4442
8697.36 4046
8698.24 3625
8699.12 3270
8700.00 2949
8700.88 2645
8701.76 2546
8702.64 2416
8703.52 2305
8704.40 2192
8705.28 2076
8706.16 2043
8707.04 2006
8707.92 1955
8708.80 1911
8709.69 1960
8710.57 1907
8711.45 1863
8712.33 1899
8713.21 1810
8714.09 1841
8714.97 1841
8715.85 1867
8716.73 1823
8717.61 1842
8718.49 1748
8719.38 1840
8720.26 1820
8721.14 1859
8722.02 1828
8722.90 1858
8723.78 1834
8724.66 1793
8725.54 1794
8726.43 1846
8727.31 1880
8728.19 1850
8729.07 1898
8729.95 1930
8730.83 1967
8731.72 1908
8732.60 1916
8733.48 1891
8734.36 1847
8735.24 1848
8736.13 1808
8737.01 1836
8737.89 1830
8738.77 1865
8739.65 1859
8740.54 1857
8741.42 1864
8742.30 1938
8743.18 1903
8744.07 1885
8744.95 1925
8745.83 1958
8746.71 1875
8747.60 1948
8748.48 1939
8749.36 1930
8750.24 1989
8751.13 1987
8752.01 2085
8752.89 2094
8753.77 2214
8754.66 2270
8755.54 2380
8756.42 2470
8757.31 2536
8758.19 2624
8759.07 2614
8759.96 2564
8760.84 2502
8761.72 2391
8762.61 2378
8763.49 2346
8764.37 2224
8765.26 2164
8766.14 2141
8767.02 2100
8767.91 1991
8768.79 2008
8769.67 1987
8770.56 2015
8771.44 2052
8772.32 2028
8773.21 2006
8774.09 2007
8774.98 1974
8775.86 1943
8776.74 1964
8777.63 1894
8778.51 1871
8779.40 1833
8780.28 1856
8781.17 1789
8782.05 1770
8782.93 1708
8783.82 1769
8784.70 1723
8785.59 1729
8786.47 1787
8787.36 1800
8788.24 1831
8789.13 1949
8790.01 2019
8790.89 2106
8791.78 2136
8792.66 2150
8793.55 2126
8794.43 2067
8795.32 1989
8796.20 2014
8797.09 1913
8797.97 1814
8798.86 1756
8799.74 1688
8800.63 1661
8801.52 1668
8802.40 1632
8803.29 1614
8804.17 1586
8805.06 1647
8805.94 1600
8806.83 1608
8807.71 1564
8808.60 1564
8809.48 1518
8810.37 1520
8811.26 1504
8812.14 1489
8813.03 1507
8813.91 1454
8814.80 1446
8815.69 1487
8816.57 1446
8817.46 1463
8818.34 1499
8819.23 1450
8820.12 1521
8821.00 1502
8821.89 1525
8822.77 1491
8823.66 1470
8824.55 1528
8825.43 1545
8826.32 1549
8827.21 1543
8828.09 1538
8828.98 1505
8829.87 1527
8830.75 1513
8831.64 1467
8832.53 1471
8833.41 1415
8834.30 1376
8835.19 1435
8836.08 1441
8836.96 1368
8837.85 1372
8838.74 1407
8839.62 1393
8840.51 1382
8841.40 1365
8842.29 1389
8843.17 1403
8844.06 1439
8844.95 1440
8845.84 1410
8846.72 1358
8847.61 1381
8848.50 1333
8849.39 1307
8850.27 1313
8851.16 1304
8852.05 1304
8852.94 1297
8853.82 1326
8854.71 1298
8855.60 1293
8856.49 1273
8857.38 1335
8858.26 1323
8859.15 1292
8860.04 1329
8860.93 1348
8861.82 1354
8862.71 1295
8863.59 1275
8864.48 1297
8865.37 1318
8866.26 1283
8867.15 1269
8868.04 1291
8868.93 1238
8869.81 1226
8870.70 1261
8871.59 1242
8872.48 1229
8873.37 1211
8874.26 1178
8875.15 1218
8876.04 1190
8876.93 1188
8877.81 1131
8878.70 1235
8879.59 1231
8880.48 1210
8881.37 1202
8882.26 1132
8883.15 1126
8884.04 1151
8884.93 1170
8885.82 1249
8886.71 1221
8887.60 1173
8888.49 1148
8889.38 1170
8890.27 1135
8891.16 1139
8892.05 1137
8892.94 1137
8893.83 1163
8894.72 1157
8895.61 1133
8896.50 1137
8897.39 1150
8898.28 1155
8899.17 1140
8900.06 1111
8900.95 1146
8901.84 1141
8902.73 1146
8903.62 1144
8904.51 1120
8905.40 1102
8906.29 1107
8907.18 1104
8908.07 1079
8908.96 1150
8909.85 1123
8910.74 1100
8911.63 1086
8912.52 1122
8913.41 1104
8914.31 1127
8915.20 1069
8916.09 1079
8916.98 1073
8917.87 1094
8918.76 1090
8919.65 1093
8920.54 1047
8921.43 1008
8922.33 1028
8923.22 1001
8924.11 1016
8925.00 1000
8925.89 1018
8926.78 1017
8927.67 1032
8928.57 1065
8929.46 1036
8930.35 1030
8931.24 998
8932.13 1015
8933.03 1033
8933.92 1058
8934.81 1037
8935.70 1066
8936.59 1016
8937.49 1044
8938.38 1050
8939.27 1021
8940.16 976
8941.05 999
8941.95 1025
8942.84 1005
8943.73 987
8944.62 1022
8945.52 1076
8946.41 1014
8947.30 1019
8948.19 979
8949.09 1016
8949.98 973
8950.87 1007
8951.76 938
8952.66 999
8953.55 1003
8954.44 955
8955.34 1010
8956.23 982
8957.12 969
8958.02 1018
8958.91 995
8959.80 1019
8960.69 1012
8961.59 960
8962.48 947
8963.37 960
8964.27 1008
8965.16 988
8966.05 999
8966.95 969
8967.84 960
8968.74 1028
8969.63 1047
8970.52 1056
8971.42 990
8972.31 997
8973.20 1015
8974.10 1007
8974.99 1000
8975.89 1013
8976.78 966
8977.67 972
8978.57 945
8979.46 1030
8980.36 968
8981.25 1028
8982.15 992
8983.04 993
8983.93 980
8984.83 993
8985.72 994
8986.62 943
8987.51 968
8988.41 989
8989.30 924
8990.20 906
8991.09 936
8991.99 933
8992.88 953
8993.78 924
8994.67 937
8995.57 970
8996.46 946
8997.36 966
8998.25 956
8999.15 954
9000.04 935
9000.94 941
9001.83 961
9002.73 930
9003.62 917
9004.52 938
9005.41 925
9006.31 932
9007.20 928
9008.10 964
9009.00 960
9009.89 962
9010.79 904
9011.68 920
9012.58 936
9013.47 905
9014.37 927
9015.27 949
9016.16 928
9017.06 907
9017.95 965
9018.85 968
9019.75 997
9020.64 910
9021.54 897
9022.43 961
9023.33 914
9024.23 903
9025.12 912
9026.02 882
9026.92 942
9027.81 947
9028.71 929
9029.61 952
9030.50 916
9031.40 951
9032.30 955
9033.19 930
9034.09 858
9034.99 863
9035.88 928
9036.78 945
9037.68 928
9038.58 963
9039.47 967
9040.37 936
9041.27 955
9042.16 952
9043.06 932
9043.96 945
9044.86 968
9045.75 925
9046.65 924
9047.55 924
9048.45 938
9049.34 966
9050.24 972
9051.14 959
9052.04 952
9052.94 982
9053.83 1027
9054.73 998
9055.63 997
9056.53 975
9057.43 1026
9058.32 1045
9059.22 986
9060.12 1017
9061.02 1011
9061.92 1027
9062.81 1023
9063.71 978
9064.61 938
9065.51 1053
9066.41 1006
9067.31 990
9068.21 956
9069.10 975
9070.00 981
9070.90 980
9071.80 1059
9072.70 989
9073.60 976
9074.50 969
9075.40 957
9076.29 966
9077.19 943
9078.09 937
9078.99 940
9079.89 939
9080.79 957
9081.69 981
9082.59 942
9083.49 969
9084.39 967
9085.29 1001
9086.19 992
9087.09 1051
9087.98 1004
9088.88 1005
9089.78 1001
9090.68 991
9091.58 976
9092.48 1012
9093.38 1020
9094.28 1040
9095.18 1021
9096.08 1011
9096.98 995
9097.88 976
9098.78 1001
9099.68 966
9100.58 981
9101.48 961
9102.38 1004
9103.28 973
9104.18 1000
9105.08 962
9105.99 956
9106.89 927
9107.79 949
9108.69 943
9109.59 973
9110.49 983
9111.39 973
9112.29 979
9113.19 900
9114.09 916
9114.99 931
9115.89 955
9116.79 976
9117.69 974
9118.60 972
9119.50 959
9120.40 953
9121.30 967
9122.20 985
9123.10 940
9124.00 955
9124.90 989
9125.81 943
9126.71 921
9127.61 983
9128.51 943
9129.41 932
9130.31 908
9131.22 932
9132.12 944
9133.02 968
9133.92 933
9134.82 950
9135.72 954
9136.63 960
9137.53 903
9138.43 962
9139.33 949
9140.23 938
9141.14 967
9142.04 938
9142.94 920
9143.84 943
9144.75 957
9145.65 996
9146.55 967
9147.45 934
9148.36 910
9149.26 975
9150.16 960
9151.06 944
9151.97 937
9152.87 959
9153.77 939
9154.67 937
9155.58 951
9156.48 917
9157.38 944
9158.29 973
9159.19 932
9160.09 915
9161.00 934
9161.90 921
9162.80 926
9163.71 914
9164.61 951
9165.51 1024
9166.42 1030
9167.32 980
9168.22 931
9169.13 977
9170.03 945
9170.93 1001
9171.84 940
9172.74 977
9173.64 965
9174.55 993
9175.45 1019
9176.36 1029
9177.26 1017
9178.16 1020
9179.07 986
9179.97 1016
9180.88 979
9181.78 960
9182.69 980
9183.59 984
9184.49 1000
9185.40 974
9186.30 967
9187.21 990
9188.11 1058
9189.02 1041
9189.92 1004
9190.82 1002
9191.73 1028
9192.63 986
9193.54 997
9194.44 967
9195.35 1025
9196.25 1007
9197.16 1031
9198.06 1048
9198.97 1042
9199.87 1070
9200.78 1048
9201.68 1053
9202.59 1048
9203.49 1030
9204.40 1009
9205.30 966
9206.21 1005
9207.12 1021
9208.02 968
9208.93 979
9209.83 990
9210.74 1026
9211.64 1060
9212.55 1073
9213.45 1083
9214.36 1084
9215.27 1142
9216.17 1124
9217.08 1168
9217.98 1226
9218.89 1161
9219.80 1158
9220.70 1154
9221.61 1087
9222.51 1034
9223.42 1060
9224.33 1060
9225.23 1053
9226.14 1015
9227.05 999
9227.95 991
9228.86 970
9229.77 911
9230.67 935
9231.58 956
9232.49 943
9233.39 952
9234.30 997
9235.21 968
9236.11 903
9237.02 933
9237.93 937
9238.83 946
9239.74 978
9240.65 1000
9241.55 1003
9242.46 982
9243.37 976
9244.28 965
9245.18 941
9246.09 947
9247.00 988
9247.91 961
9248.81 971
9249.72 971
9250.63 1007
9251.54 989
9252.44 955
9253.35 967
9254.26 955
9255.17 969
9256.07 974
9256.98 1004
9257.89 950
9258.80 919
9259.71 947
9260.61 924
9261.52 941
9262.43 993
9263.34 960
9264.25 949
9265.16 959
9266.06 1018
9266.97 977
9267.88 951
9268.79 977
9269.70 993
9270.61 988
9271.51 963
9272.42 964
9273.33 1002
9274.24 1012
9275.15 997
9276.06 995
9276.97 1004
9277.88 1014
9278.78 996
9279.69 996
9280.60 970
9281.51 980
9282.42 964
9283.33 989
9284.24 1022
9285.15 1021
9286.06 994
9286.97 985
9287.88 1011
9288.79 1048
9289.70 1087
9290.60 1032
9291.51 1056
9292.42 1026
9293.33 1006
9294.24 1029
9295.15 1049
9296.06 1089
9296.97 1097
9297.88 1125
9298.79 1145
9299.70 1110
9300.61 1104
9301.52 1117
9302.43 1140
9303.34 1088
9304.25 1057
9305.16 1117
9306.07 1094
9306.98 1144
9307.89 1152
9308.80 1174
9309.71 1209
9310.63 1260
9311.54 1183
9312.45 1152
9313.36 1136
9314.27 1117
9315.18 1107
9316.09 1112
9317.00 1109
9317.91 1071
9318.82 1074
9319.73 1042
9320.64 1025
9321.55 1043
9322.47 1080
9323.38 1057
9324.29 1041
9325.20 1060
9326.11 1014
9327.02 1046
9327.93 1046
9328.84 1066
9329.76 1075
9330.67 1063
9331.58 1071
9332.49 1029
9333.40 1068
9334.31 1059
9335.23 1050
9336.14 1069
9337.05 1020
9337.96 1022
9338.87 1036
9339.78 1041
9340.70 1070
9341.61 1033
9342.52 1063
9343.43 1045
9344.34 1074
9345.26 1068
9346.17 1079
9347.08 1074
9347.99 1109
9348.91 1087
9349.82 1072
9350.73 1029
9351.64 1070
9352.56 1040
9353.47 1026
9354.38 1015
9355.29 1049
9356.21 1045
9357.12 1036
9358.03 1053
9358.94 1061
9359.86 1006
9360.77 1042
9361.68 1095
9362.60 1084
9363.51 1034
9364.42 1064
9365.34 1085
9366.25 1036
9367.16 1058
9368.08 1085
9368.99 1064
9369.90 1069
9370.82 1052
9371.73 1096
9372.64 1039
9373.56 1076
9374.47 1092
9375.38 1082
9376.30 1050
9377.21 1049
9378.12 1035
9379.04 1106
9379.95 1100
9380.87 1086
9381.78 1085
9382.69 1061
9383.61 1110
9384.52 1142
9385.44 1139
9386.35 1146
9387.27 1210
9388.18 1217
9389.09 1196
9390.01 1221
9390.92 1243
9391.84 1242
9392.75 1269
9393.67 1255
9394.58 1219
9395.50 1242
9396.41 1277
9397.32 1283
9398.24 1264
9399.15 1238
9400.07 1240
9400.98 1182
9401.90 1177
9402.81 1217
9403.73 1226
9404.64 1187
9405.56 1182
9406.47 1195
9407.39 1198
9408.30 1235
9409.22 1229
9410.14 1210
9411.05 1174
9411.97 1153
9412.88 1166
9413.80 1183
9414.71 1174
9415.63 1239
9416.54 1227
9417.46 1211
9418.38 1213
9419.29 1190
9420.21 1160
9421.12 1201
9422.04 1169
9422.95 1217
9423.87 1209
9424.79 1209
9425.70 1190
9426.62 1163
9427.54 1192
9428.45 1127
9429.37 1155
9430.28 1196
9431.20 1209
9432.12 1217
9433.03 1245
9433.95 1230
9434.87 1242
9435.78 1226
9436.70 1221
9437.62 1310
9438.53 1232
9439.45 1231
9440.37 1228
9441.28 1287
9442.20 1244
9443.12 1258
9444.03 1235
9444.95 1265
9445.87 1270
9446.79 1297
9447.70 1303
9448.62 1342
9449.54 1380
9450.45 1471
9451.37 1440
9452.29 1539
9453.21 1516
9454.12 1469
9455.04 1421
9455.96 1422
9456.88 1487
9457.79 1353
9458.71 1347
9459.63 1332
9460.55 1364
9461.47 1309
9462.38 1267
9463.30 1236
9464.22 1209
9465.14 1282
9466.06 1263
9466.97 1282
9467.89 1225
9468.81 1248
9469.73 1247
9470.65 1234
9471.56 1209
9472.48 1194
9473.40 1247
9474.32 1265
9475.24 1234
9476.16 1239
9477.08 1303
9477.99 1362
9478.91 1385
9479.83 1394
9480.75 1382
9481.67 1320
9482.59 1349
9483.51 1307
9484.43 1321
9485.34 1325
9486.26 1323
9487.18 1297
9488.10 1302
9489.02 1280
9489.94 1306
9490.86 1250
9491.78 1308
9492.70 1260
9493.62 1280
9494.54 1308
9495.46 1274
9496.38 1344
9497.30 1310
9498.22 1271
9499.13 1265
9500.05 1304
9500.97 1319
9501.89 1373
9502.81 1347
9503.73 1339
9504.65 1358
9505.57 1325
9506.49 1308
9507.41 1348
9508.33 1344
9509.25 1319
9510.17 1369
9511.09 1394
9512.01 1452
9512.93 1423
9513.86 1479
9514.78 1410
9515.70 1428
9516.62 1453
9517.54 1528
9518.46 1490
9519.38 1471
9520.30 1507
9521.22 1483
9522.14 1516
9523.06 1496
9523.98 1528
9524.90 1522
9525.82 1603
9526.75 1634
9527.67 1751
9528.59 1805
9529.51 1922
9530.43 1922
9531.35 2018
9532.27 2104
9533.19 2147
9534.11 2118
9535.04 2123
9535.96 2045
9536.88 1911
9537.80 1886
9538.72 1822
9539.64 1735
9540.57 1643
9541.49 1642
9542.41 1589
9543.33 1564
9544.25 1538
9545.17 1535
9546.10 1455
9547.02 1518
9547.94 1560
9548.86 1481
9549.78 1418
9550.71 1430
9551.63 1459
9552.55 1452
9553.47 1470
9554.40 1453
9555.32 1473
9556.24 1506
9557.16 1526
9558.09 1596
9559.01 1578
9559.93 1583
9560.85 1597
9561.78 1528
9562.70 1486
9563.62 1480
9564.54 1491
9565.47 1469
9566.39 1461
9567.31 1420
9568.24 1398
9569.16 1375
9570.08 1395
9571.00 1384
9571.93 1400
9572.85 1406
9573.77 1458
9574.70 1354
9575.62 1401
9576.54 1422
9577.47 1372
9578.39 1409
9579.31 1418
9580.24 1415
9581.16 1438
9582.09 1421
9583.01 1396
9583.93 1459
9584.86 1421
9585.78 1443
9586.70 1453
9587.63 1433
9588.55 1433
9589.48 1465
9590.40 1493
9591.32 1489
9592.25 1461
9593.17 1450
9594.10 1456
9595.02 1525
9595.95 1542
9596.87 1494
9597.79 1503
9598.72 1533
9599.64 1559
9600.57 1574
9601.49 1537
9602.42 1540
9603.34 1616
9604.27 1625
9605.19 1596
9606.12 1612
9607.04 1638
9607.97 1661
9608.89 1710
9609.82 1649
9610.74 1666
9611.67 1759
9612.59 1739
9613.52 1754
9614.44 1709
9615.37 1719
9616.29 1756
9617.22 1770
9618.14 1793
9619.07 1741
9619.99 1756
9620.92 1791
9621.85 1803
9622.77 1869
9623.70 1860
9624.62 1930
9625.55 1930
9626.47 1977
9627.40 2001
9628.33 1970
9629.25 2039
9630.18 2091
9631.10 2059
9632.03 2109
9632.96 2092
9633.88 2109
9634.81 2138
9635.73 2201
9636.66 2182
9637.59 2171
9638.51 2206
9639.44 2262
9640.37 2308
9641.29 2306
9642.22 2334
9643.15 2455
9644.07 2546
9645.00 2531
9645.93 2627
9646.85 2803
9647.78 2816
9648.71 2788
9649.63 2871
9650.56 2779
9651.49 2763
9652.41 2770
9653.34 2675
9654.27 2604
9655.20 2542
9656.12 2430
9657.05 2322
9657.98 2362
9658.90 2339
9659.83 2306
9660.76 2286
9661.69 2308
9662.61 2310
9663.54 2287
9664.47 2298
9665.40 2316
9666.32 2306
9667.25 2374
9668.18 2320
9669.11 2343
9670.04 2373
9670.96 2421
9671.89 2340
9672.82 2387
9673.75 2392
9674.68 2351
9675.60 2345
9676.53 2319
9677.46 2426
9678.39 2396
9679.32 2382
9680.25 2384
9681.17 2431
9682.10 2464
9683.03 2502
9683.96 2425
9684.89 2427
9685.82 2487
9686.75 2502
9687.67 2563
9688.60 2546
9689.53 2513
9690.46 2579
9691.39 2618
9692.32 2653
9693.25 2622
9694.18 2588
9695.11 2617
9696.03 2679
9696.96 2663
9697.89 2635
9698.82 2585
9699.75 2596
9700.68 2636
9701.61 2647
9702.54 2624
9703.47 2526
9704.40 2490
9705.33 2459
9706.26 2380
9707.19 2422
9708.12 2466
9709.05 2503
9709.98 2566
9710.91 2629
9711.84 2656
9712.77 2646
9713.70 2728
9714.63 2739
9715.56 2677
9716.49 2619
9717.42 2597
9718.35 2606
9719.28 2534
9720.21 2492
9721.14 2460
9722.07 2324
9723.00 2309
9723.93 2268
9724.86 2225
9725.79 2259
9726.72 2248
9727.65 2253
9728.58 2213
9729.51 2284
9730.44 2236
9731.37 2280
9732.31 2268
9733.24 2270
9734.17 2264
9735.10 2288
9736.03 2236
9736.96 2158
9737.89 2136
9738.82 2106
9739.75 2090
9740.69 2091
9741.62 2040
9742.55 2025
9743.48 1978
9744.41 1991
9745.34 2010
9746.27 1959
9747.21 1961
9748.14 1929
9749.07 1914
9750.00 1896
9750.93 1948
9751.86 2001
9752.80 1963
9753.73 1862
9754.66 1890
9755.59 1922
9756.52 1913
9757.46 1913
9758.39 1923
9759.32 1905
9760.25 1972
9761.18 1999
9762.12 1997
9763.05 1974
9763.98 1910
9764.91 1940
9765.85 1917
9766.78 1924
9767.71 1906
9768.64 1943
9769.58 1912
9770.51 1898
9771.44 1958
9772.37 2013
9773.31 1970
9774.24 1969
9775.17 2039
9776.11 2062
9777.04 2091
9777.97 2095
9778.91 2122
9779.84 2177
9780.77 2123
9781.71 2180
9782.64 2211
9783.57 2174
9784.51 2171
9785.44 2194
9786.37 2095
9787.31 2045
9788.24 1930
9789.17 1957
9790.11 1886
9791.04 1879
9791.97 1910
9792.91 1905
9793.84 1861
9794.77 1859
9795.71 1900
9796.64 1906
9797.58 1966
9798.51 2036
9799.44 2029
9800.38 2010
9801.31 1905
9802.25 1849
9803.18 1799
9804.12 1783
9805.05 1694
9805.98 1698
9806.92 1636
9807.85 1627
9808.79 1646
9809.72 1569
9810.66 1593
9811.59 1630
9812.53 1557
9813.46 1547
9814.40 1569
9815.33 1528
9816.27 1502
9817.20 1524
9818.14 1498
9819.07 1483
9820.01 1530
9820.94 1509
9821.88 1498
9822.81 1494
9823.75 1497
9824.68 1493
9825.62 1468
9826.55 1484
9827.49 1491
9828.42 1462
9829.36 1452
9830.29 1421
9831.23 1444
9832.17 1417
9833.10 1446
9834.04 1453
9834.97 1469
9835.91 1436
9836.84 1428
9837.78 1422
9838.72 1452
9839.65 1512
9840.59 1511
9841.52 1465
9842.46 1465
9843.40 1504
9844.33 1488
9845.27 1477
9846.20 1428
9847.14 1495
9848.08 1500
9849.01 1438
9849.95 1458
9850.89 1429
9851.82 1496
9852.76 1453
9853.70 1441
9854.63 1506
9855.57 1472
9856.51 1496
9857.44 1423
9858.38 1483
9859.32 1460
9860.25 1433
9861.19 1452
9862.13 1445
9863.07 1414
9864.00 1415
9864.94 1421
9865.88 1384
9866.81 1427
9867.75 1422
9868.69 1356
9869.63 1342
9870.56 1356
9871.50 1382
9872.44 1388
9873.38 1367
9874.31 1338
9875.25 1372
9876.19 1376
9877.13 1355
9878.07 1359
9879.00 1315
9879.94 1414
9880.88 1326
9881.82 1332
9882.75 1349
9883.69 1343
9884.63 1335
9885.57 1294
9886.51 1293
9887.45 1325
9888.38 1311
9889.32 1245
9890.26 1328
9891.20 1281
9892.14 1302
9893.08 1289
9894.01 1234
9894.95 1253
9895.89 1252
9896.83 1270
9897.77 1290
9898.71 1246
9899.65 1262
9900.59 1276
9901.52 1227
9902.46 1268
9903.40 1268
9904.34 1298
9905.28 1280
9906.22 1223
9907.16 1218
9908.10 1267
9909.04 1300
9909.98 1270
9910.92 1297
9911.86 1253
9912.80 1274
9913.73 1302
9914.67 1314
9915.61 1279
9916.55 1240
9917.49 1276
9918.43 1261
9919.37 1332
9920.31 1385
9921.25 1345
9922.19 1451
9923.13 1545
9924.07 1556
9925.01 1596
9925.95 1658
9926.89 1647
9927.83 1684
9928.77 1697
9929.71 1644
9930.65 1551
9931.59 1469
9932.53 1483
9933.47 1411
9934.41 1375
9935.36 1371
9936.30 1346
9937.24 1334
9938.18 1258
9939.12 1215
9940.06 1211
9941.00 1243
9941.94 1172
9942.88 1150
9943.82 1088
9944.76 1186
9945.70 1207
9946.64 1155
9947.59 1133
9948.53 1163
9949.47 1080
9950.41 1172
9951.35 1135
9952.29 1100
9953.23 1116
9954.17 1175
9955.12 1121
9956.06 1157
9957.00 1156
9957.94 1130
9958.88 1092
9959.82 1054
9960.77 1069
9961.71 1104
9962.65 1137
9963.59 1066
9964.53 1079
9965.48 1099
9966.42 1081
9967.36 1075
9968.30 1071
9969.24 1036
9970.19 1019
9971.13 1045
9972.07 1047
9973.01 1040
9973.95 1035
9974.90 1023
9975.84 1021
9976.78 1061
9977.72 1044
9978.67 1054
9979.61 1082
9980.55 1068
9981.50 1050
9982.44 1064
9983.38 1013
9984.32 1064
9985.27 1028
9986.21 1026
9987.15 980
9988.10 1031
9989.04 1040
9989.98 1035
9990.92 1065
9991.87 1052
9992.81 1024
9993.75 1049
9994.70 1047
9995.64 1066
9996.58 1070
9997.53 1038
9998.47 1050
9999.41 1055
10000.36 1054
10001.30 1064
10002.25 1054
10003.19 1065
10004.13 1041
10005.08 1077
10006.02 1006
10006.96 1082
10007.91 1081
10008.85 1093
10009.80 1025
10010.74 1028
10011.68 1089
10012.63 1014
10013.57 1076
10014.52 1023
10015.46 1043
10016.41 1048
10017.35 1047
10018.29 996
10019.24 1004
10020.18 989
10021.13 1047
10022.07 1003
10023.02 1016
10023.96 1055
10024.91 1043
10025.85 1020
10026.80 1040
10027.74 1088
10028.69 1052
10029.63 1032
10030.58 1024
10031.52 1031
10032.47 1021
10033.41 974
10034.36 1056
10035.30 974
10036.25 970
10037.19 976
10038.14 944
10039.08 1006
10040.03 998
10040.97 1012
10041.92 1012
10042.87 963
10043.81 942
10044.76 993
10045.70 953
10046.65 952
10047.59 976
10048.54 1009
10049.49 992
10050.43 953
10051.38 952
10052.32 983
10053.27 901
10054.22 982
10055.16 970
10056.11 965
10057.05 971
10058.00 968
10058.95 976
10059.89 967
10060.84 947
10061.79 945
10062.73 947
10063.68 953
10064.63 969
10065.57 944
10066.52 929
10067.47 985
10068.41 980
10069.36 944
10070.31 946
10071.25 956
10072.20 938
10073.15 977
10074.10 921
10075.04 939
10075.99 940
10076.94 916
10077.88 955
10078.83 960
10079.78 982
10080.73 981
10081.67 923
10082.62 932
10083.57 925
10084.52 956
10085.46 958
10086.41 961
10087.36 943
10088.31 918
10089.25 942
10090.20 969
10091.15 962
10092.10 943
10093.05 946
10093.99 939
10094.94 933
10095.89 924
10096.84 933
10097.79 931
10098.73 944
10099.68 946
10100.63 957
10101.58 976
10102.53 937
10103.48 972
10104.42 970
10105.37 949
10106.32 940
10107.27 949
10108.22 973
10109.17 941
10110.12 987
10111.06 917
10112.01 1006
10112.96 983
10113.91 955
10114.86 963
10115.81 994
10116.76 977
10117.71 965
10118.66 975
10119.61 953
10120.56 942
10121.50 957
10122.45 976
10123.40 968
10124.35 973
10125.30 989
10126.25 974
10127.20 988
10128.15 989
10129.10 1007
10130.05 1009
10131.00 993
10131.95 1025
10132.90 1005
10133.85 1016
10134.80 1029
10135.75 993
10136.70 981
10137.65 998
10138.60 1029
10139.55 1066
10140.50 1047
10141.45 1008
10142.40 1094
10143.35 1083
10144.30 1068
10145.25 1102
10146.20 1060
10147.15 1076
10148.10 1073
10149.05 1080
10150.00 1092
10150.95 1082
10151.90 1089
10152.86 1096
10153.81 1164
10154.76 1133
10155.71 1110
10156.66 1149
10157.61 1142
10158.56 1114
10159.51 1090
10160.46 1141
10161.41 1132
10162.37 1144
10163.32 1159
10164.27 1148
10165.22 1146
10166.17 1199
10167.12 1162
10168.07 1155
10169.03 1139
10169.98 1183
10170.93 1201
10171.88 1194
10172.83 1179
10173.78 1188
10174.74 1235
10175.69 1203
10176.64 1190
10177.59 1227
10178.54 1247
10179.49 1244
10180.45 1268
10181.40 1252
10182.35 1284
10183.30 1292
10184.26 1304
10185.21 1279
10186.16 1278
10187.11 1301
10188.06 1308
10189.02 1354
10189.97 1320
10190.92 1314
10191.87 1345
10192.83 1373
10193.78 1351
10194.73 1398
10195.69 1386
10196.64 1328
10197.59 1349
10198.54 1376
10199.50 1387
10200.45 1407
10201.40 1431
10202.36 1457
10203.31 1461
10204.26 1527
10205.22 1637
10206.17 1639
10207.12 1586
10208.08 1603
10209.03 1561
10209.98 1533
10210.94 1500
10211.89 1486
10212.84 1448
10213.80 1392
10214.75 1424
10215.70 1416
10216.66 1392
10217.61 1366
10218.56 1323
10219.52 1360
10220.47 1329
10221.43 1344
10222.38 1305
10223.33 1302
10224.29 1301
10225.24 1286
10226.20 1346
10227.15 1328
10228.11 1337
10229.06 1366
10230.01 1402
10230.97 1425
10231.92 1465
10232.88 1509
10233.83 1564
10234.79 1640
10235.74 1622
10236.70 1595
10237.65 1578
10238.60 1525
10239.56 1454
10240.51 1379
10241.47 1362
10242.42 1321
10243.38 1271
10244.33 1274
10245.29 1190
10246.24 1215
10247.20 1175
10248.15 1146
10249.11 1125
10250.07 1099
10251.02 1096
10251.98 1119
10252.93 1103
10253.89 1106
10254.84 1091
10255.80 1030
10256.75 1032
10257.71 1041
10258.67 1023
10259.62 1044
10260.58 1022
10261.53 1029
10262.49 1054
10263.44 1027
10264.40 1003
10265.36 994
10266.31 1024
10267.27 1053
10268.22 1014
10269.18 1062
10270.14 1043
10271.09 1027
10272.05 1022
10273.01 1020
10273.96 1006
10274.92 983
10275.87 1009
10276.83 1000
10277.79 1002
10278.74 1005
10279.70 971
10280.66 994
10281.61 1012
10282.57 1020
10283.53 1011
10284.49 1081
10285.44 1053
10286.40 1071
10287.36 1030
10288.31 998
10289.27 1004
10290.23 1006
10291.18 996
10292.14 1008
10293.10 1041
10294.06 989
10295.01 977
10295.97 1043
10296.93 1021
10297.89 1053
10298.84 1040
10299.80 1010
10300.76 1004
10301.72 1005
10302.67 968
10303.63 981
10304.59 1071
10305.55 995
10306.51 1034
10307.46 1046
10308.42 1001
10309.38 1014
10310.34 1022
10311.30 1001
10312.25 992
10313.21 1034
10314.17 1021
10315.13 1044
10316.09 1018
10317.05 962
10318.00 982
10318.96 988
10319.92 991
10320.88 982
10321.84 972
10322.80 1000
10323.76 1048
10324.71 971
10325.67 949
10326.63 1015
10327.59 1033
10328.55 1051
10329.51 1001
10330.47 1054
10331.43 1077
10332.39 1026
10333.35 1000
10334.30 1000
10335.26 992
10336.22 1002
10337.18 1000
10338.14 985
10339.10 963
10340.06 900
10341.02 919
10341.98 967
10342.94 960
10343.90 948
10344.86 937
10345.82 949
10346.78 951
10347.74 984
10348.70 952
10349.66 952
10350.62 962
10351.58 903
10352.54 915
10353.50 934
10354.46 879
10355.42 922
10356.38 962
10357.34 960
10358.30 926
10359.26 923
10360.22 902
10361.18 917
10362.14 862
10363.10 890
10364.06 893
10365.02 901
10365.98 891
10366.94 910
10367.90 877
10368.87 870
10369.83 905
10370.79 920
10371.75 918
10372.71 911
10373.67 898
10374.63 882
10375.59 900
10376.55 914
10377.51 930
10378.48 894
10379.44 904
10380.40 877
10381.36 877
10382.32 859
10383.28 885
10384.24 911
10385.21 938
10386.17 911
10387.13 884
10388.09 923
10389.05 896
10390.01 914
10390.98 895
10391.94 924
10392.90 899
10393.86 860
10394.82 908
10395.79 924
10396.75 930
10397.71 938
10398.67 974
10399.63 961
10400.60 972
10401.56 985
10402.52 896
10403.48 935
10404.45 968
10405.41 961
10406.37 973
10407.33 987
10408.30 981
10409.26 1012
10410.22 992
10411.18 1076
10412.15 1075
10413.11 1061
10414.07 1127
10415.04 1200
10416.00 1157
10416.96 1193
10417.93 1215
10418.89 1241
10419.85 1237
10420.81 1200
10421.78 1138
10422.74 1163
10423.70 1156
10424.67 1067
10425.63 1036
10426.59 1010
10427.56 1001
10428.52 992
10429.49 1002
10430.45 980
10431.41 971
10432.38 956
10433.34 902
10434.30 903
10435.27 888
10436.23 872
10437.20 890
10438.16 886
10439.12 870
10440.09 894
10441.05 859
10442.02 876
10442.98 870
10443.94 870
10444.91 856
10445.87 859
10446.84 840
10447.80 854
10448.77 876
10449.73 853
10450.70 851
10451.66 854
10452.63 873
10453.59 910
10454.55 831
10455.52 813
10456.48 832
10457.45 851
10458.41 838
10459.38 837
10460.34 826
10461.31 837
10462.27 844
10463.24 830
10464.20 847
10465.17 887
10466.14 866
10467.10 858
10468.07 852
10469.03 806
10470.00 839
10470.96 856
10471.93 841
10472.89 789
10473.86 855
10474.82 884
10475.79 888
10476.76 894
10477.72 878
10478.69 852
10479.65 909
10480.62 853
10481.59 882
10482.55 866
10483.52 898
10484.48 902
10485.45 892
10486.42 883
10487.38 922
10488.35 875
10489.32 904
10490.28 896
10491.25 938
10492.21 914
10493.18 929
10494.15 892
10495.11 913
10496.08 898
10497.05 872
10498.01 934
10498.98 921
10499.95 912
10500.92 913
10501.88 938
10502.85 938
10503.82 914
10504.78 928
10505.75 922
10506.72 957
10507.68 914
10508.65 921
10509.62 925
10510.59 949
10511.55 962
10512.52 918
10513.49 978
10514.46 937
10515.42 922
10516.39 971
10517.36 936
10518.33 961
10519.29 958
10520.26 933
10521.23 964
10522.20 966
10523.17 974
10524.13 955
10525.10 910
10526.07 945
10527.04 954
10528.01 959
10528.97 947
10529.94 948
10530.91 942
10531.88 917
10532.85 942
10533.82 931
10534.78 982
10535.75 976
10536.72 989
10537.69 933
10538.66 965
10539.63 936
10540.60 970
10541.56 984
10542.53 1012
10543.50 970
10544.47 1002
10545.44 974
10546.41 981
10547.38 1025
10548.35 1017
10549.32 1021
10550.29 1060
10551.25 1020
10552.22 1027
10553.19 1100
10554.16 1093
10555.13 1120
10556.10 1174
10557.07 1229
10558.04 1288
10559.01 1301
10559.98 1299
10560.95 1276
10561.92 1312
10562.89 1257
10563.86 1260
10564.83 1197
10565.80 1117
10566.77 1130
10567.74 1101
10568.71 1034
10569.68 1033
10570.65 1038
10571.62 1030
10572.59 995
10573.56 1021
10574.53 1009
10575.50 997
10576.47 979
10577.44 1004
10578.41 1008
10579.38 1003
10580.35 982
10581.32 1025
10582.29 1028
10583.26 972
10584.23 982
10585.21 1031
10586.18 1041
10587.15 1050
10588.12 1057
10589.09 1064
10590.06 1065
10591.03 1054
10592.00 1039
10592.97 1043
10593.94 1012
10594.92 984
10595.89 1000
10596.86 1004
10597.83 1015
10598.80 967
10599.77 980
10600.74 963
10601.71 969
10602.69 963
10603.66 897
10604.63 928
10605.60 915
10606.57 954
10607.54 925
10608.52 955
10609.49 951
10610.46 959
10611.43 951
10612.40 935
10613.38 936
10614.35 940
10615.32 955
10616.29 917
10617.27 939
10618.24 966
10619.21 924
10620.18 959
10621.15 943
10622.13 970
10623.10 944
10624.07 981
10625.04 972
10626.02 971
10626.99 976
10627.96 974
10628.94 1017
10629.91 1038
10630.88 1003
10631.85 985
10632.83 1065
10633.80 1088
10634.77 1077
10635.75 1077
10636.72 1097
10637.69 1126
10638.67 1169
10639.64 1171
10640.61 1145
10641.59 1127
10642.56 1127
10643.53 1154
10644.51 1062
10645.48 1042
10646.45 1100
10647.43 1036
10648.40 1027
10649.37 1004
10650.35 1021
10651.32 971
10652.30 964
10653.27 943
10654.24 932
10655.22 914
10656.19 926
10657.16 961
10658.14 956
10659.11 971
10660.09 979
10661.06 998
10662.04 949
10663.01 966
10663.98 962
10664.96 950
10665.93 920
10666.91 970
10667.88 926
10668.86 967
10669.83 920
10670.81 946
10671.78 907
10672.76 923
10673.73 904
10674.71 943
10675.68 978
10676.66 939
10677.63 937
10678.61 968
10679.58 1027
10680.56 971
10681.53 988
10682.51 1006
10683.48 1024
10684.46 974
10685.43 947
10686.41 933
10687.38 918
10688.36 957
10689.33 923
10690.31 882
10691.28 899
10692.26 937
10693.24 901
10694.21 906
10695.19 897
10696.16 847
10697.14 883
10698.12 883
10699.09 888
10700.07 905
10701.04 884
10702.02 905
10703.00 884
10703.97 890
10704.95 900
10705.92 890
10706.90 860
10707.88 911
10708.85 888
10709.83 841
10710.81 898
10711.78 903
10712.76 896
10713.74 877
10714.71 871
10715.69 882
10716.67 893
10717.64 900
10718.62 951
10719.60 906
10720.57 883
10721.55 914
10722.53 934
10723.50 910
10724.48 916
10725.46 874
10726.44 900
10727.41 896
10728.39 885
10729.37 909
10730.35 860
10731.32 903
10732.30 896
10733.28 934
10734.26 890
10735.23 912
10736.21 896
10737.19 913
10738.17 895
10739.14 917
10740.12 942
10741.10 915
10742.08 920
10743.06 883
10744.03 903
10745.01 894
10745.99 929
10746.97 900
10747.95 927
10748.92 882
10749.90 913
10750.88 949
10751.86 930
10752.84 907
10753.82 887
10754.79 919
10755.77 867
10756.75 937
10757.73 897
10758.71 909
10759.69 934
10760.67 928
10761.65 958
10762.62 973
10763.60 951
10764.58 922
10765.56 900
10766.54 926
10767.52 930
10768.50 962
10769.48 961
10770.46 969
10771.44 1003
10772.42 964
10773.39 955
10774.37 971
10775.35 989
10776.33 963
10777.31 969
10778.29 970
10779.27 1004
10780.25 1016
10781.23 1012
10782.21 991
10783.19 1050
10784.17 1026
10785.15 1033
10786.13 1007
10787.11 972
10788.09 941
10789.07 922
10790.05 914
10791.03 920
10792.01 963
10792.99 938
10793.97 922
10794.95 954
10795.93 916
10796.91 940
10797.89 928
10798.87 974
10799.85 936
10800.83 992
10801.82 958
10802.80 891
10803.78 1000
10804.76 1009
10805.74 973
10806.72 980
10807.70 961
10808.68 966
10809.66 961
10810.64 972
10811.62 996
10812.61 987
10813.59 999
10814.57 1008
10815.55 973
10816.53 992
10817.51 1015
10818.49 979
10819.47 1015
10820.46 967
10821.44 954
10822.42 977
10823.40 1039
10824.38 1045
10825.36 1038
10826.35 957
10827.33 983
10828.31 1033
10829.29 1004
10830.27 1020
10831.25 1002
10832.24 990
10833.22 1013
10834.20 1053
10835.18 1029
10836.17 1046
10837.15 1003
10838.13 1084
10839.11 1067
10840.09 1090
10841.08 1041
10842.06 1067
10843.04 1094
10844.02 1094
10845.01 1087
10845.99 1081
10846.97 1041
10847.96 1063
10848.94 1043
10849.92 1032
10850.90 1093
10851.89 1053
10852.87 1091
10853.85 1092
10854.84 1134
10855.82 1141
10856.80 1136
10857.78 1132
10858.77 1123
10859.75 1134
10860.73 1111
10861.72 1092
10862.70 1120
10863.68 1171
10864.67 1118
10865.65 1197
10866.64 1223
10867.62 1195
10868.60 1150
10869.59 1191
10870.57 1189
10871.55 1191
10872.54 1157
10873.52 1202
10874.51 1269
10875.49 1226
10876.47 1220
10877.46 1201
10878.44 1222
10879.43 1250
10880.41 1266
10881.39 1314
10882.38 1290
10883.36 1254
10884.35 1284
10885.33 1320
10886.32 1354
10887.30 1345
10888.29 1314
10889.27 1348
10890.25 1358
10891.24 1369
10892.22 1360
10893.21 1388
10894.19 1366
10895.18 1381
10896.16 1372
10897.15 1382
10898.13 1346
10899.12 1413
10900.10 1423
10901.09 1363
10902.07 1395
10903.06 1425
10904.04 1393
10905.03 1386
10906.01 1410
10907.00 1439
10907.99 1426
10908.97 1506
10909.96 1503
10910.94 1489
10911.93 1508
10912.91 1498
10913.90 1453
10914.88 1443
10915.87 1484
10916.86 1478
10917.84 1518
10918.83 1541
10919.81 1544
10920.80 1584
10921.79 1586
10922.77 1557
10923.76 1567
10924.74 1578
10925.73 1578
10926.72 1647
10927.70 1594
10928.69 1588
10929.68 1580
10930.66 1666
10931.65 1691
10932.64 1663
10933.62 1699
10934.61 1733
10935.60 1786
10936.58 1766
10937.57 1822
10938.56 1786
10939.54 1841
10940.53 1931
10941.52 1915
10942.50 1901
10943.49 1914
10944.48 1949
10945.47 2009
10946.45 1968
10947.44 1968
10948.43 2034
10949.41 2110
10950.40 2091
10951.39 2098
10952.38 2215
10953.36 2250
10954.35 2330
10955.34 2299
10956.33 2310
10957.31 2307
10958.30 2402
10959.29 2356
10960.28 2255
10961.27 2270
10962.25 2291
10963.24 2154
10964.23 2100
10965.22 2038
10966.21 2026
10967.19 2000
10968.18 1953
10969.17 1941
10970.16 2027
10971.15 2000
10972.13 1925
10973.12 1882
10974.11 1882
10975.10 1920
10976.09 1891
10977.08 1949
10978.07 1988
10979.05 1990
10980.04 1917
10981.03 1984
10982.02 2009
10983.01 2065
10984.00 2048
10984.99 2018
10985.98 2029
10986.96 2055
10987.95 2081
10988.94 2175
10989.93 2267
10990.92 2297
10991.91 2338
10992.90 2437
10993.89 2549
10994.88 2650
10995.87 2763
10996.86 2873
10997.85 2885
10998.84 2970
10999.83 2897
11000.82 2912
11001.81 2785
11002.79 2640
11003.78 2594
11004.77 2484
11005.76 2281
11006.75 2142
11007.74 2131
11008.73 2068
11009.72 1956
11010.71 1826
11011.70 1776
11012.69 1783
11013.68 1719
11014.67 1758
11015.67 1688
11016.66 1647
11017.65 1626
11018.64 1671
11019.63 1697
11020.62 1676
11021.61 1695
11022.60 1575
11023.59 1624
11024.58 1580
11025.57 1566
11026.56 1583
11027.55 1614
11028.54 1579
11029.53 1573
11030.52 1547
11031.52 1503
11032.51 1526
11033.50 1553
11034.49 1516
11035.48 1447
11036.47 1471
11037.46 1439
11038.45 1493
11039.45 1487
11040.44 1444
11041.43 1398
11042.42 1451
11043.41 1463
11044.40 1418
11045.39 1403
11046.39 1394
11047.38 1437
11048.37 1385
11049.36 1416
11050.35 1383
11051.35 1381
11052.34 1392
11053.33 1383
11054.32 1402
11055.31 1372
11056.31 1403
11057.30 1447
11058.29 1359
11059.28 1274
11060.27 1340
11061.27 1368
11062.26 1379
11063.25 1370
11064.24 1337
11065.24 1362
11066.23 1376
11067.22 1399
11068.21 1352
11069.21 1324
11070.20 1313
11071.19 1410
11072.19 1359
11073.18 1372
11074.17 1353
11075.16 1361
11076.16 1341
11077.15 1325
11078.14 1320
11079.14 1325
11080.13 1290
11081.12 1294
11082.12 1297
11083.11 1310
11084.10 1318
11085.10 1336
11086.09 1316
11087.08 1282
11088.08 1227
11089.07 1261
11090.06 1302
11091.06 1330
11092.05 1266
11093.04 1244
11094.04 1259
11095.03 1275
11096.03 1315
11097.02 1222
11098.01 1239
11099.01 1241
11100.00 1253
11101.00 1268
11101.99 1254
11102.98 1201
11103.98 1233
11104.97 1286
11105.97 1278
11106.96 1229
11107.96 1208
11108.95 1242
11109.95 1275
11110.94 1194
11111.93 1214
11112.93 1279
11113.92 1269
11114.92 1233
11115.91 1214
11116.91 1245
11117.90 1296
11118.90 1269
11119.89 1231
11120.89 1231
11121.88 1246
11122.88 1257
11123.87 1223
11124.87 1215
11125.86 1215
11126.86 1179
11127.85 1188
11128.85 1278
11129.84 1227
11130.84 1187
11131.84 1241
11132.83 1219
11133.83 1183
11134.82 1135
11135.82 1183
11136.81 1112
11137.81 1143
11138.81 1141
11139.80 1165
11140.80 1175
11141.79 1142
11142.79 1187
11143.79 1225
11144.78 1180
11145.78 1165
11146.77 1186
11147.77 1178
11148.77 1159
11149.76 1111
11150.76 1150
11151.75 1103
11152.75 1059
11153.75 1100
11154.74 1117
11155.74 1115
11156.74 1092
11157.73 1073
11158.73 1094
11159.73 1067
11160.72 1084
11161.72 1089
11162.72 1094
11163.71 1081
11164.71 1040
11165.71 1055
11166.71 1083
11167.70 1107
11168.70 1066
11169.70 1049
11170.69 1043
11171.69 1050
11172.69 1067
11173.69 1074
11174.68 1060
11175.68 1045
11176.68 1065
11177.68 1056
11178.67 1070
11179.67 988
11180.67 1007
11181.67 1005
11182.66 1042
11183.66 1035
11184.66 1003
11185.66 1073
11186.66 1077
11187.65 1083
11188.65 1042
11189.65 1027
11190.65 1045
11191.65 1084
11192.64 1109
11193.64 1070
11194.64 1049
11195.64 1040
11196.64 1026
11197.64 1062
11198.63 1066
11199.63 1042
11200.63 1015
11201.63 1039
11202.63 1006
11203.63 1096
11204.63 1054
11205.63 1027
11206.62 1064
11207.62 1054
11208.62 1082
11209.62 1046
11210.62 1026
11211.62 1044
11212.62 1015
11213.62 1022
11214.62 1033
11215.62 1022
11216.61 1018
11217.61 1036
11218.61 1074
11219.61 1031
11220.61 1031
11221.61 1071
11222.61 1040
11223.61 1030
11224.61 1011
11225.61 1029
11226.61 1031
11227.61 1031
11228.61 1048
11229.61 1069
11230.61 1033
11231.61 1019
11232.61 1004
11233.61 1017
11234.61 1017
11235.61 1047
11236.61 1003
11237.61 1056
11238.61 1021
11239.61 1038
11240.61 1035
11241.61 1035
11242.61 1004
11243.61 1035
11244.61 1083
11245.61 1074
11246.61 1108
11247.61 1038
11248.62 1080
11249.62 1071
11250.62 1036
11251.62 1039
11252.62 1070
11253.62 1041
11254.62 1017
11255.62 1064
11256.62 1061
11257.62 1069
11258.62 1036
11259.63 1062
11260.63 1096
11261.63 1075
11262.63 1056
11263.63 1088
11264.63 1108
11265.63 1088
11266.64 1141
11267.64 1152
11268.64 1145
11269.64 1195
11270.64 1177
11271.64 1144
11272.65 1194
11273.65 1232
11274.65 1259
11275.65 1239
11276.65 1268
11277.65 1194
11278.66 1191
11279.66 1234
11280.66 1252
11281.66 1168
11282.67 1184
11283.67 1187
11284.67 1146
11285.67 1118
11286.67 1098
11287.68 1099
11288.68 1070
11289.68 1068
11290.68 1055
11291.69 1084
11292.69 1112
11293.69 1068
11294.70 1051
11295.70 1027
11296.70 1039
11297.70 1099
11298.71 1020
11299.71 983
11300.71 1051
11301.72 1060
11302.72 1043
11303.72 1108
11304.72 1058
11305.73 1046
11306.73 1072
11307.73 1100
11308.74 1133
11309.74 1152
11310.74 1163
11311.75 1116
11312.75 1143
11313.76 1138
11314.76 1092
11315.76 1096
11316.77 1125
11317.77 1125
11318.77 1132
11319.78 1097
11320.78 1032
11321.79 1059
11322.79 1007
11323.79 1031
11324.80 1013
11325.80 1033
11326.81 994
11327.81 1038
11328.81 1009
11329.82 1007
11330.82 1052
11331.83 1009
11332.83 1007
11333.84 1007
11334.84 1036
11335.85 1061
11336.85 1076
11337.85 1025
11338.86 1049
11339.86 1038
11340.87 1033
11341.87 987
11342.88 1030
11343.88 1010
11344.89 1019
11345.89 1056
11346.90 1021
11347.90 1011
11348.91 1000
11349.91 1016
11350.92 1040
11351.92 1022
11352.93 1046
11353.94 1013
11354.94 1020
11355.95 1008
11356.95 1006
11357.96 1022
11358.96 1016
11359.97 960
11360.97 987
11361.98 1032
11362.99 1052
11363.99 1035
11365.00 1006
11366.00 1033
11367.01 1026
11368.02 996
11369.02 1040
11370.03 990
11371.03 971
11372.04 981
11373.05 1006
11374.05 1006
11375.06 1003
11376.06 1008
11377.07 1016
11378.08 1014
11379.08 1040
11380.09 978
11381.10 1003
11382.10 1024
11383.11 986
11384.12 1008
11385.12 985
11386.13 1011
11387.14 1042
11388.14 1031
11389.15 1007
11390.16 1008
11391.17 1075
11392.17 1010
11393.18 992
11394.19 1001
11395.19 960
11396.20 980
11397.21 1005
11398.22 1048
11399.22 1044
11400.23 1011
11401.24 940
11402.25 983
11403.25 1033
11404.26 1002
11405.27 991
11406.28 986
11407.28 1002
11408.29 986
11409.30 1012
11410.31 983
11411.31 1020
11412.32 1048
11413.33 1022
11414.34 1031
11415.35 1034
11416.35 1069
11417.36 1044
11418.37 1073
11419.38 1054
11420.39 1056
11421.40 1048
11422.40 1071
11423.41 1061
11424.42 1048
11425.43 1030
11426.44 1048
11427.45 1038
11428.46 1094
11429.46 1091
11430.47 1075
11431.48 1055
11432.49 1116
11433.50 1111
11434.51 1132
11435.52 1089
11436.53 1100
11437.54 1106
11438.54 1100
11439.55 1146
11440.56 1096
11441.57 1052
11442.58 1064
11443.59 1127
11444.60 1115
11445.61 1094
11446.62 1106
11447.63 1116
11448.64 1074
11449.65 1132
11450.66 1124
11451.67 1136
11452.68 1092
11453.69 1104
11454.70 1126
11455.71 1121
11456.72 1146
11457.73 1134
11458.74 1160
11459.75 1165
11460.76 1144
11461.77 1130
11462.78 1138
11463.79 1152
11464.80 1155
11465.81 1186
11466.82 1157
11467.83 1065
11468.84 1147
11469.85 1196
11470.86 1152
11471.87 1189
11472.88 1183
11473.89 1162
11474.90 1167
11475.91 1154
11476.92 1119
11477.93 1118
11478.95 1125
11479.96 1144
11480.97 1187
11481.98 1156
11482.99 1164
11484.00 1143
11485.01 1126
11486.02 1154
11487.03 1129
11488.05 1156
11489.06 1156
11490.07 1197
11491.08 1172
11492.09 1216
11493.10 1210
11494.11 1191
11495.13 1245
11496.14 1281
11497.15 1230
11498.16 1194
11499.17 1238
11500.18 1230
11501.20 1171
11502.21 1230
11503.22 1210
11504.23 1239
11505.24 1216
11506.26 1233
11507.27 1293
11508.28 1271
11509.29 1281
11510.30 1258
11511.32 1269
11512.33 1238
11513.34 1250
11514.35 1231
11515.37 1267
11516.38 1239
11517.39 1279
11518.40 1293
11519.42 1283
11520.43 1301
11521.44 1344
11522.45 1306
11523.47 1327
11524.48 1321
11525.49 1362
11526.51 1345
11527.52 1394
11528.53 1419
11529.55 1357
11530.56 1368
11531.57 1400
11532.59 1413
11533.60 1397
11534.61 1425
11535.63 1468
11536.64 1496
11537.65 1465
11538.67 1467
11539.68 1444
11540.69 1510
11541.71 1546
11542.72 1551
11543.73 1515
11544.75 1513
11545.76 1597
11546.78 1610
11547.79 1624
11548.80 1562
11549.82 1625
11550.83 1636
11551.85 1683
11552.86 1664
11553.87 1719
11554.89 1713
11555.90 1766
11556.92 1730
11557.93 1762
11558.95 1807
11559.96 1795
11560.97 1837
11561.99 1847
11563.00 1789
11564.02 1821
11565.03 1868
11566.05 1901
11567.06 1944
11568.08 1984
11569.09 1975
11570.11 2077
11571.12 2066
11572.14 2092
11573.15 2177
11574.17 2240
11575.18 2234
11576.20 2329
11577.21 2396
11578.23 2434
11579.24 2452
11580.26 2556
11581.27 2610
11582.29 2648
11583.30 2690
11584.32 2683
11585.33 2798
11586.35 2995
11587.37 3071
11588.38 3101
11589.40 3304
11590.41 3546
11591.43 3719
11592.44 3882
11593.46 4152
11594.48 4524
11595.49 4755
11596.51 4893
11597.52 5012
11598.54 5053
11599.56 5011
11600.57 4880
11601.59 4638
11602.61 4333
11603.62 4045
11604.64 3809
11605.66 3554
11606.67 3244
11607.69 2981
11608.70 2795
11609.72 2615
11610.74 2410
11611.75 2261
11612.77 2157
11613.79 2039
11614.81 1999
11615.82 1944
11616.84 1835
11617.86 1810
11618.87 1791
11619.89 1798
11620.91 1746
11621.92 1696
11622.94 1700
11623.96 1586
11624.98 1617
11625.99 1664
11627.01 1603
11628.03 1600
11629.05 1581
11630.06 1509
11631.08 1497
11632.10 1516
11633.12 1522
11634.13 1525
11635.15 1505
11636.17 1448
11637.19 1440
11638.20 1437
11639.22 1435
11640.24 1403
11641.26 1411
11642.28 1388
11643.29 1334
11644.31 1356
11645.33 1357
11646.35 1353
11647.37 1312
11648.39 1352
11649.40 1362
11650.42 1349
11651.44 1334
11652.46 1375
11653.48 1413
11654.50 1367
11655.51 1343
11656.53 1351
11657.55 1419
11658.57 1387
11659.59 1396
11660.61 1429
11661.63 1407
11662.65 1441
11663.67 1452
11664.68 1458
11665.70 1498
11666.72 1466
11667.74 1510
11668.76 1474
11669.78 1514
11670.80 1472
11671.82 1501
11672.84 1553
11673.86 1573
11674.88 1543
11675.90 1594
11676.92 1596
11677.94 1574
11678.96 1585
11679.98 1636
11680.99 1598
11682.01 1570
11683.03 1533
11684.05 1523
11685.07 1549
11686.09 1548
11687.11 1559
11688.13 1510
11689.15 1499
11690.17 1544
11691.19 1536
11692.21 1547
11693.24 1533
11694.26 1530
11695.28 1505
11696.30 1527
11697.32 1544
11698.34 1526
11699.36 1479
11700.38 1479
11701.40 1471
11702.42 1478
11703.44 1417
11704.46 1386
11705.48 1429
11706.50 1432
11707.52 1406
11708.54 1410
11709.57 1382
11710.59 1404
11711.61 1359
11712.63 1324
11713.65 1361
11714.67 1326
11715.69 1364
11716.71 1341
11717.73 1326
11718.76 1333
11719.78 1267
11720.80 1287
11721.82 1298
11722.84 1294
11723.86 1260
11724.89 1282
11725.91 1246
11726.93 1208
11727.95 1230
11728.97 1247
11729.99 1235
11731.02 1244
11732.04 1199
11733.06 1201
11734.08 1230
11735.10 1195
11736.13 1224
11737.15 1241
11738.17 1198
11739.19 1190
11740.22 1176
11741.24 1173
11742.26 1230
11743.28 1242
11744.30 1212
11745.33 1157
11746.35 1196
11747.37 1184
11748.40 1177
11749.42 1185
11750.44 1178
11751.46 1132
11752.49 1164
11753.51 1144
11754.53 1107
11755.56 1092
11756.58 1099
11757.60 1123
11758.62 1058
11759.65 1072
11760.67 1065
11761.69 1035
11762.72 1066
11763.74 1074
11764.76 1089
11765.79 1068
11766.81 1090
11767.83 1038
11768.86 1052
11769.88 1082
11770.91 1059
11771.93 1047
11772.95 1089
11773.98 1029
11775.00 1009
11776.02 1104
11777.05 1043
11778.07 1073
11779.10 1047
11780.12 1062
11781.14 1070
11782.17 1028
11783.19 1071
11784.22 1025
11785.24 1021
11786.26 1044
11787.29 1031
11788.31 1036
11789.34 1011
11790.36 1029
11791.39 1033
11792.41 1046
11793.44 1020
11794.46 1040
11795.49 1042
11796.51 1044
11797.54 1044
11798.56 1000
11799.59 1064
11800.61 1030
11801.63 1019
11802.66 1030
11803.69 1046
11804.71 1033
11805.74 1020
11806.76 1036
11807.79 1013
11808.81 1008
11809.84 1025
11810.86 1030
11811.89 1027
11812.91 1018
11813.94 1016
11814.96 1002
11815.99 1022
11817.01 1038
11818.04 972
11819.07 972
11820.09 1041
11821.12 1081
11822.14 1035
11823.17 1063
11824.20 1085
11825.22 1069
11826.25 1054
11827.27 1019
11828.30 1078
11829.33 1107
11830.35 1067
11831.38 1019
11832.40 1084
11833.43 1054
11834.46 1050
11835.48 1020
11836.51 1061
11837.54 1043
11838.56 1035
11839.59 1044
11840.62 1044
11841.64 1040
11842.67 1024
11843.70 1035
11844.72 1038
11845.75 1031
11846.78 1025
11847.80 1059
11848.83 1108
11849.86 1050
11850.89 1055
11851.91 1046
11852.94 1030
11853.97 1037
11854.99 1042
11856.02 1021
11857.05 1024
11858.08 987
11859.10 1008
11860.13 1021
11861.16 1019
11862.19 1058
11863.21 1132
11864.24 1056
11865.27 1059
11866.30 1073
11867.33 1036
11868.35 1043
11869.38 1098
11870.41 1119
11871.44 1042
11872.47 1045
11873.49 1103
11874.52 1118
11875.55 1069
11876.58 1083
11877.61 1115
11878.63 1119
11879.66 1100
11880.69 1074
11881.72 1130
11882.75 1134
11883.78 1184
11884.81 1116
11885.83 1138
11886.86 1180
11887.89 1171
11888.92 1177
11889.95 1138
11890.98 1147
11892.01 1184
11893.04 1167
11894.06 1211
11895.09 1245
11896.12 1244
11897.15 1282
11898.18 1310
11899.21 1286
11900.24 1306
11901.27 1324
11902.30 1304
11903.33 1317
11904.36 1339
11905.39 1284
11906.42 1276
11907.45 1296
11908.48 1249
11909.50 1282
11910.53 1240
11911.56 1253
11912.59 1263
11913.62 1239
11914.65 1261
11915.68 1234
11916.71 1236
11917.74 1195
11918.77 1281
11919.80 1284
11920.83 1299
11921.86 1316
11922.89 1330
11923.92 1373
11924.95 1404
11925.99 1437
11927.02 1474
11928.05 1487
11929.08 1481
11930.11 1499
11931.14 1549
11932.17 1481
11933.20 1487
11934.23 1532
11935.26 1447
11936.29 1434
11937.32 1371
11938.35 1346
11939.38 1271
11940.41 1256
11941.45 1223
11942.48 1178
11943.51 1187
11944.54 1164
11945.57 1148
11946.60 1170
11947.63 1119
11948.66 1111
11949.70 1177
11950.73 1143
11951.76 1121
11952.79 1124
11953.82 1153
11954.85 1138
11955.88 1121
11956.92 1116
11957.95 1135
11958.98 1090
11960.01 1170
11961.04 1135
11962.08 1137
11963.11 1120
11964.14 1087
11965.17 1144
11966.20 1151
11967.24 1163
11968.27 1140
11969.30 1134
11970.33 1153
11971.36 1172
11972.40 1135
11973.43 1128
11974.46 1132
11975.49 1149
11976.53 1183
11977.56 1179
11978.59 1179
11979.62 1210
11980.66 1213
11981.69 1113
11982.72 1141
11983.76 1140
11984.79 1146
11985.82 1168
11986.85 1164
11987.89 1134
11988.92 1134
11989.95 1144
11990.99 1279
11992.02 1251
11993.05 1232
11994.09 1204
11995.12 1216
11996.15 1235
11997.19 1232
11998.22 1230
11999.25 1215
12000.29 1221
12001.32 1232
12002.35 1261
12003.39 1312
12004.42 1310
12005.46 1269
12006.49 1281
12007.52 1350
12008.56 1331
12009.59 1397
12010.63 1389
12011.66 1386
12012.69 1372
12013.73 1421
12014.76 1458
12015.80 1417
12016.83 1394
12017.86 1414
12018.90 1441
12019.93 1429
12020.97 1401
12022.00 1348
12023.04 1366
12024.07 1401
12025.11 1379
12026.14 1347
12027.18 1363
12028.21 1366
12029.25 1327
12030.28 1330
12031.32 1314
12032.35 1309
12033.39 1262
12034.42 1267
12035.46 1265
12036.49 1305
12037.53 1292
12038.56 1264
12039.60 1230
12040.63 1221
12041.67 1290
12042.70 1281
12043.74 1281
12044.77 1329
12045.81 1256
12046.84 1304
12047.88 1252
12048.92 1280
12049.95 1250
12050.99 1289
12052.02 1293
12053.06 1274
12054.09 1256
12055.13 1292
12056.17 1268
12057.20 1271
12058.24 1269
12059.27 1278
12060.31 1309
12061.35 1323
12062.38 1280
12063.42 1304
12064.46 1328
12065.49 1288
12066.53 1302
12067.56 1264
12068.60 1283
12069.64 1310
12070.67 1336
12071.71 1293
12072.75 1281
12073.78 1281
12074.82 1245
12075.86 1213
12076.89 1270
12077.93 1299
12078.97 1277
12080.01 1239
12081.04 1258
12082.08 1293
12083.12 1254
12084.15 1349
12085.19 1295
12086.23 1323
12087.27 1312
12088.30 1293
12089.34 1341
12090.38 1291
12091.41 1384
12092.45 1398
12093.49 1350
12094.53 1404
12095.57 1465
12096.60 1454
12097.64 1491
12098.68 1437
12099.72 1522
12100.75 1471
12101.79 1501
12102.83 1472
12103.87 1469
12104.91 1459
12105.94 1395
12106.98 1380
12108.02 1337
12109.06 1304
12110.10 1260
12111.14 1307
12112.17 1255
12113.21 1194
12114.25 1206
12115.29 1170
12116.33 1135
12117.37 1164
12118.40 1128
12119.44 1114
12120.48 1101
12121.52 1119
12122.56 1104
12123.60 1057
12124.64 1046
12125.68 1016
12126.72 1104
12127.75 1078
12128.79 1078
12129.83 1062
12130.87 1067
12131.91 1055
12132.95 1087
12133.99 1058
12135.03 1067
12136.07 1030
12137.11 1046
12138.15 1063
12139.19 1035
12140.23 1035
12141.27 1031
12142.31 1070
12143.35 982
12144.38 1035
12145.42 1016
12146.46 1040
12147.50 1031
12148.54 1031
12149.58 996
12150.62 1069
12151.66 1038
12152.70 1009
12153.74 1037
12154.78 1050
12155.82 1030
12156.87 992
12157.91 1024
12158.95 1007
12159.99 970
12161.03 1034
12162.07 1049
12163.11 1017
12164.15 1060
12165.19 1010
12166.23 1029
12167.27 982
12168.31 1048
12169.35 1041
12170.39 1034
12171.43 1028
12172.47 1036
12173.52 999
12174.56 984
12175.60 1013
12176.64 1020
12177.68 1020
12178.72 1020
12179.76 1033
12180.80 985
12181.85 1001
12182.89 1018
12183.93 1069
12184.97 1034
12186.01 1038
12187.05 1016
12188.09 1032
12189.14 993
12190.18 993
12191.22 1055
12192.26 1015
12193.30 1059
12194.34 1061
12195.39 1055
12196.43 1034
12197.47 1035
12198.51 1034
12199.55 1040
12200.60 1067
12201.64 1055
12202.68 1043
12203.72 1016
12204.77 1032
12205.81 1050
12206.85 1019
12207.89 1045
12208.94 1081
12209.98 1022
12211.02 1025
12212.06 1031
12213.11 986
12214.15 1011
12215.19 1036
12216.23 1033
12217.28 989
12218.32 1033
12219.36 1029
12220.41 1014
12221.45 993
12222.49 1032
12223.54 1061
12224.58 1035
12225.62 1022
12226.66 1060
12227.71 1024
12228.75 1050
12229.79 996
12230.84 1045
12231.88 1091
12232.93 1038
12233.97 1048
12235.01 1021
12236.06 1011
12237.10 1016
12238.14 1057
12239.19 1005
12240.23 1053
12241.28 1014
12242.32 1029
12243.36 1047
12244.41 1024
12245.45 980
12246.50 1042
12247.54 1044
12248.58 1018
12249.63 940
12250.67 978
12251.72 1033
12252.76 932
12253.80 959
12254.85 958
12255.89 986
12256.94 933
12257.98 945
12259.03 954
12260.07 910
12261.12 931
12262.16 933
12263.21 906
12264.25 946
12265.30 920
12266.34 961
12267.39 933
12268.43 859
12269.48 903
12270.52 908
12271.57 891
12272.61 894
12273.66 903
12274.70 930
12275.75 918
12276.79 899
12277.84 932
12278.88 909
12279.93 910
12280.98 942
12282.02 917
12283.07 961
12284.11 911
12285.16 888
12286.20 906
12287.25 900
12288.30 866
12289.34 905
12290.39 914
12291.43 882
12292.48 948
12293.53 979
12294.57 890
12295.62 849
12296.66 914
12297.71 893
12298.76 876
12299.80 896
12300.85 940
12301.90 907
12302.94 917
12303.99 889
12305.04 926
12306.08 907
12307.13 893
12308.18 878
12309.22 947
12310.27 893
12311.32 910
12312.36 912
12313.41 941
12314.46 901
12315.50 857
12316.55 901
12317.60 883
12318.65 903
12319.69 902
12320.74 954
12321.79 859
12322.83 847
12323.88 876
12324.93 836
12325.98 843
12327.02 873
12328.07 825
12329.12 843
12330.17 847
12331.21 856
12332.26 845
12333.31 831
12334.36 829
12335.41 833
12336.45 873
12337.50 843
12338.55 864
12339.60 916
12340.65 870
12341.69 846
12342.74 864
12343.79 886
12344.84 876
12345.89 848
12346.94 844
12347.98 849
12349.03 838
12350.08 915
12351.13 844
12352.18 864
12353.23 885
12354.28 877
12355.32 885
12356.37 910
12357.42 869
12358.47 892
12359.52 862
12360.57 876
12361.62 863
12362.67 854
12363.72 879
12364.76 904
12365.81 919
12366.86 886
12367.91 905
12368.96 910
12370.01 902
12371.06 923
12372.11 923
12373.16 907
12374.21 920
12375.26 897
12376.31 911
12377.36 953
12378.41 940
12379.46 932
12380.51 918
12381.56 921
12382.61 969
12383.66 948
12384.71 926
12385.76 940
12386.81 923
12387.86 913
12388.91 922
12389.96 927
12391.01 905
12392.06 910
12393.11 951
12394.16 916
12395.21 967
12396.26 908
12397.31 925
12398.36 941
12399.41 944
12400.46 924
12401.51 929
12402.56 942
12403.61 925
12404.66 933
12405.71 924
12406.77 911
12407.82 910
12408.87 933
12409.92 976
12410.97 911
12412.02 949
12413.07 967
12414.12 956
12415.17 959
12416.23 946
12417.28 946
12418.33 937
12419.38 940
12420.43 938
12421.48 931
12422.53 923
12423.59 926
12424.64 984
12425.69 965
12426.74 938
12427.79 953
12428.84 1013
12429.90 959
12430.95 1029
12432.00 991
12433.05 973
12434.10 969
12435.16 945
12436.21 941
12437.26 1008
12438.31 998
12439.37 990
12440.42 1003
12441.47 991
12442.52 988
12443.58 998
12444.63 1014
12445.68 1003
12446.73 985
12447.79 990
12448.84 987
12449.89 1021
12450.94 992
12452.00 1004
12453.05 1036
12454.10 1037
12455.16 999
12456.21 1023
12457.26 1052
12458.31 1036
12459.37 1047
12460.42 1036
12461.47 1067
12462.53 1103
12463.58 1081
12464.63 1093
12465.69 1092
12466.74 1073
12467.79 1138
12468.85 1123
12469.90 1112
12470.95 1129
12472.01 1178
12473.06 1149
12474.12 1149
12475.17 1194
12476.22 1255
12477.28 1224
12478.33 1252
12479.39 1289
12480.44 1317
12481.49 1358
12482.55 1420
12483.60 1430
12484.66 1463
12485.71 1524
12486.76 1606
12487.82 1659
12488.87 1734
12489.93 1768
12490.98 1834
12492.04 1776
12493.09 1777
12494.15 1814
12495.20 1804
12496.25 1781
12497.31 1701
12498.36 1667
12499.42 1669
12500.47 1560
12501.53 1487
12502.58 1477
12503.64 1361
12504.69 1334
12505.75 1274
12506.80 1234
12507.86 1236
12508.91 1210
12509.97 1188
12511.03 1171
12512.08 1203
12513.14 1170
12514.19 1125
12515.25 1122
12516.30 1137
12517.36 1124
12518.41 1158
12519.47 1144
12520.52 1093
12521.58 1085
12522.64 1125
12523.69 1118
12524.75 1092
12525.80 1126
12526.86 1111
12527.92 1123
12528.97 1126
12530.03 1074
12531.08 1094
12532.14 1116
12533.20 1091
12534.25 1102
12535.31 1099
12536.37 1098
12537.42 1098
12538.48 1067
12539.54 1110
12540.59 1140
12541.65 1131
12542.70 1138
12543.76 1146
12544.82 1135
12545.88 1142
12546.93 1178
12547.99 1141
12549.05 1200
12550.10 1217
12551.16 1228
12552.22 1191
12553.27 1184
12554.33 1217
12555.39 1237
12556.45 1220
12557.50 1245
12558.56 1273
12559.62 1306
12560.67 1313
12561.73 1329
12562.79 1395
12563.85 1375
12564.90 1384
12565.96 1447
12567.02 1440
12568.08 1473
12569.14 1552
12570.19 1495
12571.25 1583
12572.31 1586
12573.37 1622
12574.42 1613
12575.48 1599
12576.54 1585
12577.60 1614
12578.66 1563
12579.72 1541
12580.77 1512
12581.83 1474
12582.89 1517
12583.95 1477
12585.01 1447
12586.07 1432
12587.12 1449
12588.18 1394
12589.24 1408
12590.30 1390
12591.36 1388
12592.42 1368
12593.48 1354
12594.53 1312
12595.59 1297
12596.65 1319
12597.71 1339
12598.77 1265
12599.83 1270
12600.89 1299
12601.95 1256
12603.01 1279
12604.07 1251
12605.13 1316
12606.18 1286
12607.24 1262
12608.30 1282
12609.36 1270
12610.42 1233
12611.48 1271
12612.54 1246
12613.60 1259
12614.66 1282
12615.72 1287
12616.78 1267
12617.84 1262
12618.90 1293
12619.96 1267
12621.02 1281
12622.08 1290
12623.14 1260
12624.20 1231
12625.26 1250
12626.32 1204
12627.38 1202
12628.44 1203
12629.50 1190
12630.56 1194
12631.62 1233
12632.68 1227
12633.74 1196
12634.80 1205
12635.86 1212
12636.92 1229
12637.98 1189
12639.04 1228
12640.11 1228
12641.17 1228
12642.23 1259
12643.29 1294
12644.35 1266
12645.41 1280
12646.47 1270
12647.53 1286
12648.59 1267
12649.65 1278
12650.72 1283
12651.78 1327
12652.84 1316
12653.90 1274
12654.96 1317
12656.02 1305
12657.08 1348
12658.14 1295
12659.21 1261
12660.27 1334
12661.33 1287
12662.39 1276
12663.45 1288
12664.51 1291
12665.58 1307
12666.64 1264
12667.70 1305
12668.76 1346
12669.82 1373
12670.89 1339
12671.95 1333
12673.01 1316
12674.07 1318
12675.13 1350
12676.20 1372
12677.26 1304
12678.32 1346
12679.38 1372
12680.45 1360
12681.51 1371
12682.57 1396
12683.63 1428
12684.70 1414
12685.76 1404
12686.82 1403
12687.88 1419
12688.95 1410
12690.01 1416
12691.07 1454
12692.14 1472
12693.20 1419
12694.26 1414
12695.32 1460
12696.39 1504
12697.45 1498
12698.51 1545
12699.58 1542
12700.64 1558
12701.70 1528
12702.77 1535
12703.83 1532
12704.89 1559
12705.96 1563
12707.02 1542
12708.08 1448
12709.15 1440
12710.21 1433
12711.28 1448
12712.34 1468
12713.40 1397
12714.47 1425
12715.53 1386
12716.59 1380
12717.66 1368
12718.72 1396
12719.79 1376
12720.85 1404
12721.92 1364
12722.98 1354
12724.04 1369
12725.11 1362
12726.17 1357
12727.24 1414
12728.30 1314
12729.37 1316
12730.43 1306
12731.49 1313
12732.56 1396
12733.62 1310
12734.69 1291
12735.75 1291
12736.82 1319
12737.88 1291
12738.95 1301
12740.01 1285
12741.08 1303
12742.14 1253
12743.21 1275
12744.27 1185
12745.34 1169
12746.40 1212
12747.47 1220
12748.53 1184
12749.60 1213
12750.66 1190
12751.73 1140
12752.79 1160
12753.86 1149
12754.93 1156
12755.99 1169
12757.06 1143
12758.12 1158
12759.19 1118
12760.25 1132
12761.32 1107
12762.39 1079
12763.45 1129
12764.52 1167
12765.58 1097
12766.65 1128
12767.72 1111
12768.78 1055
12769.85 1052
12770.91 1097
12771.98 1051
12773.05 1084
12774.11 1051
12775.18 1105
12776.25 1037
12777.31 1067
12778.38 1084
12779.45 1031
12780.51 1057
12781.58 1063
12782.65 1051
12783.71 1064
12784.78 1088
12785.85 1071
12786.91 1076
12787.98 1064
12789.05 1069
12790.11 1061
12791.18 1023
12792.25 1026
12793.31 1009
12794.38 1020
12795.45 1041
12796.52 1087
12797.58 1017
12798.65 1019
12799.72 984
12800.79 1060
12801.85 1055
12802.92 1060
12803.99 1055
12805.06 1048
12806.12 1051
12807.19 1032
12808.26 1033
12809.33 1077
12810.39 1020
12811.46 1039
12812.53 1056
12813.60 1085
12814.67 1064
12815.73 1034
12816.80 1058
12817.87 1062
12818.94 1032
12820.01 1031
12821.08 1002
12822.14 999
12823.21 1026
12824.28 1014
12825.35 1013
12826.42 999
12827.49 989
12828.55 1032
12829.62 964
12830.69 960
12831.76 992
12832.83 950
12833.90 1003
12834.97 986
12836.04 946
12837.11 975
12838.17 976
12839.24 979
12840.31 967
12841.38 991
12842.45 959
12843.52 983
12844.59 977
12845.66 926
12846.73 940
12847.80 943
12848.87 949
12849.94 966
12851.01 916
12852.08 918
12853.14 914
12854.21 916
12855.28 920
12856.35 905
12857.42 934
12858.49 950
12859.56 953
12860.63 907
12861.70 864
12862.77 870
12863.84 870
12864.91 886
12865.98 904
12867.05 946
12868.12 896
12869.19 907
12870.26 866
12871.34 905
12872.41 834
12873.48 886
12874.55 915
12875.62 856
12876.69 863
12877.76 866
12878.83 896
12879.90 876
12880.97 879
12882.04 879
12883.11 868
12884.18 842
12885.25 844
12886.33 858
12887.40 866
12888.47 831
12889.54 874
12890.61 868
12891.68 875
12892.75 886
12893.82 877
12894.89 859
12895.97 818
12897.04 858
12898.11 835
12899.18 808
12900.25 843
12901.32 836
12902.40 881
12903.47 854
12904.54 855
12905.61 831
12906.68 848
12907.75 854
12908.83 836
12909.90 815
12910.97 804
12912.04 862
12913.11 834
12914.19 832
12915.26 838
12916.33 794
12917.40 810
12918.48 810
12919.55 806
12920.62 796
12921.69 801
12922.77 838
12923.84 805
12924.91 819
12925.98 825
12927.06 776
12928.13 817
12929.20 820
12930.27 850
12931.35 834
12932.42 843
12933.49 827
12934.57 793
12935.64 770
12936.71 775
12937.79 773
12938.86 774
12939.93 824
12941.01 819
12942.08 779
12943.15 755
12944.23 794
12945.30 793
12946.37 779
12947.45 797
12948.52 839
12949.59 824
12950.67 840
12951.74 822
12952.81 817
12953.89 830
12954.96 782
12956.04 819
12957.11 834
12958.18 810
12959.26 779
12960.33 833
12961.41 806
12962.48 779
12963.55 823
12964.63 787
12965.70 815
12966.78 804
12967.85 814
12968.93 819
12970.00 807
12971.07 817
12972.15 820
12973.22 801
12974.30 808
12975.37 784
12976.45 838
12977.52 833
12978.60 812
12979.67 799
12980.75 865
12981.82 844
12982.90 786
12983.97 798
12985.05 866
12986.12 814
12987.20 772
12988.27 791
12989.35 834
12990.42 813
12991.50 808
12992.57 828
12993.65 823
12994.73 829
12995.80 828
12996.88 849
12997.95 840
12999.03 862
13000.10 903
13001.18 858
13002.25 847
13003.33 815
13004.41 827
13005.48 838
13006.56 883
13007.63 865
13008.71 842
13009.79 861
13010.86 854
13011.94 824
13013.02 870
13014.09 871
13015.17 868
13016.24 858
13017.32 861
13018.40 864
13019.47 918
13020.55 889
13021.63 876
13022.70 891
13023.78 842
13024.86 901
13025.93 893
13027.01 921
13028.09 865
13029.16 856
13030.24 857
13031.32 880
13032.40 857
13033.47 884
13034.55 830
13035.63 872
13036.70 912
13037.78 891
13038.86 874
13039.94 883
13041.01 907
13042.09 886
13043.17 931
13044.25 909
13045.32 905
13046.40 916
13047.48 904
13048.56 889
13049.63 907
13050.71 911
13051.79 898
13052.87 915
13053.95 919
13055.02 916
13056.10 873
13057.18 904
13058.26 866
13059.34 860
13060.41 884
13061.49 870
13062.57 885
13063.65 832
13064.73 819
13065.81 848
13066.88 836
13067.96 826
13069.04 835
13070.12 841
13071.20 823
13072.28 867
13073.36 825
13074.43 826
13075.51 818
13076.59 837
13077.67 794
13078.75 786
13079.83 822
13080.91 832
13081.99 807
13083.07 807
13084.15 825
13085.23 811
13086.30 810
13087.38 808
13088.46 806
13089.54 795
13090.62 787
13091.70 807
13092.78 831
13093.86 832
13094.94 839
13096.02 817
13097.10 811
13098.18 768
13099.26 772
13100.34 790
13101.42 789
13102.50 791
13103.58 793
13104.66 764
13105.74 780
13106.82 785
13107.90 778
13108.98 799
13110.06 783
13111.14 821
13112.22 790
13113.30 767
13114.38 780
13115.46 759
13116.54 789
13117.62 760
13118.70 805
13119.78 799
13120.86 774
13121.95 792
13123.03 741
13124.11 802
13125.19 775
13126.27 801
13127.35 811
13128.43 818
13129.51 836
13130.59 788
13131.67 808
13132.76 815
13133.84 801
13134.92 797
13136.00 808
13137.08 791
13138.16 783
13139.24 779
13140.32 791
13141.41 755
13142.49 782
13143.57 762
13144.65 792
13145.73 792
13146.81 800
13147.90 755
13148.98 787
13150.06 778
13151.14 803
13152.22 793
13153.31 762
13154.39 796
13155.47 784
13156.55 831
13157.63 816
13158.72 759
13159.80 785
13160.88 773
13161.96 768
13163.05 793
13164.13 785
13165.21 824
13166.29 784
13167.38 794
13168.46 786
13169.54 769
13170.62 821
13171.71 825
13172.79 790
13173.87 809
13174.96 810
13176.04 825
13177.12 806
13178.20 821
13179.29 818
13180.37 812
13181.45 823
13182.54 848
13183.62 802
13184.70 842
13185.79 811
13186.87 792
13187.95 835
13189.04 774
13190.12 790
13191.20 811
13192.29 811
13193.37 787
13194.46 797
13195.54 847
13196.62 820
13197.71 819
13198.79 809
13199.88 838
13200.96 837
13202.04 826
13203.13 795
13204.21 804
13205.30 859
13206.38 811
13207.46 810
13208.55 840
13209.63 831
13210.72 780
13211.80 823
13212.89 774
13213.97 839
13215.05 793
13216.14 816
13217.22 825
13218.31 817
13219.39 843
13220.48 814
13221.56 824
13222.65 837
13223.73 834
13224.82 848
13225.90 857
13226.99 808
13228.07 878
13229.16 832
13230.24 831
13231.33 845
13232.41 836
13233.50 840
13234.58 829
13235.67 855
13236.76 817
13237.84 827
13238.93 864
13240.01 829
13241.10 841
13242.18 856
13243.27 827
13244.35 834
13245.44 885
13246.53 888
13247.61 875
13248.70 864
13249.78 872
13250.87 867
13251.96 866
13253.04 827
13254.13 854
13255.21 908
13256.30 904
13257.39 892
13258.47 886
13259.56 884
13260.65 880
13261.73 873
13262.82 904
13263.91 893
13264.99 881
13266.08 928
13267.17 950
13268.25 946
13269.34 935
13270.43 911
13271.51 936
13272.60 945
13273.69 947
13274.77 961
13275.86 930
13276.95 927
13278.04 933
13279.12 942
13280.21 944
13281.30 967
13282.38 956
13283.47 982
13284.56 985
13285.65 917
13286.73 982
13287.82 963
13288.91 980
13290.00 986
13291.08 988
13292.17 997
13293.26 1023
13294.35 993
13295.44 975
13296.52 1038
13297.61 1030
13298.70 1035
13299.79 1037
13300.88 1056
13301.96 1068
13303.05 1003
13304.14 1037
13305.23 1038
13306.32 1040
13307.41 1025
13308.49 1012
13309.58 1054
13310.67 1015
13311.76 1068
13312.85 1005
13313.94 1054
13315.02 1046
13316.11 1060
13317.20 1092
13318.29 1102
13319.38 1030
13320.47 1061
13321.56 993
13322.65 1013
13323.74 1051
13324.82 991
13325.91 1104
13327.00 1054
13328.09 1045
13329.18 994
13330.27 1041
13331.36 1035
13332.45 1057
13333.54 1064
13334.63 1074
13335.72 1013
13336.81 1059
13337.90 1061
13338.99 1053
13340.08 1036
13341.17 1085
13342.26 1121
13343.35 1040
13344.44 1065
13345.53 1016
13346.61 1036
13347.70 1079
13348.79 1062
13349.89 1103
13350.98 1070
13352.07 1094
13353.16 1131
13354.25 1125
13355.34 1045
13356.43 1084
13357.52 1086
13358.61 1142
13359.70 1139
13360.79 1119
13361.88 1146
13362.97 1137
13364.06 1150
13365.15 1177
13366.24 1124
13367.33 1136
13368.42 1139
13369.51 1128
13370.60 1158
13371.70 1141
13372.79 1129
13373.88 1078
13374.97 1087
13376.06 1052
13377.15 1050
13378.24 1013
13379.33 1028
13380.43 1013
13381.52 1012
13382.61 1021
13383.70 982
13384.79 1013
13385.88 983
13386.97 975
13388.07 986
13389.16 971
13390.25 982
13391.34 925
13392.43 954
13393.52 942
13394.62 966
13395.71 944
13396.80 945
13397.89 963
13398.98 960
13400.08 979
13401.17 942
13402.26 950
13403.35 955
13404.45 995
13405.54 1003
13406.63 978
13407.72 950
13408.82 923
13409.91 961
13411.00 963
13412.09 962
13413.19 953
13414.28 974
13415.37 938
13416.46 972
13417.56 947
13418.65 936
13419.74 959
13420.84 952
13421.93 946
13423.02 961
13424.11 1024
13425.21 967
13426.30 963
13427.39 954
13428.49 980
13429.58 986
13430.67 997
13431.77 948
13432.86 997
13433.95 1018
13435.05 1008
13436.14 1022
13437.24 1027
13438.33 955
13439.42 999
13440.52 1007
13441.61 994
13442.70 959
13443.80 984
13444.89 1050
13445.99 1016
13447.08 1013
13448.17 1031
13449.27 1034
13450.36 1004
13451.46 1036
13452.55 1074
13453.64 1067
13454.74 1049
13455.83 1062
13456.93 1087
13458.02 1068
13459.12 1066
13460.21 1074
13461.31 1078
13462.40 1045
13463.50 1067
13464.59 1066
13465.69 1095
13466.78 1136
13467.87 1071
13468.97 1111
13470.06 1099
13471.16 1103
13472.25 1060
13473.35 1064
13474.44 1079
13475.54 1079
13476.64 1083
13477.73 1085
13478.83 1116
13479.92 1088
13481.02 1039
13482.11 1123
13483.21 1151
13484.30 1199
13485.40 1123
13486.49 1124
13487.59 1161
13488.69 1191
13489.78 1173
13490.88 1173
13491.97 1167
13493.07 1188
13494.17 1198
13495.26 1207
13496.36 1206
13497.45 1209
13498.55 1262
13499.65 1302
13500.74 1253
13501.84 1279
13502.93 1263
13504.03 1227
13505.13 1194
13506.22 1197
13507.32 1175
13508.42 1152
13509.51 1162
13510.61 1150
13511.71 1111
13512.80 1099
13513.90 1062
13515.00 1077
13516.09 1024
13517.19 1014
13518.29 987
13519.38 972
13520.48 981
13521.58 1041
13522.68 994
13523.77 969
13524.87 958
13525.97 985
13527.06 977
13528.16 989
13529.26 957
13530.36 934
13531.45 957
13532.55 957
13533.65 962
13534.75 967
13535.84 963
13536.94 950
13538.04 924
13539.14 927
13540.23 926
13541.33 892
13542.43 897
13543.53 933
13544.63 909
13545.72 889
13546.82 900
13547.92 939
13549.02 907
13550.12 933
13551.22 924
13552.31 986
13553.41 955
13554.51 887
13555.61 897
13556.71 897
13557.81 887
13558.90 898
13560.00 915
13561.10 898
13562.20 918
13563.30 890
13564.40 920
13565.50 889
13566.60 900
13567.69 890
13568.79 923
13569.89 907
13570.99 921
13572.09 936
13573.19 973
13574.29 911
13575.39 931
13576.49 948
13577.59 970
13578.69 929
13579.79 913
13580.89 948
13581.98 906
13583.08 925
13584.18 885
13585.28 964
13586.38 958
13587.48 943
13588.58 920
13589.68 915
13590.78 954
13591.88 948
13592.98 937
13594.08 976
13595.18 964
13596.28 948
13597.38 964
13598.48 944
13599.58 980
13600.68 938
13601.78 934
13602.88 994
13603.98 960
13605.08 951
13606.18 966
13607.29 983
13608.39 1001
13609.49 998
13610.59 1009
13611.69 1003
13612.79 952
13613.89 1003
13614.99 964
13616.09 942
13617.19 945
13618.29 987
13619.39 958
13620.50 949
13621.60 999
13622.70 993
13623.80 992
13624.90 945
13626.00 952
13627.10 1003
13628.20 988
13629.31 1011
13630.41 996
13631.51 959
13632.61 1005
13633.71 1025
13634.81 1024
13635.91 1007
13637.02 948
13638.12 953
13639.22 977
13640.32 1003
13641.42 1017
13642.53 975
13643.63 942
13644.73 967
13645.83 991
13646.93 981
13648.04 978
13649.14 955
13650.24 983
13651.34 979
13652.45 947
13653.55 1006
13654.65 991
13655.75 944
13656.85 936
13657.96 945
13659.06 909
13660.16 981
13661.27 1025
13662.37 984
13663.47 1015
13664.57 1011
13665.68 981
13666.78 951
13667.88 988
13668.99 999
13670.09 979
13671.19 989
13672.29 1016
13673.40 973
13674.50 962
13675.60 1047
13676.71 1025
13677.81 995
13678.91 954
13680.02 1013
13681.12 1022
13682.23 1010
13683.33 996
13684.43 1057
13685.54 1007
13686.64 1051
13687.74 1076
13688.85 1038
13689.95 1024
13691.06 1007
13692.16 1031
13693.26 1032
13694.37 1020
13695.47 1069
13696.58 1041
13697.68 1028
13698.78 1073
13699.89 1081
13700.99 1063
13702.10 1059
13703.20 1091
13704.31 1060
13705.41 1125
13706.51 1088
13707.62 1105
13708.72 1095
13709.83 1105
13710.93 1153
13712.04 1158
13713.14 1143
13714.25 1167
13715.35 1220
13716.46 1201
13717.56 1218
13718.67 1214
13719.77 1214
13720.88 1237
13721.98 1236
13723.09 1223
13724.19 1225
13725.30 1278
13726.40 1245
13727.51 1266
13728.61 1256
13729.72 1284
13730.83 1315
13731.93 1290
13733.04 1320
13734.14 1289
13735.25 1341
13736.35 1313
13737.46 1326
13738.57 1335
13739.67 1353
13740.78 1376
13741.88 1358
13742.99 1350
13744.09 1362
13745.20 1417
13746.31 1429
13747.41 1422
13748.52 1417
13749.63 1435
13750.73 1521
13751.84 1491
13752.94 1571
13754.05 1535
13755.16 1586
13756.26 1592
13757.37 1621
13758.48 1620
13759.58 1672
13760.69 1719
13761.80 1724
13762.90 1782
13764.01 1773
13765.12 1804
13766.22 1884
13767.33 1876
13768.44 1942
13769.55 1892
13770.65 1870
13771.76 1839
13772.87 1831
13773.97 1816
13775.08 1790
13776.19 1791
13777.30 1709
13778.40 1678
13779.51 1642
13780.62 1649
13781.73 1604
13782.83 1614
13783.94 1549
13785.05 1540
13786.16 1526
13787.26 1467
13788.37 1407
13789.48 1387
13790.59 1411
13791.70 1412
13792.80 1435
13793.91 1370
13795.02 1382
13796.13 1376
13797.24 1393
13798.35 1392
13799.45 1414
13800.56 1418
13801.67 1385
13802.78 1380
13803.89 1361
13805.00 1416
13806.10 1453
13807.21 1402
13808.32 1368
13809.43 1368
13810.54 1384
13811.65 1408
13812.76 1379
13813.86 1402
13814.97 1343
13816.08 1341
13817.19 1298
13818.30 1244
13819.41 1245
13820.52 1269
13821.63 1265
13822.74 1242
13823.85 1236
13824.96 1234
13826.06 1243
13827.17 1225
13828.28 1234
13829.39 1202
13830.50 1216
13831.61 1197
13832.72 1186
13833.83 1195
13834.94 1191
13836.05 1230
13837.16 1192
13838.27 1198
13839.38 1214
13840.49 1225
13841.60 1246
13842.71 1222
13843.82 1197
13844.93 1192
13846.04 1208
13847.15 1211
13848.26 1178
13849.37 1224
13850.48 1220
13851.59 1247
13852.70 1250
13853.81 1222
13854.92 1194
13856.03 1252
13857.14 1278
13858.25 1307
13859.37 1285
13860.48 1307
13861.59 1253
13862.70 1313
13863.81 1303
13864.92 1275
13866.03 1272
13867.14 1296
13868.25 1241
13869.36 1230
13870.47 1253
13871.59 1275
13872.70 1257
13873.81 1238
13874.92 1211
13876.03 1235
13877.14 1245
13878.25 1257
13879.36 1234
13880.48 1199
13881.59 1233
13882.70 1241
13883.81 1259
13884.92 1286
13886.03 1246
13887.15 1237
13888.26 1272
13889.37 1255
13890.48 1231
13891.59 1265
13892.71 1297
13893.82 1284
13894.93 1214
13896.04 1213
13897.15 1221
13898.27 1262
13899.38 1221
13900.49 1194
13901.60 1248
13902.72 1207
13903.83 1215
13904.94 1211
13906.05 1178
13907.17 1168
13908.28 1171
13909.39 1164
13910.50 1172
13911.62 1147
13912.73 1150
13913.84 1116
13914.95 1109
13916.07 1075
13917.18 1074
13918.29 1088
13919.41 1078
13920.52 1051
13921.63 1099
13922.75 1142
13923.86 1100
13924.97 1121
13926.09 1078
13927.20 1079
13928.31 1081
13929.43 1033
13930.54 1023
13931.65 1047
13932.77 1061
13933.88 1064
13934.99 1067
13936.11 1055
13937.22 1085
13938.34 1067
13939.45 1027
13940.56 1045
13941.68 1041
13942.79 1011
13943.91 1025
13945.02 1034
13946.13 1099
13947.25 1072
13948.36 1050
13949.48 1048
13950.59 1041
13951.70 1069
13952.82 1038
13953.93 1061
13955.05 1031
13956.16 1050
13957.28 989
13958.39 1041
13959.51 1019
13960.62 1052
13961.74 993
13962.85 1021
13963.97 1006
13965.08 976
13966.20 1047
13967.31 975
13968.43 985
13969.54 936
13970.66 988
13971.77 1009
13972.89 966
13974.00 972
13975.12 1026
13976.23 1014
13977.35 1015
13978.46 983
13979.58 1018
13980.69 1019
13981.81 1042
13982.92 1007
13984.04 1028
13985.16 1013
13986.27 1005
13987.39 987
13988.50 996
13989.62 1035
13990.74 1002
13991.85 1055
13992.97 1019
13994.08 1024
13995.20 1023
13996.32 1038
13997.43 1011
13998.55 1037
13999.66 1008
14000.78 1007
14001.90 1034
14003.01 1027
14004.13 1020
14005.25 1028
14006.36 1062
14007.48 1021
14008.60 1076
14009.71 1072
14010.83 1063
14011.95 1027
14013.06 1032
14014.18 1040
14015.30 1094
14016.41 1060
14017.53 1060
14018.65 1060
14019.76 1022
14020.88 1047
14022.00 1002
14023.12 1100
14024.23 1041
14025.35 1025
14026.47 1020
14027.59 1030
14028.70 1015
14029.82 1006
14030.94 978
14032.06 975
14033.17 1003
14034.29 963
14035.41 1005
14036.53 963
14037.64 973
14038.76 973
14039.88 910
14041.00 945
14042.11 932
14043.23 915
14044.35 943
14045.47 973
14046.59 967
14047.71 964
14048.82 919
14049.94 939
14051.06 978
14052.18 952
14053.30 940
14054.42 952
14055.53 939
14056.65 905
14057.77 896
14058.89 895
14060.01 950
14061.13 972
14062.25 933
14063.36 976
14064.48 959
14065.60 977
14066.72 968
14067.84 961
14068.96 951
14070.08 934
14071.20 978
14072.32 974
14073.44 979
14074.55 965
14075.67 1025
14076.79 1012
14077.91 998
14079.03 1019
14080.15 976
14081.27 1001
14082.39 1019
14083.51 1020
14084.63 992
14085.75 978
14086.87 1042
14087.99 1037
14089.11 1048
14090.23 1043
14091.35 1052
14092.47 1136
14093.59 1076
14094.71 1066
14095.83 1036
14096.95 1061
14098.07 1080
14099.19 1028
14100.31 1000
14101.43 1005
14102.55 986
14103.67 1020
14104.79 983
14105.91 1005
14107.03 945
14108.15 945
14109.27 952
14110.39 890
14111.51 907
14112.64 864
14113.76 891
14114.88 879
14116.00 830
14117.12 875
14118.24 854
14119.36 836
14120.48 854
14121.60 870
14122.72 846
14123.85 852
14124.97 849
14126.09 833
14127.21 822
14128.33 807
14129.45 810
14130.57 799
14131.70 780
14132.82 807
14133.94 818
14135.06 822
14136.18 801
14137.30 799
14138.43 758
14139.55 828
14140.67 856
14141.79 818
14142.91 827
14144.03 804
14145.16 811
14146.28 760
14147.40 794
14148.52 807
14149.65 801
14150.77 817
14151.89 812
14153.01 803
14154.13 831
14155.26 781
14156.38 796
14157.50 818
14158.62 787
14159.75 790
14160.87 821
14161.99 806
14163.12 806
14164.24 811
14165.36 841
14166.48 837
14167.61 816
14168.73 822
14169.85 768
14170.98 762
14172.10 783
14173.22 772
14174.35 754
14175.47 774
14176.59 746
14177.72 799
14178.84 760
14179.96 732
14181.09 768
14182.21 745
14183.33 766
14184.46 808
14185.58 767
14186.70 721
14187.83 761
14188.95 769
14190.07 760
14191.20 754
14192.32 754
14193.45 763
14194.57 787
14195.69 732
14196.82 709
14197.94 736
14199.07 720
14200.19 716
14201.32 703
14202.44 737
14203.56 700
14204.69 710
14205.81 703
14206.94 730
14208.06 712
14209.19 722
14210.31 753
14211.44 734
14212.56 675
14213.69 723
14214.81 742
14215.93 740
14217.06 701
14218.18 709
14219.31 729
14220.43 719
14221.56 740
14222.68 690
14223.81 702
14224.94 700
14226.06 710
14227.19 721
14228.31 715
14229.44 718
14230.56 693
14231.69 701
14232.81 709
14233.94 686
14235.06 671
14236.19 703
14237.32 699
14238.44 725
14239.57 705
14240.69 719
14241.82 683
14242.94 711
14244.07 750
14245.20 730
14246.32 710
14247.45 695
14248.57 707
14249.70 722
14250.83 700
14251.95 674
14253.08 642
14254.21 684
14255.33 721
14256.46 699
14257.59 723
14258.71 689
14259.84 676
14260.97 706
14262.09 709
14263.22 671
14264.35 734
14265.47 716
14266.60 710
14267.73 663
14268.85 673
14269.98 724
14271.11 694
14272.23 700
14273.36 684
14274.49 701
14275.62 665
14276.74 680
14277.87 642
14279.00 664
14280.12 670
14281.25 667
14282.38 669
14283.51 654
14284.63 685
14285.76 694
14286.89 679
14288.02 649
14289.15 668
14290.27 643
14291.40 631
14292.53 647
14293.66 638
14294.78 635
14295.91 649
14297.04 659
14298.17 659
14299.30 658
14300.42 647
14301.55 675
14302.68 688
14303.81 655
14304.94 680
14306.07 697
14307.19 667
14308.32 655
14309.45 667
14310.58 678
14311.71 650
14312.84 654
14313.97 657
14315.10 638
14316.22 677
14317.35 657
14318.48 665
14319.61 638
14320.74 681
14321.87 646
14323.00 669
14324.13 671
14325.26 675
14326.39 636
14327.51 600
14328.64 642
14329.77 657
14330.90 640
14332.03 635
14333.16 644
14334.29 626
14335.42 644
14336.55 659
14337.68 589
14338.81 628
14339.94 623
14341.07 650
14342.20 652
14343.33 669
14344.46 686
14345.59 654
14346.72 656
14347.85 627
14348.98 658
14350.11 651
14351.24 675
14352.37 661
14353.50 655
14354.63 641
14355.76 647
14356.89 654
14358.02 646
14359.15 675
14360.28 662
14361.41 696
14362.54 668
14363.67 666
14364.80 676
14365.94 691
14367.07 660
14368.20 631
14369.33 639
14370.46 670
14371.59 647
14372.72 634
14373.85 663
14374.98 665
14376.11 673
14377.25 644
14378.38 687
14379.51 664
14380.64 661
14381.77 657
14382.90 684
14384.03 687
14385.16 678
14386.30 652
14387.43 663
14388.56 703
14389.69 675
14390.82 683
14391.95 685
14393.09 693
14394.22 689
14395.35 706
14396.48 722
14397.61 704
14398.75 675
14399.88 667
14401.01 705
14402.14 721
14403.27 692
14404.41 700
14405.54 710
14406.67 694
14407.80 692
14408.94 684
14410.07 689
14411.20 717
14412.33 714
14413.47 690
14414.60 706
14415.73 733
14416.87 712
14418.00 705
14419.13 697
14420.26 717
14421.40 703
14422.53 707
14423.66 714
14424.80 778
14425.93 773
14427.06 734
14428.20 742
14429.33 738
14430.46 733
14431.59 772
14432.73 754
14433.86 778
14435.00 731
14436.13 726
14437.26 738
14438.40 742
14439.53 781
14440.66 718
14441.80 714
14442.93 701
14444.06 703
14445.20 716
14446.33 712
14447.47 704
14448.60 685
14449.73 662
14450.87 674
14452.00 715
14453.14 701
14454.27 718
14455.41 688
14456.54 704
14457.67 663
14458.81 683
14459.94 711
14461.08 688
14462.21 677
14463.35 683
14464.48 704
14465.62 735
14466.75 708
14467.89 691
14469.02 676
14470.15 713
14471.29 713
14472.42 690
14473.56 684
14474.69 685
14475.83 718
14476.96 702
14478.10 727
14479.24 714
14480.37 737
14481.51 699
14482.64 721
14483.78 745
14484.91 685
14486.05 715
14487.18 680
14488.32 670
14489.45 699
14490.59 681
14491.73 682
14492.86 678
14494.00 683
14495.13 679
14496.27 669
14497.40 669
14498.54 669
14499.68 673
14500.81 645
14501.95 605
14503.08 651
14504.22 673
14505.36 658
14506.49 675
14507.63 644
14508.77 657
14509.90 662
14511.04 670
14512.18 681
14513.31 646
14514.45 646
14515.58 668
14516.72 666
14517.86 644
14519.00 653
14520.13 648
14521.27 667
14522.41 700
14523.54 641
14524.68 594
14525.82 678
14526.95 667
14528.09 648
14529.23 686
14530.37 673
14531.50 660
14532.64 662
14533.78 659
14534.91 643
14536.05 679
14537.19 655
14538.33 614
14539.46 641
14540.60 666
14541.74 637
14542.88 636
14544.02 628
14545.15 647
14546.29 644
14547.43 647
14548.57 694
14549.70 644
14550.84 648
14551.98 681
14553.12 679
14554.26 657
14555.39 639
14556.53 673
14557.67 671
14558.81 684
14559.95 657
14561.09 680
14562.22 671
14563.36 665
14564.50 640
14565.64 662
14566.78 657
14567.92 648
14569.06 668
14570.20 643
14571.33 656
14572.47 673
14573.61 699
14574.75 712
14575.89 723
14577.03 689
14578.17 685
14579.31 683
14580.45 679
14581.59 681
14582.72 656
14583.86 683
14585.00 715
14586.14 684
14587.28 724
14588.42 715
14589.56 725
14590.70 704
14591.84 733
14592.98 724
14594.12 717
14595.26 724
14596.40 710
14597.54 732
14598.68 722
14599.82 710
14600.96 723
14602.10 705
14603.24 758
14604.38 732
14605.52 748
14606.66 748
14607.80 737
14608.94 725
14610.08 706
14611.22 702
14612.36 746
14613.50 725
14614.64 742
14615.78 742
14616.92 755
14618.06 766
14619.20 738
14620.34 734
14621.49 780
14622.63 749
14623.77 770
14624.91 807
14626.05 791
14627.19 821
14628.33 820
14629.47 758
14630.61 811
14631.75 791
14632.90 792
14634.04 787
14635.18 780
14636.32 770
14637.46 805
14638.60 788
14639.74 765
14640.88 748
14642.03 732
14643.17 730
14644.31 715
14645.45 721
14646.59 701
14647.73 694
14648.88 671
14650.02 660
14651.16 697
14652.30 686
14653.44 674
14654.59 668
14655.73 632
14656.87 655
14658.01 688
14659.16 659
14660.30 673
14661.44 656
14662.58 620
14663.72 676
14664.87 663
14666.01 640
14667.15 642
14668.29 640
14669.44 645
14670.58 622
14671.72 624
14672.87 649
14674.01 628
14675.15 649
14676.29 607
14677.44 639
14678.58 609
14679.72 633
14680.87 687
14682.01 597
14683.15 592
14684.30 587
14685.44 590
14686.58 617
14687.73 613
14688.87 650
14690.01 640
14691.16 611
14692.30 606
14693.44 606
14694.59 647
14695.73 637
14696.87 625
14698.02 623
14699.16 640
14700.30 650
14701.45 628
14702.59 608
14703.74 590
14704.88 609
14706.02 608
14707.17 605
14708.31 585
14709.46 602
14710.60 571
14711.75 595
14712.89 649
14714.03 589
14715.18 611
14716.32 616
14717.47 592
14718.61 580
14719.76 609
14720.90 624
14722.05 591
14723.19 578
14724.34 593
14725.48 600
14726.63 595
14727.77 622
14728.92 615
14730.06 642
14731.21 622
14732.35 623
14733.50 613
14734.64 638
14735.79 639
14736.93 631
14738.08 621
14739.22 616
14740.37 617
14741.51 634
14742.66 636
14743.80 629
14744.95 591
14746.09 648
14747.24 649
14748.39 618
14749.53 642
14750.68 641
14751.82 647
14752.97 661
14754.11 644
14755.26 646
14756.41 653
14757.55 654
14758.70 684
14759.85 653
14760.99 663
14762.14 700
14763.28 729
14764.43 677
14765.58 651
14766.72 702
14767.87 661
14769.02 664
14770.16 689
14771.31 743
14772.46 701
14773.60 709
14774.75 721
14775.90 737
14777.04 696
14778.19 732
14779.34 711
14780.48 729
14781.63 739
14782.78 743
14783.92 711
14785.07 699
14786.22 699
14787.37 748
14788.51 720
14789.66 700
14790.81 732
14791.96 733
14793.10 726
14794.25 717
14795.40 739
14796.54 743
14797.69 773
14798.84 713
14799.99 719
14801.14 739
14802.28 724
14803.43 740
14804.58 729
14805.73 683
14806.88 683
14808.02 693
14809.17 719
14810.32 655
14811.47 652
14812.62 708
14813.76 685
14814.91 719
14816.06 695
14817.21 661
14818.36 650
14819.51 637
14820.65 691
14821.80 680
14822.95 618
14824.10 631
14825.25 621
14826.40 610
14827.55 623
14828.69 583
14829.84 621
14830.99 590
14832.14 606
14833.29 585
14834.44 625
14835.59 608
14836.74 559
14837.89 557
14839.04 592
14840.19 571
14841.33 581
14842.48 601
14843.63 560
14844.78 561
14845.93 570
14847.08 571
14848.23 512
14849.38 535
14850.53 544
14851.68 526
14852.83 563
14853.98 535
14855.13 531
14856.28 544
14857.43 560
14858.58 531
14859.73 559
14860.88 535
14862.03 523
14863.18 527
14864.33 542
14865.48 535
14866.63 552
14867.78 542
14868.93 545
14870.08 511
14871.23 521
14872.38 523
14873.53 513
14874.68 527
14875.83 543
14876.98 532
14878.14 553
14879.29 501
14880.44 518
14881.59 545
14882.74 515
14883.89 525
14885.04 538
14886.19 528
14887.34 517
14888.49 562
14889.64 532
14890.80 527
14891.95 511
14893.10 519
14894.25 541
14895.40 562
14896.55 515
14897.70 540
14898.86 556
14900.01 521
14901.16 522
14902.31 549
14903.46 541
14904.61 511
14905.77 537
14906.92 549
14908.07 537
14909.22 522
14910.37 536
14911.53 546
14912.68 553
14913.83 489
14914.98 545
14916.13 529
14917.29 508
14918.44 526
14919.59 553
14920.74 526
14921.90 508
14923.05 523
14924.20 522
14925.35 513
14926.51 511
14927.66 502
14928.81 526
14929.96 510
14931.12 557
14932.27 559
14933.42 538
14934.57 516
14935.73 542
14936.88 522
14938.03 499
14939.19 517
14940.34 503
14941.49 507
14942.65 514
14943.80 528
14944.95 501
14946.11 532
14947.26 495
14948.41 487
14949.57 544
14950.72 538
14951.87 486
14953.03 517
14954.18 545
14955.33 527
14956.49 512
14957.64 512
14958.80 539
14959.95 525
14961.10 473
14962.26 482
14963.41 507
14964.57 504
14965.72 482
14966.87 520
14968.03 514
14969.18 476
14970.34 476
14971.49 491
14972.65 467
14973.80 476
14974.95 500
14976.11 486
14977.26 482
14978.42 485
14979.57 490
14980.73 497
14981.88 464
14983.04 482
14984.19 472
14985.35 484
14986.50 508
14987.66 488
14988.81 496
14989.97 472
14991.12 511
14992.28 493
14993.43 507
14994.59 482
14995.74 487
14996.90 488
14998.05 490
14999.21 480
15000.36 451
15001.52 472
15002.67 452
15003.83 470
15004.99 476
15006.14 489
15007.30 493
15008.45 454
15009.61 447
15010.76 471
15011.92 473
15013.08 504
15014.23 447
15015.39 466
15016.54 442
15017.70 455
15018.86 479
15020.01 419
15021.17 461
15022.32 453
15023.48 455
15024.64 463
15025.79 458
15026.95 463
15028.11 483
15029.26 467
15030.42 458
15031.58 445
15032.73 485
15033.89 460
15035.05 484
15036.20 491
15037.36 450
15038.52 494
15039.67 480
15040.83 458
15041.99 460
15043.15 458
15044.30 498
15045.46 468
15046.62 481
15047.77 479
15048.93 468
15050.09 438
15051.25 445
15052.40 448
15053.56 428
15054.72 428
15055.88 457
15057.03 465
15058.19 436
15059.35 439
15060.51 463
15061.66 457
15062.82 455
15063.98 439
15065.14 495
15066.30 469
15067.45 459
15068.61 442
15069.77 431
15070.93 452
15072.09 422
15073.24 409
15074.40 442
15075.56 453
15076.72 457
15077.88 459
15079.04 430
15080.20 426
15081.35 456
15082.51 454
15083.67 457
15084.83 446
15085.99 460
15087.15 452
15088.31 437
15089.46 440
15090.62 474
15091.78 472
15092.94 461
15094.10 464
15095.26 471
15096.42 453
15097.58 440
15098.74 451
15099.90 474
15101.06 473
15102.22 490
15103.37 484
15104.53 478
15105.69 449
15106.85 477
15108.01 470
15109.17 444
15110.33 464
15111.49 441
15112.65 469
15113.81 465
15114.97 462
15116.13 495
15117.29 464
15118.45 471
15119.61 464
15120.77 467
15121.93 489
15123.09 479
15124.25 476
15125.41 459
15126.57 487
15127.73 459
15128.89 491
15130.05 491
15131.21 476
15132.37 455
15133.53 468
15134.69 484
15135.86 460
15137.02 490
15138.18 488
15139.34 470
15140.50 453
15141.66 451
15142.82 500
15143.98 475
15145.14 429
15146.30 460
15147.46 505
15148.63 450
15149.79 504
15150.95 483
15152.11 495
15153.27 477
15154.43 499
15155.59 493
15156.75 513
15157.92 475
15159.08 474
15160.24 493
15161.40 488
15162.56 487
15163.72 501
15164.89 491
15166.05 498
15167.21 511
15168.37 490
15169.53 499
15170.69 476
15171.86 497
15173.02 506
15174.18 470
15175.34 506
15176.51 528
15177.67 490
15178.83 518
15179.99 507
15181.15 522
15182.32 528
15183.48 519
15184.64 509
15185.80 502
15186.97 527
15188.13 507
15189.29 521
15190.46 547
15191.62 551
15192.78 499
15193.94 544
15195.11 544
15196.27 545
15197.43 530
15198.60 555
15199.76 546
15200.92 539
15202.08 571
15203.25 537
15204.41 536
15205.57 511
15206.74 533
15207.90 516
15209.06 518
15210.23 575
15211.39 591
15212.56 549
15213.72 557
15214.88 577
15216.05 542
15217.21 584
15218.37 612
15219.54 580
15220.70 572
15221.87 602
15223.03 603
15224.19 577
15225.36 600
15226.52 585
15227.69 582
15228.85 574
15230.01 573
15231.18 596
15232.34 584
15233.51 579
15234.67 581
15235.84 560
15237.00 593
15238.16 570
15239.33 583
15240.49 548
15241.66 584
15242.82 558
15243.99 583
15245.15 526
15246.32 552
15247.48 515
15248.65 519
15249.81 539
15250.98 542
15252.14 519
15253.31 519
15254.47 503
15255.64 477
15256.80 484
15257.97 492
15259.13 481
15260.30 506
15261.46 529
15262.63 468
15263.80 499
15264.96 497
15266.13 518
15267.29 538
15268.46 526
15269.62 493
15270.79 496
15271.96 515
15273.12 502
15274.29 500
15275.45 516
15276.62 501
15277.79 510
15278.95 469
15280.12 511
15281.28 507
15282.45 484
15283.62 497
15284.78 485
15285.95 484
15287.12 520
15288.28 494
15289.45 496
15290.62 502
15291.78 485
15292.95 484
15294.12 497
15295.28 497
15296.45 500
15297.62 498
15298.78 511
15299.95 477
15301.12 514
15302.28 500
15303.45 497
15304.62 513
15305.78 495
15306.95 497
15308.12 473
15309.29 474
15310.45 495
15311.62 496
15312.79 538
15313.96 526
15315.12 516
15316.29 492
15317.46 512
15318.63 507
15319.79 524
15320.96 489
15322.13 477
15323.30 519
15324.46 524
15325.63 498
15326.80 506
15327.97 515
15329.14 497
15330.30 498
15331.47 490
15332.64 534
15333.81 556
15334.98 504
15336.14 515
15337.31 570
15338.48 522
15339.65 522
15340.82 501
15341.99 547
15343.16 514
15344.32 511
15345.49 502
15346.66 540
15347.83 528
15349.00 529
15350.17 546
15351.34 518
15352.51 540
15353.67 526
15354.84 549
15356.01 539
15357.18 529
15358.35 526
15359.52 507
15360.69 555
15361.86 535
15363.03 553
15364.20 532
15365.37 538
15366.54 558
15367.71 526
15368.87 525
15370.04 548
15371.21 580
15372.38 552
15373.55 558
15374.72 540
15375.89 536
15377.06 569
15378.23 545
15379.40 541
15380.57 568
15381.74 528
15382.91 552
15384.08 532
15385.25 563
15386.42 570
15387.59 555
15388.76 560
15389.93 551
15391.10 545
15392.27 550
15393.44 528
15394.62 522
15395.79 559
15396.96 526
15398.13 536
15399.30 512
15400.47 551
15401.64 573
15402.81 518
15403.98 524
15405.15 540
15406.32 541
15407.49 510
15408.66 515
15409.84 488
15411.01 515
15412.18 515
15413.35 498
15414.52 555
15415.69 542
15416.86 524
15418.03 535
15419.21 488
15420.38 515
15421.55 513
15422.72 510
15423.89 498
15425.06 525
15426.24 514
15427.41 525
15428.58 526
15429.75 522
15430.92 514
15432.09 472
15433.27 524
15434.44 528
15435.61 510
15436.78 489
15437.96 523
15439.13 472
15440.30 556
15441.47 503
15442.64 526
15443.82 494
15444.99 511
15446.16 501
15447.33 507
15448.51 508
15449.68 494
15450.85 506
15452.02 491
15453.20 510
15454.37 493
15455.54 488
15456.72 497
15457.89 495
15459.06 545
15460.23 520
15461.41 474
15462.58 518
15463.75 521
15464.93 520
15466.10 531
15467.27 515
15468.45 501
15469.62 485
15470.79 502
15471.97 504
15473.14 528
15474.31 523
15475.49 502
15476.66 500
15477.83 520
15479.01 479
15480.18 494
15481.36 502
15482.53 519
15483.70 528
15484.88 512
15486.05 542
15487.23 502
15488.40 501
15489.57 520
15490.75 537
15491.92 525
15493.10 533
15494.27 515
15495.44 534
15496.62 520
15497.79 534
15498.97 537
15500.14 519
15501.32 537
15502.49 545
15503.67 557
15504.84 505
15506.02 522
15507.19 491
15508.36 520
15509.54 512
15510.71 528
15511.89 526
15513.06 541
15514.24 521
15515.41 514
15516.59 510
15517.77 506
15518.94 507
15520.12 556
15521.29 548
15522.47 516
15523.64 554
15524.82 518
15525.99 552
15527.17 539
15528.34 532
15529.52 546
15530.69 541
15531.87 541
15533.05 565
15534.22 553
15535.40 554
15536.57 519
15537.75 547
15538.93 560
15540.10 564
15541.28 576
15542.45 544
15543.63 576
15544.81 571
15545.98 583
15547.16 550
15548.33 580
15549.51 563
15550.69 588
15551.86 602
15553.04 596
15554.22 574
15555.39 570
15556.57 621
15557.75 566
15558.92 577
15560.10 573
15561.28 554
15562.45 588
15563.63 615
15564.81 584
15565.99 569
15567.16 558
15568.34 599
15569.52 567
15570.69 597
15571.87 600
15573.05 598
15574.23 620
15575.40 627
15576.58 646
15577.76 603
15578.93 579
15580.11 623
15581.29 593
15582.47 591
15583.65 655
15584.82 637
15586.00 635
15587.18 608
15588.36 662
15589.53 620
15590.71 615
15591.89 626
15593.07 657
15594.25 643
15595.42 665
15596.60 645
15597.78 695
15598.96 676
15600.14 631
15601.32 666
15602.49 635
15603.67 673
15604.85 683
15606.03 712
15607.21 729
15608.39 683
15609.56 715
15610.74 696
15611.92 671
15613.10 682
15614.28 720
15615.46 712
15616.64 718
15617.82 702
15619.00 725
15620.17 707
15621.35 732
15622.53 728
15623.71 691
15624.89 788
15626.07 760
15627.25 733
15628.43 729
15629.61 798
15630.79 800
15631.97 747
15633.15 768
15634.33 755
15635.51 728
15636.69 806
15637.87 780
15639.05 767
15640.22 798
15641.40 814
15642.58 809
15643.76 823
15644.94 786
15646.12 793
15647.30 791
15648.48 822
15649.66 826
15650.85 829
15652.03 804
15653.21 785
15654.39 847
15655.57 824
15656.75 815
15657.93 807
15659.11 839
15660.29 820
15661.47 805
15662.65 833
15663.83 825
15665.01 797
15666.19 821
15667.37 835
15668.55 798
15669.73 796
15670.92 793
15672.10 814
15673.28 824
15674.46 829
15675.64 819
15676.82 793
15678.00 792
15679.18 762
15680.36 770
15681.55 759
15682.73 723
15683.91 772
15685.09 828
15686.27 817
15687.45 787
15688.63 818
15689.82 797
15691.00 807
15692.18 799
15693.36 816
15694.54 803
15695.73 831
15696.91 778
15698.09 829
15699.27 831
15700.45 816
15701.64 845
15702.82 848
15704.00 819
15705.18 853
15706.36 850
15707.55 857
15708.73 877
15709.91 863
15711.09 841
15712.28 870
15713.46 855
15714.64 829
15715.82 852
15717.01 874
15718.19 873
15719.37 847
15720.55 892
15721.74 884
15722.92 876
15724.10 856
15725.29 833
15726.47 892
15727.65 895
15728.84 888
15730.02 864
15731.20 832
15732.39 888
15733.57 878
15734.75 852
15735.94 887
15737.12 903
15738.30 871
15739.49 875
15740.67 870
15741.85 850
15743.04 890
15744.22 918
15745.40 903
15746.59 916
15747.77 924
15748.96 906
15750.14 885
15751.32 899
15752.51 896
15753.69 881
15754.88 920
15756.06 859
15757.24 854
15758.43 884
15759.61 852
15760.80 849
15761.98 849
15763.17 823
15764.35 858
15765.53 821
15766.72 884
15767.90 829
15769.09 849
15770.27 885
15771.46 799
15772.64 848
15773.83 868
15775.01 850
15776.20 820
15777.38 789
15778.57 782
15779.75 819
15780.94 802
15782.12 801
15783.31 806
15784.49 809
15785.68 792
15786.86 799
15788.05 774
15789.23 742
15790.42 738
15791.60 760
15792.79 724
15793.98 712
15795.16 710
15796.35 723
15797.53 752
15798.72 744
15799.90 712
15801.09 703
15802.28 709
15803.46 704
15804.65 705
15805.83 737
15807.02 711
15808.21 693
15809.39 726
15810.58 708
15811.76 688
15812.95 697
15814.14 698
15815.32 676
15816.51 666
15817.70 656
15818.88 698
15820.07 662
15821.26 697
15822.44 683
15823.63 683
15824.82 717
15826.00 684
15827.19 683
15828.38 674
15829.56 675
15830.75 700
15831.94 713
15833.12 679
15834.31 661
15835.50 651
15836.69 704
15837.87 713
15839.06 672
15840.25 676
15841.44 699
15842.62 681
15843.81 699
15845.00 680
15846.18 684
15847.37 709
15848.56 689
15849.75 673
15850.94 716
15852.12 708
15853.31 753
15854.50 699
15855.69 726
15856.87 701
15858.06 721
15859.25 754
15860.44 737
15861.63 773
15862.81 740
15864.00 721
15865.19 744
15866.38 736
15867.57 717
15868.76 745
15869.94 741
15871.13 714
15872.32 709
15873.51 705
15874.70 733
15875.89 720
15877.08 726
15878.26 736
15879.45 742
15880.64 733
15881.83 717
15883.02 726
15884.21 719
15885.40 766
15886.59 826
15887.78 746
15888.97 737
15890.15 757
15891.34 748
15892.53 792
15893.72 794
15894.91 782
15896.10 779
15897.29 833
15898.48 750
15899.67 801
15900.86 824
15902.05 808
15903.24 790
15904.43 819
15905.62 789
15906.81 803
15908.00 795
15909.19 754
15910.38 744
15911.57 753
15912.76 772
15913.95 787
15915.14 789
15916.33 726
15917.52 710
15918.71 725
15919.90 726
15921.09 728
15922.28 732
15923.47 721
15924.66 722
15925.85 695
15927.04 668
15928.23 669
15929.42 719
15930.61 698
15931.80 692
15932.99 642
15934.18 648
15935.38 651
15936.57 645
15937.76 654
15938.95 665
15940.14 628
15941.33 621
15942.52 634
15943.71 617
15944.90 593
15946.10 655
15947.29 626
15948.48 561
15949.67 601
15950.86 575
15952.05 559
15953.24 554
15954.44 555
15955.63 578
15956.82 538
15958.01 592
15959.20 562
15960.39 567
15961.59 537
15962.78 545
15963.97 550
15965.16 571
15966.35 550
15967.55 545
15968.74 540
15969.93 534
15971.12 534
15972.31 515
15973.51 526
15974.70 517
15975.89 523
15977.08 518
15978.28 530
15979.47 532
15980.66 552
15981.85 546
15983.05 529
15984.24 546
15985.43 528
15986.62 553
15987.82 514
15989.01 518
15990.20 509
15991.40 528
15992.59 520
15993.78 523
15994.98 508
15996.17 503
15997.36 515
15998.55 485
15999.75 516
16000.94 523
16002.13 530
16003.33 514
16004.52 518
16005.72 532
16006.91 521
16008.10 537
16009.30 500
16010.49 490
16011.68 515
16012.88 500
16014.07 517
16015.26 518
16016.46 518
16017.65 488
16018.85 514
16020.04 458
16021.23 483
16022.43 531
16023.62 499
16024.82 499
16026.01 489
16027.21 490
16028.40 505
16029.59 499
16030.79 496
16031.98 492
16033.18 495
16034.37 478
16035.57 497
16036.76 494
16037.96 473
16039.15 486
16040.35 469
16041.54 488
16042.73 493
16043.93 499
16045.12 469
16046.32 472
16047.51 491
16048.71 492
16049.91 505
16051.10 503
16052.30 439
16053.49 443
16054.69 473
16055.88 460
16057.08 468
16058.27 476
16059.47 484
16060.66 478
16061.86 451
16063.05 469
16064.25 483
16065.45 463
16066.64 476
16067.84 486
16069.03 456
16070.23 447
16071.42 455
16072.62 447
16073.82 424
16075.01 471
16076.21 470
16077.41 485
16078.60 452
16079.80 450
16080.99 458
16082.19 449
16083.39 446
16084.58 456
16085.78 438
16086.98 453
16088.17 443
16089.37 427
16090.57 440
16091.76 433
16092.96 450
16094.16 446
16095.35 431
16096.55 438
16097.75 436
16098.94 425
16100.14 445
16101.34 425
16102.53 449
16103.73 412
16104.93 445
16106.13 425
16107.32 433
16108.52 449
16109.72 409
16110.92 407
16112.11 405
16113.31 425
16114.51 422
16115.71 431
16116.90 438
16118.10 433
16119.30 424
16120.50 429
16121.69 423
16122.89 407
16124.09 426
16125.29 437
16126.49 448
16127.68 401
16128.88 418
16130.08 436
16131.28 416
16132.48 422
16133.67 410
16134.87 433
16136.07 419
16137.27 408
16138.47 423
16139.67 450
16140.86 430
16142.06 453
16143.26 423
16144.46 445
16145.66 428
16146.86 443
16148.06 420
16149.26 440
16150.45 439
16151.65 402
16152.85 436
16154.05 446
16155.25 415
16156.45 415
16157.65 450
16158.85 443
16160.05 440
16161.25 426
16162.45 450
16163.64 402
16164.84 405
16166.04 405
16167.24 414
16168.44 420
16169.64 408
16170.84 426
16172.04 406
16173.24 403
16174.44 413
16175.64 435
16176.84 451
16178.04 438
16179.24 441
16180.44 453
16181.64 425
16182.84 389
16184.04 441
16185.24 442
16186.44 405
16187.64 458
16188.84 435
16190.04 438
16191.24 435
16192.44 469
16193.64 444
16194.84 448
16196.04 457
16197.24 454
16198.44 451
16199.65 439
16200.85 473
16202.05 418
16203.25 467
16204.45 457
16205.65 461
16206.85 458
16208.05 477
16209.25 435
16210.45 424
16211.65 469
16212.86 463
16214.06 477
16215.26 452
16216.46 447
16217.66 456
16218.86 428
16220.06 416
16221.27 441
16222.47 449
16223.67 465
16224.87 467
16226.07 452
16227.27 456
16228.48 494
16229.68 462
16230.88 465
16232.08 482
16233.28 465
16234.48 469
16235.69 468
16236.89 457
16238.09 463
16239.29 509
16240.50 489
16241.70 474
16242.90 474
16244.10 458
16245.30 456
16246.51 448
16247.71 465
16248.91 457
16250.11 474
16251.32 484
16252.52 485
16253.72 482
16254.92 472
16256.13 507
16257.33 472
16258.53 464
16259.74 466
16260.94 484
16262.14 470
16263.35 513
16264.55 502
16265.75 517
16266.95 496
16268.16 497
16269.36 496
16270.56 495
16271.77 506
16272.97 506
16274.17 493
16275.38 530
16276.58 514
16277.79 513
16278.99 481
16280.19 538
16281.40 510
16282.60 547
16283.80 534
16285.01 475
16286.21 523
16287.42 521
16288.62 557
16289.82 531
16291.03 511
16292.23 534
16293.44 549
16294.64 539
16295.84 519
16297.05 478
16298.25 512
16299.46 491
16300.66 527
16301.87 533
16303.07 534
16304.27 526
16305.48 518
16306.68 521
16307.89 518
16309.09 521
16310.30 508
16311.50 539
16312.71 488
16313.91 481
16315.12 467
16316.32 516
16317.53 539
16318.73 508
16319.94 476
16321.14 467
16322.35 488
16323.55 486
16324.76 479
16325.96 444
16327.17 456
16328.38 441
16329.58 452
16330.79 439
16331.99 459
16333.20 416
16334.40 434
16335.61 441
16336.81 444
16338.02 427
16339.23 431
16340.43 413
16341.64 417
16342.84 444
16344.05 413
16345.26 432
16346.46 452
16347.67 420
16348.87 411
16350.08 408
16351.29 434
16352.49 435
16353.70 403
16354.91 418
16356.11 419
16357.32 412
16358.53 421
16359.73 443
16360.94 427
16362.15 428
16363.35 436
16364.56 422
16365.77 414
16366.97 395
16368.18 414
16369.39 398
16370.59 417
16371.80 414
16373.01 432
16374.21 431
16375.42 424
16376.63 396
16377.84 399
16379.04 413
16380.25 404
16381.46 412
16382.67 387
16383.87 437
16385.08 414
16386.29 413
16387.50 423
16388.70 395
16389.91 406
16391.12 427
16392.33 396
16393.53 417
16394.74 399
16395.95 410
16397.16 410
16398.37 409
16399.57 423
16400.78 427
16401.99 452
16403.20 417
16404.41 407
16405.62 390
16406.82 419
16408.03 414
16409.24 416
16410.45 406
16411.66 375
16412.87 390
16414.07 424
16415.28 420
16416.49 400
16417.70 415
16418.91 410
16420.12 401
16421.33 387
16422.54 384
16423.75 384
16424.95 390
16426.16 391
16427.37 427
16428.58 438
16429.79 395
16431.00 378
16432.21 412
16433.42 397
16434.63 398
16435.84 390
16437.05 408
16438.26 390
16439.47 386
16440.68 395
16441.88 404
16443.09 415
16444.30 392
16445.51 392
16446.72 390
16447.93 414
16449.14 392
16450.35 397
16451.56 389
16452.77 388
16453.98 395
16455.19 407
16456.40 384
16457.61 388
16458.82 385
16460.03 423
16461.24 414
16462.45 378
16463.67 431
16464.88 357
16466.09 400
16467.30 407
16468.51 398
16469.72 354
16470.93 376
16472.14 396
16473.35 397
16474.56 360
16475.77 392
16476.98 397
16478.19 403
16479.40 418
16480.62 364
16481.83 406
16483.04 372
16484.25 377
16485.46 348
16486.67 381
16487.88 363
16489.09 367
16490.31 406
16491.52 356
16492.73 383
16493.94 366
16495.15 377
16496.36 351
16497.57 389
16498.79 382
16500.00 385
16501.21 391
16502.42 384
16503.63 371
16504.85 378
16506.06 373
16507.27 376
16508.48 398
16509.69 389
16510.91 386
16512.12 390
16513.33 377
16514.54 366
16515.76 382
16516.97 361
16518.18 367
16519.39 380
16520.60 375
16521.82 374
16523.03 380
16524.24 389
16525.46 394
16526.67 393
16527.88 366
16529.09 390
16530.31 378
16531.52 386
16532.73 403
16533.95 378
16535.16 361
16536.37 363
16537.58 377
16538.80 396
16540.01 365
16541.22 401
16542.44 397
16543.65 375
16544.86 391
16546.08 376
16547.29 374
16548.50 396
16549.72 399
16550.93 384
16552.15 390
16553.36 381
16554.57 414
16555.79 383
16557.00 393
16558.21 379
16559.43 405
16560.64 383
16561.86 382
16563.07 382
16564.28 390
16565.50 411
16566.71 411
16567.93 407
16569.14 393
16570.36 402
16571.57 394
16572.78 398
16574.00 392
16575.21 374
16576.43 387
16577.64 393
16578.86 383
16580.07 405
16581.29 399
16582.50 369
16583.72 376
16584.93 383
16586.15 413
16587.36 379
16588.58 369
16589.79 387
16591.01 381
16592.22 381
16593.44 369
16594.65 400
16595.87 411
16597.08 365
16598.30 376
16599.51 383
16600.73 389
16601.94 383
16603.16 389
16604.37 394
16605.59 379
16606.81 364
16608.02 371
16609.24 359
16610.45 384
16611.67 362
16612.89 360
16614.10 367
16615.32 386
16616.53 373
16617.75 343
16618.97 356
16620.18 353
16621.40 369
16622.61 371
16623.83 366
16625.05 378
16626.26 378
16627.48 366
16628.70 349
16629.91 358
16631.13 355
16632.35 363
16633.56 373
16634.78 377
16636.00 413
16637.21 364
16638.43 364
16639.65 389
16640.86 352
16642.08 361
16643.30 364
16644.51 362
16645.73 366
16646.95 377
16648.17 382
16649.38 368
16650.60 376
16651.82 349
16653.03 350
16654.25 344
16655.47 368
16656.69 342
16657.90 363
16659.12 358
16660.34 370
16661.56 346
16662.77 350
16663.99 379
16665.21 378
16666.43 371
16667.65 375
16668.86 374
16670.08 353
16671.30 362
16672.52 366
16673.74 371
16674.95 378
16676.17 371
16677.39 346
16678.61 354
16679.83 374
16681.05 360
16682.26 359
16683.48 381
16684.70 361
16685.92 350
16687.14 357
16688.36 366
16689.58 373
16690.79 356
16692.01 367
16693.23 323
16694.45 345
16695.67 356
16696.89 355
16698.11 360
16699.33 364
16700.55 333
16701.76 352
16702.98 384
16704.20 359
16705.42 356
16706.64 362
16707.86 373
16709.08 370
16710.30 385
16711.52 335
16712.74 329
16713.96 342
16715.18 356
16716.40 343
16717.62 360
16718.84 355
16720.06 366
16721.28 378
16722.50 344
16723.72 363
16724.94 340
16726.16 349
16727.38 348
16728.60 336
16729.82 352
16731.04 347
16732.26 337
16733.48 358
16734.70 348
16735.92 350
16737.14 331
16738.36 355
16739.58 341
16740.80 368
16742.02 371
16743.24 389
16744.46 368
16745.68 385
16746.90 353
16748.12 352
16749.35 379
16750.57 355
16751.79 342
16753.01 369
16754.23 396
16755.45 338
16756.67 372
16757.89 356
16759.11 388
16760.33 390
16761.56 389
16762.78 344
16764.00 362
16765.22 372
16766.44 339
16767.66 385
16768.88 340
16770.11 363
16771.33 367
16772.55 397
16773.77 323
16774.99 367
16776.22 383
16777.44 358
16778.66 334
16779.88 360
16781.10 364
16782.33 352
16783.55 366
16784.77 372
16785.99 347
16787.21 344
16788.44 372
16789.66 366
16790.88 340
16792.10 343
16793.33 340
16794.55 345
16795.77 355
16796.99 336
16798.22 352
16799.44 356
16800.66 355
16801.88 355
16803.11 375
16804.33 384
16805.55 387
16806.78 382
16808.00 339
16809.22 369
16810.44 348
16811.67 357
16812.89 361
16814.11 357
16815.34 357
16816.56 355
16817.78 369
16819.01 360
16820.23 370
16821.45 366
16822.68 389
16823.90 353
16825.13 369
16826.35 356
16827.57 352
16828.80 359
16830.02 400
16831.24 364
16832.47 394
16833.69 393
16834.92 371
16836.14 397
16837.36 387
16838.59 383
16839.81 378
16841.04 385
16842.26 394
16843.48 402
16844.71 394
16845.93 414
16847.16 383
16848.38 381
16849.61 411
16850.83 424
16852.06 384
16853.28 393
16854.51 423
16855.73 452
16856.95 426
16858.18 424
16859.40 442
16860.63 381
16861.85 433
16863.08 410
16864.30 433
16865.53 418
16866.75 469
16867.98 469
16869.21 455
16870.43 420
16871.66 469
16872.88 466
16874.11 431
16875.33 460
16876.56 477
16877.78 450
16879.01 461
16880.23 467
16881.46 445
16882.69 456
16883.91 434
16885.14 420
16886.36 425
16887.59 468
16888.81 449
16890.04 442
16891.27 435
16892.49 426
16893.72 462
16894.94 414
16896.17 416
16897.40 397
16898.62 412
16899.85 436
16901.08 386
16902.30 393
16903.53 415
16904.76 413
16905.98 445
16907.21 377
16908.44 380
16909.66 402
16910.89 436
16912.12 399
16913.34 390
16914.57 410
16915.80 386
16917.02 394
16918.25 387
16919.48 409
16920.70 387
16921.93 381
16923.16 365
16924.39 398
16925.61 387
16926.84 388
16928.07 403
16929.30 375
16930.52 378
16931.75 396
16932.98 375
16934.21 364
16935.43 359
16936.66 326
16937.89 343
16939.12 344
16940.34 365
16941.57 369
16942.80 375
16944.03 393
16945.26 422
16946.48 366
16947.71 383
16948.94 375
16950.17 360
16951.40 369
16952.62 366
16953.85 357
16955.08 369
16956.31 367
16957.54 352
16958.77 345
16959.99 344
16961.22 356
16962.45 344
16963.68 368
16964.91 348
16966.14 360
16967.37 379
16968.60 368
16969.82 367
16971.05 360
16972.28 369
16973.51 347
16974.74 347
16975.97 341
16977.20 355
16978.43 357
16979.66 369
16980.89 369
16982.11 399
16983.34 359
16984.57 330
16985.80 332
16987.03 335
16988.26 337
16989.49 350
16990.72 366
16991.95 374
16993.18 370
16994.41 374
16995.64 369
16996.87 345
16998.10 352
16999.33 338
17000.56 360
17001.79 353
17003.02 358
17004.25 351
17005.48 366
17006.71 343
17007.94 337
17009.17 350
17010.40 356
17011.63 370
17012.86 368
17014.09 357
17015.32 349
17016.55 356
17017.78 351
17019.01 363
17020.25 352
17021.48 370
17022.71 348
17023.94 335
17025.17 320
17026.40 338
17027.63 353
17028.86 313
17030.09 340
17031.32 356
17032.55 340
17033.79 353
17035.02 337
17036.25 355
17037.48 349
17038.71 337
17039.94 353
17041.17 341
17042.41 346
17043.64 349
17044.87 358
17046.10 347
17047.33 360
17048.56 336
17049.80 337
17051.03 344
17052.26 335
17053.49 348
17054.72 331
17055.95 332
17057.19 341
17058.42 314
17059.65 338
17060.88 333
17062.12 319
17063.35 339
17064.58 338
17065.81 336
17067.04 303
17068.28 336
17069.51 363
17070.74 390
17071.97 336
17073.21 334
17074.44 338
17075.67 342
17076.90 343
17078.14 327
17079.37 307
17080.60 332
17081.84 345
17083.07 326
17084.30 347
17085.54 310
17086.77 327
17088.00 325
17089.23 333
17090.47 308
17091.70 322
17092.93 330
17094.17 312
17095.40 318
17096.63 344
17097.87 320
17099.10 331
17100.34 337
17101.57 325
17102.80 325
17104.04 321
17105.27 315
17106.50 324
17107.74 313
17108.97 317
17110.21 307
17111.44 305
17112.67 316
17113.91 310
17115.14 308
17116.38 346
17117.61 310
17118.84 318
17120.08 341
17121.31 323
17122.55 323
17123.78 329
17125.02 335
17126.25 328
17127.48 340
17128.72 347
17129.95 338
17131.19 330
17132.42 317
17133.66 325
17134.89 320
17136.13 327
17137.36 310
17138.60 302
17139.83 333
17141.07 326
17142.30 321
17143.54 326
17144.77 353
17146.01 351
17147.24 343
17148.48 341
17149.71 335
17150.95 319
17152.19 313
17153.42 312
17154.66 311
17155.89 307
17157.13 316
17158.36 350
17159.60 327
17160.83 315
17162.07 312
17163.31 323
17164.54 307
17165.78 277
17167.01 313
17168.25 325
17169.49 321
17170.72 315
17171.96 336
17173.19 312
17174.43 314
17175.67 322
17176.90 308
17178.14 331
17179.38 326
17180.61 309
17181.85 313
17183.09 317
17184.32 300
17185.56 325
17186.80 317
17188.03 315
17189.27 336
17190.51 315
17191.74 292
17192.98 313
17194.22 299
17195.45 316
17196.69 312
17197.93 314
17199.16 304
17200.40 321
17201.64 325
17202.88 320
17204.11 309
17205.35 304
17206.59 315
17207.83 285
17209.06 313
17210.30 313
17211.54 292
17212.78 302
17214.01 300
17215.25 306
17216.49 327
17217.73 305
17218.96 299
17220.20 292
17221.44 303
17222.68 308
17223.92 296
17225.15 316
17226.39 326
17227.63 272
17228.87 317
17230.11 303
17231.35 315
17232.58 328
17233.82 318
17235.06 327
17236.30 299
17237.54 309
17238.78 313
17240.01 317
17241.25 302
17242.49 297
17243.73 296
17244.97 320
17246.21 317
17247.45 332
17248.69 327
17249.93 279
17251.16 318
17252.40 304
17253.64 289
17254.88 309
17256.12 298
17257.36 302
17258.60 275
17259.84 308
17261.08 310
17262.32 270
17263.56 307
17264.80 284
17266.04 278
17267.28 310
17268.51 325
17269.75 297
17270.99 300
17272.23 306
17273.47 313
17274.71 305
17275.95 312
17277.19 314
17278.43 315
17279.67 318
17280.91 303
17282.15 305
17283.39 316
17284.63 318
17285.87 315
17287.11 291
17288.35 315
17289.60 303
17290.84 322
17292.08 298
17293.32 321
17294.56 290
17295.80 310
17297.04 335
17298.28 300
17299.52 289
17300.76 283
17302.00 321
17303.24 296
17304.48 311
17305.72 303
17306.96 296
17308.21 317
17309.45 310
17310.69 285
17311.93 309
17313.17 316
17314.41 303
17315.65 331
17316.89 288
17318.14 247
17319.38 298
17320.62 303
17321.86 299
17323.10 301
17324.34 307
17325.59 286
17326.83 292
17328.07 294
17329.31 285
17330.55 288
17331.79 285
17333.04 308
17334.28 316
17335.52 281
17336.76 305
17338.00 313
17339.25 310
17340.49 291
17341.73 302
17342.97 302
17344.22 270
17345.46 291
17346.70 298
17347.94 300
17349.19 270
17350.43 285
17351.67 281
17352.91 319
17354.16 308
17355.40 291
17356.64 320
17357.88 306
17359.13 332
17360.37 309
17361.61 301
17362.86 290
17364.10 284
17365.34 284
17366.58 293
17367.83 292
17369.07 311
17370.31 300
17371.56 296
17372.80 291
17374.04 279
17375.29 301
17376.53 291
17377.78 294
17379.02 294
17380.26 311
17381.51 313
17382.75 300
17383.99 309
17385.24 282
17386.48 289
17387.72 315
17388.97 313
17390.21 304
17391.46 268
17392.70 282
17393.94 344
17395.19 299
17396.43 286
17397.68 305
17398.92 287
17400.17 282
17401.41 278
17402.65 272
17403.90 301
17405.14 309
17406.39 325
17407.63 303
17408.88 280
17410.12 274
17411.37 300
17412.61 310
17413.86 284
17415.10 329
17416.35 312
17417.59 301
17418.84 301
17420.08 311
17421.33 309
17422.57 294
17423.82 281
17425.06 310
17426.31 277
17427.55 293
17428.80 307
17430.04 313
17431.29 295
17432.53 297
17433.78 295
17435.03 297
17436.27 287
17437.52 287
17438.76 288
17440.01 310
17441.25 294
17442.50 294
17443.75 316
17444.99 308
17446.24 319
17447.48 306
17448.73 299
17449.98 307
17451.22 318
17452.47 312
17453.71 281
17454.96 294
17456.21 297
17457.45 302
17458.70 312
17459.95 272
17461.19 288
17462.44 319
17463.69 306
17464.93 301
17466.18 276
17467.43 309
17468.67 297
17469.92 304
17471.17 281
17472.41 340
17473.66 299
17474.91 316
17476.15 307
17477.40 304
17478.65 296
17479.90 291
17481.14 311
17482.39 286
17483.64 305
17484.88 276
17486.13 335
17487.38 302
17488.63 303
17489.87 290
17491.12 319
17492.37 304
17493.62 301
17494.86 347
17496.11 341
17497.36 295
17498.61 285
17499.86 321
17501.10 295
17502.35 311
17503.60 282
17504.85 322
17506.10 280
17507.34 307
17508.59 306
17509.84 337
17511.09 309
17512.34 296
17513.59 306
17514.83 278
17516.08 297
17517.33 281
17518.58 336
17519.83 313
17521.08 346
17522.33 314
17523.57 316
17524.82 302
17526.07 335
17527.32 333
17528.57 316
17529.82 314
17531.07 300
17532.32 310
17533.57 317
17534.82 294
17536.06 296
17537.31 327
17538.56 299
17539.81 313
17541.06 328
17542.31 317
17543.56 318
17544.81 333
17546.06 304
17547.31 334
17548.56 306
17549.81 307
17551.06 330
17552.31 315
17553.56 318
17554.81 322
17556.06 315
17557.31 332
17558.56 298
17559.81 303
17561.06 307
17562.31 283
17563.56 320
17564.81 318
17566.06 347
17567.31 305
17568.56 346
17569.81 329
17571.06 331
17572.31 329
17573.56 307
17574.81 352
17576.06 341
17577.31 314
17578.56 290
17579.81 308
17581.06 302
17582.31 325
17583.57 307
17584.82 319
17586.07 321
17587.32 343
17588.57 320
17589.82 303
17591.07 329
17592.32 309
17593.57 330
17594.83 321
17596.08 321
17597.33 326
17598.58 327
17599.83 322
17601.08 328
17602.33 314
17603.59 322
17604.84 298
17606.09 344
17607.34 346
17608.59 348
17609.84 327
17611.10 322
17612.35 328
17613.60 320
17614.85 318
17616.10 313
17617.36 331
17618.61 325
17619.86 341
17621.11 335
17622.36 322
17623.62 292
17624.87 313
17626.12 342
17627.37 339
17628.63 316
17629.88 333
17631.13 335
17632.38 339
17633.64 350
17634.89 352
17636.14 379
17637.39 340
17638.65 350
17639.90 338
17641.15 333
17642.41 326
17643.66 342
17644.91 338
17646.17 356
17647.42 334
17648.67 311
17649.92 341
17651.18 327
17652.43 336
17653.68 341
17654.94 326
17656.19 335
17657.44 312
17658.70 311
17659.95 332
17661.21 321
17662.46 344
17663.71 338
17664.97 328
17666.22 301
17667.47 300
17668.73 296
17669.98 297
17671.24 307
17672.49 307
17673.74 320
17675.00 312
17676.25 326
17677.51 308
17678.76 314
17680.02 274
17681.27 315
17682.52 322
17683.78 289
17685.03 294
17686.29 301
17687.54 323
17688.80 312
17690.05 295
17691.31 313
17692.56 311
17693.82 318
17695.07 349
17696.32 316
17697.58 303
17698.83 325
17700.09 316
17701.34 324
17702.60 316
17703.86 298
17705.11 301
17706.37 314
17707.62 326
17708.88 310
17710.13 302
17711.39 282
17712.64 268
17713.90 317
17715.15 293
17716.41 299
17717.66 295
17718.92 319
17720.18 293
17721.43 273
17722.69 280
17723.94 313
17725.20 299
17726.45 320
17727.71 299
17728.97 321
17730.22 288
17731.48 309
17732.74 311
17733.99 321
17735.25 308
17736.50 319
17737.76 276
17739.02 297
17740.27 298
17741.53 327
17742.79 334
17744.04 325
17745.30 325
17746.56 296
17747.81 328
17749.07 320
17750.33 315
17751.58 324
17752.84 327
17754.10 319
17755.35 306
17756.61 313
17757.87 313
17759.12 339
17760.38 314
17761.64 318
17762.90 312
17764.15 294
17765.41 306
17766.67 309
17767.93 313
17769.18 307
17770.44 335
17771.70 344
17772.96 323
17774.21 311
17775.47 300
17776.73 294
17777.99 341
17779.24 323
17780.50 313
17781.76 338
17783.02 298
17784.28 268
17785.53 279
17786.79 295
17788.05 317
17789.31 316
17790.57 309
17791.82 305
17793.08 312
17794.34 332
17795.60 299
17796.86 300
17798.12 313
17799.37 321
17800.63 295
17801.89 291
17803.15 297
17804.41 289
17805.67 312
17806.93 316
17808.19 330
17809.44 320
17810.70 323
17811.96 304
17813.22 291
17814.48 295
17815.74 307
17817.00 283
17818.26 306
17819.52 274
17820.78 271
17822.04 278
17823.29 303
17824.55 305
17825.81 282
17827.07 265
17828.33 306
17829.59 311
17830.85 305
17832.11 293
17833.37 285
17834.63 293
17835.89 294
17837.15 290
17838.41 276
17839.67 292
17840.93 286
17842.19 281
17843.45 288
17844.71 271
17845.97 304
17847.23 297
17848.49 300
17849.75 280
17851.01 286
17852.27 292
17853.53 308
17854.79 268
17856.05 274
17857.31 299
17858.57 291
17859.84 280
17861.10 273
17862.36 276
17863.62 282
17864.88 280
17866.14 260
17867.40 271
17868.66 300
17869.92 276
17871.18 259
17872.44 254
17873.71 254
17874.97 297
17876.23 296
17877.49 305
17878.75 275
17880.01 282
17881.27 289
17882.53 280
17883.80 277
17885.06 280
17886.32 295
17887.58 282
17888.84 297
17890.10 257
17891.37 298
17892.63 283
17893.89 282
17895.15 304
17896.41 315
17897.67 269
17898.94 278
17900.20 292
17901.46 286
17902.72 299
17903.99 267
17905.25 289
17906.51 274
17907.77 277
17909.03 262
17910.30 299
17911.56 271
17912.82 276
17914.08 262
17915.35 283
17916.61 288
17917.87 289
17919.14 286
17920.40 275
17921.66 294
17922.92 292
17924.19 292
17925.45 283
17926.71 268
17927.98 272
17929.24 301
17930.50 285
17931.76 270
17933.03 274
17934.29 284
17935.55 260
17936.82 291
17938.08 279
17939.34 297
17940.61 286
17941.87 263
17943.14 300
17944.40 269
17945.66 291
17946.93 298
17948.19 298
17949.45 270
17950.72 271
17951.98 287
17953.25 302
17954.51 298
17955.77 266
17957.04 255
17958.30 287
17959.57 272
17960.83 279
17962.09 291
17963.36 274
17964.62 265
17965.89 263
17967.15 249
17968.42 295
17969.68 288
17970.95 272
17972.21 295
17973.47 293
17974.74 299
17976.00 296
17977.27 278
17978.53 252
17979.80 311
17981.06 278
17982.33 263
17983.59 266
17984.86 273
17986.12 287
17987.39 296
17988.65 302
17989.92 273
17991.18 287
17992.45 262
17993.71 270
17994.98 272
17996.25 259
17997.51 284
17998.78 285
18000.04 279
18001.31 265
18002.57 273
18003.84 259
18005.10 277
18006.37 276
18007.64 269
18008.90 292
18010.17 310
18011.43 275
18012.70 280
18013.97 270
18015.23 286
18016.50 276
18017.76 278
18019.03 262
18020.30 257
18021.56 261
18022.83 269
18024.10 288
18025.36 262
18026.63 259
18027.90 277
18029.16 294
18030.43 252
18031.70 292
18032.96 289
18034.23 294
18035.50 264
18036.76 281
18038.03 279
18039.30 260
18040.56 259
18041.83 261
18043.10 285
18044.37 265
18045.63 277
18046.90 272
18048.17 278
18049.43 257
18050.70 293
18051.97 265
18053.24 300
18054.50 284
18055.77 283
18057.04 270
18058.31 286
18059.57 275
18060.84 301
18062.11 287
18063.38 274
18064.65 282
18065.91 291
18067.18 302
18068.45 270
18069.72 282
18070.98 271
18072.25 278
18073.52 276
18074.79 301
18076.06 274
18077.33 290
18078.59 289
18079.86 290
18081.13 287
18082.40 286
18083.67 305
18084.94 294
18086.21 283
18087.47 255
18088.74 265
18090.01 271
18091.28 312
18092.55 279
18093.82 310
18095.09 303
18096.36 286
18097.62 307
18098.89 281
18100.16 262
18101.43 272
18102.70 311
18103.97 315
18105.24 299
18106.51 285
18107.78 300
18109.05 274
18110.32 278
18111.59 278
18112.86 297
18114.13 295
18115.40 295
18116.66 299
18117.93 292
18119.20 307
18120.47 297
18121.74 304
18123.01 295
18124.28 302
18125.55 273
18126.82 286
18128.09 300
18129.36 289
18130.63 288
18131.90 322
18133.17 309
18134.44 308
18135.71 294
18136.99 290
18138.26 305
18139.53 280
18140.80 273
18142.07 295
18143.34 311
18144.61 289
18145.88 320
18147.15 297
18148.42 287
18149.69 292
18150.96 295
18152.23 311
18153.50 285
18154.78 283
18156.05 265
18157.32 267
18158.59 295
18159.86 291
18161.13 278
18162.40 280
18163.67 270
18164.94 291
18166.22 272
18167.49 286
18168.76 273
18170.03 285
18171.30 265
18172.57 300
18173.85 268
18175.12 276
18176.39 263
18177.66 269
18178.93 314
18180.20 287
18181.48 313
18182.75 277
18184.02 312
18185.29 293
18186.56 273
18187.84 274
18189.11 305
18190.38 292
18191.65 280
18192.93 264
18194.20 285
18195.47 251
18196.74 273
18198.02 261
18199.29 278
18200.56 279
18201.83 271
18203.11 299
18204.38 264
18205.65 268
18206.92 282
18208.20 285
18209.47 267
18210.74 273
18212.02 277
18213.29 296
18214.56 257
18215.84 278
18217.11 261
18218.38 292
18219.65 305
18220.93 279
18222.20 316
18223.47 295
18224.75 285
18226.02 268
18227.30 302
18228.57 281
18229.84 295
18231.12 284
18232.39 257
18233.66 276
18234.94 298
18236.21 289
18237.48 306
18238.76 298
18240.03 275
18241.31 288
18242.58 288
18243.86 294
18245.13 278
18246.40 287
18247.68 289
18248.95 269
18250.23 271
18251.50 286
18252.77 262
18254.05 297
18255.32 293
18256.60 286
18257.87 295
18259.15 274
18260.42 287
18261.70 273
18262.97 308
18264.25 294
18265.52 271
18266.80 291
18268.07 277
18269.35 274
18270.62 312
18271.90 263
18273.17 258
18274.45 275
18275.72 288
18277.00 302
18278.27 276
18279.55 292
18280.82 265
18282.10 292
18283.37 269
18284.65 256
18285.93 278
18287.20 291
18288.48 267
18289.75 292
18291.03 272
18292.30 268
18293.58 269
18294.86 296
18296.13 274
18297.41 260
18298.68 291
18299.96 304
18301.24 278
18302.51 267
18303.79 299
18305.06 286
18306.34 296
18307.62 283
18308.89 250
18310.17 273
18311.45 269
18312.72 270
18314.00 265
18315.28 276
18316.55 262
18317.83 269
18319.11 289
18320.38 291
18321.66 274
18322.94 285
18324.21 285
18325.49 267
18326.77 257
18328.04 285
18329.32 281
18330.60 287
18331.88 258
18333.15 300
18334.43 265
18335.71 275
18336.98 284
18338.26 284
18339.54 264
18340.82 289
18342.09 295
18343.37 283
18344.65 268
18345.93 267
18347.20 285
18348.48 273
18349.76 264
18351.04 287
18352.32 295
18353.59 282
18354.87 247
18356.15 277
18357.43 288
18358.71 281
18359.98 280
18361.26 261
18362.54 281
18363.82 282
18365.10 265
18366.38 266
18367.65 268
18368.93 241
18370.21 286
18371.49 279
18372.77 278
18374.05 269
18375.33 288
18376.60 277
18377.88 293
18379.16 278
18380.44 263
18381.72 297
18383.00 280
18384.28 289
18385.56 295
18386.84 276
18388.11 300
18389.39 257
18390.67 292
18391.95 277
18393.23 295
18394.51 299
18395.79 267
18397.07 276
18398.35 272
18399.63 287
18400.91 283
18402.19 283
18403.47 260
18404.75 268
18406.03 287
18407.31 258
18408.59 277
18409.87 286
18411.15 254
18412.43 274
18413.71 315
18414.99 297
18416.27 285
18417.55 290
18418.83 296
18420.11 268
18421.39 278
18422.67 277
18423.95 284
18425.23 287
18426.51 280
18427.79 302
18429.07 280
18430.35 273
18431.63 275
18432.91 292
18434.19 302
18435.47 268
18436.75 280
18438.04 281
18439.32 278
18440.60 260
18441.88 257
18443.16 269
18444.44 257
18445.72 323
18447.00 301
18448.28 293
18449.57 281
18450.85 267
18452.13 255
18453.41 273
18454.69 267
18455.97 289
18457.25 284
18458.54 290
18459.82 260
18461.10 241
18462.38 277
18463.66 247
18464.94 271
18466.23 257
18467.51 267
18468.79 290
18470.07 308
18471.35 260
18472.64 264
18473.92 268
18475.20 281
18476.48 306
18477.76 288
18479.05 274
18480.33 287
18481.61 298
18482.89 276
18484.18 256
18485.46 301
18486.74 276
18488.02 289
18489.31 286
18490.59 310
18491.87 291
18493.15 267
18494.44 272
18495.72 276
18497.00 272
18498.29 299
18499.57 288
18500.85 294
18502.13 277
18503.42 272
18504.70 284
18505.98 298
18507.27 303
18508.55 289
18509.83 306
18511.12 324
18512.40 295
18513.68 307
18514.97 313
18516.25 294
18517.54 307
18518.82 294
18520.10 307
18521.39 296
18522.67 276
18523.95 314
18525.24 291
18526.52 306
18527.81 274
18529.09 281
18530.37 313
18531.66 283
18532.94 288
18534.23 300
18535.51 286
18536.79 315
18538.08 311
18539.36 318
18540.65 307
18541.93 307
18543.22 313
18544.50 295
18545.79 302
18547.07 317
18548.36 315
18549.64 329
18550.92 287
18552.21 302
18553.49 321
18554.78 334
18556.06 302
18557.35 307
18558.63 298
18559.92 292
18561.20 297
18562.49 323
18563.77 295
18565.06 290
18566.35 299
18567.63 300
18568.92 337
18570.20 300
18571.49 325
18572.77 323
18574.06 294
18575.34 336
18576.63 352
18577.92 319
18579.20 325
18580.49 306
18581.77 348
18583.06 359
18584.34 342
18585.63 306
18586.92 308
18588.20 311
18589.49 330
18590.77 319
18592.06 329
18593.35 349
18594.63 358
18595.92 356
18597.21 351
18598.49 334
18599.78 339
18601.07 377
18602.35 327
18603.64 345
18604.93 345
18606.21 342
18607.50 351
18608.79 365
18610.07 332
18611.36 326
18612.65 349
18613.93 309
18615.22 346
18616.51 341
18617.79 314
18619.08 296
18620.37 314
18621.66 332
18622.94 348
18624.23 309
18625.52 310
18626.80 319
18628.09 320
18629.38 315
18630.67 288
18631.95 292
18633.24 299
18634.53 304
18635.82 299
18637.11 301
18638.39 287
18639.68 307
18640.97 304
18642.26 304
18643.54 299
18644.83 346
18646.12 319
18647.41 299
18648.70 306
18649.99 301
18651.27 284
18652.56 322
18653.85 287
18655.14 287
18656.43 315
18657.72 287
18659.00 304
18660.29 312
18661.58 300
18662.87 284
18664.16 283
18665.45 285
18666.74 302
18668.02 293
18669.31 291
18670.60 271
18671.89 289
18673.18 293
18674.47 286
18675.76 296
18677.05 272
18678.34 307
18679.63 282
18680.92 303
18682.20 300
18683.49 272
18684.78 283
18686.07 299
18687.36 279
18688.65 307
18689.94 274
18691.23 311
18692.52 276
18693.81 274
18695.10 280
18696.39 278
18697.68 290
18698.97 287
18700.26 293
18701.55 254
18702.84 273
18704.13 287
18705.42 300
18706.71 285
18708.00 306
18709.29 290
18710.58 267
18711.87 283
18713.16 268
18714.45 297
18715.74 274
18717.03 312
18718.32 301
18719.61 285
18720.90 274
18722.20 265
18723.49 302
18724.78 282
18726.07 298
18727.36 310
18728.65 282
18729.94 288
18731.23 284
18732.52 296
18733.81 289
18735.10 292
18736.40 285
18737.69 309
18738.98 307
18740.27 289
18741.56 291
18742.85 288
18744.14 290
18745.43 299
18746.73 287
18748.02 259
18749.31 288
18750.60 298
18751.89 330
18753.18 314
18754.48 295
18755.77 292
18757.06 301
18758.35 329
18759.64 304
18760.94 287
18762.23 296
18763.52 274
18764.81 303
18766.10 328
18767.40 309
18768.69 296
18769.98 286
18771.27 279
18772.57 273
18773.86 286
18775.15 294
18776.44 334
18777.74 289
18779.03 276
18780.32 275
18781.61 294
18782.91 308
18784.20 285
18785.49 309
18786.79 270
18788.08 293
18789.37 284
18790.66 289
18791.96 268
18793.25 290
18794.54 296
18795.84 291
18797.13 321
18798.42 295
18799.72 293
18801.01 326
18802.30 304
18803.60 300
18804.89 293
18806.18 286
18807.48 311
18808.77 306
18810.07 301
18811.36 288
18812.65 291
18813.95 286
18815.24 290
18816.53 289
18817.83 297
18819.12 320
18820.42 304
18821.71 278
18823.00 304
18824.30 312
18825.59 271
18826.89 274
18828.18 298
18829.48 300
18830.77 267
18832.07 276
18833.36 285
18834.65 272
18835.95 278
18837.24 296
18838.54 271
18839.83 293
18841.13 299
18842.42 286
18843.72 296
18845.01 254
18846.31 297
18847.60 299
18848.90 296
18850.19 292
18851.49 279
18852.78 276
18854.08 276
18855.37 266
18856.67 274
18857.96 287
18859.26 309
18860.55 247
18861.85 271
18863.15 288
18864.44 269
18865.74 278
18867.03 287
18868.33 271
18869.62 260
18870.92 250
18872.22 268
18873.51 265
18874.81 257
18876.10 268
18877.40 287
18878.70 269
18879.99 288
18881.29 289
18882.58 283
18883.88 287
18885.18 288
18886.47 272
18887.77 255
18889.07 234
18890.36 272
18891.66 268
18892.95 277
18894.25 265
18895.55 272
18896.84 270
18898.14 267
18899.44 264
18900.73 283
18902.03 284
18903.33 307
18904.63 262
18905.92 290
18907.22 292
18908.52 307
18909.81 291
18911.11 261
18912.41 286
18913.71 251
18915.00 297
18916.30 277
18917.60 275
18918.89 277
18920.19 283
18921.49 280
18922.79 255
18924.09 304
18925.38 260
18926.68 268
18927.98 248
18929.28 273
18930.57 280
18931.87 253
18933.17 253
18934.47 272
18935.77 269
18937.06 268
18938.36 252
18939.66 275
18940.96 270
18942.26 253
18943.55 254
18944.85 252
18946.15 250
18947.45 251
18948.75 240
18950.05 256
18951.35 280
18952.64 254
18953.94 249
18955.24 286
18956.54 252
18957.84 256
18959.14 273
18960.44 263
18961.74 240
18963.03 265
18964.33 283
18965.63 266
18966.93 272
18968.23 276
18969.53 263
18970.83 267
18972.13 260
18973.43 280
18974.73 272
18976.03 264
18977.33 267
18978.62 255
18979.92 252
18981.22 275
18982.52 266
18983.82 250
18985.12 265
18986.42 253
18987.72 281
18989.02 242
18990.32 295
18991.62 262
18992.92 283
18994.22 279
18995.52 290
18996.82 257
18998.12 260
18999.42 243
19000.72 237
19002.02 267
19003.32 277
19004.62 268
19005.92 250
19007.22 272
19008.53 265
19009.83 279
19011.13 248
19012.43 256
19013.73 285
19015.03 259
19016.33 256
19017.63 249
19018.93 259
19020.23 258
19021.53 242
19022.83 264
19024.13 250
19025.44 260
19026.74 288
19028.04 252
19029.34 254
19030.64 252
19031.94 287
19033.24 275
19034.54 270
19035.85 255
19037.15 252
19038.45 249
19039.75 267
19041.05 235
19042.35 265
19043.66 257
19044.96 250
19046.26 269
19047.56 268
19048.86 261
19050.16 276
19051.47 279
19052.77 260
19054.07 250
19055.37 261
19056.67 254
19057.98 264
19059.28 265
19060.58 255
19061.88 242
19063.19 266
19064.49 263
19065.79 248
19067.09 234
19068.40 273
19069.70 272
19071.00 248
19072.30 226
19073.61 232
19074.91 239
19076.21 254
19077.52 240
19078.82 257
19080.12 255
19081.42 256
19082.73 278
19084.03 244
19085.33 251
19086.64 270
19087.94 292
19089.24 271
19090.55 288
19091.85 273
19093.15 252
19094.46 261
19095.76 253
19097.06 249
19098.37 235
19099.67 254
19100.97 272
19102.28 232
19103.58 248
19104.89 260
19106.19 254
19107.49 274
19108.80 275
19110.10 251
19111.40 249
19112.71 262
19114.01 261
19115.32 250
19116.62 241
19117.93 255
19119.23 268
19120.53 274
19121.84 245
19123.14 248
19124.45 242
19125.75 247
19127.06 268
19128.36 268
19129.67 279
19130.97 260
19132.28 268
19133.58 273
19134.88 271
19136.19 253
19137.49 260
19138.80 261
19140.10 275
19141.41 270
19142.71 258
19144.02 258
19145.32 265
19146.63 281
19147.94 261
19149.24 271
19150.55 260
19151.85 267
19153.16 292
19154.46 283
19155.77 268
19157.07 256
19158.38 258
19159.68 277
19160.99 269
19162.30 276
19163.60 251
19164.91 266
19166.21 278
19167.52 256
19168.83 263
19170.13 229
19171.44 256
19172.74 273
19174.05 238
19175.36 247
19176.66 277
19177.97 229
19179.27 257
19180.58 252
19181.89 240
19183.19 274
19184.50 250
19185.81 277
19187.11 276
19188.42 265
19189.73 262
19191.03 259
19192.34 267
19193.65 250
19194.95 252
19196.26 259
19197.57 254
19198.87 252
19200.18 249
19201.49 244
19202.80 229
19204.10 253
19205.41 247
19206.72 263
19208.03 258
19209.33 238
19210.64 267
19211.95 248
19213.25 253
19214.56 239
19215.87 280
19217.18 249
19218.49 229
19219.79 267
19221.10 264
19222.41 257
19223.72 247
19225.02 272
19226.33 238
19227.64 261
19228.95 245
19230.26 245
19231.56 251
19232.87 260
19234.18 249
19235.49 259
19236.80 245
19238.11 237
19239.41 274
19240.72 262
19242.03 269
19243.34 252
19244.65 265
19245.96 246
19247.26 268
19248.57 259
19249.88 260
19251.19 256
19252.50 254
19253.81 244
19255.12 260
19256.43 258
19257.74 244
19259.04 265
19260.35 261
19261.66 247
19262.97 242
19264.28 268
19265.59 253
19266.90 265
19268.21 215
19269.52 276
19270.83 293
19272.14 243
19273.45 240
19274.76 251
19276.07 272
19277.38 267
19278.69 262
19279.99 239
19281.30 255
19282.61 261
19283.92 258
19285.23 243
19286.54 260
19287.85 288
19289.16 265
19290.47 254
19291.78 256
19293.09 256
19294.40 248
19295.72 267
19297.03 280
19298.34 249
19299.65 252
19300.96 247
19302.27 240
19303.58 251
19304.89 236
19306.20 252
19307.51 266
19308.82 256
19310.13 241
19311.44 225
19312.75 232
19314.06 264
19315.37 255
19316.69 245
19318.00 247
19319.31 227
19320.62 269
19321.93 248
19323.24 270
19324.55 264
19325.86 264
19327.18 236
19328.49 242
19329.80 257
19331.11 247
19332.42 262
19333.73 265
19335.04 230
19336.36 236
19337.67 261
19338.98 252
19340.29 263
19341.60 231
19342.91 267
19344.23 256
19345.54 252
19346.85 226
19348.16 253
19349.47 236
19350.79 246
19352.10 230
19353.41 255
19354.72 250
19356.04 238
19357.35 240
19358.66 242
19359.97 269
19361.29 253
19362.60 271
19363.91 238
19365.22 263
19366.54 265
19367.85 237
19369.16 247
19370.47 260
19371.79 253
19373.10 243
19374.41 238
19375.73 266
19377.04 255
19378.35 245
19379.67 233
19380.98 248
19382.29 246
19383.60 237
19384.92 250
19386.23 269
19387.54 281
19388.86 240
19390.17 254
19391.49 245
19392.80 253
19394.11 264
19395.43 252
19396.74 266
19398.05 275
19399.37 248
19400.68 228
19402.00 251
19403.31 239
19404.62 280
19405.94 255
19407.25 260
19408.57 219
19409.88 249
19411.19 248
19412.51 265
19413.82 235
19415.14 238
19416.45 276
19417.77 242
19419.08 226
19420.39 240
19421.71 261
19423.02 249
19424.34 265
19425.65 223
19426.97 264
19428.28 241
19429.60 271
19430.91 247
19432.23 259
19433.54 254
19434.86 240
19436.17 258
19437.49 255
19438.80 267
19440.12 241
19441.43 246
19442.75 238
19444.06 246
19445.38 223
19446.69 253
19448.01 244
19449.32 260
19450.64 241
19451.96 257
19453.27 268
19454.59 249
19455.90 244
19457.22 238
19458.53 230
19459.85 259
19461.17 252
19462.48 250
19463.80 262
19465.11 240
19466.43 269
19467.75 236
19469.06 256
19470.38 228
19471.69 274
19473.01 240
19474.33 255
19475.64 260
19476.96 249
19478.28 255
19479.59 255
19480.91 247
19482.23 256
19483.54 260
19484.86 233
19486.18 257
19487.49 252
19488.81 253
19490.13 235
19491.44 264
19492.76 250
19494.08 259
19495.39 252
19496.71 249
19498.03 247
19499.35 216
19500.66 229
19501.98 247
19503.30 249
19504.61 247
19505.93 256
19507.25 240
19508.57 250
19509.88 240
19511.20 227
19512.52 238
19513.84 242
19515.15 242
19516.47 250
19517.79 251
19519.11 254
19520.43 280
19521.74 247
19523.06 230
19524.38 221
19525.70 252
19527.02 221
19528.33 237
19529.65 242
19530.97 273
19532.29 244
19533.61 268
19534.93 231
19536.24 232
19537.56 264
19538.88 270
19540.20 268
19541.52 238
19542.84 241
19544.16 247
19545.47 249
19546.79 236
19548.11 266
19549.43 240
19550.75 270
19552.07 214
19553.39 244
19554.71 256
19556.03 249
19557.34 246
19558.66 255
19559.98 267
19561.30 241
19562.62 264
19563.94 285
19565.26 264
19566.58 257
19567.90 274
19569.22 251
19570.54 271
19571.86 231
19573.18 248
19574.50 262
19575.82 264
19577.14 251
19578.46 270
19579.78 267
19581.10 257
19582.42 258
19583.74 241
19585.06 229
19586.38 233
19587.70 273
19589.02 241
19590.34 253
19591.66 253
19592.98 263
19594.30 271
19595.62 248
19596.94 262
19598.26 254
19599.58 256
19600.90 261
19602.22 253
19603.54 250
19604.86 264
19606.18 234
19607.50 243
19608.82 243
19610.15 239
19611.47 271
19612.79 251
19614.11 252
19615.43 279
19616.75 236
19618.07 229
19619.39 245
19620.71 258
19622.04 256
19623.36 271
19624.68 275
19626.00 254
19627.32 269
19628.64 250
19629.96 269
19631.29 250
19632.61 277
19633.93 263
19635.25 262
19636.57 228
19637.89 258
19639.22 249
19640.54 275
19641.86 276
19643.18 243
19644.50 249
19645.83 247
19647.15 272
19648.47 261
19649.79 266
19651.12 272
19652.44 284
19653.76 274
19655.08 253
19656.40 257
19657.73 281
19659.05 277
19660.37 267
19661.70 270
19663.02 277
19664.34 238
19665.66 256
19666.99 282
19668.31 269
19669.63 263
19670.95 255
19672.28 266
19673.60 257
19674.92 243
19676.25 261
19677.57 268
19678.89 281
19680.22 267
19681.54 257
19682.86 249
19684.19 255
19685.51 249
19686.83 260
19688.16 263
19689.48 269
19690.80 256
19692.13 280
19693.45 251
19694.78 252
19696.10 228
19697.42 292
19698.75 274
19700.07 233
19701.39 262
19702.72 250
19704.04 244
19705.37 240
19706.69 258
19708.02 256
19709.34 257
19710.66 239
19711.99 244
19713.31 232
19714.64 261
19715.96 242
19717.29 243
19718.61 256
19719.93 272
19721.26 251
19722.58 249
19723.91 283
19725.23 245
19726.56 261
19727.88 254
19729.21 229
19730.53 230
19731.86 253
19733.18 215
19734.51 254
19735.83 251
19737.16 264
19738.48 232
19739.81 237
19741.13 258
19742.46 288
19743.78 255
19745.11 242
19746.44 251
19747.76 259
19749.09 268
19750.41 227
19751.74 248
19753.06 256
19754.39 255
19755.72 243
19757.04 250
19758.37 251
19759.69 259
19761.02 274
19762.34 247
19763.67 250
19765.00 239
19766.32 264
19767.65 235
19768.98 254
19770.30 241
19771.63 249
19772.95 233
19774.28 240
19775.61 234
19776.93 262
19778.26 264
19779.59 251
19780.91 237
19782.24 249
19783.57 243
19784.89 249
19786.22 258
19787.55 262
19788.87 281
19790.20 267
19791.53 259
19792.86 244
19794.18 268
19795.51 255
19796.84 262
19798.16 244
19799.49 261
19800.82 262
19802.15 243
19803.47 243
19804.80 244
19806.13 269
19807.46 258
19808.78 272
19810.11 221
19811.44 250
19812.77 256
19814.09 241
19815.42 255
19816.75 224
19818.08 254
19819.41 240
19820.73 252
19822.06 230
19823.39 243
19824.72 256
19826.05 255
19827.37 238
19828.70 244
19830.03 230
19831.36 278
19832.69 241
19834.02 219
19835.34 248
19836.67 268
19838.00 250
19839.33 262
19840.66 256
19841.99 238
19843.32 258
19844.64 241
19845.97 247
19847.30 240
19848.63 242
19849.96 249
19851.29 272
19852.62 231
19853.95 237
19855.28 244
19856.60 257
19857.93 283
19859.26 250
19860.59 271
19861.92 241
19863.25 261
19864.58 255
19865.91 267
19867.24 265
19868.57 265
19869.90 265
19871.23 304
19872.56 268
19873.89 234
19875.22 244
19876.55 250
19877.88 271
19879.21 252
19880.54 253
19881.87 227
19883.20 264
19884.53 268
19885.86 252
19887.19 233
19888.52 229
19889.85 233
19891.18 274
19892.51 227
19893.84 241
19895.17 238
19896.50 249
19897.83 259
19899.16 240
19900.49 264
19901.82 234
19903.15 262
19904.48 245
19905.81 234
19907.15 231
19908.48 267
19909.81 270
19911.14 268
19912.47 243
19913.80 241
19915.13 252
19916.46 241
19917.79 231
19919.13 213
19920.46 259
19921.79 257
19923.12 257
19924.45 253
19925.78 240
19927.11 228
19928.45 273
19929.78 256
19931.11 249
19932.44 224
19933.77 265
19935.10 251
19936.44 254
19937.77 251
19939.10 248
19940.43 256
19941.76 248
19943.10 268
19944.43 257
19945.76 254
19947.09 237
19948.42 247
19949.76 235
19951.09 252
19952.42 217
19953.75 253
19955.09 256
19956.42 239
19957.75 260
19959.08 258
19960.42 264
19961.75 251
19963.08 254
19964.41 237
19965.75 220
19967.08 229
19968.41 243
19969.75 264
19971.08 280
19972.41 262
19973.74 280
19975.08 259
19976.41 267
19977.74 263
19979.08 246
19980.41 264
19981.74 260
19983.08 286
19984.41 256
19985.74 276
19987.08 250
19988.41 272
19989.75 272
19991.08 248
19992.41 220
19993.75 229
19995.08 266
19996.41 247
19997.75 262
19999.08 235
20000.42 271
20001.75 259
20003.08 268
20004.42 255
20005.75 250
20007.09 267
20008.42 257
20009.75 256
20011.09 241
20012.42 252
20013.76 267
20015.09 260
20016.43 271
20017.76 264
20019.10 245
20020.43 275
20021.76 254
20023.10 265
20024.43 259
20025.77 256
20027.10 262
20028.44 263
20029.77 240
20031.11 244
20032.44 270
20033.78 270
20035.11 265
20036.45 253
20037.78 253
20039.12 288
20040.46 270
20041.79 261
20043.13 260
20044.46 253
20045.80 256
20047.13 264
20048.47 277
20049.80 235
20051.14 262
20052.47 233
20053.81 284
20055.15 281
20056.48 244
20057.82 270
20059.15 267
20060.49 249
20061.83 252
20063.16 262
20064.50 271
20065.83 267
20067.17 255
20068.51 253
20069.84 261
20071.18 269
20072.52 263
20073.85 288
20075.19 274
20076.52 259
20077.86 263
20079.20 268
20080.53 251
20081.87 261
20083.21 235
20084.54 273
20085.88 298
20087.22 271
20088.56 289
20089.89 254
20091.23 271
20092.57 239
20093.90 261
20095.24 259
20096.58 261
20097.91 276
20099.25 277
20100.59 246
20101.93 243
20103.26 271
20104.60 271
20105.94 255
20107.28 252
20108.61 270
20109.95 260
20111.29 263
20112.63 245
20113.96 264
20115.30 265
20116.64 252
20117.98 270
20119.32 264
20120.65 249
20121.99 250
20123.33 255
20124.67 263
20126.01 286
