# Supplementary material for: MALDI-TOF MS typing enables the classification of brewing yeasts of the genus Saccharomyces to major beer styles
Source: PLoS One. 2017 Aug 9;12(8):e0181694. doi: 10.1371/journal.pone.0181694 (PMC5549903; doi:10.1371/journal.pone.0181694)
Supplement: S18 File — The directory includes 30 raw files and was zipped to “.zip”; the folder has one strain with 30 spectra; S1 Text explains the raw files with an example and Table 1 represents the yeast strain used within the experiment. (ZIP) [file pone.0181694.s021.zip › 52/FK28-Z-OG-Koe-Koe-YPG-18h-E-E_2016-10-03_6_0_E10_1.dat]

1998.43 1320
1998.85 1313
1999.27 1303
1999.69 1330
2000.11 1251
2000.54 1304
2000.96 1301
2001.38 1326
2001.80 1343
2002.23 1269
2002.65 1212
2003.07 1241
2003.49 1306
2003.92 1321
2004.34 1311
2004.76 1302
2005.18 1389
2005.61 1383
2006.03 1450
2006.45 1431
2006.87 1420
2007.30 1422
2007.72 1425
2008.14 1425
2008.57 1408
2008.99 1336
2009.41 1335
2009.84 1353
2010.26 1290
2010.68 1290
2011.11 1242
2011.53 1279
2011.95 1242
2012.38 1215
2012.80 1265
2013.22 1291
2013.65 1281
2014.07 1187
2014.49 1258
2014.92 1335
2015.34 1275
2015.77 1299
2016.19 1266
2016.61 1315
2017.04 1318
2017.46 1388
2017.89 1352
2018.31 1435
2018.73 1374
2019.16 1423
2019.58 1362
2020.01 1367
2020.43 1340
2020.85 1409
2021.28 1357
2021.70 1288
2022.13 1326
2022.55 1361
2022.98 1376
2023.40 1321
2023.83 1273
2024.25 1311
2024.68 1353
2025.10 1293
2025.53 1327
2025.95 1247
2026.38 1343
2026.80 1369
2027.23 1400
2027.65 1391
2028.08 1332
2028.50 1319
2028.93 1297
2029.35 1337
2029.78 1367
2030.20 1266
2030.63 1353
2031.05 1341
2031.48 1287
2031.90 1362
2032.33 1329
2032.75 1421
2033.18 1432
2033.61 1350
2034.03 1324
2034.46 1433
2034.88 1446
2035.31 1431
2035.74 1412
2036.16 1356
2036.59 1496
2037.01 1561
2037.44 1552
2037.87 1510
2038.29 1534
2038.72 1495
2039.14 1601
2039.57 1497
2040.00 1521
2040.42 1412
2040.85 1346
2041.28 1304
2041.70 1296
2042.13 1282
2042.56 1244
2042.98 1268
2043.41 1284
2043.84 1299
2044.26 1250
2044.69 1320
2045.12 1399
2045.54 1296
2045.97 1338
2046.40 1290
2046.82 1370
2047.25 1341
2047.68 1324
2048.11 1270
2048.53 1224
2048.96 1263
2049.39 1208
2049.82 1286
2050.24 1261
2050.67 1229
2051.10 1225
2051.53 1285
2051.95 1410
2052.38 1365
2052.81 1321
2053.24 1300
2053.66 1296
2054.09 1328
2054.52 1246
2054.95 1309
2055.38 1355
2055.80 1388
2056.23 1284
2056.66 1315
2057.09 1317
2057.52 1297
2057.94 1327
2058.37 1291
2058.80 1275
2059.23 1282
2059.66 1265
2060.09 1322
2060.51 1372
2060.94 1326
2061.37 1375
2061.80 1405
2062.23 1355
2062.66 1352
2063.09 1408
2063.52 1395
2063.94 1421
2064.37 1378
2064.80 1394
2065.23 1349
2065.66 1392
2066.09 1392
2066.52 1378
2066.95 1462
2067.38 1398
2067.81 1359
2068.24 1366
2068.66 1433
2069.09 1345
2069.52 1360
2069.95 1319
2070.38 1328
2070.81 1291
2071.24 1314
2071.67 1412
2072.10 1380
2072.53 1416
2072.96 1468
2073.39 1471
2073.82 1512
2074.25 1495
2074.68 1484
2075.11 1580
2075.54 1550
2075.97 1431
2076.40 1397
2076.83 1524
2077.26 1504
2077.69 1594
2078.12 1534
2078.55 1596
2078.98 1617
2079.41 1524
2079.84 1570
2080.27 1509
2080.70 1561
2081.14 1411
2081.57 1423
2082.00 1409
2082.43 1433
2082.86 1411
2083.29 1402
2083.72 1298
2084.15 1344
2084.58 1386
2085.01 1365
2085.44 1374
2085.88 1326
2086.31 1311
2086.74 1247
2087.17 1324
2087.60 1291
2088.03 1302
2088.46 1321
2088.89 1341
2089.33 1352
2089.76 1286
2090.19 1284
2090.62 1369
2091.05 1369
2091.48 1324
2091.92 1262
2092.35 1310
2092.78 1419
2093.21 1338
2093.64 1387
2094.07 1347
2094.51 1333
2094.94 1255
2095.37 1337
2095.80 1272
2096.24 1278
2096.67 1315
2097.10 1257
2097.53 1199
2097.96 1217
2098.40 1196
2098.83 1221
2099.26 1188
2099.69 1224
2100.13 1224
2100.56 1145
2100.99 1227
2101.43 1279
2101.86 1286
2102.29 1240
2102.72 1282
2103.16 1265
2103.59 1302
2104.02 1301
2104.46 1282
2104.89 1275
2105.32 1320
2105.76 1291
2106.19 1350
2106.62 1433
2107.05 1398
2107.49 1303
2107.92 1327
2108.36 1330
2108.79 1304
2109.22 1255
2109.66 1203
2110.09 1202
2110.52 1265
2110.96 1274
2111.39 1324
2111.82 1342
2112.26 1198
2112.69 1221
2113.13 1250
2113.56 1200
2113.99 1270
2114.43 1227
2114.86 1246
2115.30 1235
2115.73 1167
2116.16 1232
2116.60 1216
2117.03 1185
2117.47 1147
2117.90 1251
2118.34 1277
2118.77 1310
2119.21 1271
2119.64 1295
2120.07 1366
2120.51 1265
2120.94 1309
2121.38 1283
2121.81 1338
2122.25 1315
2122.68 1303
2123.12 1265
2123.55 1249
2123.99 1259
2124.42 1199
2124.86 1287
2125.29 1373
2125.73 1297
2126.16 1278
2126.60 1215
2127.04 1195
2127.47 1209
2127.91 1206
2128.34 1187
2128.78 1221
2129.21 1333
2129.65 1387
2130.08 1348
2130.52 1318
2130.96 1382
2131.39 1357
2131.83 1406
2132.26 1484
2132.70 1414
2133.14 1419
2133.57 1444
2134.01 1529
2134.44 1575
2134.88 1515
2135.32 1426
2135.75 1469
2136.19 1435
2136.62 1407
2137.06 1432
2137.50 1425
2137.93 1504
2138.37 1388
2138.81 1373
2139.24 1351
2139.68 1247
2140.12 1331
2140.55 1329
2140.99 1232
2141.43 1223
2141.86 1205
2142.30 1239
2142.74 1248
2143.18 1246
2143.61 1277
2144.05 1238
2144.49 1259
2144.92 1241
2145.36 1291
2145.80 1341
2146.24 1274
2146.67 1332
2147.11 1385
2147.55 1465
2147.99 1449
2148.42 1469
2148.86 1545
2149.30 1567
2149.74 1548
2150.17 1486
2150.61 1355
2151.05 1399
2151.49 1423
2151.92 1369
2152.36 1445
2152.80 1447
2153.24 1532
2153.68 1415
2154.11 1435
2154.55 1304
2154.99 1410
2155.43 1401
2155.87 1394
2156.31 1457
2156.74 1452
2157.18 1382
2157.62 1375
2158.06 1458
2158.50 1424
2158.94 1399
2159.38 1453
2159.81 1420
2160.25 1456
2160.69 1457
2161.13 1409
2161.57 1440
2162.01 1418
2162.45 1344
2162.89 1377
2163.33 1380
2163.76 1376
2164.20 1395
2164.64 1396
2165.08 1321
2165.52 1303
2165.96 1292
2166.40 1341
2166.84 1380
2167.28 1412
2167.72 1341
2168.16 1403
2168.60 1413
2169.04 1332
2169.48 1350
2169.92 1348
2170.36 1296
2170.80 1391
2171.24 1425
2171.68 1368
2172.12 1417
2172.56 1418
2173.00 1353
2173.44 1471
2173.88 1564
2174.32 1424
2174.76 1462
2175.20 1431
2175.64 1463
2176.08 1484
2176.52 1422
2176.96 1505
2177.40 1503
2177.84 1421
2178.28 1438
2178.72 1464
2179.16 1419
2179.60 1412
2180.04 1384
2180.48 1276
2180.92 1338
2181.37 1291
2181.81 1242
2182.25 1236
2182.69 1182
2183.13 1259
2183.57 1337
2184.01 1244
2184.45 1320
2184.89 1337
2185.34 1305
2185.78 1406
2186.22 1352
2186.66 1364
2187.10 1348
2187.54 1441
2187.98 1453
2188.43 1431
2188.87 1439
2189.31 1408
2189.75 1472
2190.19 1428
2190.63 1350
2191.08 1392
2191.52 1406
2191.96 1434
2192.40 1358
2192.84 1470
2193.29 1445
2193.73 1454
2194.17 1455
2194.61 1469
2195.05 1425
2195.50 1441
2195.94 1374
2196.38 1445
2196.82 1358
2197.27 1358
2197.71 1430
2198.15 1473
2198.59 1422
2199.04 1409
2199.48 1494
2199.92 1357
2200.37 1383
2200.81 1433
2201.25 1434
2201.69 1388
2202.14 1439
2202.58 1405
2203.02 1463
2203.47 1402
2203.91 1385
2204.35 1392
2204.80 1472
2205.24 1523
2205.68 1438
2206.13 1435
2206.57 1482
2207.01 1497
2207.46 1484
2207.90 1558
2208.34 1484
2208.79 1519
2209.23 1505
2209.67 1529
2210.12 1449
2210.56 1452
2211.01 1406
2211.45 1431
2211.89 1490
2212.34 1393
2212.78 1366
2213.23 1384
2213.67 1339
2214.11 1221
2214.56 1266
2215.00 1163
2215.45 1267
2215.89 1302
2216.34 1348
2216.78 1333
2217.22 1310
2217.67 1321
2218.11 1248
2218.56 1305
2219.00 1304
2219.45 1456
2219.89 1413
2220.34 1450
2220.78 1460
2221.23 1531
2221.67 1449
2222.12 1488
2222.56 1554
2223.01 1523
2223.45 1486
2223.90 1611
2224.34 1555
2224.79 1499
2225.23 1609
2225.68 1542
2226.12 1531
2226.57 1582
2227.01 1573
2227.46 1609
2227.91 1555
2228.35 1559
2228.80 1585
2229.24 1563
2229.69 1616
2230.13 1674
2230.58 1673
2231.03 1743
2231.47 1828
2231.92 1750
2232.36 1708
2232.81 1682
2233.26 1712
2233.70 1684
2234.15 1563
2234.59 1644
2235.04 1600
2235.49 1548
2235.93 1595
2236.38 1669
2236.83 1534
2237.27 1528
2237.72 1473
2238.17 1419
2238.61 1386
2239.06 1384
2239.51 1457
2239.95 1320
2240.40 1253
2240.85 1304
2241.29 1408
2241.74 1325
2242.19 1268
2242.63 1229
2243.08 1221
2243.53 1209
2243.98 1251
2244.42 1292
2244.87 1315
2245.32 1232
2245.76 1300
2246.21 1270
2246.66 1248
2247.11 1314
2247.55 1216
2248.00 1221
2248.45 1280
2248.90 1287
2249.35 1419
2249.79 1288
2250.24 1305
2250.69 1256
2251.14 1272
2251.58 1290
2252.03 1245
2252.48 1273
2252.93 1287
2253.38 1293
2253.82 1229
2254.27 1217
2254.72 1241
2255.17 1280
2255.62 1262
2256.07 1269
2256.51 1227
2256.96 1213
2257.41 1256
2257.86 1305
2258.31 1300
2258.76 1389
2259.21 1386
2259.65 1397
2260.10 1426
2260.55 1512
2261.00 1513
2261.45 1514
2261.90 1581
2262.35 1646
2262.80 1636
2263.25 1587
2263.69 1589
2264.14 1548
2264.59 1615
2265.04 1630
2265.49 1719
2265.94 1771
2266.39 1771
2266.84 1679
2267.29 1663
2267.74 1560
2268.19 1633
2268.64 1657
2269.09 1708
2269.54 1737
2269.99 1698
2270.44 1618
2270.89 1598
2271.34 1552
2271.79 1487
2272.24 1404
2272.69 1396
2273.14 1481
2273.59 1394
2274.04 1328
2274.49 1356
2274.94 1324
2275.39 1468
2275.84 1370
2276.29 1365
2276.74 1320
2277.19 1346
2277.64 1311
2278.09 1442
2278.54 1397
2278.99 1402
2279.44 1479
2279.89 1400
2280.34 1429
2280.79 1509
2281.25 1388
2281.70 1385
2282.15 1390
2282.60 1363
2283.05 1381
2283.50 1418
2283.95 1460
2284.40 1375
2284.85 1343
2285.31 1370
2285.76 1409
2286.21 1486
2286.66 1628
2287.11 1618
2287.56 1747
2288.01 1735
2288.47 1758
2288.92 1907
2289.37 2015
2289.82 2037
2290.27 2079
2290.72 2088
2291.18 2082
2291.63 2099
2292.08 2112
2292.53 2056
2292.98 1985
2293.44 2028
2293.89 1933
2294.34 1900
2294.79 1802
2295.24 1782
2295.70 1813
2296.15 1674
2296.60 1585
2297.05 1643
2297.51 1578
2297.96 1484
2298.41 1434
2298.86 1372
2299.32 1409
2299.77 1390
2300.22 1351
2300.67 1370
2301.13 1372
2301.58 1351
2302.03 1294
2302.49 1304
2302.94 1302
2303.39 1282
2303.85 1306
2304.30 1347
2304.75 1305
2305.20 1424
2305.66 1431
2306.11 1354
2306.56 1416
2307.02 1506
2307.47 1467
2307.93 1529
2308.38 1544
2308.83 1507
2309.29 1528
2309.74 1458
2310.19 1536
2310.65 1506
2311.10 1460
2311.55 1444
2312.01 1413
2312.46 1428
2312.92 1404
2313.37 1395
2313.82 1448
2314.28 1462
2314.73 1412
2315.19 1420
2315.64 1494
2316.10 1484
2316.55 1431
2317.00 1459
2317.46 1491
2317.91 1482
2318.37 1490
2318.82 1501
2319.28 1443
2319.73 1406
2320.19 1439
2320.64 1445
2321.10 1469
2321.55 1456
2322.01 1391
2322.46 1439
2322.92 1417
2323.37 1416
2323.83 1391
2324.28 1413
2324.74 1435
2325.19 1385
2325.65 1425
2326.10 1489
2326.56 1420
2327.01 1373
2327.47 1503
2327.92 1511
2328.38 1442
2328.83 1431
2329.29 1448
2329.74 1452
2330.20 1429
2330.66 1427
2331.11 1421
2331.57 1433
2332.02 1417
2332.48 1368
2332.94 1365
2333.39 1391
2333.85 1452
2334.30 1414
2334.76 1405
2335.22 1383
2335.67 1394
2336.13 1503
2336.58 1500
2337.04 1540
2337.50 1505
2337.95 1518
2338.41 1692
2338.87 1627
2339.32 1615
2339.78 1639
2340.24 1611
2340.69 1574
2341.15 1486
2341.61 1560
2342.06 1543
2342.52 1590
2342.98 1600
2343.43 1499
2343.89 1654
2344.35 1603
2344.81 1521
2345.26 1495
2345.72 1435
2346.18 1493
2346.63 1531
2347.09 1525
2347.55 1470
2348.01 1509
2348.46 1434
2348.92 1442
2349.38 1379
2349.84 1424
2350.29 1523
2350.75 1469
2351.21 1298
2351.67 1437
2352.13 1457
2352.58 1357
2353.04 1332
2353.50 1374
2353.96 1328
2354.41 1290
2354.87 1399
2355.33 1369
2355.79 1502
2356.25 1401
2356.71 1435
2357.16 1357
2357.62 1374
2358.08 1365
2358.54 1332
2359.00 1340
2359.46 1314
2359.91 1426
2360.37 1389
2360.83 1451
2361.29 1442
2361.75 1405
2362.21 1384
2362.67 1394
2363.13 1385
2363.58 1419
2364.04 1451
2364.50 1425
2364.96 1522
2365.42 1589
2365.88 1457
2366.34 1448
2366.80 1518
2367.26 1426
2367.72 1448
2368.18 1466
2368.64 1474
2369.10 1453
2369.55 1452
2370.01 1341
2370.47 1371
2370.93 1385
2371.39 1390
2371.85 1386
2372.31 1328
2372.77 1407
2373.23 1428
2373.69 1512
2374.15 1518
2374.61 1406
2375.07 1412
2375.53 1436
2375.99 1460
2376.45 1523
2376.91 1411
2377.37 1431
2377.83 1371
2378.29 1436
2378.75 1428
2379.21 1440
2379.68 1405
2380.14 1293
2380.60 1299
2381.06 1406
2381.52 1376
2381.98 1390
2382.44 1415
2382.90 1419
2383.36 1400
2383.82 1404
2384.28 1342
2384.74 1332
2385.20 1388
2385.67 1395
2386.13 1337
2386.59 1337
2387.05 1350
2387.51 1344
2387.97 1319
2388.43 1290
2388.89 1427
2389.36 1444
2389.82 1318
2390.28 1403
2390.74 1399
2391.20 1371
2391.66 1376
2392.13 1370
2392.59 1400
2393.05 1314
2393.51 1281
2393.97 1354
2394.43 1328
2394.90 1309
2395.36 1314
2395.82 1288
2396.28 1176
2396.74 1247
2397.21 1270
2397.67 1312
2398.13 1299
2398.59 1276
2399.06 1282
2399.52 1291
2399.98 1261
2400.44 1253
2400.91 1284
2401.37 1219
2401.83 1264
2402.29 1263
2402.76 1273
2403.22 1331
2403.68 1309
2404.14 1318
2404.61 1376
2405.07 1372
2405.53 1295
2406.00 1225
2406.46 1275
2406.92 1253
2407.39 1309
2407.85 1346
2408.31 1344
2408.78 1292
2409.24 1329
2409.70 1370
2410.17 1322
2410.63 1345
2411.09 1316
2411.56 1288
2412.02 1430
2412.48 1413
2412.95 1307
2413.41 1357
2413.87 1504
2414.34 1574
2414.80 1615
2415.27 1634
2415.73 1625
2416.19 1608
2416.66 1589
2417.12 1644
2417.59 1557
2418.05 1626
2418.51 1587
2418.98 1559
2419.44 1625
2419.91 1534
2420.37 1561
2420.84 1586
2421.30 1586
2421.77 1518
2422.23 1565
2422.69 1515
2423.16 1525
2423.62 1512
2424.09 1401
2424.55 1381
2425.02 1350
2425.48 1345
2425.95 1401
2426.41 1291
2426.88 1297
2427.34 1358
2427.81 1306
2428.27 1332
2428.74 1259
2429.20 1281
2429.67 1282
2430.13 1357
2430.60 1281
2431.07 1405
2431.53 1386
2432.00 1397
2432.46 1403
2432.93 1410
2433.39 1409
2433.86 1378
2434.32 1251
2434.79 1309
2435.26 1353
2435.72 1377
2436.19 1475
2436.65 1447
2437.12 1526
2437.59 1505
2438.05 1573
2438.52 1666
2438.98 1753
2439.45 1650
2439.92 1756
2440.38 1759
2440.85 1643
2441.32 1611
2441.78 1556
2442.25 1641
2442.72 1568
2443.18 1523
2443.65 1505
2444.12 1379
2444.58 1356
2445.05 1406
2445.52 1405
2445.98 1360
2446.45 1318
2446.92 1240
2447.38 1238
2447.85 1271
2448.32 1321
2448.78 1304
2449.25 1323
2449.72 1325
2450.19 1305
2450.65 1297
2451.12 1267
2451.59 1232
2452.06 1287
2452.52 1243
2452.99 1267
2453.46 1333
2453.93 1292
2454.39 1293
2454.86 1291
2455.33 1268
2455.80 1187
2456.26 1219
2456.73 1289
2457.20 1282
2457.67 1191
2458.14 1319
2458.60 1346
2459.07 1291
2459.54 1313
2460.01 1298
2460.48 1301
2460.95 1295
2461.41 1303
2461.88 1369
2462.35 1318
2462.82 1317
2463.29 1304
2463.76 1411
2464.22 1392
2464.69 1355
2465.16 1349
2465.63 1413
2466.10 1352
2466.57 1332
2467.04 1403
2467.51 1363
2467.97 1352
2468.44 1302
2468.91 1269
2469.38 1275
2469.85 1247
2470.32 1210
2470.79 1216
2471.26 1321
2471.73 1227
2472.20 1278
2472.67 1228
2473.14 1209
2473.61 1219
2474.07 1285
2474.54 1279
2475.01 1271
2475.48 1276
2475.95 1288
2476.42 1265
2476.89 1402
2477.36 1403
2477.83 1403
2478.30 1460
2478.77 1479
2479.24 1470
2479.71 1448
2480.18 1399
2480.65 1415
2481.12 1436
2481.59 1362
2482.06 1418
2482.53 1397
2483.00 1490
2483.47 1404
2483.95 1352
2484.42 1326
2484.89 1315
2485.36 1342
2485.83 1373
2486.30 1390
2486.77 1397
2487.24 1391
2487.71 1373
2488.18 1378
2488.65 1351
2489.12 1420
2489.59 1330
2490.07 1301
2490.54 1325
2491.01 1291
2491.48 1317
2491.95 1351
2492.42 1353
2492.89 1379
2493.36 1437
2493.84 1443
2494.31 1362
2494.78 1419
2495.25 1373
2495.72 1249
2496.19 1368
2496.66 1425
2497.14 1331
2497.61 1249
2498.08 1347
2498.55 1278
2499.02 1200
2499.50 1226
2499.97 1235
2500.44 1247
2500.91 1192
2501.38 1242
2501.86 1281
2502.33 1325
2502.80 1392
2503.27 1391
2503.74 1252
2504.22 1310
2504.69 1358
2505.16 1375
2505.63 1436
2506.11 1411
2506.58 1402
2507.05 1483
2507.52 1512
2508.00 1515
2508.47 1532
2508.94 1634
2509.42 1628
2509.89 1652
2510.36 1624
2510.83 1518
2511.31 1570
2511.78 1529
2512.25 1575
2512.73 1477
2513.20 1440
2513.67 1440
2514.15 1474
2514.62 1418
2515.09 1314
2515.57 1329
2516.04 1281
2516.51 1331
2516.99 1321
2517.46 1335
2517.94 1384
2518.41 1439
2518.88 1409
2519.36 1472
2519.83 1355
2520.30 1356
2520.78 1433
2521.25 1305
2521.73 1310
2522.20 1329
2522.67 1417
2523.15 1362
2523.62 1368
2524.10 1324
2524.57 1281
2525.05 1366
2525.52 1350
2525.99 1300
2526.47 1189
2526.94 1287
2527.42 1280
2527.89 1250
2528.37 1284
2528.84 1388
2529.32 1272
2529.79 1276
2530.27 1298
2530.74 1352
2531.22 1297
2531.69 1308
2532.17 1341
2532.64 1398
2533.12 1411
2533.59 1465
2534.07 1413
2534.54 1299
2535.02 1329
2535.49 1420
2535.97 1575
2536.44 1516
2536.92 1461
2537.39 1427
2537.87 1509
2538.34 1497
2538.82 1449
2539.30 1435
2539.77 1378
2540.25 1427
2540.72 1368
2541.20 1354
2541.68 1251
2542.15 1369
2542.63 1397
2543.10 1387
2543.58 1368
2544.06 1415
2544.53 1472
2545.01 1548
2545.48 1464
2545.96 1530
2546.44 1487
2546.91 1493
2547.39 1554
2547.87 1634
2548.34 1511
2548.82 1521
2549.30 1531
2549.77 1545
2550.25 1482
2550.73 1589
2551.20 1683
2551.68 1692
2552.16 1689
2552.63 1699
2553.11 1637
2553.59 1704
2554.06 1730
2554.54 1742
2555.02 1632
2555.50 1605
2555.97 1622
2556.45 1608
2556.93 1498
2557.40 1431
2557.88 1403
2558.36 1444
2558.84 1338
2559.31 1361
2559.79 1360
2560.27 1323
2560.75 1276
2561.23 1321
2561.70 1233
2562.18 1231
2562.66 1225
2563.14 1200
2563.61 1158
2564.09 1174
2564.57 1245
2565.05 1270
2565.53 1244
2566.00 1262
2566.48 1347
2566.96 1285
2567.44 1291
2567.92 1278
2568.40 1249
2568.87 1261
2569.35 1312
2569.83 1334
2570.31 1287
2570.79 1264
2571.27 1253
2571.75 1289
2572.22 1308
2572.70 1342
2573.18 1308
2573.66 1323
2574.14 1407
2574.62 1395
2575.10 1220
2575.58 1304
2576.06 1281
2576.54 1301
2577.01 1297
2577.49 1323
2577.97 1240
2578.45 1300
2578.93 1262
2579.41 1302
2579.89 1334
2580.37 1322
2580.85 1260
2581.33 1298
2581.81 1264
2582.29 1232
2582.77 1320
2583.25 1229
2583.73 1237
2584.21 1253
2584.69 1301
2585.17 1234
2585.65 1319
2586.13 1315
2586.61 1305
2587.09 1263
2587.57 1296
2588.05 1295
2588.53 1325
2589.01 1346
2589.49 1377
2589.97 1350
2590.45 1396
2590.93 1519
2591.41 1433
2591.89 1339
2592.37 1385
2592.85 1392
2593.33 1455
2593.81 1411
2594.30 1363
2594.78 1366
2595.26 1345
2595.74 1345
2596.22 1286
2596.70 1292
2597.18 1292
2597.66 1362
2598.14 1363
2598.62 1292
2599.11 1250
2599.59 1313
2600.07 1221
2600.55 1296
2601.03 1326
2601.51 1244
2601.99 1283
2602.48 1339
2602.96 1242
2603.44 1353
2603.92 1337
2604.40 1343
2604.88 1282
2605.37 1373
2605.85 1402
2606.33 1412
2606.81 1445
2607.29 1518
2607.78 1483
2608.26 1456
2608.74 1599
2609.22 1462
2609.70 1419
2610.19 1401
2610.67 1395
2611.15 1389
2611.63 1375
2612.12 1380
2612.60 1335
2613.08 1316
2613.56 1302
2614.05 1266
2614.53 1233
2615.01 1275
2615.49 1263
2615.98 1266
2616.46 1274
2616.94 1283
2617.43 1325
2617.91 1350
2618.39 1343
2618.87 1248
2619.36 1227
2619.84 1293
2620.32 1321
2620.81 1367
2621.29 1332
2621.77 1307
2622.26 1374
2622.74 1443
2623.22 1345
2623.71 1316
2624.19 1342
2624.67 1270
2625.16 1300
2625.64 1214
2626.13 1257
2626.61 1331
2627.09 1381
2627.58 1283
2628.06 1244
2628.55 1322
2629.03 1310
2629.51 1342
2630.00 1301
2630.48 1297
2630.97 1352
2631.45 1406
2631.93 1363
2632.42 1359
2632.90 1434
2633.39 1382
2633.87 1313
2634.36 1295
2634.84 1236
2635.33 1260
2635.81 1268
2636.29 1244
2636.78 1280
2637.26 1274
2637.75 1374
2638.23 1287
2638.72 1331
2639.20 1284
2639.69 1331
2640.17 1404
2640.66 1349
2641.14 1235
2641.63 1374
2642.11 1343
2642.60 1338
2643.08 1317
2643.57 1339
2644.05 1232
2644.54 1330
2645.03 1343
2645.51 1339
2646.00 1324
2646.48 1249
2646.97 1279
2647.45 1227
2647.94 1307
2648.43 1303
2648.91 1300
2649.40 1321
2649.88 1265
2650.37 1208
2650.85 1231
2651.34 1205
2651.83 1250
2652.31 1207
2652.80 1296
2653.29 1361
2653.77 1379
2654.26 1366
2654.74 1315
2655.23 1381
2655.72 1310
2656.20 1254
2656.69 1337
2657.18 1288
2657.66 1369
2658.15 1345
2658.64 1297
2659.12 1378
2659.61 1275
2660.10 1302
2660.58 1310
2661.07 1361
2661.56 1287
2662.05 1238
2662.53 1307
2663.02 1390
2663.51 1368
2663.99 1323
2664.48 1371
2664.97 1381
2665.46 1336
2665.94 1294
2666.43 1274
2666.92 1317
2667.41 1372
2667.89 1311
2668.38 1282
2668.87 1257
2669.36 1273
2669.84 1366
2670.33 1375
2670.82 1380
2671.31 1354
2671.80 1356
2672.28 1451
2672.77 1473
2673.26 1570
2673.75 1579
2674.24 1573
2674.72 1616
2675.21 1645
2675.70 1555
2676.19 1520
2676.68 1530
2677.17 1549
2677.65 1538
2678.14 1580
2678.63 1623
2679.12 1620
2679.61 1655
2680.10 1549
2680.59 1548
2681.07 1559
2681.56 1629
2682.05 1586
2682.54 1588
2683.03 1597
2683.52 1640
2684.01 1621
2684.50 1527
2684.99 1422
2685.47 1394
2685.96 1440
2686.45 1290
2686.94 1369
2687.43 1326
2687.92 1321
2688.41 1333
2688.90 1307
2689.39 1294
2689.88 1347
2690.37 1395
2690.86 1407
2691.35 1341
2691.84 1272
2692.33 1315
2692.82 1400
2693.31 1392
2693.80 1364
2694.29 1401
2694.78 1488
2695.27 1462
2695.76 1546
2696.25 1547
2696.74 1591
2697.23 1585
2697.72 1587
2698.21 1722
2698.70 1734
2699.19 1787
2699.68 1772
2700.17 1860
2700.66 1773
2701.15 1792
2701.64 1693
2702.13 1714
2702.62 1620
2703.11 1614
2703.61 1523
2704.10 1446
2704.59 1422
2705.08 1362
2705.57 1322
2706.06 1357
2706.55 1356
2707.04 1318
2707.53 1322
2708.02 1341
2708.52 1290
2709.01 1289
2709.50 1344
2709.99 1306
2710.48 1304
2710.97 1239
2711.46 1317
2711.96 1254
2712.45 1211
2712.94 1268
2713.43 1247
2713.92 1257
2714.41 1210
2714.91 1206
2715.40 1154
2715.89 1232
2716.38 1220
2716.87 1326
2717.37 1312
2717.86 1266
2718.35 1312
2718.84 1303
2719.33 1302
2719.83 1370
2720.32 1410
2720.81 1418
2721.30 1389
2721.80 1382
2722.29 1442
2722.78 1450
2723.27 1423
2723.77 1371
2724.26 1360
2724.75 1386
2725.24 1378
2725.74 1277
2726.23 1235
2726.72 1273
2727.22 1306
2727.71 1311
2728.20 1298
2728.70 1285
2729.19 1318
2729.68 1285
2730.18 1296
2730.67 1332
2731.16 1296
2731.65 1373
2732.15 1375
2732.64 1343
2733.14 1352
2733.63 1331
2734.12 1397
2734.62 1467
2735.11 1392
2735.60 1404
2736.10 1470
2736.59 1492
2737.08 1494
2737.58 1497
2738.07 1486
2738.57 1461
2739.06 1478
2739.55 1389
2740.05 1325
2740.54 1346
2741.04 1324
2741.53 1339
2742.03 1275
2742.52 1247
2743.01 1225
2743.51 1272
2744.00 1256
2744.50 1183
2744.99 1246
2745.49 1335
2745.98 1342
2746.48 1307
2746.97 1296
2747.47 1321
2747.96 1283
2748.46 1208
2748.95 1206
2749.45 1276
2749.94 1250
2750.44 1245
2750.93 1266
2751.43 1202
2751.92 1189
2752.42 1211
2752.91 1236
2753.41 1294
2753.90 1258
2754.40 1273
2754.89 1327
2755.39 1317
2755.88 1319
2756.38 1312
2756.87 1217
2757.37 1274
2757.87 1323
2758.36 1336
2758.86 1247
2759.35 1294
2759.85 1245
2760.35 1274
2760.84 1279
2761.34 1295
2761.83 1282
2762.33 1283
2762.83 1186
2763.32 1174
2763.82 1199
2764.31 1299
2764.81 1292
2765.31 1236
2765.80 1319
2766.30 1280
2766.80 1208
2767.29 1159
2767.79 1143
2768.29 1205
2768.78 1254
2769.28 1325
2769.78 1349
2770.27 1264
2770.77 1311
2771.27 1382
2771.76 1375
2772.26 1333
2772.76 1292
2773.26 1418
2773.75 1459
2774.25 1412
2774.75 1458
2775.24 1469
2775.74 1465
2776.24 1383
2776.74 1389
2777.23 1423
2777.73 1494
2778.23 1421
2778.73 1438
2779.22 1360
2779.72 1416
2780.22 1282
2780.72 1352
2781.21 1363
2781.71 1333
2782.21 1332
2782.71 1374
2783.21 1304
2783.70 1205
2784.20 1311
2784.70 1343
2785.20 1328
2785.70 1360
2786.20 1285
2786.69 1326
2787.19 1285
2787.69 1269
2788.19 1305
2788.69 1318
2789.19 1352
2789.68 1299
2790.18 1334
2790.68 1301
2791.18 1343
2791.68 1344
2792.18 1356
2792.68 1368
2793.18 1362
2793.67 1409
2794.17 1457
2794.67 1572
2795.17 1615
2795.67 1680
2796.17 1700
2796.67 1788
2797.17 1797
2797.67 1788
2798.17 1777
2798.67 1762
2799.17 1732
2799.66 1688
2800.16 1572
2800.66 1552
2801.16 1516
2801.66 1485
2802.16 1521
2802.66 1393
2803.16 1513
2803.66 1656
2804.16 1605
2804.66 1606
2805.16 1686
2805.66 1676
2806.16 1779
2806.66 1848
2807.16 1835
2807.66 1863
2808.16 1795
2808.66 1827
2809.16 1808
2809.66 1724
2810.16 1654
2810.66 1575
2811.16 1594
2811.66 1552
2812.17 1507
2812.67 1451
2813.17 1409
2813.67 1356
2814.17 1365
2814.67 1270
2815.17 1265
2815.67 1329
2816.17 1324
2816.67 1311
2817.17 1312
2817.67 1251
2818.18 1335
2818.68 1283
2819.18 1290
2819.68 1401
2820.18 1397
2820.68 1301
2821.18 1352
2821.68 1375
2822.19 1432
2822.69 1370
2823.19 1318
2823.69 1320
2824.19 1273
2824.69 1353
2825.20 1298
2825.70 1295
2826.20 1358
2826.70 1297
2827.20 1236
2827.70 1282
2828.21 1401
2828.71 1389
2829.21 1299
2829.71 1343
2830.22 1314
2830.72 1191
2831.22 1241
2831.72 1284
2832.22 1316
2832.73 1274
2833.23 1289
2833.73 1338
2834.23 1283
2834.74 1278
2835.24 1325
2835.74 1252
2836.24 1248
2836.75 1257
2837.25 1247
2837.75 1248
2838.26 1335
2838.76 1298
2839.26 1306
2839.76 1275
2840.27 1254
2840.77 1295
2841.27 1318
2841.78 1316
2842.28 1293
2842.78 1325
2843.29 1264
2843.79 1316
2844.29 1384
2844.80 1361
2845.30 1281
2845.80 1319
2846.31 1361
2846.81 1334
2847.32 1309
2847.82 1384
2848.32 1274
2848.83 1325
2849.33 1346
2849.83 1278
2850.34 1225
2850.84 1291
2851.35 1200
2851.85 1181
2852.35 1250
2852.86 1262
2853.36 1232
2853.87 1243
2854.37 1195
2854.88 1224
2855.38 1234
2855.88 1264
2856.39 1252
2856.89 1228
2857.40 1279
2857.90 1275
2858.41 1299
2858.91 1247
2859.42 1191
2859.92 1221
2860.43 1195
2860.93 1200
2861.44 1262
2861.94 1243
2862.45 1247
2862.95 1223
2863.46 1244
2863.96 1220
2864.47 1208
2864.97 1215
2865.48 1257
2865.98 1222
2866.49 1193
2866.99 1241
2867.50 1278
2868.00 1249
2868.51 1231
2869.02 1187
2869.52 1238
2870.03 1269
2870.53 1222
2871.04 1255
2871.54 1322
2872.05 1313
2872.56 1387
2873.06 1326
2873.57 1364
2874.07 1293
2874.58 1240
2875.09 1324
2875.59 1251
2876.10 1275
2876.61 1365
2877.11 1351
2877.62 1297
2878.12 1365
2878.63 1362
2879.14 1433
2879.64 1512
2880.15 1476
2880.66 1451
2881.16 1384
2881.67 1437
2882.18 1575
2882.68 1667
2883.19 1791
2883.70 1802
2884.20 1829
2884.71 1944
2885.22 2033
2885.73 2054
2886.23 2042
2886.74 1963
2887.25 2032
2887.75 1971
2888.26 1917
2888.77 2001
2889.28 1960
2889.78 1846
2890.29 1696
2890.80 1547
2891.31 1544
2891.81 1591
2892.32 1448
2892.83 1458
2893.34 1448
2893.84 1422
2894.35 1446
2894.86 1422
2895.37 1455
2895.88 1459
2896.38 1443
2896.89 1479
2897.40 1504
2897.91 1422
2898.42 1502
2898.92 1472
2899.43 1484
2899.94 1582
2900.45 1602
2900.96 1639
2901.47 1567
2901.98 1611
2902.48 1644
2902.99 1747
2903.50 1835
2904.01 1806
2904.52 1745
2905.03 1745
2905.54 1778
2906.04 1750
2906.55 1735
2907.06 1657
2907.57 1633
2908.08 1537
2908.59 1456
2909.10 1435
2909.61 1415
2910.12 1433
2910.63 1407
2911.14 1400
2911.64 1406
2912.15 1452
2912.66 1311
2913.17 1431
2913.68 1374
2914.19 1465
2914.70 1446
2915.21 1431
2915.72 1405
2916.23 1392
2916.74 1462
2917.25 1411
2917.76 1353
2918.27 1449
2918.78 1408
2919.29 1448
2919.80 1409
2920.31 1365
2920.82 1370
2921.33 1418
2921.84 1550
2922.35 1698
2922.86 1716
2923.37 1765
2923.88 1711
2924.39 1817
2924.90 1740
2925.41 1676
2925.92 1700
2926.44 1722
2926.95 1664
2927.46 1593
2927.97 1512
2928.48 1523
2928.99 1497
2929.50 1459
2930.01 1387
2930.52 1373
2931.03 1314
2931.54 1428
2932.05 1421
2932.57 1431
2933.08 1320
2933.59 1367
2934.10 1414
2934.61 1451
2935.12 1353
2935.63 1408
2936.15 1364
2936.66 1352
2937.17 1363
2937.68 1438
2938.19 1417
2938.70 1443
2939.22 1413
2939.73 1401
2940.24 1346
2940.75 1364
2941.26 1401
2941.77 1498
2942.29 1499
2942.80 1499
2943.31 1446
2943.82 1521
2944.34 1518
2944.85 1509
2945.36 1546
2945.87 1472
2946.38 1490
2946.90 1521
2947.41 1624
2947.92 1535
2948.43 1415
2948.95 1415
2949.46 1508
2949.97 1451
2950.48 1476
2951.00 1364
2951.51 1447
2952.02 1377
2952.54 1375
2953.05 1358
2953.56 1298
2954.08 1385
2954.59 1263
2955.10 1265
2955.61 1285
2956.13 1297
2956.64 1275
2957.15 1302
2957.67 1319
2958.18 1345
2958.69 1274
2959.21 1309
2959.72 1351
2960.23 1367
2960.75 1408
2961.26 1353
2961.78 1336
2962.29 1357
2962.80 1418
2963.32 1419
2963.83 1346
2964.35 1418
2964.86 1444
2965.37 1395
2965.89 1388
2966.40 1352
2966.92 1421
2967.43 1389
2967.94 1378
2968.46 1351
2968.97 1366
2969.49 1365
2970.00 1331
2970.52 1304
2971.03 1324
2971.54 1344
2972.06 1415
2972.57 1389
2973.09 1259
2973.60 1278
2974.12 1372
2974.63 1307
2975.15 1291
2975.66 1345
2976.18 1370
2976.69 1320
2977.21 1392
2977.72 1412
2978.24 1267
2978.75 1308
2979.27 1267
2979.78 1325
2980.30 1352
2980.81 1380
2981.33 1465
2981.84 1380
2982.36 1428
2982.88 1419
2983.39 1492
2983.91 1498
2984.42 1448
2984.94 1512
2985.45 1621
2985.97 1580
2986.49 1620
2987.00 1634
2987.52 1493
2988.03 1512
2988.55 1539
2989.07 1498
2989.58 1548
2990.10 1475
2990.61 1513
2991.13 1530
2991.65 1519
2992.16 1584
2992.68 1491
2993.20 1494
2993.71 1605
2994.23 1737
2994.75 1778
2995.26 1758
2995.78 1763
2996.30 1904
2996.81 1918
2997.33 1835
2997.85 1861
2998.36 1937
2998.88 1924
2999.40 1919
2999.91 1844
3000.43 1863
3000.95 2032
3001.46 2169
3001.98 2304
3002.50 2543
3003.02 2632
3003.53 2668
3004.05 2901
3004.57 3073
3005.09 2948
3005.60 2868
3006.12 2658
3006.64 2425
3007.16 2206
3007.67 2072
3008.19 2053
3008.71 1859
3009.23 1792
3009.74 1620
3010.26 1530
3010.78 1516
3011.30 1493
3011.82 1472
3012.33 1533
3012.85 1589
3013.37 1607
3013.89 1555
3014.41 1620
3014.93 1609
3015.44 1568
3015.96 1595
3016.48 1663
3017.00 1629
3017.52 1635
3018.04 1620
3018.55 1660
3019.07 1676
3019.59 1656
3020.11 1756
3020.63 1608
3021.15 1603
3021.67 1629
3022.19 1728
3022.71 1720
3023.22 1672
3023.74 1685
3024.26 1730
3024.78 1642
3025.30 1663
3025.82 1648
3026.34 1544
3026.86 1563
3027.38 1576
3027.90 1553
3028.42 1458
3028.94 1445
3029.46 1439
3029.98 1470
3030.49 1376
3031.01 1423
3031.53 1509
3032.05 1457
3032.57 1432
3033.09 1436
3033.61 1497
3034.13 1491
3034.65 1437
3035.17 1413
3035.69 1389
3036.21 1392
3036.73 1406
3037.25 1361
3037.77 1426
3038.29 1427
3038.81 1368
3039.34 1432
3039.86 1360
3040.38 1312
3040.90 1403
3041.42 1391
3041.94 1311
3042.46 1335
3042.98 1344
3043.50 1406
3044.02 1389
3044.54 1344
3045.06 1364
3045.58 1364
3046.10 1319
3046.63 1284
3047.15 1158
3047.67 1318
3048.19 1357
3048.71 1357
3049.23 1286
3049.75 1323
3050.27 1322
3050.79 1275
3051.32 1279
3051.84 1311
3052.36 1297
3052.88 1308
3053.40 1240
3053.92 1284
3054.45 1378
3054.97 1307
3055.49 1279
3056.01 1323
3056.53 1294
3057.05 1229
3057.58 1235
3058.10 1323
3058.62 1375
3059.14 1318
3059.66 1280
3060.19 1331
3060.71 1332
3061.23 1348
3061.75 1341
3062.28 1308
3062.80 1348
3063.32 1376
3063.84 1409
3064.37 1414
3064.89 1411
3065.41 1476
3065.93 1452
3066.46 1408
3066.98 1473
3067.50 1436
3068.02 1443
3068.55 1450
3069.07 1520
3069.59 1437
3070.12 1539
3070.64 1557
3071.16 1447
3071.69 1482
3072.21 1552
3072.73 1466
3073.26 1491
3073.78 1584
3074.30 1553
3074.83 1542
3075.35 1500
3075.87 1656
3076.40 1639
3076.92 1652
3077.44 1776
3077.97 1772
3078.49 1783
3079.01 1788
3079.54 1825
3080.06 1786
3080.59 1833
3081.11 1785
3081.63 1651
3082.16 1766
3082.68 1714
3083.21 1690
3083.73 1606
3084.25 1550
3084.78 1648
3085.30 1639
3085.83 1614
3086.35 1564
3086.88 1582
3087.40 1579
3087.93 1472
3088.45 1472
3088.97 1481
3089.50 1482
3090.02 1491
3090.55 1540
3091.07 1547
3091.60 1486
3092.12 1487
3092.65 1585
3093.17 1658
3093.70 1732
3094.22 1670
3094.75 1779
3095.27 1866
3095.80 1799
3096.32 1901
3096.85 2082
3097.37 1993
3097.90 2054
3098.43 2251
3098.95 2496
3099.48 2782
3100.00 3095
3100.53 3511
3101.05 3628
3101.58 3920
3102.10 4203
3102.63 4469
3103.16 4238
3103.68 3886
3104.21 3767
3104.73 3563
3105.26 3188
3105.79 2739
3106.31 2495
3106.84 2239
3107.36 2084
3107.89 2004
3108.42 1945
3108.94 1806
3109.47 1710
3110.00 1725
3110.52 1756
3111.05 1717
3111.57 1717
3112.10 1692
3112.63 1641
3113.15 1609
3113.68 1508
3114.21 1542
3114.74 1578
3115.26 1555
3115.79 1513
3116.32 1442
3116.84 1473
3117.37 1476
3117.90 1438
3118.42 1435
3118.95 1486
3119.48 1536
3120.01 1514
3120.53 1484
3121.06 1543
3121.59 1529
3122.11 1569
3122.64 1547
3123.17 1543
3123.70 1565
3124.22 1496
3124.75 1501
3125.28 1507
3125.81 1501
3126.34 1458
3126.86 1453
3127.39 1502
3127.92 1495
3128.45 1451
3128.98 1396
3129.50 1351
3130.03 1373
3130.56 1429
3131.09 1412
3131.62 1293
3132.14 1313
3132.67 1359
3133.20 1348
3133.73 1349
3134.26 1294
3134.79 1303
3135.31 1358
3135.84 1384
3136.37 1363
3136.90 1380
3137.43 1356
3137.96 1417
3138.49 1355
3139.02 1445
3139.54 1356
3140.07 1395
3140.60 1293
3141.13 1269
3141.66 1363
3142.19 1337
3142.72 1406
3143.25 1401
3143.78 1339
3144.31 1335
3144.84 1412
3145.37 1496
3145.89 1397
3146.42 1469
3146.95 1555
3147.48 1534
3148.01 1453
3148.54 1539
3149.07 1545
3149.60 1511
3150.13 1514
3150.66 1571
3151.19 1488
3151.72 1422
3152.25 1409
3152.78 1410
3153.31 1377
3153.84 1379
3154.37 1372
3154.90 1344
3155.43 1360
3155.96 1425
3156.49 1381
3157.02 1427
3157.55 1449
3158.08 1425
3158.61 1400
3159.14 1347
3159.68 1392
3160.21 1352
3160.74 1356
3161.27 1313
3161.80 1339
3162.33 1329
3162.86 1278
3163.39 1299
3163.92 1303
3164.45 1296
3164.98 1231
3165.51 1318
3166.05 1352
3166.58 1394
3167.11 1370
3167.64 1331
3168.17 1307
3168.70 1278
3169.23 1243
3169.76 1268
3170.30 1361
3170.83 1276
3171.36 1292
3171.89 1261
3172.42 1286
3172.95 1259
3173.49 1274
3174.02 1376
3174.55 1322
3175.08 1333
3175.61 1368
3176.15 1340
3176.68 1320
3177.21 1268
3177.74 1310
3178.27 1317
3178.81 1343
3179.34 1311
3179.87 1346
3180.40 1305
3180.93 1281
3181.47 1321
3182.00 1299
3182.53 1257
3183.06 1225
3183.60 1301
3184.13 1304
3184.66 1344
3185.20 1311
3185.73 1276
3186.26 1340
3186.79 1230
3187.33 1215
3187.86 1221
3188.39 1207
3188.93 1276
3189.46 1209
3189.99 1200
3190.52 1208
3191.06 1268
3191.59 1290
3192.12 1275
3192.66 1295
3193.19 1317
3193.72 1283
3194.26 1279
3194.79 1326
3195.33 1325
3195.86 1333
3196.39 1284
3196.93 1262
3197.46 1334
3197.99 1304
3198.53 1362
3199.06 1465
3199.60 1456
3200.13 1462
3200.66 1576
3201.20 1445
3201.73 1487
3202.27 1443
3202.80 1517
3203.33 1522
3203.87 1504
3204.40 1518
3204.94 1539
3205.47 1464
3206.01 1487
3206.54 1461
3207.07 1504
3207.61 1562
3208.14 1579
3208.68 1551
3209.21 1610
3209.75 1693
3210.28 1679
3210.82 1680
3211.35 1652
3211.89 1614
3212.42 1694
3212.96 1550
3213.49 1471
3214.03 1451
3214.56 1364
3215.10 1377
3215.63 1355
3216.17 1368
3216.70 1293
3217.24 1257
3217.78 1302
3218.31 1258
3218.85 1324
3219.38 1337
3219.92 1351
3220.45 1325
3220.99 1366
3221.52 1445
3222.06 1407
3222.60 1410
3223.13 1444
3223.67 1493
3224.20 1484
3224.74 1447
3225.28 1460
3225.81 1507
3226.35 1407
3226.88 1469
3227.42 1386
3227.96 1382
3228.49 1406
3229.03 1394
3229.57 1489
3230.10 1361
3230.64 1333
3231.18 1359
3231.71 1442
3232.25 1324
3232.79 1425
3233.32 1404
3233.86 1416
3234.40 1429
3234.93 1366
3235.47 1437
3236.01 1521
3236.54 1581
3237.08 1544
3237.62 1439
3238.15 1564
3238.69 1609
3239.23 1560
3239.77 1588
3240.30 1591
3240.84 1468
3241.38 1498
3241.92 1543
3242.45 1436
3242.99 1392
3243.53 1426
3244.07 1433
3244.60 1447
3245.14 1404
3245.68 1409
3246.22 1413
3246.75 1367
3247.29 1477
3247.83 1444
3248.37 1406
3248.91 1409
3249.44 1460
3249.98 1527
3250.52 1495
3251.06 1450
3251.60 1493
3252.14 1525
3252.67 1487
3253.21 1564
3253.75 1565
3254.29 1574
3254.83 1533
3255.37 1607
3255.90 1634
3256.44 1678
3256.98 1680
3257.52 1704
3258.06 1862
3258.60 1968
3259.14 1948
3259.68 2017
3260.21 2115
3260.75 2251
3261.29 2236
3261.83 2254
3262.37 2370
3262.91 2564
3263.45 2818
3263.99 2995
3264.53 2995
3265.07 3142
3265.61 3302
3266.15 3278
3266.69 3315
3267.23 3353
3267.76 3312
3268.30 3017
3268.84 2671
3269.38 2575
3269.92 2362
3270.46 2143
3271.00 2021
3271.54 1794
3272.08 1761
3272.62 1774
3273.16 1765
3273.70 1683
3274.24 1770
3274.78 1659
3275.32 1674
3275.86 1635
3276.40 1721
3276.94 1785
3277.48 1660
3278.03 1709
3278.57 1754
3279.11 1758
3279.65 1758
3280.19 1667
3280.73 1736
3281.27 1775
3281.81 1686
3282.35 1710
3282.89 1634
3283.43 1657
3283.97 1662
3284.51 1767
3285.05 1845
3285.60 1765
3286.14 1825
3286.68 1735
3287.22 1707
3287.76 1767
3288.30 1654
3288.84 1836
3289.38 1864
3289.93 1925
3290.47 2050
3291.01 2088
3291.55 2079
3292.09 2316
3292.63 2546
3293.18 2561
3293.72 2662
3294.26 2555
3294.80 2567
3295.34 2632
3295.88 2685
3296.43 2594
3296.97 2563
3297.51 2428
3298.05 2240
3298.59 2255
3299.14 2095
3299.68 2024
3300.22 1975
3300.76 1899
3301.31 1919
3301.85 1765
3302.39 1818
3302.93 1861
3303.48 1762
3304.02 1741
3304.56 1849
3305.10 1776
3305.65 1737
3306.19 1731
3306.73 1703
3307.27 1665
3307.82 1686
3308.36 1705
3308.90 1707
3309.45 1717
3309.99 1739
3310.53 1682
3311.07 1686
3311.62 1793
3312.16 1837
3312.70 1746
3313.25 1920
3313.79 1963
3314.33 2025
3314.88 2025
3315.42 2141
3315.97 2196
3316.51 2240
3317.05 2357
3317.60 2352
3318.14 2418
3318.68 2438
3319.23 2471
3319.77 2449
3320.32 2493
3320.86 2536
3321.40 2610
3321.95 2560
3322.49 2356
3323.04 2267
3323.58 2227
3324.12 2237
3324.67 2235
3325.21 2256
3325.76 2152
3326.30 2163
3326.85 2165
3327.39 2111
3327.93 2174
3328.48 2210
3329.02 2459
3329.57 2813
3330.11 3373
3330.66 4079
3331.20 4995
3331.75 6382
3332.29 7674
3332.84 8909
3333.38 10276
3333.93 11748
3334.47 12738
3335.02 13582
3335.56 13765
3336.11 13468
3336.65 12913
3337.20 12007
3337.74 10979
3338.29 9516
3338.83 8357
3339.38 7119
3339.92 6050
3340.47 5103
3341.02 4149
3341.56 3634
3342.11 3173
3342.65 2901
3343.20 2601
3343.74 2429
3344.29 2273
3344.84 2087
3345.38 2071
3345.93 2060
3346.47 1989
3347.02 2000
3347.57 1933
3348.11 1887
3348.66 1880
3349.21 1885
3349.75 1945
3350.30 1930
3350.84 1875
3351.39 1883
3351.94 1937
3352.48 1878
3353.03 1939
3353.58 1956
3354.12 1853
3354.67 1801
3355.22 1805
3355.76 1787
3356.31 1804
3356.86 1787
3357.40 1798
3357.95 1673
3358.50 1715
3359.05 1764
3359.59 1714
3360.14 1697
3360.69 1823
3361.23 1820
3361.78 1780
3362.33 1816
3362.88 1841
3363.42 1812
3363.97 1856
3364.52 1882
3365.07 1795
3365.61 1751
3366.16 1793
3366.71 1784
3367.26 1714
3367.80 1740
3368.35 1782
3368.90 1718
3369.45 1737
3370.00 1736
3370.54 1849
3371.09 1902
3371.64 1982
3372.19 1981
3372.74 2002
3373.28 2016
3373.83 2101
3374.38 2051
3374.93 1876
3375.48 1904
3376.03 1878
3376.57 1818
3377.12 1742
3377.67 1706
3378.22 1604
3378.77 1619
3379.32 1563
3379.87 1594
3380.42 1570
3380.96 1557
3381.51 1505
3382.06 1491
3382.61 1565
3383.16 1521
3383.71 1454
3384.26 1476
3384.81 1528
3385.36 1492
3385.91 1395
3386.45 1415
3387.00 1361
3387.55 1374
3388.10 1373
3388.65 1367
3389.20 1351
3389.75 1371
3390.30 1392
3390.85 1417
3391.40 1373
3391.95 1419
3392.50 1485
3393.05 1456
3393.60 1488
3394.15 1409
3394.70 1420
3395.25 1427
3395.80 1444
3396.35 1357
3396.90 1357
3397.45 1415
3398.00 1451
3398.55 1449
3399.10 1430
3399.65 1453
3400.20 1327
3400.75 1412
3401.30 1415
3401.85 1386
3402.40 1320
3402.95 1364
3403.50 1339
3404.06 1346
3404.61 1305
3405.16 1318
3405.71 1332
3406.26 1260
3406.81 1216
3407.36 1251
3407.91 1279
3408.46 1300
3409.01 1311
3409.56 1279
3410.12 1376
3410.67 1407
3411.22 1467
3411.77 1502
3412.32 1443
3412.87 1520
3413.42 1462
3413.98 1509
3414.53 1533
3415.08 1544
3415.63 1481
3416.18 1368
3416.73 1418
3417.29 1360
3417.84 1305
3418.39 1320
3418.94 1308
3419.49 1307
3420.05 1361
3420.60 1367
3421.15 1427
3421.70 1498
3422.25 1402
3422.81 1437
3423.36 1430
3423.91 1420
3424.46 1393
3425.01 1407
3425.57 1371
3426.12 1306
3426.67 1362
3427.23 1286
3427.78 1391
3428.33 1338
3428.88 1296
3429.44 1267
3429.99 1256
3430.54 1272
3431.09 1318
3431.65 1285
3432.20 1262
3432.75 1297
3433.31 1279
3433.86 1308
3434.41 1399
3434.97 1350
3435.52 1265
3436.07 1274
3436.63 1298
3437.18 1361
3437.73 1348
3438.29 1363
3438.84 1290
3439.39 1385
3439.95 1330
3440.50 1284
3441.05 1267
3441.61 1222
3442.16 1249
3442.72 1305
3443.27 1217
3443.82 1316
3444.38 1361
3444.93 1283
3445.48 1274
3446.04 1284
3446.59 1261
3447.15 1237
3447.70 1225
3448.26 1249
3448.81 1286
3449.36 1199
3449.92 1237
3450.47 1221
3451.03 1260
3451.58 1199
3452.14 1164
3452.69 1225
3453.25 1205
3453.80 1170
3454.36 1226
3454.91 1292
3455.47 1280
3456.02 1203
3456.58 1217
3457.13 1283
3457.69 1174
3458.24 1216
3458.80 1235
3459.35 1245
3459.91 1272
3460.46 1292
3461.02 1257
3461.57 1247
3462.13 1314
3462.68 1269
3463.24 1269
3463.79 1275
3464.35 1340
3464.90 1383
3465.46 1338
3466.02 1328
3466.57 1407
3467.13 1415
3467.68 1421
3468.24 1375
3468.80 1330
3469.35 1349
3469.91 1392
3470.46 1364
3471.02 1364
3471.58 1330
3472.13 1353
3472.69 1302
3473.24 1262
3473.80 1348
3474.36 1434
3474.91 1469
3475.47 1385
3476.03 1474
3476.58 1503
3477.14 1496
3477.70 1497
3478.25 1581
3478.81 1565
3479.37 1553
3479.92 1643
3480.48 1532
3481.04 1511
3481.59 1509
3482.15 1597
3482.71 1542
3483.26 1524
3483.82 1596
3484.38 1669
3484.94 1564
3485.49 1517
3486.05 1611
3486.61 1791
3487.17 1754
3487.72 1813
3488.28 2080
3488.84 2221
3489.40 2381
3489.95 2543
3490.51 2777
3491.07 2898
3491.63 2937
3492.18 2783
3492.74 2776
3493.30 2960
3493.86 2834
3494.42 2634
3494.97 2680
3495.53 2800
3496.09 2853
3496.65 2969
3497.21 3111
3497.76 3173
3498.32 3438
3498.88 3382
3499.44 3349
3500.00 3426
3500.56 3470
3501.11 3271
3501.67 3228
3502.23 3185
3502.79 3219
3503.35 3253
3503.91 3287
3504.47 3329
3505.03 3349
3505.58 3194
3506.14 3037
3506.70 2883
3507.26 2791
3507.82 2526
3508.38 2367
3508.94 2253
3509.50 2139
3510.06 1974
3510.62 1838
3511.17 1794
3511.73 1779
3512.29 1634
3512.85 1586
3513.41 1530
3513.97 1523
3514.53 1586
3515.09 1490
3515.65 1567
3516.21 1532
3516.77 1527
3517.33 1511
3517.89 1579
3518.45 1710
3519.01 1804
3519.57 1907
3520.13 1969
3520.69 2030
3521.25 2277
3521.81 2362
3522.37 2402
3522.93 2502
3523.49 2455
3524.05 2395
3524.61 2299
3525.17 2275
3525.73 2217
3526.29 2207
3526.85 1995
3527.41 1823
3527.97 1701
3528.54 1684
3529.10 1562
3529.66 1535
3530.22 1516
3530.78 1467
3531.34 1480
3531.90 1437
3532.46 1442
3533.02 1575
3533.58 1528
3534.14 1459
3534.71 1445
3535.27 1463
3535.83 1429
3536.39 1460
3536.95 1495
3537.51 1437
3538.07 1439
3538.64 1390
3539.20 1402
3539.76 1426
3540.32 1460
3540.88 1495
3541.44 1526
3542.00 1482
3542.57 1472
3543.13 1391
3543.69 1425
3544.25 1399
3544.81 1378
3545.38 1333
3545.94 1349
3546.50 1350
3547.06 1326
3547.62 1353
3548.19 1324
3548.75 1248
3549.31 1272
3549.87 1357
3550.44 1253
3551.00 1297
3551.56 1294
3552.12 1377
3552.69 1326
3553.25 1349
3553.81 1314
3554.37 1328
3554.94 1278
3555.50 1248
3556.06 1288
3556.63 1262
3557.19 1234
3557.75 1219
3558.31 1209
3558.88 1300
3559.44 1323
3560.00 1346
3560.57 1382
3561.13 1323
3561.69 1301
3562.26 1298
3562.82 1285
3563.38 1266
3563.95 1226
3564.51 1211
3565.07 1281
3565.64 1237
3566.20 1278
3566.77 1230
3567.33 1217
3567.89 1199
3568.46 1156
3569.02 1216
3569.59 1146
3570.15 1111
3570.71 1210
3571.28 1178
3571.84 1186
3572.41 1185
3572.97 1227
3573.53 1245
3574.10 1201
3574.66 1239
3575.23 1286
3575.79 1277
3576.36 1257
3576.92 1220
3577.48 1205
3578.05 1139
3578.61 1242
3579.18 1272
3579.74 1238
3580.31 1176
3580.87 1269
3581.44 1207
3582.00 1237
3582.57 1209
3583.13 1184
3583.70 1213
3584.26 1286
3584.83 1209
3585.39 1182
3585.96 1180
3586.52 1246
3587.09 1154
3587.65 1133
3588.22 1208
3588.79 1149
3589.35 1222
3589.92 1228
3590.48 1238
3591.05 1237
3591.61 1218
3592.18 1187
3592.74 1207
3593.31 1237
3593.88 1264
3594.44 1212
3595.01 1246
3595.57 1172
3596.14 1176
3596.71 1266
3597.27 1317
3597.84 1245
3598.40 1283
3598.97 1205
3599.54 1186
3600.10 1220
3600.67 1232
3601.24 1277
3601.80 1265
3602.37 1269
3602.94 1232
3603.50 1180
3604.07 1175
3604.64 1195
3605.20 1160
3605.77 1159
3606.34 1148
3606.90 1122
3607.47 1126
3608.04 1143
3608.60 1095
3609.17 1089
3609.74 1037
3610.30 1081
3610.87 1131
3611.44 1081
3612.01 1117
3612.57 1183
3613.14 1333
3613.71 1498
3614.28 1504
3614.84 1546
3615.41 1738
3615.98 1879
3616.55 1950
3617.11 2126
3617.68 2077
3618.25 1999
3618.82 1990
3619.39 2069
3619.95 1906
3620.52 1836
3621.09 1735
3621.66 1562
3622.23 1464
3622.79 1316
3623.36 1320
3623.93 1269
3624.50 1192
3625.07 1176
3625.63 1195
3626.20 1206
3626.77 1201
3627.34 1127
3627.91 1172
3628.48 1136
3629.05 1242
3629.61 1170
3630.18 1126
3630.75 1168
3631.32 1174
3631.89 1095
3632.46 1072
3633.03 1127
3633.60 1103
3634.16 1175
3634.73 1163
3635.30 1142
3635.87 1093
3636.44 1053
3637.01 1090
3637.58 1144
3638.15 1130
3638.72 1205
3639.29 1290
3639.86 1321
3640.43 1408
3641.00 1455
3641.57 1471
3642.14 1371
3642.71 1359
3643.27 1300
3643.84 1332
3644.41 1376
3644.98 1310
3645.55 1272
3646.12 1341
3646.69 1327
3647.26 1368
3647.83 1382
3648.40 1337
3648.97 1351
3649.54 1371
3650.12 1317
3650.69 1386
3651.26 1357
3651.83 1393
3652.40 1426
3652.97 1403
3653.54 1459
3654.11 1414
3654.68 1404
3655.25 1474
3655.82 1482
3656.39 1464
3656.96 1549
3657.53 1613
3658.10 1625
3658.67 1720
3659.25 1577
3659.82 1615
3660.39 1546
3660.96 1525
3661.53 1553
3662.10 1498
3662.67 1437
3663.24 1414
3663.81 1458
3664.39 1434
3664.96 1375
3665.53 1359
3666.10 1313
3666.67 1377
3667.24 1430
3667.81 1439
3668.39 1364
3668.96 1268
3669.53 1369
3670.10 1326
3670.67 1266
3671.25 1275
3671.82 1320
3672.39 1340
3672.96 1430
3673.53 1416
3674.11 1407
3674.68 1352
3675.25 1398
3675.82 1400
3676.39 1398
3676.97 1413
3677.54 1328
3678.11 1363
3678.68 1268
3679.26 1264
3679.83 1301
3680.40 1251
3680.97 1240
3681.55 1199
3682.12 1209
3682.69 1231
3683.27 1297
3683.84 1272
3684.41 1285
3684.98 1354
3685.56 1370
3686.13 1447
3686.70 1519
3687.28 1485
3687.85 1594
3688.42 1617
3689.00 1650
3689.57 1614
3690.14 1632
3690.72 1570
3691.29 1533
3691.86 1487
3692.44 1435
3693.01 1408
3693.58 1322
3694.16 1287
3694.73 1314
3695.31 1260
3695.88 1246
3696.45 1208
3697.03 1266
3697.60 1299
3698.18 1300
3698.75 1267
3699.32 1311
3699.90 1262
3700.47 1286
3701.05 1244
3701.62 1271
3702.19 1339
3702.77 1339
3703.34 1310
3703.92 1327
3704.49 1329
3705.07 1336
3705.64 1382
3706.22 1388
3706.79 1369
3707.37 1444
3707.94 1483
3708.51 1557
3709.09 1526
3709.66 1530
3710.24 1420
3710.81 1332
3711.39 1324
3711.96 1332
3712.54 1313
3713.11 1299
3713.69 1238
3714.27 1227
3714.84 1240
3715.42 1207
3715.99 1284
3716.57 1216
3717.14 1189
3717.72 1176
3718.29 1199
3718.87 1138
3719.44 1103
3720.02 1171
3720.60 1177
3721.17 1089
3721.75 1091
3722.32 1013
3722.90 1143
3723.47 1106
3724.05 1025
3724.63 1091
3725.20 1147
3725.78 1155
3726.36 1162
3726.93 1237
3727.51 1189
3728.08 1212
3728.66 1280
3729.24 1256
3729.81 1390
3730.39 1379
3730.97 1443
3731.54 1455
3732.12 1397
3732.70 1460
3733.27 1479
3733.85 1490
3734.43 1520
3735.00 1440
3735.58 1312
3736.16 1293
3736.73 1216
3737.31 1235
3737.89 1175
3738.47 1194
3739.04 1161
3739.62 1101
3740.20 1154
3740.77 1196
3741.35 1066
3741.93 1146
3742.51 1196
3743.08 1124
3743.66 1165
3744.24 1190
3744.82 1094
3745.39 1154
3745.97 1289
3746.55 1255
3747.13 1242
3747.71 1219
3748.28 1263
3748.86 1248
3749.44 1181
3750.02 1123
3750.59 1144
3751.17 1170
3751.75 1081
3752.33 1081
3752.91 1087
3753.49 1072
3754.06 1022
3754.64 1051
3755.22 1142
3755.80 1075
3756.38 1129
3756.96 1149
3757.53 1168
3758.11 1200
3758.69 1215
3759.27 1261
3759.85 1203
3760.43 1257
3761.01 1201
3761.59 1199
3762.17 1171
3762.74 1215
3763.32 1197
3763.90 1134
3764.48 1173
3765.06 1252
3765.64 1217
3766.22 1148
3766.80 1110
3767.38 1101
3767.96 1062
3768.54 1067
3769.12 1117
3769.70 1122
3770.27 1110
3770.85 1208
3771.43 1116
3772.01 1104
3772.59 1100
3773.17 1089
3773.75 1084
3774.33 1043
3774.91 1030
3775.49 1006
3776.07 1010
3776.65 1021
3777.23 1015
3777.81 1014
3778.39 1034
3778.97 1092
3779.55 1066
3780.13 1084
3780.71 1016
3781.29 1035
3781.88 1029
3782.46 1021
3783.04 1093
3783.62 1130
3784.20 1079
3784.78 1032
3785.36 1004
3785.94 1056
3786.52 1133
3787.10 1096
3787.68 1124
3788.26 1085
3788.84 1126
3789.43 1078
3790.01 989
3790.59 1010
3791.17 987
3791.75 1080
3792.33 1103
3792.91 1013
3793.49 1024
3794.08 1026
3794.66 1064
3795.24 1006
3795.82 1001
3796.40 999
3796.98 1040
3797.56 1030
3798.15 971
3798.73 1000
3799.31 1059
3799.89 1049
3800.47 1043
3801.06 1067
3801.64 1028
3802.22 1032
3802.80 1055
3803.38 1127
3803.97 1117
3804.55 1119
3805.13 1184
3805.71 1201
3806.29 1233
3806.88 1259
3807.46 1295
3808.04 1368
3808.62 1402
3809.21 1307
3809.79 1310
3810.37 1254
3810.95 1239
3811.54 1225
3812.12 1244
3812.70 1201
3813.29 1162
3813.87 1191
3814.45 1185
3815.03 1245
3815.62 1192
3816.20 1140
3816.78 1089
3817.37 1116
3817.95 1134
3818.53 1116
3819.12 1027
3819.70 1006
3820.28 1016
3820.87 1020
3821.45 1011
3822.03 972
3822.62 992
3823.20 1030
3823.78 1059
3824.37 1101
3824.95 1018
3825.54 1056
3826.12 1060
3826.70 1072
3827.29 1126
3827.87 1092
3828.46 1068
3829.04 1063
3829.62 1145
3830.21 1122
3830.79 1149
3831.38 1222
3831.96 1174
3832.54 1147
3833.13 1130
3833.71 1100
3834.30 1089
3834.88 1130
3835.47 1160
3836.05 1100
3836.64 1026
3837.22 1104
3837.81 1129
3838.39 1068
3838.98 976
3839.56 1027
3840.15 1025
3840.73 1097
3841.31 1075
3841.90 1048
3842.49 1060
3843.07 991
3843.66 1002
3844.24 1070
3844.83 1011
3845.41 1037
3846.00 971
3846.58 955
3847.17 1000
3847.75 1039
3848.34 1044
3848.92 1020
3849.51 1014
3850.10 1054
3850.68 1062
3851.27 1060
3851.85 1048
3852.44 1059
3853.02 1019
3853.61 1089
3854.20 1063
3854.78 1061
3855.37 1093
3855.95 1103
3856.54 1162
3857.13 1225
3857.71 1301
3858.30 1353
3858.89 1386
3859.47 1544
3860.06 1675
3860.64 1686
3861.23 1699
3861.82 1723
3862.40 1688
3862.99 1579
3863.58 1614
3864.16 1627
3864.75 1633
3865.34 1567
3865.92 1505
3866.51 1389
3867.10 1309
3867.69 1324
3868.27 1247
3868.86 1220
3869.45 1207
3870.03 1203
3870.62 1169
3871.21 1209
3871.80 1178
3872.38 1208
3872.97 1234
3873.56 1287
3874.15 1303
3874.73 1286
3875.32 1300
3875.91 1186
3876.50 1227
3877.08 1208
3877.67 1176
3878.26 1211
3878.85 1154
3879.43 1056
3880.02 1091
3880.61 1032
3881.20 1066
3881.79 1057
3882.37 1057
3882.96 1040
3883.55 1081
3884.14 1028
3884.73 1064
3885.32 1099
3885.90 1126
3886.49 1124
3887.08 1187
3887.67 1299
3888.26 1255
3888.85 1270
3889.44 1306
3890.02 1349
3890.61 1303
3891.20 1279
3891.79 1266
3892.38 1369
3892.97 1355
3893.56 1246
3894.15 1156
3894.74 1179
3895.32 1140
3895.91 1105
3896.50 1185
3897.09 1105
3897.68 1119
3898.27 1109
3898.86 1209
3899.45 1222
3900.04 1186
3900.63 1195
3901.22 1148
3901.81 1068
3902.40 1054
3902.99 1112
3903.58 1144
3904.17 1070
3904.76 1142
3905.35 1132
3905.94 1093
3906.53 1141
3907.12 1136
3907.71 1087
3908.30 1160
3908.89 1144
3909.48 1046
3910.07 1030
3910.66 994
3911.25 967
3911.84 986
3912.43 1050
3913.02 1001
3913.61 1057
3914.20 998
3914.79 1007
3915.38 944
3915.97 1001
3916.56 993
3917.15 941
3917.74 997
3918.33 1047
3918.92 1058
3919.52 1101
3920.11 1142
3920.70 1073
3921.29 1066
3921.88 1003
3922.47 1066
3923.06 1037
3923.65 990
3924.24 994
3924.84 970
3925.43 982
3926.02 1004
3926.61 1008
3927.20 1041
3927.79 1007
3928.38 1023
3928.98 1053
3929.57 1045
3930.16 1009
3930.75 964
3931.34 991
3931.93 996
3932.53 931
3933.12 910
3933.71 954
3934.30 916
3934.89 964
3935.49 953
3936.08 920
3936.67 964
3937.26 864
3937.86 939
3938.45 1039
3939.04 968
3939.63 901
3940.23 982
3940.82 1014
3941.41 1045
3942.00 1019
3942.60 1021
3943.19 1033
3943.78 1027
3944.37 1050
3944.97 1031
3945.56 986
3946.15 968
3946.75 1061
3947.34 1002
3947.93 946
3948.52 955
3949.12 1016
3949.71 1056
3950.30 1043
3950.90 1058
3951.49 1019
3952.08 1074
3952.68 1083
3953.27 1086
3953.86 1106
3954.46 1148
3955.05 1062
3955.65 1185
3956.24 1172
3956.83 1133
3957.43 1100
3958.02 1204
3958.61 1166
3959.21 1005
3959.80 1031
3960.40 1098
3960.99 1171
3961.58 1043
3962.18 1078
3962.77 1110
3963.37 1145
3963.96 1090
3964.55 1070
3965.15 1088
3965.74 1063
3966.34 1080
3966.93 1097
3967.53 1133
3968.12 1127
3968.72 1052
3969.31 1047
3969.91 1010
3970.50 1029
3971.10 1042
3971.69 1012
3972.28 947
3972.88 1026
3973.47 1026
3974.07 982
3974.66 1037
3975.26 944
3975.85 1021
3976.45 1018
3977.05 1018
3977.64 1039
3978.24 1027
3978.83 1069
3979.43 988
3980.02 1049
3980.62 1010
3981.21 995
3981.81 990
3982.40 986
3983.00 978
3983.60 972
3984.19 1060
3984.79 1121
3985.38 1062
3985.98 1034
3986.58 1063
3987.17 1073
3987.77 1083
3988.36 1019
3988.96 1066
3989.56 1083
3990.15 1069
3990.75 1087
3991.34 1087
3991.94 1158
3992.54 1106
3993.13 1190
3993.73 1158
3994.33 1130
3994.92 1167
3995.52 1225
3996.12 1196
3996.71 1158
3997.31 1097
3997.91 1156
3998.50 1113
3999.10 1209
3999.70 1171
4000.29 1184
4000.89 1149
4001.49 1178
4002.09 1161
4002.68 1119
4003.28 1175
4003.88 1100
4004.47 1118
4005.07 1109
4005.67 1154
4006.27 1211
4006.86 1101
4007.46 1089
4008.06 1080
4008.66 1120
4009.25 1162
4009.85 1163
4010.45 1189
4011.05 1214
4011.64 1226
4012.24 1169
4012.84 1188
4013.44 1307
4014.04 1317
4014.63 1376
4015.23 1423
4015.83 1514
4016.43 1378
4017.03 1469
4017.63 1434
4018.22 1413
4018.82 1307
4019.42 1218
4020.02 1311
4020.62 1294
4021.22 1162
4021.81 1214
4022.41 1188
4023.01 1134
4023.61 1214
4024.21 1131
4024.81 1132
4025.41 1169
4026.01 1149
4026.60 1105
4027.20 1154
4027.80 1054
4028.40 1157
4029.00 1224
4029.60 1189
4030.20 1125
4030.80 1132
4031.40 1063
4032.00 1133
4032.60 1095
4033.20 1110
4033.80 1112
4034.39 1104
4034.99 1061
4035.59 1057
4036.19 1108
4036.79 1117
4037.39 1044
4037.99 1070
4038.59 1058
4039.19 1093
4039.79 1059
4040.39 1096
4040.99 1102
4041.59 1088
4042.19 1075
4042.79 1034
4043.39 1054
4043.99 1038
4044.59 1067
4045.19 1024
4045.79 994
4046.39 1021
4046.99 1028
4047.60 1088
4048.20 1117
4048.80 1111
4049.40 1094
4050.00 1049
4050.60 1151
4051.20 1160
4051.80 1139
4052.40 1075
4053.00 1109
4053.60 1148
4054.20 1115
4054.80 1088
4055.41 1090
4056.01 1066
4056.61 1009
4057.21 1031
4057.81 1003
4058.41 949
4059.01 914
4059.61 928
4060.22 919
4060.82 931
4061.42 965
4062.02 958
4062.62 921
4063.22 917
4063.82 944
4064.43 958
4065.03 896
4065.63 872
4066.23 980
4066.83 897
4067.44 921
4068.04 936
4068.64 892
4069.24 926
4069.84 890
4070.45 940
4071.05 908
4071.65 908
4072.25 888
4072.86 912
4073.46 924
4074.06 924
4074.66 886
4075.27 948
4075.87 947
4076.47 963
4077.07 950
4077.68 949
4078.28 923
4078.88 914
4079.48 885
4080.09 931
4080.69 890
4081.29 939
4081.90 927
4082.50 950
4083.10 921
4083.71 917
4084.31 995
4084.91 893
4085.52 917
4086.12 899
4086.72 888
4087.33 871
4087.93 903
4088.53 950
4089.14 954
4089.74 890
4090.34 910
4090.95 890
4091.55 914
4092.15 941
4092.76 965
4093.36 966
4093.97 899
4094.57 945
4095.17 967
4095.78 934
4096.38 977
4096.99 956
4097.59 954
4098.19 898
4098.80 940
4099.40 883
4100.01 859
4100.61 901
4101.22 915
4101.82 853
4102.43 918
4103.03 950
4103.63 947
4104.24 873
4104.84 815
4105.45 784
4106.05 871
4106.66 875
4107.26 874
4107.87 860
4108.47 864
4109.08 911
4109.68 924
4110.29 923
4110.89 979
4111.50 872
4112.10 890
4112.71 890
4113.31 888
4113.92 927
4114.53 936
4115.13 978
4115.74 913
4116.34 899
4116.95 952
4117.55 935
4118.16 958
4118.76 928
4119.37 925
4119.98 910
4120.58 968
4121.19 920
4121.79 950
4122.40 1014
4123.01 1000
4123.61 895
4124.22 925
4124.82 910
4125.43 923
4126.04 925
4126.64 990
4127.25 970
4127.86 983
4128.46 948
4129.07 1017
4129.68 950
4130.28 912
4130.89 972
4131.50 1045
4132.10 974
4132.71 960
4133.32 979
4133.92 1039
4134.53 1058
4135.14 1046
4135.74 1079
4136.35 1065
4136.96 1205
4137.56 1207
4138.17 1219
4138.78 1238
4139.39 1258
4139.99 1288
4140.60 1255
4141.21 1236
4141.82 1251
4142.42 1182
4143.03 1202
4143.64 1172
4144.25 1050
4144.85 1088
4145.46 1022
4146.07 1045
4146.68 1014
4147.28 1020
4147.89 984
4148.50 947
4149.11 933
4149.72 895
4150.32 917
4150.93 880
4151.54 974
4152.15 902
4152.76 887
4153.37 873
4153.97 928
4154.58 874
4155.19 861
4155.80 882
4156.41 899
4157.02 906
4157.62 871
4158.23 906
4158.84 852
4159.45 870
4160.06 876
4160.67 897
4161.28 885
4161.89 976
4162.49 1013
4163.10 973
4163.71 1033
4164.32 1057
4164.93 1040
4165.54 1087
4166.15 1054
4166.76 987
4167.37 1028
4167.98 1029
4168.59 977
4169.20 980
4169.81 976
4170.42 988
4171.02 974
4171.63 955
4172.24 975
4172.85 938
4173.46 973
4174.07 969
4174.68 990
4175.29 989
4175.90 945
4176.51 983
4177.12 1011
4177.73 1012
4178.34 1029
4178.95 985
4179.56 925
4180.17 910
4180.78 913
4181.39 974
4182.00 938
4182.61 898
4183.23 919
4183.84 921
4184.45 879
4185.06 902
4185.67 949
4186.28 959
4186.89 937
4187.50 958
4188.11 996
4188.72 952
4189.33 901
4189.94 1025
4190.55 1010
4191.17 972
4191.78 1069
4192.39 1062
4193.00 1153
4193.61 1149
4194.22 1172
4194.83 1130
4195.44 1152
4196.06 1076
4196.67 1118
4197.28 1066
4197.89 1042
4198.50 1050
4199.11 1009
4199.72 992
4200.34 1098
4200.95 1015
4201.56 966
4202.17 1013
4202.78 989
4203.40 961
4204.01 952
4204.62 926
4205.23 924
4205.84 943
4206.46 964
4207.07 958
4207.68 966
4208.29 938
4208.90 941
4209.52 919
4210.13 1017
4210.74 1050
4211.35 1019
4211.97 937
4212.58 987
4213.19 1026
4213.80 1010
4214.42 1008
4215.03 1072
4215.64 1043
4216.26 1052
4216.87 1108
4217.48 1159
4218.09 1200
4218.71 1249
4219.32 1400
4219.93 1443
4220.55 1476
4221.16 1588
4221.77 1663
4222.39 1637
4223.00 1608
4223.61 1615
4224.23 1581
4224.84 1572
4225.45 1552
4226.07 1486
4226.68 1514
4227.30 1485
4227.91 1388
4228.52 1407
4229.14 1409
4229.75 1430
4230.36 1446
4230.98 1483
4231.59 1565
4232.21 1498
4232.82 1546
4233.43 1612
4234.05 1666
4234.66 1714
4235.28 1648
4235.89 1576
4236.51 1486
4237.12 1368
4237.73 1443
4238.35 1420
4238.96 1247
4239.58 1199
4240.19 1196
4240.81 1102
4241.42 1128
4242.04 1118
4242.65 1112
4243.27 1103
4243.88 1037
4244.50 1016
4245.11 1067
4245.73 1145
4246.34 1201
4246.96 1167
4247.57 1102
4248.19 1121
4248.80 1143
4249.42 1107
4250.03 1096
4250.65 1069
4251.26 1088
4251.88 1043
4252.49 1076
4253.11 1121
4253.72 1030
4254.34 1046
4254.96 1039
4255.57 975
4256.19 967
4256.80 976
4257.42 1019
4258.03 985
4258.65 989
4259.27 967
4259.88 1034
4260.50 1056
4261.12 1039
4261.73 961
4262.35 1041
4262.96 1044
4263.58 1015
4264.20 1024
4264.81 1057
4265.43 1083
4266.05 1059
4266.66 1071
4267.28 1045
4267.90 1018
4268.51 1089
4269.13 995
4269.75 952
4270.36 982
4270.98 977
4271.60 1039
4272.21 989
4272.83 1038
4273.45 1052
4274.06 1063
4274.68 1046
4275.30 1026
4275.92 1021
4276.53 970
4277.15 933
4277.77 978
4278.38 997
4279.00 992
4279.62 953
4280.24 966
4280.85 951
4281.47 940
4282.09 959
4282.71 985
4283.32 926
4283.94 953
4284.56 971
4285.18 963
4285.80 923
4286.41 931
4287.03 883
4287.65 960
4288.27 938
4288.89 928
4289.50 900
4290.12 936
4290.74 928
4291.36 937
4291.98 906
4292.60 946
4293.21 952
4293.83 872
4294.45 865
4295.07 867
4295.69 889
4296.31 980
4296.93 968
4297.54 919
4298.16 959
4298.78 955
4299.40 990
4300.02 964
4300.64 907
4301.26 949
4301.88 952
4302.50 976
4303.12 945
4303.73 950
4304.35 948
4304.97 910
4305.59 930
4306.21 978
4306.83 973
4307.45 1020
4308.07 944
4308.69 989
4309.31 963
4309.93 884
4310.55 936
4311.17 990
4311.79 921
4312.41 928
4313.03 947
4313.65 937
4314.27 986
4314.89 926
4315.51 904
4316.13 955
4316.75 958
4317.37 1017
4317.99 1035
4318.61 938
4319.23 951
4319.85 1014
4320.47 1114
4321.09 1082
4321.71 1110
4322.33 1178
4322.95 1170
4323.57 1248
4324.19 1250
4324.81 1275
4325.43 1227
4326.05 1279
4326.68 1180
4327.30 1128
4327.92 1123
4328.54 1105
4329.16 1136
4329.78 1078
4330.40 1054
4331.02 988
4331.64 1034
4332.26 1043
4332.89 1060
4333.51 1097
4334.13 1101
4334.75 1111
4335.37 1220
4335.99 1316
4336.61 1334
4337.24 1354
4337.86 1440
4338.48 1455
4339.10 1414
4339.72 1306
4340.34 1338
4340.97 1285
4341.59 1260
4342.21 1371
4342.83 1370
4343.45 1481
4344.08 1584
4344.70 1659
4345.32 1893
4345.94 1871
4346.57 1951
4347.19 1850
4347.81 1781
4348.43 1729
4349.05 1565
4349.68 1578
4350.30 1492
4350.92 1348
4351.54 1247
4352.17 1270
4352.79 1257
4353.41 1142
4354.04 1103
4354.66 1110
4355.28 1119
4355.90 1103
4356.53 1114
4357.15 1061
4357.77 1014
4358.40 1044
4359.02 1068
4359.64 1075
4360.27 1090
4360.89 1103
4361.51 1071
4362.14 1070
4362.76 1020
4363.38 1040
4364.01 977
4364.63 973
4365.25 991
4365.88 1004
4366.50 1068
4367.12 1003
4367.75 935
4368.37 949
4369.00 964
4369.62 927
4370.24 904
4370.87 889
4371.49 917
4372.12 882
4372.74 895
4373.36 908
4373.99 868
4374.61 898
4375.24 965
4375.86 957
4376.49 956
4377.11 935
4377.73 994
4378.36 993
4378.98 1014
4379.61 1017
4380.23 1014
4380.86 1028
4381.48 1023
4382.11 1015
4382.73 1028
4383.36 1009
4383.98 996
4384.61 1030
4385.23 944
4385.86 907
4386.48 881
4387.11 947
4387.73 880
4388.36 962
4388.98 967
4389.61 936
4390.23 932
4390.86 896
4391.48 870
4392.11 883
4392.74 914
4393.36 921
4393.99 950
4394.61 903
4395.24 880
4395.86 912
4396.49 882
4397.12 934
4397.74 941
4398.37 943
4398.99 944
4399.62 944
4400.25 929
4400.87 922
4401.50 913
4402.12 951
4402.75 940
4403.38 960
4404.00 981
4404.63 963
4405.26 924
4405.88 973
4406.51 1017
4407.14 1047
4407.76 1054
4408.39 1097
4409.02 1009
4409.64 1046
4410.27 1067
4410.90 1015
4411.52 1027
4412.15 990
4412.78 871
4413.40 869
4414.03 897
4414.66 896
4415.29 908
4415.91 947
4416.54 943
4417.17 945
4417.79 902
4418.42 873
4419.05 937
4419.68 868
4420.30 869
4420.93 837
4421.56 784
4422.19 826
4422.81 819
4423.44 750
4424.07 808
4424.70 787
4425.33 827
4425.95 840
4426.58 785
4427.21 842
4427.84 832
4428.47 771
4429.09 840
4429.72 829
4430.35 848
4430.98 850
4431.61 860
4432.23 824
4432.86 867
4433.49 872
4434.12 933
4434.75 894
4435.38 862
4436.01 856
4436.63 840
4437.26 875
4437.89 890
4438.52 846
4439.15 856
4439.78 837
4440.41 788
4441.04 876
4441.67 869
4442.29 857
4442.92 851
4443.55 883
4444.18 917
4444.81 912
4445.44 875
4446.07 925
4446.70 959
4447.33 939
4447.96 928
4448.59 905
4449.22 914
4449.85 960
4450.48 985
4451.11 953
4451.74 936
4452.37 907
4453.00 962
4453.63 863
4454.26 855
4454.89 875
4455.52 931
4456.15 953
4456.78 934
4457.41 878
4458.04 909
4458.67 877
4459.30 904
4459.93 867
4460.56 829
4461.19 807
4461.82 841
4462.45 832
4463.08 767
4463.71 815
4464.34 787
4464.97 807
4465.60 813
4466.23 774
4466.86 836
4467.49 793
4468.12 820
4468.76 853
4469.39 838
4470.02 799
4470.65 813
4471.28 825
4471.91 781
4472.54 774
4473.17 760
4473.80 796
4474.44 875
4475.07 825
4475.70 830
4476.33 793
4476.96 865
4477.59 756
4478.22 749
4478.86 855
4479.49 863
4480.12 869
4480.75 855
4481.38 882
4482.02 841
4482.65 869
4483.28 899
4483.91 887
4484.54 871
4485.18 842
4485.81 913
4486.44 893
4487.07 944
4487.70 883
4488.34 881
4488.97 891
4489.60 874
4490.23 887
4490.87 847
4491.50 770
4492.13 823
4492.76 837
4493.40 817
4494.03 856
4494.66 844
4495.30 807
4495.93 879
4496.56 856
4497.19 829
4497.83 870
4498.46 896
4499.09 918
4499.73 892
4500.36 933
4500.99 935
4501.63 969
4502.26 946
4502.89 961
4503.53 934
4504.16 933
4504.79 955
4505.43 954
4506.06 970
4506.69 972
4507.33 965
4507.96 942
4508.59 913
4509.23 849
4509.86 938
4510.50 943
4511.13 928
4511.76 875
4512.40 851
4513.03 873
4513.67 864
4514.30 841
4514.93 857
4515.57 866
4516.20 828
4516.84 815
4517.47 861
4518.11 848
4518.74 877
4519.37 884
4520.01 817
4520.64 824
4521.28 879
4521.91 902
4522.55 910
4523.18 936
4523.82 940
4524.45 944
4525.09 977
4525.72 1041
4526.36 1084
4526.99 1141
4527.63 1276
4528.26 1343
4528.90 1506
4529.53 1657
4530.17 1737
4530.80 1801
4531.44 1776
4532.07 1849
4532.71 1859
4533.34 1770
4533.98 1757
4534.62 1495
4535.25 1376
4535.89 1342
4536.52 1318
4537.16 1211
4537.79 1102
4538.43 1071
4539.07 1087
4539.70 1010
4540.34 966
4540.97 978
4541.61 922
4542.25 913
4542.88 879
4543.52 874
4544.15 905
4544.79 926
4545.43 905
4546.06 868
4546.70 859
4547.34 881
4547.97 887
4548.61 860
4549.25 881
4549.88 842
4550.52 900
4551.16 923
4551.79 903
4552.43 902
4553.07 922
4553.70 928
4554.34 888
4554.98 869
4555.61 897
4556.25 868
4556.89 802
4557.53 872
4558.16 875
4558.80 878
4559.44 875
4560.07 842
4560.71 930
4561.35 908
4561.99 855
4562.62 836
4563.26 878
4563.90 863
4564.54 910
4565.18 923
4565.81 884
4566.45 900
4567.09 928
4567.73 865
4568.36 935
4569.00 927
4569.64 905
4570.28 912
4570.92 926
4571.55 907
4572.19 917
4572.83 901
4573.47 864
4574.11 894
4574.75 912
4575.38 837
4576.02 860
4576.66 870
4577.30 826
4577.94 865
4578.58 926
4579.22 892
4579.85 882
4580.49 908
4581.13 857
4581.77 848
4582.41 870
4583.05 944
4583.69 952
4584.33 921
4584.97 860
4585.61 904
4586.24 954
4586.88 902
4587.52 849
4588.16 880
4588.80 895
4589.44 931
4590.08 1028
4590.72 1047
4591.36 1045
4592.00 1038
4592.64 1046
4593.28 990
4593.92 956
4594.56 882
4595.20 866
4595.84 908
4596.48 828
4597.12 878
4597.76 880
4598.40 862
4599.04 923
4599.68 842
4600.32 861
4600.96 862
4601.60 883
4602.24 871
4602.88 865
4603.52 897
4604.16 921
4604.80 915
4605.44 910
4606.08 885
4606.72 931
4607.36 953
4608.00 964
4608.64 958
4609.28 962
4609.93 938
4610.57 910
4611.21 943
4611.85 886
4612.49 848
4613.13 908
4613.77 878
4614.41 840
4615.05 877
4615.69 843
4616.34 800
4616.98 835
4617.62 858
4618.26 804
4618.90 862
4619.54 868
4620.18 840
4620.83 830
4621.47 909
4622.11 879
4622.75 870
4623.39 853
4624.03 862
4624.68 862
4625.32 884
4625.96 878
4626.60 851
4627.24 843
4627.89 869
4628.53 870
4629.17 864
4629.81 834
4630.45 856
4631.10 864
4631.74 848
4632.38 900
4633.02 936
4633.67 985
4634.31 973
4634.95 946
4635.59 953
4636.24 948
4636.88 986
4637.52 1064
4638.17 1029
4638.81 1001
4639.45 1078
4640.09 1000
4640.74 929
4641.38 930
4642.02 958
4642.67 927
4643.31 972
4643.95 888
4644.60 855
4645.24 922
4645.88 925
4646.53 993
4647.17 1045
4647.81 1066
4648.46 1084
4649.10 1153
4649.74 1124
4650.39 1191
4651.03 1314
4651.67 1347
4652.32 1400
4652.96 1405
4653.61 1364
4654.25 1276
4654.89 1203
4655.54 1148
4656.18 1125
4656.83 1070
4657.47 1050
4658.11 1047
4658.76 1030
4659.40 920
4660.05 927
4660.69 883
4661.33 909
4661.98 797
4662.62 853
4663.27 859
4663.91 804
4664.56 782
4665.20 786
4665.85 844
4666.49 819
4667.14 767
4667.78 763
4668.43 799
4669.07 833
4669.72 805
4670.36 805
4671.01 847
4671.65 806
4672.30 863
4672.94 834
4673.59 841
4674.23 820
4674.88 826
4675.52 789
4676.17 815
4676.81 879
4677.46 840
4678.10 832
4678.75 853
4679.40 977
4680.04 894
4680.69 922
4681.33 894
4681.98 888
4682.62 858
4683.27 875
4683.92 826
4684.56 870
4685.21 882
4685.85 900
4686.50 879
4687.15 855
4687.79 877
4688.44 855
4689.09 916
4689.73 917
4690.38 909
4691.02 857
4691.67 814
4692.32 872
4692.96 891
4693.61 864
4694.26 853
4694.90 879
4695.55 875
4696.20 867
4696.84 844
4697.49 829
4698.14 876
4698.78 911
4699.43 877
4700.08 885
4700.73 839
4701.37 883
4702.02 922
4702.67 846
4703.31 784
4703.96 848
4704.61 844
4705.26 838
4705.90 840
4706.55 816
4707.20 831
4707.85 826
4708.49 816
4709.14 804
4709.79 831
4710.44 870
4711.09 845
4711.73 773
4712.38 842
4713.03 842
4713.68 764
4714.33 782
4714.97 850
4715.62 883
4716.27 905
4716.92 873
4717.57 854
4718.21 861
4718.86 870
4719.51 908
4720.16 965
4720.81 909
4721.46 937
4722.11 966
4722.75 950
4723.40 936
4724.05 885
4724.70 922
4725.35 957
4726.00 964
4726.65 948
4727.30 892
4727.94 902
4728.59 930
4729.24 971
4729.89 946
4730.54 908
4731.19 832
4731.84 871
4732.49 812
4733.14 826
4733.79 793
4734.44 794
4735.09 870
4735.74 854
4736.38 779
4737.03 826
4737.68 830
4738.33 783
4738.98 897
4739.63 913
4740.28 804
4740.93 858
4741.58 903
4742.23 908
4742.88 842
4743.53 820
4744.18 775
4744.83 848
4745.48 888
4746.13 844
4746.78 881
4747.43 921
4748.08 876
4748.73 964
4749.39 980
4750.04 1043
4750.69 1071
4751.34 1029
4751.99 994
4752.64 1042
4753.29 1009
4753.94 987
4754.59 1050
4755.24 1046
4755.89 936
4756.54 896
4757.19 947
4757.84 935
4758.50 925
4759.15 923
4759.80 938
4760.45 821
4761.10 854
4761.75 909
4762.40 935
4763.05 892
4763.71 883
4764.36 967
4765.01 1035
4765.66 1095
4766.31 1095
4766.96 1121
4767.62 1068
4768.27 1068
4768.92 1070
4769.57 989
4770.22 1020
4770.87 979
4771.53 910
4772.18 898
4772.83 839
4773.48 882
4774.13 892
4774.79 803
4775.44 819
4776.09 880
4776.74 835
4777.40 876
4778.05 908
4778.70 944
4779.35 908
4780.01 922
4780.66 929
4781.31 848
4781.96 942
4782.62 931
4783.27 850
4783.92 884
4784.57 913
4785.23 864
4785.88 806
4786.53 825
4787.19 840
4787.84 851
4788.49 868
4789.15 852
4789.80 884
4790.45 818
4791.11 811
4791.76 876
4792.41 905
4793.07 884
4793.72 830
4794.37 808
4795.03 857
4795.68 844
4796.33 824
4796.99 783
4797.64 821
4798.29 852
4798.95 835
4799.60 845
4800.26 798
4800.91 877
4801.56 853
4802.22 893
4802.87 869
4803.53 853
4804.18 796
4804.83 797
4805.49 836
4806.14 891
4806.80 894
4807.45 847
4808.11 866
4808.76 799
4809.42 877
4810.07 852
4810.72 822
4811.38 885
4812.03 866
4812.69 889
4813.34 931
4814.00 908
4814.65 827
4815.31 879
4815.96 892
4816.62 910
4817.27 944
4817.93 972
4818.58 970
4819.24 1011
4819.89 981
4820.55 1000
4821.20 1033
4821.86 1007
4822.52 1029
4823.17 1025
4823.83 1072
4824.48 1079
4825.14 1070
4825.79 1103
4826.45 1031
4827.10 1075
4827.76 1091
4828.42 1009
4829.07 986
4829.73 1002
4830.38 997
4831.04 994
4831.70 989
4832.35 1094
4833.01 1130
4833.66 1181
4834.32 1234
4834.98 1296
4835.63 1311
4836.29 1304
4836.95 1326
4837.60 1437
4838.26 1389
4838.92 1295
4839.57 1297
4840.23 1323
4840.89 1258
4841.54 1153
4842.20 1161
4842.86 1173
4843.51 1184
4844.17 1184
4844.83 1144
4845.48 1090
4846.14 1071
4846.80 1114
4847.45 1192
4848.11 1138
4848.77 1161
4849.43 1156
4850.08 1165
4850.74 1189
4851.40 1212
4852.06 1177
4852.71 1186
4853.37 1174
4854.03 1181
4854.69 1240
4855.34 1259
4856.00 1293
4856.66 1400
4857.32 1410
4857.97 1396
4858.63 1423
4859.29 1489
4859.95 1399
4860.61 1359
4861.26 1355
4861.92 1254
4862.58 1315
4863.24 1292
4863.90 1257
4864.55 1368
4865.21 1313
4865.87 1243
4866.53 1316
4867.19 1305
4867.85 1232
4868.51 1228
4869.16 1307
4869.82 1254
4870.48 1248
4871.14 1217
4871.80 1175
4872.46 1183
4873.12 1198
4873.78 1265
4874.43 1221
4875.09 1126
4875.75 1092
4876.41 1113
4877.07 1161
4877.73 1173
4878.39 1043
4879.05 1101
4879.71 1140
4880.37 1109
4881.03 1065
4881.69 1025
4882.34 1022
4883.00 1012
4883.66 968
4884.32 955
4884.98 960
4885.64 970
4886.30 990
4886.96 997
4887.62 999
4888.28 1021
4888.94 1048
4889.60 1060
4890.26 1071
4890.92 1118
4891.58 1146
4892.24 1084
4892.90 1089
4893.56 1035
4894.22 1041
4894.88 1107
4895.54 972
4896.20 951
4896.86 999
4897.52 959
4898.19 972
4898.85 992
4899.51 986
4900.17 915
4900.83 912
4901.49 907
4902.15 920
4902.81 961
4903.47 915
4904.13 895
4904.79 886
4905.45 893
4906.12 909
4906.78 924
4907.44 846
4908.10 853
4908.76 849
4909.42 804
4910.08 826
4910.74 885
4911.41 870
4912.07 856
4912.73 827
4913.39 828
4914.05 838
4914.71 829
4915.38 832
4916.04 855
4916.70 866
4917.36 798
4918.02 781
4918.68 819
4919.35 821
4920.01 752
4920.67 814
4921.33 857
4921.99 818
4922.66 801
4923.32 823
4923.98 858
4924.64 794
4925.31 792
4925.97 824
4926.63 775
4927.29 754
4927.96 785
4928.62 852
4929.28 843
4929.94 836
4930.61 790
4931.27 833
4931.93 857
4932.59 912
4933.26 839
4933.92 834
4934.58 842
4935.25 914
4935.91 831
4936.57 817
4937.24 807
4937.90 844
4938.56 835
4939.23 819
4939.89 877
4940.55 828
4941.22 795
4941.88 785
4942.54 849
4943.21 847
4943.87 778
4944.53 776
4945.20 826
4945.86 773
4946.52 763
4947.19 796
4947.85 739
4948.52 805
4949.18 752
4949.84 731
4950.51 759
4951.17 789
4951.84 759
4952.50 731
4953.17 741
4953.83 745
4954.49 800
4955.16 752
4955.82 779
4956.49 729
4957.15 763
4957.82 801
4958.48 827
4959.15 751
4959.81 741
4960.47 769
4961.14 788
4961.80 761
4962.47 815
4963.13 802
4963.80 843
4964.46 832
4965.13 835
4965.79 837
4966.46 821
4967.12 890
4967.79 801
4968.45 838
4969.12 779
4969.79 741
4970.45 767
4971.12 770
4971.78 753
4972.45 772
4973.11 806
4973.78 826
4974.44 836
4975.11 832
4975.78 801
4976.44 791
4977.11 770
4977.77 789
4978.44 839
4979.11 794
4979.77 782
4980.44 806
4981.10 883
4981.77 767
4982.44 860
4983.10 850
4983.77 888
4984.43 841
4985.10 918
4985.77 920
4986.43 881
4987.10 856
4987.77 825
4988.43 768
4989.10 789
4989.77 800
4990.43 873
4991.10 840
4991.77 768
4992.43 774
4993.10 828
4993.77 774
4994.43 750
4995.10 725
4995.77 727
4996.44 736
4997.10 767
4997.77 809
4998.44 777
4999.10 734
4999.77 703
5000.44 800
5001.11 738
5001.77 760
5002.44 780
5003.11 799
5003.78 771
5004.44 809
5005.11 825
5005.78 818
5006.45 845
5007.12 882
5007.78 836
5008.45 826
5009.12 864
5009.79 832
5010.46 911
5011.12 764
5011.79 790
5012.46 841
5013.13 843
5013.80 802
5014.47 828
5015.13 869
5015.80 842
5016.47 873
5017.14 863
5017.81 941
5018.48 1052
5019.14 1085
5019.81 1218
5020.48 1317
5021.15 1338
5021.82 1486
5022.49 1536
5023.16 1510
5023.83 1389
5024.50 1434
5025.16 1431
5025.83 1239
5026.50 1197
5027.17 1111
5027.84 1000
5028.51 1019
5029.18 948
5029.85 893
5030.52 880
5031.19 854
5031.86 837
5032.53 835
5033.20 782
5033.87 802
5034.54 789
5035.21 856
5035.88 779
5036.54 774
5037.21 792
5037.88 797
5038.55 782
5039.22 742
5039.89 774
5040.56 714
5041.23 748
5041.90 765
5042.58 752
5043.25 752
5043.92 751
5044.59 762
5045.26 800
5045.93 777
5046.60 827
5047.27 791
5047.94 770
5048.61 782
5049.28 822
5049.95 773
5050.62 764
5051.29 765
5051.96 837
5052.63 807
5053.30 793
5053.98 787
5054.65 766
5055.32 753
5055.99 766
5056.66 735
5057.33 777
5058.00 812
5058.67 748
5059.34 745
5060.02 789
5060.69 821
5061.36 767
5062.03 825
5062.70 818
5063.37 812
5064.04 773
5064.72 743
5065.39 764
5066.06 825
5066.73 762
5067.40 766
5068.08 771
5068.75 744
5069.42 765
5070.09 750
5070.76 767
5071.44 783
5072.11 747
5072.78 771
5073.45 720
5074.12 797
5074.80 810
5075.47 790
5076.14 789
5076.81 806
5077.49 814
5078.16 869
5078.83 818
5079.50 815
5080.18 900
5080.85 878
5081.52 847
5082.20 820
5082.87 837
5083.54 774
5084.21 810
5084.89 784
5085.56 740
5086.23 798
5086.91 832
5087.58 912
5088.25 896
5088.93 905
5089.60 972
5090.27 927
5090.95 964
5091.62 994
5092.29 955
5092.97 938
5093.64 922
5094.31 866
5094.99 873
5095.66 819
5096.34 869
5097.01 814
5097.68 837
5098.36 852
5099.03 826
5099.70 835
5100.38 846
5101.05 891
5101.73 804
5102.40 850
5103.08 860
5103.75 822
5104.42 905
5105.10 905
5105.77 834
5106.45 865
5107.12 870
5107.80 850
5108.47 805
5109.15 802
5109.82 762
5110.49 826
5111.17 808
5111.84 781
5112.52 757
5113.19 774
5113.87 706
5114.54 704
5115.22 837
5115.89 790
5116.57 767
5117.24 803
5117.92 793
5118.59 852
5119.27 852
5119.94 888
5120.62 869
5121.30 847
5121.97 821
5122.65 824
5123.32 828
5124.00 781
5124.67 788
5125.35 770
5126.02 749
5126.70 785
5127.38 780
5128.05 785
5128.73 771
5129.40 761
5130.08 785
5130.76 788
5131.43 776
5132.11 750
5132.78 760
5133.46 770
5134.14 771
5134.81 784
5135.49 764
5136.17 726
5136.84 758
5137.52 712
5138.20 780
5138.87 795
5139.55 793
5140.22 763
5140.90 734
5141.58 795
5142.26 722
5142.93 729
5143.61 741
5144.29 703
5144.96 721
5145.64 749
5146.32 681
5146.99 702
5147.67 734
5148.35 699
5149.03 750
5149.70 729
5150.38 724
5151.06 752
5151.73 764
5152.41 725
5153.09 732
5153.77 745
5154.44 714
5155.12 711
5155.80 690
5156.48 711
5157.16 742
5157.83 740
5158.51 679
5159.19 695
5159.87 671
5160.55 718
5161.22 712
5161.90 676
5162.58 722
5163.26 669
5163.94 684
5164.61 747
5165.29 736
5165.97 709
5166.65 730
5167.33 740
5168.01 782
5168.68 724
5169.36 749
5170.04 766
5170.72 716
5171.40 776
5172.08 705
5172.76 715
5173.44 712
5174.11 710
5174.79 748
5175.47 688
5176.15 693
5176.83 746
5177.51 729
5178.19 702
5178.87 754
5179.55 761
5180.23 726
5180.91 768
5181.58 766
5182.26 708
5182.94 714
5183.62 734
5184.30 684
5184.98 667
5185.66 655
5186.34 649
5187.02 676
5187.70 673
5188.38 646
5189.06 673
5189.74 702
5190.42 689
5191.10 672
5191.78 743
5192.46 725
5193.14 754
5193.82 712
5194.50 696
5195.18 685
5195.86 663
5196.54 700
5197.22 663
5197.90 668
5198.58 714
5199.26 730
5199.94 760
5200.63 729
5201.31 658
5201.99 709
5202.67 706
5203.35 698
5204.03 695
5204.71 699
5205.39 725
5206.07 701
5206.75 752
5207.43 787
5208.11 818
5208.80 744
5209.48 746
5210.16 759
5210.84 749
5211.52 791
5212.20 775
5212.88 762
5213.57 744
5214.25 794
5214.93 786
5215.61 760
5216.29 798
5216.97 830
5217.66 770
5218.34 759
5219.02 713
5219.70 778
5220.38 754
5221.06 727
5221.75 723
5222.43 759
5223.11 763
5223.79 725
5224.47 700
5225.16 709
5225.84 703
5226.52 716
5227.20 724
5227.89 699
5228.57 715
5229.25 690
5229.93 689
5230.62 705
5231.30 699
5231.98 663
5232.66 703
5233.35 701
5234.03 724
5234.71 689
5235.40 754
5236.08 792
5236.76 770
5237.44 803
5238.13 757
5238.81 807
5239.49 803
5240.18 802
5240.86 823
5241.54 789
5242.23 769
5242.91 743
5243.59 697
5244.28 733
5244.96 747
5245.64 739
5246.33 738
5247.01 760
5247.70 784
5248.38 719
5249.06 748
5249.75 755
5250.43 769
5251.11 733
5251.80 716
5252.48 718
5253.17 741
5253.85 694
5254.53 706
5255.22 751
5255.90 752
5256.59 727
5257.27 682
5257.96 686
5258.64 732
5259.32 734
5260.01 768
5260.69 752
5261.38 766
5262.06 802
5262.75 803
5263.43 819
5264.12 767
5264.80 780
5265.49 747
5266.17 777
5266.86 785
5267.54 787
5268.23 826
5268.91 755
5269.60 772
5270.28 733
5270.97 742
5271.65 763
5272.34 755
5273.02 730
5273.71 777
5274.39 777
5275.08 795
5275.76 774
5276.45 757
5277.14 794
5277.82 792
5278.51 848
5279.19 805
5279.88 824
5280.56 834
5281.25 884
5281.94 829
5282.62 875
5283.31 859
5283.99 877
5284.68 834
5285.37 737
5286.05 751
5286.74 787
5287.43 765
5288.11 752
5288.80 779
5289.48 765
5290.17 761
5290.86 749
5291.54 761
5292.23 724
5292.92 757
5293.60 770
5294.29 764
5294.98 807
5295.66 825
5296.35 817
5297.04 763
5297.72 771
5298.41 784
5299.10 752
5299.79 858
5300.47 792
5301.16 750
5301.85 826
5302.53 823
5303.22 824
5303.91 812
5304.60 782
5305.28 762
5305.97 776
5306.66 805
5307.35 794
5308.03 799
5308.72 799
5309.41 821
5310.10 797
5310.78 804
5311.47 828
5312.16 835
5312.85 794
5313.54 809
5314.22 818
5314.91 808
5315.60 798
5316.29 812
5316.98 822
5317.66 799
5318.35 884
5319.04 895
5319.73 927
5320.42 959
5321.11 950
5321.80 926
5322.48 910
5323.17 900
5323.86 882
5324.55 882
5325.24 893
5325.93 808
5326.62 834
5327.30 895
5327.99 886
5328.68 842
5329.37 826
5330.06 874
5330.75 870
5331.44 834
5332.13 835
5332.82 857
5333.51 837
5334.20 847
5334.88 840
5335.57 861
5336.26 894
5336.95 859
5337.64 847
5338.33 884
5339.02 913
5339.71 954
5340.40 960
5341.09 980
5341.78 977
5342.47 1051
5343.16 998
5343.85 1041
5344.54 1012
5345.23 1077
5345.92 1084
5346.61 1191
5347.30 1352
5347.99 1321
5348.68 1522
5349.37 1610
5350.06 1732
5350.75 1798
5351.44 1863
5352.13 1790
5352.82 1682
5353.51 1601
5354.20 1484
5354.90 1377
5355.59 1297
5356.28 1144
5356.97 1059
5357.66 998
5358.35 938
5359.04 920
5359.73 924
5360.42 844
5361.11 844
5361.80 832
5362.49 773
5363.19 795
5363.88 811
5364.57 823
5365.26 803
5365.95 736
5366.64 792
5367.33 804
5368.03 838
5368.72 813
5369.41 758
5370.10 754
5370.79 663
5371.48 736
5372.18 722
5372.87 679
5373.56 747
5374.25 712
5374.94 785
5375.63 771
5376.33 827
5377.02 766
5377.71 756
5378.40 829
5379.10 834
5379.79 812
5380.48 750
5381.17 737
5381.86 727
5382.56 730
5383.25 768
5383.94 847
5384.63 753
5385.33 757
5386.02 789
5386.71 834
5387.40 906
5388.10 875
5388.79 862
5389.48 889
5390.18 899
5390.87 898
5391.56 900
5392.26 888
5392.95 896
5393.64 894
5394.33 848
5395.03 766
5395.72 830
5396.41 820
5397.11 782
5397.80 795
5398.49 802
5399.19 744
5399.88 807
5400.58 802
5401.27 806
5401.96 768
5402.66 814
5403.35 821
5404.04 841
5404.74 810
5405.43 780
5406.13 828
5406.82 814
5407.51 746
5408.21 754
5408.90 771
5409.60 786
5410.29 827
5410.98 800
5411.68 735
5412.37 764
5413.07 714
5413.76 790
5414.46 829
5415.15 797
5415.84 754
5416.54 799
5417.23 778
5417.93 775
5418.62 796
5419.32 810
5420.01 806
5420.71 749
5421.40 766
5422.10 809
5422.79 835
5423.49 803
5424.18 785
5424.88 775
5425.57 763
5426.27 763
5426.96 762
5427.66 790
5428.35 750
5429.05 761
5429.74 717
5430.44 737
5431.14 785
5431.83 819
5432.53 801
5433.22 770
5433.92 788
5434.61 807
5435.31 852
5436.01 819
5436.70 819
5437.40 814
5438.09 889
5438.79 848
5439.49 752
5440.18 774
5440.88 823
5441.57 813
5442.27 816
5442.97 868
5443.66 919
5444.36 913
5445.06 909
5445.75 941
5446.45 985
5447.15 1014
5447.84 1017
5448.54 998
5449.24 1001
5449.93 1043
5450.63 982
5451.33 1008
5452.02 934
5452.72 894
5453.42 891
5454.11 869
5454.81 815
5455.51 807
5456.20 830
5456.90 828
5457.60 818
5458.30 808
5458.99 861
5459.69 817
5460.39 861
5461.09 864
5461.78 830
5462.48 832
5463.18 871
5463.88 904
5464.57 885
5465.27 867
5465.97 873
5466.67 911
5467.36 914
5468.06 907
5468.76 905
5469.46 902
5470.16 991
5470.85 960
5471.55 981
5472.25 1007
5472.95 993
5473.65 1003
5474.35 986
5475.04 978
5475.74 1061
5476.44 1133
5477.14 1084
5477.84 1084
5478.54 1131
5479.23 1251
5479.93 1266
5480.63 1319
5481.33 1355
5482.03 1314
5482.73 1239
5483.43 1151
5484.13 1153
5484.83 1148
5485.52 1066
5486.22 1060
5486.92 1075
5487.62 1053
5488.32 1060
5489.02 1087
5489.72 1060
5490.42 1114
5491.12 1074
5491.82 1220
5492.52 1176
5493.22 1166
5493.92 1139
5494.62 1175
5495.31 1129
5496.01 1210
5496.71 1275
5497.41 1394
5498.11 1472
5498.81 1567
5499.51 1646
5500.21 1791
5500.91 1854
5501.61 1873
5502.31 1849
5503.01 1650
5503.71 1568
5504.41 1484
5505.11 1315
5505.81 1189
5506.51 1265
5507.22 1189
5507.92 1145
5508.62 1079
5509.32 1086
5510.02 1053
5510.72 1056
5511.42 1020
5512.12 1039
5512.82 1020
5513.52 1036
5514.22 1022
5514.92 1068
5515.62 1099
5516.32 1086
5517.03 1069
5517.73 1008
5518.43 1028
5519.13 999
5519.83 1012
5520.53 1000
5521.23 1067
5521.93 935
5522.63 867
5523.34 879
5524.04 945
5524.74 898
5525.44 894
5526.14 893
5526.84 851
5527.55 905
5528.25 921
5528.95 838
5529.65 823
5530.35 871
5531.05 858
5531.76 857
5532.46 819
5533.16 854
5533.86 861
5534.56 819
5535.27 849
5535.97 874
5536.67 822
5537.37 818
5538.08 812
5538.78 793
5539.48 787
5540.18 797
5540.89 818
5541.59 786
5542.29 827
5542.99 855
5543.70 833
5544.40 892
5545.10 870
5545.80 909
5546.51 892
5547.21 920
5547.91 947
5548.62 847
5549.32 861
5550.02 824
5550.73 797
5551.43 856
5552.13 853
5552.84 871
5553.54 825
5554.24 763
5554.95 786
5555.65 831
5556.35 826
5557.06 802
5557.76 779
5558.46 801
5559.17 720
5559.87 767
5560.57 841
5561.28 757
5561.98 818
5562.69 791
5563.39 796
5564.09 782
5564.80 827
5565.50 904
5566.21 813
5566.91 798
5567.61 773
5568.32 822
5569.02 815
5569.73 834
5570.43 822
5571.14 808
5571.84 779
5572.54 790
5573.25 782
5573.95 836
5574.66 803
5575.36 838
5576.07 832
5576.77 864
5577.48 881
5578.18 857
5578.89 801
5579.59 818
5580.30 825
5581.00 821
5581.71 854
5582.41 822
5583.12 791
5583.82 735
5584.53 744
5585.23 760
5585.94 746
5586.64 770
5587.35 762
5588.06 788
5588.76 802
5589.47 728
5590.17 685
5590.88 724
5591.58 752
5592.29 731
5592.99 698
5593.70 765
5594.41 697
5595.11 722
5595.82 699
5596.52 674
5597.23 724
5597.94 708
5598.64 741
5599.35 727
5600.06 700
5600.76 697
5601.47 709
5602.17 703
5602.88 701
5603.59 668
5604.29 763
5605.00 733
5605.71 724
5606.41 715
5607.12 694
5607.83 727
5608.53 759
5609.24 726
5609.95 723
5610.65 750
5611.36 749
5612.07 705
5612.78 649
5613.48 710
5614.19 715
5614.90 729
5615.60 704
5616.31 715
5617.02 675
5617.73 734
5618.43 750
5619.14 712
5619.85 718
5620.56 716
5621.26 703
5621.97 689
5622.68 727
5623.39 712
5624.09 731
5624.80 747
5625.51 746
5626.22 717
5626.93 745
5627.63 676
5628.34 737
5629.05 743
5629.76 683
5630.47 678
5631.17 719
5631.88 751
5632.59 736
5633.30 747
5634.01 739
5634.72 712
5635.42 688
5636.13 672
5636.84 735
5637.55 698
5638.26 749
5638.97 767
5639.68 833
5640.39 762
5641.09 802
5641.80 792
5642.51 837
5643.22 764
5643.93 787
5644.64 811
5645.35 755
5646.06 788
5646.77 834
5647.48 792
5648.19 765
5648.89 772
5649.60 793
5650.31 788
5651.02 815
5651.73 742
5652.44 750
5653.15 781
5653.86 807
5654.57 837
5655.28 809
5655.99 783
5656.70 837
5657.41 888
5658.12 825
5658.83 817
5659.54 823
5660.25 888
5660.96 846
5661.67 813
5662.38 761
5663.09 840
5663.80 869
5664.51 828
5665.22 747
5665.93 793
5666.64 764
5667.35 795
5668.06 812
5668.77 786
5669.48 764
5670.19 803
5670.91 795
5671.62 749
5672.33 843
5673.04 787
5673.75 841
5674.46 890
5675.17 756
5675.88 800
5676.59 792
5677.30 782
5678.01 756
5678.73 686
5679.44 748
5680.15 739
5680.86 754
5681.57 787
5682.28 769
5682.99 817
5683.71 814
5684.42 801
5685.13 806
5685.84 817
5686.55 747
5687.26 772
5687.98 788
5688.69 795
5689.40 754
5690.11 749
5690.82 728
5691.54 742
5692.25 741
5692.96 778
5693.67 788
5694.38 729
5695.10 760
5695.81 721
5696.52 709
5697.23 677
5697.95 691
5698.66 731
5699.37 716
5700.08 710
5700.80 737
5701.51 725
5702.22 687
5702.93 716
5703.65 727
5704.36 721
5705.07 718
5705.78 755
5706.50 733
5707.21 733
5707.92 739
5708.64 728
5709.35 720
5710.06 719
5710.78 738
5711.49 683
5712.20 691
5712.92 750
5713.63 722
5714.34 710
5715.06 703
5715.77 731
5716.48 734
5717.20 780
5717.91 743
5718.62 715
5719.34 752
5720.05 731
5720.77 790
5721.48 783
5722.19 779
5722.91 747
5723.62 676
5724.33 773
5725.05 789
5725.76 841
5726.48 842
5727.19 839
5727.91 877
5728.62 922
5729.33 937
5730.05 927
5730.76 953
5731.48 1002
5732.19 951
5732.91 857
5733.62 870
5734.34 883
5735.05 825
5735.77 814
5736.48 783
5737.20 760
5737.91 802
5738.63 742
5739.34 774
5740.06 789
5740.77 736
5741.49 777
5742.20 759
5742.92 790
5743.63 756
5744.35 742
5745.06 770
5745.78 789
5746.49 777
5747.21 741
5747.92 779
5748.64 839
5749.35 845
5750.07 866
5750.79 823
5751.50 808
5752.22 897
5752.93 942
5753.65 995
5754.36 943
5755.08 982
5755.80 982
5756.51 946
5757.23 947
5757.95 954
5758.66 930
5759.38 939
5760.09 883
5760.81 890
5761.53 821
5762.24 817
5762.96 846
5763.68 838
5764.39 893
5765.11 864
5765.83 872
5766.54 852
5767.26 803
5767.98 813
5768.69 857
5769.41 858
5770.13 877
5770.84 802
5771.56 835
5772.28 802
5772.99 816
5773.71 830
5774.43 858
5775.15 898
5775.86 906
5776.58 884
5777.30 839
5778.01 876
5778.73 867
5779.45 927
5780.17 902
5780.88 914
5781.60 883
5782.32 885
5783.04 928
5783.76 982
5784.47 915
5785.19 888
5785.91 925
5786.63 921
5787.34 941
5788.06 934
5788.78 954
5789.50 985
5790.22 1035
5790.94 1056
5791.65 1093
5792.37 1080
5793.09 1096
5793.81 1122
5794.53 1151
5795.25 1205
5795.96 1362
5796.68 1439
5797.40 1598
5798.12 1918
5798.84 2215
5799.56 2514
5800.28 2663
5800.99 2808
5801.71 2628
5802.43 2391
5803.15 2281
5803.87 2074
5804.59 1829
5805.31 1696
5806.03 1536
5806.75 1438
5807.47 1315
5808.18 1269
5808.90 1266
5809.62 1227
5810.34 1196
5811.06 1246
5811.78 1224
5812.50 1271
5813.22 1253
5813.94 1228
5814.66 1243
5815.38 1265
5816.10 1253
5816.82 1224
5817.54 1199
5818.26 1143
5818.98 1134
5819.70 1150
5820.42 1095
5821.14 1103
5821.86 1118
5822.58 1016
5823.30 1017
5824.02 989
5824.74 955
5825.46 993
5826.18 982
5826.90 943
5827.62 976
5828.34 1000
5829.06 969
5829.78 927
5830.50 1000
5831.22 998
5831.95 971
5832.67 986
5833.39 1001
5834.11 902
5834.83 943
5835.55 971
5836.27 965
5836.99 1016
5837.71 1004
5838.43 920
5839.15 954
5839.88 957
5840.60 953
5841.32 986
5842.04 947
5842.76 976
5843.48 896
5844.20 867
5844.93 932
5845.65 891
5846.37 859
5847.09 865
5847.81 916
5848.53 885
5849.26 854
5849.98 813
5850.70 875
5851.42 902
5852.14 931
5852.87 964
5853.59 861
5854.31 860
5855.03 885
5855.75 904
5856.48 838
5857.20 891
5857.92 878
5858.64 912
5859.37 874
5860.09 849
5860.81 854
5861.53 842
5862.26 850
5862.98 814
5863.70 862
5864.42 835
5865.15 840
5865.87 827
5866.59 849
5867.31 831
5868.04 832
5868.76 870
5869.48 847
5870.21 840
5870.93 837
5871.65 857
5872.38 851
5873.10 892
5873.82 895
5874.55 900
5875.27 911
5875.99 929
5876.72 896
5877.44 920
5878.16 895
5878.89 931
5879.61 995
5880.33 923
5881.06 926
5881.78 927
5882.51 945
5883.23 928
5883.95 971
5884.68 998
5885.40 992
5886.13 964
5886.85 932
5887.57 927
5888.30 967
5889.02 937
5889.75 897
5890.47 928
5891.20 893
5891.92 896
5892.64 911
5893.37 882
5894.09 945
5894.82 910
5895.54 932
5896.27 915
5896.99 866
5897.72 847
5898.44 901
5899.17 886
5899.89 876
5900.62 915
5901.34 887
5902.07 838
5902.79 876
5903.52 863
5904.24 935
5904.97 930
5905.69 903
5906.42 867
5907.14 957
5907.87 930
5908.59 914
5909.32 876
5910.04 958
5910.77 952
5911.50 924
5912.22 935
5912.95 914
5913.67 849
5914.40 949
5915.12 967
5915.85 972
5916.58 945
5917.30 980
5918.03 1007
5918.75 975
5919.48 980
5920.21 984
5920.93 950
5921.66 975
5922.39 1057
5923.11 1072
5923.84 1060
5924.56 1014
5925.29 1073
5926.02 1077
5926.74 1069
5927.47 1102
5928.20 1122
5928.92 1121
5929.65 1103
5930.38 1118
5931.10 1184
5931.83 1152
5932.56 1180
5933.28 1197
5934.01 1141
5934.74 1156
5935.47 1248
5936.19 1303
5936.92 1303
5937.65 1321
5938.37 1334
5939.10 1337
5939.83 1335
5940.56 1340
5941.28 1398
5942.01 1364
5942.74 1410
5943.47 1360
5944.19 1402
5944.92 1399
5945.65 1377
5946.38 1422
5947.11 1415
5947.83 1478
5948.56 1523
5949.29 1523
5950.02 1662
5950.74 1688
5951.47 1737
5952.20 1747
5952.93 1842
5953.66 1720
5954.39 1756
5955.11 1793
5955.84 1712
5956.57 1796
5957.30 1737
5958.03 1771
5958.76 1769
5959.48 1821
5960.21 1797
5960.94 1864
5961.67 1813
5962.40 1815
5963.13 1911
5963.86 1936
5964.59 2025
5965.31 2168
5966.04 2257
5966.77 2283
5967.50 2351
5968.23 2363
5968.96 2379
5969.69 2362
5970.42 2361
5971.15 2271
5971.88 2296
5972.61 2284
5973.34 2271
5974.06 2222
5974.79 2160
5975.52 2165
5976.25 2227
5976.98 2266
5977.71 2365
5978.44 2286
5979.17 2446
5979.90 2570
5980.63 2574
5981.36 2594
5982.09 2699
5982.82 2720
5983.55 2608
5984.28 2724
5985.01 2699
5985.74 2653
5986.47 2681
5987.20 2662
5987.93 2672
5988.66 2716
5989.39 2666
5990.12 2661
5990.85 2729
5991.58 2757
5992.32 2705
5993.05 2832
5993.78 2946
5994.51 2912
5995.24 2895
5995.97 3013
5996.70 2977
5997.43 3021
5998.16 3061
5998.89 3176
5999.62 3105
6000.35 3013
6001.09 2985
6001.82 2916
6002.55 2906
6003.28 2972
6004.01 2893
6004.74 2838
6005.47 2803
6006.20 2942
6006.94 3126
6007.67 3433
6008.40 3726
6009.13 4437
6009.86 5205
6010.59 6025
6011.33 7202
6012.06 8340
6012.79 8996
6013.52 9503
6014.25 9681
6014.98 9542
6015.72 9179
6016.45 8346
6017.18 7380
6017.91 6471
6018.64 5618
6019.38 4813
6020.11 4137
6020.84 3635
6021.57 3226
6022.31 2877
6023.04 2717
6023.77 2451
6024.50 2312
6025.24 2267
6025.97 2170
6026.70 2116
6027.43 2025
6028.17 1945
6028.90 1922
6029.63 1856
6030.37 1882
6031.10 1832
6031.83 1759
6032.56 1722
6033.30 1764
6034.03 1727
6034.76 1633
6035.50 1683
6036.23 1757
6036.96 1750
6037.70 1759
6038.43 1828
6039.16 1847
6039.90 1833
6040.63 1956
6041.36 1932
6042.10 1911
6042.83 1955
6043.56 1990
6044.30 2002
6045.03 1929
6045.77 1918
6046.50 1992
6047.23 2061
6047.97 2106
6048.70 2072
6049.44 2163
6050.17 2264
6050.90 2305
6051.64 2433
6052.37 2521
6053.11 2645
6053.84 2622
6054.57 2619
6055.31 2541
6056.04 2484
6056.78 2363
6057.51 2337
6058.25 2212
6058.98 2206
6059.72 2211
6060.45 2217
6061.19 2255
6061.92 2151
6062.66 2136
6063.39 2064
6064.13 2085
6064.86 2056
6065.60 2079
6066.33 2046
6067.07 2055
6067.80 2020
6068.54 1973
6069.27 1986
6070.01 1914
6070.74 1819
6071.48 1805
6072.21 1785
6072.95 1726
6073.68 1783
6074.42 1754
6075.15 1772
6075.89 1749
6076.63 1728
6077.36 1673
6078.10 1744
6078.83 1653
6079.57 1677
6080.30 1646
6081.04 1579
6081.78 1567
6082.51 1569
6083.25 1611
6083.98 1622
6084.72 1548
6085.46 1480
6086.19 1483
6086.93 1570
6087.67 1556
6088.40 1530
6089.14 1560
6089.88 1590
6090.61 1633
6091.35 1582
6092.09 1552
6092.82 1562
6093.56 1530
6094.30 1500
6095.03 1498
6095.77 1483
6096.51 1420
6097.24 1493
6097.98 1386
6098.72 1431
6099.45 1452
6100.19 1475
6100.93 1421
6101.67 1399
6102.40 1361
6103.14 1376
6103.88 1414
6104.61 1371
6105.35 1392
6106.09 1407
6106.83 1421
6107.56 1384
6108.30 1407
6109.04 1346
6109.78 1359
6110.51 1424
6111.25 1463
6111.99 1417
6112.73 1433
6113.47 1444
6114.20 1502
6114.94 1458
6115.68 1457
6116.42 1432
6117.16 1434
6117.89 1444
6118.63 1394
6119.37 1449
6120.11 1358
6120.85 1398
6121.59 1418
6122.32 1461
6123.06 1421
6123.80 1555
6124.54 1547
6125.28 1562
6126.02 1522
6126.76 1572
6127.49 1554
6128.23 1509
6128.97 1557
6129.71 1537
6130.45 1536
6131.19 1550
6131.93 1591
6132.67 1527
6133.41 1572
6134.15 1584
6134.88 1583
6135.62 1633
6136.36 1605
6137.10 1608
6137.84 1676
6138.58 1685
6139.32 1635
6140.06 1741
6140.80 1670
6141.54 1679
6142.28 1672
6143.02 1626
6143.76 1653
6144.50 1694
6145.24 1635
6145.98 1608
6146.72 1610
6147.46 1695
6148.20 1668
6148.94 1764
6149.68 1776
6150.42 1731
6151.16 1763
6151.90 1723
6152.64 1830
6153.38 1828
6154.12 1774
6154.86 1837
6155.60 1857
6156.34 1885
6157.08 1820
6157.82 1846
6158.56 1955
6159.30 1933
6160.04 1965
6160.78 2027
6161.52 2112
6162.27 2239
6163.01 2251
6163.75 2404
6164.49 2453
6165.23 2589
6165.97 2650
6166.71 2735
6167.45 2739
6168.19 2857
6168.94 2851
6169.68 2755
6170.42 2831
6171.16 2735
6171.90 2591
6172.64 2634
6173.38 2555
6174.13 2443
6174.87 2439
6175.61 2523
6176.35 2483
6177.09 2462
6177.83 2459
6178.58 2473
6179.32 2573
6180.06 2596
6180.80 2581
6181.54 2628
6182.28 2653
6183.03 2638
6183.77 2696
6184.51 2756
6185.25 2726
6186.00 2838
6186.74 2724
6187.48 2763
6188.22 2879
6188.97 2923
6189.71 3054
6190.45 3134
6191.19 3224
6191.94 3280
6192.68 3387
6193.42 3345
6194.16 3339
6194.91 3233
6195.65 3306
6196.39 3310
6197.13 3278
6197.88 3320
6198.62 3343
6199.36 3387
6200.11 3407
6200.85 3386
6201.59 3565
6202.34 3717
6203.08 4022
6203.82 4673
6204.57 5728
6205.31 7174
6206.05 8696
6206.80 10739
6207.54 12585
6208.28 14068
6209.03 15690
6209.77 16223
6210.52 15667
6211.26 14812
6212.00 13166
6212.75 11575
6213.49 9916
6214.23 8487
6214.98 7083
6215.72 5924
6216.47 5078
6217.21 4327
6217.95 3894
6218.70 3496
6219.44 3149
6220.19 2993
6220.93 2860
6221.68 2673
6222.42 2692
6223.17 2674
6223.91 2717
6224.65 2661
6225.40 2575
6226.14 2594
6226.89 2422
6227.63 2302
6228.38 2121
6229.12 1957
6229.87 1902
6230.61 1836
6231.36 1764
6232.10 1803
6232.85 1756
6233.59 1790
6234.34 1734
6235.08 1731
6235.83 1771
6236.57 1830
6237.32 1841
6238.06 1799
6238.81 1776
6239.56 1763
6240.30 1874
6241.05 1929
6241.79 1920
6242.54 1914
6243.28 2039
6244.03 2134
6244.77 2152
6245.52 2190
6246.27 2317
6247.01 2437
6247.76 2465
6248.50 2564
6249.25 2645
6250.00 2633
6250.74 2609
6251.49 2446
6252.23 2368
6252.98 2425
6253.73 2317
6254.47 2230
6255.22 2196
6255.97 2230
6256.71 2133
6257.46 2129
6258.21 2085
6258.95 2174
6259.70 2187
6260.45 2114
6261.19 2144
6261.94 2196
6262.69 2127
6263.43 2094
6264.18 2133
6264.93 2026
6265.67 2026
6266.42 1961
6267.17 2012
6267.92 2097
6268.66 2062
6269.41 2121
6270.16 2084
6270.90 2039
6271.65 2058
6272.40 2005
6273.15 2091
6273.89 2102
6274.64 2190
6275.39 2280
6276.14 2271
6276.89 2284
6277.63 2255
6278.38 2262
6279.13 2224
6279.88 2158
6280.62 2033
6281.37 1947
6282.12 1983
6282.87 1944
6283.62 1881
6284.36 1840
6285.11 1781
6285.86 1801
6286.61 1801
6287.36 1845
6288.11 1906
6288.85 1963
6289.60 1921
6290.35 1884
6291.10 1873
6291.85 1902
6292.60 1829
6293.35 1727
6294.09 1633
6294.84 1608
6295.59 1607
6296.34 1645
6297.09 1614
6297.84 1623
6298.59 1533
6299.34 1604
6300.09 1595
6300.83 1530
6301.58 1550
6302.33 1588
6303.08 1558
6303.83 1596
6304.58 1591
6305.33 1514
6306.08 1562
6306.83 1520
6307.58 1551
6308.33 1503
6309.08 1505
6309.83 1517
6310.58 1554
6311.33 1630
6312.08 1575
6312.83 1512
6313.58 1492
6314.33 1544
6315.08 1552
6315.83 1532
6316.58 1546
6317.33 1574
6318.08 1481
6318.83 1506
6319.58 1523
6320.33 1526
6321.08 1448
6321.83 1453
6322.58 1423
6323.33 1368
6324.08 1339
6324.83 1372
6325.58 1343
6326.33 1317
6327.08 1337
6327.83 1332
6328.58 1371
6329.33 1325
6330.08 1316
6330.84 1310
6331.59 1247
6332.34 1267
6333.09 1284
6333.84 1295
6334.59 1255
6335.34 1328
6336.09 1229
6336.84 1250
6337.60 1267
6338.35 1253
6339.10 1250
6339.85 1250
6340.60 1217
6341.35 1222
6342.10 1232
6342.86 1238
6343.61 1203
6344.36 1208
6345.11 1230
6345.86 1286
6346.61 1232
6347.37 1263
6348.12 1338
6348.87 1381
6349.62 1411
6350.37 1473
6351.13 1474
6351.88 1448
6352.63 1471
6353.38 1488
6354.14 1539
6354.89 1536
6355.64 1495
6356.39 1473
6357.14 1518
6357.90 1420
6358.65 1431
6359.40 1364
6360.16 1354
6360.91 1330
6361.66 1368
6362.41 1337
6363.17 1392
6363.92 1350
6364.67 1312
6365.42 1325
6366.18 1279
6366.93 1316
6367.68 1329
6368.44 1291
6369.19 1324
6369.94 1269
6370.70 1316
6371.45 1299
6372.20 1348
6372.96 1340
6373.71 1253
6374.46 1306
6375.22 1275
6375.97 1267
6376.72 1295
6377.48 1295
6378.23 1212
6378.99 1229
6379.74 1272
6380.49 1197
6381.25 1219
6382.00 1224
6382.75 1253
6383.51 1287
6384.26 1212
6385.02 1228
6385.77 1224
6386.53 1258
6387.28 1185
6388.03 1189
6388.79 1238
6389.54 1251
6390.30 1207
6391.05 1236
6391.81 1159
6392.56 1160
6393.31 1186
6394.07 1160
6394.82 1159
6395.58 1183
6396.33 1118
6397.09 1136
6397.84 1105
6398.60 1089
6399.35 1075
6400.11 1097
6400.86 1108
6401.62 1096
6402.37 1122
6403.13 1065
6403.88 1034
6404.64 1067
6405.39 1123
6406.15 1119
6406.90 1153
6407.66 1132
6408.42 1171
6409.17 1152
6409.93 1199
6410.68 1185
6411.44 1177
6412.19 1176
6412.95 1177
6413.71 1113
6414.46 1101
6415.22 1171
6415.97 1086
6416.73 1065
6417.48 1138
6418.24 1117
6419.00 1098
6419.75 1088
6420.51 1144
6421.27 1071
6422.02 1101
6422.78 1093
6423.53 1143
6424.29 1117
6425.05 1066
6425.80 1070
6426.56 1067
6427.32 1084
6428.07 1094
6428.83 1115
6429.59 1089
6430.34 1150
6431.10 1175
6431.86 1184
6432.61 1163
6433.37 1144
6434.13 1159
6434.89 1165
6435.64 1154
6436.40 1151
6437.16 1101
6437.91 1157
6438.67 1092
6439.43 1115
6440.19 1140
6440.94 1150
6441.70 1152
6442.46 1142
6443.22 1149
6443.97 1145
6444.73 1195
6445.49 1197
6446.25 1228
6447.00 1219
6447.76 1261
6448.52 1239
6449.28 1226
6450.04 1191
6450.79 1225
6451.55 1188
6452.31 1191
6453.07 1187
6453.83 1205
6454.58 1205
6455.34 1193
6456.10 1316
6456.86 1353
6457.62 1298
6458.38 1278
6459.13 1276
6459.89 1228
6460.65 1242
6461.41 1274
6462.17 1253
6462.93 1223
6463.69 1295
6464.44 1331
6465.20 1412
6465.96 1372
6466.72 1392
6467.48 1344
6468.24 1338
6469.00 1357
6469.76 1330
6470.52 1409
6471.28 1389
6472.03 1435
6472.79 1470
6473.55 1465
6474.31 1437
6475.07 1436
6475.83 1472
6476.59 1462
6477.35 1445
6478.11 1527
6478.87 1554
6479.63 1556
6480.39 1533
6481.15 1555
6481.91 1604
6482.67 1534
6483.43 1539
6484.19 1619
6484.95 1665
6485.71 1745
6486.47 1752
6487.23 1676
6487.99 1740
6488.75 1853
6489.51 1841
6490.27 1929
6491.03 1956
6491.79 2072
6492.55 2086
6493.31 2153
6494.07 2207
6494.83 2285
6495.59 2265
6496.35 2329
6497.11 2298
6497.87 2313
6498.64 2219
6499.40 2228
6500.16 2241
6500.92 2265
6501.68 2250
6502.44 2251
6503.20 2313
6503.96 2278
6504.72 2247
6505.48 2349
6506.25 2454
6507.01 2561
6507.77 2633
6508.53 2662
6509.29 2672
6510.05 2681
6510.81 2706
6511.57 2719
6512.34 2737
6513.10 2749
6513.86 2760
6514.62 2663
6515.38 2817
6516.15 2845
6516.91 2895
6517.67 2900
6518.43 2966
6519.19 3014
6519.95 3031
6520.72 3070
6521.48 3044
6522.24 3241
6523.00 3458
6523.77 3739
6524.53 3922
6525.29 4190
6526.05 4573
6526.81 4928
6527.58 4999
6528.34 5061
6529.10 5262
6529.86 5185
6530.63 5215
6531.39 5436
6532.15 5713
6532.92 6450
6533.68 7567
6534.44 8857
6535.20 10325
6535.97 11222
6536.73 11565
6537.49 11620
6538.26 11001
6539.02 10317
6539.78 8957
6540.55 7605
6541.31 6672
6542.07 5604
6542.84 4787
6543.60 4162
6544.36 3600
6545.13 3142
6545.89 2846
6546.65 2637
6547.42 2531
6548.18 2522
6548.94 2413
6549.71 2256
6550.47 2254
6551.24 2232
6552.00 2284
6552.76 2225
6553.53 2153
6554.29 2148
6555.06 2036
6555.82 1974
6556.58 1922
6557.35 1979
6558.11 1912
6558.88 1899
6559.64 2007
6560.41 2027
6561.17 2100
6561.93 2095
6562.70 2214
6563.46 2259
6564.23 2365
6564.99 2303
6565.76 2266
6566.52 2318
6567.29 2344
6568.05 2261
6568.82 2200
6569.58 2157
6570.35 2283
6571.11 2292
6571.88 2347
6572.64 2366
6573.41 2473
6574.17 2566
6574.94 2633
6575.70 2719
6576.47 2687
6577.23 2739
6578.00 2754
6578.76 2878
6579.53 2869
6580.29 2701
6581.06 2791
6581.83 2719
6582.59 2669
6583.36 2635
6584.12 2491
6584.89 2551
6585.65 2643
6586.42 2522
6587.19 2554
6587.95 2569
6588.72 2609
6589.48 2724
6590.25 2882
6591.02 3077
6591.78 3376
6592.55 3597
6593.32 3882
6594.08 4083
6594.85 4253
6595.61 4282
6596.38 4337
6597.15 4177
6597.91 3816
6598.68 3557
6599.45 3286
6600.21 3089
6600.98 2811
6601.75 2689
6602.51 2551
6603.28 2472
6604.05 2270
6604.82 2259
6605.58 2270
6606.35 2231
6607.12 2193
6607.88 2199
6608.65 2117
6609.42 2065
6610.19 2049
6610.95 2067
6611.72 2009
6612.49 1949
6613.25 1946
6614.02 1954
6614.79 1875
6615.56 1797
6616.32 1866
6617.09 1778
6617.86 1784
6618.63 1834
6619.40 1866
6620.16 1878
6620.93 1840
6621.70 1832
6622.47 1883
6623.24 1811
6624.00 1794
6624.77 1795
6625.54 1782
6626.31 1790
6627.08 1681
6627.84 1744
6628.61 1758
6629.38 1852
6630.15 1881
6630.92 1902
6631.69 2042
6632.46 2161
6633.22 2210
6633.99 2359
6634.76 2350
6635.53 2449
6636.30 2464
6637.07 2306
6637.84 2116
6638.61 2033
6639.37 1981
6640.14 1896
6640.91 1825
6641.68 1770
6642.45 1692
6643.22 1673
6643.99 1630
6644.76 1677
6645.53 1670
6646.30 1617
6647.07 1590
6647.84 1562
6648.61 1561
6649.37 1613
6650.14 1669
6650.91 1593
6651.68 1605
6652.45 1626
6653.22 1598
6653.99 1678
6654.76 1670
6655.53 1650
6656.30 1636
6657.07 1631
6657.84 1607
6658.61 1582
6659.38 1533
6660.15 1550
6660.92 1540
6661.69 1449
6662.46 1460
6663.23 1446
6664.00 1506
6664.77 1496
6665.55 1511
6666.32 1506
6667.09 1444
6667.86 1494
6668.63 1464
6669.40 1535
6670.17 1539
6670.94 1535
6671.71 1495
6672.48 1539
6673.25 1539
6674.02 1509
6674.79 1495
6675.57 1500
6676.34 1529
6677.11 1460
6677.88 1537
6678.65 1589
6679.42 1623
6680.19 1626
6680.96 1569
6681.74 1534
6682.51 1583
6683.28 1578
6684.05 1684
6684.82 1716
6685.59 1796
6686.37 1810
6687.14 1798
6687.91 1664
6688.68 1604
6689.45 1594
6690.22 1553
6691.00 1486
6691.77 1496
6692.54 1451
6693.31 1384
6694.08 1369
6694.86 1387
6695.63 1355
6696.40 1332
6697.17 1334
6697.95 1338
6698.72 1261
6699.49 1259
6700.26 1323
6701.04 1309
6701.81 1326
6702.58 1322
6703.35 1286
6704.13 1310
6704.90 1285
6705.67 1271
6706.44 1301
6707.22 1347
6707.99 1289
6708.76 1303
6709.54 1265
6710.31 1306
6711.08 1281
6711.86 1288
6712.63 1263
6713.40 1253
6714.17 1283
6714.95 1202
6715.72 1217
6716.50 1233
6717.27 1220
6718.04 1225
6718.82 1270
6719.59 1252
6720.36 1240
6721.14 1171
6721.91 1161
6722.68 1131
6723.46 1226
6724.23 1162
6725.01 1216
6725.78 1177
6726.55 1227
6727.33 1220
6728.10 1221
6728.88 1216
6729.65 1198
6730.42 1207
6731.20 1210
6731.97 1203
6732.75 1196
6733.52 1213
6734.30 1242
6735.07 1227
6735.84 1207
6736.62 1213
6737.39 1247
6738.17 1267
6738.94 1205
6739.72 1248
6740.49 1260
6741.27 1209
6742.04 1239
6742.82 1252
6743.59 1252
6744.37 1296
6745.14 1290
6745.92 1341
6746.69 1296
6747.47 1323
6748.24 1349
6749.02 1348
6749.79 1523
6750.57 1536
6751.34 1538
6752.12 1584
6752.90 1690
6753.67 1634
6754.45 1647
6755.22 1478
6756.00 1515
6756.77 1525
6757.55 1491
6758.33 1325
6759.10 1325
6759.88 1215
6760.65 1237
6761.43 1283
6762.20 1248
6762.98 1254
6763.76 1240
6764.53 1235
6765.31 1185
6766.09 1207
6766.86 1173
6767.64 1209
6768.41 1284
6769.19 1239
6769.97 1159
6770.74 1181
6771.52 1152
6772.30 1170
6773.07 1189
6773.85 1157
6774.63 1169
6775.40 1172
6776.18 1188
6776.96 1196
6777.74 1182
6778.51 1231
6779.29 1193
6780.07 1170
6780.84 1145
6781.62 1163
6782.40 1207
6783.17 1256
6783.95 1128
6784.73 1148
6785.51 1097
6786.28 1139
6787.06 1143
6787.84 1123
6788.62 1126
6789.39 1162
6790.17 1130
6790.95 1131
6791.73 1085
6792.51 1074
6793.28 1102
6794.06 1102
6794.84 1092
6795.62 1078
6796.39 1097
6797.17 1095
6797.95 1125
6798.73 1135
6799.51 1086
6800.29 1143
6801.06 1152
6801.84 1129
6802.62 1138
6803.40 1167
6804.18 1175
6804.96 1166
6805.73 1159
6806.51 1107
6807.29 1084
6808.07 1133
6808.85 1091
6809.63 1119
6810.41 1077
6811.18 1022
6811.96 1073
6812.74 1118
6813.52 1041
6814.30 1069
6815.08 1111
6815.86 1018
6816.64 1127
6817.42 1118
6818.20 1084
6818.98 1147
6819.76 1117
6820.53 1102
6821.31 1144
6822.09 1165
6822.87 1197
6823.65 1148
6824.43 1190
6825.21 1160
6825.99 1161
6826.77 1170
6827.55 1146
6828.33 1119
6829.11 1179
6829.89 1201
6830.67 1126
6831.45 1176
6832.23 1128
6833.01 1194
6833.79 1079
6834.57 1141
6835.35 1178
6836.13 1129
6836.91 1199
6837.69 1122
6838.47 1110
6839.25 1133
6840.03 1105
6840.81 1134
6841.59 1124
6842.37 1120
6843.16 1154
6843.94 1178
6844.72 1204
6845.50 1216
6846.28 1290
6847.06 1418
6847.84 1726
6848.62 2007
6849.40 2164
6850.18 2487
6850.96 2594
6851.75 2587
6852.53 2508
6853.31 2376
6854.09 2271
6854.87 2044
6855.65 1846
6856.43 1667
6857.22 1527
6858.00 1454
6858.78 1406
6859.56 1314
6860.34 1295
6861.12 1218
6861.90 1236
6862.69 1238
6863.47 1208
6864.25 1283
6865.03 1297
6865.81 1313
6866.60 1281
6867.38 1325
6868.16 1391
6868.94 1324
6869.72 1271
6870.51 1223
6871.29 1257
6872.07 1209
6872.85 1322
6873.64 1266
6874.42 1200
6875.20 1296
6875.98 1336
6876.77 1314
6877.55 1386
6878.33 1311
6879.11 1402
6879.90 1354
6880.68 1376
6881.46 1410
6882.25 1385
6883.03 1444
6883.81 1480
6884.59 1594
6885.38 1699
6886.16 1845
6886.94 2097
6887.73 2129
6888.51 2223
6889.29 2313
6890.08 2165
6890.86 1973
6891.64 1863
6892.43 1756
6893.21 1656
6893.99 1593
6894.78 1505
6895.56 1558
6896.35 1489
6897.13 1438
6897.91 1484
6898.70 1474
6899.48 1515
6900.26 1511
6901.05 1534
6901.83 1531
6902.62 1519
6903.40 1539
6904.18 1474
6904.97 1521
6905.75 1493
6906.54 1479
6907.32 1478
6908.11 1446
6908.89 1431
6909.67 1381
6910.46 1403
6911.24 1425
6912.03 1455
6912.81 1431
6913.60 1482
6914.38 1475
6915.17 1455
6915.95 1443
6916.74 1437
6917.52 1486
6918.31 1509
6919.09 1471
6919.88 1476
6920.66 1402
6921.45 1419
6922.23 1448
6923.02 1379
6923.80 1445
6924.59 1510
6925.37 1513
6926.16 1515
6926.94 1508
6927.73 1494
6928.51 1571
6929.30 1527
6930.09 1610
6930.87 1544
6931.66 1601
6932.44 1678
6933.23 1725
6934.01 1672
6934.80 1703
6935.59 1701
6936.37 1662
6937.16 1697
6937.94 1791
6938.73 1800
6939.52 1786
6940.30 1818
6941.09 1850
6941.88 1990
6942.66 1970
6943.45 2049
6944.23 2025
6945.02 2060
6945.81 2043
6946.59 2007
6947.38 2078
6948.17 2091
6948.95 2118
6949.74 2086
6950.53 2129
6951.31 2053
6952.10 2090
6952.89 2166
6953.67 2200
6954.46 2296
6955.25 2153
6956.04 2122
6956.82 2268
6957.61 2283
6958.40 2272
6959.18 2287
6959.97 2320
6960.76 2347
6961.55 2348
6962.33 2283
6963.12 2287
6963.91 2352
6964.70 2323
6965.48 2417
6966.27 2472
6967.06 2425
6967.85 2472
6968.63 2622
6969.42 2547
6970.21 2632
6971.00 2670
6971.79 2681
6972.57 2675
6973.36 2687
6974.15 2782
6974.94 2741
6975.73 2852
6976.52 2870
6977.30 2888
6978.09 2977
6978.88 3125
6979.67 3354
6980.46 3761
6981.25 4057
6982.03 4751
6982.82 5404
6983.61 6222
6984.40 7262
6985.19 7790
6985.98 8066
6986.77 7924
6987.55 7758
6988.34 7348
6989.13 6585
6989.92 5767
6990.71 5175
6991.50 4599
6992.29 4320
6993.08 4041
6993.87 3937
6994.66 4039
6995.45 4402
6996.24 4727
6997.02 5469
6997.81 6073
6998.60 6930
6999.39 7591
7000.18 7774
7000.97 7533
7001.76 7227
7002.55 6639
7003.34 6004
7004.13 5246
7004.92 4557
7005.71 3943
7006.50 3340
7007.29 3024
7008.08 2782
7008.87 2601
7009.66 2548
7010.45 2406
7011.24 2299
7012.03 2369
7012.82 2339
7013.61 2379
7014.40 2278
7015.19 2204
7015.98 2165
7016.77 2071
7017.56 1958
7018.35 1875
7019.15 1885
7019.94 1799
7020.73 1778
7021.52 1746
7022.31 1741
7023.10 1875
7023.89 1878
7024.68 1964
7025.47 1918
7026.26 1906
7027.05 1916
7027.85 1926
7028.64 1897
7029.43 1826
7030.22 1784
7031.01 1753
7031.80 1728
7032.59 1685
7033.38 1705
7034.18 1653
7034.97 1709
7035.76 1705
7036.55 1667
7037.34 1781
7038.13 1832
7038.93 1792
7039.72 1821
7040.51 1831
7041.30 1791
7042.09 1779
7042.89 1701
7043.68 1718
7044.47 1745
7045.26 1736
7046.05 1731
7046.85 1744
7047.64 1776
7048.43 1915
7049.22 1871
7050.01 1838
7050.81 1904
7051.60 1888
7052.39 1861
7053.18 1828
7053.98 1721
7054.77 1693
7055.56 1665
7056.36 1604
7057.15 1571
7057.94 1566
7058.73 1606
7059.53 1585
7060.32 1618
7061.11 1686
7061.91 1648
7062.70 1615
7063.49 1662
7064.29 1641
7065.08 1582
7065.87 1585
7066.66 1656
7067.46 1580
7068.25 1597
7069.04 1579
7069.84 1563
7070.63 1503
7071.43 1513
7072.22 1522
7073.01 1481
7073.81 1500
7074.60 1495
7075.39 1442
7076.19 1510
7076.98 1464
7077.78 1431
7078.57 1500
7079.36 1425
7080.16 1425
7080.95 1415
7081.75 1501
7082.54 1511
7083.33 1512
7084.13 1556
7084.92 1582
7085.72 1628
7086.51 1668
7087.31 1770
7088.10 1838
7088.90 1796
7089.69 1742
7090.48 1631
7091.28 1597
7092.07 1474
7092.87 1429
7093.66 1341
7094.46 1267
7095.25 1219
7096.05 1192
7096.84 1229
7097.64 1187
7098.43 1170
7099.23 1182
7100.02 1191
7100.82 1111
7101.61 1139
7102.41 1108
7103.20 1111
7104.00 1056
7104.80 1055
7105.59 1124
7106.39 1067
7107.18 1066
7107.98 1004
7108.77 1028
7109.57 1032
7110.36 1047
7111.16 1065
7111.96 1034
7112.75 976
7113.55 1014
7114.34 1019
7115.14 1074
7115.94 1073
7116.73 1036
7117.53 1023
7118.32 1045
7119.12 1114
7119.92 1029
7120.71 1019
7121.51 992
7122.31 1007
7123.10 962
7123.90 956
7124.70 969
7125.49 1025
7126.29 997
7127.09 1033
7127.88 1006
7128.68 1064
7129.48 1049
7130.27 1055
7131.07 1041
7131.87 1023
7132.66 1002
7133.46 995
7134.26 1003
7135.06 1038
7135.85 992
7136.65 1043
7137.45 981
7138.24 945
7139.04 980
7139.84 984
7140.64 1062
7141.43 1014
7142.23 1069
7143.03 1034
7143.83 1030
7144.62 1021
7145.42 1006
7146.22 980
7147.02 1036
7147.82 983
7148.61 988
7149.41 1017
7150.21 1005
7151.01 1033
7151.81 998
7152.60 1020
7153.40 1036
7154.20 970
7155.00 978
7155.80 993
7156.59 924
7157.39 990
7158.19 1019
7158.99 969
7159.79 984
7160.59 980
7161.39 932
7162.18 903
7162.98 908
7163.78 922
7164.58 987
7165.38 970
7166.18 934
7166.98 875
7167.78 912
7168.57 945
7169.37 915
7170.17 878
7170.97 914
7171.77 956
7172.57 974
7173.37 927
7174.17 916
7174.97 885
7175.77 902
7176.57 896
7177.37 888
7178.17 921
7178.97 913
7179.77 947
7180.56 981
7181.36 980
7182.16 1003
7182.96 1016
7183.76 976
7184.56 1007
7185.36 1020
7186.16 974
7186.96 930
7187.76 935
7188.56 942
7189.36 924
7190.16 927
7190.96 874
7191.76 862
7192.57 860
7193.37 844
7194.17 840
7194.97 846
7195.77 861
7196.57 891
7197.37 868
7198.17 907
7198.97 874
7199.77 873
7200.57 891
7201.37 872
7202.17 902
7202.97 882
7203.77 886
7204.58 844
7205.38 895
7206.18 855
7206.98 886
7207.78 959
7208.58 880
7209.38 890
7210.18 878
7210.99 888
7211.79 894
7212.59 862
7213.39 963
7214.19 874
7214.99 907
7215.79 853
7216.60 898
7217.40 924
7218.20 887
7219.00 934
7219.80 922
7220.60 883
7221.41 909
7222.21 881
7223.01 892
7223.81 836
7224.62 899
7225.42 897
7226.22 903
7227.02 873
7227.82 858
7228.63 917
7229.43 882
7230.23 893
7231.03 858
7231.84 920
7232.64 943
7233.44 900
7234.24 880
7235.05 864
7235.85 878
7236.65 924
7237.45 931
7238.26 919
7239.06 951
7239.86 908
7240.67 894
7241.47 959
7242.27 965
7243.08 974
7243.88 931
7244.68 1010
7245.49 969
7246.29 979
7247.09 913
7247.90 930
7248.70 932
7249.50 944
7250.31 943
7251.11 984
7251.91 969
7252.72 1013
7253.52 1039
7254.32 967
7255.13 975
7255.93 989
7256.74 1015
7257.54 1000
7258.34 992
7259.15 1035
7259.95 1032
7260.76 1031
7261.56 1019
7262.36 986
7263.17 981
7263.97 980
7264.78 1026
7265.58 1034
7266.39 1118
7267.19 1125
7268.00 1184
7268.80 1182
7269.60 1193
7270.41 1221
7271.21 1198
7272.02 1212
7272.82 1179
7273.63 1216
7274.43 1185
7275.24 1224
7276.04 1212
7276.85 1273
7277.65 1285
7278.46 1293
7279.26 1391
7280.07 1527
7280.87 1681
7281.68 1816
7282.48 2039
7283.29 2216
7284.09 2420
7284.90 2484
7285.71 2491
7286.51 2374
7287.32 2191
7288.12 1984
7288.93 1856
7289.73 1683
7290.54 1684
7291.35 1540
7292.15 1453
7292.96 1459
7293.76 1377
7294.57 1335
7295.38 1333
7296.18 1370
7296.99 1392
7297.79 1387
7298.60 1331
7299.41 1356
7300.21 1397
7301.02 1405
7301.82 1436
7302.63 1482
7303.44 1526
7304.24 1545
7305.05 1530
7305.86 1540
7306.66 1556
7307.47 1682
7308.28 1811
7309.08 1842
7309.89 1903
7310.70 2003
7311.50 1997
7312.31 1967
7313.12 1908
7313.93 1844
7314.73 1902
7315.54 2003
7316.35 2040
7317.15 2178
7317.96 2368
7318.77 2599
7319.58 2812
7320.38 2945
7321.19 3033
7322.00 3041
7322.81 3030
7323.61 2780
7324.42 2542
7325.23 2314
7326.04 2129
7326.84 1959
7327.65 1706
7328.46 1626
7329.27 1555
7330.08 1503
7330.88 1400
7331.69 1392
7332.50 1344
7333.31 1343
7334.12 1372
7334.92 1324
7335.73 1321
7336.54 1314
7337.35 1254
7338.16 1328
7338.97 1397
7339.78 1351
7340.58 1347
7341.39 1270
7342.20 1293
7343.01 1346
7343.82 1273
7344.63 1254
7345.44 1270
7346.24 1290
7347.05 1326
7347.86 1311
7348.67 1301
7349.48 1301
7350.29 1260
7351.10 1272
7351.91 1253
7352.72 1234
7353.53 1246
7354.34 1257
7355.14 1236
7355.95 1233
7356.76 1238
7357.57 1286
7358.38 1285
7359.19 1294
7360.00 1356
7360.81 1383
7361.62 1364
7362.43 1378
7363.24 1363
7364.05 1333
7364.86 1368
7365.67 1391
7366.48 1352
7367.29 1376
7368.10 1367
7368.91 1412
7369.72 1361
7370.53 1384
7371.34 1364
7372.15 1406
7372.96 1428
7373.77 1381
7374.58 1412
7375.39 1528
7376.20 1529
7377.01 1653
7377.82 1656
7378.63 1911
7379.44 2040
7380.26 2122
7381.07 2227
7381.88 2213
7382.69 2102
7383.50 2032
7384.31 2015
7385.12 1860
7385.93 1735
7386.74 1637
7387.55 1541
7388.36 1465
7389.18 1406
7389.99 1331
7390.80 1271
7391.61 1247
7392.42 1249
7393.23 1315
7394.04 1220
7394.86 1291
7395.67 1269
7396.48 1364
7397.29 1393
7398.10 1397
7398.91 1477
7399.73 1622
7400.54 1623
7401.35 1630
7402.16 1602
7402.97 1612
7403.79 1619
7404.60 1607
7405.41 1482
7406.22 1452
7407.03 1518
7407.85 1474
7408.66 1403
7409.47 1372
7410.28 1342
7411.10 1247
7411.91 1237
7412.72 1208
7413.53 1130
7414.35 1115
7415.16 1070
7415.97 1088
7416.78 1084
7417.60 1055
7418.41 1052
7419.22 1057
7420.03 1021
7420.85 1048
7421.66 1041
7422.47 1001
7423.29 959
7424.10 1017
7424.91 965
7425.73 950
7426.54 994
7427.35 1023
7428.17 1004
7428.98 951
7429.79 924
7430.61 984
7431.42 948
7432.23 908
7433.05 928
7433.86 972
7434.67 945
7435.49 930
7436.30 981
7437.12 948
7437.93 934
7438.74 935
7439.56 931
7440.37 861
7441.18 914
7442.00 994
7442.81 917
7443.63 908
7444.44 948
7445.26 904
7446.07 921
7446.88 941
7447.70 894
7448.51 917
7449.33 859
7450.14 935
7450.96 929
7451.77 884
7452.59 848
7453.40 881
7454.22 876
7455.03 915
7455.85 918
7456.66 904
7457.47 895
7458.29 920
7459.10 898
7459.92 881
7460.74 902
7461.55 871
7462.37 901
7463.18 896
7464.00 933
7464.81 896
7465.63 872
7466.44 901
7467.26 963
7468.07 942
7468.89 950
7469.70 944
7470.52 902
7471.34 960
7472.15 929
7472.97 886
7473.78 908
7474.60 906
7475.41 922
7476.23 891
7477.05 782
7477.86 833
7478.68 859
7479.49 871
7480.31 804
7481.13 869
7481.94 859
7482.76 866
7483.58 835
7484.39 808
7485.21 842
7486.03 788
7486.84 812
7487.66 774
7488.48 810
7489.29 799
7490.11 788
7490.93 840
7491.74 789
7492.56 787
7493.38 775
7494.19 798
7495.01 789
7495.83 779
7496.64 779
7497.46 782
7498.28 764
7499.10 732
7499.91 700
7500.73 752
7501.55 738
7502.36 713
7503.18 742
7504.00 733
7504.82 716
7505.63 766
7506.45 779
7507.27 746
7508.09 742
7508.90 734
7509.72 774
7510.54 691
7511.36 710
7512.18 707
7512.99 750
7513.81 733
7514.63 740
7515.45 721
7516.27 713
7517.08 728
7517.90 722
7518.72 720
7519.54 728
7520.36 723
7521.18 721
7521.99 694
7522.81 697
7523.63 705
7524.45 719
7525.27 744
7526.09 732
7526.91 752
7527.72 745
7528.54 692
7529.36 739
7530.18 726
7531.00 761
7531.82 733
7532.64 751
7533.46 765
7534.28 697
7535.10 714
7535.91 714
7536.73 743
7537.55 769
7538.37 734
7539.19 718
7540.01 745
7540.83 777
7541.65 754
7542.47 721
7543.29 758
7544.11 762
7544.93 748
7545.75 719
7546.57 723
7547.39 807
7548.21 712
7549.03 725
7549.85 745
7550.67 738
7551.49 755
7552.31 735
7553.13 727
7553.95 709
7554.77 725
7555.59 713
7556.41 754
7557.23 738
7558.05 696
7558.87 747
7559.69 727
7560.51 736
7561.33 765
7562.15 720
7562.97 774
7563.79 764
7564.61 787
7565.44 755
7566.26 766
7567.08 750
7567.90 773
7568.72 739
7569.54 759
7570.36 785
7571.18 754
7572.00 731
7572.82 678
7573.65 692
7574.47 679
7575.29 736
7576.11 679
7576.93 685
7577.75 680
7578.57 731
7579.40 681
7580.22 708
7581.04 758
7581.86 677
7582.68 702
7583.50 705
7584.33 728
7585.15 712
7585.97 721
7586.79 763
7587.61 760
7588.44 724
7589.26 743
7590.08 786
7590.90 785
7591.72 806
7592.55 776
7593.37 744
7594.19 714
7595.01 755
7595.84 737
7596.66 798
7597.48 811
7598.30 834
7599.13 837
7599.95 833
7600.77 791
7601.59 825
7602.42 862
7603.24 815
7604.06 831
7604.89 839
7605.71 848
7606.53 875
7607.36 919
7608.18 870
7609.00 863
7609.82 779
7610.65 757
7611.47 766
7612.29 823
7613.12 775
7613.94 790
7614.77 822
7615.59 881
7616.41 929
7617.24 903
7618.06 967
7618.88 916
7619.71 889
7620.53 814
7621.35 868
7622.18 847
7623.00 865
7623.83 855
7624.65 802
7625.47 856
7626.30 824
7627.12 835
7627.95 809
7628.77 840
7629.60 916
7630.42 971
7631.24 954
7632.07 960
7632.89 954
7633.72 968
7634.54 893
7635.37 903
7636.19 851
7637.02 868
7637.84 829
7638.67 783
7639.49 788
7640.31 734
7641.14 761
7641.96 756
7642.79 699
7643.61 739
7644.44 729
7645.26 732
7646.09 749
7646.92 701
7647.74 726
7648.57 733
7649.39 709
7650.22 720
7651.04 726
7651.87 730
7652.69 712
7653.52 655
7654.34 663
7655.17 677
7656.00 684
7656.82 701
7657.65 694
7658.47 684
7659.30 698
7660.12 713
7660.95 716
7661.78 753
7662.60 710
7663.43 755
7664.25 744
7665.08 701
7665.91 707
7666.73 736
7667.56 682
7668.39 700
7669.21 724
7670.04 672
7670.87 649
7671.69 687
7672.52 700
7673.35 703
7674.17 696
7675.00 660
7675.83 666
7676.65 660
7677.48 665
7678.31 673
7679.13 666
7679.96 646
7680.79 651
7681.61 674
7682.44 676
7683.27 718
7684.10 732
7684.92 680
7685.75 687
7686.58 668
7687.40 699
7688.23 701
7689.06 661
7689.89 706
7690.71 721
7691.54 756
7692.37 723
7693.20 685
7694.03 679
7694.85 708
7695.68 713
7696.51 701
7697.34 728
7698.16 710
7698.99 730
7699.82 775
7700.65 762
7701.48 677
7702.31 729
7703.13 687
7703.96 694
7704.79 749
7705.62 727
7706.45 702
7707.28 666
7708.10 682
7708.93 674
7709.76 702
7710.59 702
7711.42 669
7712.25 626
7713.08 656
7713.90 750
7714.73 716
7715.56 688
7716.39 733
7717.22 665
7718.05 670
7718.88 686
7719.71 696
7720.54 671
7721.37 724
7722.20 686
7723.02 734
7723.85 685
7724.68 651
7725.51 672
7726.34 693
7727.17 680
7728.00 668
7728.83 713
7729.66 688
7730.49 710
7731.32 681
7732.15 685
7732.98 693
7733.81 676
7734.64 668
7735.47 687
7736.30 649
7737.13 665
7737.96 687
7738.79 683
7739.62 685
7740.45 639
7741.28 765
7742.11 792
7742.94 771
7743.77 765
7744.60 874
7745.43 956
7746.26 1010
7747.09 1002
7747.92 1026
7748.75 1046
7749.59 997
7750.42 946
7751.25 914
7752.08 884
7752.91 847
7753.74 831
7754.57 830
7755.40 756
7756.23 739
7757.06 762
7757.90 785
7758.73 803
7759.56 779
7760.39 761
7761.22 737
7762.05 729
7762.88 689
7763.71 704
7764.55 709
7765.38 712
7766.21 715
7767.04 646
7767.87 689
7768.70 731
7769.54 689
7770.37 721
7771.20 715
7772.03 708
7772.86 686
7773.70 719
7774.53 697
7775.36 688
7776.19 671
7777.02 672
7777.86 685
7778.69 721
7779.52 680
7780.35 728
7781.19 674
7782.02 756
7782.85 720
7783.68 731
7784.52 774
7785.35 750
7786.18 769
7787.01 733
7787.85 700
7788.68 719
7789.51 701
7790.35 701
7791.18 717
7792.01 692
7792.84 678
7793.68 715
7794.51 694
7795.34 729
7796.18 750
7797.01 711
7797.84 724
7798.68 711
7799.51 718
7800.34 769
7801.18 783
7802.01 757
7802.84 730
7803.68 765
7804.51 723
7805.35 756
7806.18 815
7807.01 764
7807.85 725
7808.68 711
7809.51 820
7810.35 816
7811.18 807
7812.02 886
7812.85 907
7813.68 901
7814.52 991
7815.35 1037
7816.19 1016
7817.02 1021
7817.86 991
7818.69 982
7819.52 958
7820.36 923
7821.19 908
7822.03 875
7822.86 903
7823.70 856
7824.53 872
7825.37 914
7826.20 886
7827.04 881
7827.87 909
7828.71 874
7829.54 861
7830.38 889
7831.21 887
7832.05 888
7832.88 900
7833.72 926
7834.55 917
7835.39 908
7836.22 859
7837.06 913
7837.89 928
7838.73 909
7839.57 905
7840.40 893
7841.24 882
7842.07 850
7842.91 891
7843.74 840
7844.58 816
7845.42 813
7846.25 821
7847.09 775
7847.92 721
7848.76 768
7849.60 800
7850.43 797
7851.27 742
7852.10 757
7852.94 747
7853.78 751
7854.61 765
7855.45 778
7856.29 760
7857.12 828
7857.96 831
7858.79 871
7859.63 868
7860.47 853
7861.30 794
7862.14 865
7862.98 859
7863.81 804
7864.65 774
7865.49 765
7866.33 810
7867.16 783
7868.00 761
7868.84 790
7869.67 766
7870.51 755
7871.35 791
7872.19 775
7873.02 776
7873.86 769
7874.70 857
7875.54 895
7876.37 869
7877.21 906
7878.05 886
7878.89 897
7879.72 887
7880.56 848
7881.40 856
7882.24 834
7883.07 797
7883.91 893
7884.75 816
7885.59 825
7886.43 839
7887.26 819
7888.10 840
7888.94 802
7889.78 859
7890.62 900
7891.45 873
7892.29 882
7893.13 871
7893.97 859
7894.81 922
7895.65 896
7896.49 846
7897.32 840
7898.16 884
7899.00 929
7899.84 926
7900.68 847
7901.52 889
7902.36 874
7903.20 862
7904.03 835
7904.87 895
7905.71 857
7906.55 830
7907.39 829
7908.23 814
7909.07 828
7909.91 805
7910.75 843
7911.59 886
7912.43 880
7913.27 867
7914.11 979
7914.94 1022
7915.78 1140
7916.62 1160
7917.46 1174
7918.30 1140
7919.14 1197
7919.98 1181
7920.82 1067
7921.66 1042
7922.50 1009
7923.34 1008
7924.18 879
7925.02 830
7925.86 813
7926.70 774
7927.54 763
7928.38 791
7929.22 799
7930.06 750
7930.90 771
7931.74 758
7932.59 756
7933.43 733
7934.27 744
7935.11 660
7935.95 663
7936.79 709
7937.63 757
7938.47 750
7939.31 743
7940.15 777
7940.99 772
7941.83 770
7942.67 768
7943.52 778
7944.36 766
7945.20 781
7946.04 804
7946.88 756
7947.72 754
7948.56 790
7949.40 762
7950.25 738
7951.09 775
7951.93 720
7952.77 779
7953.61 760
7954.45 775
7955.29 760
7956.14 789
7956.98 830
7957.82 834
7958.66 782
7959.50 766
7960.35 732
7961.19 755
7962.03 752
7962.87 760
7963.71 749
7964.56 763
7965.40 750
7966.24 756
7967.08 803
7967.93 788
7968.77 774
7969.61 777
7970.45 806
7971.29 754
7972.14 670
7972.98 683
7973.82 703
7974.67 730
7975.51 695
7976.35 684
7977.19 741
7978.04 746
7978.88 720
7979.72 721
7980.57 689
7981.41 715
7982.25 682
7983.09 688
7983.94 683
7984.78 705
7985.62 703
7986.47 704
7987.31 680
7988.15 659
7989.00 655
7989.84 646
7990.68 660
7991.53 651
7992.37 639
7993.22 618
7994.06 635
7994.90 642
7995.75 647
7996.59 625
7997.43 673
7998.28 635
7999.12 650
7999.97 649
8000.81 676
8001.65 659
8002.50 670
8003.34 674
8004.19 665
8005.03 628
8005.88 680
8006.72 670
8007.57 617
8008.41 644
8009.25 661
8010.10 618
8010.94 598
8011.79 652
8012.63 582
8013.48 548
8014.32 573
8015.17 581
8016.01 586
8016.86 604
8017.70 562
8018.55 618
8019.39 569
8020.24 587
8021.08 602
8021.93 581
8022.77 591
8023.62 577
8024.46 603
8025.31 589
8026.15 579
8027.00 574
8027.84 586
8028.69 557
8029.54 561
8030.38 577
8031.23 615
8032.07 610
8032.92 580
8033.76 569
8034.61 624
8035.46 612
8036.30 618
8037.15 602
8037.99 574
8038.84 596
8039.69 547
8040.53 547
8041.38 575
8042.22 611
8043.07 594
8043.92 587
8044.76 600
8045.61 634
8046.46 627
8047.30 602
8048.15 619
8049.00 573
8049.84 640
8050.69 591
8051.54 572
8052.38 570
8053.23 558
8054.08 587
8054.92 587
8055.77 578
8056.62 545
8057.46 569
8058.31 576
8059.16 573
8060.01 544
8060.85 545
8061.70 532
8062.55 554
8063.40 565
8064.24 566
8065.09 557
8065.94 541
8066.79 555
8067.63 542
8068.48 540
8069.33 521
8070.18 542
8071.02 544
8071.87 562
8072.72 531
8073.57 574
8074.42 593
8075.26 567
8076.11 553
8076.96 521
8077.81 535
8078.66 543
8079.50 544
8080.35 540
8081.20 616
8082.05 551
8082.90 537
8083.75 540
8084.59 590
8085.44 558
8086.29 534
8087.14 540
8087.99 586
8088.84 556
8089.69 573
8090.53 569
8091.38 594
8092.23 523
8093.08 532
8093.93 514
8094.78 524
8095.63 535
8096.48 515
8097.33 553
8098.18 558
8099.02 586
8099.87 563
8100.72 570
8101.57 550
8102.42 545
8103.27 545
8104.12 559
8104.97 526
8105.82 531
8106.67 522
8107.52 540
8108.37 567
8109.22 522
8110.07 537
8110.92 527
8111.77 523
8112.62 532
8113.47 546
8114.32 553
8115.17 593
8116.02 602
8116.87 596
8117.72 531
8118.57 557
8119.42 580
8120.27 572
8121.12 620
8121.97 573
8122.82 590
8123.67 589
8124.52 600
8125.37 573
8126.22 574
8127.07 540
8127.93 546
8128.78 567
8129.63 576
8130.48 567
8131.33 582
8132.18 545
8133.03 547
8133.88 538
8134.73 587
8135.58 554
8136.44 575
8137.29 584
8138.14 585
8138.99 557
8139.84 567
8140.69 598
8141.54 599
8142.39 563
8143.25 602
8144.10 597
8144.95 622
8145.80 634
8146.65 635
8147.50 601
8148.36 606
8149.21 594
8150.06 630
8150.91 570
8151.76 604
8152.62 617
8153.47 716
8154.32 716
8155.17 720
8156.02 706
8156.88 691
8157.73 652
8158.58 643
8159.43 612
8160.29 648
8161.14 612
8161.99 578
8162.84 596
8163.70 585
8164.55 574
8165.40 549
8166.25 536
8167.11 519
8167.96 516
8168.81 537
8169.67 548
8170.52 608
8171.37 542
8172.23 564
8173.08 611
8173.93 569
8174.78 623
8175.64 590
8176.49 534
8177.34 535
8178.20 519
8179.05 600
8179.90 542
8180.76 552
8181.61 473
8182.47 529
8183.32 495
8184.17 543
8185.03 518
8185.88 496
8186.73 488
8187.59 547
8188.44 556
8189.30 524
8190.15 567
8191.00 481
8191.86 558
8192.71 556
8193.57 535
8194.42 499
8195.27 541
8196.13 552
8196.98 550
8197.84 543
8198.69 522
8199.55 504
8200.40 510
8201.26 515
8202.11 512
8202.96 492
8203.82 489
8204.67 529
8205.53 513
8206.38 551
8207.24 488
8208.09 511
8208.95 508
8209.80 568
8210.66 499
8211.51 520
8212.37 512
8213.22 555
8214.08 510
8214.93 522
8215.79 558
8216.65 530
8217.50 579
8218.36 599
8219.21 562
8220.07 542
8220.92 600
8221.78 584
8222.63 569
8223.49 564
8224.35 600
8225.20 591
8226.06 608
8226.91 581
8227.77 570
8228.63 579
8229.48 569
8230.34 592
8231.19 558
8232.05 552
8232.91 538
8233.76 584
8234.62 555
8235.47 549
8236.33 550
8237.19 579
8238.04 548
8238.90 535
8239.76 548
8240.61 550
8241.47 491
8242.33 498
8243.18 569
8244.04 608
8244.90 545
8245.75 558
8246.61 593
8247.47 559
8248.33 495
8249.18 525
8250.04 561
8250.90 551
8251.75 525
8252.61 501
8253.47 559
8254.33 545
8255.18 581
8256.04 563
8256.90 588
8257.76 593
8258.61 526
8259.47 554
8260.33 545
8261.19 533
8262.04 525
8262.90 541
8263.76 521
8264.62 526
8265.48 528
8266.33 541
8267.19 540
8268.05 524
8268.91 543
8269.77 544
8270.62 540
8271.48 537
8272.34 562
8273.20 550
8274.06 593
8274.92 558
8275.77 567
8276.63 523
8277.49 566
8278.35 576
8279.21 539
8280.07 552
8280.93 573
8281.78 542
8282.64 598
8283.50 574
8284.36 579
8285.22 593
8286.08 570
8286.94 577
8287.80 565
8288.66 547
8289.51 514
8290.37 567
8291.23 603
8292.09 553
8292.95 587
8293.81 582
8294.67 564
8295.53 579
8296.39 553
8297.25 547
8298.11 563
8298.97 552
8299.83 566
8300.69 587
8301.55 613
8302.41 570
8303.27 580
8304.13 560
8304.99 564
8305.85 573
8306.71 549
8307.57 504
8308.43 559
8309.29 586
8310.15 537
8311.01 538
8311.87 590
8312.73 546
8313.59 556
8314.45 606
8315.31 560
8316.17 598
8317.03 568
8317.89 582
8318.75 584
8319.61 560
8320.47 558
8321.33 540
8322.20 592
8323.06 564
8323.92 577
8324.78 563
8325.64 567
8326.50 535
8327.36 578
8328.22 562
8329.08 556
8329.94 577
8330.81 574
8331.67 585
8332.53 511
8333.39 547
8334.25 546
8335.11 571
8335.97 566
8336.84 523
8337.70 550
8338.56 592
8339.42 557
8340.28 602
8341.15 546
8342.01 571
8342.87 564
8343.73 594
8344.59 562
8345.45 577
8346.32 576
8347.18 617
8348.04 557
8348.90 587
8349.77 615
8350.63 553
8351.49 558
8352.35 574
8353.22 608
8354.08 598
8354.94 599
8355.80 571
8356.67 635
8357.53 577
8358.39 613
8359.25 623
8360.12 618
8360.98 590
8361.84 555
8362.71 578
8363.57 577
8364.43 592
8365.29 606
8366.16 586
8367.02 582
8367.88 630
8368.75 612
8369.61 609
8370.47 585
8371.34 599
8372.20 639
8373.06 633
8373.93 590
8374.79 615
8375.65 632
8376.52 630
8377.38 655
8378.25 667
8379.11 627
8379.97 649
8380.84 668
8381.70 651
8382.56 645
8383.43 645
8384.29 657
8385.16 641
8386.02 660
8386.89 644
8387.75 668
8388.61 657
8389.48 650
8390.34 678
8391.21 679
8392.07 688
8392.94 642
8393.80 692
8394.67 727
8395.53 715
8396.39 687
8397.26 698
8398.12 752
8398.99 727
8399.85 712
8400.72 723
8401.58 718
8402.45 698
8403.31 675
8404.18 733
8405.04 692
8405.91 692
8406.77 718
8407.64 775
8408.50 734
8409.37 728
8410.24 776
8411.10 754
8411.97 770
8412.83 780
8413.70 803
8414.56 826
8415.43 835
8416.29 759
8417.16 796
8418.03 776
8418.89 801
8419.76 828
8420.62 777
8421.49 844
8422.36 817
8423.22 832
8424.09 855
8424.95 904
8425.82 885
8426.69 909
8427.55 911
8428.42 915
8429.28 894
8430.15 925
8431.02 959
8431.88 907
8432.75 950
8433.62 998
8434.48 1004
8435.35 1036
8436.22 1068
8437.08 1074
8437.95 1081
8438.82 1072
8439.68 1160
8440.55 1138
8441.42 1193
8442.29 1204
8443.15 1220
8444.02 1254
8444.89 1245
8445.75 1233
8446.62 1236
8447.49 1299
8448.36 1335
8449.22 1302
8450.09 1338
8450.96 1420
8451.83 1411
8452.69 1574
8453.56 1757
8454.43 1879
8455.30 2004
8456.16 2086
8457.03 2102
8457.90 2161
8458.77 2029
8459.64 1970
8460.50 1794
8461.37 1719
8462.24 1662
8463.11 1591
8463.98 1629
8464.84 1677
8465.71 1792
8466.58 2092
8467.45 2393
8468.32 2655
8469.19 2938
8470.05 3132
8470.92 3195
8471.79 2984
8472.66 2788
8473.53 2572
8474.40 2252
8475.27 1900
8476.13 1744
8477.00 1538
8477.87 1397
8478.74 1297
8479.61 1173
8480.48 1135
8481.35 1104
8482.22 1049
8483.09 1014
8483.96 980
8484.82 992
8485.69 977
8486.56 935
8487.43 949
8488.30 896
8489.17 871
8490.04 860
8490.91 840
8491.78 864
8492.65 867
8493.52 877
8494.39 870
8495.26 892
8496.13 898
8497.00 904
8497.87 926
8498.74 892
8499.61 871
8500.48 874
8501.35 842
8502.22 856
8503.09 913
8503.96 876
8504.83 862
8505.70 908
8506.57 953
8507.44 934
8508.31 921
8509.18 911
8510.05 944
8510.92 877
8511.79 941
8512.66 886
8513.53 883
8514.40 891
8515.27 900
8516.15 852
8517.02 836
8517.89 850
8518.76 846
8519.63 875
8520.50 854
8521.37 921
8522.24 884
8523.11 866
8523.98 883
8524.86 865
8525.73 890
8526.60 979
8527.47 914
8528.34 929
8529.21 911
8530.08 962
8530.96 936
8531.83 922
8532.70 1009
8533.57 1027
8534.44 1011
8535.31 1019
8536.19 965
8537.06 953
8537.93 949
8538.80 903
8539.67 927
8540.55 950
8541.42 961
8542.29 929
8543.16 926
8544.03 928
8544.91 928
8545.78 929
8546.65 937
8547.52 935
8548.40 940
8549.27 942
8550.14 933
8551.01 1043
8551.89 1021
8552.76 1015
8553.63 995
8554.51 1040
8555.38 1006
8556.25 1030
8557.12 1024
8558.00 925
8558.87 920
8559.74 891
8560.62 871
8561.49 874
8562.36 865
8563.24 865
8564.11 846
8564.98 828
8565.86 859
8566.73 814
8567.60 825
8568.48 885
8569.35 835
8570.22 820
8571.10 795
8571.97 773
8572.84 802
8573.72 782
8574.59 731
8575.46 759
8576.34 756
8577.21 808
8578.09 766
8578.96 761
8579.83 756
8580.71 788
8581.58 776
8582.46 745
8583.33 745
8584.21 741
8585.08 795
8585.95 792
8586.83 794
8587.70 742
8588.58 741
8589.45 770
8590.33 773
8591.20 736
8592.08 730
8592.95 715
8593.83 780
8594.70 778
8595.58 774
8596.45 817
8597.33 745
8598.20 810
8599.08 756
8599.95 795
8600.83 749
8601.70 774
8602.58 807
8603.45 850
8604.33 763
8605.20 770
8606.08 778
8606.95 783
8607.83 811
8608.70 781
8609.58 794
8610.45 786
8611.33 781
8612.21 815
8613.08 837
8613.96 845
8614.83 836
8615.71 833
8616.59 842
8617.46 788
8618.34 834
8619.21 854
8620.09 893
8620.97 834
8621.84 838
8622.72 901
8623.59 859
8624.47 847
8625.35 909
8626.22 888
8627.10 882
8627.98 908
8628.85 936
8629.73 944
8630.61 895
8631.48 966
8632.36 986
8633.24 920
8634.11 913
8634.99 951
8635.87 925
8636.74 955
8637.62 929
8638.50 981
8639.37 972
8640.25 947
8641.13 1004
8642.01 1033
8642.88 1019
8643.76 986
8644.64 1045
8645.52 1055
8646.39 1107
8647.27 1116
8648.15 1100
8649.03 1077
8649.90 1095
8650.78 1071
8651.66 1097
8652.54 1157
8653.41 1124
8654.29 1120
8655.17 1159
8656.05 1153
8656.93 1144
8657.80 1142
8658.68 1183
8659.56 1130
8660.44 1145
8661.32 1142
8662.19 1179
8663.07 1121
8663.95 1118
8664.83 1171
8665.71 1192
8666.59 1271
8667.46 1306
8668.34 1336
8669.22 1375
8670.10 1547
8670.98 1703
8671.86 1855
8672.74 1968
8673.62 1966
8674.49 2025
8675.37 2122
8676.25 2026
8677.13 1896
8678.01 1815
8678.89 1740
8679.77 1612
8680.65 1539
8681.53 1498
8682.41 1423
8683.29 1392
8684.16 1334
8685.04 1438
8685.92 1506
8686.80 1597
8687.68 1799
8688.56 2019
8689.44 2311
8690.32 2571
8691.20 2789
8692.08 2967
8692.96 2968
8693.84 2854
8694.72 2745
8695.60 2446
8696.48 2238
8697.36 2014
8698.24 1835
8699.12 1618
8700.00 1449
8700.88 1269
8701.76 1243
8702.64 1123
8703.52 1075
8704.40 1054
8705.28 1107
8706.16 1038
8707.04 951
8707.92 932
8708.80 934
8709.69 960
8710.57 874
8711.45 923
8712.33 899
8713.21 843
8714.09 874
8714.97 845
8715.85 863
8716.73 847
8717.61 823
8718.49 823
8719.38 858
8720.26 837
8721.14 844
8722.02 866
8722.90 860
8723.78 890
8724.66 879
8725.54 903
8726.43 890
8727.31 849
8728.19 874
8729.07 887
8729.95 922
8730.83 887
8731.72 933
8732.60 883
8733.48 886
8734.36 903
8735.24 854
8736.13 855
8737.01 828
8737.89 841
8738.77 839
8739.65 822
8740.54 848
8741.42 858
8742.30 829
8743.18 829
8744.07 895
8744.95 903
8745.83 868
8746.71 850
8747.60 859
8748.48 875
8749.36 892
8750.24 888
8751.13 918
8752.01 953
8752.89 965
8753.77 962
8754.66 1032
8755.54 1051
8756.42 1037
8757.31 1082
8758.19 1093
8759.07 1072
8759.96 994
8760.84 1015
8761.72 1016
8762.61 984
8763.49 944
8764.37 970
8765.26 911
8766.14 906
8767.02 914
8767.91 911
8768.79 900
8769.67 881
8770.56 931
8771.44 912
8772.32 905
8773.21 873
8774.09 906
8774.98 905
8775.86 830
8776.74 881
8777.63 826
8778.51 847
8779.40 812
8780.28 821
8781.17 803
8782.05 770
8782.93 785
8783.82 822
8784.70 785
8785.59 795
8786.47 814
8787.36 849
8788.24 830
8789.13 864
8790.01 861
8790.89 916
8791.78 873
8792.66 874
8793.55 889
8794.43 864
8795.32 838
8796.20 843
8797.09 810
8797.97 765
8798.86 745
8799.74 725
8800.63 755
8801.52 760
8802.40 760
8803.29 792
8804.17 787
8805.06 733
8805.94 750
8806.83 737
8807.71 718
8808.60 713
8809.48 698
8810.37 684
8811.26 715
8812.14 710
8813.03 705
8813.91 643
8814.80 654
8815.69 647
8816.57 674
8817.46 676
8818.34 647
8819.23 668
8820.12 693
8821.00 682
8821.89 703
8822.77 709
8823.66 644
8824.55 668
8825.43 649
8826.32 690
8827.21 678
8828.09 634
8828.98 636
8829.87 636
8830.75 611
8831.64 647
8832.53 647
8833.41 645
8834.30 644
8835.19 628
8836.08 648
8836.96 640
8837.85 638
8838.74 599
8839.62 609
8840.51 595
8841.40 625
8842.29 629
8843.17 629
8844.06 631
8844.95 593
8845.84 608
8846.72 606
8847.61 597
8848.50 572
8849.39 606
8850.27 548
8851.16 557
8852.05 578
8852.94 579
8853.82 591
8854.71 591
8855.60 574
8856.49 600
8857.38 585
8858.26 561
8859.15 637
8860.04 582
8860.93 570
8861.82 588
8862.71 591
8863.59 562
8864.48 582
8865.37 558
8866.26 583
8867.15 567
8868.04 586
8868.93 585
8869.81 573
8870.70 546
8871.59 541
8872.48 530
8873.37 560
8874.26 578
8875.15 540
8876.04 506
8876.93 562
8877.81 553
8878.70 537
8879.59 535
8880.48 550
8881.37 549
8882.26 549
8883.15 582
8884.04 532
8884.93 536
8885.82 531
8886.71 540
8887.60 560
8888.49 530
8889.38 543
8890.27 543
8891.16 534
8892.05 518
8892.94 544
8893.83 508
8894.72 554
8895.61 540
8896.50 522
8897.39 493
8898.28 522
8899.17 531
8900.06 511
8900.95 520
8901.84 485
8902.73 516
8903.62 555
8904.51 544
8905.40 514
8906.29 584
8907.18 551
8908.07 547
8908.96 514
8909.85 519
8910.74 509
8911.63 514
8912.52 538
8913.41 533
8914.31 545
8915.20 534
8916.09 507
8916.98 505
8917.87 529
8918.76 491
8919.65 478
8920.54 487
8921.43 536
8922.33 515
8923.22 543
8924.11 479
8925.00 503
8925.89 499
8926.78 485
8927.67 490
8928.57 471
8929.46 440
8930.35 494
8931.24 495
8932.13 469
8933.03 483
8933.92 471
8934.81 499
8935.70 492
8936.59 500
8937.49 476
8938.38 492
8939.27 488
8940.16 524
8941.05 482
8941.95 465
8942.84 481
8943.73 511
8944.62 509
8945.52 462
8946.41 492
8947.30 468
8948.19 463
8949.09 483
8949.98 491
8950.87 464
8951.76 474
8952.66 445
8953.55 476
8954.44 467
8955.34 447
8956.23 478
8957.12 473
8958.02 479
8958.91 472
8959.80 496
8960.69 497
8961.59 468
8962.48 463
8963.37 490
8964.27 463
8965.16 505
8966.05 508
8966.95 499
8967.84 465
8968.74 467
8969.63 507
8970.52 472
8971.42 451
8972.31 452
8973.20 477
8974.10 475
8974.99 517
8975.89 503
8976.78 479
8977.67 474
8978.57 528
8979.46 495
8980.36 504
8981.25 508
8982.15 497
8983.04 496
8983.93 468
8984.83 465
8985.72 468
8986.62 471
8987.51 455
8988.41 486
8989.30 457
8990.20 520
8991.09 467
8991.99 473
8992.88 480
8993.78 489
8994.67 485
8995.57 498
8996.46 455
8997.36 451
8998.25 457
8999.15 431
9000.04 459
9000.94 467
9001.83 443
9002.73 469
9003.62 451
9004.52 422
9005.41 477
9006.31 462
9007.20 431
9008.10 420
9009.00 434
9009.89 415
9010.79 438
9011.68 466
9012.58 431
9013.47 447
9014.37 424
9015.27 464
9016.16 494
9017.06 456
9017.95 444
9018.85 477
9019.75 442
9020.64 444
9021.54 440
9022.43 432
9023.33 474
9024.23 476
9025.12 445
9026.02 437
9026.92 442
9027.81 457
9028.71 462
9029.61 472
9030.50 420
9031.40 446
9032.30 475
9033.19 469
9034.09 451
9034.99 441
9035.88 466
9036.78 463
9037.68 474
9038.58 467
9039.47 441
9040.37 467
9041.27 468
9042.16 405
9043.06 453
9043.96 465
9044.86 462
9045.75 412
9046.65 429
9047.55 473
9048.45 443
9049.34 463
9050.24 430
9051.14 463
9052.04 444
9052.94 461
9053.83 461
9054.73 433
9055.63 450
9056.53 455
9057.43 459
9058.32 498
9059.22 467
9060.12 482
9061.02 457
9061.92 455
9062.81 488
9063.71 457
9064.61 461
9065.51 416
9066.41 452
9067.31 460
9068.21 482
9069.10 477
9070.00 508
9070.90 499
9071.80 473
9072.70 501
9073.60 505
9074.50 482
9075.40 452
9076.29 511
9077.19 496
9078.09 466
9078.99 493
9079.89 494
9080.79 493
9081.69 441
9082.59 475
9083.49 500
9084.39 452
9085.29 462
9086.19 463
9087.09 476
9087.98 481
9088.88 489
9089.78 472
9090.68 510
9091.58 499
9092.48 431
9093.38 462
9094.28 457
9095.18 463
9096.08 469
9096.98 485
9097.88 462
9098.78 426
9099.68 446
9100.58 461
9101.48 474
9102.38 447
9103.28 484
9104.18 459
9105.08 452
9105.99 432
9106.89 457
9107.79 421
9108.69 422
9109.59 446
9110.49 428
9111.39 437
9112.29 459
9113.19 461
9114.09 433
9114.99 442
9115.89 457
9116.79 463
9117.69 474
9118.60 461
9119.50 451
9120.40 497
9121.30 439
9122.20 457
9123.10 453
9124.00 463
9124.90 451
9125.81 438
9126.71 467
9127.61 447
9128.51 466
9129.41 478
9130.31 481
9131.22 442
9132.12 430
9133.02 435
9133.92 493
9134.82 464
9135.72 473
9136.63 456
9137.53 477
9138.43 456
9139.33 445
9140.23 462
9141.14 491
9142.04 443
9142.94 469
9143.84 443
9144.75 474
9145.65 490
9146.55 464
9147.45 471
9148.36 458
9149.26 489
9150.16 464
9151.06 498
9151.97 475
9152.87 451
9153.77 460
9154.67 455
9155.58 452
9156.48 460
9157.38 490
9158.29 440
9159.19 428
9160.09 462
9161.00 477
9161.90 455
9162.80 492
9163.71 475
9164.61 470
9165.51 474
9166.42 478
9167.32 478
9168.22 466
9169.13 442
9170.03 457
9170.93 442
9171.84 434
9172.74 453
9173.64 464
9174.55 488
9175.45 481
9176.36 487
9177.26 467
9178.16 455
9179.07 410
9179.97 476
9180.88 472
9181.78 464
9182.69 466
9183.59 495
9184.49 452
9185.40 453
9186.30 438
9187.21 466
9188.11 481
9189.02 436
9189.92 434
9190.82 451
9191.73 455
9192.63 449
9193.54 454
9194.44 462
9195.35 458
9196.25 465
9197.16 473
9198.06 464
9198.97 511
9199.87 517
9200.78 500
9201.68 484
9202.59 457
9203.49 479
9204.40 495
9205.30 483
9206.21 482
9207.12 468
9208.02 473
9208.93 514
9209.83 499
9210.74 505
9211.64 486
9212.55 480
9213.45 479
9214.36 528
9215.27 513
9216.17 529
9217.08 491
9217.98 541
9218.89 509
9219.80 519
9220.70 530
9221.61 505
9222.51 470
9223.42 481
9224.33 476
9225.23 475
9226.14 474
9227.05 456
9227.95 466
9228.86 452
9229.77 495
9230.67 467
9231.58 459
9232.49 463
9233.39 440
9234.30 474
9235.21 446
9236.11 458
9237.02 464
9237.93 456
9238.83 436
9239.74 444
9240.65 412
9241.55 433
9242.46 468
9243.37 475
9244.28 470
9245.18 460
9246.09 478
9247.00 470
9247.91 464
9248.81 459
9249.72 478
9250.63 459
9251.54 443
9252.44 451
9253.35 429
9254.26 434
9255.17 519
9256.07 457
9256.98 478
9257.89 481
9258.80 483
9259.71 432
9260.61 432
9261.52 462
9262.43 485
9263.34 449
9264.25 477
9265.16 442
9266.06 463
9266.97 466
9267.88 469
9268.79 504
9269.70 492
9270.61 513
9271.51 469
9272.42 461
9273.33 449
9274.24 474
9275.15 463
9276.06 477
9276.97 480
9277.88 493
9278.78 494
9279.69 474
9280.60 502
9281.51 486
9282.42 476
9283.33 489
9284.24 484
9285.15 475
9286.06 489
9286.97 465
9287.88 517
9288.79 503
9289.70 509
9290.60 512
9291.51 484
9292.42 519
9293.33 498
9294.24 539
9295.15 497
9296.06 514
9296.97 486
9297.88 523
9298.79 516
9299.70 533
9300.61 496
9301.52 509
9302.43 528
9303.34 571
9304.25 537
9305.16 512
9306.07 515
9306.98 547
9307.89 541
9308.80 528
9309.71 602
9310.63 574
9311.54 570
9312.45 567
9313.36 580
9314.27 565
9315.18 557
9316.09 569
9317.00 542
9317.91 483
9318.82 532
9319.73 508
9320.64 516
9321.55 526
9322.47 505
9323.38 549
9324.29 488
9325.20 510
9326.11 507
9327.02 504
9327.93 491
9328.84 550
9329.76 546
9330.67 466
9331.58 445
9332.49 481
9333.40 488
9334.31 495
9335.23 479
9336.14 471
9337.05 521
9337.96 538
9338.87 530
9339.78 529
9340.70 479
9341.61 533
9342.52 511
9343.43 507
9344.34 514
9345.26 485
9346.17 494
9347.08 507
9347.99 522
9348.91 494
9349.82 516
9350.73 507
9351.64 451
9352.56 493
9353.47 528
9354.38 507
9355.29 505
9356.21 512
9357.12 507
9358.03 507
9358.94 496
9359.86 454
9360.77 530
9361.68 501
9362.60 494
9363.51 546
9364.42 540
9365.34 526
9366.25 488
9367.16 440
9368.08 523
9368.99 538
9369.90 528
9370.82 541
9371.73 560
9372.64 531
9373.56 542
9374.47 541
9375.38 544
9376.30 500
9377.21 499
9378.12 522
9379.04 495
9379.95 528
9380.87 526
9381.78 523
9382.69 540
9383.61 503
9384.52 531
9385.44 527
9386.35 527
9387.27 523
9388.18 581
9389.09 616
9390.01 578
9390.92 596
9391.84 605
9392.75 608
9393.67 601
9394.58 579
9395.50 611
9396.41 569
9397.32 573
9398.24 560
9399.15 559
9400.07 540
9400.98 555
9401.90 522
9402.81 581
9403.73 575
9404.64 541
9405.56 553
9406.47 538
9407.39 552
9408.30 531
9409.22 562
9410.14 546
9411.05 592
9411.97 544
9412.88 581
9413.80 542
9414.71 539
9415.63 557
9416.54 596
9417.46 561
9418.38 559
9419.29 577
9420.21 572
9421.12 608
9422.04 547
9422.95 525
9423.87 571
9424.79 578
9425.70 527
9426.62 579
9427.54 557
9428.45 578
9429.37 561
9430.28 591
9431.20 570
9432.12 571
9433.03 611
9433.95 624
9434.87 576
9435.78 610
9436.70 631
9437.62 615
9438.53 612
9439.45 575
9440.37 616
9441.28 631
9442.20 614
9443.12 606
9444.03 617
9444.95 606
9445.87 636
9446.79 571
9447.70 628
9448.62 636
9449.54 687
9450.45 777
9451.37 730
9452.29 774
9453.21 802
9454.12 787
9455.04 738
9455.96 725
9456.88 743
9457.79 723
9458.71 684
9459.63 698
9460.55 668
9461.47 622
9462.38 603
9463.30 650
9464.22 601
9465.14 612
9466.06 581
9466.97 575
9467.89 620
9468.81 597
9469.73 584
9470.65 623
9471.56 635
9472.48 621
9473.40 611
9474.32 580
9475.24 593
9476.16 630
9477.08 625
9477.99 666
9478.91 628
9479.83 643
9480.75 597
9481.67 687
9482.59 659
9483.51 657
9484.43 634
9485.34 670
9486.26 623
9487.18 678
9488.10 615
9489.02 648
9489.94 623
9490.86 636
9491.78 633
9492.70 568
9493.62 567
9494.54 608
9495.46 627
9496.38 621
9497.30 589
9498.22 559
9499.13 618
9500.05 628
9500.97 603
9501.89 590
9502.81 632
9503.73 575
9504.65 586
9505.57 633
9506.49 606
9507.41 640
9508.33 630
9509.25 711
9510.17 669
9511.09 664
9512.01 690
9512.93 688
9513.86 682
9514.78 706
9515.70 748
9516.62 742
9517.54 708
9518.46 722
9519.38 723
9520.30 717
9521.22 742
9522.14 775
9523.06 722
9523.98 750
9524.90 754
9525.82 825
9526.75 824
9527.67 914
9528.59 955
9529.51 1009
9530.43 1115
9531.35 1135
9532.27 1108
9533.19 1125
9534.11 1129
9535.04 1114
9535.96 1113
9536.88 1035
9537.80 931
9538.72 933
9539.64 840
9540.57 806
9541.49 792
9542.41 808
9543.33 773
9544.25 720
9545.17 703
9546.10 691
9547.02 673
9547.94 724
9548.86 705
9549.78 697
9550.71 671
9551.63 637
9552.55 708
9553.47 725
9554.40 705
9555.32 715
9556.24 760
9557.16 781
9558.09 775
9559.01 712
9559.93 765
9560.85 806
9561.78 792
9562.70 754
9563.62 757
9564.54 733
9565.47 702
9566.39 683
9567.31 676
9568.24 694
9569.16 657
9570.08 714
9571.00 695
9571.93 695
9572.85 652
9573.77 691
9574.70 669
9575.62 675
9576.54 639
9577.47 670
9578.39 688
9579.31 656
9580.24 638
9581.16 658
9582.09 640
9583.01 684
9583.93 631
9584.86 658
9585.78 643
9586.70 661
9587.63 666
9588.55 650
9589.48 648
9590.40 637
9591.32 685
9592.25 734
9593.17 697
9594.10 710
9595.02 667
9595.95 694
9596.87 669
9597.79 722
9598.72 680
9599.64 658
9600.57 738
9601.49 759
9602.42 783
9603.34 778
9604.27 764
9605.19 778
9606.12 770
9607.04 744
9607.97 769
9608.89 778
9609.82 740
9610.74 751
9611.67 819
9612.59 750
9613.52 775
9614.44 804
9615.37 809
9616.29 780
9617.22 785
9618.14 851
9619.07 801
9619.99 772
9620.92 839
9621.85 841
9622.77 836
9623.70 851
9624.62 834
9625.55 858
9626.47 827
9627.40 902
9628.33 865
9629.25 888
9630.18 879
9631.10 846
9632.03 897
9632.96 965
9633.88 916
9634.81 895
9635.73 927
9636.66 933
9637.59 922
9638.51 942
9639.44 963
9640.37 967
9641.29 973
9642.22 960
9643.15 1015
9644.07 1080
9645.00 1051
9645.93 1158
9646.85 1143
9647.78 1141
9648.71 1121
9649.63 1138
9650.56 1182
9651.49 1149
9652.41 1165
9653.34 1123
9654.27 1061
9655.20 1070
9656.12 1064
9657.05 1028
9657.98 963
9658.90 966
9659.83 1011
9660.76 1041
9661.69 1001
9662.61 952
9663.54 975
9664.47 1064
9665.40 1004
9666.32 1029
9667.25 1063
9668.18 1038
9669.11 1038
9670.04 1045
9670.96 1050
9671.89 1100
9672.82 1124
9673.75 1121
9674.68 1099
9675.60 1099
9676.53 1109
9677.46 1105
9678.39 1146
9679.32 1101
9680.25 1064
9681.17 1109
9682.10 1159
9683.03 1112
9683.96 1121
9684.89 1147
9685.82 1141
9686.75 1164
9687.67 1159
9688.60 1191
9689.53 1158
9690.46 1167
9691.39 1209
9692.32 1282
9693.25 1227
9694.18 1221
9695.11 1245
9696.03 1299
9696.96 1371
9697.89 1330
9698.82 1356
9699.75 1344
9700.68 1340
9701.61 1335
9702.54 1304
9703.47 1276
9704.40 1215
9705.33 1179
9706.26 1201
9707.19 1218
9708.12 1211
9709.05 1190
9709.98 1252
9710.91 1296
9711.84 1348
9712.77 1391
9713.70 1358
9714.63 1456
9715.56 1409
9716.49 1396
9717.42 1358
9718.35 1321
9719.28 1304
9720.21 1203
9721.14 1177
9722.07 1139
9723.00 1092
9723.93 1070
9724.86 1119
9725.79 1069
9726.72 1072
9727.65 1055
9728.58 1058
9729.51 1078
9730.44 1098
9731.37 1084
9732.31 1129
9733.24 1091
9734.17 1089
9735.10 1123
9736.03 1103
9736.96 1028
9737.89 973
9738.82 977
9739.75 945
9740.69 891
9741.62 919
9742.55 889
9743.48 878
9744.41 942
9745.34 931
9746.27 939
9747.21 870
9748.14 849
9749.07 890
9750.00 905
9750.93 819
9751.86 860
9752.80 822
9753.73 815
9754.66 793
9755.59 806
9756.52 833
9757.46 911
9758.39 848
9759.32 840
9760.25 826
9761.18 843
9762.12 879
9763.05 836
9763.98 845
9764.91 858
9765.85 894
9766.78 905
9767.71 890
9768.64 855
9769.58 843
9770.51 868
9771.44 848
9772.37 831
9773.31 867
9774.24 854
9775.17 848
9776.11 909
9777.04 944
9777.97 961
9778.91 981
9779.84 958
9780.77 948
9781.71 966
9782.64 967
9783.57 937
9784.51 919
9785.44 890
9786.37 848
9787.31 830
9788.24 851
9789.17 853
9790.11 806
9791.04 801
9791.97 838
9792.91 805
9793.84 814
9794.77 812
9795.71 830
9796.64 795
9797.58 865
9798.51 828
9799.44 790
9800.38 802
9801.31 829
9802.25 833
9803.18 762
9804.12 761
9805.05 753
9805.98 735
9806.92 728
9807.85 680
9808.79 711
9809.72 738
9810.66 756
9811.59 754
9812.53 680
9813.46 706
9814.40 723
9815.33 698
9816.27 703
9817.20 706
9818.14 697
9819.07 686
9820.01 652
9820.94 696
9821.88 667
9822.81 673
9823.75 664
9824.68 646
9825.62 667
9826.55 664
9827.49 679
9828.42 659
9829.36 659
9830.29 673
9831.23 653
9832.17 636
9833.10 651
9834.04 641
9834.97 654
9835.91 632
9836.84 653
9837.78 677
9838.72 646
9839.65 675
9840.59 697
9841.52 665
9842.46 658
9843.40 641
9844.33 709
9845.27 640
9846.20 663
9847.14 646
9848.08 654
9849.01 646
9849.95 646
9850.89 693
9851.82 683
9852.76 646
9853.70 692
9854.63 695
9855.57 686
9856.51 674
9857.44 732
9858.38 700
9859.32 725
9860.25 696
9861.19 716
9862.13 689
9863.07 694
9864.00 650
9864.94 653
9865.88 639
9866.81 670
9867.75 594
9868.69 653
9869.63 630
9870.56 648
9871.50 637
9872.44 654
9873.38 621
9874.31 650
9875.25 632
9876.19 632
9877.13 658
9878.07 635
9879.00 609
9879.94 639
9880.88 626
9881.82 638
9882.75 636
9883.69 579
9884.63 634
9885.57 630
9886.51 627
9887.45 582
9888.38 587
9889.32 609
9890.26 563
9891.20 573
9892.14 601
9893.08 557
9894.01 573
9894.95 522
9895.89 589
9896.83 611
9897.77 571
9898.71 573
9899.65 554
9900.59 575
9901.52 569
9902.46 583
9903.40 598
9904.34 586
9905.28 617
9906.22 608
9907.16 587
9908.10 583
9909.04 567
9909.98 581
9910.92 622
9911.86 624
9912.80 652
9913.73 583
9914.67 568
9915.61 591
9916.55 567
9917.49 594
9918.43 583
9919.37 625
9920.31 645
9921.25 664
9922.19 685
9923.13 736
9924.07 749
9925.01 810
9925.95 835
9926.89 842
9927.83 868
9928.77 819
9929.71 798
9930.65 763
9931.59 756
9932.53 752
9933.47 708
9934.41 648
9935.36 620
9936.30 619
9937.24 605
9938.18 588
9939.12 507
9940.06 527
9941.00 571
9941.94 586
9942.88 566
9943.82 567
9944.76 562
9945.70 528
9946.64 537
9947.59 554
9948.53 537
9949.47 554
9950.41 556
9951.35 523
9952.29 506
9953.23 496
9954.17 498
9955.12 524
9956.06 551
9957.00 518
9957.94 515
9958.88 530
9959.82 530
9960.77 555
9961.71 545
9962.65 532
9963.59 542
9964.53 532
9965.48 546
9966.42 506
9967.36 517
9968.30 496
9969.24 545
9970.19 523
9971.13 527
9972.07 525
9973.01 527
9973.95 496
9974.90 489
9975.84 485
9976.78 505
9977.72 499
9978.67 506
9979.61 490
9980.55 472
9981.50 464
9982.44 451
9983.38 501
9984.32 515
9985.27 471
9986.21 513
9987.15 529
9988.10 503
9989.04 512
9989.98 491
9990.92 493
9991.87 487
9992.81 510
9993.75 467
9994.70 481
9995.64 528
9996.58 515
9997.53 512
9998.47 499
9999.41 500
10000.36 505
10001.30 520
10002.25 540
10003.19 537
10004.13 507
10005.08 546
10006.02 499
10006.96 516
10007.91 486
10008.85 499
10009.80 490
10010.74 528
10011.68 469
10012.63 461
10013.57 498
10014.52 502
10015.46 496
10016.41 475
10017.35 476
10018.29 479
10019.24 484
10020.18 548
10021.13 481
10022.07 474
10023.02 484
10023.96 476
10024.91 472
10025.85 445
10026.80 480
10027.74 479
10028.69 464
10029.63 498
10030.58 495
10031.52 502
10032.47 495
10033.41 496
10034.36 503
10035.30 486
10036.25 471
10037.19 514
10038.14 466
10039.08 467
10040.03 478
10040.97 521
10041.92 447
10042.87 472
10043.81 456
10044.76 453
10045.70 457
10046.65 467
10047.59 464
10048.54 457
10049.49 470
10050.43 426
10051.38 441
10052.32 429
10053.27 463
10054.22 475
10055.16 460
10056.11 487
10057.05 472
10058.00 453
10058.95 434
10059.89 472
10060.84 440
10061.79 434
10062.73 456
10063.68 436
10064.63 420
10065.57 448
10066.52 412
10067.47 459
10068.41 433
10069.36 456
10070.31 440
10071.25 441
10072.20 449
10073.15 415
10074.10 442
10075.04 455
10075.99 410
10076.94 412
10077.88 454
10078.83 464
10079.78 449
10080.73 448
10081.67 454
10082.62 431
10083.57 438
10084.52 424
10085.46 461
10086.41 473
10087.36 430
10088.31 437
10089.25 423
10090.20 462
10091.15 442
10092.10 433
10093.05 441
10093.99 435
10094.94 418
10095.89 443
10096.84 444
10097.79 468
10098.73 475
10099.68 467
10100.63 436
10101.58 417
10102.53 425
10103.48 408
10104.42 462
10105.37 424
10106.32 430
10107.27 434
10108.22 454
10109.17 458
10110.12 429
10111.06 439
10112.01 469
10112.96 454
10113.91 452
10114.86 430
10115.81 471
10116.76 458
10117.71 471
10118.66 472
10119.61 467
10120.56 490
10121.50 483
10122.45 432
10123.40 434
10124.35 419
10125.30 432
10126.25 419
10127.20 410
10128.15 424
10129.10 422
10130.05 441
10131.00 448
10131.95 465
10132.90 431
10133.85 441
10134.80 469
10135.75 429
10136.70 470
10137.65 482
10138.60 450
10139.55 457
10140.50 477
10141.45 513
10142.40 489
10143.35 448
10144.30 478
10145.25 459
10146.20 488
10147.15 497
10148.10 470
10149.05 466
10150.00 483
10150.95 484
10151.90 482
10152.86 457
10153.81 479
10154.76 462
10155.71 459
10156.66 502
10157.61 503
10158.56 473
10159.51 470
10160.46 486
10161.41 479
10162.37 484
10163.32 480
10164.27 508
10165.22 508
10166.17 516
10167.12 523
10168.07 539
10169.03 520
10169.98 554
10170.93 505
10171.88 508
10172.83 544
10173.78 520
10174.74 552
10175.69 512
10176.64 537
10177.59 544
10178.54 525
10179.49 543
10180.45 502
10181.40 527
10182.35 536
10183.30 542
10184.26 521
10185.21 580
10186.16 545
10187.11 543
10188.06 583
10189.02 565
10189.97 569
10190.92 576
10191.87 581
10192.83 571
10193.78 566
10194.73 580
10195.69 543
10196.64 556
10197.59 563
10198.54 597
10199.50 608
10200.45 622
10201.40 617
10202.36 635
10203.31 638
10204.26 649
10205.22 660
10206.17 672
10207.12 666
10208.08 658
10209.03 679
10209.98 631
10210.94 606
10211.89 673
10212.84 627
10213.80 572
10214.75 594
10215.70 582
10216.66 567
10217.61 535
10218.56 577
10219.52 550
10220.47 550
10221.43 571
10222.38 580
10223.33 546
10224.29 576
10225.24 569
10226.20 544
10227.15 567
10228.11 582
10229.06 585
10230.01 634
10230.97 620
10231.92 621
10232.88 692
10233.83 709
10234.79 707
10235.74 740
10236.70 736
10237.65 665
10238.60 602
10239.56 635
10240.51 683
10241.47 617
10242.42 582
10243.38 545
10244.33 567
10245.29 571
10246.24 547
10247.20 589
10248.15 523
10249.11 486
10250.07 515
10251.02 552
10251.98 501
10252.93 462
10253.89 479
10254.84 496
10255.80 508
10256.75 479
10257.71 500
10258.67 479
10259.62 498
10260.58 510
10261.53 508
10262.49 491
10263.44 523
10264.40 478
10265.36 463
10266.31 516
10267.27 485
10268.22 496
10269.18 488
10270.14 478
10271.09 462
10272.05 489
10273.01 465
10273.96 480
10274.92 432
10275.87 483
10276.83 461
10277.79 486
10278.74 465
10279.70 470
10280.66 477
10281.61 453
10282.57 479
10283.53 475
10284.49 486
10285.44 451
10286.40 454
10287.36 464
10288.31 466
10289.27 464
10290.23 473
10291.18 477
10292.14 476
10293.10 426
10294.06 447
10295.01 486
10295.97 461
10296.93 448
10297.89 429
10298.84 480
10299.80 472
10300.76 482
10301.72 501
10302.67 489
10303.63 494
10304.59 470
10305.55 466
10306.51 486
10307.46 522
10308.42 511
10309.38 475
10310.34 478
10311.30 463
10312.25 461
10313.21 483
10314.17 454
10315.13 458
10316.09 466
10317.05 501
10318.00 468
10318.96 467
10319.92 490
10320.88 453
10321.84 453
10322.80 491
10323.76 452
10324.71 464
10325.67 477
10326.63 506
10327.59 452
10328.55 473
10329.51 496
10330.47 453
10331.43 450
10332.39 453
10333.35 468
10334.30 434
10335.26 434
10336.22 449
10337.18 443
10338.14 434
10339.10 435
10340.06 447
10341.02 464
10341.98 468
10342.94 449
10343.90 450
10344.86 459
10345.82 435
10346.78 463
10347.74 476
10348.70 427
10349.66 421
10350.62 438
10351.58 424
10352.54 431
10353.50 417
10354.46 437
10355.42 420
10356.38 444
10357.34 447
10358.30 424
10359.26 430
10360.22 408
10361.18 424
10362.14 448
10363.10 443
10364.06 396
10365.02 411
10365.98 400
10366.94 429
10367.90 452
10368.87 442
10369.83 422
10370.79 441
10371.75 424
10372.71 458
10373.67 435
10374.63 414
10375.59 394
10376.55 426
10377.51 420
10378.48 458
10379.44 412
10380.40 397
10381.36 406
10382.32 417
10383.28 419
10384.24 420
10385.21 439
10386.17 436
10387.13 416
10388.09 389
10389.05 410
10390.01 412
10390.98 431
10391.94 429
10392.90 415
10393.86 411
10394.82 435
10395.79 436
10396.75 416
10397.71 445
10398.67 429
10399.63 379
10400.60 422
10401.56 467
10402.52 418
10403.48 436
10404.45 429
10405.41 430
10406.37 452
10407.33 428
10408.30 428
10409.26 432
10410.22 425
10411.18 430
10412.15 457
10413.11 466
10414.07 475
10415.04 501
10416.00 462
10416.96 480
10417.93 484
10418.89 468
10419.85 480
10420.81 466
10421.78 485
10422.74 485
10423.70 472
10424.67 481
10425.63 473
10426.59 469
10427.56 437
10428.52 407
10429.49 429
10430.45 432
10431.41 414
10432.38 433
10433.34 444
10434.30 440
10435.27 419
10436.23 424
10437.20 434
10438.16 425
10439.12 420
10440.09 376
10441.05 383
10442.02 411
10442.98 418
10443.94 420
10444.91 410
10445.87 395
10446.84 403
10447.80 383
10448.77 384
10449.73 437
10450.70 406
10451.66 377
10452.63 412
10453.59 445
10454.55 384
10455.52 367
10456.48 390
10457.45 388
10458.41 386
10459.38 387
10460.34 404
10461.31 429
10462.27 370
10463.24 403
10464.20 420
10465.17 400
10466.14 395
10467.10 396
10468.07 401
10469.03 405
10470.00 387
10470.96 409
10471.93 387
10472.89 411
10473.86 394
10474.82 368
10475.79 404
10476.76 400
10477.72 377
10478.69 389
10479.65 396
10480.62 393
10481.59 393
10482.55 411
10483.52 370
10484.48 379
10485.45 425
10486.42 439
10487.38 392
10488.35 406
10489.32 394
10490.28 373
10491.25 408
10492.21 439
10493.18 410
10494.15 415
10495.11 427
10496.08 424
10497.05 429
10498.01 412
10498.98 400
10499.95 423
10500.92 426
10501.88 401
10502.85 392
10503.82 395
10504.78 384
10505.75 423
10506.72 406
10507.68 425
10508.65 377
10509.62 412
10510.59 440
10511.55 397
10512.52 386
10513.49 401
10514.46 442
10515.42 409
10516.39 420
10517.36 395
10518.33 407
10519.29 391
10520.26 426
10521.23 440
10522.20 418
10523.17 429
10524.13 405
10525.10 403
10526.07 411
10527.04 442
10528.01 414
10528.97 437
10529.94 426
10530.91 440
10531.88 442
10532.85 421
10533.82 428
10534.78 406
10535.75 439
10536.72 419
10537.69 434
10538.66 404
10539.63 432
10540.60 397
10541.56 424
10542.53 426
10543.50 456
10544.47 431
10545.44 433
10546.41 448
10547.38 439
10548.35 426
10549.32 391
10550.29 423
10551.25 402
10552.22 430
10553.19 461
10554.16 463
10555.13 496
10556.10 475
10557.07 474
10558.04 553
10559.01 520
10559.98 491
10560.95 502
10561.92 538
10562.89 493
10563.86 490
10564.83 476
10565.80 455
10566.77 488
10567.74 461
10568.71 438
10569.68 449
10570.65 425
10571.62 441
10572.59 453
10573.56 449
10574.53 440
10575.50 434
10576.47 427
10577.44 427
10578.41 439
10579.38 444
10580.35 461
10581.32 443
10582.29 441
10583.26 456
10584.23 479
10585.21 451
10586.18 443
10587.15 455
10588.12 503
10589.09 491
10590.06 473
10591.03 482
10592.00 457
10592.97 481
10593.94 477
10594.92 474
10595.89 459
10596.86 415
10597.83 448
10598.80 446
10599.77 410
10600.74 452
10601.71 465
10602.69 438
10603.66 431
10604.63 462
10605.60 416
10606.57 415
10607.54 412
10608.52 449
10609.49 429
10610.46 412
10611.43 429
10612.40 460
10613.38 407
10614.35 473
10615.32 455
10616.29 434
10617.27 422
10618.24 485
10619.21 460
10620.18 460
10621.15 468
10622.13 435
10623.10 459
10624.07 470
10625.04 423
10626.02 409
10626.99 426
10627.96 469
10628.94 461
10629.91 479
10630.88 491
10631.85 497
10632.83 526
10633.80 533
10634.77 566
10635.75 574
10636.72 572
10637.69 570
10638.67 561
10639.64 565
10640.61 554
10641.59 568
10642.56 511
10643.53 505
10644.51 491
10645.48 514
10646.45 496
10647.43 459
10648.40 481
10649.37 471
10650.35 487
10651.32 454
10652.30 460
10653.27 461
10654.24 436
10655.22 448
10656.19 466
10657.16 442
10658.14 441
10659.11 471
10660.09 489
10661.06 464
10662.04 435
10663.01 449
10663.98 443
10664.96 425
10665.93 438
10666.91 447
10667.88 441
10668.86 462
10669.83 443
10670.81 461
10671.78 455
10672.76 449
10673.73 434
10674.71 443
10675.68 446
10676.66 436
10677.63 460
10678.61 435
10679.58 458
10680.56 459
10681.53 456
10682.51 494
10683.48 493
10684.46 458
10685.43 446
10686.41 453
10687.38 436
10688.36 465
10689.33 471
10690.31 426
10691.28 398
10692.26 431
10693.24 408
10694.21 415
10695.19 407
10696.16 426
10697.14 424
10698.12 419
10699.09 407
10700.07 426
10701.04 415
10702.02 420
10703.00 420
10703.97 396
10704.95 369
10705.92 424
10706.90 416
10707.88 417
10708.85 419
10709.83 421
10710.81 428
10711.78 420
10712.76 401
10713.74 423
10714.71 410
10715.69 400
10716.67 391
10717.64 391
10718.62 406
10719.60 367
10720.57 402
10721.55 417
10722.53 407
10723.50 433
10724.48 434
10725.46 419
10726.44 398
10727.41 415
10728.39 405
10729.37 408
10730.35 403
10731.32 425
10732.30 438
10733.28 404
10734.26 390
10735.23 419
10736.21 420
10737.19 401
10738.17 441
10739.14 453
10740.12 446
10741.10 399
10742.08 402
10743.06 425
10744.03 423
10745.01 420
10745.99 424
10746.97 425
10747.95 425
10748.92 406
10749.90 424
10750.88 419
10751.86 426
10752.84 406
10753.82 424
10754.79 475
10755.77 419
10756.75 417
10757.73 422
10758.71 447
10759.69 426
10760.67 397
10761.65 418
10762.62 426
10763.60 428
10764.58 429
10765.56 459
10766.54 433
10767.52 435
10768.50 445
10769.48 457
10770.46 426
10771.44 427
10772.42 430
10773.39 470
10774.37 427
10775.35 437
10776.33 474
10777.31 466
10778.29 438
10779.27 430
10780.25 460
10781.23 434
10782.21 432
10783.19 461
10784.17 443
10785.15 457
10786.13 456
10787.11 437
10788.09 437
10789.07 421
10790.05 421
10791.03 454
10792.01 448
10792.99 415
10793.97 391
10794.95 437
10795.93 420
10796.91 437
10797.89 453
10798.87 465
10799.85 417
10800.83 442
10801.82 445
10802.80 443
10803.78 424
10804.76 445
10805.74 420
10806.72 453
10807.70 415
10808.68 434
10809.66 456
10810.64 448
10811.62 417
10812.61 432
10813.59 439
10814.57 458
10815.55 450
10816.53 460
10817.51 455
10818.49 463
10819.47 440
10820.46 418
10821.44 437
10822.42 410
10823.40 440
10824.38 447
10825.36 423
10826.35 421
10827.33 430
10828.31 460
10829.29 431
10830.27 466
10831.25 464
10832.24 454
10833.22 460
10834.20 420
10835.18 430
10836.17 476
10837.15 480
10838.13 468
10839.11 443
10840.09 469
10841.08 489
10842.06 461
10843.04 477
10844.02 461
10845.01 442
10845.99 439
10846.97 488
10847.96 467
10848.94 504
10849.92 509
10850.90 508
10851.89 499
10852.87 503
10853.85 479
10854.84 471
10855.82 491
10856.80 473
10857.78 507
10858.77 490
10859.75 502
10860.73 500
10861.72 543
10862.70 500
10863.68 551
10864.67 517
10865.65 489
10866.64 473
10867.62 499
10868.60 524
10869.59 544
10870.57 548
10871.55 504
10872.54 495
10873.52 529
10874.51 538
10875.49 529
10876.47 538
10877.46 528
10878.44 547
10879.43 545
10880.41 542
10881.39 544
10882.38 567
10883.36 573
10884.35 555
10885.33 597
10886.32 602
10887.30 583
10888.29 575
10889.27 579
10890.25 569
10891.24 572
10892.22 570
10893.21 604
10894.19 601
10895.18 557
10896.16 549
10897.15 560
10898.13 637
10899.12 599
10900.10 591
10901.09 643
10902.07 622
10903.06 649
10904.04 613
10905.03 620
10906.01 665
10907.00 622
10907.99 621
10908.97 642
10909.96 675
10910.94 657
10911.93 670
10912.91 698
10913.90 633
10914.88 659
10915.87 683
10916.86 679
10917.84 689
10918.83 688
10919.81 679
10920.80 694
10921.79 667
10922.77 706
10923.76 644
10924.74 680
10925.73 676
10926.72 712
10927.70 720
10928.69 699
10929.68 721
10930.66 735
10931.65 749
10932.64 699
10933.62 724
10934.61 741
10935.60 769
10936.58 797
10937.57 803
10938.56 812
10939.54 852
10940.53 855
10941.52 845
10942.50 835
10943.49 863
10944.48 775
10945.47 834
10946.45 864
10947.44 839
10948.43 864
10949.41 900
10950.40 907
10951.39 932
10952.38 969
10953.36 1053
10954.35 1055
10955.34 1070
10956.33 1073
10957.31 1109
10958.30 1093
10959.29 1056
10960.28 1109
10961.27 1043
10962.25 1000
10963.24 996
10964.23 1014
10965.22 921
10966.21 921
10967.19 928
10968.18 870
10969.17 827
10970.16 864
10971.15 873
10972.13 844
10973.12 869
10974.11 825
10975.10 869
10976.09 897
10977.08 873
10978.07 883
10979.05 899
10980.04 885
10981.03 862
10982.02 885
10983.01 888
10984.00 893
10984.99 893
10985.98 865
10986.96 917
10987.95 967
10988.94 980
10989.93 981
10990.92 1028
10991.91 1086
10992.90 1138
10993.89 1222
10994.88 1311
10995.87 1398
10996.86 1457
10997.85 1503
10998.84 1498
10999.83 1452
11000.82 1413
11001.81 1360
11002.79 1273
11003.78 1176
11004.77 1107
11005.76 1044
11006.75 950
11007.74 925
11008.73 895
11009.72 824
11010.71 822
11011.70 802
11012.69 796
11013.68 736
11014.67 779
11015.67 760
11016.66 761
11017.65 760
11018.64 733
11019.63 751
11020.62 786
11021.61 743
11022.60 722
11023.59 713
11024.58 748
11025.57 743
11026.56 712
11027.55 681
11028.54 722
11029.53 677
11030.52 672
11031.52 681
11032.51 676
11033.50 694
11034.49 715
11035.48 682
11036.47 675
11037.46 653
11038.45 707
11039.45 692
11040.44 648
11041.43 625
11042.42 603
11043.41 645
11044.40 622
11045.39 613
11046.39 625
11047.38 616
11048.37 615
11049.36 633
11050.35 660
11051.35 639
11052.34 598
11053.33 623
11054.32 619
11055.31 606
11056.31 577
11057.30 600
11058.29 593
11059.28 650
11060.27 637
11061.27 607
11062.26 579
11063.25 619
11064.24 649
11065.24 591
11066.23 589
11067.22 591
11068.21 596
11069.21 630
11070.20 591
11071.19 615
11072.19 577
11073.18 597
11074.17 643
11075.16 590
11076.16 620
11077.15 640
11078.14 598
11079.14 619
11080.13 600
11081.12 598
11082.12 593
11083.11 591
11084.10 595
11085.10 574
11086.09 570
11087.08 599
11088.08 589
11089.07 598
11090.06 569
11091.06 591
11092.05 590
11093.04 560
11094.04 597
11095.03 568
11096.03 607
11097.02 561
11098.01 572
11099.01 583
11100.00 581
11101.00 560
11101.99 564
11102.98 561
11103.98 565
11104.97 545
11105.97 544
11106.96 559
11107.96 583
11108.95 537
11109.95 547
11110.94 545
11111.93 547
11112.93 550
11113.92 539
11114.92 558
11115.91 564
11116.91 533
11117.90 555
11118.90 564
11119.89 554
11120.89 558
11121.88 575
11122.88 553
11123.87 538
11124.87 526
11125.86 549
11126.86 579
11127.85 574
11128.85 573
11129.84 568
11130.84 519
11131.84 521
11132.83 524
11133.83 529
11134.82 491
11135.82 497
11136.81 515
11137.81 563
11138.81 549
11139.80 553
11140.80 562
11141.79 525
11142.79 537
11143.79 524
11144.78 530
11145.78 499
11146.77 496
11147.77 500
11148.77 500
11149.76 524
11150.76 533
11151.75 528
11152.75 515
11153.75 511
11154.74 501
11155.74 521
11156.74 510
11157.73 459
11158.73 450
11159.73 491
11160.72 504
11161.72 493
11162.72 453
11163.71 451
11164.71 500
11165.71 501
11166.71 485
11167.70 489
11168.70 486
11169.70 492
11170.69 465
11171.69 484
11172.69 483
11173.69 493
11174.68 485
11175.68 486
11176.68 489
11177.68 518
11178.67 442
11179.67 464
11180.67 484
11181.67 454
11182.66 441
11183.66 487
11184.66 504
11185.66 516
11186.66 504
11187.65 463
11188.65 488
11189.65 475
11190.65 460
11191.65 483
11192.64 451
11193.64 490
11194.64 478
11195.64 489
11196.64 483
11197.64 493
11198.63 506
11199.63 529
11200.63 494
11201.63 462
11202.63 462
11203.63 481
11204.63 449
11205.63 492
11206.62 471
11207.62 460
11208.62 492
11209.62 491
11210.62 471
11211.62 479
11212.62 473
11213.62 461
11214.62 470
11215.62 491
11216.61 481
11217.61 461
11218.61 490
11219.61 494
11220.61 489
11221.61 460
11222.61 445
11223.61 448
11224.61 467
11225.61 491
11226.61 465
11227.61 467
11228.61 497
11229.61 494
11230.61 459
11231.61 496
11232.61 477
11233.61 417
11234.61 443
11235.61 473
11236.61 456
11237.61 430
11238.61 434
11239.61 458
11240.61 481
11241.61 486
11242.61 454
11243.61 472
11244.61 468
11245.61 459
11246.61 469
11247.61 462
11248.62 501
11249.62 452
11250.62 472
11251.62 454
11252.62 486
11253.62 469
11254.62 494
11255.62 481
11256.62 451
11257.62 446
11258.62 503
11259.63 479
11260.63 473
11261.63 470
11262.63 460
11263.63 496
11264.63 506
11265.63 496
11266.64 466
11267.64 487
11268.64 512
11269.64 544
11270.64 523
11271.64 495
11272.65 505
11273.65 517
11274.65 524
11275.65 550
11276.65 544
11277.65 536
11278.66 541
11279.66 512
11280.66 531
11281.66 514
11282.67 519
11283.67 502
11284.67 487
11285.67 498
11286.67 476
11287.68 459
11288.68 486
11289.68 511
11290.68 506
11291.69 487
11292.69 515
11293.69 549
11294.70 459
11295.70 472
11296.70 472
11297.70 464
11298.71 482
11299.71 500
11300.71 455
11301.72 479
11302.72 503
11303.72 520
11304.72 508
11305.73 509
11306.73 515
11307.73 506
11308.74 556
11309.74 537
11310.74 548
11311.75 540
11312.75 575
11313.76 565
11314.76 580
11315.76 526
11316.77 517
11317.77 508
11318.77 505
11319.78 506
11320.78 534
11321.79 492
11322.79 500
11323.79 524
11324.80 491
11325.80 490
11326.81 495
11327.81 450
11328.81 504
11329.82 485
11330.82 478
11331.83 463
11332.83 477
11333.84 530
11334.84 508
11335.85 489
11336.85 499
11337.85 485
11338.86 483
11339.86 512
11340.87 475
11341.87 479
11342.88 457
11343.88 468
11344.89 494
11345.89 464
11346.90 476
11347.90 473
11348.91 469
11349.91 439
11350.92 439
11351.92 446
11352.93 464
11353.94 480
11354.94 493
11355.95 469
11356.95 443
11357.96 492
11358.96 457
11359.97 469
11360.97 452
11361.98 442
11362.99 440
11363.99 500
11365.00 474
11366.00 448
11367.01 469
11368.02 469
11369.02 475
11370.03 495
11371.03 454
11372.04 452
11373.05 436
11374.05 485
11375.06 468
11376.06 462
11377.07 466
11378.08 462
11379.08 468
11380.09 455
11381.10 454
11382.10 466
11383.11 460
11384.12 435
11385.12 431
11386.13 458
11387.14 469
11388.14 445
11389.15 441
11390.16 460
11391.17 456
11392.17 460
11393.18 437
11394.19 481
11395.19 487
11396.20 477
11397.21 483
11398.22 472
11399.22 455
11400.23 486
11401.24 476
11402.25 475
11403.25 495
11404.26 498
11405.27 456
11406.28 453
11407.28 470
11408.29 459
11409.30 494
11410.31 461
11411.31 455
11412.32 468
11413.33 487
11414.34 497
11415.35 481
11416.35 491
11417.36 464
11418.37 511
11419.38 464
11420.39 464
11421.40 469
11422.40 472
11423.41 461
11424.42 498
11425.43 460
11426.44 477
11427.45 513
11428.46 534
11429.46 492
11430.47 481
11431.48 464
11432.49 481
11433.50 516
11434.51 536
11435.52 516
11436.53 510
11437.54 491
11438.54 521
11439.55 499
11440.56 507
11441.57 482
11442.58 500
11443.59 504
11444.60 477
11445.61 490
11446.62 454
11447.63 508
11448.64 494
11449.65 504
11450.66 520
11451.67 498
11452.68 529
11453.69 490
11454.70 528
11455.71 497
11456.72 522
11457.73 528
11458.74 489
11459.75 513
11460.76 523
11461.77 522
11462.78 522
11463.79 508
11464.80 534
11465.81 519
11466.82 556
11467.83 536
11468.84 554
11469.85 575
11470.86 552
11471.87 530
11472.88 527
11473.89 553
11474.90 537
11475.91 559
11476.92 491
11477.93 535
11478.95 524
11479.96 531
11480.97 548
11481.98 550
11482.99 538
11484.00 551
11485.01 564
11486.02 583
11487.03 574
11488.05 529
11489.06 539
11490.07 493
11491.08 531
11492.09 565
11493.10 547
11494.11 543
11495.13 547
11496.14 539
11497.15 542
11498.16 560
11499.17 532
11500.18 544
11501.20 536
11502.21 553
11503.22 569
11504.23 548
11505.24 579
11506.26 551
11507.27 584
11508.28 611
11509.29 584
11510.30 575
11511.32 532
11512.33 546
11513.34 575
11514.35 544
11515.37 556
11516.38 578
11517.39 548
11518.40 588
11519.42 603
11520.43 597
11521.44 596
11522.45 607
11523.47 629
11524.48 614
11525.49 625
11526.51 599
11527.52 632
11528.53 653
11529.55 636
11530.56 647
11531.57 648
11532.59 676
11533.60 662
11534.61 656
11535.63 677
11536.64 657
11537.65 729
11538.67 689
11539.68 693
11540.69 675
11541.71 658
11542.72 669
11543.73 710
11544.75 674
11545.76 667
11546.78 726
11547.79 748
11548.80 734
11549.82 754
11550.83 732
11551.85 770
11552.86 774
11553.87 766
11554.89 800
11555.90 803
11556.92 838
11557.93 781
11558.95 808
11559.96 830
11560.97 873
11561.99 882
11563.00 882
11564.02 838
11565.03 825
11566.05 826
11567.06 882
11568.08 886
11569.09 906
11570.11 911
11571.12 934
11572.14 976
11573.15 1008
11574.17 1020
11575.18 1037
11576.20 1094
11577.21 1121
11578.23 1139
11579.24 1166
11580.26 1232
11581.27 1234
11582.29 1216
11583.30 1259
11584.32 1299
11585.33 1376
11586.35 1413
11587.37 1507
11588.38 1525
11589.40 1623
11590.41 1773
11591.43 1900
11592.44 2165
11593.46 2244
11594.48 2534
11595.49 2669
11596.51 2730
11597.52 2741
11598.54 2769
11599.56 2692
11600.57 2549
11601.59 2394
11602.61 2107
11603.62 1938
11604.64 1770
11605.66 1647
11606.67 1461
11607.69 1336
11608.70 1283
11609.72 1249
11610.74 1126
11611.75 1024
11612.77 1038
11613.79 1028
11614.81 949
11615.82 977
11616.84 940
11617.86 891
11618.87 866
11619.89 857
11620.91 906
11621.92 885
11622.94 823
11623.96 791
11624.98 809
11625.99 792
11627.01 754
11628.03 773
11629.05 786
11630.06 743
11631.08 786
11632.10 732
11633.12 721
11634.13 728
11635.15 719
11636.17 707
11637.19 699
11638.20 715
11639.22 664
11640.24 692
11641.26 695
11642.28 650
11643.29 648
11644.31 654
11645.33 645
11646.35 603
11647.37 664
11648.39 686
11649.40 643
11650.42 678
11651.44 677
11652.46 663
11653.48 624
11654.50 673
11655.51 662
11656.53 682
11657.55 675
11658.57 655
11659.59 699
11660.61 698
11661.63 715
11662.65 665
11663.67 706
11664.68 669
11665.70 663
11666.72 696
11667.74 701
11668.76 669
11669.78 687
11670.80 689
11671.82 702
11672.84 715
11673.86 715
11674.88 703
11675.90 756
11676.92 743
11677.94 732
11678.96 764
11679.98 756
11680.99 749
11682.01 748
11683.03 725
11684.05 747
11685.07 744
11686.09 746
11687.11 700
11688.13 712
11689.15 699
11690.17 746
11691.19 723
11692.21 729
11693.24 727
11694.26 691
11695.28 689
11696.30 670
11697.32 679
11698.34 696
11699.36 728
11700.38 718
11701.40 704
11702.42 647
11703.44 629
11704.46 662
11705.48 716
11706.50 645
11707.52 677
11708.54 663
11709.57 647
11710.59 629
11711.61 584
11712.63 604
11713.65 583
11714.67 607
11715.69 589
11716.71 608
11717.73 604
11718.76 644
11719.78 590
11720.80 620
11721.82 608
11722.84 579
11723.86 617
11724.89 608
11725.91 601
11726.93 553
11727.95 572
11728.97 576
11729.99 601
11731.02 562
11732.04 554
11733.06 574
11734.08 574
11735.10 595
11736.13 608
11737.15 549
11738.17 554
11739.19 579
11740.22 571
11741.24 567
11742.26 583
11743.28 580
11744.30 582
11745.33 567
11746.35 579
11747.37 561
11748.40 546
11749.42 552
11750.44 556
11751.46 615
11752.49 559
11753.51 525
11754.53 534
11755.56 516
11756.58 496
11757.60 500
11758.62 541
11759.65 509
11760.67 513
11761.69 516
11762.72 512
11763.74 524
11764.76 494
11765.79 534
11766.81 525
11767.83 505
11768.86 508
11769.88 497
11770.91 553
11771.93 481
11772.95 485
11773.98 504
11775.00 483
11776.02 494
11777.05 520
11778.07 509
11779.10 456
11780.12 469
11781.14 474
11782.17 500
11783.19 466
11784.22 500
11785.24 530
11786.26 491
11787.29 516
11788.31 491
11789.34 482
11790.36 505
11791.39 516
11792.41 498
11793.44 491
11794.46 486
11795.49 461
11796.51 483
11797.54 501
11798.56 491
11799.59 465
11800.61 486
11801.63 514
11802.66 451
11803.69 486
11804.71 474
11805.74 464
11806.76 488
11807.79 474
11808.81 490
11809.84 454
11810.86 472
11811.89 474
11812.91 482
11813.94 470
11814.96 487
11815.99 492
11817.01 509
11818.04 440
11819.07 465
11820.09 498
11821.12 492
11822.14 459
11823.17 512
11824.20 518
11825.22 503
11826.25 504
11827.27 496
11828.30 487
11829.33 458
11830.35 518
11831.38 520
11832.40 526
11833.43 474
11834.46 514
11835.48 538
11836.51 486
11837.54 490
11838.56 463
11839.59 484
11840.62 473
11841.64 481
11842.67 516
11843.70 509
11844.72 462
11845.75 499
11846.78 485
11847.80 484
11848.83 520
11849.86 498
11850.89 503
11851.91 469
11852.94 521
11853.97 497
11854.99 517
11856.02 514
11857.05 520
11858.08 496
11859.10 522
11860.13 491
11861.16 526
11862.19 503
11863.21 486
11864.24 508
11865.27 540
11866.30 518
11867.33 491
11868.35 520
11869.38 517
11870.41 523
11871.44 507
11872.47 522
11873.49 526
11874.52 508
11875.55 487
11876.58 511
11877.61 543
11878.63 545
11879.66 551
11880.69 554
11881.72 569
11882.75 555
11883.78 547
11884.81 560
11885.83 555
11886.86 556
11887.89 594
11888.92 589
11889.95 597
11890.98 597
11892.01 618
11893.04 645
11894.06 651
11895.09 662
11896.12 657
11897.15 667
11898.18 653
11899.21 680
11900.24 676
11901.27 649
11902.30 649
11903.33 662
11904.36 653
11905.39 658
11906.42 643
11907.45 662
11908.48 659
11909.50 629
11910.53 577
11911.56 574
11912.59 616
11913.62 567
11914.65 604
11915.68 622
11916.71 596
11917.74 613
11918.77 637
11919.80 625
11920.83 642
11921.86 647
11922.89 683
11923.92 720
11924.95 789
11925.99 761
11927.02 810
11928.05 864
11929.08 875
11930.11 882
11931.14 823
11932.17 787
11933.20 774
11934.23 775
11935.26 728
11936.29 655
11937.32 654
11938.35 671
11939.38 612
11940.41 589
11941.45 616
11942.48 583
11943.51 567
11944.54 558
11945.57 563
11946.60 540
11947.63 564
11948.66 526
11949.70 571
11950.73 528
11951.76 506
11952.79 515
11953.82 512
11954.85 560
11955.88 516
11956.92 502
11957.95 532
11958.98 522
11960.01 529
11961.04 524
11962.08 524
11963.11 515
11964.14 514
11965.17 531
11966.20 525
11967.24 501
11968.27 518
11969.30 519
11970.33 539
11971.36 501
11972.40 517
11973.43 503
11974.46 519
11975.49 519
11976.53 519
11977.56 494
11978.59 519
11979.62 506
11980.66 526
11981.69 520
11982.72 512
11983.76 528
11984.79 555
11985.82 520
11986.85 508
11987.89 500
11988.92 552
11989.95 528
11990.99 511
11992.02 502
11993.05 526
11994.09 521
11995.12 501
11996.15 508
11997.19 507
11998.22 517
11999.25 507
12000.29 537
12001.32 524
12002.35 498
12003.39 531
12004.42 566
12005.46 537
12006.49 563
12007.52 524
12008.56 565
12009.59 595
12010.63 576
12011.66 592
12012.69 560
12013.73 604
12014.76 600
12015.80 604
12016.83 614
12017.86 558
12018.90 590
12019.93 589
12020.97 622
12022.00 591
12023.04 589
12024.07 594
12025.11 583
12026.14 569
12027.18 603
12028.21 556
12029.25 555
12030.28 558
12031.32 524
12032.35 576
12033.39 567
12034.42 542
12035.46 572
12036.49 583
12037.53 606
12038.56 601
12039.60 587
12040.63 598
12041.67 574
12042.70 550
12043.74 567
12044.77 599
12045.81 569
12046.84 568
12047.88 549
12048.92 566
12049.95 531
12050.99 600
12052.02 608
12053.06 610
12054.09 567
12055.13 560
12056.17 600
12057.20 602
12058.24 646
12059.27 618
12060.31 638
12061.35 582
12062.38 565
12063.42 603
12064.46 606
12065.49 586
12066.53 561
12067.56 593
12068.60 594
12069.64 622
12070.67 610
12071.71 570
12072.75 597
12073.78 614
12074.82 619
12075.86 643
12076.89 585
12077.93 623
12078.97 632
12080.01 594
12081.04 599
12082.08 643
12083.12 603
12084.15 621
12085.19 614
12086.23 643
12087.27 686
12088.30 654
12089.34 671
12090.38 649
12091.41 656
12092.45 693
12093.49 730
12094.53 718
12095.57 764
12096.60 752
12097.64 793
12098.68 796
12099.72 834
12100.75 834
12101.79 821
12102.83 799
12103.87 795
12104.91 768
12105.94 734
12106.98 766
12108.02 690
12109.06 647
12110.10 663
12111.14 612
12112.17 586
12113.21 586
12114.25 557
12115.29 531
12116.33 549
12117.37 537
12118.40 563
12119.44 521
12120.48 527
12121.52 530
12122.56 543
12123.60 506
12124.64 529
12125.68 508
12126.72 542
12127.75 515
12128.79 524
12129.83 484
12130.87 481
12131.91 469
12132.95 576
12133.99 518
12135.03 501
12136.07 498
12137.11 494
12138.15 521
12139.19 495
12140.23 519
12141.27 516
12142.31 504
12143.35 485
12144.38 517
12145.42 515
12146.46 499
12147.50 458
12148.54 485
12149.58 484
12150.62 479
12151.66 474
12152.70 491
12153.74 476
12154.78 488
12155.82 490
12156.87 502
12157.91 437
12158.95 470
12159.99 476
12161.03 476
12162.07 481
12163.11 467
12164.15 478
12165.19 510
12166.23 446
12167.27 481
12168.31 465
12169.35 480
12170.39 487
12171.43 490
12172.47 477
12173.52 489
12174.56 462
12175.60 501
12176.64 488
12177.68 473
12178.72 500
12179.76 529
12180.80 496
12181.85 470
12182.89 473
12183.93 473
12184.97 483
12186.01 476
12187.05 507
12188.09 491
12189.14 511
12190.18 496
12191.22 510
12192.26 493
12193.30 497
12194.34 488
12195.39 513
12196.43 480
12197.47 479
12198.51 460
12199.55 480
12200.60 485
12201.64 477
12202.68 485
12203.72 486
12204.77 502
12205.81 522
12206.85 532
12207.89 483
12208.94 488
12209.98 509
12211.02 515
12212.06 475
12213.11 483
12214.15 490
12215.19 490
12216.23 516
12217.28 544
12218.32 509
12219.36 472
12220.41 523
12221.45 507
12222.49 519
12223.54 469
12224.58 465
12225.62 499
12226.66 539
12227.71 499
12228.75 492
12229.79 462
12230.84 495
12231.88 510
12232.93 529
12233.97 467
12235.01 509
12236.06 477
12237.10 474
12238.14 457
12239.19 484
12240.23 449
12241.28 502
12242.32 472
12243.36 440
12244.41 436
12245.45 467
12246.50 479
12247.54 468
12248.58 460
12249.63 439
12250.67 421
12251.72 444
12252.76 435
12253.80 470
12254.85 434
12255.89 436
12256.94 428
12257.98 404
12259.03 413
12260.07 443
12261.12 463
12262.16 450
12263.21 421
12264.25 468
12265.30 430
12266.34 434
12267.39 441
12268.43 424
12269.48 413
12270.52 432
12271.57 455
12272.61 428
12273.66 446
12274.70 413
12275.75 445
12276.79 443
12277.84 404
12278.88 384
12279.93 425
12280.98 437
12282.02 443
12283.07 428
12284.11 423
12285.16 417
12286.20 421
12287.25 434
12288.30 425
12289.34 418
12290.39 425
12291.43 462
12292.48 427
12293.53 397
12294.57 396
12295.62 444
12296.66 467
12297.71 468
12298.76 470
12299.80 487
12300.85 476
12301.90 445
12302.94 423
12303.99 435
12305.04 458
12306.08 440
12307.13 410
12308.18 408
12309.22 424
12310.27 423
12311.32 455
12312.36 400
12313.41 404
12314.46 424
12315.50 431
12316.55 437
12317.60 396
12318.65 437
12319.69 428
12320.74 417
12321.79 403
12322.83 419
12323.88 422
12324.93 433
12325.98 404
12327.02 414
12328.07 407
12329.12 393
12330.17 437
12331.21 428
12332.26 376
12333.31 382
12334.36 414
12335.41 431
12336.45 402
12337.50 403
12338.55 415
12339.60 399
12340.65 410
12341.69 385
12342.74 415
12343.79 400
12344.84 410
12345.89 420
12346.94 422
12347.98 419
12349.03 415
12350.08 412
12351.13 402
12352.18 393
12353.23 423
12354.28 414
12355.32 404
12356.37 404
12357.42 418
12358.47 395
12359.52 412
12360.57 416
12361.62 436
12362.67 427
12363.72 414
12364.76 408
12365.81 418
12366.86 458
12367.91 425
12368.96 423
12370.01 404
12371.06 432
12372.11 411
12373.16 421
12374.21 425
12375.26 405
12376.31 409
12377.36 406
12378.41 390
12379.46 401
12380.51 408
12381.56 405
12382.61 415
12383.66 445
12384.71 433
12385.76 447
12386.81 479
12387.86 443
12388.91 434
12389.96 442
12391.01 407
12392.06 430
12393.11 435
12394.16 464
12395.21 431
12396.26 432
12397.31 417
12398.36 445
12399.41 447
12400.46 433
12401.51 417
12402.56 418
12403.61 442
12404.66 465
12405.71 428
12406.77 422
12407.82 444
12408.87 425
12409.92 442
12410.97 419
12412.02 430
12413.07 422
12414.12 435
12415.17 470
12416.23 448
12417.28 425
12418.33 439
12419.38 443
12420.43 421
12421.48 440
12422.53 408
12423.59 442
12424.64 433
12425.69 436
12426.74 461
12427.79 440
12428.84 426
12429.90 457
12430.95 455
12432.00 455
12433.05 466
12434.10 470
12435.16 458
12436.21 440
12437.26 468
12438.31 469
12439.37 483
12440.42 466
12441.47 429
12442.52 432
12443.58 437
12444.63 448
12445.68 437
12446.73 450
12447.79 466
12448.84 425
12449.89 443
12450.94 470
12452.00 446
12453.05 428
12454.10 465
12455.16 482
12456.21 460
12457.26 471
12458.31 432
12459.37 444
12460.42 474
12461.47 499
12462.53 454
12463.58 472
12464.63 498
12465.69 500
12466.74 522
12467.79 488
12468.85 520
12469.90 522
12470.95 502
12472.01 523
12473.06 545
12474.12 528
12475.17 530
12476.22 521
12477.28 520
12478.33 560
12479.39 603
12480.44 610
12481.49 612
12482.55 661
12483.60 683
12484.66 680
12485.71 688
12486.76 786
12487.82 758
12488.87 811
12489.93 861
12490.98 927
12492.04 908
12493.09 933
12494.15 861
12495.20 867
12496.25 819
12497.31 824
12498.36 772
12499.42 692
12500.47 731
12501.53 666
12502.58 613
12503.64 601
12504.69 624
12505.75 592
12506.80 569
12507.86 549
12508.91 519
12509.97 555
12511.03 549
12512.08 548
12513.14 538
12514.19 496
12515.25 527
12516.30 544
12517.36 536
12518.41 488
12519.47 503
12520.52 505
12521.58 533
12522.64 510
12523.69 512
12524.75 502
12525.80 508
12526.86 516
12527.92 498
12528.97 541
12530.03 511
12531.08 513
12532.14 534
12533.20 514
12534.25 455
12535.31 482
12536.37 475
12537.42 481
12538.48 512
12539.54 506
12540.59 494
12541.65 506
12542.70 495
12543.76 505
12544.82 504
12545.88 541
12546.93 530
12547.99 503
12549.05 499
12550.10 535
12551.16 515
12552.22 562
12553.27 551
12554.33 531
12555.39 540
12556.45 550
12557.50 507
12558.56 536
12559.62 541
12560.67 576
12561.73 566
12562.79 572
12563.85 636
12564.90 633
12565.96 640
12567.02 675
12568.08 708
12569.14 724
12570.19 745
12571.25 764
12572.31 760
12573.37 765
12574.42 752
12575.48 729
12576.54 736
12577.60 743
12578.66 701
12579.72 681
12580.77 667
12581.83 630
12582.89 604
12583.95 638
12585.01 637
12586.07 616
12587.12 600
12588.18 608
12589.24 594
12590.30 623
12591.36 566
12592.42 609
12593.48 597
12594.53 552
12595.59 571
12596.65 581
12597.71 541
12598.77 550
12599.83 544
12600.89 522
12601.95 544
12603.01 563
12604.07 536
12605.13 541
12606.18 532
12607.24 527
12608.30 568
12609.36 566
12610.42 519
12611.48 563
12612.54 562
12613.60 572
12614.66 547
12615.72 581
12616.78 549
12617.84 559
12618.90 585
12619.96 530
12621.02 539
12622.08 517
12623.14 512
12624.20 495
12625.26 496
12626.32 504
12627.38 507
12628.44 508
12629.50 477
12630.56 500
12631.62 521
12632.68 517
12633.74 530
12634.80 520
12635.86 499
12636.92 484
12637.98 511
12639.04 512
12640.11 523
12641.17 506
12642.23 529
12643.29 550
12644.35 557
12645.41 513
12646.47 560
12647.53 577
12648.59 567
12649.65 583
12650.72 560
12651.78 569
12652.84 563
12653.90 576
12654.96 576
12656.02 545
12657.08 530
12658.14 543
12659.21 523
12660.27 560
12661.33 546
12662.39 524
12663.45 542
12664.51 530
12665.58 536
12666.64 552
12667.70 540
12668.76 501
12669.82 526
12670.89 556
12671.95 548
12673.01 534
12674.07 496
12675.13 556
12676.20 555
12677.26 553
12678.32 507
12679.38 545
12680.45 557
12681.51 590
12682.57 565
12683.63 529
12684.70 572
12685.76 591
12686.82 575
12687.88 547
12688.95 565
12690.01 604
12691.07 571
12692.14 594
12693.20 576
12694.26 590
12695.32 577
12696.39 617
12697.45 591
12698.51 579
12699.58 561
12700.64 555
12701.70 572
12702.77 628
12703.83 608
12704.89 592
12705.96 607
12707.02 586
12708.08 536
12709.15 569
12710.21 562
12711.28 587
12712.34 578
12713.40 582
12714.47 565
12715.53 517
12716.59 579
12717.66 576
12718.72 567
12719.79 542
12720.85 592
12721.92 544
12722.98 566
12724.04 510
12725.11 520
12726.17 510
12727.24 536
12728.30 539
12729.37 546
12730.43 575
12731.49 505
12732.56 517
12733.62 554
12734.69 540
12735.75 524
12736.82 558
12737.88 545
12738.95 553
12740.01 527
12741.08 513
12742.14 499
12743.21 543
12744.27 489
12745.34 520
12746.40 488
12747.47 517
12748.53 471
12749.60 489
12750.66 510
12751.73 501
12752.79 455
12753.86 446
12754.93 480
12755.99 468
12757.06 453
12758.12 464
12759.19 468
12760.25 443
12761.32 463
12762.39 445
12763.45 458
12764.52 442
12765.58 446
12766.65 457
12767.72 470
12768.78 437
12769.85 450
12770.91 437
12771.98 433
12773.05 442
12774.11 433
12775.18 472
12776.25 446
12777.31 439
12778.38 411
12779.45 419
12780.51 412
12781.58 412
12782.65 407
12783.71 435
12784.78 459
12785.85 428
12786.91 423
12787.98 424
12789.05 428
12790.11 398
12791.18 415
12792.25 441
12793.31 420
12794.38 412
12795.45 456
12796.52 434
12797.58 435
12798.65 413
12799.72 415
12800.79 451
12801.85 452
12802.92 422
12803.99 442
12805.06 427
12806.12 454
12807.19 404
12808.26 398
12809.33 414
12810.39 422
12811.46 441
12812.53 413
12813.60 443
12814.67 420
12815.73 408
12816.80 435
12817.87 437
12818.94 451
12820.01 414
12821.08 446
12822.14 446
12823.21 462
12824.28 443
12825.35 422
12826.42 420
12827.49 405
12828.55 419
12829.62 427
12830.69 423
12831.76 413
12832.83 434
12833.90 427
12834.97 402
12836.04 403
12837.11 435
12838.17 425
12839.24 408
12840.31 405
12841.38 423
12842.45 411
12843.52 382
12844.59 396
12845.66 439
12846.73 412
12847.80 427
12848.87 430
12849.94 399
12851.01 403
12852.08 368
12853.14 399
12854.21 421
12855.28 409
12856.35 370
12857.42 408
12858.49 382
12859.56 415
12860.63 436
12861.70 425
12862.77 382
12863.84 374
12864.91 402
12865.98 364
12867.05 368
12868.12 385
12869.19 369
12870.26 390
12871.34 382
12872.41 353
12873.48 382
12874.55 359
12875.62 359
12876.69 375
12877.76 366
12878.83 349
12879.90 357
12880.97 378
12882.04 369
12883.11 356
12884.18 372
12885.25 362
12886.33 376
12887.40 376
12888.47 368
12889.54 357
12890.61 393
12891.68 392
12892.75 377
12893.82 359
12894.89 379
12895.97 386
12897.04 370
12898.11 364
12899.18 380
12900.25 378
12901.32 392
12902.40 382
12903.47 386
12904.54 343
12905.61 366
12906.68 353
12907.75 337
12908.83 340
12909.90 339
12910.97 344
12912.04 374
12913.11 370
12914.19 356
12915.26 357
12916.33 361
12917.40 333
12918.48 373
12919.55 373
12920.62 373
12921.69 367
12922.77 347
12923.84 365
12924.91 331
12925.98 365
12927.06 382
12928.13 394
12929.20 353
12930.27 359
12931.35 359
12932.42 363
12933.49 358
12934.57 340
12935.64 358
12936.71 358
12937.79 358
12938.86 331
12939.93 349
12941.01 353
12942.08 359
12943.15 350
12944.23 342
12945.30 360
12946.37 342
12947.45 334
12948.52 356
12949.59 341
12950.67 362
12951.74 378
12952.81 378
12953.89 350
12954.96 343
12956.04 369
12957.11 362
12958.18 338
12959.26 355
12960.33 355
12961.41 349
12962.48 368
12963.55 375
12964.63 386
12965.70 359
12966.78 371
12967.85 382
12968.93 361
12970.00 347
12971.07 347
12972.15 359
12973.22 387
12974.30 336
12975.37 348
12976.45 353
12977.52 335
12978.60 364
12979.67 361
12980.75 367
12981.82 339
12982.90 349
12983.97 363
12985.05 372
12986.12 348
12987.20 372
12988.27 362
12989.35 372
12990.42 331
12991.50 372
12992.57 370
12993.65 336
12994.73 344
12995.80 354
12996.88 355
12997.95 365
12999.03 384
13000.10 372
13001.18 343
13002.25 356
13003.33 363
13004.41 370
13005.48 368
13006.56 360
13007.63 379
13008.71 391
13009.79 389
13010.86 385
13011.94 363
13013.02 378
13014.09 383
13015.17 379
13016.24 390
13017.32 360
13018.40 371
13019.47 399
13020.55 386
13021.63 381
13022.70 377
13023.78 375
13024.86 372
13025.93 378
13027.01 425
13028.09 389
13029.16 384
13030.24 400
13031.32 394
13032.40 374
13033.47 395
13034.55 397
13035.63 417
13036.70 397
13037.78 398
13038.86 402
13039.94 415
13041.01 388
13042.09 356
13043.17 366
13044.25 355
13045.32 361
13046.40 420
13047.48 404
13048.56 382
13049.63 378
13050.71 394
13051.79 404
13052.87 406
13053.95 417
13055.02 386
13056.10 387
13057.18 362
13058.26 401
13059.34 378
13060.41 380
13061.49 368
13062.57 390
13063.65 360
13064.73 395
13065.81 411
13066.88 376
13067.96 400
13069.04 375
13070.12 404
13071.20 385
13072.28 428
13073.36 394
13074.43 379
13075.51 379
13076.59 360
13077.67 399
13078.75 408
13079.83 408
13080.91 375
13081.99 336
13083.07 351
13084.15 380
13085.23 365
13086.30 347
13087.38 353
13088.46 398
13089.54 387
13090.62 402
13091.70 380
13092.78 362
13093.86 338
13094.94 362
13096.02 337
13097.10 350
13098.18 343
13099.26 354
13100.34 355
13101.42 366
13102.50 374
13103.58 361
13104.66 381
13105.74 344
13106.82 350
13107.90 393
13108.98 366
13110.06 364
13111.14 375
13112.22 355
13113.30 393
13114.38 344
13115.46 387
13116.54 382
13117.62 367
13118.70 367
13119.78 375
13120.86 378
13121.95 370
13123.03 386
13124.11 401
13125.19 344
13126.27 359
13127.35 364
13128.43 360
13129.51 356
13130.59 369
13131.67 356
13132.76 364
13133.84 332
13134.92 355
13136.00 377
13137.08 382
13138.16 350
13139.24 355
13140.32 372
13141.41 351
13142.49 342
13143.57 361
13144.65 375
13145.73 379
13146.81 394
13147.90 352
13148.98 360
13150.06 358
13151.14 354
13152.22 318
13153.31 377
13154.39 391
13155.47 381
13156.55 386
13157.63 340
13158.72 349
13159.80 363
13160.88 387
13161.96 366
13163.05 374
13164.13 368
13165.21 376
13166.29 366
13167.38 355
13168.46 353
13169.54 351
13170.62 365
13171.71 382
13172.79 369
13173.87 377
13174.96 369
13176.04 380
13177.12 372
13178.20 355
13179.29 360
13180.37 367
13181.45 382
13182.54 357
13183.62 374
13184.70 392
13185.79 379
13186.87 383
13187.95 384
13189.04 363
13190.12 349
13191.20 390
13192.29 363
13193.37 331
13194.46 379
13195.54 373
13196.62 413
13197.71 407
13198.79 398
13199.88 392
13200.96 383
13202.04 383
13203.13 378
13204.21 389
13205.30 406
13206.38 394
13207.46 374
13208.55 386
13209.63 355
13210.72 381
13211.80 391
13212.89 365
13213.97 361
13215.05 351
13216.14 391
13217.22 392
13218.31 382
13219.39 386
13220.48 399
13221.56 357
13222.65 370
13223.73 385
13224.82 373
13225.90 375
13226.99 370
13228.07 378
13229.16 388
13230.24 365
13231.33 375
13232.41 421
13233.50 390
13234.58 387
13235.67 407
13236.76 404
13237.84 389
13238.93 399
13240.01 418
13241.10 380
13242.18 380
13243.27 410
13244.35 387
13245.44 408
13246.53 382
13247.61 406
13248.70 436
13249.78 404
13250.87 435
13251.96 400
13253.04 419
13254.13 418
13255.21 429
13256.30 414
13257.39 372
13258.47 404
13259.56 452
13260.65 417
13261.73 424
13262.82 398
13263.91 414
13264.99 443
13266.08 424
13267.17 401
13268.25 450
13269.34 430
13270.43 439
13271.51 396
13272.60 411
13273.69 441
13274.77 412
13275.86 418
13276.95 398
13278.04 417
13279.12 417
13280.21 440
13281.30 463
13282.38 474
13283.47 434
13284.56 454
13285.65 448
13286.73 419
13287.82 432
13288.91 460
13290.00 457
13291.08 487
13292.17 471
13293.26 460
13294.35 461
13295.44 449
13296.52 465
13297.61 469
13298.70 475
13299.79 448
13300.88 483
13301.96 466
13303.05 486
13304.14 471
13305.23 466
13306.32 484
13307.41 489
13308.49 537
13309.58 515
13310.67 497
13311.76 490
13312.85 497
13313.94 493
13315.02 483
13316.11 471
13317.20 481
13318.29 481
13319.38 461
13320.47 452
13321.56 453
13322.65 441
13323.74 436
13324.82 499
13325.91 496
13327.00 455
13328.09 469
13329.18 527
13330.27 462
13331.36 473
13332.45 473
13333.54 507
13334.63 499
13335.72 468
13336.81 483
13337.90 498
13338.99 460
13340.08 473
13341.17 506
13342.26 525
13343.35 524
13344.44 484
13345.53 523
13346.61 466
13347.70 497
13348.79 491
13349.89 476
13350.98 465
13352.07 505
13353.16 479
13354.25 521
13355.34 543
13356.43 521
13357.52 535
13358.61 558
13359.70 576
13360.79 534
13361.88 568
13362.97 550
13364.06 542
13365.15 544
13366.24 575
13367.33 566
13368.42 563
13369.51 526
13370.60 533
13371.70 525
13372.79 545
13373.88 528
13374.97 505
13376.06 486
13377.15 457
13378.24 505
13379.33 450
13380.43 463
13381.52 460
13382.61 473
13383.70 481
13384.79 433
13385.88 435
13386.97 451
13388.07 445
13389.16 464
13390.25 477
13391.34 441
13392.43 452
13393.52 435
13394.62 440
13395.71 442
13396.80 447
13397.89 438
13398.98 479
13400.08 431
13401.17 438
13402.26 438
13403.35 464
13404.45 461
13405.54 425
13406.63 485
13407.72 443
13408.82 427
13409.91 449
13411.00 447
13412.09 421
13413.19 420
13414.28 417
13415.37 482
13416.46 425
13417.56 445
13418.65 469
13419.74 451
13420.84 474
13421.93 434
13423.02 456
13424.11 453
13425.21 444
13426.30 476
13427.39 489
13428.49 458
13429.58 470
13430.67 475
13431.77 462
13432.86 438
13433.95 447
13435.05 462
13436.14 457
13437.24 457
13438.33 444
13439.42 493
13440.52 459
13441.61 456
13442.70 509
13443.80 501
13444.89 524
13445.99 466
13447.08 467
13448.17 523
13449.27 492
13450.36 486
13451.46 488
13452.55 521
13453.64 535
13454.74 492
13455.83 477
13456.93 503
13458.02 486
13459.12 508
13460.21 538
13461.31 519
13462.40 530
13463.50 516
13464.59 547
13465.69 559
13466.78 539
13467.87 527
13468.97 553
13470.06 572
13471.16 539
13472.25 549
13473.35 549
13474.44 513
13475.54 557
13476.64 566
13477.73 512
13478.83 528
13479.92 524
13481.02 581
13482.11 526
13483.21 531
13484.30 563
13485.40 553
13486.49 584
13487.59 574
13488.69 620
13489.78 618
13490.88 643
13491.97 628
13493.07 652
13494.17 623
13495.26 644
13496.36 664
13497.45 641
13498.55 629
13499.65 596
13500.74 606
13501.84 618
13502.93 655
13504.03 652
13505.13 608
13506.22 596
13507.32 552
13508.42 561
13509.51 562
13510.61 522
13511.71 539
13512.80 515
13513.90 493
13515.00 486
13516.09 490
13517.19 502
13518.29 525
13519.38 498
13520.48 497
13521.58 486
13522.68 484
13523.77 484
13524.87 458
13525.97 508
13527.06 445
13528.16 460
13529.26 460
13530.36 474
13531.45 448
13532.55 437
13533.65 400
13534.75 435
13535.84 462
13536.94 471
13538.04 431
13539.14 432
13540.23 448
13541.33 464
13542.43 461
13543.53 414
13544.63 436
13545.72 429
13546.82 409
13547.92 409
13549.02 456
13550.12 438
13551.22 464
13552.31 418
13553.41 404
13554.51 425
13555.61 415
13556.71 423
13557.81 386
13558.90 383
13560.00 397
13561.10 400
13562.20 405
13563.30 427
13564.40 380
13565.50 388
13566.60 384
13567.69 399
13568.79 460
13569.89 416
13570.99 418
13572.09 416
13573.19 404
13574.29 437
13575.39 423
13576.49 424
13577.59 420
13578.69 433
13579.79 423
13580.89 419
13581.98 447
13583.08 440
13584.18 405
13585.28 444
13586.38 447
13587.48 382
13588.58 423
13589.68 405
13590.78 433
13591.88 473
13592.98 422
13594.08 441
13595.18 428
13596.28 453
13597.38 425
13598.48 425
13599.58 432
13600.68 423
13601.78 398
13602.88 412
13603.98 404
13605.08 426
13606.18 427
13607.29 447
13608.39 454
13609.49 423
13610.59 410
13611.69 403
13612.79 436
13613.89 449
13614.99 471
13616.09 441
13617.19 440
13618.29 450
13619.39 442
13620.50 446
13621.60 398
13622.70 420
13623.80 434
13624.90 446
13626.00 430
13627.10 405
13628.20 417
13629.31 410
13630.41 433
13631.51 423
13632.61 451
13633.71 478
13634.81 447
13635.91 431
13637.02 427
13638.12 436
13639.22 450
13640.32 432
13641.42 436
13642.53 417
13643.63 417
13644.73 434
13645.83 421
13646.93 427
13648.04 422
13649.14 429
13650.24 404
13651.34 446
13652.45 438
13653.55 430
13654.65 392
13655.75 409
13656.85 434
13657.96 430
13659.06 442
13660.16 397
13661.27 396
13662.37 428
13663.47 420
13664.57 439
13665.68 431
13666.78 443
13667.88 399
13668.99 417
13670.09 417
13671.19 387
13672.29 402
13673.40 422
13674.50 444
13675.60 429
13676.71 433
13677.81 419
13678.91 422
13680.02 400
13681.12 445
13682.23 421
13683.33 440
13684.43 453
13685.54 434
13686.64 445
13687.74 466
13688.85 440
13689.95 461
13691.06 465
13692.16 444
13693.26 481
13694.37 462
13695.47 459
13696.58 436
13697.68 462
13698.78 475
13699.89 478
13700.99 449
13702.10 444
13703.20 476
13704.31 477
13705.41 459
13706.51 479
13707.62 455
13708.72 492
13709.83 489
13710.93 489
13712.04 456
13713.14 440
13714.25 476
13715.35 495
13716.46 509
13717.56 452
13718.67 508
13719.77 478
13720.88 496
13721.98 534
13723.09 478
13724.19 511
13725.30 529
13726.40 562
13727.51 539
13728.61 546
13729.72 507
13730.83 518
13731.93 507
13733.04 539
13734.14 562
13735.25 567
13736.35 549
13737.46 573
13738.57 580
13739.67 558
13740.78 546
13741.88 593
13742.99 599
13744.09 562
13745.20 578
13746.31 565
13747.41 544
13748.52 593
13749.63 610
13750.73 622
13751.84 624
13752.94 621
13754.05 672
13755.16 724
13756.26 731
13757.37 710
13758.48 729
13759.58 758
13760.69 736
13761.80 814
13762.90 818
13764.01 831
13765.12 861
13766.22 880
13767.33 898
13768.44 902
13769.55 878
13770.65 905
13771.76 861
13772.87 850
13773.97 837
13775.08 802
13776.19 781
13777.30 724
13778.40 708
13779.51 662
13780.62 691
13781.73 669
13782.83 631
13783.94 597
13785.05 618
13786.16 581
13787.26 590
13788.37 604
13789.48 540
13790.59 566
13791.70 569
13792.80 533
13793.91 567
13795.02 578
13796.13 527
13797.24 565
13798.35 546
13799.45 531
13800.56 552
13801.67 518
13802.78 534
13803.89 521
13805.00 514
13806.10 508
13807.21 531
13808.32 504
13809.43 511
13810.54 510
13811.65 520
13812.76 462
13813.86 494
13814.97 492
13816.08 493
13817.19 510
13818.30 497
13819.41 495
13820.52 496
13821.63 496
13822.74 482
13823.85 514
13824.96 524
13826.06 525
13827.17 491
13828.28 512
13829.39 509
13830.50 531
13831.61 510
13832.72 497
13833.83 511
13834.94 480
13836.05 518
13837.16 500
13838.27 508
13839.38 500
13840.49 535
13841.60 542
13842.71 538
13843.82 498
13844.93 546
13846.04 519
13847.15 496
13848.26 537
13849.37 549
13850.48 541
13851.59 557
13852.70 557
13853.81 539
13854.92 567
13856.03 565
13857.14 589
13858.25 563
13859.37 594
13860.48 575
13861.59 600
13862.70 584
13863.81 587
13864.92 598
13866.03 561
13867.14 561
13868.25 573
13869.36 582
13870.47 554
13871.59 544
13872.70 565
13873.81 578
13874.92 523
13876.03 548
13877.14 528
13878.25 529
13879.36 524
13880.48 545
13881.59 545
13882.70 521
13883.81 567
13884.92 617
13886.03 569
13887.15 592
13888.26 565
13889.37 593
13890.48 544
13891.59 555
13892.71 564
13893.82 563
13894.93 589
13896.04 529
13897.15 558
13898.27 548
13899.38 572
13900.49 533
13901.60 546
13902.72 532
13903.83 499
13904.94 524
13906.05 543
13907.17 541
13908.28 480
13909.39 516
13910.50 519
13911.62 498
13912.73 496
13913.84 504
13914.95 486
13916.07 484
13917.18 473
13918.29 471
13919.41 485
13920.52 486
13921.63 510
13922.75 483
13923.86 481
13924.97 460
13926.09 531
13927.20 482
13928.31 487
13929.43 484
13930.54 478
13931.65 515
13932.77 499
13933.88 488
13934.99 492
13936.11 462
13937.22 465
13938.34 469
13939.45 476
13940.56 495
13941.68 466
13942.79 495
13943.91 452
13945.02 454
13946.13 445
13947.25 464
13948.36 500
13949.48 486
13950.59 494
13951.70 481
13952.82 431
13953.93 435
13955.05 448
13956.16 442
13957.28 444
13958.39 449
13959.51 473
13960.62 442
13961.74 482
13962.85 438
13963.97 458
13965.08 458
13966.20 444
13967.31 468
13968.43 451
13969.54 439
13970.66 438
13971.77 442
13972.89 480
13974.00 471
13975.12 463
13976.23 440
13977.35 432
13978.46 459
13979.58 456
13980.69 474
13981.81 474
13982.92 451
13984.04 426
13985.16 427
13986.27 458
13987.39 466
13988.50 450
13989.62 448
13990.74 451
13991.85 482
13992.97 445
13994.08 457
13995.20 475
13996.32 462
13997.43 485
13998.55 484
13999.66 462
14000.78 480
14001.90 473
14003.01 463
14004.13 469
14005.25 452
14006.36 440
14007.48 461
14008.60 483
14009.71 465
14010.83 493
14011.95 498
14013.06 461
14014.18 511
14015.30 525
14016.41 516
14017.53 491
14018.65 491
14019.76 490
14020.88 488
14022.00 512
14023.12 511
14024.23 480
14025.35 484
14026.47 445
14027.59 470
14028.70 482
14029.82 462
14030.94 465
14032.06 436
14033.17 455
14034.29 422
14035.41 438
14036.53 479
14037.64 485
14038.76 467
14039.88 439
14041.00 444
14042.11 425
14043.23 460
14044.35 443
14045.47 448
14046.59 415
14047.71 439
14048.82 440
14049.94 433
14051.06 416
14052.18 449
14053.30 408
14054.42 436
14055.53 436
14056.65 463
14057.77 422
14058.89 452
14060.01 439
14061.13 448
14062.25 441
14063.36 435
14064.48 446
14065.60 463
14066.72 471
14067.84 446
14068.96 428
14070.08 422
14071.20 451
14072.32 461
14073.44 477
14074.55 459
14075.67 432
14076.79 459
14077.91 471
14079.03 477
14080.15 453
14081.27 459
14082.39 459
14083.51 449
14084.63 496
14085.75 517
14086.87 478
14087.99 526
14089.11 509
14090.23 530
14091.35 512
14092.47 526
14093.59 537
14094.71 525
14095.83 519
14096.95 508
14098.07 517
14099.19 479
14100.31 498
14101.43 489
14102.55 467
14103.67 433
14104.79 434
14105.91 460
14107.03 431
14108.15 438
14109.27 447
14110.39 437
14111.51 419
14112.64 411
14113.76 398
14114.88 406
14116.00 393
14117.12 391
14118.24 406
14119.36 393
14120.48 385
14121.60 382
14122.72 378
14123.85 395
14124.97 384
14126.09 392
14127.21 381
14128.33 406
14129.45 392
14130.57 426
14131.70 409
14132.82 379
14133.94 419
14135.06 403
14136.18 427
14137.30 387
14138.43 388
14139.55 387
14140.67 402
14141.79 358
14142.91 405
14144.03 415
14145.16 411
14146.28 392
14147.40 409
14148.52 397
14149.65 410
14150.77 381
14151.89 379
14153.01 359
14154.13 398
14155.26 406
14156.38 357
14157.50 407
14158.62 386
14159.75 390
14160.87 378
14161.99 371
14163.12 367
14164.24 370
14165.36 373
14166.48 376
14167.61 376
14168.73 366
14169.85 387
14170.98 388
14172.10 398
14173.22 369
14174.35 378
14175.47 336
14176.59 355
14177.72 373
14178.84 366
14179.96 350
14181.09 351
14182.21 346
14183.33 394
14184.46 375
14185.58 358
14186.70 376
14187.83 351
14188.95 353
14190.07 343
14191.20 365
14192.32 358
14193.45 362
14194.57 354
14195.69 362
14196.82 329
14197.94 361
14199.07 378
14200.19 354
14201.32 328
14202.44 338
14203.56 335
14204.69 319
14205.81 354
14206.94 339
14208.06 342
14209.19 338
14210.31 342
14211.44 334
14212.56 342
14213.69 328
14214.81 326
14215.93 336
14217.06 333
14218.18 334
14219.31 336
14220.43 350
14221.56 328
14222.68 316
14223.81 349
14224.94 329
14226.06 341
14227.19 349
14228.31 354
14229.44 358
14230.56 347
14231.69 349
14232.81 326
14233.94 339
14235.06 337
14236.19 346
14237.32 331
14238.44 332
14239.57 346
14240.69 324
14241.82 353
14242.94 339
14244.07 319
14245.20 359
14246.32 335
14247.45 334
14248.57 357
14249.70 330
14250.83 314
14251.95 340
14253.08 322
14254.21 361
14255.33 329
14256.46 346
14257.59 321
14258.71 333
14259.84 348
14260.97 346
14262.09 318
14263.22 308
14264.35 322
14265.47 337
14266.60 334
14267.73 366
14268.85 336
14269.98 336
14271.11 334
14272.23 332
14273.36 329
14274.49 333
14275.62 320
14276.74 344
14277.87 310
14279.00 316
14280.12 319
14281.25 327
14282.38 320
14283.51 300
14284.63 294
14285.76 335
14286.89 340
14288.02 307
14289.15 303
14290.27 295
14291.40 298
14292.53 299
14293.66 303
14294.78 314
14295.91 325
14297.04 307
14298.17 337
14299.30 297
14300.42 280
14301.55 289
14302.68 333
14303.81 310
14304.94 317
14306.07 283
14307.19 314
14308.32 301
14309.45 300
14310.58 302
14311.71 307
14312.84 303
14313.97 307
14315.10 330
14316.22 299
14317.35 290
14318.48 310
14319.61 297
14320.74 296
14321.87 286
14323.00 301
14324.13 299
14325.26 296
14326.39 276
14327.51 303
14328.64 318
14329.77 282
14330.90 319
14332.03 325
14333.16 307
14334.29 316
14335.42 314
14336.55 299
14337.68 296
14338.81 319
14339.94 317
14341.07 319
14342.20 297
14343.33 315
14344.46 310
14345.59 316
14346.72 307
14347.85 304
14348.98 312
14350.11 288
14351.24 280
14352.37 296
14353.50 295
14354.63 286
14355.76 320
14356.89 312
14358.02 316
14359.15 285
14360.28 302
14361.41 319
14362.54 296
14363.67 325
14364.80 295
14365.94 312
14367.07 312
14368.20 306
14369.33 295
14370.46 307
14371.59 278
14372.72 289
14373.85 272
14374.98 288
14376.11 305
14377.25 289
14378.38 287
14379.51 302
14380.64 315
14381.77 324
14382.90 317
14384.03 313
14385.16 292
14386.30 325
14387.43 316
14388.56 287
14389.69 309
14390.82 312
14391.95 307
14393.09 288
14394.22 314
14395.35 316
14396.48 323
14397.61 316
14398.75 304
14399.88 303
14401.01 298
14402.14 334
14403.27 301
14404.41 311
14405.54 334
14406.67 353
14407.80 317
14408.94 314
14410.07 288
14411.20 292
14412.33 298
14413.47 328
14414.60 299
14415.73 302
14416.87 330
14418.00 302
14419.13 319
14420.26 327
14421.40 311
14422.53 316
14423.66 338
14424.80 329
14425.93 322
14427.06 331
14428.20 318
14429.33 326
14430.46 318
14431.59 300
14432.73 326
14433.86 336
14435.00 314
14436.13 323
14437.26 311
14438.40 317
14439.53 331
14440.66 356
14441.80 303
14442.93 324
14444.06 344
14445.20 317
14446.33 328
14447.47 316
14448.60 312
14449.73 299
14450.87 314
14452.00 299
14453.14 320
14454.27 318
14455.41 290
14456.54 316
14457.67 334
14458.81 321
14459.94 334
14461.08 338
14462.21 341
14463.35 315
14464.48 301
14465.62 313
14466.75 317
14467.89 350
14469.02 323
14470.15 315
14471.29 299
14472.42 324
14473.56 308
14474.69 331
14475.83 314
14476.96 302
14478.10 313
14479.24 327
14480.37 335
14481.51 321
14482.64 329
14483.78 331
14484.91 320
14486.05 326
14487.18 320
14488.32 293
14489.45 291
14490.59 302
14491.73 321
14492.86 331
14494.00 298
14495.13 308
14496.27 342
14497.40 329
14498.54 323
14499.68 313
14500.81 298
14501.95 334
14503.08 350
14504.22 339
14505.36 328
14506.49 309
14507.63 311
14508.77 314
14509.90 283
14511.04 302
14512.18 312
14513.31 308
14514.45 299
14515.58 323
14516.72 331
14517.86 297
14519.00 310
14520.13 281
14521.27 304
14522.41 285
14523.54 287
14524.68 301
14525.82 318
14526.95 309
14528.09 273
14529.23 296
14530.37 331
14531.50 284
14532.64 309
14533.78 316
14534.91 286
14536.05 296
14537.19 294
14538.33 314
14539.46 331
14540.60 319
14541.74 318
14542.88 355
14544.02 301
14545.15 305
14546.29 315
14547.43 334
14548.57 329
14549.70 325
14550.84 335
14551.98 307
14553.12 314
14554.26 293
14555.39 316
14556.53 299
14557.67 328
14558.81 327
14559.95 362
14561.09 326
14562.22 339
14563.36 323
14564.50 334
14565.64 340
14566.78 341
14567.92 335
14569.06 318
14570.20 327
14571.33 349
14572.47 337
14573.61 317
14574.75 321
14575.89 324
14577.03 363
14578.17 347
14579.31 349
14580.45 346
14581.59 355
14582.72 339
14583.86 335
14585.00 331
14586.14 352
14587.28 338
14588.42 343
14589.56 348
14590.70 328
14591.84 349
14592.98 351
14594.12 369
14595.26 352
14596.40 348
14597.54 370
14598.68 356
14599.82 354
14600.96 359
14602.10 366
14603.24 334
14604.38 369
14605.52 339
14606.66 372
14607.80 359
14608.94 402
14610.08 358
14611.22 392
14612.36 384
14613.50 373
14614.64 413
14615.78 377
14616.92 343
14618.06 380
14619.20 426
14620.34 403
14621.49 397
14622.63 439
14623.77 408
14624.91 399
14626.05 417
14627.19 431
14628.33 449
14629.47 439
14630.61 430
14631.75 427
14632.90 431
14634.04 423
14635.18 456
14636.32 427
14637.46 405
14638.60 410
14639.74 414
14640.88 379
14642.03 367
14643.17 350
14644.31 366
14645.45 396
14646.59 386
14647.73 391
14648.88 358
14650.02 370
14651.16 338
14652.30 349
14653.44 330
14654.59 356
14655.73 337
14656.87 340
14658.01 334
14659.16 330
14660.30 320
14661.44 321
14662.58 323
14663.72 318
14664.87 314
14666.01 304
14667.15 341
14668.29 321
14669.44 301
14670.58 341
14671.72 296
14672.87 319
14674.01 288
14675.15 326
14676.29 306
14677.44 325
14678.58 317
14679.72 307
14680.87 298
14682.01 333
14683.15 336
14684.30 302
14685.44 299
14686.58 314
14687.73 310
14688.87 317
14690.01 302
14691.16 305
14692.30 311
14693.44 306
14694.59 310
14695.73 301
14696.87 325
14698.02 313
14699.16 325
14700.30 286
14701.45 298
14702.59 295
14703.74 326
14704.88 336
14706.02 327
14707.17 322
14708.31 295
14709.46 290
14710.60 305
14711.75 310
14712.89 302
14714.03 295
14715.18 303
14716.32 307
14717.47 321
14718.61 303
14719.76 282
14720.90 336
14722.05 309
14723.19 303
14724.34 304
14725.48 322
14726.63 321
14727.77 282
14728.92 296
14730.06 312
14731.21 314
14732.35 307
14733.50 297
14734.64 302
14735.79 318
14736.93 304
14738.08 313
14739.22 297
14740.37 312
14741.51 339
14742.66 321
14743.80 323
14744.95 306
14746.09 332
14747.24 336
14748.39 328
14749.53 299
14750.68 313
14751.82 308
14752.97 326
14754.11 300
14755.26 315
14756.41 315
14757.55 336
14758.70 320
14759.85 330
14760.99 319
14762.14 320
14763.28 313
14764.43 285
14765.58 301
14766.72 304
14767.87 331
14769.02 327
14770.16 324
14771.31 289
14772.46 343
14773.60 352
14774.75 336
14775.90 319
14777.04 326
14778.19 331
14779.34 316
14780.48 341
14781.63 325
14782.78 362
14783.92 329
14785.07 372
14786.22 347
14787.37 350
14788.51 335
14789.66 327
14790.81 330
14791.96 337
14793.10 355
14794.25 347
14795.40 336
14796.54 318
14797.69 340
14798.84 331
14799.99 362
14801.14 344
14802.28 322
14803.43 345
14804.58 351
14805.73 314
14806.88 314
14808.02 330
14809.17 359
14810.32 336
14811.47 316
14812.62 304
14813.76 318
14814.91 340
14816.06 314
14817.21 321
14818.36 296
14819.51 288
14820.65 282
14821.80 297
14822.95 299
14824.10 276
14825.25 324
14826.40 297
14827.55 303
14828.69 302
14829.84 289
14830.99 279
14832.14 303
14833.29 278
14834.44 275
14835.59 277
14836.74 281
14837.89 267
14839.04 264
14840.19 268
14841.33 280
14842.48 265
14843.63 275
14844.78 261
14845.93 280
14847.08 279
14848.23 274
14849.38 263
14850.53 280
14851.68 282
14852.83 265
14853.98 273
14855.13 273
14856.28 283
14857.43 263
14858.58 249
14859.73 273
14860.88 266
14862.03 270
14863.18 269
14864.33 287
14865.48 259
14866.63 267
14867.78 270
14868.93 268
14870.08 258
14871.23 262
14872.38 258
14873.53 291
14874.68 262
14875.83 240
14876.98 272
14878.14 255
14879.29 269
14880.44 270
14881.59 268
14882.74 287
14883.89 273
14885.04 246
14886.19 271
14887.34 242
14888.49 283
14889.64 243
14890.80 255
14891.95 261
14893.10 246
14894.25 277
14895.40 266
14896.55 269
14897.70 271
14898.86 259
14900.01 271
14901.16 255
14902.31 274
14903.46 261
14904.61 300
14905.77 265
14906.92 245
14908.07 252
14909.22 241
14910.37 282
14911.53 272
14912.68 250
14913.83 260
14914.98 251
14916.13 266
14917.29 245
14918.44 268
14919.59 270
14920.74 256
14921.90 262
14923.05 275
14924.20 270
14925.35 254
14926.51 256
14927.66 243
14928.81 247
14929.96 249
14931.12 241
14932.27 255
14933.42 259
14934.57 275
14935.73 272
14936.88 257
14938.03 263
14939.19 246
14940.34 271
14941.49 281
14942.65 266
14943.80 275
14944.95 259
14946.11 273
14947.26 273
14948.41 265
14949.57 267
14950.72 258
14951.87 262
14953.03 286
14954.18 266
14955.33 273
14956.49 255
14957.64 265
14958.80 265
14959.95 254
14961.10 261
14962.26 270
14963.41 271
14964.57 257
14965.72 259
14966.87 257
14968.03 269
14969.18 278
14970.34 268
14971.49 279
14972.65 266
14973.80 249
14974.95 262
14976.11 257
14977.26 267
14978.42 268
14979.57 251
14980.73 254
14981.88 256
14983.04 229
14984.19 237
14985.35 266
14986.50 242
14987.66 247
14988.81 254
14989.97 256
14991.12 261
14992.28 250
14993.43 239
14994.59 235
14995.74 228
14996.90 259
14998.05 270
14999.21 255
15000.36 246
15001.52 244
15002.67 238
15003.83 235
15004.99 231
15006.14 215
15007.30 234
15008.45 243
15009.61 255
15010.76 256
15011.92 254
15013.08 218
15014.23 235
15015.39 257
15016.54 231
15017.70 226
15018.86 223
15020.01 242
15021.17 219
15022.32 235
15023.48 224
15024.64 238
15025.79 219
15026.95 237
15028.11 237
15029.26 250
15030.42 218
15031.58 215
15032.73 224
15033.89 248
15035.05 241
15036.20 234
15037.36 240
15038.52 248
15039.67 229
15040.83 235
15041.99 225
15043.15 242
15044.30 271
15045.46 241
15046.62 227
15047.77 235
15048.93 244
15050.09 258
15051.25 246
15052.40 226
15053.56 239
15054.72 223
15055.88 251
15057.03 215
15058.19 228
15059.35 229
15060.51 224
15061.66 245
15062.82 243
15063.98 260
15065.14 224
15066.30 227
15067.45 255
15068.61 231
15069.77 233
15070.93 264
15072.09 268
15073.24 231
15074.40 224
15075.56 245
15076.72 231
15077.88 229
15079.04 247
15080.20 247
15081.35 241
15082.51 238
15083.67 258
15084.83 244
15085.99 234
15087.15 241
15088.31 232
15089.46 260
15090.62 232
15091.78 244
15092.94 227
15094.10 264
15095.26 240
15096.42 223
15097.58 209
15098.74 235
15099.90 244
15101.06 217
15102.22 237
15103.37 245
15104.53 232
15105.69 231
15106.85 224
15108.01 230
15109.17 226
15110.33 244
15111.49 237
15112.65 233
15113.81 247
15114.97 227
15116.13 241
15117.29 250
15118.45 264
15119.61 258
15120.77 220
15121.93 238
15123.09 230
15124.25 246
15125.41 212
15126.57 224
15127.73 215
15128.89 229
15130.05 203
15131.21 242
15132.37 234
15133.53 207
15134.69 248
15135.86 238
15137.02 236
15138.18 240
15139.34 243
15140.50 242
15141.66 245
15142.82 223
15143.98 250
15145.14 225
15146.30 222
15147.46 223
15148.63 248
15149.79 248
15150.95 241
15152.11 226
15153.27 239
15154.43 227
15155.59 230
15156.75 248
15157.92 248
15159.08 240
15160.24 248
15161.40 238
15162.56 241
15163.72 236
15164.89 231
15166.05 279
15167.21 241
15168.37 255
15169.53 243
15170.69 241
15171.86 224
15173.02 268
15174.18 272
15175.34 235
15176.51 243
15177.67 259
15178.83 228
15179.99 242
15181.15 286
15182.32 250
15183.48 252
15184.64 248
15185.80 260
15186.97 261
15188.13 254
15189.29 243
15190.46 260
15191.62 262
15192.78 275
15193.94 256
15195.11 262
15196.27 247
15197.43 245
15198.60 243
15199.76 280
15200.92 253
15202.08 255
15203.25 252
15204.41 254
15205.57 255
15206.74 260
15207.90 269
15209.06 259
15210.23 256
15211.39 243
15212.56 272
15213.72 281
15214.88 257
15216.05 275
15217.21 257
15218.37 293
15219.54 263
15220.70 258
15221.87 272
15223.03 311
15224.19 294
15225.36 287
15226.52 289
15227.69 282
15228.85 285
15230.01 288
15231.18 261
15232.34 233
15233.51 262
15234.67 288
15235.84 284
15237.00 269
15238.16 295
15239.33 262
15240.49 240
15241.66 261
15242.82 265
15243.99 259
15245.15 266
15246.32 245
15247.48 244
15248.65 252
15249.81 266
15250.98 263
15252.14 273
15253.31 272
15254.47 266
15255.64 257
15256.80 258
15257.97 218
15259.13 237
15260.30 247
15261.46 261
15262.63 253
15263.80 240
15264.96 258
15266.13 233
15267.29 250
15268.46 247
15269.62 224
15270.79 262
15271.96 231
15273.12 245
15274.29 247
15275.45 251
15276.62 221
15277.79 233
15278.95 262
15280.12 255
15281.28 243
15282.45 240
15283.62 274
15284.78 247
15285.95 245
15287.12 245
15288.28 271
15289.45 258
15290.62 244
15291.78 241
15292.95 273
15294.12 260
15295.28 248
15296.45 250
15297.62 241
15298.78 235
15299.95 231
15301.12 238
15302.28 204
15303.45 245
15304.62 240
15305.78 228
15306.95 249
15308.12 239
15309.29 267
15310.45 243
15311.62 235
15312.79 238
15313.96 234
15315.12 269
15316.29 233
15317.46 247
15318.63 275
15319.79 250
15320.96 264
15322.13 264
15323.30 257
15324.46 259
15325.63 280
15326.80 244
15327.97 235
15329.14 240
15330.30 246
15331.47 247
15332.64 241
15333.81 245
15334.98 258
15336.14 242
15337.31 265
15338.48 255
15339.65 251
15340.82 241
15341.99 245
15343.16 261
15344.32 226
15345.49 224
15346.66 232
15347.83 264
15349.00 245
15350.17 232
15351.34 235
15352.51 238
15353.67 254
15354.84 235
15356.01 266
15357.18 234
15358.35 246
15359.52 215
15360.69 250
15361.86 247
15363.03 246
15364.20 247
15365.37 261
15366.54 264
15367.71 232
15368.87 240
15370.04 255
15371.21 267
15372.38 239
15373.55 234
15374.72 241
15375.89 249
15377.06 250
15378.23 239
15379.40 257
15380.57 271
15381.74 243
15382.91 254
15384.08 242
15385.25 240
15386.42 262
15387.59 261
15388.76 265
15389.93 227
15391.10 260
15392.27 232
15393.44 267
15394.62 245
15395.79 253
15396.96 249
15398.13 245
15399.30 243
15400.47 228
15401.64 235
15402.81 240
15403.98 243
15405.15 223
15406.32 257
15407.49 242
15408.66 235
15409.84 220
15411.01 254
15412.18 252
15413.35 232
15414.52 248
15415.69 242
15416.86 228
15418.03 231
15419.21 229
15420.38 243
15421.55 244
15422.72 243
15423.89 238
15425.06 252
15426.24 229
15427.41 226
15428.58 239
15429.75 246
15430.92 248
15432.09 259
15433.27 238
15434.44 238
15435.61 229
15436.78 228
15437.96 231
15439.13 257
15440.30 284
15441.47 251
15442.64 244
15443.82 246
15444.99 257
15446.16 249
15447.33 237
15448.51 245
15449.68 244
15450.85 227
15452.02 228
15453.20 254
15454.37 251
15455.54 238
15456.72 226
15457.89 266
15459.06 257
15460.23 235
15461.41 248
15462.58 221
15463.75 235
15464.93 241
15466.10 248
15467.27 232
15468.45 245
15469.62 228
15470.79 251
15471.97 250
15473.14 232
15474.31 221
15475.49 238
15476.66 246
15477.83 254
15479.01 228
15480.18 237
15481.36 234
15482.53 221
15483.70 248
15484.88 261
15486.05 226
15487.23 242
15488.40 236
15489.57 221
15490.75 214
15491.92 234
15493.10 232
15494.27 234
15495.44 231
15496.62 251
15497.79 238
15498.97 238
15500.14 228
15501.32 252
15502.49 220
15503.67 230
15504.84 240
15506.02 248
15507.19 221
15508.36 232
15509.54 237
15510.71 237
15511.89 229
15513.06 252
15514.24 252
15515.41 254
15516.59 240
15517.77 253
15518.94 263
15520.12 239
15521.29 222
15522.47 240
15523.64 259
15524.82 261
15525.99 281
15527.17 239
15528.34 251
15529.52 242
15530.69 253
15531.87 251
15533.05 239
15534.22 252
15535.40 245
15536.57 264
15537.75 251
15538.93 260
15540.10 265
15541.28 257
15542.45 255
15543.63 242
15544.81 250
15545.98 248
15547.16 260
15548.33 248
15549.51 267
15550.69 256
15551.86 258
15553.04 245
15554.22 263
15555.39 254
15556.57 259
15557.75 275
15558.92 259
15560.10 257
15561.28 276
15562.45 271
15563.63 279
15564.81 275
15565.99 271
15567.16 294
15568.34 267
15569.52 269
15570.69 264
15571.87 283
15573.05 267
15574.23 261
15575.40 239
15576.58 285
15577.76 279
15578.93 264
15580.11 278
15581.29 275
15582.47 270
15583.65 262
15584.82 270
15586.00 261
15587.18 289
15588.36 260
15589.53 291
15590.71 273
15591.89 288
15593.07 290
15594.25 312
15595.42 263
15596.60 280
15597.78 276
15598.96 290
15600.14 304
15601.32 288
15602.49 286
15603.67 276
15604.85 282
15606.03 292
15607.21 287
15608.39 271
15609.56 294
15610.74 294
15611.92 306
15613.10 261
15614.28 311
15615.46 278
15616.64 312
15617.82 276
15619.00 309
15620.17 306
15621.35 320
15622.53 327
15623.71 317
15624.89 313
15626.07 315
15627.25 330
15628.43 311
15629.61 306
15630.79 299
15631.97 340
15633.15 322
15634.33 328
15635.51 324
15636.69 346
15637.87 335
15639.05 336
15640.22 340
15641.40 330
15642.58 346
15643.76 346
15644.94 371
15646.12 310
15647.30 322
15648.48 366
15649.66 348
15650.85 316
15652.03 343
15653.21 339
15654.39 342
15655.57 324
15656.75 370
15657.93 359
15659.11 314
15660.29 344
15661.47 328
15662.65 344
15663.83 336
15665.01 323
15666.19 333
15667.37 346
15668.55 320
15669.73 344
15670.92 350
15672.10 320
15673.28 339
15674.46 327
15675.64 323
15676.82 329
15678.00 337
15679.18 356
15680.36 347
15681.55 313
15682.73 355
15683.91 341
15685.09 358
15686.27 348
15687.45 327
15688.63 327
15689.82 310
15691.00 301
15692.18 311
15693.36 338
15694.54 320
15695.73 347
15696.91 367
15698.09 361
15699.27 352
15700.45 329
15701.64 330
15702.82 356
15704.00 359
15705.18 353
15706.36 350
15707.55 375
15708.73 313
15709.91 347
15711.09 351
15712.28 391
15713.46 351
15714.64 355
15715.82 357
15717.01 373
15718.19 338
15719.37 339
15720.55 354
15721.74 369
15722.92 374
15724.10 352
15725.29 340
15726.47 333
15727.65 344
15728.84 348
15730.02 341
15731.20 350
15732.39 353
15733.57 350
15734.75 350
15735.94 363
15737.12 380
15738.30 384
15739.49 371
15740.67 357
15741.85 392
15743.04 369
15744.22 353
15745.40 345
15746.59 347
15747.77 385
15748.96 370
15750.14 380
15751.32 379
15752.51 395
15753.69 356
15754.88 345
15756.06 354
15757.24 347
15758.43 340
15759.61 340
15760.80 352
15761.98 355
15763.17 365
15764.35 347
15765.53 362
15766.72 346
15767.90 332
15769.09 348
15770.27 343
15771.46 359
15772.64 303
15773.83 330
15775.01 326
15776.20 345
15777.38 320
15778.57 332
15779.75 327
15780.94 312
15782.12 334
15783.31 311
15784.49 301
15785.68 314
15786.86 310
15788.05 307
15789.23 304
15790.42 305
15791.60 320
15792.79 319
15793.98 299
15795.16 311
15796.35 285
15797.53 297
15798.72 301
15799.90 288
15801.09 315
15802.28 284
15803.46 304
15804.65 278
15805.83 284
15807.02 297
15808.21 312
15809.39 307
15810.58 322
15811.76 302
15812.95 297
15814.14 272
15815.32 277
15816.51 288
15817.70 301
15818.88 278
15820.07 257
15821.26 255
15822.44 246
15823.63 291
15824.82 274
15826.00 278
15827.19 250
15828.38 273
15829.56 287
15830.75 269
15831.94 258
15833.12 269
15834.31 309
15835.50 273
15836.69 312
15837.87 301
15839.06 275
15840.25 297
15841.44 273
15842.62 268
15843.81 297
15845.00 304
15846.18 285
15847.37 281
15848.56 284
15849.75 306
15850.94 303
15852.12 298
15853.31 271
15854.50 296
15855.69 270
15856.87 267
15858.06 318
15859.25 289
15860.44 259
15861.63 279
15862.81 278
15864.00 281
15865.19 281
15866.38 296
15867.57 278
15868.76 280
15869.94 292
15871.13 291
15872.32 313
15873.51 293
15874.70 285
15875.89 270
15877.08 308
15878.26 304
15879.45 302
15880.64 290
15881.83 288
15883.02 301
15884.21 295
15885.40 265
15886.59 261
15887.78 324
15888.97 306
15890.15 321
15891.34 317
15892.53 319
15893.72 286
15894.91 299
15896.10 338
15897.29 305
15898.48 322
15899.67 339
15900.86 328
15902.05 326
15903.24 324
15904.43 334
15905.62 328
15906.81 334
15908.00 364
15909.19 307
15910.38 319
15911.57 317
15912.76 306
15913.95 289
15915.14 289
15916.33 294
15917.52 295
15918.71 285
15919.90 290
15921.09 285
15922.28 285
15923.47 317
15924.66 302
15925.85 301
15927.04 299
15928.23 293
15929.42 278
15930.61 306
15931.80 292
15932.99 269
15934.18 281
15935.38 288
15936.57 289
15937.76 271
15938.95 249
15940.14 276
15941.33 281
15942.52 283
15943.71 277
15944.90 247
15946.10 248
15947.29 251
15948.48 259
15949.67 237
15950.86 259
15952.05 249
15953.24 276
15954.44 253
15955.63 258
15956.82 255
15958.01 260
15959.20 275
15960.39 263
15961.59 256
15962.78 247
15963.97 276
15965.16 242
15966.35 245
15967.55 260
15968.74 234
15969.93 237
15971.12 246
15972.31 230
15973.51 225
15974.70 239
15975.89 236
15977.08 256
15978.28 242
15979.47 229
15980.66 217
15981.85 256
15983.05 253
15984.24 215
15985.43 245
15986.62 251
15987.82 245
15989.01 260
15990.20 245
15991.40 217
15992.59 231
15993.78 247
15994.98 231
15996.17 262
15997.36 237
15998.55 237
15999.75 253
16000.94 221
16002.13 238
16003.33 233
16004.52 222
16005.72 256
16006.91 240
16008.10 236
16009.30 242
16010.49 197
16011.68 240
16012.88 234
16014.07 211
16015.26 242
16016.46 234
16017.65 218
16018.85 235
16020.04 231
16021.23 227
16022.43 252
16023.62 224
16024.82 236
16026.01 237
16027.21 232
16028.40 231
16029.59 238
16030.79 243
16031.98 228
16033.18 255
16034.37 236
16035.57 229
16036.76 228
16037.96 233
16039.15 247
16040.35 228
16041.54 260
16042.73 250
16043.93 226
16045.12 223
16046.32 232
16047.51 238
16048.71 235
16049.91 229
16051.10 241
16052.30 240
16053.49 227
16054.69 244
16055.88 241
16057.08 252
16058.27 239
16059.47 246
16060.66 215
16061.86 220
16063.05 214
16064.25 227
16065.45 222
16066.64 231
16067.84 232
16069.03 240
16070.23 239
16071.42 240
16072.62 203
16073.82 229
16075.01 228
16076.21 227
16077.41 244
16078.60 213
16079.80 228
16080.99 204
16082.19 220
16083.39 204
16084.58 207
16085.78 231
16086.98 231
16088.17 227
16089.37 210
16090.57 220
16091.76 224
16092.96 241
16094.16 241
16095.35 217
16096.55 233
16097.75 224
16098.94 207
16100.14 204
16101.34 195
16102.53 243
16103.73 233
16104.93 213
16106.13 228
16107.32 224
16108.52 223
16109.72 208
16110.92 219
16112.11 202
16113.31 226
16114.51 243
16115.71 215
16116.90 239
16118.10 228
16119.30 238
16120.50 212
16121.69 240
16122.89 231
16124.09 260
16125.29 218
16126.49 212
16127.68 207
16128.88 226
16130.08 217
16131.28 228
16132.48 206
16133.67 204
16134.87 217
16136.07 200
16137.27 226
16138.47 200
16139.67 218
16140.86 218
16142.06 220
16143.26 203
16144.46 232
16145.66 215
16146.86 243
16148.06 221
16149.26 215
16150.45 216
16151.65 219
16152.85 242
16154.05 205
16155.25 224
16156.45 217
16157.65 211
16158.85 198
16160.05 208
16161.25 205
16162.45 204
16163.64 197
16164.84 224
16166.04 198
16167.24 226
16168.44 218
16169.64 228
16170.84 210
16172.04 224
16173.24 234
16174.44 218
16175.64 231
16176.84 232
16178.04 241
16179.24 211
16180.44 212
16181.64 204
16182.84 232
16184.04 212
16185.24 212
16186.44 220
16187.64 212
16188.84 227
16190.04 210
16191.24 227
16192.44 224
16193.64 205
16194.84 216
16196.04 241
16197.24 202
16198.44 220
16199.65 216
16200.85 257
16202.05 220
16203.25 202
16204.45 207
16205.65 230
16206.85 225
16208.05 244
16209.25 246
16210.45 228
16211.65 220
16212.86 217
16214.06 218
16215.26 237
16216.46 232
16217.66 214
16218.86 242
16220.06 224
16221.27 231
16222.47 226
16223.67 213
16224.87 238
16226.07 222
16227.27 214
16228.48 215
16229.68 223
16230.88 239
16232.08 259
16233.28 230
16234.48 211
16235.69 209
16236.89 224
16238.09 242
16239.29 241
16240.50 224
16241.70 231
16242.90 250
16244.10 218
16245.30 223
16246.51 251
16247.71 233
16248.91 237
16250.11 215
16251.32 239
16252.52 246
16253.72 226
16254.92 252
16256.13 245
16257.33 264
16258.53 253
16259.74 275
16260.94 240
16262.14 225
16263.35 241
16264.55 264
16265.75 255
16266.95 231
16268.16 241
16269.36 232
16270.56 245
16271.77 245
16272.97 248
16274.17 239
16275.38 278
16276.58 255
16277.79 236
16278.99 268
16280.19 255
16281.40 251
16282.60 273
16283.80 291
16285.01 287
16286.21 256
16287.42 268
16288.62 262
16289.82 268
16291.03 245
16292.23 243
16293.44 265
16294.64 246
16295.84 263
16297.05 266
16298.25 296
16299.46 283
16300.66 287
16301.87 288
16303.07 245
16304.27 278
16305.48 260
16306.68 256
16307.89 230
16309.09 271
16310.30 228
16311.50 263
16312.71 257
16313.91 229
16315.12 255
16316.32 260
16317.53 260
16318.73 243
16319.94 257
16321.14 257
16322.35 248
16323.55 252
16324.76 239
16325.96 240
16327.17 230
16328.38 228
16329.58 240
16330.79 243
16331.99 259
16333.20 214
16334.40 229
16335.61 225
16336.81 240
16338.02 233
16339.23 231
16340.43 218
16341.64 211
16342.84 218
16344.05 228
16345.26 243
16346.46 232
16347.67 226
16348.87 237
16350.08 229
16351.29 237
16352.49 227
16353.70 247
16354.91 236
16356.11 204
16357.32 204
16358.53 233
16359.73 225
16360.94 220
16362.15 221
16363.35 230
16364.56 215
16365.77 219
16366.97 218
16368.18 206
16369.39 220
16370.59 216
16371.80 211
16373.01 228
16374.21 193
16375.42 192
16376.63 230
16377.84 228
16379.04 227
16380.25 227
16381.46 239
16382.67 222
16383.87 233
16385.08 202
16386.29 204
16387.50 217
16388.70 213
16389.91 204
16391.12 192
16392.33 201
16393.53 225
16394.74 224
16395.95 217
16397.16 228
16398.37 217
16399.57 212
16400.78 233
16401.99 218
16403.20 217
16404.41 219
16405.62 223
16406.82 226
16408.03 203
16409.24 188
16410.45 185
16411.66 237
16412.87 205
16414.07 193
16415.28 211
16416.49 207
16417.70 221
16418.91 234
16420.12 215
16421.33 204
16422.54 238
16423.75 208
16424.95 218
16426.16 221
16427.37 218
16428.58 225
16429.79 226
16431.00 197
16432.21 211
16433.42 205
16434.63 214
16435.84 216
16437.05 213
16438.26 221
16439.47 228
16440.68 226
16441.88 234
16443.09 235
16444.30 192
16445.51 229
16446.72 220
16447.93 211
16449.14 199
16450.35 208
16451.56 217
16452.77 206
16453.98 204
16455.19 201
16456.40 202
16457.61 240
16458.82 227
16460.03 200
16461.24 208
16462.45 219
16463.67 205
16464.88 215
16466.09 193
16467.30 208
16468.51 201
16469.72 202
16470.93 194
16472.14 212
16473.35 213
16474.56 199
16475.77 182
16476.98 211
16478.19 219
16479.40 201
16480.62 195
16481.83 213
16483.04 218
16484.25 203
16485.46 195
16486.67 216
16487.88 210
16489.09 229
16490.31 216
16491.52 235
16492.73 194
16493.94 187
16495.15 200
16496.36 211
16497.57 206
16498.79 194
16500.00 234
16501.21 201
16502.42 187
16503.63 194
16504.85 204
16506.06 217
16507.27 210
16508.48 215
16509.69 202
16510.91 190
16512.12 208
16513.33 173
16514.54 177
16515.76 203
16516.97 212
16518.18 216
16519.39 207
16520.60 191
16521.82 190
16523.03 195
16524.24 209
16525.46 182
16526.67 198
16527.88 212
16529.09 197
16530.31 184
16531.52 201
16532.73 203
16533.95 211
16535.16 195
16536.37 211
16537.58 198
16538.80 200
16540.01 217
16541.22 228
16542.44 195
16543.65 191
16544.86 199
16546.08 191
16547.29 208
16548.50 214
16549.72 204
16550.93 228
16552.15 198
16553.36 212
16554.57 194
16555.79 214
16557.00 203
16558.21 218
16559.43 218
16560.64 225
16561.86 215
16563.07 213
16564.28 218
16565.50 220
16566.71 199
16567.93 199
16569.14 221
16570.36 220
16571.57 207
16572.78 237
16574.00 226
16575.21 221
16576.43 235
16577.64 240
16578.86 204
16580.07 216
16581.29 196
16582.50 205
16583.72 180
16584.93 202
16586.15 212
16587.36 202
16588.58 202
16589.79 227
16591.01 238
16592.22 224
16593.44 197
16594.65 207
16595.87 211
16597.08 217
16598.30 203
16599.51 219
16600.73 220
16601.94 189
16603.16 183
16604.37 204
16605.59 193
16606.81 214
16608.02 214
16609.24 208
16610.45 206
16611.67 200
16612.89 240
16614.10 214
16615.32 202
16616.53 198
16617.75 200
16618.97 208
16620.18 182
16621.40 176
16622.61 225
16623.83 202
16625.05 194
16626.26 203
16627.48 196
16628.70 207
16629.91 214
16631.13 209
16632.35 199
16633.56 210
16634.78 187
16636.00 189
16637.21 199
16638.43 215
16639.65 195
16640.86 201
16642.08 203
16643.30 196
16644.51 181
16645.73 177
16646.95 190
16648.17 190
16649.38 215
16650.60 210
16651.82 215
16653.03 195
16654.25 204
16655.47 212
16656.69 184
16657.90 200
16659.12 222
16660.34 209
16661.56 200
16662.77 173
16663.99 183
16665.21 191
16666.43 189
16667.65 192
16668.86 176
16670.08 192
16671.30 185
16672.52 205
16673.74 213
16674.95 189
16676.17 216
16677.39 224
16678.61 211
16679.83 198
16681.05 209
16682.26 224
16683.48 208
16684.70 196
16685.92 210
16687.14 203
16688.36 205
16689.58 202
16690.79 200
16692.01 208
16693.23 206
16694.45 202
16695.67 199
16696.89 175
16698.11 195
16699.33 191
16700.55 201
16701.76 192
16702.98 192
16704.20 215
16705.42 202
16706.64 208
16707.86 178
16709.08 196
16710.30 206
16711.52 212
16712.74 198
16713.96 211
16715.18 208
16716.40 197
16717.62 224
16718.84 199
16720.06 187
16721.28 182
16722.50 196
16723.72 213
16724.94 197
16726.16 186
16727.38 209
16728.60 210
16729.82 210
16731.04 230
16732.26 181
16733.48 188
16734.70 191
16735.92 214
16737.14 193
16738.36 195
16739.58 207
16740.80 180
16742.02 180
16743.24 200
16744.46 189
16745.68 205
16746.90 215
16748.12 218
16749.35 197
16750.57 195
16751.79 176
16753.01 221
16754.23 200
16755.45 194
16756.67 195
16757.89 172
16759.11 174
16760.33 191
16761.56 194
16762.78 209
16764.00 232
16765.22 197
16766.44 200
16767.66 187
16768.88 194
16770.11 185
16771.33 179
16772.55 206
16773.77 198
16774.99 182
16776.22 212
16777.44 189
16778.66 194
16779.88 198
16781.10 191
16782.33 209
16783.55 219
16784.77 191
16785.99 177
16787.21 202
16788.44 190
16789.66 202
16790.88 190
16792.10 209
16793.33 181
16794.55 180
16795.77 189
16796.99 211
16798.22 204
16799.44 182
16800.66 201
16801.88 182
16803.11 217
16804.33 201
16805.55 194
16806.78 173
16808.00 186
16809.22 182
16810.44 204
16811.67 195
16812.89 212
16814.11 193
16815.34 210
16816.56 203
16817.78 192
16819.01 210
16820.23 222
16821.45 213
16822.68 193
16823.90 192
16825.13 189
16826.35 222
16827.57 221
16828.80 211
16830.02 195
16831.24 209
16832.47 191
16833.69 204
16834.92 222
16836.14 209
16837.36 215
16838.59 222
16839.81 226
16841.04 213
16842.26 206
16843.48 194
16844.71 233
16845.93 222
16847.16 232
16848.38 204
16849.61 225
16850.83 211
16852.06 216
16853.28 216
16854.51 211
16855.73 227
16856.95 220
16858.18 214
16859.40 226
16860.63 230
16861.85 207
16863.08 219
16864.30 241
16865.53 243
16866.75 245
16867.98 251
16869.21 251
16870.43 214
16871.66 250
16872.88 252
16874.11 250
16875.33 259
16876.56 249
16877.78 249
16879.01 230
16880.23 229
16881.46 258
16882.69 232
16883.91 272
16885.14 230
16886.36 261
16887.59 221
16888.81 233
16890.04 245
16891.27 212
16892.49 224
16893.72 220
16894.94 217
16896.17 202
16897.40 217
16898.62 210
16899.85 234
16901.08 202
16902.30 212
16903.53 230
16904.76 219
16905.98 224
16907.21 226
16908.44 221
16909.66 226
16910.89 206
16912.12 213
16913.34 220
16914.57 196
16915.80 207
16917.02 197
16918.25 212
16919.48 189
16920.70 214
16921.93 218
16923.16 204
16924.39 174
16925.61 178
16926.84 194
16928.07 201
16929.30 191
16930.52 203
16931.75 204
16932.98 163
16934.21 190
16935.43 205
16936.66 203
16937.89 201
16939.12 220
16940.34 224
16941.57 231
16942.80 185
16944.03 196
16945.26 216
16946.48 203
16947.71 202
16948.94 184
16950.17 196
16951.40 195
16952.62 204
16953.85 181
16955.08 193
16956.31 206
16957.54 215
16958.77 189
16959.99 185
16961.22 199
16962.45 214
16963.68 191
16964.91 229
16966.14 215
16967.37 190
16968.60 203
16969.82 201
16971.05 224
16972.28 222
16973.51 206
16974.74 203
16975.97 167
16977.20 196
16978.43 194
16979.66 212
16980.89 203
16982.11 200
16983.34 198
16984.57 198
16985.80 206
16987.03 215
16988.26 187
16989.49 222
16990.72 204
16991.95 196
16993.18 211
16994.41 209
16995.64 199
16996.87 225
16998.10 195
16999.33 210
17000.56 176
17001.79 194
17003.02 188
17004.25 192
17005.48 200
17006.71 192
17007.94 205
17009.17 202
17010.40 203
17011.63 198
17012.86 189
17014.09 193
17015.32 194
17016.55 201
17017.78 210
17019.01 207
17020.25 180
17021.48 210
17022.71 234
17023.94 203
17025.17 239
17026.40 196
17027.63 181
17028.86 193
17030.09 169
17031.32 202
17032.55 190
17033.79 182
17035.02 186
17036.25 197
17037.48 197
17038.71 177
17039.94 189
17041.17 190
17042.41 183
17043.64 194
17044.87 192
17046.10 178
17047.33 199
17048.56 197
17049.80 190
17051.03 208
17052.26 191
17053.49 175
17054.72 180
17055.95 185
17057.19 189
17058.42 196
17059.65 179
17060.88 195
17062.12 191
17063.35 205
17064.58 185
17065.81 175
17067.04 198
17068.28 176
17069.51 201
17070.74 201
17071.97 169
17073.21 167
17074.44 176
17075.67 173
17076.90 203
17078.14 191
17079.37 196
17080.60 179
17081.84 187
17083.07 194
17084.30 176
17085.54 198
17086.77 186
17088.00 168
17089.23 172
17090.47 187
17091.70 205
17092.93 201
17094.17 174
17095.40 175
17096.63 195
17097.87 206
17099.10 167
17100.34 196
17101.57 188
17102.80 167
17104.04 176
17105.27 199
17106.50 194
17107.74 188
17108.97 193
17110.21 194
17111.44 178
17112.67 164
17113.91 190
17115.14 201
17116.38 185
17117.61 180
17118.84 154
17120.08 160
17121.31 195
17122.55 201
17123.78 169
17125.02 173
17126.25 185
17127.48 199
17128.72 201
17129.95 182
17131.19 167
17132.42 185
17133.66 173
17134.89 194
17136.13 167
17137.36 175
17138.60 204
17139.83 178
17141.07 198
17142.30 176
17143.54 185
17144.77 174
17146.01 193
17147.24 184
17148.48 186
17149.71 181
17150.95 179
17152.19 180
17153.42 166
17154.66 197
17155.89 182
17157.13 171
17158.36 182
17159.60 167
17160.83 183
17162.07 206
17163.31 170
17164.54 160
17165.78 174
17167.01 185
17168.25 170
17169.49 174
17170.72 182
17171.96 186
17173.19 175
17174.43 164
17175.67 178
17176.90 200
17178.14 176
17179.38 158
17180.61 172
17181.85 170
17183.09 185
17184.32 187
17185.56 186
17186.80 179
17188.03 188
17189.27 169
17190.51 179
17191.74 171
17192.98 190
17194.22 171
17195.45 165
17196.69 194
17197.93 174
17199.16 171
17200.40 177
17201.64 163
17202.88 171
17204.11 188
17205.35 173
17206.59 191
17207.83 190
17209.06 193
17210.30 174
17211.54 156
17212.78 171
17214.01 176
17215.25 171
17216.49 173
17217.73 188
17218.96 169
17220.20 189
17221.44 170
17222.68 176
17223.92 157
17225.15 179
17226.39 185
17227.63 181
17228.87 173
17230.11 162
17231.35 163
17232.58 182
17233.82 181
17235.06 168
17236.30 201
17237.54 195
17238.78 171
17240.01 173
17241.25 190
17242.49 179
17243.73 202
17244.97 168
17246.21 198
17247.45 196
17248.69 167
17249.93 185
17251.16 165
17252.40 165
17253.64 190
17254.88 190
17256.12 196
17257.36 173
17258.60 180
17259.84 184
17261.08 169
17262.32 183
17263.56 154
17264.80 184
17266.04 189
17267.28 179
17268.51 158
17269.75 161
17270.99 175
17272.23 173
17273.47 164
17274.71 155
17275.95 172
17277.19 181
17278.43 176
17279.67 169
17280.91 175
17282.15 182
17283.39 215
17284.63 210
17285.87 181
17287.11 169
17288.35 174
17289.60 146
17290.84 162
17292.08 175
17293.32 175
17294.56 188
17295.80 165
17297.04 170
17298.28 151
17299.52 189
17300.76 160
17302.00 178
17303.24 182
17304.48 142
17305.72 140
17306.96 147
17308.21 187
17309.45 161
17310.69 188
17311.93 177
17313.17 169
17314.41 166
17315.65 177
17316.89 155
17318.14 193
17319.38 171
17320.62 179
17321.86 173
17323.10 177
17324.34 155
17325.59 153
17326.83 168
17328.07 176
17329.31 174
17330.55 166
17331.79 179
17333.04 179
17334.28 174
17335.52 186
17336.76 194
17338.00 173
17339.25 152
17340.49 151
17341.73 200
17342.97 170
17344.22 158
17345.46 169
17346.70 173
17347.94 150
17349.19 160
17350.43 155
17351.67 167
17352.91 170
17354.16 174
17355.40 157
17356.64 149
17357.88 162
17359.13 192
17360.37 174
17361.61 152
17362.86 168
17364.10 162
17365.34 174
17366.58 176
17367.83 159
17369.07 166
17370.31 157
17371.56 190
17372.80 163
17374.04 162
17375.29 166
17376.53 165
17377.78 172
17379.02 162
17380.26 162
17381.51 159
17382.75 171
17383.99 159
17385.24 165
17386.48 178
17387.72 157
17388.97 169
17390.21 146
17391.46 174
17392.70 173
17393.94 183
17395.19 181
17396.43 181
17397.68 158
17398.92 148
17400.17 163
17401.41 185
17402.65 163
17403.90 148
17405.14 174
17406.39 176
17407.63 146
17408.88 159
17410.12 161
17411.37 159
17412.61 156
17413.86 159
17415.10 170
17416.35 186
17417.59 154
17418.84 172
17420.08 169
17421.33 155
17422.57 173
17423.82 184
17425.06 175
17426.31 171
17427.55 173
17428.80 163
17430.04 183
17431.29 167
17432.53 174
17433.78 192
17435.03 182
17436.27 170
17437.52 182
17438.76 160
17440.01 176
17441.25 179
17442.50 174
17443.75 166
17444.99 180
17446.24 158
17447.48 161
17448.73 177
17449.98 155
17451.22 187
17452.47 191
17453.71 182
17454.96 169
17456.21 181
17457.45 183
17458.70 184
17459.95 193
17461.19 162
17462.44 179
17463.69 185
17464.93 162
17466.18 165
17467.43 181
17468.67 165
17469.92 176
17471.17 190
17472.41 185
17473.66 162
17474.91 182
17476.15 175
17477.40 165
17478.65 176
17479.90 190
17481.14 189
17482.39 158
17483.64 175
17484.88 176
17486.13 182
17487.38 180
17488.63 177
17489.87 193
17491.12 199
17492.37 177
17493.62 170
17494.86 175
17496.11 153
17497.36 176
17498.61 172
17499.86 193
17501.10 152
17502.35 187
17503.60 168
17504.85 171
17506.10 164
17507.34 147
17508.59 172
17509.84 185
17511.09 166
17512.34 175
17513.59 172
17514.83 191
17516.08 163
17517.33 179
17518.58 195
17519.83 184
17521.08 157
17522.33 151
17523.57 187
17524.82 181
17526.07 176
17527.32 188
17528.57 179
17529.82 166
17531.07 194
17532.32 185
17533.57 171
17534.82 177
17536.06 190
17537.31 187
17538.56 187
17539.81 174
17541.06 192
17542.31 189
17543.56 152
17544.81 186
17546.06 230
17547.31 198
17548.56 172
17549.81 207
17551.06 171
17552.31 177
17553.56 165
17554.81 216
17556.06 185
17557.31 160
17558.56 156
17559.81 178
17561.06 175
17562.31 162
17563.56 178
17564.81 168
17566.06 180
17567.31 181
17568.56 158
17569.81 178
17571.06 175
17572.31 165
17573.56 170
17574.81 177
17576.06 187
17577.31 188
17578.56 177
17579.81 163
17581.06 168
17582.31 194
17583.57 191
17584.82 187
17586.07 177
17587.32 186
17588.57 199
17589.82 185
17591.07 158
17592.32 189
17593.57 178
17594.83 162
17596.08 175
17597.33 169
17598.58 176
17599.83 201
17601.08 198
17602.33 191
17603.59 193
17604.84 169
17606.09 170
17607.34 187
17608.59 162
17609.84 157
17611.10 184
17612.35 188
17613.60 169
17614.85 157
17616.10 172
17617.36 164
17618.61 167
17619.86 181
17621.11 173
17622.36 179
17623.62 149
17624.87 180
17626.12 169
17627.37 166
17628.63 183
17629.88 191
17631.13 177
17632.38 160
17633.64 153
17634.89 168
17636.14 155
17637.39 180
17638.65 182
17639.90 174
17641.15 185
17642.41 162
17643.66 181
17644.91 159
17646.17 166
17647.42 134
17648.67 165
17649.92 179
17651.18 160
17652.43 165
17653.68 149
17654.94 157
17656.19 159
17657.44 163
17658.70 173
17659.95 186
17661.21 148
17662.46 162
17663.71 162
17664.97 177
17666.22 159
17667.47 171
17668.73 163
17669.98 158
17671.24 184
17672.49 189
17673.74 164
17675.00 168
17676.25 185
17677.51 197
17678.76 153
17680.02 167
17681.27 164
17682.52 182
17683.78 165
17685.03 173
17686.29 168
17687.54 169
17688.80 174
17690.05 179
17691.31 173
17692.56 158
17693.82 173
17695.07 167
17696.32 169
17697.58 153
17698.83 158
17700.09 179
17701.34 174
17702.60 172
17703.86 194
17705.11 185
17706.37 178
17707.62 172
17708.88 184
17710.13 168
17711.39 163
17712.64 158
17713.90 165
17715.15 165
17716.41 146
17717.66 174
17718.92 173
17720.18 166
17721.43 179
17722.69 171
17723.94 176
17725.20 202
17726.45 175
17727.71 172
17728.97 178
17730.22 192
17731.48 184
17732.74 160
17733.99 185
17735.25 185
17736.50 147
17737.76 185
17739.02 170
17740.27 172
17741.53 167
17742.79 186
17744.04 202
17745.30 169
17746.56 181
17747.81 153
17749.07 187
17750.33 162
17751.58 183
17752.84 163
17754.10 148
17755.35 182
17756.61 178
17757.87 184
17759.12 169
17760.38 159
17761.64 174
17762.90 181
17764.15 185
17765.41 175
17766.67 165
17767.93 168
17769.18 170
17770.44 189
17771.70 182
17772.96 165
17774.21 158
17775.47 175
17776.73 162
17777.99 176
17779.24 162
17780.50 180
17781.76 173
17783.02 151
17784.28 169
17785.53 169
17786.79 181
17788.05 178
17789.31 171
17790.57 167
17791.82 179
17793.08 172
17794.34 170
17795.60 163
17796.86 181
17798.12 182
17799.37 163
17800.63 178
17801.89 181
17803.15 173
17804.41 179
17805.67 168
17806.93 183
17808.19 172
17809.44 172
17810.70 164
17811.96 158
17813.22 192
17814.48 188
17815.74 168
17817.00 156
17818.26 168
17819.52 159
17820.78 154
17822.04 164
17823.29 165
17824.55 175
17825.81 180
17827.07 177
17828.33 155
17829.59 164
17830.85 169
17832.11 173
17833.37 148
17834.63 168
17835.89 178
17837.15 171
17838.41 170
17839.67 188
17840.93 147
17842.19 178
17843.45 161
17844.71 158
17845.97 159
17847.23 172
17848.49 166
17849.75 165
17851.01 176
17852.27 145
17853.53 180
17854.79 175
17856.05 161
17857.31 162
17858.57 178
17859.84 131
17861.10 162
17862.36 135
17863.62 148
17864.88 174
17866.14 158
17867.40 152
17868.66 158
17869.92 172
17871.18 158
17872.44 151
17873.71 161
17874.97 181
17876.23 165
17877.49 160
17878.75 133
17880.01 172
17881.27 163
17882.53 170
17883.80 170
17885.06 166
17886.32 176
17887.58 169
17888.84 156
17890.10 160
17891.37 155
17892.63 143
17893.89 157
17895.15 193
17896.41 161
17897.67 140
17898.94 152
17900.20 171
17901.46 170
17902.72 154
17903.99 174
17905.25 175
17906.51 160
17907.77 170
17909.03 151
17910.30 162
17911.56 164
17912.82 146
17914.08 152
17915.35 161
17916.61 167
17917.87 172
17919.14 166
17920.40 174
17921.66 159
17922.92 184
17924.19 159
17925.45 174
17926.71 181
17927.98 162
17929.24 156
17930.50 168
17931.76 184
17933.03 167
17934.29 158
17935.55 160
17936.82 182
17938.08 169
17939.34 151
17940.61 167
17941.87 156
17943.14 161
17944.40 154
17945.66 160
17946.93 160
17948.19 159
17949.45 158
17950.72 152
17951.98 169
17953.25 180
17954.51 173
17955.77 161
17957.04 162
17958.30 152
17959.57 165
17960.83 155
17962.09 169
17963.36 188
17964.62 169
17965.89 195
17967.15 169
17968.42 175
17969.68 168
17970.95 161
17972.21 165
17973.47 149
17974.74 164
17976.00 154
17977.27 159
17978.53 165
17979.80 172
17981.06 164
17982.33 163
17983.59 170
17984.86 164
17986.12 159
17987.39 153
17988.65 162
17989.92 167
17991.18 179
17992.45 159
17993.71 178
17994.98 175
17996.25 160
17997.51 170
17998.78 184
18000.04 160
18001.31 161
18002.57 146
18003.84 172
18005.10 192
18006.37 186
18007.64 171
18008.90 153
18010.17 158
18011.43 157
18012.70 147
18013.97 150
18015.23 154
18016.50 169
18017.76 177
18019.03 171
18020.30 154
18021.56 170
18022.83 174
18024.10 182
18025.36 167
18026.63 162
18027.90 168
18029.16 171
18030.43 156
18031.70 168
18032.96 133
18034.23 162
18035.50 175
18036.76 172
18038.03 172
18039.30 150
18040.56 161
18041.83 182
18043.10 148
18044.37 133
18045.63 157
18046.90 165
18048.17 151
18049.43 164
18050.70 157
18051.97 152
18053.24 153
18054.50 169
18055.77 170
18057.04 159
18058.31 149
18059.57 152
18060.84 159
18062.11 152
18063.38 152
18064.65 170
18065.91 141
18067.18 145
18068.45 165
18069.72 174
18070.98 160
18072.25 160
18073.52 169
18074.79 167
18076.06 162
18077.33 156
18078.59 178
18079.86 190
18081.13 160
18082.40 164
18083.67 164
18084.94 166
18086.21 149
18087.47 156
18088.74 173
18090.01 155
18091.28 184
18092.55 165
18093.82 182
18095.09 176
18096.36 175
18097.62 165
18098.89 174
18100.16 180
18101.43 172
18102.70 169
18103.97 157
18105.24 152
18106.51 185
18107.78 183
18109.05 170
18110.32 173
18111.59 186
18112.86 190
18114.13 174
18115.40 180
18116.66 159
18117.93 188
18119.20 177
18120.47 160
18121.74 167
18123.01 171
18124.28 181
18125.55 182
18126.82 186
18128.09 172
18129.36 163
18130.63 159
18131.90 193
18133.17 182
18134.44 180
18135.71 167
18136.99 173
18138.26 160
18139.53 169
18140.80 169
18142.07 177
18143.34 158
18144.61 166
18145.88 168
18147.15 156
18148.42 166
18149.69 170
18150.96 168
18152.23 148
18153.50 174
18154.78 170
18156.05 196
18157.32 158
18158.59 141
18159.86 173
18161.13 178
18162.40 167
18163.67 160
18164.94 172
18166.22 166
18167.49 178
18168.76 182
18170.03 156
18171.30 148
18172.57 176
18173.85 153
18175.12 179
18176.39 146
18177.66 180
18178.93 163
18180.20 170
18181.48 175
18182.75 159
18184.02 156
18185.29 175
18186.56 152
18187.84 164
18189.11 169
18190.38 177
18191.65 175
18192.93 154
18194.20 165
18195.47 149
18196.74 153
18198.02 153
18199.29 160
18200.56 159
18201.83 175
18203.11 141
18204.38 176
18205.65 163
18206.92 155
18208.20 169
18209.47 155
18210.74 157
18212.02 152
18213.29 154
18214.56 151
18215.84 163
18217.11 151
18218.38 159
18219.65 149
18220.93 153
18222.20 165
18223.47 159
18224.75 172
18226.02 152
18227.30 172
18228.57 134
18229.84 170
18231.12 162
18232.39 178
18233.66 167
18234.94 164
18236.21 161
18237.48 165
18238.76 185
18240.03 183
18241.31 171
18242.58 161
18243.86 178
18245.13 173
18246.40 150
18247.68 174
18248.95 181
18250.23 167
18251.50 155
18252.77 172
18254.05 182
18255.32 172
18256.60 163
18257.87 174
18259.15 187
18260.42 145
18261.70 175
18262.97 180
18264.25 171
18265.52 155
18266.80 167
18268.07 155
18269.35 144
18270.62 146
18271.90 159
18273.17 177
18274.45 168
18275.72 158
18277.00 168
18278.27 174
18279.55 158
18280.82 150
18282.10 153
18283.37 144
18284.65 175
18285.93 165
18287.20 150
18288.48 154
18289.75 168
18291.03 157
18292.30 161
18293.58 143
18294.86 158
18296.13 164
18297.41 171
18298.68 147
18299.96 183
18301.24 170
18302.51 163
18303.79 152
18305.06 163
18306.34 168
18307.62 142
18308.89 179
18310.17 156
18311.45 164
18312.72 157
18314.00 188
18315.28 172
18316.55 163
18317.83 157
18319.11 180
18320.38 164
18321.66 163
18322.94 163
18324.21 176
18325.49 158
18326.77 149
18328.04 156
18329.32 171
18330.60 145
18331.88 141
18333.15 158
18334.43 156
18335.71 159
18336.98 143
18338.26 176
18339.54 153
18340.82 159
18342.09 163
18343.37 172
18344.65 153
18345.93 150
18347.20 158
18348.48 160
18349.76 166
18351.04 150
18352.32 166
18353.59 173
18354.87 158
18356.15 145
18357.43 162
18358.71 171
18359.98 167
18361.26 152
18362.54 165
18363.82 175
18365.10 165
18366.38 163
18367.65 141
18368.93 169
18370.21 149
18371.49 172
18372.77 160
18374.05 159
18375.33 169
18376.60 167
18377.88 161
18379.16 143
18380.44 166
18381.72 157
18383.00 148
18384.28 158
18385.56 165
18386.84 177
18388.11 151
18389.39 171
18390.67 156
18391.95 161
18393.23 161
18394.51 152
18395.79 172
18397.07 166
18398.35 152
18399.63 144
18400.91 150
18402.19 148
18403.47 155
18404.75 154
18406.03 155
18407.31 165
18408.59 169
18409.87 144
18411.15 170
18412.43 169
18413.71 159
18414.99 172
18416.27 161
18417.55 165
18418.83 161
18420.11 192
18421.39 169
18422.67 173
18423.95 172
18425.23 179
18426.51 162
18427.79 166
18429.07 171
18430.35 174
18431.63 182
18432.91 153
18434.19 177
18435.47 160
18436.75 140
18438.04 157
18439.32 161
18440.60 162
18441.88 157
18443.16 180
18444.44 191
18445.72 185
18447.00 159
18448.28 153
18449.57 158
18450.85 157
18452.13 184
18453.41 184
18454.69 173
18455.97 132
18457.25 160
18458.54 162
18459.82 161
18461.10 163
18462.38 176
18463.66 168
18464.94 168
18466.23 152
18467.51 161
18468.79 175
18470.07 149
18471.35 152
18472.64 145
18473.92 181
18475.20 159
18476.48 172
18477.76 164
18479.05 157
18480.33 169
18481.61 164
18482.89 172
18484.18 163
18485.46 156
18486.74 181
18488.02 165
18489.31 176
18490.59 166
18491.87 182
18493.15 160
18494.44 151
18495.72 157
18497.00 178
18498.29 152
18499.57 168
18500.85 161
18502.13 186
18503.42 162
18504.70 172
18505.98 172
18507.27 162
18508.55 177
18509.83 182
18511.12 149
18512.40 139
18513.68 176
18514.97 171
18516.25 173
18517.54 150
18518.82 177
18520.10 166
18521.39 158
18522.67 159
18523.95 178
18525.24 146
18526.52 168
18527.81 165
18529.09 160
18530.37 151
18531.66 161
18532.94 160
18534.23 183
18535.51 195
18536.79 178
18538.08 180
18539.36 170
18540.65 169
18541.93 165
18543.22 172
18544.50 174
18545.79 162
18547.07 176
18548.36 170
18549.64 170
18550.92 148
18552.21 155
18553.49 174
18554.78 181
18556.06 174
18557.35 178
18558.63 174
18559.92 193
18561.20 182
18562.49 206
18563.77 183
18565.06 173
18566.35 183
18567.63 179
18568.92 181
18570.20 168
18571.49 173
18572.77 189
18574.06 198
18575.34 185
18576.63 212
18577.92 195
18579.20 209
18580.49 157
18581.77 180
18583.06 189
18584.34 170
18585.63 179
18586.92 178
18588.20 166
18589.49 178
18590.77 194
18592.06 189
18593.35 175
18594.63 171
18595.92 180
18597.21 185
18598.49 181
18599.78 176
18601.07 189
18602.35 194
18603.64 178
18604.93 180
18606.21 202
18607.50 168
18608.79 170
18610.07 188
18611.36 197
18612.65 171
18613.93 184
18615.22 184
18616.51 178
18617.79 196
18619.08 187
18620.37 160
18621.66 181
18622.94 178
18624.23 173
18625.52 174
18626.80 160
18628.09 157
18629.38 188
18630.67 183
18631.95 160
18633.24 165
18634.53 180
18635.82 165
18637.11 173
18638.39 163
18639.68 168
18640.97 169
18642.26 183
18643.54 185
18644.83 169
18646.12 160
18647.41 168
18648.70 191
18649.99 175
18651.27 170
18652.56 138
18653.85 176
18655.14 168
18656.43 182
18657.72 167
18659.00 178
18660.29 167
18661.58 158
18662.87 165
18664.16 160
18665.45 145
18666.74 139
18668.02 151
18669.31 159
18670.60 149
18671.89 157
18673.18 164
18674.47 184
18675.76 168
18677.05 135
18678.34 157
18679.63 165
18680.92 180
18682.20 182
18683.49 156
18684.78 142
18686.07 151
18687.36 176
18688.65 174
18689.94 177
18691.23 166
18692.52 171
18693.81 159
18695.10 153
18696.39 163
18697.68 159
18698.97 164
18700.26 172
18701.55 156
18702.84 183
18704.13 164
18705.42 156
18706.71 164
18708.00 177
18709.29 155
18710.58 161
18711.87 179
18713.16 177
18714.45 156
18715.74 155
18717.03 149
18718.32 177
18719.61 162
18720.90 154
18722.20 163
18723.49 147
18724.78 149
18726.07 169
18727.36 169
18728.65 164
18729.94 160
18731.23 166
18732.52 190
18733.81 173
18735.10 150
18736.40 160
18737.69 159
18738.98 152
18740.27 174
18741.56 157
18742.85 170
18744.14 155
18745.43 184
18746.73 176
18748.02 160
18749.31 154
18750.60 149
18751.89 164
18753.18 165
18754.48 163
18755.77 160
18757.06 164
18758.35 156
18759.64 155
18760.94 167
18762.23 147
18763.52 158
18764.81 165
18766.10 168
18767.40 160
18768.69 169
18769.98 147
18771.27 162
18772.57 165
18773.86 184
18775.15 174
18776.44 159
18777.74 147
18779.03 168
18780.32 177
18781.61 187
18782.91 161
18784.20 158
18785.49 164
18786.79 158
18788.08 187
18789.37 152
18790.66 155
18791.96 161
18793.25 158
18794.54 177
18795.84 144
18797.13 143
18798.42 180
18799.72 176
18801.01 171
18802.30 165
18803.60 163
18804.89 144
18806.18 146
18807.48 151
18808.77 173
18810.07 152
18811.36 149
18812.65 168
18813.95 167
18815.24 170
18816.53 169
18817.83 172
18819.12 163
18820.42 145
18821.71 170
18823.00 153
18824.30 160
18825.59 167
18826.89 159
18828.18 153
18829.48 161
18830.77 151
18832.07 160
18833.36 164
18834.65 170
18835.95 150
18837.24 169
18838.54 166
18839.83 180
18841.13 169
18842.42 168
18843.72 153
18845.01 168
18846.31 170
18847.60 155
18848.90 161
18850.19 166
18851.49 152
18852.78 160
18854.08 159
18855.37 140
18856.67 160
18857.96 178
18859.26 150
18860.55 154
18861.85 145
18863.15 155
18864.44 158
18865.74 176
18867.03 191
18868.33 178
18869.62 182
18870.92 180
18872.22 161
18873.51 152
18874.81 144
18876.10 172
18877.40 161
18878.70 145
18879.99 147
18881.29 145
18882.58 169
18883.88 150
18885.18 142
18886.47 147
18887.77 151
18889.07 156
18890.36 169
18891.66 135
18892.95 164
18894.25 152
18895.55 154
18896.84 169
18898.14 175
18899.44 150
18900.73 168
18902.03 161
18903.33 154
18904.63 182
18905.92 159
18907.22 154
18908.52 168
18909.81 162
18911.11 161
18912.41 174
18913.71 168
18915.00 156
18916.30 152
18917.60 183
18918.89 133
18920.19 151
18921.49 165
18922.79 162
18924.09 167
18925.38 170
18926.68 164
18927.98 155
18929.28 162
18930.57 149
18931.87 157
18933.17 161
18934.47 152
18935.77 133
18937.06 165
18938.36 169
18939.66 161
18940.96 155
18942.26 143
18943.55 156
18944.85 148
18946.15 144
18947.45 145
18948.75 168
18950.05 155
18951.35 136
18952.64 146
18953.94 159
18955.24 167
18956.54 160
18957.84 129
18959.14 156
18960.44 152
18961.74 160
18963.03 142
18964.33 140
18965.63 157
18966.93 151
18968.23 158
18969.53 162
18970.83 140
18972.13 167
18973.43 162
18974.73 149
18976.03 168
18977.33 162
18978.62 136
18979.92 182
18981.22 168
18982.52 157
18983.82 138
18985.12 157
18986.42 158
18987.72 165
18989.02 175
18990.32 160
18991.62 143
18992.92 154
18994.22 155
18995.52 170
18996.82 156
18998.12 139
18999.42 150
19000.72 165
19002.02 176
19003.32 166
19004.62 146
19005.92 169
19007.22 168
19008.53 141
19009.83 134
19011.13 150
19012.43 172
19013.73 168
19015.03 165
19016.33 160
19017.63 169
19018.93 149
19020.23 162
19021.53 146
19022.83 153
19024.13 153
19025.44 139
19026.74 157
19028.04 139
19029.34 126
19030.64 153
19031.94 166
19033.24 147
19034.54 154
19035.85 140
19037.15 167
19038.45 176
19039.75 164
19041.05 149
19042.35 168
19043.66 151
19044.96 150
19046.26 150
19047.56 152
19048.86 134
19050.16 143
19051.47 147
19052.77 126
19054.07 154
19055.37 146
19056.67 169
19057.98 158
19059.28 166
19060.58 155
19061.88 149
19063.19 157
19064.49 157
19065.79 151
19067.09 136
19068.40 149
19069.70 163
19071.00 168
19072.30 129
19073.61 165
19074.91 143
19076.21 158
19077.52 147
19078.82 161
19080.12 151
19081.42 146
19082.73 151
19084.03 138
19085.33 125
19086.64 135
19087.94 148
19089.24 137
19090.55 161
19091.85 160
19093.15 152
19094.46 164
19095.76 167
19097.06 154
19098.37 157
19099.67 159
19100.97 162
19102.28 160
19103.58 136
19104.89 133
19106.19 151
19107.49 151
19108.80 137
19110.10 161
19111.40 148
19112.71 147
19114.01 145
19115.32 174
19116.62 147
19117.93 139
19119.23 158
19120.53 158
19121.84 156
19123.14 175
19124.45 146
19125.75 144
19127.06 158
19128.36 148
19129.67 165
19130.97 169
19132.28 158
19133.58 161
19134.88 163
19136.19 179
19137.49 150
19138.80 161
19140.10 170
19141.41 144
19142.71 154
19144.02 143
19145.32 153
19146.63 155
19147.94 141
19149.24 157
19150.55 163
19151.85 167
19153.16 141
19154.46 178
19155.77 139
19157.07 131
19158.38 151
19159.68 164
19160.99 151
19162.30 133
19163.60 139
19164.91 146
19166.21 162
19167.52 125
19168.83 147
19170.13 145
19171.44 164
19172.74 163
19174.05 155
19175.36 155
19176.66 167
19177.97 154
19179.27 154
19180.58 153
19181.89 147
19183.19 153
19184.50 170
19185.81 157
19187.11 160
19188.42 160
19189.73 145
19191.03 135
19192.34 165
19193.65 149
19194.95 145
19196.26 151
19197.57 165
19198.87 146
19200.18 143
19201.49 153
19202.80 135
19204.10 139
19205.41 148
19206.72 127
19208.03 163
19209.33 140
19210.64 145
19211.95 141
19213.25 139
19214.56 140
19215.87 149
19217.18 159
19218.49 151
19219.79 138
19221.10 149
19222.41 145
19223.72 173
19225.02 162
19226.33 146
19227.64 170
19228.95 148
19230.26 157
19231.56 154
19232.87 169
19234.18 166
19235.49 175
19236.80 164
19238.11 139
19239.41 148
19240.72 156
19242.03 165
19243.34 155
19244.65 133
19245.96 145
19247.26 155
19248.57 158
19249.88 142
19251.19 166
19252.50 158
19253.81 153
19255.12 152
19256.43 138
19257.74 166
19259.04 145
19260.35 149
19261.66 144
19262.97 158
19264.28 162
19265.59 159
19266.90 166
19268.21 144
19269.52 151
19270.83 157
19272.14 128
19273.45 148
19274.76 155
19276.07 152
19277.38 173
19278.69 166
19279.99 153
19281.30 145
19282.61 148
19283.92 150
19285.23 156
19286.54 149
19287.85 138
19289.16 152
19290.47 147
19291.78 156
19293.09 144
19294.40 149
19295.72 147
19297.03 143
19298.34 139
19299.65 134
19300.96 163
19302.27 145
19303.58 154
19304.89 134
19306.20 154
19307.51 164
19308.82 161
19310.13 156
19311.44 148
19312.75 141
19314.06 158
19315.37 147
19316.69 153
19318.00 133
19319.31 143
19320.62 150
19321.93 141
19323.24 150
19324.55 157
19325.86 151
19327.18 140
19328.49 138
19329.80 169
19331.11 134
19332.42 125
19333.73 127
19335.04 149
19336.36 147
19337.67 130
19338.98 148
19340.29 163
19341.60 146
19342.91 156
19344.23 142
19345.54 162
19346.85 136
19348.16 134
19349.47 150
19350.79 148
19352.10 134
19353.41 136
19354.72 148
19356.04 143
19357.35 142
19358.66 152
19359.97 150
19361.29 169
19362.60 161
19363.91 116
19365.22 137
19366.54 139
19367.85 156
19369.16 139
19370.47 145
19371.79 131
19373.10 153
19374.41 159
19375.73 166
19377.04 144
19378.35 162
19379.67 143
19380.98 155
19382.29 153
19383.60 148
19384.92 142
19386.23 141
19387.54 154
19388.86 152
19390.17 157
19391.49 142
19392.80 134
19394.11 154
19395.43 139
19396.74 155
19398.05 154
19399.37 171
19400.68 150
19402.00 151
19403.31 155
19404.62 139
19405.94 140
19407.25 132
19408.57 153
19409.88 138
19411.19 145
19412.51 158
19413.82 150
19415.14 149
19416.45 141
19417.77 150
19419.08 153
19420.39 131
19421.71 147
19423.02 143
19424.34 156
19425.65 136
19426.97 137
19428.28 145
19429.60 133
19430.91 157
19432.23 164
19433.54 160
19434.86 138
19436.17 136
19437.49 133
19438.80 148
19440.12 151
19441.43 159
19442.75 166
19444.06 147
19445.38 155
19446.69 162
19448.01 141
19449.32 155
19450.64 132
19451.96 149
19453.27 166
19454.59 161
19455.90 137
19457.22 149
19458.53 158
19459.85 162
19461.17 148
19462.48 158
19463.80 158
19465.11 151
19466.43 179
19467.75 134
19469.06 135
19470.38 153
19471.69 146
19473.01 161
19474.33 150
19475.64 166
19476.96 154
19478.28 156
19479.59 129
19480.91 148
19482.23 129
19483.54 146
19484.86 154
19486.18 145
19487.49 144
19488.81 153
19490.13 158
19491.44 132
19492.76 144
19494.08 147
19495.39 150
19496.71 151
19498.03 166
19499.35 132
19500.66 153
19501.98 142
19503.30 139
19504.61 140
19505.93 141
19507.25 152
19508.57 142
19509.88 136
19511.20 152
19512.52 140
19513.84 144
19515.15 129
19516.47 141
19517.79 157
19519.11 166
19520.43 154
19521.74 137
19523.06 147
19524.38 134
19525.70 159
19527.02 132
19528.33 148
19529.65 143
19530.97 136
19532.29 151
19533.61 144
19534.93 148
19536.24 141
19537.56 141
19538.88 150
19540.20 147
19541.52 156
19542.84 135
19544.16 155
19545.47 163
19546.79 135
19548.11 150
19549.43 145
19550.75 158
19552.07 136
19553.39 150
19554.71 142
19556.03 143
19557.34 135
19558.66 138
19559.98 151
19561.30 141
19562.62 157
19563.94 153
19565.26 151
19566.58 132
19567.90 133
19569.22 129
19570.54 143
19571.86 162
19573.18 131
19574.50 141
19575.82 158
19577.14 157
19578.46 163
19579.78 136
19581.10 134
19582.42 146
19583.74 129
19585.06 145
19586.38 142
19587.70 142
19589.02 137
19590.34 156
19591.66 163
19592.98 147
19594.30 153
19595.62 165
19596.94 149
19598.26 152
19599.58 177
19600.90 159
19602.22 148
19603.54 150
19604.86 158
19606.18 153
19607.50 133
19608.82 138
19610.15 158
19611.47 158
19612.79 138
19614.11 148
19615.43 157
19616.75 145
19618.07 164
19619.39 174
19620.71 144
19622.04 161
19623.36 150
19624.68 147
19626.00 157
19627.32 169
19628.64 151
19629.96 133
19631.29 159
19632.61 149
19633.93 155
19635.25 147
19636.57 135
19637.89 151
19639.22 157
19640.54 136
19641.86 160
19643.18 144
19644.50 130
19645.83 133
19647.15 149
19648.47 151
19649.79 157
19651.12 142
19652.44 141
19653.76 162
19655.08 139
19656.40 154
19657.73 141
19659.05 146
19660.37 132
19661.70 156
19663.02 132
19664.34 148
19665.66 129
19666.99 153
19668.31 132
19669.63 143
19670.95 152
19672.28 155
19673.60 139
19674.92 154
19676.25 143
19677.57 147
19678.89 146
19680.22 136
19681.54 143
19682.86 123
19684.19 154
19685.51 140
19686.83 147
19688.16 142
19689.48 145
19690.80 143
19692.13 175
19693.45 147
19694.78 156
19696.10 132
19697.42 143
19698.75 149
19700.07 147
19701.39 151
19702.72 125
19704.04 135
19705.37 152
19706.69 161
19708.02 158
19709.34 153
19710.66 147
19711.99 169
19713.31 130
19714.64 146
19715.96 149
19717.29 149
19718.61 131
19719.93 133
19721.26 144
19722.58 154
19723.91 156
19725.23 124
19726.56 145
19727.88 159
19729.21 170
19730.53 135
19731.86 158
19733.18 144
19734.51 139
19735.83 133
19737.16 142
19738.48 136
19739.81 156
19741.13 149
19742.46 108
19743.78 141
19745.11 151
19746.44 171
19747.76 144
19749.09 143
19750.41 134
19751.74 169
19753.06 152
19754.39 149
19755.72 148
19757.04 127
19758.37 148
19759.69 150
19761.02 143
19762.34 139
19763.67 161
19765.00 166
19766.32 151
19767.65 131
19768.98 143
19770.30 144
19771.63 162
19772.95 143
19774.28 149
19775.61 132
19776.93 159
19778.26 145
19779.59 161
19780.91 125
19782.24 139
19783.57 142
19784.89 143
19786.22 147
19787.55 144
19788.87 142
19790.20 151
19791.53 145
19792.86 148
19794.18 139
19795.51 130
19796.84 137
19798.16 147
19799.49 154
19800.82 137
19802.15 139
19803.47 139
19804.80 136
19806.13 155
19807.46 158
19808.78 148
19810.11 137
19811.44 171
19812.77 135
19814.09 159
19815.42 153
19816.75 128
19818.08 152
19819.41 159
19820.73 131
19822.06 129
19823.39 140
19824.72 163
19826.05 139
19827.37 152
19828.70 140
19830.03 129
19831.36 151
19832.69 144
19834.02 142
19835.34 153
19836.67 158
19838.00 154
19839.33 142
19840.66 149
19841.99 157
19843.32 153
19844.64 132
19845.97 143
19847.30 160
19848.63 139
19849.96 137
19851.29 162
19852.62 133
19853.95 165
19855.28 140
19856.60 131
19857.93 135
19859.26 150
19860.59 125
19861.92 146
19863.25 160
19864.58 128
19865.91 142
19867.24 160
19868.57 130
19869.90 135
19871.23 154
19872.56 132
19873.89 142
19875.22 116
19876.55 136
19877.88 140
19879.21 148
19880.54 135
19881.87 149
19883.20 136
19884.53 140
19885.86 152
19887.19 162
19888.52 155
19889.85 121
19891.18 141
19892.51 133
19893.84 160
19895.17 146
19896.50 143
19897.83 128
19899.16 143
19900.49 149
19901.82 161
19903.15 152
19904.48 160
19905.81 141
19907.15 130
19908.48 135
19909.81 135
19911.14 128
19912.47 143
19913.80 136
19915.13 131
19916.46 149
19917.79 156
19919.13 150
19920.46 146
19921.79 160
19923.12 153
19924.45 145
19925.78 139
19927.11 136
19928.45 136
19929.78 138
19931.11 166
19932.44 138
19933.77 135
19935.10 137
19936.44 142
19937.77 137
19939.10 163
19940.43 139
19941.76 130
19943.10 156
19944.43 166
19945.76 146
19947.09 149
19948.42 135
19949.76 131
19951.09 149
19952.42 156
19953.75 163
19955.09 152
19956.42 142
19957.75 144
19959.08 141
19960.42 138
19961.75 147
19963.08 149
19964.41 144
19965.75 140
19967.08 151
19968.41 143
19969.75 139
19971.08 161
19972.41 141
19973.74 113
19975.08 131
19976.41 149
19977.74 134
19979.08 155
19980.41 148
19981.74 147
19983.08 144
19984.41 147
19985.74 130
19987.08 152
19988.41 140
19989.75 125
19991.08 157
19992.41 139
19993.75 148
19995.08 143
19996.41 150
19997.75 158
19999.08 146
20000.42 135
20001.75 131
20003.08 129
20004.42 143
20005.75 125
20007.09 136
20008.42 128
20009.75 149
20011.09 148
20012.42 143
20013.76 123
20015.09 133
20016.43 149
20017.76 159
20019.10 164
20020.43 138
20021.76 150
20023.10 125
20024.43 181
20025.77 143
20027.10 157
20028.44 137
20029.77 136
20031.11 154
20032.44 151
20033.78 143
20035.11 130
20036.45 150
20037.78 151
20039.12 146
20040.46 131
20041.79 142
20043.13 149
20044.46 138
20045.80 137
20047.13 160
20048.47 147
20049.80 132
20051.14 152
20052.47 147
20053.81 153
20055.15 157
20056.48 152
20057.82 148
20059.15 147
20060.49 148
20061.83 148
20063.16 141
20064.50 172
20065.83 128
20067.17 145
20068.51 132
20069.84 141
20071.18 142
20072.52 145
20073.85 125
20075.19 153
20076.52 149
20077.86 132
20079.20 143
20080.53 148
20081.87 147
20083.21 129
20084.54 161
20085.88 139
20087.22 162
20088.56 153
20089.89 149
20091.23 151
20092.57 148
20093.90 132
20095.24 149
20096.58 157
20097.91 140
20099.25 135
20100.59 147
20101.93 140
20103.26 142
20104.60 148
20105.94 150
20107.28 154
20108.61 144
20109.95 168
20111.29 152
20112.63 145
20113.96 146
20115.30 171
20116.64 147
20117.98 141
20119.32 145
20120.65 138
20121.99 156
20123.33 147
20124.67 149
20126.01 147
