# Supplementary material for: MALDI-TOF MS typing enables the classification of brewing yeasts of the genus Saccharomyces to major beer styles
Source: PLoS One. 2017 Aug 9;12(8):e0181694. doi: 10.1371/journal.pone.0181694 (PMC5549903; doi:10.1371/journal.pone.0181694)
Supplement: S18 File — The directory includes 30 raw files and was zipped to “.zip”; the folder has one strain with 30 spectra; S1 Text explains the raw files with an example and Table 1 represents the yeast strain used within the experiment. (ZIP) [file pone.0181694.s021.zip › 52/FK28-Z-OG-Koe-Koe-YPG-18h-E-E_2016-10-03_6_0_E11_1.dat]

1998.43 3864
1998.85 3861
1999.27 3813
1999.69 3846
2000.11 3693
2000.54 3620
2000.96 3592
2001.38 3628
2001.80 3570
2002.23 3486
2002.65 3526
2003.07 3586
2003.49 3563
2003.92 3638
2004.34 3685
2004.76 3679
2005.18 3736
2005.61 3772
2006.03 3896
2006.45 3842
2006.87 3875
2007.30 3949
2007.72 3818
2008.14 3833
2008.57 3779
2008.99 3642
2009.41 3541
2009.84 3551
2010.26 3532
2010.68 3586
2011.11 3445
2011.53 3456
2011.95 3370
2012.38 3233
2012.80 3194
2013.22 3267
2013.65 3372
2014.07 3454
2014.49 3412
2014.92 3314
2015.34 3462
2015.77 3568
2016.19 3565
2016.61 3621
2017.04 3629
2017.46 3649
2017.89 3658
2018.31 3666
2018.73 3759
2019.16 3722
2019.58 3695
2020.01 3806
2020.43 3758
2020.85 3721
2021.28 3515
2021.70 3655
2022.13 3563
2022.55 3586
2022.98 3680
2023.40 3496
2023.83 3514
2024.25 3525
2024.68 3566
2025.10 3591
2025.53 3737
2025.95 3707
2026.38 3675
2026.80 3676
2027.23 3636
2027.65 3754
2028.08 3759
2028.50 3634
2028.93 3691
2029.35 3692
2029.78 3568
2030.20 3672
2030.63 3714
2031.05 3749
2031.48 3609
2031.90 3702
2032.33 3784
2032.75 3791
2033.18 3710
2033.61 3600
2034.03 3758
2034.46 3705
2034.88 3735
2035.31 3711
2035.74 3853
2036.16 4059
2036.59 4038
2037.01 4134
2037.44 4066
2037.87 4148
2038.29 4198
2038.72 4124
2039.14 4110
2039.57 4066
2040.00 3930
2040.42 3749
2040.85 3873
2041.28 3672
2041.70 3790
2042.13 3687
2042.56 3523
2042.98 3613
2043.41 3579
2043.84 3565
2044.26 3540
2044.69 3523
2045.12 3491
2045.54 3575
2045.97 3726
2046.40 3588
2046.82 3516
2047.25 3521
2047.68 3619
2048.11 3484
2048.53 3405
2048.96 3506
2049.39 3469
2049.82 3491
2050.24 3515
2050.67 3528
2051.10 3581
2051.53 3612
2051.95 3625
2052.38 3658
2052.81 3570
2053.24 3565
2053.66 3579
2054.09 3598
2054.52 3706
2054.95 3640
2055.38 3646
2055.80 3598
2056.23 3582
2056.66 3688
2057.09 3587
2057.52 3639
2057.94 3628
2058.37 3716
2058.80 3604
2059.23 3625
2059.66 3625
2060.09 3600
2060.51 3664
2060.94 3709
2061.37 3624
2061.80 3752
2062.23 3910
2062.66 4021
2063.09 3903
2063.52 3975
2063.94 4035
2064.37 4285
2064.80 4297
2065.23 4093
2065.66 3914
2066.09 3996
2066.52 3814
2066.95 3800
2067.38 3805
2067.81 3683
2068.24 3704
2068.66 3667
2069.09 3650
2069.52 3754
2069.95 3748
2070.38 3593
2070.81 3712
2071.24 3695
2071.67 3682
2072.10 3767
2072.53 3819
2072.96 3966
2073.39 3990
2073.82 4037
2074.25 4019
2074.68 4001
2075.11 3884
2075.54 3994
2075.97 4055
2076.40 4234
2076.83 4150
2077.26 4222
2077.69 4280
2078.12 4350
2078.55 4318
2078.98 4481
2079.41 4406
2079.84 4260
2080.27 4228
2080.70 4101
2081.14 3928
2081.57 3837
2082.00 3918
2082.43 3944
2082.86 3800
2083.29 3839
2083.72 3782
2084.15 3872
2084.58 3842
2085.01 3716
2085.44 3679
2085.88 3589
2086.31 3645
2086.74 3668
2087.17 3554
2087.60 3623
2088.03 3677
2088.46 3572
2088.89 3710
2089.33 3722
2089.76 3738
2090.19 3695
2090.62 3761
2091.05 3623
2091.48 3647
2091.92 3562
2092.35 3647
2092.78 3668
2093.21 3553
2093.64 3644
2094.07 3529
2094.51 3582
2094.94 3700
2095.37 3669
2095.80 3516
2096.24 3384
2096.67 3467
2097.10 3466
2097.53 3324
2097.96 3340
2098.40 3277
2098.83 3388
2099.26 3464
2099.69 3412
2100.13 3519
2100.56 3549
2100.99 3541
2101.43 3615
2101.86 3575
2102.29 3514
2102.72 3535
2103.16 3573
2103.59 3658
2104.02 3691
2104.46 3661
2104.89 3610
2105.32 3673
2105.76 3743
2106.19 3823
2106.62 3610
2107.05 3748
2107.49 3729
2107.92 3797
2108.36 3761
2108.79 3680
2109.22 3592
2109.66 3504
2110.09 3377
2110.52 3484
2110.96 3473
2111.39 3340
2111.82 3470
2112.26 3368
2112.69 3397
2113.13 3432
2113.56 3328
2113.99 3389
2114.43 3406
2114.86 3334
2115.30 3318
2115.73 3422
2116.16 3293
2116.60 3372
2117.03 3354
2117.47 3295
2117.90 3330
2118.34 3449
2118.77 3468
2119.21 3530
2119.64 3512
2120.07 3441
2120.51 3510
2120.94 3599
2121.38 3571
2121.81 3594
2122.25 3597
2122.68 3569
2123.12 3609
2123.55 3604
2123.99 3436
2124.42 3430
2124.86 3395
2125.29 3460
2125.73 3357
2126.16 3362
2126.60 3316
2127.04 3444
2127.47 3455
2127.91 3595
2128.34 3574
2128.78 3474
2129.21 3629
2129.65 3568
2130.08 3660
2130.52 3695
2130.96 3764
2131.39 3807
2131.83 3785
2132.26 3803
2132.70 3781
2133.14 3863
2133.57 4094
2134.01 4047
2134.44 4067
2134.88 4242
2135.32 4137
2135.75 4066
2136.19 4068
2136.62 3979
2137.06 3833
2137.50 3759
2137.93 3809
2138.37 3655
2138.81 3595
2139.24 3598
2139.68 3572
2140.12 3472
2140.55 3391
2140.99 3451
2141.43 3473
2141.86 3522
2142.30 3505
2142.74 3409
2143.18 3397
2143.61 3447
2144.05 3407
2144.49 3415
2144.92 3412
2145.36 3409
2145.80 3525
2146.24 3626
2146.67 3828
2147.11 3856
2147.55 4002
2147.99 4024
2148.42 4096
2148.86 4123
2149.30 4060
2149.74 4060
2150.17 4170
2150.61 4232
2151.05 4105
2151.49 4002
2151.92 4005
2152.36 3928
2152.80 3933
2153.24 3884
2153.68 3848
2154.11 3837
2154.55 3933
2154.99 3975
2155.43 3961
2155.87 3916
2156.31 3885
2156.74 3851
2157.18 4003
2157.62 4040
2158.06 4054
2158.50 3848
2158.94 3943
2159.38 3890
2159.81 3917
2160.25 3843
2160.69 3802
2161.13 3833
2161.57 3869
2162.01 3756
2162.45 3690
2162.89 3819
2163.33 3639
2163.76 3612
2164.20 3754
2164.64 3787
2165.08 3727
2165.52 3791
2165.96 3757
2166.40 3736
2166.84 3693
2167.28 3756
2167.72 3718
2168.16 3570
2168.60 3692
2169.04 3680
2169.48 3675
2169.92 3773
2170.36 3753
2170.80 3727
2171.24 3599
2171.68 3751
2172.12 3901
2172.56 3998
2173.00 4153
2173.44 4037
2173.88 4176
2174.32 4194
2174.76 4241
2175.20 4288
2175.64 4272
2176.08 4050
2176.52 4155
2176.96 4071
2177.40 4103
2177.84 4207
2178.28 4163
2178.72 3973
2179.16 3956
2179.60 3795
2180.04 3794
2180.48 3869
2180.92 3834
2181.37 3805
2181.81 3693
2182.25 3627
2182.69 3642
2183.13 3564
2183.57 3659
2184.01 3615
2184.45 3543
2184.89 3521
2185.34 3696
2185.78 3749
2186.22 3774
2186.66 3871
2187.10 3915
2187.54 3869
2187.98 3870
2188.43 4088
2188.87 4154
2189.31 4057
2189.75 4020
2190.19 3865
2190.63 3820
2191.08 3811
2191.52 3821
2191.96 3930
2192.40 4059
2192.84 4093
2193.29 3959
2193.73 4005
2194.17 4159
2194.61 3943
2195.05 4097
2195.50 4015
2195.94 3885
2196.38 3949
2196.82 3879
2197.27 3814
2197.71 4040
2198.15 3875
2198.59 3970
2199.04 3887
2199.48 3889
2199.92 3857
2200.37 3733
2200.81 3688
2201.25 3684
2201.69 3843
2202.14 3769
2202.58 3846
2203.02 3819
2203.47 3901
2203.91 3925
2204.35 3779
2204.80 3801
2205.24 4028
2205.68 4089
2206.13 4109
2206.57 4032
2207.01 3992
2207.46 4052
2207.90 4028
2208.34 4041
2208.79 4099
2209.23 4131
2209.67 4165
2210.12 4111
2210.56 4115
2211.01 4035
2211.45 3823
2211.89 3869
2212.34 3718
2212.78 3839
2213.23 3776
2213.67 3834
2214.11 3739
2214.56 3721
2215.00 3724
2215.45 3676
2215.89 3704
2216.34 3582
2216.78 3599
2217.22 3614
2217.67 3536
2218.11 3606
2218.56 3724
2219.00 3849
2219.45 3818
2219.89 3887
2220.34 3818
2220.78 3954
2221.23 4211
2221.67 4173
2222.12 4172
2222.56 4200
2223.01 4171
2223.45 4240
2223.90 4208
2224.34 4246
2224.79 4321
2225.23 4344
2225.68 4240
2226.12 4319
2226.57 4291
2227.01 4235
2227.46 4182
2227.91 4212
2228.35 4301
2228.80 4278
2229.24 4385
2229.69 4438
2230.13 4458
2230.58 4620
2231.03 4788
2231.47 4639
2231.92 4663
2232.36 4723
2232.81 4676
2233.26 4719
2233.70 4522
2234.15 4382
2234.59 4439
2235.04 4375
2235.49 4437
2235.93 4192
2236.38 4257
2236.83 4240
2237.27 4149
2237.72 3964
2238.17 3898
2238.61 3842
2239.06 3906
2239.51 3780
2239.95 3716
2240.40 3551
2240.85 3583
2241.29 3513
2241.74 3518
2242.19 3538
2242.63 3436
2243.08 3436
2243.53 3521
2243.98 3577
2244.42 3466
2244.87 3501
2245.32 3641
2245.76 3643
2246.21 3570
2246.66 3568
2247.11 3574
2247.55 3595
2248.00 3670
2248.45 3845
2248.90 3828
2249.35 3713
2249.79 3819
2250.24 3661
2250.69 3754
2251.14 3591
2251.58 3600
2252.03 3635
2252.48 3611
2252.93 3714
2253.38 3535
2253.82 3531
2254.27 3537
2254.72 3538
2255.17 3426
2255.62 3448
2256.07 3550
2256.51 3432
2256.96 3500
2257.41 3572
2257.86 3470
2258.31 3611
2258.76 3725
2259.21 3773
2259.65 3867
2260.10 3988
2260.55 4037
2261.00 4209
2261.45 4225
2261.90 4242
2262.35 4391
2262.80 4512
2263.25 4409
2263.69 4467
2264.14 4607
2264.59 4430
2265.04 4290
2265.49 4491
2265.94 4351
2266.39 4209
2266.84 4275
2267.29 4305
2267.74 4330
2268.19 4484
2268.64 4407
2269.09 4441
2269.54 4456
2269.99 4422
2270.44 4402
2270.89 4301
2271.34 4220
2271.79 4196
2272.24 4123
2272.69 4006
2273.14 3911
2273.59 3845
2274.04 3763
2274.49 3740
2274.94 3753
2275.39 3710
2275.84 3697
2276.29 3731
2276.74 3801
2277.19 3763
2277.64 3736
2278.09 3751
2278.54 3850
2278.99 3937
2279.44 3916
2279.89 4054
2280.34 4132
2280.79 4114
2281.25 3982
2281.70 4030
2282.15 4045
2282.60 3919
2283.05 3901
2283.50 3859
2283.95 4025
2284.40 3990
2284.85 3920
2285.31 3943
2285.76 4001
2286.21 4052
2286.66 4246
2287.11 4254
2287.56 4510
2288.01 4826
2288.47 5038
2288.92 5050
2289.37 5316
2289.82 5444
2290.27 5588
2290.72 5447
2291.18 5607
2291.63 5726
2292.08 5755
2292.53 5779
2292.98 5746
2293.44 5512
2293.89 5420
2294.34 5411
2294.79 5249
2295.24 5181
2295.70 4779
2296.15 4559
2296.60 4597
2297.05 4400
2297.51 4138
2297.96 4082
2298.41 3986
2298.86 3892
2299.32 3874
2299.77 3783
2300.22 3628
2300.67 3624
2301.13 3730
2301.58 3634
2302.03 3669
2302.49 3730
2302.94 3568
2303.39 3576
2303.85 3837
2304.30 3782
2304.75 3750
2305.20 3698
2305.66 3866
2306.11 3925
2306.56 4026
2307.02 4223
2307.47 4205
2307.93 4333
2308.38 4453
2308.83 4342
2309.29 4285
2309.74 4464
2310.19 4427
2310.65 4263
2311.10 4252
2311.55 4301
2312.01 4118
2312.46 4031
2312.92 4073
2313.37 4081
2313.82 4074
2314.28 4039
2314.73 4003
2315.19 4021
2315.64 4117
2316.10 4116
2316.55 4209
2317.00 4196
2317.46 4299
2317.91 4240
2318.37 4291
2318.82 4209
2319.28 4241
2319.73 4253
2320.19 4309
2320.64 4014
2321.10 4158
2321.55 4205
2322.01 4156
2322.46 4249
2322.92 4193
2323.37 3958
2323.83 4010
2324.28 4034
2324.74 3963
2325.19 3910
2325.65 4044
2326.10 3937
2326.56 4004
2327.01 4137
2327.47 4197
2327.92 4129
2328.38 4237
2328.83 4222
2329.29 4155
2329.74 4177
2330.20 4118
2330.66 4028
2331.11 4070
2331.57 4019
2332.02 4047
2332.48 3975
2332.94 3909
2333.39 4123
2333.85 4007
2334.30 3973
2334.76 3955
2335.22 4024
2335.67 3944
2336.13 4031
2336.58 4003
2337.04 4136
2337.50 4303
2337.95 4355
2338.41 4364
2338.87 4336
2339.32 4359
2339.78 4332
2340.24 4295
2340.69 4195
2341.15 4200
2341.61 4115
2342.06 4139
2342.52 4143
2342.98 4172
2343.43 4213
2343.89 4227
2344.35 4257
2344.81 4465
2345.26 4342
2345.72 4166
2346.18 4204
2346.63 4104
2347.09 4200
2347.55 4094
2348.01 4023
2348.46 4254
2348.92 4003
2349.38 3962
2349.84 3905
2350.29 3894
2350.75 3998
2351.21 3904
2351.67 3829
2352.13 3876
2352.58 3958
2353.04 3881
2353.50 3741
2353.96 3815
2354.41 3838
2354.87 3682
2355.33 3733
2355.79 3771
2356.25 3793
2356.71 3889
2357.16 3829
2357.62 3857
2358.08 3815
2358.54 3789
2359.00 3823
2359.46 3896
2359.91 3963
2360.37 3894
2360.83 3869
2361.29 3937
2361.75 3938
2362.21 3886
2362.67 3660
2363.13 3818
2363.58 3938
2364.04 3928
2364.50 3964
2364.96 4072
2365.42 4109
2365.88 4041
2366.34 4186
2366.80 4135
2367.26 4035
2367.72 4076
2368.18 4048
2368.64 3890
2369.10 3892
2369.55 3962
2370.01 3935
2370.47 3842
2370.93 3917
2371.39 3816
2371.85 3850
2372.31 3888
2372.77 3990
2373.23 4017
2373.69 4021
2374.15 4063
2374.61 4013
2375.07 3953
2375.53 3958
2375.99 4163
2376.45 4052
2376.91 4068
2377.37 3951
2377.83 3885
2378.29 4019
2378.75 3906
2379.21 3919
2379.68 3831
2380.14 3854
2380.60 3778
2381.06 3763
2381.52 3803
2381.98 3851
2382.44 3967
2382.90 3804
2383.36 3708
2383.82 3677
2384.28 3712
2384.74 3763
2385.20 3618
2385.67 3754
2386.13 3771
2386.59 3712
2387.05 3765
2387.51 3748
2387.97 3811
2388.43 3931
2388.89 3878
2389.36 3874
2389.82 3826
2390.28 3730
2390.74 3848
2391.20 3796
2391.66 3785
2392.13 3788
2392.59 3676
2393.05 3785
2393.51 3627
2393.97 3732
2394.43 3774
2394.90 3813
2395.36 3621
2395.82 3534
2396.28 3517
2396.74 3638
2397.21 3837
2397.67 3796
2398.13 3593
2398.59 3659
2399.06 3501
2399.52 3626
2399.98 3553
2400.44 3419
2400.91 3523
2401.37 3538
2401.83 3542
2402.29 3593
2402.76 3564
2403.22 3595
2403.68 3661
2404.14 3699
2404.61 3647
2405.07 3789
2405.53 3678
2406.00 3736
2406.46 3669
2406.92 3500
2407.39 3482
2407.85 3579
2408.31 3712
2408.78 3691
2409.24 3695
2409.70 3684
2410.17 3700
2410.63 3666
2411.09 3717
2411.56 3778
2412.02 3733
2412.48 3753
2412.95 3756
2413.41 3722
2413.87 3904
2414.34 4009
2414.80 4009
2415.27 4116
2415.73 4242
2416.19 4341
2416.66 4475
2417.12 4515
2417.59 4405
2418.05 4450
2418.51 4550
2418.98 4558
2419.44 4389
2419.91 4389
2420.37 4483
2420.84 4302
2421.30 4260
2421.77 4173
2422.23 4213
2422.69 4259
2423.16 4151
2423.62 4115
2424.09 4045
2424.55 3968
2425.02 3825
2425.48 3798
2425.95 3816
2426.41 3874
2426.88 3751
2427.34 3519
2427.81 3588
2428.27 3511
2428.74 3466
2429.20 3611
2429.67 3489
2430.13 3676
2430.60 3815
2431.07 3595
2431.53 3733
2432.00 3729
2432.46 3689
2432.93 3694
2433.39 3765
2433.86 3865
2434.32 3724
2434.79 3728
2435.26 3823
2435.72 3957
2436.19 3985
2436.65 4265
2437.12 4185
2437.59 4354
2438.05 4595
2438.52 4735
2438.98 4786
2439.45 4893
2439.92 4788
2440.38 4646
2440.85 4555
2441.32 4476
2441.78 4426
2442.25 4186
2442.72 4134
2443.18 4076
2443.65 3887
2444.12 3805
2444.58 3864
2445.05 3770
2445.52 3713
2445.98 3720
2446.45 3623
2446.92 3665
2447.38 3651
2447.85 3666
2448.32 3513
2448.78 3559
2449.25 3586
2449.72 3680
2450.19 3663
2450.65 3733
2451.12 3584
2451.59 3569
2452.06 3630
2452.52 3589
2452.99 3650
2453.46 3650
2453.93 3583
2454.39 3570
2454.86 3616
2455.33 3563
2455.80 3550
2456.26 3581
2456.73 3606
2457.20 3517
2457.67 3504
2458.14 3506
2458.60 3435
2459.07 3450
2459.54 3576
2460.01 3553
2460.48 3604
2460.95 3680
2461.41 3671
2461.88 3641
2462.35 3571
2462.82 3644
2463.29 3739
2463.76 3720
2464.22 3742
2464.69 3701
2465.16 3814
2465.63 3898
2466.10 3768
2466.57 3815
2467.04 3833
2467.51 3784
2467.97 3697
2468.44 3592
2468.91 3628
2469.38 3698
2469.85 3645
2470.32 3383
2470.79 3479
2471.26 3569
2471.73 3467
2472.20 3501
2472.67 3529
2473.14 3392
2473.61 3416
2474.07 3464
2474.54 3498
2475.01 3518
2475.48 3420
2475.95 3675
2476.42 3776
2476.89 3792
2477.36 3934
2477.83 3897
2478.30 4034
2478.77 4058
2479.24 4160
2479.71 4036
2480.18 3866
2480.65 3900
2481.12 3828
2481.59 3885
2482.06 3878
2482.53 3753
2483.00 3668
2483.47 3636
2483.95 3667
2484.42 3723
2484.89 3711
2485.36 3706
2485.83 3768
2486.30 3779
2486.77 3732
2487.24 3686
2487.71 3733
2488.18 3617
2488.65 3696
2489.12 3646
2489.59 3830
2490.07 3742
2490.54 3779
2491.01 3702
2491.48 3746
2491.95 3979
2492.42 3999
2492.89 4046
2493.36 4087
2493.84 4107
2494.31 3992
2494.78 3919
2495.25 3853
2495.72 3836
2496.19 3820
2496.66 3721
2497.14 3730
2497.61 3549
2498.08 3509
2498.55 3596
2499.02 3508
2499.50 3429
2499.97 3444
2500.44 3407
2500.91 3401
2501.38 3471
2501.86 3479
2502.33 3495
2502.80 3614
2503.27 3695
2503.74 3627
2504.22 3663
2504.69 3710
2505.16 3780
2505.63 3705
2506.11 3917
2506.58 3959
2507.05 4163
2507.52 4193
2508.00 4219
2508.47 4294
2508.94 4354
2509.42 4405
2509.89 4520
2510.36 4580
2510.83 4558
2511.31 4514
2511.78 4373
2512.25 4258
2512.73 4170
2513.20 4223
2513.67 3936
2514.15 3902
2514.62 4001
2515.09 4031
2515.57 3941
2516.04 3767
2516.51 3751
2516.99 3776
2517.46 3816
2517.94 3730
2518.41 3790
2518.88 3790
2519.36 3707
2519.83 3799
2520.30 3866
2520.78 3704
2521.25 3630
2521.73 3642
2522.20 3749
2522.67 3692
2523.15 3682
2523.62 3636
2524.10 3535
2524.57 3641
2525.05 3683
2525.52 3601
2525.99 3539
2526.47 3602
2526.94 3467
2527.42 3581
2527.89 3628
2528.37 3651
2528.84 3717
2529.32 3761
2529.79 3644
2530.27 3687
2530.74 3679
2531.22 3610
2531.69 3613
2532.17 3638
2532.64 3807
2533.12 3819
2533.59 3735
2534.07 3887
2534.54 3784
2535.02 3708
2535.49 3863
2535.97 4068
2536.44 4007
2536.92 4056
2537.39 4101
2537.87 4000
2538.34 3998
2538.82 3961
2539.30 4042
2539.77 4083
2540.25 3815
2540.72 3847
2541.20 4119
2541.68 3799
2542.15 3947
2542.63 3889
2543.10 3766
2543.58 3809
2544.06 3929
2544.53 3930
2545.01 3925
2545.48 3936
2545.96 4062
2546.44 4077
2546.91 4088
2547.39 4173
2547.87 4147
2548.34 4133
2548.82 4144
2549.30 4206
2549.77 4361
2550.25 4447
2550.73 4455
2551.20 4413
2551.68 4438
2552.16 4392
2552.63 4473
2553.11 4694
2553.59 4682
2554.06 4710
2554.54 4578
2555.02 4455
2555.50 4440
2555.97 4324
2556.45 4141
2556.93 4097
2557.40 4058
2557.88 3911
2558.36 3832
2558.84 3755
2559.31 3721
2559.79 3675
2560.27 3681
2560.75 3605
2561.23 3550
2561.70 3517
2562.18 3478
2562.66 3500
2563.14 3611
2563.61 3557
2564.09 3617
2564.57 3472
2565.05 3469
2565.53 3642
2566.00 3499
2566.48 3536
2566.96 3534
2567.44 3488
2567.92 3479
2568.40 3614
2568.87 3612
2569.35 3638
2569.83 3647
2570.31 3568
2570.79 3685
2571.27 3627
2571.75 3690
2572.22 3722
2572.70 3712
2573.18 3698
2573.66 3553
2574.14 3565
2574.62 3568
2575.10 3523
2575.58 3611
2576.06 3570
2576.54 3547
2577.01 3602
2577.49 3552
2577.97 3541
2578.45 3657
2578.93 3697
2579.41 3577
2579.89 3643
2580.37 3518
2580.85 3484
2581.33 3502
2581.81 3555
2582.29 3528
2582.77 3513
2583.25 3464
2583.73 3479
2584.21 3417
2584.69 3496
2585.17 3624
2585.65 3531
2586.13 3499
2586.61 3539
2587.09 3465
2587.57 3473
2588.05 3624
2588.53 3729
2589.01 3726
2589.49 3765
2589.97 3724
2590.45 3823
2590.93 3835
2591.41 3855
2591.89 3803
2592.37 3912
2592.85 3840
2593.33 3856
2593.81 3881
2594.30 3786
2594.78 3665
2595.26 3764
2595.74 3693
2596.22 3642
2596.70 3640
2597.18 3595
2597.66 3512
2598.14 3562
2598.62 3473
2599.11 3440
2599.59 3365
2600.07 3456
2600.55 3478
2601.03 3396
2601.51 3422
2601.99 3508
2602.48 3508
2602.96 3604
2603.44 3579
2603.92 3648
2604.40 3645
2604.88 3738
2605.37 3744
2605.85 3848
2606.33 3957
2606.81 3967
2607.29 4063
2607.78 4095
2608.26 4075
2608.74 4025
2609.22 3972
2609.70 4021
2610.19 3966
2610.67 3979
2611.15 3870
2611.63 3778
2612.12 3785
2612.60 3742
2613.08 3615
2613.56 3524
2614.05 3458
2614.53 3521
2615.01 3493
2615.49 3472
2615.98 3640
2616.46 3582
2616.94 3636
2617.43 3658
2617.91 3608
2618.39 3760
2618.87 3726
2619.36 3727
2619.84 3880
2620.32 3916
2620.81 3856
2621.29 3852
2621.77 3784
2622.26 3829
2622.74 3772
2623.22 3799
2623.71 3719
2624.19 3751
2624.67 3789
2625.16 3710
2625.64 3562
2626.13 3650
2626.61 3539
2627.09 3578
2627.58 3621
2628.06 3645
2628.55 3613
2629.03 3687
2629.51 3729
2630.00 3883
2630.48 3832
2630.97 3792
2631.45 3838
2631.93 3696
2632.42 3782
2632.90 3694
2633.39 3612
2633.87 3652
2634.36 3544
2634.84 3618
2635.33 3521
2635.81 3603
2636.29 3624
2636.78 3647
2637.26 3523
2637.75 3578
2638.23 3604
2638.72 3724
2639.20 3846
2639.69 3805
2640.17 3705
2640.66 3834
2641.14 3781
2641.63 3874
2642.11 3860
2642.60 3695
2643.08 3591
2643.57 3553
2644.05 3626
2644.54 3578
2645.03 3545
2645.51 3547
2646.00 3621
2646.48 3636
2646.97 3606
2647.45 3555
2647.94 3528
2648.43 3642
2648.91 3634
2649.40 3548
2649.88 3537
2650.37 3403
2650.85 3548
2651.34 3553
2651.83 3589
2652.31 3491
2652.80 3531
2653.29 3632
2653.77 3667
2654.26 3694
2654.74 3553
2655.23 3494
2655.72 3557
2656.20 3557
2656.69 3578
2657.18 3735
2657.66 3713
2658.15 3593
2658.64 3648
2659.12 3580
2659.61 3622
2660.10 3585
2660.58 3724
2661.07 3569
2661.56 3562
2662.05 3654
2662.53 3705
2663.02 3679
2663.51 3637
2663.99 3693
2664.48 3619
2664.97 3807
2665.46 3814
2665.94 3692
2666.43 3750
2666.92 3887
2667.41 3715
2667.89 3574
2668.38 3674
2668.87 3722
2669.36 3601
2669.84 3621
2670.33 3731
2670.82 3778
2671.31 3888
2671.80 3979
2672.28 4153
2672.77 4224
2673.26 4329
2673.75 4289
2674.24 4278
2674.72 4222
2675.21 4172
2675.70 4389
2676.19 4372
2676.68 4233
2677.17 4239
2677.65 4268
2678.14 4326
2678.63 4350
2679.12 4321
2679.61 4279
2680.10 4375
2680.59 4364
2681.07 4384
2681.56 4413
2682.05 4373
2682.54 4328
2683.03 4439
2683.52 4298
2684.01 4401
2684.50 4231
2684.99 4121
2685.47 4096
2685.96 3971
2686.45 3809
2686.94 3689
2687.43 3608
2687.92 3626
2688.41 3519
2688.90 3548
2689.39 3610
2689.88 3533
2690.37 3597
2690.86 3722
2691.35 3731
2691.84 3686
2692.33 3856
2692.82 3868
2693.31 3761
2693.80 3864
2694.29 3985
2694.78 3916
2695.27 3957
2695.76 4001
2696.25 4054
2696.74 4077
2697.23 4322
2697.72 4380
2698.21 4636
2698.70 4684
2699.19 4846
2699.68 4924
2700.17 4979
2700.66 4922
2701.15 4810
2701.64 4790
2702.13 4680
2702.62 4491
2703.11 4226
2703.61 4171
2704.10 4118
2704.59 4027
2705.08 4086
2705.57 3947
2706.06 3739
2706.55 3656
2707.04 3716
2707.53 3618
2708.02 3523
2708.52 3496
2709.01 3591
2709.50 3559
2709.99 3480
2710.48 3512
2710.97 3553
2711.46 3397
2711.96 3433
2712.45 3457
2712.94 3449
2713.43 3480
2713.92 3491
2714.41 3405
2714.91 3510
2715.40 3380
2715.89 3451
2716.38 3533
2716.87 3619
2717.37 3458
2717.86 3446
2718.35 3618
2718.84 3649
2719.33 3727
2719.83 3785
2720.32 3856
2720.81 4020
2721.30 4065
2721.80 3972
2722.29 4037
2722.78 4019
2723.27 3907
2723.77 3815
2724.26 3753
2724.75 3736
2725.24 3736
2725.74 3728
2726.23 3401
2726.72 3577
2727.22 3537
2727.71 3548
2728.20 3693
2728.70 3699
2729.19 3610
2729.68 3563
2730.18 3524
2730.67 3677
2731.16 3649
2731.65 3740
2732.15 3752
2732.64 3737
2733.14 3684
2733.63 3773
2734.12 3872
2734.62 3820
2735.11 3905
2735.60 4040
2736.10 4225
2736.59 4141
2737.08 4144
2737.58 4161
2738.07 4125
2738.57 3952
2739.06 3990
2739.55 3877
2740.05 3944
2740.54 3778
2741.04 3715
2741.53 3664
2742.03 3651
2742.52 3530
2743.01 3456
2743.51 3399
2744.00 3387
2744.50 3464
2744.99 3518
2745.49 3476
2745.98 3464
2746.48 3354
2746.97 3419
2747.47 3548
2747.96 3512
2748.46 3446
2748.95 3515
2749.45 3450
2749.94 3516
2750.44 3489
2750.93 3450
2751.43 3482
2751.92 3571
2752.42 3529
2752.91 3465
2753.41 3471
2753.90 3594
2754.40 3548
2754.89 3700
2755.39 3610
2755.88 3581
2756.38 3661
2756.87 3809
2757.37 3742
2757.87 3512
2758.36 3584
2758.86 3703
2759.35 3626
2759.85 3517
2760.35 3661
2760.84 3661
2761.34 3561
2761.83 3589
2762.33 3572
2762.83 3493
2763.32 3460
2763.82 3422
2764.31 3372
2764.81 3309
2765.31 3291
2765.80 3362
2766.30 3423
2766.80 3351
2767.29 3284
2767.79 3442
2768.29 3508
2768.78 3636
2769.28 3577
2769.78 3651
2770.27 3707
2770.77 3657
2771.27 3809
2771.76 3872
2772.26 3807
2772.76 3839
2773.26 3767
2773.75 3905
2774.25 4083
2774.75 4208
2775.24 4069
2775.74 4056
2776.24 4009
2776.74 4051
2777.23 4008
2777.73 3973
2778.23 3940
2778.73 3840
2779.22 3744
2779.72 3842
2780.22 3816
2780.72 3787
2781.21 3746
2781.71 3880
2782.21 3767
2782.71 3736
2783.21 3752
2783.70 3810
2784.20 3767
2784.70 3676
2785.20 3705
2785.70 3665
2786.20 3684
2786.69 3701
2787.19 3608
2787.69 3625
2788.19 3691
2788.69 3565
2789.19 3567
2789.68 3645
2790.18 3580
2790.68 3674
2791.18 3774
2791.68 3664
2792.18 3715
2792.68 3753
2793.18 3854
2793.67 4117
2794.17 4285
2794.67 4451
2795.17 4429
2795.67 4622
2796.17 4791
2796.67 4870
2797.17 4921
2797.67 4959
2798.17 4979
2798.67 4920
2799.17 4760
2799.66 4610
2800.16 4529
2800.66 4480
2801.16 4362
2801.66 4316
2802.16 4316
2802.66 4121
2803.16 4175
2803.66 4067
2804.16 4160
2804.66 4242
2805.16 4469
2805.66 4608
2806.16 4939
2806.66 5137
2807.16 5293
2807.66 5475
2808.16 5347
2808.66 5288
2809.16 5227
2809.66 5030
2810.16 4790
2810.66 4594
2811.16 4372
2811.66 4303
2812.17 4048
2812.67 3837
2813.17 3860
2813.67 3753
2814.17 3669
2814.67 3614
2815.17 3649
2815.67 3566
2816.17 3624
2816.67 3502
2817.17 3574
2817.67 3770
2818.18 3610
2818.68 3610
2819.18 3745
2819.68 3770
2820.18 3766
2820.68 3735
2821.18 3695
2821.68 3676
2822.19 3603
2822.69 3641
2823.19 3657
2823.69 3692
2824.19 3700
2824.69 3789
2825.20 3663
2825.70 3759
2826.20 3753
2826.70 3812
2827.20 3728
2827.70 3687
2828.21 3619
2828.71 3731
2829.21 3624
2829.71 3574
2830.22 3637
2830.72 3609
2831.22 3589
2831.72 3473
2832.22 3536
2832.73 3640
2833.23 3668
2833.73 3721
2834.23 3652
2834.74 3686
2835.24 3743
2835.74 3683
2836.24 3637
2836.75 3705
2837.25 3748
2837.75 3623
2838.26 3661
2838.76 3618
2839.26 3680
2839.76 3781
2840.27 3657
2840.77 3641
2841.27 3688
2841.78 3592
2842.28 3531
2842.78 3535
2843.29 3609
2843.79 3648
2844.29 3488
2844.80 3679
2845.30 3774
2845.80 3635
2846.31 3597
2846.81 3731
2847.32 3810
2847.82 3753
2848.32 3780
2848.83 3690
2849.33 3699
2849.83 3606
2850.34 3686
2850.84 3528
2851.35 3493
2851.85 3452
2852.35 3506
2852.86 3333
2853.36 3411
2853.87 3390
2854.37 3370
2854.88 3453
2855.38 3431
2855.88 3369
2856.39 3467
2856.89 3474
2857.40 3438
2857.90 3510
2858.41 3459
2858.91 3488
2859.42 3492
2859.92 3466
2860.43 3504
2860.93 3443
2861.44 3349
2861.94 3492
2862.45 3545
2862.95 3393
2863.46 3367
2863.96 3260
2864.47 3312
2864.97 3454
2865.48 3417
2865.98 3333
2866.49 3335
2866.99 3471
2867.50 3557
2868.00 3534
2868.51 3497
2869.02 3507
2869.52 3425
2870.03 3487
2870.53 3644
2871.04 3568
2871.54 3706
2872.05 3711
2872.56 3583
2873.06 3609
2873.57 3662
2874.07 3642
2874.58 3711
2875.09 3708
2875.59 3657
2876.10 3831
2876.61 3713
2877.11 3799
2877.62 3693
2878.12 3671
2878.63 3750
2879.14 3741
2879.64 3923
2880.15 3943
2880.66 3989
2881.16 4145
2881.67 4049
2882.18 4199
2882.68 4368
2883.19 4537
2883.70 4835
2884.20 4811
2884.71 5099
2885.22 5320
2885.73 5678
2886.23 5932
2886.74 5933
2887.25 5770
2887.75 5724
2888.26 5431
2888.77 5224
2889.28 5087
2889.78 4887
2890.29 4698
2890.80 4427
2891.31 4284
2891.81 4466
2892.32 4322
2892.83 4187
2893.34 4121
2893.84 4174
2894.35 4071
2894.86 4165
2895.37 4115
2895.88 4226
2896.38 4224
2896.89 4183
2897.40 4200
2897.91 4346
2898.42 4205
2898.92 4136
2899.43 3995
2899.94 4209
2900.45 4254
2900.96 4369
2901.47 4488
2901.98 4581
2902.48 4552
2902.99 4705
2903.50 4726
2904.01 4749
2904.52 4626
2905.03 4827
2905.54 4828
2906.04 4700
2906.55 4625
2907.06 4554
2907.57 4418
2908.08 4261
2908.59 4213
2909.10 4060
2909.61 3861
2910.12 3857
2910.63 3840
2911.14 3812
2911.64 3827
2912.15 3815
2912.66 3886
2913.17 3864
2913.68 3966
2914.19 4081
2914.70 3983
2915.21 3799
2915.72 3928
2916.23 3863
2916.74 3787
2917.25 3738
2917.76 3776
2918.27 3685
2918.78 3657
2919.29 3700
2919.80 3697
2920.31 3870
2920.82 3934
2921.33 3958
2921.84 4326
2922.35 4470
2922.86 4617
2923.37 4595
2923.88 4805
2924.39 5139
2924.90 5032
2925.41 4855
2925.92 4876
2926.44 4711
2926.95 4678
2927.46 4465
2927.97 4210
2928.48 4131
2928.99 3971
2929.50 3733
2930.01 3833
2930.52 3688
2931.03 3723
2931.54 3749
2932.05 3682
2932.57 3715
2933.08 3742
2933.59 3848
2934.10 3769
2934.61 3882
2935.12 3953
2935.63 3912
2936.15 3894
2936.66 4027
2937.17 3888
2937.68 3737
2938.19 3750
2938.70 3929
2939.22 3802
2939.73 3804
2940.24 3722
2940.75 3825
2941.26 3717
2941.77 3869
2942.29 3857
2942.80 3990
2943.31 4090
2943.82 4238
2944.34 4251
2944.85 4306
2945.36 4353
2945.87 4290
2946.38 4290
2946.90 4136
2947.41 4127
2947.92 4014
2948.43 3962
2948.95 3941
2949.46 3993
2949.97 3945
2950.48 3958
2951.00 3920
2951.51 3788
2952.02 3887
2952.54 3811
2953.05 3789
2953.56 3661
2954.08 3561
2954.59 3703
2955.10 3690
2955.61 3686
2956.13 3622
2956.64 3617
2957.15 3570
2957.67 3622
2958.18 3618
2958.69 3720
2959.21 3830
2959.72 3900
2960.23 3954
2960.75 3926
2961.26 4000
2961.78 3950
2962.29 3877
2962.80 3952
2963.32 3922
2963.83 3889
2964.35 3802
2964.86 3656
2965.37 3835
2965.89 3740
2966.40 3755
2966.92 3771
2967.43 3742
2967.94 3651
2968.46 3729
2968.97 3752
2969.49 3856
2970.00 3658
2970.52 3670
2971.03 3665
2971.54 3657
2972.06 3673
2972.57 3739
2973.09 3619
2973.60 3647
2974.12 3633
2974.63 3672
2975.15 3631
2975.66 3641
2976.18 3667
2976.69 3710
2977.21 3644
2977.72 3734
2978.24 3701
2978.75 3692
2979.27 3698
2979.78 3716
2980.30 3657
2980.81 3661
2981.33 3768
2981.84 3864
2982.36 4006
2982.88 4029
2983.39 4100
2983.91 4204
2984.42 4133
2984.94 4300
2985.45 4394
2985.97 4402
2986.49 4483
2987.00 4240
2987.52 4331
2988.03 4364
2988.55 4321
2989.07 4127
2989.58 4174
2990.10 4167
2990.61 4148
2991.13 4229
2991.65 4213
2992.16 4128
2992.68 4227
2993.20 4307
2993.71 4413
2994.23 4529
2994.75 4798
2995.26 4940
2995.78 4926
2996.30 5042
2996.81 5081
2997.33 5255
2997.85 5332
2998.36 5283
2998.88 5138
2999.40 5017
2999.91 5006
3000.43 5016
3000.95 5260
3001.46 5480
3001.98 5905
3002.50 6492
3003.02 7231
3003.53 7622
3004.05 8121
3004.57 8240
3005.09 8265
3005.60 7910
3006.12 7515
3006.64 7054
3007.16 6607
3007.67 5880
3008.19 5372
3008.71 5144
3009.23 4848
3009.74 4640
3010.26 4575
3010.78 4412
3011.30 4317
3011.82 4195
3012.33 4395
3012.85 4232
3013.37 4278
3013.89 4350
3014.41 4460
3014.93 4564
3015.44 4606
3015.96 4691
3016.48 4714
3017.00 4694
3017.52 4631
3018.04 4743
3018.55 4614
3019.07 4582
3019.59 4545
3020.11 4638
3020.63 4613
3021.15 4649
3021.67 4726
3022.19 4647
3022.71 4707
3023.22 4769
3023.74 4834
3024.26 4732
3024.78 4619
3025.30 4560
3025.82 4532
3026.34 4357
3026.86 4264
3027.38 4216
3027.90 4102
3028.42 4169
3028.94 4065
3029.46 4051
3029.98 4080
3030.49 4111
3031.01 3948
3031.53 3961
3032.05 3945
3032.57 4036
3033.09 4089
3033.61 3963
3034.13 3948
3034.65 4016
3035.17 3923
3035.69 3904
3036.21 3903
3036.73 3897
3037.25 3766
3037.77 3759
3038.29 3849
3038.81 3831
3039.34 3716
3039.86 3714
3040.38 3749
3040.90 3720
3041.42 3777
3041.94 3803
3042.46 3767
3042.98 3788
3043.50 3724
3044.02 3671
3044.54 3691
3045.06 3785
3045.58 3788
3046.10 3759
3046.63 3653
3047.15 3734
3047.67 3712
3048.19 3732
3048.71 3668
3049.23 3737
3049.75 3708
3050.27 3666
3050.79 3584
3051.32 3516
3051.84 3634
3052.36 3446
3052.88 3450
3053.40 3538
3053.92 3586
3054.45 3658
3054.97 3619
3055.49 3560
3056.01 3524
3056.53 3638
3057.05 3591
3057.58 3605
3058.10 3596
3058.62 3603
3059.14 3646
3059.66 3675
3060.19 3730
3060.71 3715
3061.23 3684
3061.75 3758
3062.28 3766
3062.80 3761
3063.32 3824
3063.84 3944
3064.37 3792
3064.89 3923
3065.41 3826
3065.93 3992
3066.46 3922
3066.98 3852
3067.50 3957
3068.02 3897
3068.55 3921
3069.07 3968
3069.59 3939
3070.12 3914
3070.64 4104
3071.16 4262
3071.69 4233
3072.21 4224
3072.73 4360
3073.26 4279
3073.78 4238
3074.30 4229
3074.83 4157
3075.35 4332
3075.87 4529
3076.40 4603
3076.92 4744
3077.44 4682
3077.97 4828
3078.49 4943
3079.01 5025
3079.54 5122
3080.06 5137
3080.59 5171
3081.11 5147
3081.63 5073
3082.16 5072
3082.68 5130
3083.21 5009
3083.73 4824
3084.25 4672
3084.78 4704
3085.30 4625
3085.83 4619
3086.35 4441
3086.88 4403
3087.40 4420
3087.93 4442
3088.45 4345
3088.97 4306
3089.50 4317
3090.02 4328
3090.55 4395
3091.07 4415
3091.60 4345
3092.12 4505
3092.65 4686
3093.17 4955
3093.70 4898
3094.22 5058
3094.75 5278
3095.27 5468
3095.80 5491
3096.32 5630
3096.85 5736
3097.37 5675
3097.90 5978
3098.43 6023
3098.95 6475
3099.48 7597
3100.00 8786
3100.53 9928
3101.05 11249
3101.58 12312
3102.10 13637
3102.63 14271
3103.16 14150
3103.68 13316
3104.21 12582
3104.73 11431
3105.26 10004
3105.79 8658
3106.31 7737
3106.84 6988
3107.36 6201
3107.89 6029
3108.42 5668
3108.94 5688
3109.47 5376
3110.00 5486
3110.52 5549
3111.05 5426
3111.57 5311
3112.10 5223
3112.63 5059
3113.15 4986
3113.68 4783
3114.21 4626
3114.74 4599
3115.26 4315
3115.79 4217
3116.32 4329
3116.84 4193
3117.37 4290
3117.90 4310
3118.42 4347
3118.95 4397
3119.48 4466
3120.01 4463
3120.53 4544
3121.06 4540
3121.59 4662
3122.11 4547
3122.64 4449
3123.17 4619
3123.70 4463
3124.22 4369
3124.75 4445
3125.28 4363
3125.81 4225
3126.34 4184
3126.86 4063
3127.39 3989
3127.92 4109
3128.45 4060
3128.98 4064
3129.50 3861
3130.03 4001
3130.56 4016
3131.09 3918
3131.62 3845
3132.14 3797
3132.67 3819
3133.20 3829
3133.73 3923
3134.26 3861
3134.79 3898
3135.31 3965
3135.84 3977
3136.37 3948
3136.90 3998
3137.43 4009
3137.96 3889
3138.49 3885
3139.02 3940
3139.54 3800
3140.07 3766
3140.60 3754
3141.13 3661
3141.66 3685
3142.19 3703
3142.72 3677
3143.25 3809
3143.78 3819
3144.31 3886
3144.84 3946
3145.37 4121
3145.89 4265
3146.42 4323
3146.95 4328
3147.48 4395
3148.01 4475
3148.54 4409
3149.07 4328
3149.60 4273
3150.13 4077
3150.66 4061
3151.19 4093
3151.72 4222
3152.25 4084
3152.78 4019
3153.31 3937
3153.84 4052
3154.37 3986
3154.90 4015
3155.43 3983
3155.96 4091
3156.49 4055
3157.02 4086
3157.55 4001
3158.08 3959
3158.61 4038
3159.14 3968
3159.68 3853
3160.21 3823
3160.74 3699
3161.27 3746
3161.80 3699
3162.33 3635
3162.86 3613
3163.39 3555
3163.92 3593
3164.45 3579
3164.98 3606
3165.51 3617
3166.05 3645
3166.58 3593
3167.11 3647
3167.64 3704
3168.17 3650
3168.70 3511
3169.23 3558
3169.76 3588
3170.30 3588
3170.83 3518
3171.36 3629
3171.89 3605
3172.42 3602
3172.95 3631
3173.49 3705
3174.02 3729
3174.55 3911
3175.08 3850
3175.61 3802
3176.15 3866
3176.68 3732
3177.21 3903
3177.74 3819
3178.27 3874
3178.81 3763
3179.34 3810
3179.87 3631
3180.40 3655
3180.93 3666
3181.47 3678
3182.00 3629
3182.53 3595
3183.06 3633
3183.60 3626
3184.13 3572
3184.66 3574
3185.20 3496
3185.73 3543
3186.26 3533
3186.79 3520
3187.33 3533
3187.86 3529
3188.39 3661
3188.93 3586
3189.46 3574
3189.99 3600
3190.52 3463
3191.06 3482
3191.59 3540
3192.12 3510
3192.66 3523
3193.19 3506
3193.72 3527
3194.26 3556
3194.79 3667
3195.33 3666
3195.86 3701
3196.39 3715
3196.93 3667
3197.46 3699
3197.99 3683
3198.53 3898
3199.06 3792
3199.60 3939
3200.13 4127
3200.66 4142
3201.20 4159
3201.73 4273
3202.27 4298
3202.80 4341
3203.33 4290
3203.87 4216
3204.40 4192
3204.94 4050
3205.47 4189
3206.01 4101
3206.54 4196
3207.07 4199
3207.61 4220
3208.14 4428
3208.68 4454
3209.21 4639
3209.75 4620
3210.28 4807
3210.82 4840
3211.35 4575
3211.89 4634
3212.42 4452
3212.96 4355
3213.49 4248
3214.03 4116
3214.56 3953
3215.10 3925
3215.63 3828
3216.17 3789
3216.70 3754
3217.24 3701
3217.78 3729
3218.31 3877
3218.85 3811
3219.38 3691
3219.92 3902
3220.45 3830
3220.99 3985
3221.52 4003
3222.06 4048
3222.60 4146
3223.13 4092
3223.67 4210
3224.20 4294
3224.74 4393
3225.28 4379
3225.81 4368
3226.35 4394
3226.88 4228
3227.42 4197
3227.96 4162
3228.49 4028
3229.03 4047
3229.57 4018
3230.10 3949
3230.64 4005
3231.18 3977
3231.71 3954
3232.25 4056
3232.79 3920
3233.32 3825
3233.86 4026
3234.40 4100
3234.93 4244
3235.47 4244
3236.01 4345
3236.54 4450
3237.08 4477
3237.62 4596
3238.15 4492
3238.69 4537
3239.23 4657
3239.77 4692
3240.30 4613
3240.84 4375
3241.38 4231
3241.92 4242
3242.45 4352
3242.99 4331
3243.53 4192
3244.07 4248
3244.60 4194
3245.14 4185
3245.68 4267
3246.22 4217
3246.75 4179
3247.29 4243
3247.83 4252
3248.37 4171
3248.91 4264
3249.44 4360
3249.98 4282
3250.52 4303
3251.06 4350
3251.60 4504
3252.14 4628
3252.67 4581
3253.21 4487
3253.75 4566
3254.29 4651
3254.83 4624
3255.37 4589
3255.90 4839
3256.44 4886
3256.98 5006
3257.52 5002
3258.06 5166
3258.60 5378
3259.14 5718
3259.68 6018
3260.21 6526
3260.75 6967
3261.29 7172
3261.83 7438
3262.37 7595
3262.91 8018
3263.45 8265
3263.99 8691
3264.53 9476
3265.07 10150
3265.61 10763
3266.15 10869
3266.69 11029
3267.23 10941
3267.76 10361
3268.30 9661
3268.84 8582
3269.38 7650
3269.92 7117
3270.46 6485
3271.00 6066
3271.54 5726
3272.08 5451
3272.62 5284
3273.16 5160
3273.70 5170
3274.24 4966
3274.78 5145
3275.32 5136
3275.86 5122
3276.40 5076
3276.94 5243
3277.48 5167
3278.03 5082
3278.57 5106
3279.11 5214
3279.65 5206
3280.19 5078
3280.73 4952
3281.27 5004
3281.81 4981
3282.35 5068
3282.89 4996
3283.43 4972
3283.97 5152
3284.51 5024
3285.05 5033
3285.60 5202
3286.14 5144
3286.68 5337
3287.22 5184
3287.76 5266
3288.30 5386
3288.84 5517
3289.38 5644
3289.93 5591
3290.47 5673
3291.01 6090
3291.55 6357
3292.09 6737
3292.63 7188
3293.18 7635
3293.72 7968
3294.26 8224
3294.80 8580
3295.34 8595
3295.88 8707
3296.43 8188
3296.97 7947
3297.51 7757
3298.05 7174
3298.59 6824
3299.14 6525
3299.68 6269
3300.22 5992
3300.76 5616
3301.31 5597
3301.85 5511
3302.39 5490
3302.93 5293
3303.48 5358
3304.02 5245
3304.56 5117
3305.10 5270
3305.65 5215
3306.19 5199
3306.73 5080
3307.27 5090
3307.82 5165
3308.36 5193
3308.90 5077
3309.45 5043
3309.99 5060
3310.53 5146
3311.07 5101
3311.62 5278
3312.16 5465
3312.70 5447
3313.25 5539
3313.79 5697
3314.33 5845
3314.88 6120
3315.42 6364
3315.97 6470
3316.51 6775
3317.05 6975
3317.60 7057
3318.14 7236
3318.68 7471
3319.23 7716
3319.77 7843
3320.32 7631
3320.86 7609
3321.40 7639
3321.95 7308
3322.49 7216
3323.04 7281
3323.58 7263
3324.12 7151
3324.67 6970
3325.21 6797
3325.76 6642
3326.30 6558
3326.85 6589
3327.39 6629
3327.93 6778
3328.48 6818
3329.02 6828
3329.57 7368
3330.11 8213
3330.66 9700
3331.20 11821
3331.75 15123
3332.29 19258
3332.84 23788
3333.38 28486
3333.93 32010
3334.47 34816
3335.02 36331
3335.56 37179
3336.11 36833
3336.65 35777
3337.20 33977
3337.74 31442
3338.29 28731
3338.83 25543
3339.38 21428
3339.92 17817
3340.47 15093
3341.02 12849
3341.56 10850
3342.11 9421
3342.65 8537
3343.20 7671
3343.74 7041
3344.29 6716
3344.84 6357
3345.38 6238
3345.93 5952
3346.47 5998
3347.02 5813
3347.57 5817
3348.11 5799
3348.66 5820
3349.21 5866
3349.75 5872
3350.30 5954
3350.84 6120
3351.39 6235
3351.94 6160
3352.48 6035
3353.03 5906
3353.58 5963
3354.12 5901
3354.67 5821
3355.22 5671
3355.76 5667
3356.31 5425
3356.86 5236
3357.40 5165
3357.95 5098
3358.50 5025
3359.05 5098
3359.59 5051
3360.14 5049
3360.69 5098
3361.23 5210
3361.78 5224
3362.33 5425
3362.88 5352
3363.42 5447
3363.97 5445
3364.52 5253
3365.07 5379
3365.61 5314
3366.16 5252
3366.71 5270
3367.26 5267
3367.80 5086
3368.35 5014
3368.90 5157
3369.45 5109
3370.00 5210
3370.54 5340
3371.09 5547
3371.64 5752
3372.19 5889
3372.74 6159
3373.28 6196
3373.83 6240
3374.38 6238
3374.93 6097
3375.48 5787
3376.03 5478
3376.57 5348
3377.12 5225
3377.67 5028
3378.22 4751
3378.77 4657
3379.32 4620
3379.87 4476
3380.42 4406
3380.96 4416
3381.51 4361
3382.06 4430
3382.61 4442
3383.16 4382
3383.71 4345
3384.26 4146
3384.81 4156
3385.36 4094
3385.91 4061
3386.45 4006
3387.00 4146
3387.55 4141
3388.10 4025
3388.65 4033
3389.20 3918
3389.75 3888
3390.30 4000
3390.85 4026
3391.40 3927
3391.95 3905
3392.50 3975
3393.05 3861
3393.60 3861
3394.15 3882
3394.70 3888
3395.25 3988
3395.80 3961
3396.35 3991
3396.90 4012
3397.45 3962
3398.00 3959
3398.55 3925
3399.10 3963
3399.65 3861
3400.20 3876
3400.75 3907
3401.30 3911
3401.85 3847
3402.40 3801
3402.95 3782
3403.50 3656
3404.06 3745
3404.61 3666
3405.16 3497
3405.71 3610
3406.26 3685
3406.81 3641
3407.36 3641
3407.91 3687
3408.46 3696
3409.01 3793
3409.56 3824
3410.12 3891
3410.67 3928
3411.22 3947
3411.77 4056
3412.32 4007
3412.87 3990
3413.42 4111
3413.98 4073
3414.53 3981
3415.08 4036
3415.63 4077
3416.18 3962
3416.73 3858
3417.29 3904
3417.84 3803
3418.39 3702
3418.94 3697
3419.49 3672
3420.05 3687
3420.60 3745
3421.15 3751
3421.70 3752
3422.25 4016
3422.81 4168
3423.36 4102
3423.91 4025
3424.46 4100
3425.01 4000
3425.57 3919
3426.12 3758
3426.67 3789
3427.23 3750
3427.78 3582
3428.33 3577
3428.88 3552
3429.44 3527
3429.99 3594
3430.54 3630
3431.09 3677
3431.65 3601
3432.20 3644
3432.75 3674
3433.31 3649
3433.86 3558
3434.41 3717
3434.97 3729
3435.52 3686
3436.07 3629
3436.63 3785
3437.18 3907
3437.73 3885
3438.29 3861
3438.84 3763
3439.39 3821
3439.95 3724
3440.50 3675
3441.05 3586
3441.61 3597
3442.16 3593
3442.72 3653
3443.27 3753
3443.82 3568
3444.38 3562
3444.93 3554
3445.48 3568
3446.04 3620
3446.59 3507
3447.15 3542
3447.70 3586
3448.26 3587
3448.81 3555
3449.36 3530
3449.92 3397
3450.47 3460
3451.03 3483
3451.58 3292
3452.14 3227
3452.69 3389
3453.25 3386
3453.80 3304
3454.36 3333
3454.91 3346
3455.47 3413
3456.02 3380
3456.58 3314
3457.13 3390
3457.69 3436
3458.24 3364
3458.80 3432
3459.35 3413
3459.91 3438
3460.46 3476
3461.02 3643
3461.57 3501
3462.13 3519
3462.68 3668
3463.24 3652
3463.79 3597
3464.35 3673
3464.90 3746
3465.46 3765
3466.02 3853
3466.57 3907
3467.13 3848
3467.68 3803
3468.24 3791
3468.80 3735
3469.35 3860
3469.91 4105
3470.46 3862
3471.02 3782
3471.58 3843
3472.13 3834
3472.69 3904
3473.24 3927
3473.80 3909
3474.36 4014
3474.91 3932
3475.47 3928
3476.03 4077
3476.58 4204
3477.14 4370
3477.70 4229
3478.25 4398
3478.81 4642
3479.37 4719
3479.92 4593
3480.48 4518
3481.04 4571
3481.59 4646
3482.15 4551
3482.71 4508
3483.26 4540
3483.82 4359
3484.38 4459
3484.94 4436
3485.49 4494
3486.05 4531
3486.61 4701
3487.17 4858
3487.72 5189
3488.28 5632
3488.84 6174
3489.40 6525
3489.95 7470
3490.51 7841
3491.07 8284
3491.63 8873
3492.18 8953
3492.74 8907
3493.30 8502
3493.86 8112
3494.42 7611
3494.97 7566
3495.53 7464
3496.09 7728
3496.65 8045
3497.21 8483
3497.76 9235
3498.32 9913
3498.88 10257
3499.44 10270
3500.00 10166
3500.56 10149
3501.11 10145
3501.67 10264
3502.23 10342
3502.79 10410
3503.35 10542
3503.91 10578
3504.47 10830
3505.03 10592
3505.58 10344
3506.14 10056
3506.70 9567
3507.26 8885
3507.82 8150
3508.38 7490
3508.94 6789
3509.50 6337
3510.06 5973
3510.62 5710
3511.17 5281
3511.73 4979
3512.29 4724
3512.85 4522
3513.41 4531
3513.97 4436
3514.53 4252
3515.09 4201
3515.65 4315
3516.21 4301
3516.77 4342
3517.33 4366
3517.89 4389
3518.45 4540
3519.01 4701
3519.57 4823
3520.13 5063
3520.69 5379
3521.25 5755
3521.81 6073
3522.37 6431
3522.93 6799
3523.49 6775
3524.05 6788
3524.61 6800
3525.17 6368
3525.73 5816
3526.29 5434
3526.85 5164
3527.41 5001
3527.97 4755
3528.54 4566
3529.10 4360
3529.66 4113
3530.22 4069
3530.78 4101
3531.34 3951
3531.90 4092
3532.46 4103
3533.02 4191
3533.58 4230
3534.14 4224
3534.71 4326
3535.27 4279
3535.83 4339
3536.39 4223
3536.95 4116
3537.51 4202
3538.07 4070
3538.64 4169
3539.20 3996
3539.76 4103
3540.32 4078
3540.88 4099
3541.44 4092
3542.00 4274
3542.57 4214
3543.13 4167
3543.69 4068
3544.25 3926
3544.81 3937
3545.38 3866
3545.94 3943
3546.50 3843
3547.06 3691
3547.62 3726
3548.19 3733
3548.75 3672
3549.31 3700
3549.87 3611
3550.44 3692
3551.00 3750
3551.56 3685
3552.12 3601
3552.69 3539
3553.25 3529
3553.81 3516
3554.37 3553
3554.94 3459
3555.50 3535
3556.06 3504
3556.63 3530
3557.19 3554
3557.75 3567
3558.31 3499
3558.88 3649
3559.44 3627
3560.00 3679
3560.57 3718
3561.13 3760
3561.69 3665
3562.26 3726
3562.82 3615
3563.38 3649
3563.95 3509
3564.51 3588
3565.07 3494
3565.64 3553
3566.20 3472
3566.77 3283
3567.33 3355
3567.89 3311
3568.46 3286
3569.02 3204
3569.59 3319
3570.15 3261
3570.71 3299
3571.28 3316
3571.84 3385
3572.41 3370
3572.97 3546
3573.53 3526
3574.10 3644
3574.66 3743
3575.23 3653
3575.79 3802
3576.36 3727
3576.92 3675
3577.48 3617
3578.05 3568
3578.61 3548
3579.18 3572
3579.74 3523
3580.31 3420
3580.87 3442
3581.44 3350
3582.00 3502
3582.57 3448
3583.13 3352
3583.70 3248
3584.26 3314
3584.83 3330
3585.39 3260
3585.96 3250
3586.52 3314
3587.09 3347
3587.65 3282
3588.22 3305
3588.79 3292
3589.35 3334
3589.92 3409
3590.48 3489
3591.05 3506
3591.61 3397
3592.18 3407
3592.74 3448
3593.31 3368
3593.88 3471
3594.44 3362
3595.01 3448
3595.57 3358
3596.14 3352
3596.71 3302
3597.27 3395
3597.84 3423
3598.40 3371
3598.97 3426
3599.54 3475
3600.10 3446
3600.67 3332
3601.24 3425
3601.80 3601
3602.37 3330
3602.94 3441
3603.50 3355
3604.07 3245
3604.64 3133
3605.20 3222
3605.77 3178
3606.34 3170
3606.90 3100
3607.47 3055
3608.04 3016
3608.60 3075
3609.17 3041
3609.74 3077
3610.30 2904
3610.87 2978
3611.44 3123
3612.01 3003
3612.57 3052
3613.14 3237
3613.71 3431
3614.28 3728
3614.84 4093
3615.41 4490
3615.98 4857
3616.55 5211
3617.11 5421
3617.68 5744
3618.25 5822
3618.82 5794
3619.39 5634
3619.95 5399
3620.52 5159
3621.09 4752
3621.66 4461
3622.23 4192
3622.79 3919
3623.36 3760
3623.93 3621
3624.50 3372
3625.07 3267
3625.63 3104
3626.20 3225
3626.77 3101
3627.34 3172
3627.91 3182
3628.48 3113
3629.05 3151
3629.61 3127
3630.18 3166
3630.75 3225
3631.32 3160
3631.89 3216
3632.46 3208
3633.03 3262
3633.60 3201
3634.16 3301
3634.73 3365
3635.30 3273
3635.87 3196
3636.44 3224
3637.01 3323
3637.58 3298
3638.15 3544
3638.72 3681
3639.29 3858
3639.86 4051
3640.43 4111
3641.00 4251
3641.57 4319
3642.14 4307
3642.71 4314
3643.27 4154
3643.84 4101
3644.41 3986
3644.98 3980
3645.55 3863
3646.12 3865
3646.69 3859
3647.26 3836
3647.83 3904
3648.40 3858
3648.97 3915
3649.54 3971
3650.12 4071
3650.69 4122
3651.26 3948
3651.83 4052
3652.40 4079
3652.97 4244
3653.54 4155
3654.11 4197
3654.68 4285
3655.25 4308
3655.82 4353
3656.39 4533
3656.96 4558
3657.53 4650
3658.10 4713
3658.67 4794
3659.25 4989
3659.82 4926
3660.39 4799
3660.96 4743
3661.53 4665
3662.10 4502
3662.67 4289
3663.24 4158
3663.81 4031
3664.39 4073
3664.96 4069
3665.53 4034
3666.10 4152
3666.67 4119
3667.24 3958
3667.81 4025
3668.39 3904
3668.96 3797
3669.53 3878
3670.10 3828
3670.67 3660
3671.25 3776
3671.82 3849
3672.39 3745
3672.96 3762
3673.53 4030
3674.11 3994
3674.68 3935
3675.25 4133
3675.82 3994
3676.39 3937
3676.97 3832
3677.54 3853
3678.11 3859
3678.68 3835
3679.26 3735
3679.83 3595
3680.40 3456
3680.97 3437
3681.55 3512
3682.12 3418
3682.69 3526
3683.27 3557
3683.84 3495
3684.41 3449
3684.98 3727
3685.56 3699
3686.13 3886
3686.70 4211
3687.28 4404
3687.85 4409
3688.42 4449
3689.00 4737
3689.57 4982
3690.14 4875
3690.72 4771
3691.29 4786
3691.86 4577
3692.44 4270
3693.01 3981
3693.58 3815
3694.16 3723
3694.73 3746
3695.31 3554
3695.88 3530
3696.45 3563
3697.03 3693
3697.60 3626
3698.18 3672
3698.75 3700
3699.32 3611
3699.90 3783
3700.47 3884
3701.05 3816
3701.62 3721
3702.19 3750
3702.77 3724
3703.34 3871
3703.92 3732
3704.49 3784
3705.07 3927
3705.64 3803
3706.22 3841
3706.79 4061
3707.37 4005
3707.94 4209
3708.51 4220
3709.09 4082
3709.66 4144
3710.24 4119
3710.81 3967
3711.39 3953
3711.96 3973
3712.54 3803
3713.11 3657
3713.69 3564
3714.27 3604
3714.84 3498
3715.42 3397
3715.99 3482
3716.57 3531
3717.14 3438
3717.72 3452
3718.29 3351
3718.87 3298
3719.44 3219
3720.02 3194
3720.60 3239
3721.17 3178
3721.75 3138
3722.32 3094
3722.90 3151
3723.47 3206
3724.05 3185
3724.63 3094
3725.20 3155
3725.78 3186
3726.36 3300
3726.93 3361
3727.51 3381
3728.08 3350
3728.66 3522
3729.24 3659
3729.81 3808
3730.39 3775
3730.97 3904
3731.54 4072
3732.12 4203
3732.70 4168
3733.27 4003
3733.85 4121
3734.43 4048
3735.00 3767
3735.58 3717
3736.16 3677
3736.73 3599
3737.31 3443
3737.89 3382
3738.47 3334
3739.04 3227
3739.62 3171
3740.20 3198
3740.77 3162
3741.35 3158
3741.93 3157
3742.51 3060
3743.08 3175
3743.66 3163
3744.24 3155
3744.82 3168
3745.39 3250
3745.97 3292
3746.55 3341
3747.13 3376
3747.71 3425
3748.28 3355
3748.86 3279
3749.44 3239
3750.02 3119
3750.59 3143
3751.17 3214
3751.75 3100
3752.33 3089
3752.91 3054
3753.49 2958
3754.06 2992
3754.64 2933
3755.22 3044
3755.80 3035
3756.38 3011
3756.96 3105
3757.53 3101
3758.11 3143
3758.69 3163
3759.27 3296
3759.85 3362
3760.43 3363
3761.01 3303
3761.59 3230
3762.17 3327
3762.74 3483
3763.32 3293
3763.90 3300
3764.48 3115
3765.06 3211
3765.64 3143
3766.22 3025
3766.80 3052
3767.38 3089
3767.96 3098
3768.54 3062
3769.12 3139
3769.70 3122
3770.27 3105
3770.85 3144
3771.43 3186
3772.01 3121
3772.59 3070
3773.17 3153
3773.75 3109
3774.33 3048
3774.91 3059
3775.49 2948
3776.07 3029
3776.65 2994
3777.23 2968
3777.81 2923
3778.39 2887
3778.97 2924
3779.55 2861
3780.13 2887
3780.71 2901
3781.29 2946
3781.88 2941
3782.46 3003
3783.04 2976
3783.62 2975
3784.20 3031
3784.78 3038
3785.36 3028
3785.94 3117
3786.52 3020
3787.10 3105
3787.68 3119
3788.26 2929
3788.84 2883
3789.43 2979
3790.01 2981
3790.59 2985
3791.17 2935
3791.75 3053
3792.33 3051
3792.91 3097
3793.49 3006
3794.08 3092
3794.66 3080
3795.24 2961
3795.82 2970
3796.40 2930
3796.98 3009
3797.56 3014
3798.15 2942
3798.73 3012
3799.31 3133
3799.89 3195
3800.47 3226
3801.06 3326
3801.64 3174
3802.22 3253
3802.80 3317
3803.38 3298
3803.97 3325
3804.55 3289
3805.13 3393
3805.71 3438
3806.29 3317
3806.88 3481
3807.46 3705
3808.04 3786
3808.62 3911
3809.21 3955
3809.79 3856
3810.37 3826
3810.95 3814
3811.54 3669
3812.12 3721
3812.70 3723
3813.29 3614
3813.87 3708
3814.45 3744
3815.03 3688
3815.62 3602
3816.20 3537
3816.78 3499
3817.37 3322
3817.95 3337
3818.53 3275
3819.12 3132
3819.70 3033
3820.28 3038
3820.87 3033
3821.45 2967
3822.03 2968
3822.62 3036
3823.20 3013
3823.78 2885
3824.37 3016
3824.95 3023
3825.54 3000
3826.12 3023
3826.70 2956
3827.29 3036
3827.87 3129
3828.46 3156
3829.04 3134
3829.62 3116
3830.21 3035
3830.79 3196
3831.38 3254
3831.96 3241
3832.54 3209
3833.13 3193
3833.71 3229
3834.30 3156
3834.88 3111
3835.47 3006
3836.05 3099
3836.64 3146
3837.22 2984
3837.81 2902
3838.39 2924
3838.98 3017
3839.56 3016
3840.15 3071
3840.73 3001
3841.31 2901
3841.90 2924
3842.49 2920
3843.07 2845
3843.66 2858
3844.24 2901
3844.83 2915
3845.41 2894
3846.00 2864
3846.58 2931
3847.17 2923
3847.75 2769
3848.34 2856
3848.92 2926
3849.51 2951
3850.10 2920
3850.68 2963
3851.27 2904
3851.85 2972
3852.44 2880
3853.02 3073
3853.61 3029
3854.20 2889
3854.78 2862
3855.37 2980
3855.95 3040
3856.54 3112
3857.13 3263
3857.71 3490
3858.30 3750
3858.89 3911
3859.47 4189
3860.06 4353
3860.64 4623
3861.23 4697
3861.82 4871
3862.40 4812
3862.99 4772
3863.58 4734
3864.16 4815
3864.75 4695
3865.34 4540
3865.92 4347
3866.51 4159
3867.10 3993
3867.69 3747
3868.27 3566
3868.86 3431
3869.45 3420
3870.03 3309
3870.62 3442
3871.21 3348
3871.80 3294
3872.38 3502
3872.97 3485
3873.56 3420
3874.15 3400
3874.73 3538
3875.32 3472
3875.91 3396
3876.50 3363
3877.08 3320
3877.67 3345
3878.26 3277
3878.85 3202
3879.43 3187
3880.02 3071
3880.61 2976
3881.20 2934
3881.79 2938
3882.37 2915
3882.96 2988
3883.55 2884
3884.14 2842
3884.73 2870
3885.32 2969
3885.90 3072
3886.49 3155
3887.08 3198
3887.67 3268
3888.26 3326
3888.85 3431
3889.44 3573
3890.02 3668
3890.61 3703
3891.20 3880
3891.79 3714
3892.38 3523
3892.97 3474
3893.56 3500
3894.15 3458
3894.74 3320
3895.32 3299
3895.91 3293
3896.50 3232
3897.09 3221
3897.68 3218
3898.27 3224
3898.86 3177
3899.45 3116
3900.04 3172
3900.63 3288
3901.22 3197
3901.81 3277
3902.40 3149
3902.99 2995
3903.58 3103
3904.17 3150
3904.76 3178
3905.35 3261
3905.94 3202
3906.53 3161
3907.12 3249
3907.71 3163
3908.30 3093
3908.89 3036
3909.48 2970
3910.07 2960
3910.66 2964
3911.25 2886
3911.84 2817
3912.43 2704
3913.02 2732
3913.61 2769
3914.20 2884
3914.79 2771
3915.38 2859
3915.97 2742
3916.56 2826
3917.15 2922
3917.74 2969
3918.33 3016
3918.92 2874
3919.52 2873
3920.11 2898
3920.70 2888
3921.29 2836
3921.88 2873
3922.47 2838
3923.06 2821
3923.65 2845
3924.24 2819
3924.84 2905
3925.43 2828
3926.02 2834
3926.61 2721
3927.20 2723
3927.79 2725
3928.38 2685
3928.98 2759
3929.57 2826
3930.16 2762
3930.75 2870
3931.34 2800
3931.93 2782
3932.53 2791
3933.12 2777
3933.71 2614
3934.30 2588
3934.89 2636
3935.49 2698
3936.08 2656
3936.67 2736
3937.26 2657
3937.86 2709
3938.45 2710
3939.04 2795
3939.63 2849
3940.23 2807
3940.82 2802
3941.41 2946
3942.00 2857
3942.60 2876
3943.19 2954
3943.78 2941
3944.37 2816
3944.97 2863
3945.56 2968
3946.15 2858
3946.75 2751
3947.34 2708
3947.93 2697
3948.52 2694
3949.12 2647
3949.71 2703
3950.30 2782
3950.90 2896
3951.49 2934
3952.08 2875
3952.68 2855
3953.27 2915
3953.86 2916
3954.46 2871
3955.05 2993
3955.65 2974
3956.24 3026
3956.83 3052
3957.43 3196
3958.02 3036
3958.61 3110
3959.21 3054
3959.80 3075
3960.40 2966
3960.99 2945
3961.58 2970
3962.18 2996
3962.77 2958
3963.37 2940
3963.96 3041
3964.55 3158
3965.15 3242
3965.74 3119
3966.34 3061
3966.93 3007
3967.53 3068
3968.12 3114
3968.72 3091
3969.31 3039
3969.91 2981
3970.50 2839
3971.10 2863
3971.69 2954
3972.28 2839
3972.88 2836
3973.47 2802
3974.07 2785
3974.66 2772
3975.26 2975
3975.85 2951
3976.45 3007
3977.05 3035
3977.64 3038
3978.24 3061
3978.83 2999
3979.43 2866
3980.02 2815
3980.62 2842
3981.21 2895
3981.81 2813
3982.40 2981
3983.00 2910
3983.60 2938
3984.19 3037
3984.79 3142
3985.38 3135
3985.98 3010
3986.58 3015
3987.17 3020
3987.77 3006
3988.36 3032
3988.96 3067
3989.56 3089
3990.15 3054
3990.75 3036
3991.34 2965
3991.94 3001
3992.54 3005
3993.13 3242
3993.73 3162
3994.33 3106
3994.92 3233
3995.52 3138
3996.12 3130
3996.71 3048
3997.31 3071
3997.91 3179
3998.50 3197
3999.10 3174
3999.70 3279
4000.29 3093
4000.89 2995
4001.49 3049
4002.09 3052
4002.68 3050
4003.28 3049
4003.88 3000
4004.47 3083
4005.07 3111
4005.67 3193
4006.27 3136
4006.86 3050
4007.46 3175
4008.06 3371
4008.66 3315
4009.25 3224
4009.85 3115
4010.45 3173
4011.05 3193
4011.64 3150
4012.24 3223
4012.84 3245
4013.44 3343
4014.04 3373
4014.63 3622
4015.23 3742
4015.83 3930
4016.43 3919
4017.03 3959
4017.63 3949
4018.22 3817
4018.82 3693
4019.42 3740
4020.02 3591
4020.62 3453
4021.22 3357
4021.81 3296
4022.41 3210
4023.01 3043
4023.61 3077
4024.21 3180
4024.81 3157
4025.41 3094
4026.01 3189
4026.60 3174
4027.20 3138
4027.80 3129
4028.40 3068
4029.00 3216
4029.60 3079
4030.20 3119
4030.80 3091
4031.40 3089
4032.00 3061
4032.60 3178
4033.20 3322
4033.80 3304
4034.39 3386
4034.99 3368
4035.59 3221
4036.19 3156
4036.79 3022
4037.39 2997
4037.99 2972
4038.59 2930
4039.19 2937
4039.79 2898
4040.39 2777
4040.99 2756
4041.59 2872
4042.19 2806
4042.79 2886
4043.39 2820
4043.99 2778
4044.59 2868
4045.19 2912
4045.79 2828
4046.39 2899
4046.99 2900
4047.60 2881
4048.20 2984
4048.80 2909
4049.40 2946
4050.00 3035
4050.60 3045
4051.20 3066
4051.80 3172
4052.40 3131
4053.00 3028
4053.60 3016
4054.20 2956
4054.80 2833
4055.41 2869
4056.01 2815
4056.61 2805
4057.21 2751
4057.81 2737
4058.41 2617
4059.01 2605
4059.61 2565
4060.22 2586
4060.82 2590
4061.42 2575
4062.02 2548
4062.62 2475
4063.22 2533
4063.82 2541
4064.43 2482
4065.03 2518
4065.63 2428
4066.23 2466
4066.83 2471
4067.44 2431
4068.04 2506
4068.64 2454
4069.24 2420
4069.84 2459
4070.45 2454
4071.05 2470
4071.65 2476
4072.25 2603
4072.86 2603
4073.46 2450
4074.06 2471
4074.66 2529
4075.27 2507
4075.87 2491
4076.47 2497
4077.07 2625
4077.68 2565
4078.28 2638
4078.88 2658
4079.48 2590
4080.09 2563
4080.69 2472
4081.29 2542
4081.90 2636
4082.50 2604
4083.10 2657
4083.71 2513
4084.31 2504
4084.91 2481
4085.52 2497
4086.12 2509
4086.72 2478
4087.33 2500
4087.93 2461
4088.53 2474
4089.14 2521
4089.74 2557
4090.34 2576
4090.95 2490
4091.55 2566
4092.15 2501
4092.76 2494
4093.36 2487
4093.97 2646
4094.57 2589
4095.17 2609
4095.78 2514
4096.38 2541
4096.99 2528
4097.59 2452
4098.19 2457
4098.80 2512
4099.40 2586
4100.01 2545
4100.61 2462
4101.22 2510
4101.82 2509
4102.43 2476
4103.03 2448
4103.63 2505
4104.24 2497
4104.84 2469
4105.45 2555
4106.05 2507
4106.66 2422
4107.26 2500
4107.87 2442
4108.47 2443
4109.08 2453
4109.68 2545
4110.29 2481
4110.89 2477
4111.50 2516
4112.10 2480
4112.71 2500
4113.31 2411
4113.92 2435
4114.53 2514
4115.13 2497
4115.74 2609
4116.34 2617
4116.95 2603
4117.55 2611
4118.16 2483
4118.76 2514
4119.37 2568
4119.98 2527
4120.58 2638
4121.19 2627
4121.79 2634
4122.40 2633
4123.01 2692
4123.61 2606
4124.22 2505
4124.82 2566
4125.43 2641
4126.04 2634
4126.64 2563
4127.25 2658
4127.86 2639
4128.46 2594
4129.07 2628
4129.68 2633
4130.28 2644
4130.89 2644
4131.50 2599
4132.10 2674
4132.71 2818
4133.32 2824
4133.92 2802
4134.53 2947
4135.14 2985
4135.74 3075
4136.35 3214
4136.96 3271
4137.56 3274
4138.17 3346
4138.78 3443
4139.39 3462
4139.99 3353
4140.60 3461
4141.21 3506
4141.82 3393
4142.42 3356
4143.03 3214
4143.64 3276
4144.25 3204
4144.85 3076
4145.46 3055
4146.07 2947
4146.68 2803
4147.28 2807
4147.89 2786
4148.50 2793
4149.11 2602
4149.72 2586
4150.32 2602
4150.93 2498
4151.54 2502
4152.15 2504
4152.76 2496
4153.37 2494
4153.97 2529
4154.58 2509
4155.19 2538
4155.80 2425
4156.41 2531
4157.02 2482
4157.62 2433
4158.23 2518
4158.84 2540
4159.45 2586
4160.06 2631
4160.67 2636
4161.28 2573
4161.89 2675
4162.49 2793
4163.10 2853
4163.71 2845
4164.32 2792
4164.93 2867
4165.54 3003
4166.15 3095
4166.76 2957
4167.37 2914
4167.98 2922
4168.59 2862
4169.20 2856
4169.81 2799
4170.42 2824
4171.02 2855
4171.63 2723
4172.24 2738
4172.85 2830
4173.46 2706
4174.07 2688
4174.68 2725
4175.29 2745
4175.90 2729
4176.51 2762
4177.12 2773
4177.73 2835
4178.34 2811
4178.95 2669
4179.56 2739
4180.17 2678
4180.78 2671
4181.39 2583
4182.00 2690
4182.61 2721
4183.23 2666
4183.84 2610
4184.45 2562
4185.06 2576
4185.67 2534
4186.28 2574
4186.89 2551
4187.50 2619
4188.11 2689
4188.72 2676
4189.33 2697
4189.94 2720
4190.55 2845
4191.17 3063
4191.78 3013
4192.39 3178
4193.00 3216
4193.61 3190
4194.22 3289
4194.83 3444
4195.44 3338
4196.06 3317
4196.67 3273
4197.28 3252
4197.89 3205
4198.50 3084
4199.11 3030
4199.72 2912
4200.34 2755
4200.95 2874
4201.56 2882
4202.17 2762
4202.78 2729
4203.40 2696
4204.01 2769
4204.62 2687
4205.23 2739
4205.84 2757
4206.46 2757
4207.07 2763
4207.68 2770
4208.29 2705
4208.90 2705
4209.52 2763
4210.13 2862
4210.74 2758
4211.35 2756
4211.97 2847
4212.58 2925
4213.19 2920
4213.80 2953
4214.42 2928
4215.03 2876
4215.64 3023
4216.26 3065
4216.87 3213
4217.48 3251
4218.09 3536
4218.71 3631
4219.32 3783
4219.93 3935
4220.55 4220
4221.16 4273
4221.77 4446
4222.39 4561
4223.00 4500
4223.61 4508
4224.23 4510
4224.84 4534
4225.45 4643
4226.07 4489
4226.68 4477
4227.30 4446
4227.91 4418
4228.52 4463
4229.14 4399
4229.75 4388
4230.36 4346
4230.98 4353
4231.59 4483
4232.21 4591
4232.82 4756
4233.43 5182
4234.05 5223
4234.66 5351
4235.28 5521
4235.89 5383
4236.51 5130
4237.12 4817
4237.73 4735
4238.35 4525
4238.96 4061
4239.58 3746
4240.19 3687
4240.81 3679
4241.42 3525
4242.04 3432
4242.65 3288
4243.27 3343
4243.88 3256
4244.50 3286
4245.11 3212
4245.73 3303
4246.34 3436
4246.96 3467
4247.57 3240
4248.19 3295
4248.80 3449
4249.42 3247
4250.03 3181
4250.65 3159
4251.26 3218
4251.88 3238
4252.49 3096
4253.11 3050
4253.72 3004
4254.34 2943
4254.96 2980
4255.57 2945
4256.19 2972
4256.80 2952
4257.42 2918
4258.03 2938
4258.65 2917
4259.27 2972
4259.88 2919
4260.50 2975
4261.12 2907
4261.73 2883
4262.35 2922
4262.96 2981
4263.58 3032
4264.20 2987
4264.81 2972
4265.43 3039
4266.05 3017
4266.66 3025
4267.28 3060
4267.90 3133
4268.51 3026
4269.13 2973
4269.75 2926
4270.36 2958
4270.98 3037
4271.60 3100
4272.21 2933
4272.83 2886
4273.45 2995
4274.06 3050
4274.68 2990
4275.30 3008
4275.92 3056
4276.53 3160
4277.15 3229
4277.77 3060
4278.38 3026
4279.00 2985
4279.62 2886
4280.24 2747
4280.85 2728
4281.47 2705
4282.09 2669
4282.71 2659
4283.32 2560
4283.94 2604
4284.56 2574
4285.18 2689
4285.80 2727
4286.41 2626
4287.03 2502
4287.65 2662
4288.27 2680
4288.89 2694
4289.50 2643
4290.12 2599
4290.74 2568
4291.36 2621
4291.98 2627
4292.60 2669
4293.21 2621
4293.83 2586
4294.45 2666
4295.07 2675
4295.69 2634
4296.31 2639
4296.93 2664
4297.54 2637
4298.16 2598
4298.78 2620
4299.40 2634
4300.02 2700
4300.64 2631
4301.26 2746
4301.88 2699
4302.50 2749
4303.12 2710
4303.73 2642
4304.35 2673
4304.97 2706
4305.59 2641
4306.21 2636
4306.83 2724
4307.45 2820
4308.07 2876
4308.69 2827
4309.31 2748
4309.93 2745
4310.55 2689
4311.17 2696
4311.79 2751
4312.41 2695
4313.03 2738
4313.65 2676
4314.27 2695
4314.89 2766
4315.51 2759
4316.13 2846
4316.75 2811
4317.37 2787
4317.99 2897
4318.61 2879
4319.23 2776
4319.85 2874
4320.47 2965
4321.09 3050
4321.71 3188
4322.33 3341
4322.95 3406
4323.57 3413
4324.19 3502
4324.81 3508
4325.43 3568
4326.05 3421
4326.68 3313
4327.30 3302
4327.92 3207
4328.54 3148
4329.16 3202
4329.78 3133
4330.40 3025
4331.02 3029
4331.64 3032
4332.26 3004
4332.89 3050
4333.51 3038
4334.13 3222
4334.75 3315
4335.37 3327
4335.99 3606
4336.61 3836
4337.24 3952
4337.86 4061
4338.48 4183
4339.10 4149
4339.72 4101
4340.34 3924
4340.97 3817
4341.59 3718
4342.21 3785
4342.83 3879
4343.45 4354
4344.08 4899
4344.70 5518
4345.32 6143
4345.94 6707
4346.57 7111
4347.19 7076
4347.81 6753
4348.43 6308
4349.05 5889
4349.68 5208
4350.30 4751
4350.92 4375
4351.54 3936
4352.17 3765
4352.79 3625
4353.41 3381
4354.04 3259
4354.66 3287
4355.28 3176
4355.90 3071
4356.53 3205
4357.15 3257
4357.77 3266
4358.40 3199
4359.02 3138
4359.64 3164
4360.27 3261
4360.89 3285
4361.51 3201
4362.14 3158
4362.76 3103
4363.38 3177
4364.01 3055
4364.63 3024
4365.25 3051
4365.88 2992
4366.50 2857
4367.12 2881
4367.75 2831
4368.37 2872
4369.00 2814
4369.62 2685
4370.24 2580
4370.87 2542
4371.49 2755
4372.12 2701
4372.74 2650
4373.36 2641
4373.99 2711
4374.61 2666
4375.24 2745
4375.86 2812
4376.49 2827
4377.11 2883
4377.73 2942
4378.36 3023
4378.98 2980
4379.61 2963
4380.23 2997
4380.86 2992
4381.48 2875
4382.11 2841
4382.73 2900
4383.36 2911
4383.98 2836
4384.61 2723
4385.23 2660
4385.86 2628
4386.48 2672
4387.11 2674
4387.73 2690
4388.36 2608
4388.98 2652
4389.61 2654
4390.23 2572
4390.86 2518
4391.48 2580
4392.11 2638
4392.74 2573
4393.36 2638
4393.99 2598
4394.61 2508
4395.24 2594
4395.86 2623
4396.49 2789
4397.12 2710
4397.74 2671
4398.37 2687
4398.99 2741
4399.62 2676
4400.25 2573
4400.87 2694
4401.50 2709
4402.12 2718
4402.75 2774
4403.38 2689
4404.00 2674
4404.63 2829
4405.26 2818
4405.88 2727
4406.51 2733
4407.14 2841
4407.76 2974
4408.39 2842
4409.02 2935
4409.64 2952
4410.27 2879
4410.90 2781
4411.52 2803
4412.15 2727
4412.78 2670
4413.40 2680
4414.03 2515
4414.66 2550
4415.29 2557
4415.91 2586
4416.54 2617
4417.17 2597
4417.79 2613
4418.42 2617
4419.05 2545
4419.68 2576
4420.30 2451
4420.93 2450
4421.56 2383
4422.19 2435
4422.81 2431
4423.44 2357
4424.07 2337
4424.70 2384
4425.33 2261
4425.95 2266
4426.58 2283
4427.21 2280
4427.84 2256
4428.47 2267
4429.09 2294
4429.72 2302
4430.35 2316
4430.98 2261
4431.61 2355
4432.23 2349
4432.86 2301
4433.49 2410
4434.12 2467
4434.75 2411
4435.38 2445
4436.01 2535
4436.63 2440
4437.26 2504
4437.89 2514
4438.52 2420
4439.15 2350
4439.78 2434
4440.41 2397
4441.04 2362
4441.67 2338
4442.29 2388
4442.92 2395
4443.55 2449
4444.18 2490
4444.81 2539
4445.44 2572
4446.07 2629
4446.70 2699
4447.33 2653
4447.96 2746
4448.59 2757
4449.22 2726
4449.85 2658
4450.48 2634
4451.11 2575
4451.74 2500
4452.37 2474
4453.00 2498
4453.63 2447
4454.26 2383
4454.89 2472
4455.52 2528
4456.15 2518
4456.78 2500
4457.41 2527
4458.04 2508
4458.67 2510
4459.30 2423
4459.93 2376
4460.56 2318
4461.19 2190
4461.82 2255
4462.45 2261
4463.08 2224
4463.71 2179
4464.34 2192
4464.97 2186
4465.60 2138
4466.23 2159
4466.86 2221
4467.49 2234
4468.12 2217
4468.76 2177
4469.39 2257
4470.02 2212
4470.65 2194
4471.28 2216
4471.91 2216
4472.54 2204
4473.17 2245
4473.80 2186
4474.44 2195
4475.07 2182
4475.70 2161
4476.33 2200
4476.96 2232
4477.59 2318
4478.22 2246
4478.86 2278
4479.49 2410
4480.12 2400
4480.75 2409
4481.38 2460
4482.02 2434
4482.65 2508
4483.28 2535
4483.91 2496
4484.54 2483
4485.18 2435
4485.81 2528
4486.44 2535
4487.07 2465
4487.70 2524
4488.34 2507
4488.97 2555
4489.60 2505
4490.23 2451
4490.87 2484
4491.50 2498
4492.13 2546
4492.76 2440
4493.40 2361
4494.03 2399
4494.66 2468
4495.30 2400
4495.93 2363
4496.56 2418
4497.19 2448
4497.83 2532
4498.46 2561
4499.09 2573
4499.73 2777
4500.36 2763
4500.99 2736
4501.63 2928
4502.26 2975
4502.89 2862
4503.53 2864
4504.16 2880
4504.79 2682
4505.43 2609
4506.06 2652
4506.69 2635
4507.33 2541
4507.96 2644
4508.59 2713
4509.23 2679
4509.86 2590
4510.50 2666
4511.13 2634
4511.76 2615
4512.40 2607
4513.03 2622
4513.67 2615
4514.30 2536
4514.93 2425
4515.57 2468
4516.20 2438
4516.84 2479
4517.47 2474
4518.11 2453
4518.74 2418
4519.37 2411
4520.01 2396
4520.64 2384
4521.28 2423
4521.91 2506
4522.55 2477
4523.18 2508
4523.82 2586
4524.45 2558
4525.09 2643
4525.72 2647
4526.36 2799
4526.99 2937
4527.63 3212
4528.26 3651
4528.90 4038
4529.53 4380
4530.17 4757
4530.80 5081
4531.44 5366
4532.07 5336
4532.71 5240
4533.34 4837
4533.98 4524
4534.62 4250
4535.25 3981
4535.89 3723
4536.52 3397
4537.16 3165
4537.79 2939
4538.43 2856
4539.07 2713
4539.70 2554
4540.34 2494
4540.97 2418
4541.61 2499
4542.25 2511
4542.88 2433
4543.52 2451
4544.15 2515
4544.79 2499
4545.43 2407
4546.06 2385
4546.70 2305
4547.34 2326
4547.97 2425
4548.61 2383
4549.25 2399
4549.88 2401
4550.52 2427
4551.16 2492
4551.79 2424
4552.43 2431
4553.07 2502
4553.70 2526
4554.34 2487
4554.98 2505
4555.61 2484
4556.25 2488
4556.89 2503
4557.53 2500
4558.16 2423
4558.80 2379
4559.44 2440
4560.07 2489
4560.71 2462
4561.35 2403
4561.99 2444
4562.62 2402
4563.26 2319
4563.90 2439
4564.54 2447
4565.18 2442
4565.81 2490
4566.45 2494
4567.09 2560
4567.73 2606
4568.36 2550
4569.00 2577
4569.64 2620
4570.28 2591
4570.92 2506
4571.55 2457
4572.19 2473
4572.83 2504
4573.47 2391
4574.11 2471
4574.75 2438
4575.38 2413
4576.02 2383
4576.66 2333
4577.30 2325
4577.94 2387
4578.58 2350
4579.22 2322
4579.85 2398
4580.49 2461
4581.13 2487
4581.77 2514
4582.41 2541
4583.05 2474
4583.69 2543
4584.33 2618
4584.97 2487
4585.61 2404
4586.24 2433
4586.88 2517
4587.52 2562
4588.16 2591
4588.80 2662
4589.44 2836
4590.08 2981
4590.72 3079
4591.36 3044
4592.00 3152
4592.64 3066
4593.28 3057
4593.92 2957
4594.56 2679
4595.20 2684
4595.84 2635
4596.48 2508
4597.12 2393
4597.76 2437
4598.40 2445
4599.04 2464
4599.68 2421
4600.32 2502
4600.96 2578
4601.60 2569
4602.24 2536
4602.88 2509
4603.52 2546
4604.16 2597
4604.80 2537
4605.44 2518
4606.08 2544
4606.72 2544
4607.36 2578
4608.00 2620
4608.64 2688
4609.28 2719
4609.93 2771
4610.57 2656
4611.21 2591
4611.85 2495
4612.49 2548
4613.13 2542
4613.77 2475
4614.41 2504
4615.05 2477
4615.69 2341
4616.34 2294
4616.98 2344
4617.62 2416
4618.26 2474
4618.90 2398
4619.54 2432
4620.18 2492
4620.83 2464
4621.47 2420
4622.11 2434
4622.75 2417
4623.39 2447
4624.03 2446
4624.68 2444
4625.32 2511
4625.96 2398
4626.60 2351
4627.24 2325
4627.89 2354
4628.53 2392
4629.17 2417
4629.81 2412
4630.45 2444
4631.10 2528
4631.74 2570
4632.38 2694
4633.02 2747
4633.67 2667
4634.31 2678
4634.95 2779
4635.59 2806
4636.24 2866
4636.88 2746
4637.52 2843
4638.17 2820
4638.81 2739
4639.45 2839
4640.09 2863
4640.74 2786
4641.38 2779
4642.02 2676
4642.67 2597
4643.31 2613
4643.95 2576
4644.60 2683
4645.24 2629
4645.88 2596
4646.53 2664
4647.17 2713
4647.81 2717
4648.46 2898
4649.10 2984
4649.74 3100
4650.39 3387
4651.03 3556
4651.67 3713
4652.32 3791
4652.96 3853
4653.61 3755
4654.25 3699
4654.89 3473
4655.54 3381
4656.18 3175
4656.83 2901
4657.47 2803
4658.11 2666
4658.76 2618
4659.40 2500
4660.05 2557
4660.69 2552
4661.33 2433
4661.98 2448
4662.62 2463
4663.27 2505
4663.91 2360
4664.56 2386
4665.20 2367
4665.85 2334
4666.49 2274
4667.14 2269
4667.78 2319
4668.43 2315
4669.07 2305
4669.72 2323
4670.36 2311
4671.01 2232
4671.65 2332
4672.30 2394
4672.94 2319
4673.59 2378
4674.23 2449
4674.88 2470
4675.52 2457
4676.17 2491
4676.81 2468
4677.46 2362
4678.10 2371
4678.75 2371
4679.40 2450
4680.04 2420
4680.69 2430
4681.33 2503
4681.98 2507
4682.62 2556
4683.27 2533
4683.92 2498
4684.56 2409
4685.21 2517
4685.85 2482
4686.50 2422
4687.15 2500
4687.79 2431
4688.44 2335
4689.09 2417
4689.73 2393
4690.38 2402
4691.02 2380
4691.67 2375
4692.32 2370
4692.96 2391
4693.61 2466
4694.26 2429
4694.90 2522
4695.55 2540
4696.20 2521
4696.84 2663
4697.49 2695
4698.14 2570
4698.78 2675
4699.43 2783
4700.08 2821
4700.73 2838
4701.37 2772
4702.02 2652
4702.67 2562
4703.31 2498
4703.96 2539
4704.61 2455
4705.26 2434
4705.90 2525
4706.55 2527
4707.20 2452
4707.85 2477
4708.49 2496
4709.14 2509
4709.79 2515
4710.44 2428
4711.09 2404
4711.73 2423
4712.38 2411
4713.03 2452
4713.68 2371
4714.33 2357
4714.97 2334
4715.62 2358
4716.27 2418
4716.92 2343
4717.57 2407
4718.21 2404
4718.86 2458
4719.51 2563
4720.16 2585
4720.81 2526
4721.46 2633
4722.11 2659
4722.75 2623
4723.40 2628
4724.05 2571
4724.70 2562
4725.35 2587
4726.00 2604
4726.65 2715
4727.30 2690
4727.94 2643
4728.59 2660
4729.24 2600
4729.89 2527
4730.54 2445
4731.19 2425
4731.84 2306
4732.49 2351
4733.14 2466
4733.79 2493
4734.44 2432
4735.09 2419
4735.74 2358
4736.38 2403
4737.03 2478
4737.68 2446
4738.33 2499
4738.98 2444
4739.63 2553
4740.28 2542
4740.93 2574
4741.58 2499
4742.23 2508
4742.88 2535
4743.53 2399
4744.18 2449
4744.83 2595
4745.48 2529
4746.13 2565
4746.78 2522
4747.43 2601
4748.08 2732
4748.73 2677
4749.39 2749
4750.04 2787
4750.69 2855
4751.34 2961
4751.99 3043
4752.64 3041
4753.29 2949
4753.94 2926
4754.59 2903
4755.24 2908
4755.89 2821
4756.54 2735
4757.19 2651
4757.84 2585
4758.50 2532
4759.15 2587
4759.80 2627
4760.45 2595
4761.10 2554
4761.75 2510
4762.40 2561
4763.05 2604
4763.71 2681
4764.36 2737
4765.01 2943
4765.66 3092
4766.31 3180
4766.96 3225
4767.62 3267
4768.27 3170
4768.92 3153
4769.57 2854
4770.22 2824
4770.87 2755
4771.53 2596
4772.18 2530
4772.83 2512
4773.48 2468
4774.13 2455
4774.79 2558
4775.44 2520
4776.09 2516
4776.74 2533
4777.40 2541
4778.05 2564
4778.70 2651
4779.35 2597
4780.01 2598
4780.66 2696
4781.31 2651
4781.96 2676
4782.62 2691
4783.27 2603
4783.92 2564
4784.57 2519
4785.23 2448
4785.88 2568
4786.53 2544
4787.19 2459
4787.84 2536
4788.49 2581
4789.15 2571
4789.80 2503
4790.45 2585
4791.11 2539
4791.76 2545
4792.41 2521
4793.07 2527
4793.72 2544
4794.37 2488
4795.03 2495
4795.68 2458
4796.33 2371
4796.99 2389
4797.64 2358
4798.29 2432
4798.95 2473
4799.60 2383
4800.26 2362
4800.91 2427
4801.56 2457
4802.22 2427
4802.87 2355
4803.53 2408
4804.18 2507
4804.83 2487
4805.49 2490
4806.14 2495
4806.80 2443
4807.45 2403
4808.11 2380
4808.76 2434
4809.42 2559
4810.07 2441
4810.72 2429
4811.38 2469
4812.03 2430
4812.69 2473
4813.34 2450
4814.00 2595
4814.65 2573
4815.31 2551
4815.96 2554
4816.62 2663
4817.27 2711
4817.93 2762
4818.58 2795
4819.24 2771
4819.89 2874
4820.55 2929
4821.20 2812
4821.86 2882
4822.52 2862
4823.17 2878
4823.83 2911
4824.48 3077
4825.14 3166
4825.79 3024
4826.45 3038
4827.10 3145
4827.76 3029
4828.42 2951
4829.07 2911
4829.73 2926
4830.38 2876
4831.04 2889
4831.70 2975
4832.35 3012
4833.01 3138
4833.66 3153
4834.32 3298
4834.98 3560
4835.63 3585
4836.29 3792
4836.95 3925
4837.60 3959
4838.26 4020
4838.92 4010
4839.57 3907
4840.23 3705
4840.89 3518
4841.54 3499
4842.20 3443
4842.86 3344
4843.51 3221
4844.17 3100
4844.83 3138
4845.48 3193
4846.14 3216
4846.80 3372
4847.45 3420
4848.11 3523
4848.77 3616
4849.43 3632
4850.08 3761
4850.74 3712
4851.40 3728
4852.06 3668
4852.71 3714
4853.37 3643
4854.03 3701
4854.69 3654
4855.34 3706
4856.00 3856
4856.66 4068
4857.32 4216
4857.97 4342
4858.63 4416
4859.29 4448
4859.95 4374
4860.61 4213
4861.26 4020
4861.92 3859
4862.58 3913
4863.24 3774
4863.90 3889
4864.55 3875
4865.21 3901
4865.87 3940
4866.53 4024
4867.19 3938
4867.85 3926
4868.51 3916
4869.16 3865
4869.82 3721
4870.48 3630
4871.14 3635
4871.80 3525
4872.46 3545
4873.12 3409
4873.78 3559
4874.43 3399
4875.09 3337
4875.75 3438
4876.41 3460
4877.07 3381
4877.73 3398
4878.39 3470
4879.05 3322
4879.71 3375
4880.37 3354
4881.03 3315
4881.69 3187
4882.34 3160
4883.00 3074
4883.66 2979
4884.32 2996
4884.98 2976
4885.64 2997
4886.30 3025
4886.96 3057
4887.62 3060
4888.28 3128
4888.94 3296
4889.60 3410
4890.26 3511
4890.92 3426
4891.58 3427
4892.24 3409
4892.90 3436
4893.56 3264
4894.22 3176
4894.88 3010
4895.54 2918
4896.20 3048
4896.86 2942
4897.52 3001
4898.19 2969
4898.85 2966
4899.51 3059
4900.17 2983
4900.83 3030
4901.49 2941
4902.15 2903
4902.81 2856
4903.47 2848
4904.13 2883
4904.79 2809
4905.45 2750
4906.12 2646
4906.78 2712
4907.44 2670
4908.10 2683
4908.76 2633
4909.42 2523
4910.08 2544
4910.74 2587
4911.41 2567
4912.07 2507
4912.73 2600
4913.39 2548
4914.05 2504
4914.71 2511
4915.38 2319
4916.04 2376
4916.70 2387
4917.36 2485
4918.02 2488
4918.68 2328
4919.35 2517
4920.01 2440
4920.67 2404
4921.33 2336
4921.99 2388
4922.66 2298
4923.32 2304
4923.98 2247
4924.64 2339
4925.31 2258
4925.97 2273
4926.63 2290
4927.29 2308
4927.96 2351
4928.62 2390
4929.28 2413
4929.94 2507
4930.61 2592
4931.27 2556
4931.93 2546
4932.59 2551
4933.26 2542
4933.92 2437
4934.58 2519
4935.25 2507
4935.91 2355
4936.57 2388
4937.24 2366
4937.90 2347
4938.56 2378
4939.23 2357
4939.89 2386
4940.55 2387
4941.22 2465
4941.88 2379
4942.54 2321
4943.21 2280
4943.87 2237
4944.53 2323
4945.20 2312
4945.86 2227
4946.52 2299
4947.19 2263
4947.85 2259
4948.52 2215
4949.18 2216
4949.84 2221
4950.51 2257
4951.17 2168
4951.84 2193
4952.50 2178
4953.17 2249
4953.83 2219
4954.49 2199
4955.16 2311
4955.82 2264
4956.49 2247
4957.15 2280
4957.82 2204
4958.48 2223
4959.15 2263
4959.81 2238
4960.47 2397
4961.14 2294
4961.80 2271
4962.47 2455
4963.13 2515
4963.80 2487
4964.46 2495
4965.13 2523
4965.79 2617
4966.46 2555
4967.12 2418
4967.79 2373
4968.45 2348
4969.12 2327
4969.79 2292
4970.45 2279
4971.12 2246
4971.78 2346
4972.45 2388
4973.11 2324
4973.78 2277
4974.44 2335
4975.11 2257
4975.78 2345
4976.44 2331
4977.11 2267
4977.77 2261
4978.44 2292
4979.11 2331
4979.77 2326
4980.44 2214
4981.10 2203
4981.77 2345
4982.44 2344
4983.10 2327
4983.77 2370
4984.43 2382
4985.10 2397
4985.77 2395
4986.43 2417
4987.10 2383
4987.77 2315
4988.43 2278
4989.10 2240
4989.77 2296
4990.43 2210
4991.10 2203
4991.77 2241
4992.43 2245
4993.10 2177
4993.77 2135
4994.43 2167
4995.10 2154
4995.77 2116
4996.44 2141
4997.10 2099
4997.77 2048
4998.44 2003
4999.10 2063
4999.77 2146
5000.44 2103
5001.11 2110
5001.77 2169
5002.44 2172
5003.11 2241
5003.78 2181
5004.44 2194
5005.11 2214
5005.78 2342
5006.45 2324
5007.12 2263
5007.78 2377
5008.45 2348
5009.12 2353
5009.79 2337
5010.46 2285
5011.12 2284
5011.79 2376
5012.46 2384
5013.13 2359
5013.80 2278
5014.47 2312
5015.13 2382
5015.80 2279
5016.47 2421
5017.14 2474
5017.81 2564
5018.48 2654
5019.14 2885
5019.81 3170
5020.48 3412
5021.15 3784
5021.82 3777
5022.49 4033
5023.16 4076
5023.83 3946
5024.50 3873
5025.16 3764
5025.83 3578
5026.50 3244
5027.17 3039
5027.84 2747
5028.51 2592
5029.18 2549
5029.85 2472
5030.52 2405
5031.19 2303
5031.86 2198
5032.53 2187
5033.20 2139
5033.87 2208
5034.54 2143
5035.21 2194
5035.88 2174
5036.54 2206
5037.21 2220
5037.88 2107
5038.55 2138
5039.22 2085
5039.89 2109
5040.56 2073
5041.23 2041
5041.90 2047
5042.58 2061
5043.25 2225
5043.92 2243
5044.59 2169
5045.26 2187
5045.93 2139
5046.60 2148
5047.27 2153
5047.94 2120
5048.61 2217
5049.28 2177
5049.95 2099
5050.62 2128
5051.29 2140
5051.96 2189
5052.63 2177
5053.30 2144
5053.98 2171
5054.65 2122
5055.32 2119
5055.99 2072
5056.66 2238
5057.33 2213
5058.00 2181
5058.67 2226
5059.34 2196
5060.02 2231
5060.69 2255
5061.36 2243
5062.03 2192
5062.70 2283
5063.37 2274
5064.04 2292
5064.72 2257
5065.39 2135
5066.06 2115
5066.73 2091
5067.40 2113
5068.08 2089
5068.75 2091
5069.42 2045
5070.09 2050
5070.76 2142
5071.44 2133
5072.11 2103
5072.78 2083
5073.45 2140
5074.12 2169
5074.80 2231
5075.47 2278
5076.14 2304
5076.81 2297
5077.49 2294
5078.16 2475
5078.83 2431
5079.50 2479
5080.18 2430
5080.85 2346
5081.52 2205
5082.20 2280
5082.87 2348
5083.54 2173
5084.21 2228
5084.89 2248
5085.56 2215
5086.23 2217
5086.91 2293
5087.58 2443
5088.25 2446
5088.93 2511
5089.60 2676
5090.27 2670
5090.95 2680
5091.62 2706
5092.29 2660
5092.97 2667
5093.64 2588
5094.31 2497
5094.99 2426
5095.66 2447
5096.34 2339
5097.01 2279
5097.68 2370
5098.36 2282
5099.03 2229
5099.70 2188
5100.38 2212
5101.05 2279
5101.73 2407
5102.40 2362
5103.08 2500
5103.75 2446
5104.42 2496
5105.10 2628
5105.77 2595
5106.45 2581
5107.12 2431
5107.80 2338
5108.47 2340
5109.15 2260
5109.82 2258
5110.49 2191
5111.17 2274
5111.84 2120
5112.52 2198
5113.19 2158
5113.87 2061
5114.54 2152
5115.22 2217
5115.89 2228
5116.57 2357
5117.24 2433
5117.92 2446
5118.59 2522
5119.27 2565
5119.94 2516
5120.62 2470
5121.30 2419
5121.97 2392
5122.65 2411
5123.32 2455
5124.00 2350
5124.67 2241
5125.35 2249
5126.02 2294
5126.70 2255
5127.38 2186
5128.05 2189
5128.73 2247
5129.40 2332
5130.08 2256
5130.76 2328
5131.43 2350
5132.11 2266
5132.78 2314
5133.46 2329
5134.14 2352
5134.81 2278
5135.49 2282
5136.17 2273
5136.84 2332
5137.52 2291
5138.20 2303
5138.87 2292
5139.55 2339
5140.22 2291
5140.90 2246
5141.58 2210
5142.26 2182
5142.93 2196
5143.61 2177
5144.29 2148
5144.96 2126
5145.64 2144
5146.32 2117
5146.99 2033
5147.67 2027
5148.35 2072
5149.03 2100
5149.70 2125
5150.38 2199
5151.06 2116
5151.73 2068
5152.41 2108
5153.09 2074
5153.77 2074
5154.44 2076
5155.12 2037
5155.80 2047
5156.48 2008
5157.16 1959
5157.83 1944
5158.51 1926
5159.19 1941
5159.87 1994
5160.55 1952
5161.22 1959
5161.90 1985
5162.58 2000
5163.26 2007
5163.94 2114
5164.61 2064
5165.29 2098
5165.97 2145
5166.65 2140
5167.33 2241
5168.01 2194
5168.68 2218
5169.36 2168
5170.04 2044
5170.72 2078
5171.40 2044
5172.08 1971
5172.76 1939
5173.44 2013
5174.11 1969
5174.79 2041
5175.47 2065
5176.15 2018
5176.83 2137
5177.51 2168
5178.19 2155
5178.87 2015
5179.55 2090
5180.23 1985
5180.91 1941
5181.58 2054
5182.26 2102
5182.94 2049
5183.62 2036
5184.30 2011
5184.98 2079
5185.66 2091
5186.34 2004
5187.02 1962
5187.70 1941
5188.38 1997
5189.06 1953
5189.74 1968
5190.42 2025
5191.10 1944
5191.78 1936
5192.46 1949
5193.14 2097
5193.82 1993
5194.50 1962
5195.18 2005
5195.86 2034
5196.54 2033
5197.22 1997
5197.90 1944
5198.58 1951
5199.26 1987
5199.94 2009
5200.63 1994
5201.31 2055
5201.99 1965
5202.67 1996
5203.35 2077
5204.03 2076
5204.71 2071
5205.39 2099
5206.07 2161
5206.75 2218
5207.43 2179
5208.11 2228
5208.80 2213
5209.48 2238
5210.16 2252
5210.84 2374
5211.52 2385
5212.20 2244
5212.88 2187
5213.57 2240
5214.25 2311
5214.93 2265
5215.61 2237
5216.29 2337
5216.97 2302
5217.66 2311
5218.34 2332
5219.02 2381
5219.70 2267
5220.38 2294
5221.06 2303
5221.75 2340
5222.43 2277
5223.11 2353
5223.79 2473
5224.47 2264
5225.16 2319
5225.84 2184
5226.52 2221
5227.20 2174
5227.89 2172
5228.57 2097
5229.25 2153
5229.93 2145
5230.62 2137
5231.30 2164
5231.98 2148
5232.66 2191
5233.35 2086
5234.03 2160
5234.71 2235
5235.40 2165
5236.08 2284
5236.76 2286
5237.44 2305
5238.13 2383
5238.81 2361
5239.49 2430
5240.18 2269
5240.86 2308
5241.54 2325
5242.23 2237
5242.91 2159
5243.59 2221
5244.28 2169
5244.96 2136
5245.64 2112
5246.33 2130
5247.01 2046
5247.70 2097
5248.38 2089
5249.06 2160
5249.75 2228
5250.43 2177
5251.11 2208
5251.80 2268
5252.48 2263
5253.17 2186
5253.85 2225
5254.53 2277
5255.22 2160
5255.90 2136
5256.59 2110
5257.27 2158
5257.96 2123
5258.64 2188
5259.32 2228
5260.01 2212
5260.69 2274
5261.38 2391
5262.06 2415
5262.75 2392
5263.43 2345
5264.12 2410
5264.80 2338
5265.49 2332
5266.17 2372
5266.86 2279
5267.54 2241
5268.23 2171
5268.91 2150
5269.60 2233
5270.28 2262
5270.97 2204
5271.65 2204
5272.34 2288
5273.02 2248
5273.71 2255
5274.39 2237
5275.08 2191
5275.76 2223
5276.45 2236
5277.14 2223
5277.82 2323
5278.51 2299
5279.19 2384
5279.88 2499
5280.56 2642
5281.25 2671
5281.94 2613
5282.62 2647
5283.31 2595
5283.99 2484
5284.68 2396
5285.37 2402
5286.05 2390
5286.74 2332
5287.43 2298
5288.11 2248
5288.80 2225
5289.48 2188
5290.17 2232
5290.86 2289
5291.54 2273
5292.23 2259
5292.92 2266
5293.60 2328
5294.29 2269
5294.98 2231
5295.66 2276
5296.35 2276
5297.04 2258
5297.72 2309
5298.41 2336
5299.10 2286
5299.79 2353
5300.47 2343
5301.16 2382
5301.85 2464
5302.53 2533
5303.22 2497
5303.91 2377
5304.60 2313
5305.28 2296
5305.97 2388
5306.66 2354
5307.35 2272
5308.03 2342
5308.72 2352
5309.41 2334
5310.10 2429
5310.78 2495
5311.47 2482
5312.16 2455
5312.85 2450
5313.54 2379
5314.22 2318
5314.91 2410
5315.60 2325
5316.29 2401
5316.98 2430
5317.66 2391
5318.35 2489
5319.04 2555
5319.73 2680
5320.42 2721
5321.11 2714
5321.80 2680
5322.48 2563
5323.17 2644
5323.86 2574
5324.55 2467
5325.24 2495
5325.93 2466
5326.62 2329
5327.30 2391
5327.99 2340
5328.68 2365
5329.37 2331
5330.06 2444
5330.75 2484
5331.44 2422
5332.13 2445
5332.82 2559
5333.51 2583
5334.20 2544
5334.88 2544
5335.57 2639
5336.26 2585
5336.95 2591
5337.64 2507
5338.33 2464
5339.02 2531
5339.71 2617
5340.40 2655
5341.09 2721
5341.78 2747
5342.47 2734
5343.16 2822
5343.85 2880
5344.54 2856
5345.23 2986
5345.92 2965
5346.61 3007
5347.30 3268
5347.99 3680
5348.68 3964
5349.37 4383
5350.06 4567
5350.75 4780
5351.44 4802
5352.13 4895
5352.82 4669
5353.51 4452
5354.20 4012
5354.90 3714
5355.59 3397
5356.28 3097
5356.97 2880
5357.66 2776
5358.35 2584
5359.04 2527
5359.73 2502
5360.42 2421
5361.11 2332
5361.80 2334
5362.49 2413
5363.19 2328
5363.88 2194
5364.57 2232
5365.26 2309
5365.95 2276
5366.64 2251
5367.33 2185
5368.03 2217
5368.72 2167
5369.41 2130
5370.10 2130
5370.79 2096
5371.48 2108
5372.18 2088
5372.87 2080
5373.56 2028
5374.25 2076
5374.94 2104
5375.63 2161
5376.33 2142
5377.02 2200
5377.71 2208
5378.40 2271
5379.10 2247
5379.79 2217
5380.48 2328
5381.17 2247
5381.86 2223
5382.56 2178
5383.25 2171
5383.94 2158
5384.63 2222
5385.33 2153
5386.02 2207
5386.71 2284
5387.40 2377
5388.10 2406
5388.79 2374
5389.48 2507
5390.18 2512
5390.87 2437
5391.56 2552
5392.26 2448
5392.95 2440
5393.64 2357
5394.33 2333
5395.03 2313
5395.72 2255
5396.41 2262
5397.11 2168
5397.80 2162
5398.49 2149
5399.19 2231
5399.88 2258
5400.58 2177
5401.27 2139
5401.96 2150
5402.66 2219
5403.35 2227
5404.04 2174
5404.74 2126
5405.43 2202
5406.13 2243
5406.82 2245
5407.51 2130
5408.21 2128
5408.90 2194
5409.60 2122
5410.29 2134
5410.98 2149
5411.68 2183
5412.37 2167
5413.07 2134
5413.76 2140
5414.46 2246
5415.15 2217
5415.84 2155
5416.54 2218
5417.23 2196
5417.93 2146
5418.62 2150
5419.32 2152
5420.01 2279
5420.71 2221
5421.40 2232
5422.10 2283
5422.79 2288
5423.49 2298
5424.18 2245
5424.88 2219
5425.57 2180
5426.27 2209
5426.96 2238
5427.66 2215
5428.35 2192
5429.05 2122
5429.74 2142
5430.44 2202
5431.14 2138
5431.83 2174
5432.53 2243
5433.22 2252
5433.92 2324
5434.61 2357
5435.31 2311
5436.01 2306
5436.70 2406
5437.40 2430
5438.09 2492
5438.79 2430
5439.49 2414
5440.18 2371
5440.88 2456
5441.57 2306
5442.27 2408
5442.97 2493
5443.66 2473
5444.36 2533
5445.06 2615
5445.75 2724
5446.45 2777
5447.15 2857
5447.84 2916
5448.54 2982
5449.24 2928
5449.93 2911
5450.63 2834
5451.33 2831
5452.02 2670
5452.72 2654
5453.42 2589
5454.11 2532
5454.81 2511
5455.51 2509
5456.20 2465
5456.90 2425
5457.60 2553
5458.30 2513
5458.99 2527
5459.69 2543
5460.39 2547
5461.09 2657
5461.78 2661
5462.48 2695
5463.18 2659
5463.88 2672
5464.57 2635
5465.27 2555
5465.97 2681
5466.67 2763
5467.36 2781
5468.06 2687
5468.76 2689
5469.46 2726
5470.16 2667
5470.85 2766
5471.55 2932
5472.25 2827
5472.95 2980
5473.65 3056
5474.35 3012
5475.04 3047
5475.74 2995
5476.44 3148
5477.14 3134
5477.84 3397
5478.54 3680
5479.23 3833
5479.93 3922
5480.63 4124
5481.33 4274
5482.03 4233
5482.73 4011
5483.43 3749
5484.13 3657
5484.83 3561
5485.52 3328
5486.22 3290
5486.92 3228
5487.62 3309
5488.32 3370
5489.02 3277
5489.72 3216
5490.42 3330
5491.12 3403
5491.82 3419
5492.52 3438
5493.22 3453
5493.92 3531
5494.62 3674
5495.31 3722
5496.01 3733
5496.71 3801
5497.41 3924
5498.11 4285
5498.81 4815
5499.51 5460
5500.21 6085
5500.91 6299
5501.61 6272
5502.31 6434
5503.01 6078
5503.71 5481
5504.41 4979
5505.11 4511
5505.81 4301
5506.51 3811
5507.22 3588
5507.92 3447
5508.62 3537
5509.32 3507
5510.02 3407
5510.72 3279
5511.42 3273
5512.12 3239
5512.82 3355
5513.52 3225
5514.22 3227
5514.92 3289
5515.62 3092
5516.32 3116
5517.03 3078
5517.73 3010
5518.43 3033
5519.13 3033
5519.83 3017
5520.53 3052
5521.23 2956
5521.93 2907
5522.63 2898
5523.34 2825
5524.04 2809
5524.74 2687
5525.44 2656
5526.14 2618
5526.84 2529
5527.55 2532
5528.25 2527
5528.95 2514
5529.65 2516
5530.35 2457
5531.05 2442
5531.76 2473
5532.46 2448
5533.16 2400
5533.86 2491
5534.56 2449
5535.27 2418
5535.97 2402
5536.67 2446
5537.37 2438
5538.08 2351
5538.78 2361
5539.48 2311
5540.18 2334
5540.89 2296
5541.59 2317
5542.29 2250
5542.99 2351
5543.70 2357
5544.40 2406
5545.10 2465
5545.80 2489
5546.51 2431
5547.21 2560
5547.91 2554
5548.62 2519
5549.32 2449
5550.02 2372
5550.73 2487
5551.43 2469
5552.13 2371
5552.84 2332
5553.54 2257
5554.24 2222
5554.95 2226
5555.65 2257
5556.35 2245
5557.06 2272
5557.76 2201
5558.46 2238
5559.17 2265
5559.87 2360
5560.57 2239
5561.28 2313
5561.98 2349
5562.69 2372
5563.39 2414
5564.09 2437
5564.80 2387
5565.50 2306
5566.21 2324
5566.91 2446
5567.61 2435
5568.32 2340
5569.02 2306
5569.73 2305
5570.43 2306
5571.14 2343
5571.84 2332
5572.54 2426
5573.25 2375
5573.95 2352
5574.66 2307
5575.36 2352
5576.07 2427
5576.77 2465
5577.48 2440
5578.18 2351
5578.89 2403
5579.59 2349
5580.30 2274
5581.00 2251
5581.71 2310
5582.41 2301
5583.12 2216
5583.82 2174
5584.53 2187
5585.23 2126
5585.94 2112
5586.64 2185
5587.35 2173
5588.06 2178
5588.76 2134
5589.47 2107
5590.17 2144
5590.88 2140
5591.58 2095
5592.29 2093
5592.99 2094
5593.70 2066
5594.41 2084
5595.11 1986
5595.82 2103
5596.52 2096
5597.23 1991
5597.94 1941
5598.64 2052
5599.35 2034
5600.06 1981
5600.76 2072
5601.47 2095
5602.17 2070
5602.88 2016
5603.59 2026
5604.29 2074
5605.00 2080
5605.71 2061
5606.41 2064
5607.12 2068
5607.83 2011
5608.53 2057
5609.24 2043
5609.95 2040
5610.65 1990
5611.36 2011
5612.07 2100
5612.78 2080
5613.48 2059
5614.19 2036
5614.90 1990
5615.60 2050
5616.31 1971
5617.02 2046
5617.73 2046
5618.43 2052
5619.14 1993
5619.85 1947
5620.56 1943
5621.26 2019
5621.97 2068
5622.68 2129
5623.39 2075
5624.09 2026
5624.80 2039
5625.51 2120
5626.22 2171
5626.93 2234
5627.63 2163
5628.34 2139
5629.05 2139
5629.76 2121
5630.47 2123
5631.17 2181
5631.88 2208
5632.59 2187
5633.30 2239
5634.01 2250
5634.72 2155
5635.42 2142
5636.13 2142
5636.84 2223
5637.55 2207
5638.26 2233
5638.97 2318
5639.68 2401
5640.39 2380
5641.09 2473
5641.80 2436
5642.51 2388
5643.22 2361
5643.93 2339
5644.64 2336
5645.35 2237
5646.06 2189
5646.77 2221
5647.48 2209
5648.19 2215
5648.89 2170
5649.60 2229
5650.31 2227
5651.02 2156
5651.73 2137
5652.44 2187
5653.15 2208
5653.86 2249
5654.57 2294
5655.28 2244
5655.99 2303
5656.70 2414
5657.41 2461
5658.12 2555
5658.83 2464
5659.54 2485
5660.25 2470
5660.96 2418
5661.67 2317
5662.38 2282
5663.09 2288
5663.80 2201
5664.51 2250
5665.22 2202
5665.93 2171
5666.64 2210
5667.35 2258
5668.06 2221
5668.77 2235
5669.48 2302
5670.19 2328
5670.91 2410
5671.62 2344
5672.33 2404
5673.04 2335
5673.75 2387
5674.46 2182
5675.17 2169
5675.88 2174
5676.59 2150
5677.30 2130
5678.01 2140
5678.73 2182
5679.44 2182
5680.15 2148
5680.86 2238
5681.57 2255
5682.28 2252
5682.99 2270
5683.71 2192
5684.42 2247
5685.13 2259
5685.84 2177
5686.55 2148
5687.26 2159
5687.98 2199
5688.69 2188
5689.40 2197
5690.11 2207
5690.82 2180
5691.54 2163
5692.25 2120
5692.96 2124
5693.67 2048
5694.38 2087
5695.10 2049
5695.81 2056
5696.52 2042
5697.23 1966
5697.95 2033
5698.66 1940
5699.37 2035
5700.08 1969
5700.80 2059
5701.51 2093
5702.22 2063
5702.93 2069
5703.65 1969
5704.36 2061
5705.07 2072
5705.78 2058
5706.50 2028
5707.21 2055
5707.92 2085
5708.64 2064
5709.35 2028
5710.06 2054
5710.78 2114
5711.49 2060
5712.20 1975
5712.92 2083
5713.63 2019
5714.34 2056
5715.06 2011
5715.77 2064
5716.48 2086
5717.20 2026
5717.91 2020
5718.62 2122
5719.34 2117
5720.05 2024
5720.77 2089
5721.48 2113
5722.19 2095
5722.91 2155
5723.62 2175
5724.33 2250
5725.05 2318
5725.76 2472
5726.48 2570
5727.19 2583
5727.91 2689
5728.62 2758
5729.33 2707
5730.05 2656
5730.76 2644
5731.48 2549
5732.19 2448
5732.91 2445
5733.62 2383
5734.34 2438
5735.05 2294
5735.77 2233
5736.48 2227
5737.20 2215
5737.91 2231
5738.63 2135
5739.34 2233
5740.06 2237
5740.77 2196
5741.49 2167
5742.20 2114
5742.92 2102
5743.63 2093
5744.35 2082
5745.06 2073
5745.78 2185
5746.49 2147
5747.21 2161
5747.92 2198
5748.64 2277
5749.35 2247
5750.07 2205
5750.79 2285
5751.50 2361
5752.22 2458
5752.93 2556
5753.65 2613
5754.36 2643
5755.08 2651
5755.80 2654
5756.51 2683
5757.23 2699
5757.95 2649
5758.66 2632
5759.38 2367
5760.09 2353
5760.81 2419
5761.53 2291
5762.24 2247
5762.96 2319
5763.68 2265
5764.39 2280
5765.11 2353
5765.83 2325
5766.54 2279
5767.26 2300
5767.98 2381
5768.69 2401
5769.41 2447
5770.13 2395
5770.84 2438
5771.56 2452
5772.28 2398
5772.99 2465
5773.71 2404
5774.43 2513
5775.15 2451
5775.86 2465
5776.58 2442
5777.30 2513
5778.01 2540
5778.73 2711
5779.45 2710
5780.17 2665
5780.88 2734
5781.60 2625
5782.32 2623
5783.04 2684
5783.76 2678
5784.47 2638
5785.19 2623
5785.91 2670
5786.63 2602
5787.34 2712
5788.06 2823
5788.78 2957
5789.50 2911
5790.22 3090
5790.94 3147
5791.65 3262
5792.37 3275
5793.09 3294
5793.81 3338
5794.53 3523
5795.25 3612
5795.96 3725
5796.68 4031
5797.40 4542
5798.12 5200
5798.84 6184
5799.56 7468
5800.28 8418
5800.99 8912
5801.71 9036
5802.43 8590
5803.15 7700
5803.87 7000
5804.59 6062
5805.31 5315
5806.03 4921
5806.75 4442
5807.47 4154
5808.18 4113
5808.90 4031
5809.62 3950
5810.34 3635
5811.06 3673
5811.78 3634
5812.50 3642
5813.22 3814
5813.94 3751
5814.66 3711
5815.38 3731
5816.10 3757
5816.82 3758
5817.54 3652
5818.26 3518
5818.98 3531
5819.70 3492
5820.42 3390
5821.14 3306
5821.86 3184
5822.58 3179
5823.30 3018
5824.02 3048
5824.74 2940
5825.46 2985
5826.18 2952
5826.90 2904
5827.62 2894
5828.34 2860
5829.06 2792
5829.78 2741
5830.50 2718
5831.22 2722
5831.95 2773
5832.67 2752
5833.39 2666
5834.11 2655
5834.83 2616
5835.55 2665
5836.27 2681
5836.99 2700
5837.71 2637
5838.43 2741
5839.15 2718
5839.88 2700
5840.60 2685
5841.32 2652
5842.04 2610
5842.76 2582
5843.48 2509
5844.20 2517
5844.93 2498
5845.65 2407
5846.37 2483
5847.09 2556
5847.81 2483
5848.53 2397
5849.26 2455
5849.98 2457
5850.70 2454
5851.42 2426
5852.14 2469
5852.87 2550
5853.59 2555
5854.31 2511
5855.03 2558
5855.75 2511
5856.48 2527
5857.20 2491
5857.92 2488
5858.64 2453
5859.37 2479
5860.09 2477
5860.81 2449
5861.53 2524
5862.26 2552
5862.98 2555
5863.70 2490
5864.42 2460
5865.15 2496
5865.87 2490
5866.59 2476
5867.31 2414
5868.04 2363
5868.76 2443
5869.48 2375
5870.21 2351
5870.93 2457
5871.65 2453
5872.38 2523
5873.10 2504
5873.82 2467
5874.55 2383
5875.27 2480
5875.99 2533
5876.72 2483
5877.44 2586
5878.16 2540
5878.89 2540
5879.61 2603
5880.33 2546
5881.06 2482
5881.78 2592
5882.51 2660
5883.23 2709
5883.95 2707
5884.68 2725
5885.40 2713
5886.13 2671
5886.85 2671
5887.57 2571
5888.30 2597
5889.02 2548
5889.75 2510
5890.47 2449
5891.20 2414
5891.92 2411
5892.64 2385
5893.37 2424
5894.09 2467
5894.82 2537
5895.54 2515
5896.27 2410
5896.99 2470
5897.72 2487
5898.44 2464
5899.17 2440
5899.89 2442
5900.62 2490
5901.34 2549
5902.07 2540
5902.79 2558
5903.52 2561
5904.24 2592
5904.97 2497
5905.69 2568
5906.42 2610
5907.14 2585
5907.87 2591
5908.59 2616
5909.32 2629
5910.04 2612
5910.77 2653
5911.50 2662
5912.22 2654
5912.95 2659
5913.67 2703
5914.40 2809
5915.12 2692
5915.85 2686
5916.58 2720
5917.30 2762
5918.03 2730
5918.75 2793
5919.48 2789
5920.21 2755
5920.93 2734
5921.66 2750
5922.39 2735
5923.11 2782
5923.84 2756
5924.56 2792
5925.29 2900
5926.02 2907
5926.74 2982
5927.47 2909
5928.20 2983
5928.92 2913
5929.65 2934
5930.38 3062
5931.10 3125
5931.83 3054
5932.56 3142
5933.28 3203
5934.01 3337
5934.74 3302
5935.47 3483
5936.19 3481
5936.92 3526
5937.65 3563
5938.37 3566
5939.10 3531
5939.83 3588
5940.56 3661
5941.28 3659
5942.01 3744
5942.74 3757
5943.47 3809
5944.19 3727
5944.92 3738
5945.65 3812
5946.38 3812
5947.11 3936
5947.83 4023
5948.56 4103
5949.29 4167
5950.02 4383
5950.74 4580
5951.47 4694
5952.20 4793
5952.93 4955
5953.66 4924
5954.39 5005
5955.11 4948
5955.84 4902
5956.57 4868
5957.30 4749
5958.03 4687
5958.76 4744
5959.48 4891
5960.21 4922
5960.94 4942
5961.67 4879
5962.40 4892
5963.13 5087
5963.86 5258
5964.59 5474
5965.31 5847
5966.04 6328
5966.77 6735
5967.50 6776
5968.23 6912
5968.96 6923
5969.69 6657
5970.42 6414
5971.15 6314
5971.88 6226
5972.61 6008
5973.34 6042
5974.06 5912
5974.79 5844
5975.52 5837
5976.25 5813
5976.98 6005
5977.71 6013
5978.44 6160
5979.17 6435
5979.90 6585
5980.63 6750
5981.36 6938
5982.09 6859
5982.82 7107
5983.55 6931
5984.28 6909
5985.01 7068
5985.74 6984
5986.47 6997
5987.20 6965
5987.93 7089
5988.66 6962
5989.39 6980
5990.12 7178
5990.85 7116
5991.58 6972
5992.32 7159
5993.05 7284
5993.78 7317
5994.51 7517
5995.24 7518
5995.97 7412
5996.70 7720
5997.43 7864
5998.16 7806
5998.89 7827
5999.62 7894
6000.35 7849
6001.09 7604
6001.82 7602
6002.55 7522
6003.28 7397
6004.01 7230
6004.74 7236
6005.47 7177
6006.20 7184
6006.94 7486
6007.67 7943
6008.40 8727
6009.13 9911
6009.86 11343
6010.59 13218
6011.33 15496
6012.06 17558
6012.79 19302
6013.52 20310
6014.25 21030
6014.98 21000
6015.72 20009
6016.45 18609
6017.18 16890
6017.91 15089
6018.64 13351
6019.38 11534
6020.11 10162
6020.84 9008
6021.57 8080
6022.31 7426
6023.04 6822
6023.77 6332
6024.50 5993
6025.24 5737
6025.97 5527
6026.70 5484
6027.43 5368
6028.17 5302
6028.90 5294
6029.63 5185
6030.37 5071
6031.10 5021
6031.83 4845
6032.56 4716
6033.30 4656
6034.03 4601
6034.76 4629
6035.50 4659
6036.23 4593
6036.96 4622
6037.70 4680
6038.43 4716
6039.16 4827
6039.90 4840
6040.63 4974
6041.36 5092
6042.10 5054
6042.83 5086
6043.56 5205
6044.30 5205
6045.03 5233
6045.77 5247
6046.50 5340
6047.23 5305
6047.97 5331
6048.70 5547
6049.44 5698
6050.17 5954
6050.90 6089
6051.64 6418
6052.37 6846
6053.11 7098
6053.84 7221
6054.57 7099
6055.31 6861
6056.04 6675
6056.78 6321
6057.51 6143
6058.25 5991
6058.98 5848
6059.72 5819
6060.45 5668
6061.19 5534
6061.92 5588
6062.66 5580
6063.39 5439
6064.13 5352
6064.86 5357
6065.60 5281
6066.33 5262
6067.07 5224
6067.80 5244
6068.54 5204
6069.27 5032
6070.01 4921
6070.74 4909
6071.48 4745
6072.21 4730
6072.95 4663
6073.68 4645
6074.42 4504
6075.15 4545
6075.89 4496
6076.63 4495
6077.36 4454
6078.10 4456
6078.83 4440
6079.57 4420
6080.30 4376
6081.04 4304
6081.78 4200
6082.51 4212
6083.25 4209
6083.98 4148
6084.72 4171
6085.46 4064
6086.19 3963
6086.93 3965
6087.67 3974
6088.40 4029
6089.14 4153
6089.88 3983
6090.61 4061
6091.35 4166
6092.09 4222
6092.82 4162
6093.56 4021
6094.30 3971
6095.03 4004
6095.77 3963
6096.51 3992
6097.24 3917
6097.98 3931
6098.72 3864
6099.45 3790
6100.19 3791
6100.93 3841
6101.67 3800
6102.40 3748
6103.14 3799
6103.88 3814
6104.61 3874
6105.35 3758
6106.09 3804
6106.83 3731
6107.56 3722
6108.30 3731
6109.04 3840
6109.78 3729
6110.51 3818
6111.25 3795
6111.99 3863
6112.73 3952
6113.47 3919
6114.20 4012
6114.94 3929
6115.68 3994
6116.42 4032
6117.16 4072
6117.89 4040
6118.63 3975
6119.37 3936
6120.11 3963
6120.85 3839
6121.59 3922
6122.32 4061
6123.06 4064
6123.80 4183
6124.54 4196
6125.28 4141
6126.02 4193
6126.76 4305
6127.49 4237
6128.23 4265
6128.97 4350
6129.71 4307
6130.45 4324
6131.19 4318
6131.93 4254
6132.67 4252
6133.41 4435
6134.15 4398
6134.88 4323
6135.62 4413
6136.36 4531
6137.10 4506
6137.84 4501
6138.58 4573
6139.32 4648
6140.06 4533
6140.80 4475
6141.54 4491
6142.28 4528
6143.02 4571
6143.76 4540
6144.50 4556
6145.24 4563
6145.98 4571
6146.72 4636
6147.46 4711
6148.20 4741
6148.94 4857
6149.68 4785
6150.42 4868
6151.16 4949
6151.90 4946
6152.64 4990
6153.38 5149
6154.12 5093
6154.86 5213
6155.60 5306
6156.34 5232
6157.08 5257
6157.82 5350
6158.56 5443
6159.30 5490
6160.04 5545
6160.78 5651
6161.52 5956
6162.27 6203
6163.01 6415
6163.75 6799
6164.49 7095
6165.23 7562
6165.97 7753
6166.71 7969
6167.45 8222
6168.19 8171
6168.94 8303
6169.68 8120
6170.42 7912
6171.16 7731
6171.90 7739
6172.64 7651
6173.38 7411
6174.13 7122
6174.87 7187
6175.61 7089
6176.35 7181
6177.09 7200
6177.83 7162
6178.58 7124
6179.32 7361
6180.06 7424
6180.80 7499
6181.54 7609
6182.28 7618
6183.03 7616
6183.77 7794
6184.51 7828
6185.25 7966
6186.00 7737
6186.74 7784
6187.48 8213
6188.22 8036
6188.97 8323
6189.71 8642
6190.45 8969
6191.19 9240
6191.94 9610
6192.68 9791
6193.42 9852
6194.16 9834
6194.91 9969
6195.65 9855
6196.39 9971
6197.13 9919
6197.88 9735
6198.62 9548
6199.36 9748
6200.11 9692
6200.85 9843
6201.59 10249
6202.34 10511
6203.08 11203
6203.82 12387
6204.57 14106
6205.31 16980
6206.05 20986
6206.80 25916
6207.54 31211
6208.28 36018
6209.03 39374
6209.77 40643
6210.52 40306
6211.26 38469
6212.00 35587
6212.75 32464
6213.49 28356
6214.23 24230
6214.98 20655
6215.72 17698
6216.47 15409
6217.21 13219
6217.95 11649
6218.70 10368
6219.44 9502
6220.19 8873
6220.93 8632
6221.68 8405
6222.42 8396
6223.17 8475
6223.91 8390
6224.65 8417
6225.40 8394
6226.14 8109
6226.89 7717
6227.63 7254
6228.38 6739
6229.12 6285
6229.87 5855
6230.61 5534
6231.36 5422
6232.10 5379
6232.85 5234
6233.59 5084
6234.34 5142
6235.08 5253
6235.83 5215
6236.57 5211
6237.32 5442
6238.06 5441
6238.81 5382
6239.56 5418
6240.30 5467
6241.05 5557
6241.79 5585
6242.54 5663
6243.28 5718
6244.03 6016
6244.77 6133
6245.52 6250
6246.27 6595
6247.01 6853
6247.76 7446
6248.50 7884
6249.25 8026
6250.00 7950
6250.74 7878
6251.49 7625
6252.23 7350
6252.98 7037
6253.73 6702
6254.47 6525
6255.22 6355
6255.97 6358
6256.71 6255
6257.46 6199
6258.21 6295
6258.95 6249
6259.70 6290
6260.45 6216
6261.19 6210
6261.94 6213
6262.69 6166
6263.43 6025
6264.18 5875
6264.93 5933
6265.67 6018
6266.42 5901
6267.17 6102
6267.92 5902
6268.66 5941
6269.41 5936
6270.16 6004
6270.90 5937
6271.65 5968
6272.40 5705
6273.15 5825
6273.89 5962
6274.64 6220
6275.39 6234
6276.14 6321
6276.89 6319
6277.63 6464
6278.38 6458
6279.13 6305
6279.88 6140
6280.62 6040
6281.37 5842
6282.12 5621
6282.87 5453
6283.62 5416
6284.36 5305
6285.11 5245
6285.86 5277
6286.61 5367
6287.36 5512
6288.11 5714
6288.85 5853
6289.60 5890
6290.35 5792
6291.10 5628
6291.85 5456
6292.60 5358
6293.35 5018
6294.09 4979
6294.84 4900
6295.59 4857
6296.34 4849
6297.09 4770
6297.84 4711
6298.59 4615
6299.34 4562
6300.09 4535
6300.83 4577
6301.58 4589
6302.33 4624
6303.08 4660
6303.83 4603
6304.58 4631
6305.33 4574
6306.08 4509
6306.83 4537
6307.58 4601
6308.33 4499
6309.08 4440
6309.83 4499
6310.58 4465
6311.33 4455
6312.08 4479
6312.83 4452
6313.58 4541
6314.33 4479
6315.08 4514
6315.83 4647
6316.58 4550
6317.33 4453
6318.08 4499
6318.83 4507
6319.58 4380
6320.33 4387
6321.08 4349
6321.83 4322
6322.58 4127
6323.33 3946
6324.08 4094
6324.83 4010
6325.58 4030
6326.33 3983
6327.08 3932
6327.83 3905
6328.58 3900
6329.33 4010
6330.08 3963
6330.84 3883
6331.59 3824
6332.34 3831
6333.09 3712
6333.84 3691
6334.59 3640
6335.34 3714
6336.09 3703
6336.84 3628
6337.60 3586
6338.35 3610
6339.10 3709
6339.85 3631
6340.60 3645
6341.35 3597
6342.10 3593
6342.86 3545
6343.61 3634
6344.36 3613
6345.11 3771
6345.86 3605
6346.61 3683
6347.37 3671
6348.12 3700
6348.87 3712
6349.62 3796
6350.37 3822
6351.13 4058
6351.88 4118
6352.63 4285
6353.38 4311
6354.14 4361
6354.89 4373
6355.64 4286
6356.39 4207
6357.14 4116
6357.90 4019
6358.65 4017
6359.40 3973
6360.16 3861
6360.91 3787
6361.66 3921
6362.41 3757
6363.17 3743
6363.92 3810
6364.67 3710
6365.42 3778
6366.18 3753
6366.93 3840
6367.68 3799
6368.44 3757
6369.19 3819
6369.94 3846
6370.70 3755
6371.45 3763
6372.20 3749
6372.96 3640
6373.71 3633
6374.46 3677
6375.22 3686
6375.97 3616
6376.72 3517
6377.48 3678
6378.23 3643
6378.99 3576
6379.74 3790
6380.49 3678
6381.25 3685
6382.00 3737
6382.75 3738
6383.51 3711
6384.26 3612
6385.02 3561
6385.77 3453
6386.53 3463
6387.28 3461
6388.03 3484
6388.79 3470
6389.54 3407
6390.30 3394
6391.05 3415
6391.81 3406
6392.56 3460
6393.31 3369
6394.07 3347
6394.82 3298
6395.58 3341
6396.33 3397
6397.09 3390
6397.84 3334
6398.60 3308
6399.35 3268
6400.11 3194
6400.86 3138
6401.62 3138
6402.37 3130
6403.13 3152
6403.88 3194
6404.64 3145
6405.39 3188
6406.15 3208
6406.90 3260
6407.66 3413
6408.42 3405
6409.17 3404
6409.93 3344
6410.68 3369
6411.44 3398
6412.19 3359
6412.95 3368
6413.71 3267
6414.46 3305
6415.22 3229
6415.97 3190
6416.73 3168
6417.48 3134
6418.24 3296
6419.00 3253
6419.75 3158
6420.51 3092
6421.27 3117
6422.02 3188
6422.78 3152
6423.53 3155
6424.29 3218
6425.05 3122
6425.80 3151
6426.56 3188
6427.32 3235
6428.07 3105
6428.83 3117
6429.59 3151
6430.34 3185
6431.10 3163
6431.86 3185
6432.61 3207
6433.37 3216
6434.13 3211
6434.89 3263
6435.64 3201
6436.40 3168
6437.16 3244
6437.91 3297
6438.67 3340
6439.43 3269
6440.19 3346
6440.94 3361
6441.70 3399
6442.46 3306
6443.22 3299
6443.97 3284
6444.73 3255
6445.49 3400
6446.25 3416
6447.00 3365
6447.76 3331
6448.52 3359
6449.28 3443
6450.04 3402
6450.79 3383
6451.55 3445
6452.31 3544
6453.07 3502
6453.83 3580
6454.58 3532
6455.34 3614
6456.10 3695
6456.86 3699
6457.62 3662
6458.38 3693
6459.13 3756
6459.89 3733
6460.65 3700
6461.41 3682
6462.17 3815
6462.93 3780
6463.69 3768
6464.44 3995
6465.20 3949
6465.96 3816
6466.72 3884
6467.48 3926
6468.24 4007
6469.00 4081
6469.76 4204
6470.52 4176
6471.28 4134
6472.03 4229
6472.79 4279
6473.55 4310
6474.31 4345
6475.07 4320
6475.83 4350
6476.59 4326
6477.35 4476
6478.11 4474
6478.87 4373
6479.63 4526
6480.39 4581
6481.15 4644
6481.91 4668
6482.67 4769
6483.43 4793
6484.19 4913
6484.95 4940
6485.71 4853
6486.47 5025
6487.23 5046
6487.99 5155
6488.75 5309
6489.51 5379
6490.27 5485
6491.03 5819
6491.79 5940
6492.55 5958
6493.31 6213
6494.07 6407
6494.83 6547
6495.59 6731
6496.35 6644
6497.11 6621
6497.87 6596
6498.64 6510
6499.40 6669
6500.16 6652
6500.92 6589
6501.68 6558
6502.44 6608
6503.20 6692
6503.96 6734
6504.72 6827
6505.48 7069
6506.25 7016
6507.01 7300
6507.77 7477
6508.53 7651
6509.29 7714
6510.05 7730
6510.81 7787
6511.57 8023
6512.34 7936
6513.10 7968
6513.86 7868
6514.62 7996
6515.38 7971
6516.15 8100
6516.91 8184
6517.67 8262
6518.43 8455
6519.19 8633
6519.95 8788
6520.72 8996
6521.48 9254
6522.24 9474
6523.00 9763
6523.77 10292
6524.53 10927
6525.29 11567
6526.05 12553
6526.81 13449
6527.58 14139
6528.34 14586
6529.10 14448
6529.86 14388
6530.63 14193
6531.39 14229
6532.15 14843
6532.92 16334
6533.68 18808
6534.44 21960
6535.20 25501
6535.97 28774
6536.73 30578
6537.49 30989
6538.26 30041
6539.02 27678
6539.78 24838
6540.55 21762
6541.31 19009
6542.07 16435
6542.84 14059
6543.60 12316
6544.36 10853
6545.13 9736
6545.89 8951
6546.65 8376
6547.42 7798
6548.18 7385
6548.94 7061
6549.71 6799
6550.47 6674
6551.24 6726
6552.00 6523
6552.76 6361
6553.53 6186
6554.29 6108
6555.06 5949
6555.82 5793
6556.58 5729
6557.35 5732
6558.11 5700
6558.88 5698
6559.64 5660
6560.41 5818
6561.17 6016
6561.93 6061
6562.70 6356
6563.46 6453
6564.23 6505
6564.99 6716
6565.76 6711
6566.52 6591
6567.29 6628
6568.05 6653
6568.82 6718
6569.58 6651
6570.35 6705
6571.11 6601
6571.88 6831
6572.64 6927
6573.41 7243
6574.17 7373
6574.94 7534
6575.70 7756
6576.47 7893
6577.23 8020
6578.00 8016
6578.76 8186
6579.53 8282
6580.29 8233
6581.06 8185
6581.83 8156
6582.59 8033
6583.36 7956
6584.12 7649
6584.89 7672
6585.65 7591
6586.42 7566
6587.19 7521
6587.95 7664
6588.72 7705
6589.48 7904
6590.25 8111
6591.02 8460
6591.78 8989
6592.55 9775
6593.32 10587
6594.08 11038
6594.85 11652
6595.61 11870
6596.38 11927
6597.15 11410
6597.91 10963
6598.68 10381
6599.45 9574
6600.21 8936
6600.98 8312
6601.75 7812
6602.51 7361
6603.28 7037
6604.05 6738
6604.82 6605
6605.58 6533
6606.35 6346
6607.12 6136
6607.88 6101
6608.65 6032
6609.42 5911
6610.19 5900
6610.95 5794
6611.72 5735
6612.49 5595
6613.25 5475
6614.02 5445
6614.79 5427
6615.56 5359
6616.32 5346
6617.09 5269
6617.86 5333
6618.63 5274
6619.40 5367
6620.16 5364
6620.93 5318
6621.70 5435
6622.47 5317
6623.24 5333
6624.00 5351
6624.77 5207
6625.54 5203
6626.31 5099
6627.08 5018
6627.84 5063
6628.61 5148
6629.38 5065
6630.15 5161
6630.92 5392
6631.69 5525
6632.46 5856
6633.22 6221
6633.99 6586
6634.76 6715
6635.53 6727
6636.30 6716
6637.07 6438
6637.84 6305
6638.61 5914
6639.37 5788
6640.14 5482
6640.91 5379
6641.68 5248
6642.45 5023
6643.22 4880
6643.99 4828
6644.76 4820
6645.53 4744
6646.30 4734
6647.07 4729
6647.84 4730
6648.61 4717
6649.37 4681
6650.14 4687
6650.91 4748
6651.68 4867
6652.45 4831
6653.22 4729
6653.99 4673
6654.76 4692
6655.53 4775
6656.30 4708
6657.07 4696
6657.84 4751
6658.61 4619
6659.38 4674
6660.15 4637
6660.92 4607
6661.69 4431
6662.46 4421
6663.23 4425
6664.00 4436
6664.77 4405
6665.55 4410
6666.32 4299
6667.09 4320
6667.86 4261
6668.63 4296
6669.40 4574
6670.17 4552
6670.94 4417
6671.71 4428
6672.48 4561
6673.25 4563
6674.02 4481
6674.79 4357
6675.57 4426
6676.34 4372
6677.11 4457
6677.88 4410
6678.65 4458
6679.42 4465
6680.19 4441
6680.96 4590
6681.74 4610
6682.51 4721
6683.28 4966
6684.05 5112
6684.82 5227
6685.59 5406
6686.37 5509
6687.14 5535
6687.91 5455
6688.68 5223
6689.45 5023
6690.22 4763
6691.00 4683
6691.77 4451
6692.54 4374
6693.31 4314
6694.08 4195
6694.86 4128
6695.63 4122
6696.40 4045
6697.17 4049
6697.95 3971
6698.72 3960
6699.49 3893
6700.26 3907
6701.04 3883
6701.81 3938
6702.58 3947
6703.35 3900
6704.13 3955
6704.90 3947
6705.67 3964
6706.44 3968
6707.22 3878
6707.99 3947
6708.76 3887
6709.54 3869
6710.31 3947
6711.08 3854
6711.86 3778
6712.63 3728
6713.40 3749
6714.17 3675
6714.95 3681
6715.72 3686
6716.50 3541
6717.27 3567
6718.04 3665
6718.82 3639
6719.59 3572
6720.36 3527
6721.14 3537
6721.91 3520
6722.68 3550
6723.46 3530
6724.23 3530
6725.01 3617
6725.78 3537
6726.55 3522
6727.33 3532
6728.10 3614
6728.88 3700
6729.65 3612
6730.42 3558
6731.20 3478
6731.97 3556
6732.75 3620
6733.52 3737
6734.30 3726
6735.07 3691
6735.84 3870
6736.62 3782
6737.39 3716
6738.17 3812
6738.94 3758
6739.72 3751
6740.49 3729
6741.27 3820
6742.04 3766
6742.82 3757
6743.59 3858
6744.37 3790
6745.14 3860
6745.92 4008
6746.69 3891
6747.47 3931
6748.24 4021
6749.02 4054
6749.79 4173
6750.57 4298
6751.34 4481
6752.12 4693
6752.90 5037
6753.67 4982
6754.45 4981
6755.22 4920
6756.00 4683
6756.77 4484
6757.55 4269
6758.33 4082
6759.10 3973
6759.88 3922
6760.65 3798
6761.43 3869
6762.20 3679
6762.98 3773
6763.76 3678
6764.53 3617
6765.31 3593
6766.09 3651
6766.86 3748
6767.64 3712
6768.41 3628
6769.19 3743
6769.97 3695
6770.74 3642
6771.52 3561
6772.30 3526
6773.07 3502
6773.85 3617
6774.63 3521
6775.40 3458
6776.18 3529
6776.96 3564
6777.74 3587
6778.51 3484
6779.29 3641
6780.07 3575
6780.84 3592
6781.62 3511
6782.40 3579
6783.17 3482
6783.95 3469
6784.73 3476
6785.51 3403
6786.28 3429
6787.06 3280
6787.84 3330
6788.62 3232
6789.39 3273
6790.17 3279
6790.95 3251
6791.73 3243
6792.51 3157
6793.28 3181
6794.06 3288
6794.84 3252
6795.62 3248
6796.39 3336
6797.17 3322
6797.95 3306
6798.73 3304
6799.51 3291
6800.29 3269
6801.06 3295
6801.84 3349
6802.62 3431
6803.40 3440
6804.18 3426
6804.96 3510
6805.73 3488
6806.51 3458
6807.29 3405
6808.07 3448
6808.85 3377
6809.63 3304
6810.41 3314
6811.18 3237
6811.96 3360
6812.74 3319
6813.52 3339
6814.30 3366
6815.08 3338
6815.86 3347
6816.64 3411
6817.42 3424
6818.20 3400
6818.98 3306
6819.76 3433
6820.53 3371
6821.31 3300
6822.09 3317
6822.87 3366
6823.65 3432
6824.43 3378
6825.21 3311
6825.99 3336
6826.77 3378
6827.55 3362
6828.33 3315
6829.11 3270
6829.89 3300
6830.67 3337
6831.45 3391
6832.23 3344
6833.01 3360
6833.79 3353
6834.57 3444
6835.35 3381
6836.13 3426
6836.91 3346
6837.69 3330
6838.47 3266
6839.25 3236
6840.03 3303
6840.81 3241
6841.59 3231
6842.37 3234
6843.16 3343
6843.94 3319
6844.72 3326
6845.50 3421
6846.28 3602
6847.06 3865
6847.84 4390
6848.62 5023
6849.40 5516
6850.18 6158
6850.96 6666
6851.75 6649
6852.53 6733
6853.31 6375
6854.09 6051
6854.87 5739
6855.65 5267
6856.43 4955
6857.22 4673
6858.00 4449
6858.78 4166
6859.56 3942
6860.34 3853
6861.12 3812
6861.90 3759
6862.69 3733
6863.47 3720
6864.25 3773
6865.03 3810
6865.81 3946
6866.60 4079
6867.38 4013
6868.16 3909
6868.94 3975
6869.72 3927
6870.51 3802
6871.29 3846
6872.07 3813
6872.85 3792
6873.64 3864
6874.42 3789
6875.20 3694
6875.98 3758
6876.77 3915
6877.55 3903
6878.33 4008
6879.11 3987
6879.90 4066
6880.68 4176
6881.46 4224
6882.25 4303
6883.03 4382
6883.81 4362
6884.59 4532
6885.38 4871
6886.16 5444
6886.94 5947
6887.73 6674
6888.51 7059
6889.29 7001
6890.08 6821
6890.86 6587
6891.64 6126
6892.43 5675
6893.21 5320
6893.99 5101
6894.78 4978
6895.56 4755
6896.35 4645
6897.13 4702
6897.91 4690
6898.70 4648
6899.48 4699
6900.26 4631
6901.05 4615
6901.83 4551
6902.62 4675
6903.40 4669
6904.18 4650
6904.97 4532
6905.75 4523
6906.54 4408
6907.32 4419
6908.11 4513
6908.89 4346
6909.67 4401
6910.46 4383
6911.24 4227
6912.03 4118
6912.81 4146
6913.60 4103
6914.38 4084
6915.17 4226
6915.95 4156
6916.74 4240
6917.52 4279
6918.31 4170
6919.09 4182
6919.88 4161
6920.66 4122
6921.45 4076
6922.23 4144
6923.02 4171
6923.80 4262
6924.59 4291
6925.37 4296
6926.16 4273
6926.94 4396
6927.73 4330
6928.51 4428
6929.30 4350
6930.09 4451
6930.87 4482
6931.66 4645
6932.44 4818
6933.23 4757
6934.01 4945
6934.80 4990
6935.59 4990
6936.37 5010
6937.16 4980
6937.94 5001
6938.73 5241
6939.52 5191
6940.30 5223
6941.09 5375
6941.88 5518
6942.66 5599
6943.45 5625
6944.23 5582
6945.02 5623
6945.81 5797
6946.59 5913
6947.38 5913
6948.17 5943
6948.95 6080
6949.74 6152
6950.53 6030
6951.31 5952
6952.10 6137
6952.89 6093
6953.67 6113
6954.46 6180
6955.25 6249
6956.04 6395
6956.82 6486
6957.61 6331
6958.40 6487
6959.18 6537
6959.97 6529
6960.76 6564
6961.55 6337
6962.33 6331
6963.12 6464
6963.91 6422
6964.70 6434
6965.48 6452
6966.27 6674
6967.06 6778
6967.85 6907
6968.63 7035
6969.42 7155
6970.21 7427
6971.00 7440
6971.79 7329
6972.57 7445
6973.36 7305
6974.15 7477
6974.94 7639
6975.73 7697
6976.52 7795
6977.30 8098
6978.09 8263
6978.88 8567
6979.67 8870
6980.46 9542
6981.25 10168
6982.03 11401
6982.82 13003
6983.61 14914
6984.40 16815
6985.19 18254
6985.98 19482
6986.77 19609
6987.55 19160
6988.34 18179
6989.13 16734
6989.92 15587
6990.71 14198
6991.50 12983
6992.29 11929
6993.08 10956
6993.87 10671
6994.66 10522
6995.45 10824
6996.24 11561
6997.02 13116
6997.81 14775
6998.60 16124
6999.39 17614
7000.18 18547
7000.97 18760
7001.76 18465
7002.55 17524
7003.34 15963
7004.13 14283
7004.92 12826
7005.71 11439
7006.50 10007
7007.29 9062
7008.08 8423
7008.87 7843
7009.66 7310
7010.45 7070
7011.24 6974
7012.03 7021
7012.82 6825
7013.61 6921
7014.40 6820
7015.19 6678
7015.98 6532
7016.77 6260
7017.56 5976
7018.35 5626
7019.15 5590
7019.94 5366
7020.73 5162
7021.52 5056
7022.31 4985
7023.10 5121
7023.89 5202
7024.68 5242
7025.47 5126
7026.26 5272
7027.05 5269
7027.85 5214
7028.64 5189
7029.43 5218
7030.22 5101
7031.01 4957
7031.80 4817
7032.59 4764
7033.38 4651
7034.18 4689
7034.97 4713
7035.76 4752
7036.55 4833
7037.34 4798
7038.13 5002
7038.93 5083
7039.72 5042
7040.51 5049
7041.30 5028
7042.09 4958
7042.89 5011
7043.68 4895
7044.47 4902
7045.26 4891
7046.05 4935
7046.85 4919
7047.64 5029
7048.43 5097
7049.22 5257
7050.01 5593
7050.81 5680
7051.60 5625
7052.39 5419
7053.18 5356
7053.98 5221
7054.77 5132
7055.56 4981
7056.36 4827
7057.15 4787
7057.94 4764
7058.73 4594
7059.53 4559
7060.32 4569
7061.11 4493
7061.91 4503
7062.70 4375
7063.49 4466
7064.29 4444
7065.08 4351
7065.87 4385
7066.66 4358
7067.46 4407
7068.25 4366
7069.04 4313
7069.84 4321
7070.63 4423
7071.43 4342
7072.22 4227
7073.01 4214
7073.81 4095
7074.60 4171
7075.39 4094
7076.19 4094
7076.98 4101
7077.78 4135
7078.57 4010
7079.36 3884
7080.16 3942
7080.95 3976
7081.75 4006
7082.54 3993
7083.33 3935
7084.13 3952
7084.92 4171
7085.72 4263
7086.51 4390
7087.31 4582
7088.10 4628
7088.90 4723
7089.69 4532
7090.48 4448
7091.28 4358
7092.07 4127
7092.87 3978
7093.66 3922
7094.46 3805
7095.25 3767
7096.05 3679
7096.84 3484
7097.64 3358
7098.43 3378
7099.23 3359
7100.02 3264
7100.82 3267
7101.61 3208
7102.41 3179
7103.20 3160
7104.00 3137
7104.80 3085
7105.59 3035
7106.39 3000
7107.18 3012
7107.98 2837
7108.77 2762
7109.57 2855
7110.36 2911
7111.16 2791
7111.96 2893
7112.75 2901
7113.55 2873
7114.34 2892
7115.14 2940
7115.94 2917
7116.73 2844
7117.53 2919
7118.32 2851
7119.12 2787
7119.92 2827
7120.71 2911
7121.51 2817
7122.31 2860
7123.10 2802
7123.90 2827
7124.70 2802
7125.49 2786
7126.29 2780
7127.09 2849
7127.88 2920
7128.68 2940
7129.48 2915
7130.27 2858
7131.07 2909
7131.87 2902
7132.66 2896
7133.46 2955
7134.26 2860
7135.06 2830
7135.85 2781
7136.65 2785
7137.45 2741
7138.24 2726
7139.04 2791
7139.84 2876
7140.64 2942
7141.43 2962
7142.23 2844
7143.03 2872
7143.83 2876
7144.62 2855
7145.42 2844
7146.22 2848
7147.02 2865
7147.82 2712
7148.61 2733
7149.41 2773
7150.21 2814
7151.01 2782
7151.81 2748
7152.60 2714
7153.40 2810
7154.20 2722
7155.00 2696
7155.80 2738
7156.59 2741
7157.39 2818
7158.19 2793
7158.99 2817
7159.79 2726
7160.59 2702
7161.39 2672
7162.18 2626
7162.98 2657
7163.78 2644
7164.58 2589
7165.38 2505
7166.18 2540
7166.98 2567
7167.78 2596
7168.57 2633
7169.37 2600
7170.17 2605
7170.97 2599
7171.77 2482
7172.57 2576
7173.37 2596
7174.17 2560
7174.97 2561
7175.77 2524
7176.57 2571
7177.37 2521
7178.17 2585
7178.97 2596
7179.77 2594
7180.56 2672
7181.36 2741
7182.16 2767
7182.96 2839
7183.76 2778
7184.56 2823
7185.36 2794
7186.16 2774
7186.96 2677
7187.76 2616
7188.56 2592
7189.36 2575
7190.16 2533
7190.96 2502
7191.76 2438
7192.57 2474
7193.37 2464
7194.17 2439
7194.97 2427
7195.77 2507
7196.57 2374
7197.37 2415
7198.17 2429
7198.97 2399
7199.77 2465
7200.57 2506
7201.37 2545
7202.17 2554
7202.97 2523
7203.77 2524
7204.58 2481
7205.38 2437
7206.18 2445
7206.98 2478
7207.78 2460
7208.58 2502
7209.38 2442
7210.18 2537
7210.99 2528
7211.79 2505
7212.59 2472
7213.39 2475
7214.19 2500
7214.99 2488
7215.79 2516
7216.60 2527
7217.40 2529
7218.20 2582
7219.00 2563
7219.80 2575
7220.60 2544
7221.41 2542
7222.21 2518
7223.01 2491
7223.81 2637
7224.62 2570
7225.42 2556
7226.22 2477
7227.02 2511
7227.82 2522
7228.63 2467
7229.43 2526
7230.23 2488
7231.03 2454
7231.84 2564
7232.64 2571
7233.44 2544
7234.24 2599
7235.05 2545
7235.85 2541
7236.65 2519
7237.45 2594
7238.26 2553
7239.06 2639
7239.86 2734
7240.67 2749
7241.47 2744
7242.27 2686
7243.08 2682
7243.88 2700
7244.68 2754
7245.49 2706
7246.29 2749
7247.09 2740
7247.90 2703
7248.70 2731
7249.50 2722
7250.31 2745
7251.11 2750
7251.91 2762
7252.72 2759
7253.52 2771
7254.32 2875
7255.13 2808
7255.93 2842
7256.74 2926
7257.54 2968
7258.34 2955
7259.15 2946
7259.95 2928
7260.76 2920
7261.56 3036
7262.36 2986
7263.17 2994
7263.97 3101
7264.78 3151
7265.58 3234
7266.39 3244
7267.19 3224
7268.00 3262
7268.80 3345
7269.60 3382
7270.41 3424
7271.21 3496
7272.02 3521
7272.82 3493
7273.63 3491
7274.43 3521
7275.24 3638
7276.04 3588
7276.85 3596
7277.65 3811
7278.46 3811
7279.26 3959
7280.07 4212
7280.87 4550
7281.68 5080
7282.48 5884
7283.29 6537
7284.09 6894
7284.90 7243
7285.71 7487
7286.51 7204
7287.32 6848
7288.12 6419
7288.93 5911
7289.73 5690
7290.54 5392
7291.35 4998
7292.15 4690
7292.96 4387
7293.76 4202
7294.57 4182
7295.38 4105
7296.18 4113
7296.99 3984
7297.79 3985
7298.60 4033
7299.41 4073
7300.21 4017
7301.02 4098
7301.82 4161
7302.63 4196
7303.44 4347
7304.24 4414
7305.05 4317
7305.86 4403
7306.66 4584
7307.47 4834
7308.28 5114
7309.08 5250
7309.89 5476
7310.70 5669
7311.50 5741
7312.31 5893
7313.12 5629
7313.93 5514
7314.73 5486
7315.54 5463
7316.35 5691
7317.15 5980
7317.96 6394
7318.77 6865
7319.58 7552
7320.38 8028
7321.19 8347
7322.00 8246
7322.81 8071
7323.61 7741
7324.42 7265
7325.23 6726
7326.04 6257
7326.84 5709
7327.65 5225
7328.46 4983
7329.27 4666
7330.08 4437
7330.88 4182
7331.69 4011
7332.50 4132
7333.31 3967
7334.12 3786
7334.92 3728
7335.73 3867
7336.54 3912
7337.35 3877
7338.16 3851
7338.97 3853
7339.78 3889
7340.58 3848
7341.39 3782
7342.20 3769
7343.01 3697
7343.82 3717
7344.63 3670
7345.44 3598
7346.24 3680
7347.05 3759
7347.86 3772
7348.67 3730
7349.48 3647
7350.29 3700
7351.10 3664
7351.91 3684
7352.72 3671
7353.53 3543
7354.34 3568
7355.14 3642
7355.95 3643
7356.76 3613
7357.57 3585
7358.38 3631
7359.19 3689
7360.00 3765
7360.81 3768
7361.62 3762
7362.43 3796
7363.24 3780
7364.05 3833
7364.86 3881
7365.67 3850
7366.48 3955
7367.29 3883
7368.10 3891
7368.91 3966
7369.72 3978
7370.53 3943
7371.34 3959
7372.15 3961
7372.96 4026
7373.77 4013
7374.58 4081
7375.39 4157
7376.20 4229
7377.01 4441
7377.82 4561
7378.63 4918
7379.44 5258
7380.26 5625
7381.07 5779
7381.88 5949
7382.69 6079
7383.50 5929
7384.31 5724
7385.12 5469
7385.93 5198
7386.74 4905
7387.55 4595
7388.36 4445
7389.18 4224
7389.99 4076
7390.80 3892
7391.61 3861
7392.42 3796
7393.23 3761
7394.04 3739
7394.86 3649
7395.67 3724
7396.48 3827
7397.29 3904
7398.10 4151
7398.91 4305
7399.73 4549
7400.54 4736
7401.35 4840
7402.16 4761
7402.97 4776
7403.79 4668
7404.60 4496
7405.41 4450
7406.22 4372
7407.03 4393
7407.85 4206
7408.66 4127
7409.47 4038
7410.28 3935
7411.10 3825
7411.91 3645
7412.72 3580
7413.53 3500
7414.35 3295
7415.16 3229
7415.97 3135
7416.78 3104
7417.60 3098
7418.41 3029
7419.22 3002
7420.03 2950
7420.85 2933
7421.66 2845
7422.47 2858
7423.29 2839
7424.10 2745
7424.91 2733
7425.73 2752
7426.54 2796
7427.35 2726
7428.17 2723
7428.98 2759
7429.79 2696
7430.61 2695
7431.42 2710
7432.23 2654
7433.05 2714
7433.86 2726
7434.67 2657
7435.49 2724
7436.30 2710
7437.12 2750
7437.93 2738
7438.74 2736
7439.56 2728
7440.37 2672
7441.18 2758
7442.00 2699
7442.81 2646
7443.63 2792
7444.44 2698
7445.26 2698
7446.07 2635
7446.88 2609
7447.70 2592
7448.51 2609
7449.33 2623
7450.14 2542
7450.96 2535
7451.77 2547
7452.59 2583
7453.40 2563
7454.22 2471
7455.03 2551
7455.85 2563
7456.66 2600
7457.47 2615
7458.29 2577
7459.10 2601
7459.92 2616
7460.74 2538
7461.55 2633
7462.37 2675
7463.18 2702
7464.00 2612
7464.81 2662
7465.63 2685
7466.44 2693
7467.26 2724
7468.07 2684
7468.89 2677
7469.70 2709
7470.52 2682
7471.34 2642
7472.15 2626
7472.97 2557
7473.78 2630
7474.60 2614
7475.41 2501
7476.23 2552
7477.05 2512
7477.86 2519
7478.68 2397
7479.49 2450
7480.31 2407
7481.13 2344
7481.94 2410
7482.76 2343
7483.58 2297
7484.39 2309
7485.21 2299
7486.03 2344
7486.84 2332
7487.66 2299
7488.48 2289
7489.29 2265
7490.11 2316
7490.93 2348
7491.74 2269
7492.56 2217
7493.38 2273
7494.19 2225
7495.01 2207
7495.83 2227
7496.64 2202
7497.46 2216
7498.28 2186
7499.10 2178
7499.91 2096
7500.73 2161
7501.55 2127
7502.36 2161
7503.18 2114
7504.00 2179
7504.82 2122
7505.63 2181
7506.45 2191
7507.27 2076
7508.09 2104
7508.90 2113
7509.72 2096
7510.54 2061
7511.36 2060
7512.18 2045
7512.99 2068
7513.81 2071
7514.63 2051
7515.45 2059
7516.27 2089
7517.08 2111
7517.90 2165
7518.72 2034
7519.54 2081
7520.36 2077
7521.18 2027
7521.99 2029
7522.81 2089
7523.63 2063
7524.45 2042
7525.27 2109
7526.09 2142
7526.91 2074
7527.72 2004
7528.54 2076
7529.36 2102
7530.18 2088
7531.00 2011
7531.82 2051
7532.64 2063
7533.46 2015
7534.28 2053
7535.10 2082
7535.91 2204
7536.73 2192
7537.55 2076
7538.37 2203
7539.19 2224
7540.01 2191
7540.83 2109
7541.65 2181
7542.47 2140
7543.29 2175
7544.11 2157
7544.93 2161
7545.75 2202
7546.57 2225
7547.39 2279
7548.21 2268
7549.03 2248
7549.85 2181
7550.67 2163
7551.49 2177
7552.31 2154
7553.13 2210
7553.95 2213
7554.77 2216
7555.59 2140
7556.41 2229
7557.23 2261
7558.05 2263
7558.87 2258
7559.69 2294
7560.51 2213
7561.33 2260
7562.15 2216
7562.97 2251
7563.79 2208
7564.61 2176
7565.44 2265
7566.26 2242
7567.08 2268
7567.90 2228
7568.72 2201
7569.54 2225
7570.36 2218
7571.18 2219
7572.00 2254
7572.82 2244
7573.65 2323
7574.47 2281
7575.29 2224
7576.11 2155
7576.93 2178
7577.75 2210
7578.57 2165
7579.40 2235
7580.22 2285
7581.04 2253
7581.86 2268
7582.68 2322
7583.50 2310
7584.33 2253
7585.15 2276
7585.97 2372
7586.79 2392
7587.61 2406
7588.44 2514
7589.26 2530
7590.08 2521
7590.90 2444
7591.72 2448
7592.55 2531
7593.37 2411
7594.19 2455
7595.01 2476
7595.84 2481
7596.66 2466
7597.48 2423
7598.30 2498
7599.13 2514
7599.95 2556
7600.77 2612
7601.59 2674
7602.42 2693
7603.24 2877
7604.06 2872
7604.89 3042
7605.71 3136
7606.53 3055
7607.36 3033
7608.18 3003
7609.00 2959
7609.82 2949
7610.65 2813
7611.47 2838
7612.29 2728
7613.12 2700
7613.94 2709
7614.77 2779
7615.59 2885
7616.41 2977
7617.24 2957
7618.06 3130
7618.88 3092
7619.71 3065
7620.53 3065
7621.35 3040
7622.18 2986
7623.00 2857
7623.83 2922
7624.65 2998
7625.47 2871
7626.30 2823
7627.12 2897
7627.95 2977
7628.77 3054
7629.60 3182
7630.42 3316
7631.24 3482
7632.07 3551
7632.89 3557
7633.72 3491
7634.54 3468
7635.37 3285
7636.19 3155
7637.02 2957
7637.84 2827
7638.67 2725
7639.49 2563
7640.31 2512
7641.14 2476
7641.96 2407
7642.79 2363
7643.61 2274
7644.44 2238
7645.26 2227
7646.09 2229
7646.92 2214
7647.74 2229
7648.57 2189
7649.39 2183
7650.22 2172
7651.04 2162
7651.87 2160
7652.69 2140
7653.52 2079
7654.34 2044
7655.17 2077
7656.00 2012
7656.82 2022
7657.65 2125
7658.47 2114
7659.30 2081
7660.12 2092
7660.95 2061
7661.78 2100
7662.60 2064
7663.43 2054
7664.25 2021
7665.08 1987
7665.91 2074
7666.73 2076
7667.56 2061
7668.39 2057
7669.21 2075
7670.04 2013
7670.87 2041
7671.69 2122
7672.52 2083
7673.35 2082
7674.17 2019
7675.00 2005
7675.83 2054
7676.65 2055
7677.48 1968
7678.31 1976
7679.13 1967
7679.96 2048
7680.79 2022
7681.61 2022
7682.44 1965
7683.27 2075
7684.10 2098
7684.92 2082
7685.75 2057
7686.58 2091
7687.40 2107
7688.23 2157
7689.06 2124
7689.89 2148
7690.71 2133
7691.54 2091
7692.37 2085
7693.20 2029
7694.03 2085
7694.85 2089
7695.68 2174
7696.51 2153
7697.34 2111
7698.16 2213
7698.99 2276
7699.82 2231
7700.65 2297
7701.48 2201
7702.31 2207
7703.13 2212
7703.96 2205
7704.79 2228
7705.62 2110
7706.45 2133
7707.28 2024
7708.10 2016
7708.93 2118
7709.76 2012
7710.59 2004
7711.42 2017
7712.25 2016
7713.08 2084
7713.90 2067
7714.73 2045
7715.56 2008
7716.39 2088
7717.22 2020
7718.05 2059
7718.88 1960
7719.71 1984
7720.54 1987
7721.37 1947
7722.20 1891
7723.02 1963
7723.85 2037
7724.68 2012
7725.51 1983
7726.34 2006
7727.17 2032
7728.00 2025
7728.83 2016
7729.66 2009
7730.49 1935
7731.32 1974
7732.15 1995
7732.98 1979
7733.81 1980
7734.64 1972
7735.47 1978
7736.30 1948
7737.13 1966
7737.96 1978
7738.79 1957
7739.62 2012
7740.45 1994
7741.28 1964
7742.11 1958
7742.94 2075
7743.77 2195
7744.60 2232
7745.43 2388
7746.26 2576
7747.09 2716
7747.92 2745
7748.75 2738
7749.59 2729
7750.42 2648
7751.25 2566
7752.08 2485
7752.91 2478
7753.74 2314
7754.57 2281
7755.40 2248
7756.23 2250
7757.06 2222
7757.90 2251
7758.73 2196
7759.56 2180
7760.39 2117
7761.22 2170
7762.05 2169
7762.88 2178
7763.71 2055
7764.55 2113
7765.38 2091
7766.21 2050
7767.04 1998
7767.87 1981
7768.70 1962
7769.54 1970
7770.37 1965
7771.20 2053
7772.03 2011
7772.86 1979
7773.70 2006
7774.53 2058
7775.36 2044
7776.19 1972
7777.02 1952
7777.86 2094
7778.69 2028
7779.52 1996
7780.35 2014
7781.19 2022
7782.02 2028
7782.85 2088
7783.68 2052
7784.52 2091
7785.35 2073
7786.18 2091
7787.01 2081
7787.85 2064
7788.68 2049
7789.51 2054
7790.35 2169
7791.18 2113
7792.01 2154
7792.84 2132
7793.68 2198
7794.51 2207
7795.34 2145
7796.18 2113
7797.01 2192
7797.84 2217
7798.68 2281
7799.51 2218
7800.34 2144
7801.18 2208
7802.01 2277
7802.84 2332
7803.68 2295
7804.51 2256
7805.35 2300
7806.18 2317
7807.01 2331
7807.85 2358
7808.68 2377
7809.51 2310
7810.35 2394
7811.18 2429
7812.02 2554
7812.85 2525
7813.68 2658
7814.52 2731
7815.35 2779
7816.19 2877
7817.02 2940
7817.86 2933
7818.69 2936
7819.52 2924
7820.36 2863
7821.19 2798
7822.03 2844
7822.86 2809
7823.70 2849
7824.53 2830
7825.37 2817
7826.20 2842
7827.04 2954
7827.87 2988
7828.71 2892
7829.54 2872
7830.38 2886
7831.21 2872
7832.05 2824
7832.88 2942
7833.72 2908
7834.55 2943
7835.39 2859
7836.22 2873
7837.06 2911
7837.89 2798
7838.73 2788
7839.57 2759
7840.40 2808
7841.24 2742
7842.07 2694
7842.91 2665
7843.74 2708
7844.58 2686
7845.42 2639
7846.25 2473
7847.09 2514
7847.92 2543
7848.76 2437
7849.60 2411
7850.43 2490
7851.27 2414
7852.10 2417
7852.94 2425
7853.78 2413
7854.61 2445
7855.45 2496
7856.29 2518
7857.12 2572
7857.96 2679
7858.79 2601
7859.63 2606
7860.47 2639
7861.30 2657
7862.14 2679
7862.98 2668
7863.81 2526
7864.65 2552
7865.49 2650
7866.33 2549
7867.16 2490
7868.00 2570
7868.84 2509
7869.67 2632
7870.51 2692
7871.35 2591
7872.19 2664
7873.02 2637
7873.86 2712
7874.70 2707
7875.54 2738
7876.37 2798
7877.21 2897
7878.05 2992
7878.89 2896
7879.72 2985
7880.56 2974
7881.40 2827
7882.24 2757
7883.07 2772
7883.91 2750
7884.75 2775
7885.59 2710
7886.43 2659
7887.26 2671
7888.10 2693
7888.94 2751
7889.78 2738
7890.62 2717
7891.45 2811
7892.29 2896
7893.13 2898
7893.97 2857
7894.81 2865
7895.65 2844
7896.49 2632
7897.32 2615
7898.16 2666
7899.00 2773
7899.84 2803
7900.68 2688
7901.52 2616
7902.36 2599
7903.20 2616
7904.03 2544
7904.87 2558
7905.71 2506
7906.55 2594
7907.39 2472
7908.23 2379
7909.07 2423
7909.91 2415
7910.75 2497
7911.59 2549
7912.43 2509
7913.27 2518
7914.11 2753
7914.94 2780
7915.78 2897
7916.62 3087
7917.46 3154
7918.30 3171
7919.14 3100
7919.98 2976
7920.82 2970
7921.66 2942
7922.50 2761
7923.34 2723
7924.18 2652
7925.02 2553
7925.86 2439
7926.70 2407
7927.54 2323
7928.38 2323
7929.22 2328
7930.06 2350
7930.90 2248
7931.74 2146
7932.59 2230
7933.43 2278
7934.27 2249
7935.11 2237
7935.95 2170
7936.79 2188
7937.63 2189
7938.47 2213
7939.31 2129
7940.15 2156
7940.99 2226
7941.83 2253
7942.67 2307
7943.52 2331
7944.36 2284
7945.20 2348
7946.04 2342
7946.88 2339
7947.72 2319
7948.56 2302
7949.40 2320
7950.25 2341
7951.09 2334
7951.93 2324
7952.77 2435
7953.61 2423
7954.45 2539
7955.29 2527
7956.14 2485
7956.98 2500
7957.82 2543
7958.66 2446
7959.50 2459
7960.35 2464
7961.19 2414
7962.03 2362
7962.87 2331
7963.71 2329
7964.56 2336
7965.40 2434
7966.24 2511
7967.08 2525
7967.93 2604
7968.77 2564
7969.61 2519
7970.45 2527
7971.29 2418
7972.14 2358
7972.98 2309
7973.82 2307
7974.67 2217
7975.51 2145
7976.35 2134
7977.19 2165
7978.04 2140
7978.88 2160
7979.72 2117
7980.57 2082
7981.41 2130
7982.25 2069
7983.09 2110
7983.94 2052
7984.78 2025
7985.62 2070
7986.47 2096
7987.31 2043
7988.15 1979
7989.00 2000
7989.84 1968
7990.68 2014
7991.53 1985
7992.37 1938
7993.22 1847
7994.06 1866
7994.90 1906
7995.75 1876
7996.59 1885
7997.43 1868
7998.28 1862
7999.12 1919
7999.97 1895
8000.81 1846
8001.65 1861
8002.50 1908
8003.34 1835
8004.19 1854
8005.03 1845
8005.88 1804
8006.72 1764
8007.57 1778
8008.41 1779
8009.25 1806
8010.10 1742
8010.94 1753
8011.79 1742
8012.63 1717
8013.48 1710
8014.32 1717
8015.17 1684
8016.01 1660
8016.86 1688
8017.70 1671
8018.55 1642
8019.39 1643
8020.24 1656
8021.08 1681
8021.93 1661
8022.77 1692
8023.62 1676
8024.46 1680
8025.31 1682
8026.15 1693
8027.00 1643
8027.84 1680
8028.69 1738
8029.54 1734
8030.38 1642
8031.23 1681
8032.07 1739
8032.92 1701
8033.76 1709
8034.61 1690
8035.46 1692
8036.30 1700
8037.15 1726
8037.99 1765
8038.84 1689
8039.69 1642
8040.53 1694
8041.38 1669
8042.22 1619
8043.07 1756
8043.92 1715
8044.76 1611
8045.61 1622
8046.46 1706
8047.30 1700
8048.15 1652
8049.00 1740
8049.84 1726
8050.69 1693
8051.54 1710
8052.38 1622
8053.23 1598
8054.08 1668
8054.92 1571
8055.77 1590
8056.62 1590
8057.46 1602
8058.31 1649
8059.16 1644
8060.01 1616
8060.85 1548
8061.70 1537
8062.55 1535
8063.40 1591
8064.24 1534
8065.09 1573
8065.94 1597
8066.79 1538
8067.63 1501
8068.48 1632
8069.33 1521
8070.18 1586
8071.02 1611
8071.87 1575
8072.72 1557
8073.57 1528
8074.42 1550
8075.26 1527
8076.11 1484
8076.96 1505
8077.81 1564
8078.66 1520
8079.50 1539
8080.35 1523
8081.20 1603
8082.05 1526
8082.90 1517
8083.75 1515
8084.59 1527
8085.44 1533
8086.29 1489
8087.14 1512
8087.99 1536
8088.84 1512
8089.69 1476
8090.53 1521
8091.38 1501
8092.23 1516
8093.08 1477
8093.93 1537
8094.78 1504
8095.63 1548
8096.48 1537
8097.33 1509
8098.18 1536
8099.02 1491
8099.87 1511
8100.72 1531
8101.57 1565
8102.42 1553
8103.27 1521
8104.12 1553
8104.97 1530
8105.82 1593
8106.67 1555
8107.52 1523
8108.37 1578
8109.22 1516
8110.07 1549
8110.92 1522
8111.77 1567
8112.62 1549
8113.47 1492
8114.32 1487
8115.17 1497
8116.02 1581
8116.87 1608
8117.72 1612
8118.57 1647
8119.42 1666
8120.27 1624
8121.12 1626
8121.97 1691
8122.82 1711
8123.67 1625
8124.52 1604
8125.37 1643
8126.22 1581
8127.07 1600
8127.93 1619
8128.78 1598
8129.63 1554
8130.48 1571
8131.33 1530
8132.18 1630
8133.03 1658
8133.88 1669
8134.73 1625
8135.58 1581
8136.44 1609
8137.29 1587
8138.14 1618
8138.99 1582
8139.84 1542
8140.69 1604
8141.54 1649
8142.39 1669
8143.25 1738
8144.10 1681
8144.95 1646
8145.80 1668
8146.65 1737
8147.50 1732
8148.36 1727
8149.21 1752
8150.06 1754
8150.91 1779
8151.76 1804
8152.62 1807
8153.47 1933
8154.32 1951
8155.17 2032
8156.02 2050
8156.88 1968
8157.73 2010
8158.58 1963
8159.43 1968
8160.29 1834
8161.14 1859
8161.99 1751
8162.84 1752
8163.70 1723
8164.55 1735
8165.40 1712
8166.25 1635
8167.11 1661
8167.96 1615
8168.81 1632
8169.67 1620
8170.52 1621
8171.37 1619
8172.23 1618
8173.08 1635
8173.93 1638
8174.78 1540
8175.64 1560
8176.49 1537
8177.34 1533
8178.20 1541
8179.05 1558
8179.90 1568
8180.76 1501
8181.61 1497
8182.47 1483
8183.32 1511
8184.17 1475
8185.03 1486
8185.88 1497
8186.73 1485
8187.59 1501
8188.44 1543
8189.30 1469
8190.15 1400
8191.00 1445
8191.86 1462
8192.71 1475
8193.57 1453
8194.42 1489
8195.27 1430
8196.13 1435
8196.98 1450
8197.84 1458
8198.69 1471
8199.55 1433
8200.40 1487
8201.26 1441
8202.11 1526
8202.96 1491
8203.82 1447
8204.67 1457
8205.53 1478
8206.38 1417
8207.24 1380
8208.09 1428
8208.95 1445
8209.80 1497
8210.66 1473
8211.51 1454
8212.37 1486
8213.22 1476
8214.08 1437
8214.93 1485
8215.79 1547
8216.65 1555
8217.50 1575
8218.36 1519
8219.21 1499
8220.07 1587
8220.92 1563
8221.78 1653
8222.63 1635
8223.49 1623
8224.35 1609
8225.20 1638
8226.06 1626
8226.91 1588
8227.77 1563
8228.63 1626
8229.48 1632
8230.34 1573
8231.19 1564
8232.05 1553
8232.91 1526
8233.76 1551
8234.62 1535
8235.47 1525
8236.33 1466
8237.19 1506
8238.04 1523
8238.90 1421
8239.76 1455
8240.61 1432
8241.47 1456
8242.33 1511
8243.18 1532
8244.04 1516
8244.90 1463
8245.75 1458
8246.61 1471
8247.47 1435
8248.33 1476
8249.18 1411
8250.04 1476
8250.90 1536
8251.75 1496
8252.61 1523
8253.47 1511
8254.33 1486
8255.18 1445
8256.04 1438
8256.90 1520
8257.76 1494
8258.61 1531
8259.47 1515
8260.33 1507
8261.19 1448
8262.04 1462
8262.90 1468
8263.76 1484
8264.62 1445
8265.48 1446
8266.33 1483
8267.19 1502
8268.05 1480
8268.91 1478
8269.77 1507
8270.62 1515
8271.48 1473
8272.34 1509
8273.20 1520
8274.06 1460
8274.92 1525
8275.77 1521
8276.63 1498
8277.49 1513
8278.35 1497
8279.21 1518
8280.07 1565
8280.93 1456
8281.78 1461
8282.64 1581
8283.50 1516
8284.36 1517
8285.22 1494
8286.08 1543
8286.94 1563
8287.80 1519
8288.66 1562
8289.51 1568
8290.37 1574
8291.23 1632
8292.09 1660
8292.95 1702
8293.81 1692
8294.67 1717
8295.53 1643
8296.39 1648
8297.25 1627
8298.11 1620
8298.97 1630
8299.83 1660
8300.69 1611
8301.55 1589
8302.41 1640
8303.27 1616
8304.13 1642
8304.99 1651
8305.85 1552
8306.71 1582
8307.57 1542
8308.43 1613
8309.29 1591
8310.15 1609
8311.01 1490
8311.87 1530
8312.73 1558
8313.59 1548
8314.45 1556
8315.31 1590
8316.17 1522
8317.03 1503
8317.89 1635
8318.75 1638
8319.61 1591
8320.47 1613
8321.33 1629
8322.20 1644
8323.06 1605
8323.92 1644
8324.78 1632
8325.64 1613
8326.50 1578
8327.36 1577
8328.22 1531
8329.08 1556
8329.94 1605
8330.81 1600
8331.67 1597
8332.53 1598
8333.39 1533
8334.25 1565
8335.11 1523
8335.97 1516
8336.84 1561
8337.70 1576
8338.56 1611
8339.42 1605
8340.28 1614
8341.15 1582
8342.01 1563
8342.87 1611
8343.73 1632
8344.59 1601
8345.45 1652
8346.32 1676
8347.18 1667
8348.04 1682
8348.90 1641
8349.77 1564
8350.63 1595
8351.49 1579
8352.35 1602
8353.22 1639
8354.08 1610
8354.94 1607
8355.80 1628
8356.67 1613
8357.53 1649
8358.39 1654
8359.25 1678
8360.12 1637
8360.98 1628
8361.84 1729
8362.71 1722
8363.57 1670
8364.43 1600
8365.29 1662
8366.16 1733
8367.02 1663
8367.88 1730
8368.75 1726
8369.61 1784
8370.47 1760
8371.34 1731
8372.20 1777
8373.06 1756
8373.93 1823
8374.79 1867
8375.65 1809
8376.52 1813
8377.38 1817
8378.25 1773
8379.11 1844
8379.97 1823
8380.84 1789
8381.70 1839
8382.56 1864
8383.43 1927
8384.29 1920
8385.16 1850
8386.02 1883
8386.89 1871
8387.75 1899
8388.61 1900
8389.48 1929
8390.34 1907
8391.21 1911
8392.07 1959
8392.94 1920
8393.80 1965
8394.67 1996
8395.53 2042
8396.39 2081
8397.26 2082
8398.12 2066
8398.99 2053
8399.85 2032
8400.72 2166
8401.58 2158
8402.45 2188
8403.31 2095
8404.18 2063
8405.04 2196
8405.91 2145
8406.77 2159
8407.64 2188
8408.50 2209
8409.37 2228
8410.24 2213
8411.10 2273
8411.97 2283
8412.83 2322
8413.70 2328
8414.56 2267
8415.43 2365
8416.29 2383
8417.16 2402
8418.03 2430
8418.89 2395
8419.76 2400
8420.62 2501
8421.49 2619
8422.36 2625
8423.22 2559
8424.09 2585
8424.95 2677
8425.82 2696
8426.69 2788
8427.55 2781
8428.42 2771
8429.28 2779
8430.15 2858
8431.02 2926
8431.88 2917
8432.75 2904
8433.62 2986
8434.48 3051
8435.35 3062
8436.22 3191
8437.08 3199
8437.95 3348
8438.82 3349
8439.68 3509
8440.55 3558
8441.42 3685
8442.29 3736
8443.15 3842
8444.02 3851
8444.89 3902
8445.75 3897
8446.62 3882
8447.49 3961
8448.36 3999
8449.22 3873
8450.09 4105
8450.96 4228
8451.83 4513
8452.69 4849
8453.56 5106
8454.43 5464
8455.30 5741
8456.16 6081
8457.03 6157
8457.90 6110
8458.77 6046
8459.64 5904
8460.50 5719
8461.37 5630
8462.24 5433
8463.11 5236
8463.98 5198
8464.84 5342
8465.71 5750
8466.58 6178
8467.45 6949
8468.32 7650
8469.19 8153
8470.05 8660
8470.92 8835
8471.79 8670
8472.66 8320
8473.53 7848
8474.40 7261
8475.27 6647
8476.13 6039
8477.00 5420
8477.87 4926
8478.74 4446
8479.61 4174
8480.48 3855
8481.35 3609
8482.22 3424
8483.09 3143
8483.96 3140
8484.82 3134
8485.69 3038
8486.56 2920
8487.43 2980
8488.30 2842
8489.17 2737
8490.04 2718
8490.91 2631
8491.78 2601
8492.65 2605
8493.52 2668
8494.39 2654
8495.26 2663
8496.13 2627
8497.00 2564
8497.87 2507
8498.74 2623
8499.61 2617
8500.48 2605
8501.35 2593
8502.22 2546
8503.09 2645
8503.96 2657
8504.83 2648
8505.70 2697
8506.57 2774
8507.44 2740
8508.31 2786
8509.18 2815
8510.05 2780
8510.92 2705
8511.79 2711
8512.66 2721
8513.53 2663
8514.40 2687
8515.27 2714
8516.15 2663
8517.02 2560
8517.89 2601
8518.76 2520
8519.63 2580
8520.50 2569
8521.37 2599
8522.24 2703
8523.11 2710
8523.98 2719
8524.86 2701
8525.73 2684
8526.60 2750
8527.47 2785
8528.34 2821
8529.21 2844
8530.08 2899
8530.96 2953
8531.83 2851
8532.70 2907
8533.57 2896
8534.44 2934
8535.31 2922
8536.19 2944
8537.06 2989
8537.93 2884
8538.80 2908
8539.67 2913
8540.55 2868
8541.42 2856
8542.29 2876
8543.16 2922
8544.03 2848
8544.91 2818
8545.78 2899
8546.65 2842
8547.52 2858
8548.40 2948
8549.27 2861
8550.14 3000
8551.01 3078
8551.89 3137
8552.76 3156
8553.63 3218
8554.51 3185
8555.38 3190
8556.25 3085
8557.12 2961
8558.00 2978
8558.87 2930
8559.74 2887
8560.62 2697
8561.49 2612
8562.36 2659
8563.24 2542
8564.11 2533
8564.98 2441
8565.86 2504
8566.73 2538
8567.60 2440
8568.48 2423
8569.35 2431
8570.22 2503
8571.10 2446
8571.97 2314
8572.84 2332
8573.72 2357
8574.59 2320
8575.46 2331
8576.34 2308
8577.21 2238
8578.09 2266
8578.96 2161
8579.83 2157
8580.71 2232
8581.58 2234
8582.46 2206
8583.33 2249
8584.21 2251
8585.08 2206
8585.95 2247
8586.83 2256
8587.70 2273
8588.58 2310
8589.45 2267
8590.33 2206
8591.20 2179
8592.08 2204
8592.95 2158
8593.83 2237
8594.70 2213
8595.58 2267
8596.45 2251
8597.33 2257
8598.20 2305
8599.08 2275
8599.95 2261
8600.83 2256
8601.70 2321
8602.58 2344
8603.45 2326
8604.33 2288
8605.20 2318
8606.08 2366
8606.95 2325
8607.83 2354
8608.70 2370
8609.58 2338
8610.45 2380
8611.33 2368
8612.21 2379
8613.08 2406
8613.96 2390
8614.83 2415
8615.71 2435
8616.59 2424
8617.46 2388
8618.34 2408
8619.21 2430
8620.09 2431
8620.97 2480
8621.84 2496
8622.72 2523
8623.59 2516
8624.47 2601
8625.35 2617
8626.22 2664
8627.10 2674
8627.98 2654
8628.85 2698
8629.73 2778
8630.61 2689
8631.48 2740
8632.36 2789
8633.24 2813
8634.11 2806
8634.99 2799
8635.87 2719
8636.74 2808
8637.62 2843
8638.50 2902
8639.37 2884
8640.25 2938
8641.13 3001
8642.01 3016
8642.88 2978
8643.76 3101
8644.64 3123
8645.52 3106
8646.39 3110
8647.27 3063
8648.15 3148
8649.03 3264
8649.90 3267
8650.78 3254
8651.66 3295
8652.54 3237
8653.41 3351
8654.29 3357
8655.17 3402
8656.05 3353
8656.93 3442
8657.80 3459
8658.68 3439
8659.56 3368
8660.44 3386
8661.32 3440
8662.19 3492
8663.07 3453
8663.95 3454
8664.83 3559
8665.71 3623
8666.59 3654
8667.46 3660
8668.34 3902
8669.22 4107
8670.10 4310
8670.98 4532
8671.86 4872
8672.74 5033
8673.62 5203
8674.49 5347
8675.37 5429
8676.25 5414
8677.13 5333
8678.01 5111
8678.89 4925
8679.77 4894
8680.65 4783
8681.53 4603
8682.41 4439
8683.29 4355
8684.16 4299
8685.04 4460
8685.92 4726
8686.80 5082
8687.68 5422
8688.56 6006
8689.44 6622
8690.32 7300
8691.20 7803
8692.08 8284
8692.96 8549
8693.84 8480
8694.72 8187
8695.60 7870
8696.48 7252
8697.36 6640
8698.24 6102
8699.12 5474
8700.00 4978
8700.88 4613
8701.76 4314
8702.64 3890
8703.52 3765
8704.40 3561
8705.28 3392
8706.16 3275
8707.04 3149
8707.92 3071
8708.80 2913
8709.69 2862
8710.57 2778
8711.45 2768
8712.33 2666
8713.21 2623
8714.09 2585
8714.97 2547
8715.85 2505
8716.73 2473
8717.61 2581
8718.49 2534
8719.38 2512
8720.26 2517
8721.14 2517
8722.02 2529
8722.90 2500
8723.78 2514
8724.66 2451
8725.54 2454
8726.43 2483
8727.31 2559
8728.19 2568
8729.07 2450
8729.95 2541
8730.83 2582
8731.72 2555
8732.60 2629
8733.48 2650
8734.36 2416
8735.24 2465
8736.13 2482
8737.01 2397
8737.89 2431
8738.77 2366
8739.65 2405
8740.54 2483
8741.42 2511
8742.30 2399
8743.18 2367
8744.07 2393
8744.95 2448
8745.83 2456
8746.71 2446
8747.60 2467
8748.48 2493
8749.36 2441
8750.24 2421
8751.13 2568
8752.01 2629
8752.89 2721
8753.77 2718
8754.66 2789
8755.54 2794
8756.42 2959
8757.31 2993
8758.19 2994
8759.07 3039
8759.96 3036
8760.84 3000
8761.72 2897
8762.61 2847
8763.49 2708
8764.37 2747
8765.26 2720
8766.14 2656
8767.02 2622
8767.91 2655
8768.79 2623
8769.67 2633
8770.56 2543
8771.44 2638
8772.32 2675
8773.21 2584
8774.09 2564
8774.98 2578
8775.86 2531
8776.74 2502
8777.63 2485
8778.51 2386
8779.40 2353
8780.28 2370
8781.17 2304
8782.05 2291
8782.93 2180
8783.82 2228
8784.70 2275
8785.59 2231
8786.47 2228
8787.36 2274
8788.24 2335
8789.13 2347
8790.01 2316
8790.89 2302
8791.78 2320
8792.66 2388
8793.55 2393
8794.43 2396
8795.32 2283
8796.20 2271
8797.09 2314
8797.97 2284
8798.86 2179
8799.74 2158
8800.63 2107
8801.52 2130
8802.40 2094
8803.29 2036
8804.17 2149
8805.06 2101
8805.94 2083
8806.83 2085
8807.71 2050
8808.60 1973
8809.48 1949
8810.37 1953
8811.26 2002
8812.14 1955
8813.03 1941
8813.91 1926
8814.80 1893
8815.69 1853
8816.57 1879
8817.46 1946
8818.34 1830
8819.23 1818
8820.12 1848
8821.00 1954
8821.89 1853
8822.77 1921
8823.66 1880
8824.55 1880
8825.43 1812
8826.32 1875
8827.21 1880
8828.09 1835
8828.98 1813
8829.87 1823
8830.75 1803
8831.64 1787
8832.53 1782
8833.41 1797
8834.30 1881
8835.19 1809
8836.08 1784
8836.96 1752
8837.85 1762
8838.74 1786
8839.62 1769
8840.51 1734
8841.40 1721
8842.29 1733
8843.17 1760
8844.06 1743
8844.95 1711
8845.84 1766
8846.72 1715
8847.61 1702
8848.50 1656
8849.39 1738
8850.27 1639
8851.16 1620
8852.05 1623
8852.94 1606
8853.82 1626
8854.71 1632
8855.60 1597
8856.49 1625
8857.38 1625
8858.26 1563
8859.15 1633
8860.04 1671
8860.93 1617
8861.82 1598
8862.71 1637
8863.59 1674
8864.48 1651
8865.37 1626
8866.26 1579
8867.15 1536
8868.04 1544
8868.93 1563
8869.81 1565
8870.70 1562
8871.59 1553
8872.48 1536
8873.37 1554
8874.26 1561
8875.15 1547
8876.04 1552
8876.93 1489
8877.81 1567
8878.70 1511
8879.59 1495
8880.48 1522
8881.37 1556
8882.26 1466
8883.15 1473
8884.04 1479
8884.93 1428
8885.82 1498
8886.71 1558
8887.60 1515
8888.49 1523
8889.38 1531
8890.27 1464
8891.16 1534
8892.05 1451
8892.94 1492
8893.83 1451
8894.72 1442
8895.61 1395
8896.50 1479
8897.39 1411
8898.28 1370
8899.17 1400
8900.06 1496
8900.95 1450
8901.84 1441
8902.73 1472
8903.62 1476
8904.51 1524
8905.40 1452
8906.29 1417
8907.18 1405
8908.07 1410
8908.96 1374
8909.85 1399
8910.74 1403
8911.63 1357
8912.52 1365
8913.41 1391
8914.31 1396
8915.20 1322
8916.09 1381
8916.98 1359
8917.87 1382
8918.76 1360
8919.65 1375
8920.54 1321
8921.43 1332
8922.33 1335
8923.22 1329
8924.11 1337
8925.00 1352
8925.89 1314
8926.78 1342
8927.67 1358
8928.57 1300
8929.46 1311
8930.35 1286
8931.24 1279
8932.13 1341
8933.03 1386
8933.92 1300
8934.81 1341
8935.70 1312
8936.59 1370
8937.49 1347
8938.38 1267
8939.27 1339
8940.16 1356
8941.05 1262
8941.95 1314
8942.84 1336
8943.73 1294
8944.62 1300
8945.52 1241
8946.41 1249
8947.30 1253
8948.19 1267
8949.09 1324
8949.98 1257
8950.87 1282
8951.76 1293
8952.66 1295
8953.55 1264
8954.44 1281
8955.34 1254
8956.23 1274
8957.12 1251
8958.02 1233
8958.91 1273
8959.80 1290
8960.69 1238
8961.59 1291
8962.48 1325
8963.37 1316
8964.27 1262
8965.16 1299
8966.05 1258
8966.95 1323
8967.84 1294
8968.74 1311
8969.63 1292
8970.52 1291
8971.42 1243
8972.31 1284
8973.20 1328
8974.10 1274
8974.99 1315
8975.89 1311
8976.78 1327
8977.67 1326
8978.57 1348
8979.46 1341
8980.36 1361
8981.25 1314
8982.15 1279
8983.04 1302
8983.93 1318
8984.83 1276
8985.72 1226
8986.62 1259
8987.51 1310
8988.41 1259
8989.30 1264
8990.20 1210
8991.09 1243
8991.99 1312
8992.88 1235
8993.78 1195
8994.67 1210
8995.57 1215
8996.46 1268
8997.36 1257
8998.25 1247
8999.15 1255
9000.04 1233
9000.94 1259
9001.83 1213
9002.73 1261
9003.62 1190
9004.52 1217
9005.41 1213
9006.31 1164
9007.20 1215
9008.10 1188
9009.00 1182
9009.89 1183
9010.79 1197
9011.68 1195
9012.58 1220
9013.47 1191
9014.37 1194
9015.27 1207
9016.16 1140
9017.06 1191
9017.95 1169
9018.85 1215
9019.75 1190
9020.64 1237
9021.54 1209
9022.43 1188
9023.33 1182
9024.23 1190
9025.12 1206
9026.02 1220
9026.92 1212
9027.81 1162
9028.71 1173
9029.61 1235
9030.50 1178
9031.40 1175
9032.30 1174
9033.19 1184
9034.09 1188
9034.99 1167
9035.88 1165
9036.78 1156
9037.68 1157
9038.58 1195
9039.47 1183
9040.37 1212
9041.27 1167
9042.16 1158
9043.06 1232
9043.96 1235
9044.86 1236
9045.75 1205
9046.65 1191
9047.55 1199
9048.45 1222
9049.34 1188
9050.24 1181
9051.14 1111
9052.04 1190
9052.94 1230
9053.83 1243
9054.73 1267
9055.63 1188
9056.53 1249
9057.43 1308
9058.32 1247
9059.22 1269
9060.12 1269
9061.02 1270
9061.92 1289
9062.81 1272
9063.71 1290
9064.61 1252
9065.51 1264
9066.41 1311
9067.31 1232
9068.21 1240
9069.10 1278
9070.00 1274
9070.90 1228
9071.80 1266
9072.70 1310
9073.60 1189
9074.50 1276
9075.40 1308
9076.29 1308
9077.19 1242
9078.09 1248
9078.99 1281
9079.89 1269
9080.79 1219
9081.69 1252
9082.59 1250
9083.49 1293
9084.39 1268
9085.29 1347
9086.19 1335
9087.09 1303
9087.98 1308
9088.88 1326
9089.78 1322
9090.68 1336
9091.58 1327
9092.48 1307
9093.38 1319
9094.28 1317
9095.18 1281
9096.08 1279
9096.98 1303
9097.88 1270
9098.78 1327
9099.68 1264
9100.58 1291
9101.48 1223
9102.38 1244
9103.28 1288
9104.18 1248
9105.08 1246
9105.99 1214
9106.89 1254
9107.79 1243
9108.69 1257
9109.59 1230
9110.49 1176
9111.39 1224
9112.29 1223
9113.19 1258
9114.09 1238
9114.99 1246
9115.89 1217
9116.79 1230
9117.69 1259
9118.60 1210
9119.50 1215
9120.40 1230
9121.30 1185
9122.20 1234
9123.10 1174
9124.00 1190
9124.90 1180
9125.81 1197
9126.71 1216
9127.61 1240
9128.51 1256
9129.41 1226
9130.31 1202
9131.22 1197
9132.12 1235
9133.02 1225
9133.92 1216
9134.82 1227
9135.72 1241
9136.63 1225
9137.53 1195
9138.43 1251
9139.33 1235
9140.23 1235
9141.14 1212
9142.04 1259
9142.94 1245
9143.84 1190
9144.75 1200
9145.65 1246
9146.55 1238
9147.45 1205
9148.36 1186
9149.26 1212
9150.16 1236
9151.06 1234
9151.97 1234
9152.87 1203
9153.77 1186
9154.67 1212
9155.58 1221
9156.48 1231
9157.38 1192
9158.29 1195
9159.19 1201
9160.09 1233
9161.00 1216
9161.90 1160
9162.80 1244
9163.71 1266
9164.61 1229
9165.51 1228
9166.42 1233
9167.32 1196
9168.22 1303
9169.13 1249
9170.03 1210
9170.93 1234
9171.84 1245
9172.74 1290
9173.64 1221
9174.55 1282
9175.45 1285
9176.36 1243
9177.26 1260
9178.16 1244
9179.07 1211
9179.97 1226
9180.88 1237
9181.78 1279
9182.69 1253
9183.59 1243
9184.49 1235
9185.40 1237
9186.30 1227
9187.21 1266
9188.11 1204
9189.02 1224
9189.92 1229
9190.82 1259
9191.73 1206
9192.63 1253
9193.54 1274
9194.44 1239
9195.35 1282
9196.25 1305
9197.16 1324
9198.06 1345
9198.97 1349
9199.87 1344
9200.78 1347
9201.68 1339
9202.59 1282
9203.49 1344
9204.40 1304
9205.30 1298
9206.21 1335
9207.12 1301
9208.02 1289
9208.93 1285
9209.83 1334
9210.74 1318
9211.64 1326
9212.55 1354
9213.45 1388
9214.36 1345
9215.27 1370
9216.17 1381
9217.08 1455
9217.98 1515
9218.89 1416
9219.80 1400
9220.70 1409
9221.61 1368
9222.51 1365
9223.42 1363
9224.33 1347
9225.23 1236
9226.14 1268
9227.05 1328
9227.95 1346
9228.86 1322
9229.77 1355
9230.67 1288
9231.58 1279
9232.49 1257
9233.39 1287
9234.30 1303
9235.21 1272
9236.11 1304
9237.02 1261
9237.93 1290
9238.83 1291
9239.74 1229
9240.65 1247
9241.55 1233
9242.46 1259
9243.37 1235
9244.28 1274
9245.18 1247
9246.09 1197
9247.00 1285
9247.91 1226
9248.81 1249
9249.72 1216
9250.63 1262
9251.54 1258
9252.44 1223
9253.35 1206
9254.26 1226
9255.17 1234
9256.07 1221
9256.98 1277
9257.89 1217
9258.80 1246
9259.71 1257
9260.61 1288
9261.52 1234
9262.43 1212
9263.34 1243
9264.25 1232
9265.16 1249
9266.06 1235
9266.97 1277
9267.88 1310
9268.79 1270
9269.70 1254
9270.61 1267
9271.51 1288
9272.42 1251
9273.33 1215
9274.24 1249
9275.15 1309
9276.06 1302
9276.97 1255
9277.88 1286
9278.78 1328
9279.69 1249
9280.60 1224
9281.51 1251
9282.42 1293
9283.33 1318
9284.24 1361
9285.15 1321
9286.06 1332
9286.97 1298
9287.88 1267
9288.79 1354
9289.70 1333
9290.60 1280
9291.51 1328
9292.42 1341
9293.33 1354
9294.24 1343
9295.15 1360
9296.06 1341
9296.97 1397
9297.88 1450
9298.79 1367
9299.70 1318
9300.61 1384
9301.52 1407
9302.43 1494
9303.34 1454
9304.25 1412
9305.16 1444
9306.07 1502
9306.98 1514
9307.89 1508
9308.80 1561
9309.71 1563
9310.63 1524
9311.54 1585
9312.45 1555
9313.36 1523
9314.27 1507
9315.18 1527
9316.09 1490
9317.00 1514
9317.91 1519
9318.82 1468
9319.73 1383
9320.64 1372
9321.55 1400
9322.47 1405
9323.38 1372
9324.29 1403
9325.20 1410
9326.11 1420
9327.02 1439
9327.93 1377
9328.84 1319
9329.76 1353
9330.67 1360
9331.58 1372
9332.49 1393
9333.40 1356
9334.31 1378
9335.23 1346
9336.14 1333
9337.05 1364
9337.96 1360
9338.87 1355
9339.78 1298
9340.70 1362
9341.61 1375
9342.52 1354
9343.43 1341
9344.34 1362
9345.26 1334
9346.17 1361
9347.08 1422
9347.99 1379
9348.91 1370
9349.82 1341
9350.73 1342
9351.64 1339
9352.56 1323
9353.47 1339
9354.38 1359
9355.29 1377
9356.21 1394
9357.12 1418
9358.03 1344
9358.94 1384
9359.86 1359
9360.77 1324
9361.68 1341
9362.60 1387
9363.51 1392
9364.42 1366
9365.34 1364
9366.25 1333
9367.16 1312
9368.08 1312
9368.99 1348
9369.90 1392
9370.82 1331
9371.73 1366
9372.64 1426
9373.56 1373
9374.47 1412
9375.38 1409
9376.30 1368
9377.21 1424
9378.12 1433
9379.04 1391
9379.95 1410
9380.87 1426
9381.78 1411
9382.69 1461
9383.61 1445
9384.52 1438
9385.44 1471
9386.35 1532
9387.27 1522
9388.18 1579
9389.09 1530
9390.01 1531
9390.92 1598
9391.84 1657
9392.75 1593
9393.67 1578
9394.58 1575
9395.50 1628
9396.41 1568
9397.32 1627
9398.24 1610
9399.15 1640
9400.07 1630
9400.98 1529
9401.90 1522
9402.81 1533
9403.73 1537
9404.64 1538
9405.56 1545
9406.47 1560
9407.39 1558
9408.30 1565
9409.22 1534
9410.14 1525
9411.05 1543
9411.97 1536
9412.88 1532
9413.80 1577
9414.71 1543
9415.63 1581
9416.54 1568
9417.46 1534
9418.38 1500
9419.29 1580
9420.21 1587
9421.12 1566
9422.04 1605
9422.95 1618
9423.87 1582
9424.79 1588
9425.70 1576
9426.62 1447
9427.54 1487
9428.45 1532
9429.37 1595
9430.28 1615
9431.20 1632
9432.12 1633
9433.03 1644
9433.95 1592
9434.87 1664
9435.78 1660
9436.70 1646
9437.62 1688
9438.53 1673
9439.45 1668
9440.37 1671
9441.28 1691
9442.20 1674
9443.12 1718
9444.03 1700
9444.95 1637
9445.87 1708
9446.79 1718
9447.70 1760
9448.62 1788
9449.54 1824
9450.45 1898
9451.37 1967
9452.29 1959
9453.21 1943
9454.12 2025
9455.04 1954
9455.96 1999
9456.88 1933
9457.79 1909
9458.71 1899
9459.63 1804
9460.55 1786
9461.47 1735
9462.38 1761
9463.30 1692
9464.22 1663
9465.14 1667
9466.06 1663
9466.97 1640
9467.89 1666
9468.81 1641
9469.73 1647
9470.65 1596
9471.56 1655
9472.48 1630
9473.40 1652
9474.32 1628
9475.24 1619
9476.16 1692
9477.08 1699
9477.99 1651
9478.91 1696
9479.83 1728
9480.75 1686
9481.67 1658
9482.59 1697
9483.51 1712
9484.43 1706
9485.34 1672
9486.26 1667
9487.18 1757
9488.10 1725
9489.02 1714
9489.94 1713
9490.86 1679
9491.78 1689
9492.70 1729
9493.62 1698
9494.54 1695
9495.46 1647
9496.38 1737
9497.30 1729
9498.22 1770
9499.13 1715
9500.05 1707
9500.97 1768
9501.89 1711
9502.81 1682
9503.73 1695
9504.65 1746
9505.57 1756
9506.49 1791
9507.41 1842
9508.33 1803
9509.25 1850
9510.17 1901
9511.09 1892
9512.01 1925
9512.93 1915
9513.86 1881
9514.78 1865
9515.70 1950
9516.62 1966
9517.54 1983
9518.46 2025
9519.38 2029
9520.30 2024
9521.22 2078
9522.14 2004
9523.06 2062
9523.98 2159
9524.90 2163
9525.82 2238
9526.75 2232
9527.67 2353
9528.59 2410
9529.51 2583
9530.43 2705
9531.35 2794
9532.27 2884
9533.19 2874
9534.11 2910
9535.04 2882
9535.96 2844
9536.88 2741
9537.80 2745
9538.72 2582
9539.64 2490
9540.57 2478
9541.49 2436
9542.41 2291
9543.33 2171
9544.25 2204
9545.17 2205
9546.10 2070
9547.02 2077
9547.94 2021
9548.86 2018
9549.78 1972
9550.71 1972
9551.63 1953
9552.55 2021
9553.47 2084
9554.40 2032
9555.32 1995
9556.24 2123
9557.16 2140
9558.09 2032
9559.01 2092
9559.93 2118
9560.85 2081
9561.78 2078
9562.70 2043
9563.62 2065
9564.54 1998
9565.47 1922
9566.39 1917
9567.31 1956
9568.24 1878
9569.16 1931
9570.08 1863
9571.00 1910
9571.93 1936
9572.85 1863
9573.77 1850
9574.70 1847
9575.62 1844
9576.54 1881
9577.47 1885
9578.39 1929
9579.31 1886
9580.24 1865
9581.16 1862
9582.09 1846
9583.01 1963
9583.93 1938
9584.86 1922
9585.78 1916
9586.70 1925
9587.63 1904
9588.55 1915
9589.48 1935
9590.40 1952
9591.32 1873
9592.25 1923
9593.17 1959
9594.10 1998
9595.02 1982
9595.95 2002
9596.87 2006
9597.79 2020
9598.72 2024
9599.64 1938
9600.57 1988
9601.49 2038
9602.42 2085
9603.34 2121
9604.27 2102
9605.19 2146
9606.12 2117
9607.04 2187
9607.97 2172
9608.89 2164
9609.82 2190
9610.74 2239
9611.67 2222
9612.59 2234
9613.52 2197
9614.44 2214
9615.37 2190
9616.29 2226
9617.22 2262
9618.14 2287
9619.07 2245
9619.99 2272
9620.92 2312
9621.85 2314
9622.77 2374
9623.70 2321
9624.62 2314
9625.55 2343
9626.47 2447
9627.40 2429
9628.33 2448
9629.25 2473
9630.18 2446
9631.10 2504
9632.03 2547
9632.96 2553
9633.88 2590
9634.81 2629
9635.73 2663
9636.66 2755
9637.59 2766
9638.51 2774
9639.44 2883
9640.37 2817
9641.29 2837
9642.22 2887
9643.15 2880
9644.07 2919
9645.00 3025
9645.93 3078
9646.85 3150
9647.78 3153
9648.71 3272
9649.63 3267
9650.56 3233
9651.49 3279
9652.41 3232
9653.34 3230
9654.27 3132
9655.20 3108
9656.12 2994
9657.05 2976
9657.98 2961
9658.90 2972
9659.83 2933
9660.76 2872
9661.69 2903
9662.61 2901
9663.54 2955
9664.47 3023
9665.40 2999
9666.32 2927
9667.25 3010
9668.18 2941
9669.11 2959
9670.04 3081
9670.96 3134
9671.89 3098
9672.82 3042
9673.75 3064
9674.68 3174
9675.60 3189
9676.53 3185
9677.46 3108
9678.39 3190
9679.32 3153
9680.25 3171
9681.17 3195
9682.10 3205
9683.03 3238
9683.96 3249
9684.89 3265
9685.82 3218
9686.75 3301
9687.67 3345
9688.60 3291
9689.53 3360
9690.46 3430
9691.39 3409
9692.32 3384
9693.25 3491
9694.18 3537
9695.11 3540
9696.03 3608
9696.96 3593
9697.89 3712
9698.82 3737
9699.75 3776
9700.68 3755
9701.61 3732
9702.54 3639
9703.47 3651
9704.40 3544
9705.33 3556
9706.26 3490
9707.19 3511
9708.12 3487
9709.05 3525
9709.98 3595
9710.91 3618
9711.84 3588
9712.77 3636
9713.70 3738
9714.63 3738
9715.56 3704
9716.49 3628
9717.42 3605
9718.35 3528
9719.28 3437
9720.21 3478
9721.14 3328
9722.07 3218
9723.00 3216
9723.93 3240
9724.86 3154
9725.79 3093
9726.72 3023
9727.65 3017
9728.58 3098
9729.51 3088
9730.44 3147
9731.37 3109
9732.31 3051
9733.24 3004
9734.17 2978
9735.10 2952
9736.03 2993
9736.96 2909
9737.89 2839
9738.82 2851
9739.75 2747
9740.69 2743
9741.62 2739
9742.55 2669
9743.48 2704
9744.41 2668
9745.34 2590
9746.27 2588
9747.21 2590
9748.14 2600
9749.07 2595
9750.00 2511
9750.93 2533
9751.86 2601
9752.80 2553
9753.73 2545
9754.66 2443
9755.59 2516
9756.52 2476
9757.46 2551
9758.39 2493
9759.32 2492
9760.25 2465
9761.18 2516
9762.12 2484
9763.05 2525
9763.98 2573
9764.91 2550
9765.85 2589
9766.78 2601
9767.71 2537
9768.64 2455
9769.58 2530
9770.51 2499
9771.44 2494
9772.37 2553
9773.31 2634
9774.24 2631
9775.17 2730
9776.11 2704
9777.04 2705
9777.97 2752
9778.91 2786
9779.84 2831
9780.77 2880
9781.71 2913
9782.64 2799
9783.57 2808
9784.51 2756
9785.44 2763
9786.37 2713
9787.31 2636
9788.24 2654
9789.17 2618
9790.11 2559
9791.04 2556
9791.97 2511
9792.91 2564
9793.84 2555
9794.77 2490
9795.71 2503
9796.64 2562
9797.58 2581
9798.51 2534
9799.44 2506
9800.38 2437
9801.31 2503
9802.25 2435
9803.18 2413
9804.12 2335
9805.05 2310
9805.98 2292
9806.92 2239
9807.85 2168
9808.79 2198
9809.72 2162
9810.66 2137
9811.59 2106
9812.53 2096
9813.46 2064
9814.40 2117
9815.33 2092
9816.27 2041
9817.20 2022
9818.14 1992
9819.07 2053
9820.01 2071
9820.94 2041
9821.88 1987
9822.81 1984
9823.75 1974
9824.68 1998
9825.62 2002
9826.55 1953
9827.49 1949
9828.42 1926
9829.36 1870
9830.29 1886
9831.23 1926
9832.17 1939
9833.10 1964
9834.04 1977
9834.97 1986
9835.91 1959
9836.84 1909
9837.78 1945
9838.72 1937
9839.65 1967
9840.59 2003
9841.52 1975
9842.46 1943
9843.40 1893
9844.33 1926
9845.27 1882
9846.20 1924
9847.14 1954
9848.08 1931
9849.01 1939
9849.95 1977
9850.89 2007
9851.82 1993
9852.76 1908
9853.70 1911
9854.63 1925
9855.57 1947
9856.51 1979
9857.44 2042
9858.38 2002
9859.32 1998
9860.25 1916
9861.19 1974
9862.13 2043
9863.07 1989
9864.00 1896
9864.94 1947
9865.88 1940
9866.81 1956
9867.75 1906
9868.69 1863
9869.63 1881
9870.56 1863
9871.50 1806
9872.44 1817
9873.38 1777
9874.31 1797
9875.25 1819
9876.19 1759
9877.13 1863
9878.07 1782
9879.00 1838
9879.94 1825
9880.88 1839
9881.82 1776
9882.75 1819
9883.69 1762
9884.63 1774
9885.57 1736
9886.51 1763
9887.45 1758
9888.38 1717
9889.32 1704
9890.26 1674
9891.20 1703
9892.14 1677
9893.08 1715
9894.01 1692
9894.95 1657
9895.89 1640
9896.83 1653
9897.77 1693
9898.71 1618
9899.65 1662
9900.59 1654
9901.52 1670
9902.46 1628
9903.40 1669
9904.34 1662
9905.28 1690
9906.22 1686
9907.16 1723
9908.10 1712
9909.04 1650
9909.98 1711
9910.92 1726
9911.86 1729
9912.80 1719
9913.73 1635
9914.67 1674
9915.61 1641
9916.55 1663
9917.49 1761
9918.43 1727
9919.37 1780
9920.31 1819
9921.25 1902
9922.19 1928
9923.13 1998
9924.07 2055
9925.01 2089
9925.95 2085
9926.89 2187
9927.83 2209
9928.77 2128
9929.71 2214
9930.65 2043
9931.59 2124
9932.53 2001
9933.47 1945
9934.41 1846
9935.36 1838
9936.30 1802
9937.24 1741
9938.18 1680
9939.12 1694
9940.06 1698
9941.00 1601
9941.94 1660
9942.88 1644
9943.82 1626
9944.76 1580
9945.70 1632
9946.64 1613
9947.59 1605
9948.53 1600
9949.47 1619
9950.41 1568
9951.35 1578
9952.29 1516
9953.23 1521
9954.17 1536
9955.12 1542
9956.06 1516
9957.00 1558
9957.94 1536
9958.88 1539
9959.82 1559
9960.77 1516
9961.71 1557
9962.65 1487
9963.59 1506
9964.53 1466
9965.48 1506
9966.42 1513
9967.36 1464
9968.30 1457
9969.24 1499
9970.19 1507
9971.13 1473
9972.07 1483
9973.01 1441
9973.95 1407
9974.90 1432
9975.84 1408
9976.78 1416
9977.72 1463
9978.67 1420
9979.61 1372
9980.55 1407
9981.50 1387
9982.44 1324
9983.38 1385
9984.32 1396
9985.27 1412
9986.21 1352
9987.15 1331
9988.10 1398
9989.04 1389
9989.98 1423
9990.92 1390
9991.87 1367
9992.81 1380
9993.75 1428
9994.70 1414
9995.64 1361
9996.58 1406
9997.53 1401
9998.47 1407
9999.41 1388
10000.36 1376
10001.30 1344
10002.25 1377
10003.19 1413
10004.13 1379
10005.08 1384
10006.02 1367
10006.96 1376
10007.91 1356
10008.85 1358
10009.80 1388
10010.74 1397
10011.68 1398
10012.63 1380
10013.57 1397
10014.52 1366
10015.46 1411
10016.41 1402
10017.35 1375
10018.29 1396
10019.24 1375
10020.18 1358
10021.13 1375
10022.07 1315
10023.02 1333
10023.96 1354
10024.91 1363
10025.85 1341
10026.80 1335
10027.74 1300
10028.69 1331
10029.63 1352
10030.58 1340
10031.52 1321
10032.47 1318
10033.41 1312
10034.36 1342
10035.30 1363
10036.25 1302
10037.19 1355
10038.14 1337
10039.08 1283
10040.03 1297
10040.97 1279
10041.92 1264
10042.87 1329
10043.81 1286
10044.76 1281
10045.70 1249
10046.65 1296
10047.59 1284
10048.54 1296
10049.49 1261
10050.43 1275
10051.38 1294
10052.32 1267
10053.27 1254
10054.22 1293
10055.16 1286
10056.11 1234
10057.05 1284
10058.00 1292
10058.95 1250
10059.89 1267
10060.84 1285
10061.79 1277
10062.73 1288
10063.68 1307
10064.63 1304
10065.57 1241
10066.52 1228
10067.47 1208
10068.41 1261
10069.36 1271
10070.31 1244
10071.25 1258
10072.20 1222
10073.15 1220
10074.10 1240
10075.04 1233
10075.99 1249
10076.94 1260
10077.88 1295
10078.83 1254
10079.78 1268
10080.73 1227
10081.67 1196
10082.62 1253
10083.57 1218
10084.52 1221
10085.46 1208
10086.41 1243
10087.36 1228
10088.31 1257
10089.25 1222
10090.20 1227
10091.15 1241
10092.10 1264
10093.05 1204
10093.99 1250
10094.94 1222
10095.89 1273
10096.84 1297
10097.79 1220
10098.73 1260
10099.68 1254
10100.63 1260
10101.58 1189
10102.53 1249
10103.48 1279
10104.42 1245
10105.37 1263
10106.32 1275
10107.27 1256
10108.22 1228
10109.17 1259
10110.12 1254
10111.06 1237
10112.01 1202
10112.96 1229
10113.91 1210
10114.86 1176
10115.81 1248
10116.76 1293
10117.71 1320
10118.66 1304
10119.61 1255
10120.56 1229
10121.50 1254
10122.45 1231
10123.40 1243
10124.35 1285
10125.30 1265
10126.25 1249
10127.20 1220
10128.15 1248
10129.10 1286
10130.05 1250
10131.00 1257
10131.95 1227
10132.90 1318
10133.85 1283
10134.80 1321
10135.75 1282
10136.70 1324
10137.65 1341
10138.60 1263
10139.55 1301
10140.50 1241
10141.45 1295
10142.40 1296
10143.35 1297
10144.30 1317
10145.25 1304
10146.20 1336
10147.15 1321
10148.10 1348
10149.05 1375
10150.00 1419
10150.95 1393
10151.90 1402
10152.86 1355
10153.81 1329
10154.76 1393
10155.71 1422
10156.66 1442
10157.61 1447
10158.56 1490
10159.51 1479
10160.46 1495
10161.41 1457
10162.37 1437
10163.32 1469
10164.27 1476
10165.22 1520
10166.17 1464
10167.12 1517
10168.07 1471
10169.03 1544
10169.98 1536
10170.93 1568
10171.88 1558
10172.83 1588
10173.78 1582
10174.74 1595
10175.69 1569
10176.64 1520
10177.59 1565
10178.54 1611
10179.49 1699
10180.45 1630
10181.40 1636
10182.35 1669
10183.30 1688
10184.26 1714
10185.21 1690
10186.16 1687
10187.11 1731
10188.06 1759
10189.02 1796
10189.97 1833
10190.92 1822
10191.87 1889
10192.83 1805
10193.78 1760
10194.73 1829
10195.69 1904
10196.64 1880
10197.59 1846
10198.54 1887
10199.50 1951
10200.45 1937
10201.40 1984
10202.36 1998
10203.31 2082
10204.26 2148
10205.22 2111
10206.17 2183
10207.12 2178
10208.08 2128
10209.03 2103
10209.98 2074
10210.94 2110
10211.89 2048
10212.84 1941
10213.80 1972
10214.75 1926
10215.70 1917
10216.66 1863
10217.61 1931
10218.56 1815
10219.52 1787
10220.47 1795
10221.43 1868
10222.38 1806
10223.33 1803
10224.29 1790
10225.24 1803
10226.20 1757
10227.15 1797
10228.11 1775
10229.06 1725
10230.01 1788
10230.97 1846
10231.92 1890
10232.88 1924
10233.83 1934
10234.79 2084
10235.74 2024
10236.70 1993
10237.65 2019
10238.60 1991
10239.56 1943
10240.51 1886
10241.47 1896
10242.42 1768
10243.38 1747
10244.33 1708
10245.29 1724
10246.24 1686
10247.20 1591
10248.15 1600
10249.11 1613
10250.07 1577
10251.02 1582
10251.98 1552
10252.93 1486
10253.89 1503
10254.84 1508
10255.80 1500
10256.75 1483
10257.71 1420
10258.67 1421
10259.62 1383
10260.58 1440
10261.53 1456
10262.49 1427
10263.44 1393
10264.40 1372
10265.36 1400
10266.31 1343
10267.27 1418
10268.22 1458
10269.18 1403
10270.14 1378
10271.09 1331
10272.05 1375
10273.01 1385
10273.96 1369
10274.92 1330
10275.87 1307
10276.83 1327
10277.79 1350
10278.74 1325
10279.70 1330
10280.66 1262
10281.61 1301
10282.57 1261
10283.53 1333
10284.49 1337
10285.44 1363
10286.40 1353
10287.36 1341
10288.31 1337
10289.27 1311
10290.23 1327
10291.18 1313
10292.14 1345
10293.10 1392
10294.06 1355
10295.01 1344
10295.97 1276
10296.93 1308
10297.89 1329
10298.84 1289
10299.80 1327
10300.76 1260
10301.72 1248
10302.67 1262
10303.63 1292
10304.59 1287
10305.55 1294
10306.51 1363
10307.46 1296
10308.42 1310
10309.38 1294
10310.34 1262
10311.30 1317
10312.25 1275
10313.21 1305
10314.17 1305
10315.13 1243
10316.09 1292
10317.05 1239
10318.00 1283
10318.96 1277
10319.92 1309
10320.88 1272
10321.84 1295
10322.80 1322
10323.76 1341
10324.71 1289
10325.67 1306
10326.63 1308
10327.59 1309
10328.55 1340
10329.51 1311
10330.47 1329
10331.43 1322
10332.39 1313
10333.35 1306
10334.30 1303
10335.26 1320
10336.22 1325
10337.18 1296
10338.14 1295
10339.10 1269
10340.06 1280
10341.02 1285
10341.98 1281
10342.94 1266
10343.90 1217
10344.86 1206
10345.82 1196
10346.78 1207
10347.74 1205
10348.70 1195
10349.66 1249
10350.62 1210
10351.58 1198
10352.54 1188
10353.50 1232
10354.46 1169
10355.42 1236
10356.38 1200
10357.34 1210
10358.30 1157
10359.26 1197
10360.22 1157
10361.18 1174
10362.14 1177
10363.10 1203
10364.06 1196
10365.02 1183
10365.98 1217
10366.94 1181
10367.90 1182
10368.87 1205
10369.83 1182
10370.79 1143
10371.75 1110
10372.71 1129
10373.67 1169
10374.63 1180
10375.59 1187
10376.55 1203
10377.51 1150
10378.48 1157
10379.44 1218
10380.40 1188
10381.36 1177
10382.32 1160
10383.28 1127
10384.24 1123
10385.21 1131
10386.17 1167
10387.13 1098
10388.09 1185
10389.05 1167
10390.01 1190
10390.98 1145
10391.94 1159
10392.90 1149
10393.86 1158
10394.82 1152
10395.79 1196
10396.75 1182
10397.71 1176
10398.67 1156
10399.63 1140
10400.60 1156
10401.56 1142
10402.52 1214
10403.48 1224
10404.45 1198
10405.41 1222
10406.37 1234
10407.33 1217
10408.30 1212
10409.26 1232
10410.22 1261
10411.18 1207
10412.15 1292
10413.11 1295
10414.07 1316
10415.04 1370
10416.00 1382
10416.96 1432
10417.93 1393
10418.89 1408
10419.85 1379
10420.81 1390
10421.78 1382
10422.74 1435
10423.70 1369
10424.67 1372
10425.63 1312
10426.59 1296
10427.56 1290
10428.52 1223
10429.49 1228
10430.45 1222
10431.41 1235
10432.38 1193
10433.34 1195
10434.30 1116
10435.27 1149
10436.23 1146
10437.20 1159
10438.16 1139
10439.12 1147
10440.09 1180
10441.05 1108
10442.02 1092
10442.98 1125
10443.94 1139
10444.91 1113
10445.87 1117
10446.84 1046
10447.80 1122
10448.77 1101
10449.73 1082
10450.70 1091
10451.66 1069
10452.63 1084
10453.59 1093
10454.55 1046
10455.52 1092
10456.48 1035
10457.45 1086
10458.41 1078
10459.38 1079
10460.34 1082
10461.31 1073
10462.27 1078
10463.24 1076
10464.20 1089
10465.17 1005
10466.14 1034
10467.10 1050
10468.07 1038
10469.03 1039
10470.00 1085
10470.96 1119
10471.93 1093
10472.89 1073
10473.86 1070
10474.82 1094
10475.79 1097
10476.76 1099
10477.72 1022
10478.69 1005
10479.65 1041
10480.62 1076
10481.59 1044
10482.55 1124
10483.52 1075
10484.48 1105
10485.45 1047
10486.42 1049
10487.38 1038
10488.35 1079
10489.32 1104
10490.28 1118
10491.25 1107
10492.21 1110
10493.18 1117
10494.15 1116
10495.11 1110
10496.08 1051
10497.05 1067
10498.01 1088
10498.98 1132
10499.95 1106
10500.92 1088
10501.88 1092
10502.85 1078
10503.82 1071
10504.78 1122
10505.75 1103
10506.72 1114
10507.68 1121
10508.65 1116
10509.62 1119
10510.59 1160
10511.55 1159
10512.52 1140
10513.49 1181
10514.46 1116
10515.42 1117
10516.39 1096
10517.36 1135
10518.33 1092
10519.29 1103
10520.26 1123
10521.23 1173
10522.20 1151
10523.17 1150
10524.13 1167
10525.10 1084
10526.07 1110
10527.04 1169
10528.01 1154
10528.97 1132
10529.94 1170
10530.91 1125
10531.88 1092
10532.85 1132
10533.82 1129
10534.78 1120
10535.75 1134
10536.72 1127
10537.69 1121
10538.66 1174
10539.63 1143
10540.60 1190
10541.56 1139
10542.53 1170
10543.50 1177
10544.47 1168
10545.44 1187
10546.41 1173
10547.38 1210
10548.35 1228
10549.32 1181
10550.29 1228
10551.25 1235
10552.22 1210
10553.19 1284
10554.16 1260
10555.13 1266
10556.10 1306
10557.07 1285
10558.04 1280
10559.01 1314
10559.98 1334
10560.95 1324
10561.92 1342
10562.89 1353
10563.86 1339
10564.83 1297
10565.80 1336
10566.77 1341
10567.74 1243
10568.71 1296
10569.68 1261
10570.65 1211
10571.62 1243
10572.59 1187
10573.56 1234
10574.53 1159
10575.50 1190
10576.47 1178
10577.44 1210
10578.41 1202
10579.38 1204
10580.35 1157
10581.32 1183
10582.29 1206
10583.26 1203
10584.23 1193
10585.21 1215
10586.18 1195
10587.15 1227
10588.12 1260
10589.09 1282
10590.06 1264
10591.03 1221
10592.00 1257
10592.97 1264
10593.94 1250
10594.92 1176
10595.89 1244
10596.86 1231
10597.83 1232
10598.80 1240
10599.77 1191
10600.74 1205
10601.71 1189
10602.69 1159
10603.66 1171
10604.63 1170
10605.60 1127
10606.57 1135
10607.54 1145
10608.52 1091
10609.49 1123
10610.46 1168
10611.43 1185
10612.40 1187
10613.38 1187
10614.35 1149
10615.32 1171
10616.29 1176
10617.27 1203
10618.24 1196
10619.21 1256
10620.18 1202
10621.15 1193
10622.13 1210
10623.10 1228
10624.07 1241
10625.04 1226
10626.02 1283
10626.99 1274
10627.96 1260
10628.94 1253
10629.91 1217
10630.88 1304
10631.85 1344
10632.83 1337
10633.80 1347
10634.77 1332
10635.75 1436
10636.72 1434
10637.69 1446
10638.67 1476
10639.64 1543
10640.61 1502
10641.59 1427
10642.56 1421
10643.53 1372
10644.51 1317
10645.48 1372
10646.45 1364
10647.43 1327
10648.40 1340
10649.37 1266
10650.35 1269
10651.32 1229
10652.30 1239
10653.27 1245
10654.24 1224
10655.22 1220
10656.19 1210
10657.16 1212
10658.14 1190
10659.11 1178
10660.09 1182
10661.06 1265
10662.04 1236
10663.01 1180
10663.98 1214
10664.96 1206
10665.93 1201
10666.91 1156
10667.88 1175
10668.86 1206
10669.83 1171
10670.81 1140
10671.78 1205
10672.76 1196
10673.73 1152
10674.71 1196
10675.68 1229
10676.66 1224
10677.63 1234
10678.61 1232
10679.58 1234
10680.56 1227
10681.53 1208
10682.51 1245
10683.48 1224
10684.46 1196
10685.43 1170
10686.41 1160
10687.38 1162
10688.36 1136
10689.33 1172
10690.31 1158
10691.28 1140
10692.26 1088
10693.24 1158
10694.21 1152
10695.19 1130
10696.16 1095
10697.14 1071
10698.12 1099
10699.09 1169
10700.07 1140
10701.04 1081
10702.02 1103
10703.00 1132
10703.97 1147
10704.95 1098
10705.92 1097
10706.90 1109
10707.88 1084
10708.85 1107
10709.83 1098
10710.81 1087
10711.78 1101
10712.76 1073
10713.74 1096
10714.71 1085
10715.69 1131
10716.67 1100
10717.64 1109
10718.62 1110
10719.60 1148
10720.57 1085
10721.55 1080
10722.53 1122
10723.50 1097
10724.48 1119
10725.46 1107
10726.44 1114
10727.41 1123
10728.39 1103
10729.37 1111
10730.35 1127
10731.32 1108
10732.30 1132
10733.28 1169
10734.26 1158
10735.23 1083
10736.21 1113
10737.19 1154
10738.17 1187
10739.14 1138
10740.12 1144
10741.10 1111
10742.08 1121
10743.06 1117
10744.03 1108
10745.01 1119
10745.99 1105
10746.97 1092
10747.95 1139
10748.92 1110
10749.90 1076
10750.88 1063
10751.86 1118
10752.84 1144
10753.82 1158
10754.79 1138
10755.77 1120
10756.75 1163
10757.73 1178
10758.71 1147
10759.69 1136
10760.67 1129
10761.65 1096
10762.62 1125
10763.60 1115
10764.58 1102
10765.56 1153
10766.54 1209
10767.52 1161
10768.50 1137
10769.48 1134
10770.46 1187
10771.44 1166
10772.42 1192
10773.39 1220
10774.37 1225
10775.35 1181
10776.33 1161
10777.31 1180
10778.29 1151
10779.27 1184
10780.25 1155
10781.23 1199
10782.21 1212
10783.19 1250
10784.17 1204
10785.15 1198
10786.13 1255
10787.11 1207
10788.09 1156
10789.07 1202
10790.05 1188
10791.03 1176
10792.01 1203
10792.99 1171
10793.97 1141
10794.95 1180
10795.93 1146
10796.91 1141
10797.89 1116
10798.87 1162
10799.85 1178
10800.83 1222
10801.82 1236
10802.80 1172
10803.78 1186
10804.76 1216
10805.74 1201
10806.72 1206
10807.70 1187
10808.68 1200
10809.66 1186
10810.64 1227
10811.62 1203
10812.61 1211
10813.59 1179
10814.57 1164
10815.55 1183
10816.53 1241
10817.51 1257
10818.49 1208
10819.47 1198
10820.46 1207
10821.44 1154
10822.42 1202
10823.40 1248
10824.38 1211
10825.36 1235
10826.35 1200
10827.33 1192
10828.31 1233
10829.29 1290
10830.27 1235
10831.25 1249
10832.24 1229
10833.22 1259
10834.20 1287
10835.18 1234
10836.17 1235
10837.15 1269
10838.13 1299
10839.11 1257
10840.09 1329
10841.08 1305
10842.06 1316
10843.04 1323
10844.02 1319
10845.01 1283
10845.99 1339
10846.97 1309
10847.96 1315
10848.94 1318
10849.92 1289
10850.90 1366
10851.89 1399
10852.87 1360
10853.85 1327
10854.84 1343
10855.82 1380
10856.80 1401
10857.78 1390
10858.77 1378
10859.75 1339
10860.73 1380
10861.72 1425
10862.70 1464
10863.68 1433
10864.67 1422
10865.65 1487
10866.64 1451
10867.62 1434
10868.60 1479
10869.59 1499
10870.57 1460
10871.55 1474
10872.54 1477
10873.52 1478
10874.51 1482
10875.49 1481
10876.47 1544
10877.46 1541
10878.44 1552
10879.43 1563
10880.41 1573
10881.39 1572
10882.38 1553
10883.36 1541
10884.35 1660
10885.33 1652
10886.32 1619
10887.30 1647
10888.29 1635
10889.27 1628
10890.25 1637
10891.24 1699
10892.22 1757
10893.21 1710
10894.19 1714
10895.18 1699
10896.16 1666
10897.15 1724
10898.13 1747
10899.12 1779
10900.10 1809
10901.09 1799
10902.07 1779
10903.06 1798
10904.04 1801
10905.03 1901
10906.01 1804
10907.00 1764
10907.99 1800
10908.97 1846
10909.96 1870
10910.94 1869
10911.93 1872
10912.91 1864
10913.90 1885
10914.88 1937
10915.87 1889
10916.86 1957
10917.84 1969
10918.83 1991
10919.81 1998
10920.80 2021
10921.79 2047
10922.77 1965
10923.76 1975
10924.74 2033
10925.73 2007
10926.72 1988
10927.70 2024
10928.69 2125
10929.68 2076
10930.66 2123
10931.65 2144
10932.64 2119
10933.62 2137
10934.61 2218
10935.60 2202
10936.58 2205
10937.57 2267
10938.56 2311
10939.54 2249
10940.53 2361
10941.52 2420
10942.50 2424
10943.49 2461
10944.48 2490
10945.47 2517
10946.45 2607
10947.44 2622
10948.43 2610
10949.41 2664
10950.40 2682
10951.39 2700
10952.38 2782
10953.36 2868
10954.35 2921
10955.34 2914
10956.33 2949
10957.31 2983
10958.30 2977
10959.29 3012
10960.28 2977
10961.27 2962
10962.25 2909
10963.24 2932
10964.23 2836
10965.22 2818
10966.21 2754
10967.19 2711
10968.18 2696
10969.17 2652
10970.16 2670
10971.15 2576
10972.13 2553
10973.12 2558
10974.11 2584
10975.10 2571
10976.09 2633
10977.08 2552
10978.07 2630
10979.05 2606
10980.04 2540
10981.03 2671
10982.02 2721
10983.01 2634
10984.00 2643
10984.99 2711
10985.98 2757
10986.96 2762
10987.95 2810
10988.94 2886
10989.93 2934
10990.92 3002
10991.91 3127
10992.90 3314
10993.89 3367
10994.88 3507
10995.87 3631
10996.86 3667
10997.85 3702
10998.84 3795
10999.83 3792
11000.82 3791
11001.81 3661
11002.79 3602
11003.78 3499
11004.77 3336
11005.76 3175
11006.75 3089
11007.74 2991
11008.73 2848
11009.72 2794
11010.71 2698
11011.70 2645
11012.69 2585
11013.68 2486
11014.67 2392
11015.67 2348
11016.66 2376
11017.65 2309
11018.64 2264
11019.63 2199
11020.62 2226
11021.61 2152
11022.60 2173
11023.59 2085
11024.58 2084
11025.57 2024
11026.56 2002
11027.55 2071
11028.54 2087
11029.53 2052
11030.52 1939
11031.52 1956
11032.51 1979
11033.50 1951
11034.49 1925
11035.48 1950
11036.47 1873
11037.46 1896
11038.45 1852
11039.45 1876
11040.44 1905
11041.43 1899
11042.42 1845
11043.41 1860
11044.40 1819
11045.39 1820
11046.39 1812
11047.38 1789
11048.37 1785
11049.36 1714
11050.35 1744
11051.35 1776
11052.34 1763
11053.33 1770
11054.32 1779
11055.31 1793
11056.31 1748
11057.30 1735
11058.29 1775
11059.28 1741
11060.27 1764
11061.27 1794
11062.26 1808
11063.25 1748
11064.24 1734
11065.24 1782
11066.23 1761
11067.22 1754
11068.21 1751
11069.21 1741
11070.20 1776
11071.19 1700
11072.19 1725
11073.18 1710
11074.17 1737
11075.16 1734
11076.16 1735
11077.15 1699
11078.14 1707
11079.14 1674
11080.13 1766
11081.12 1647
11082.12 1676
11083.11 1666
11084.10 1644
11085.10 1716
11086.09 1743
11087.08 1640
11088.08 1686
11089.07 1668
11090.06 1652
11091.06 1686
11092.05 1623
11093.04 1612
11094.04 1682
11095.03 1622
11096.03 1636
11097.02 1618
11098.01 1605
11099.01 1615
11100.00 1624
11101.00 1655
11101.99 1595
11102.98 1594
11103.98 1560
11104.97 1560
11105.97 1637
11106.96 1562
11107.96 1592
11108.95 1563
11109.95 1584
11110.94 1590
11111.93 1597
11112.93 1567
11113.92 1493
11114.92 1573
11115.91 1597
11116.91 1550
11117.90 1592
11118.90 1585
11119.89 1523
11120.89 1556
11121.88 1607
11122.88 1578
11123.87 1568
11124.87 1585
11125.86 1602
11126.86 1613
11127.85 1557
11128.85 1574
11129.84 1599
11130.84 1581
11131.84 1503
11132.83 1519
11133.83 1526
11134.82 1541
11135.82 1534
11136.81 1475
11137.81 1466
11138.81 1485
11139.80 1521
11140.80 1470
11141.79 1551
11142.79 1471
11143.79 1518
11144.78 1539
11145.78 1507
11146.77 1493
11147.77 1510
11148.77 1473
11149.76 1452
11150.76 1375
11151.75 1455
11152.75 1446
11153.75 1489
11154.74 1432
11155.74 1383
11156.74 1387
11157.73 1442
11158.73 1445
11159.73 1425
11160.72 1400
11161.72 1415
11162.72 1479
11163.71 1382
11164.71 1374
11165.71 1458
11166.71 1438
11167.70 1382
11168.70 1411
11169.70 1409
11170.69 1406
11171.69 1392
11172.69 1430
11173.69 1426
11174.68 1402
11175.68 1417
11176.68 1371
11177.68 1432
11178.67 1425
11179.67 1381
11180.67 1438
11181.67 1399
11182.66 1402
11183.66 1383
11184.66 1459
11185.66 1476
11186.66 1421
11187.65 1433
11188.65 1450
11189.65 1454
11190.65 1431
11191.65 1443
11192.64 1451
11193.64 1446
11194.64 1464
11195.64 1464
11196.64 1464
11197.64 1493
11198.63 1486
11199.63 1438
11200.63 1464
11201.63 1436
11202.63 1435
11203.63 1409
11204.63 1437
11205.63 1423
11206.62 1403
11207.62 1484
11208.62 1471
11209.62 1428
11210.62 1423
11211.62 1340
11212.62 1411
11213.62 1383
11214.62 1407
11215.62 1375
11216.61 1326
11217.61 1369
11218.61 1326
11219.61 1348
11220.61 1353
11221.61 1377
11222.61 1359
11223.61 1314
11224.61 1336
11225.61 1368
11226.61 1339
11227.61 1377
11228.61 1362
11229.61 1358
11230.61 1402
11231.61 1345
11232.61 1333
11233.61 1325
11234.61 1355
11235.61 1439
11236.61 1385
11237.61 1389
11238.61 1293
11239.61 1324
11240.61 1368
11241.61 1378
11242.61 1382
11243.61 1354
11244.61 1281
11245.61 1366
11246.61 1343
11247.61 1355
11248.62 1349
11249.62 1321
11250.62 1368
11251.62 1372
11252.62 1337
11253.62 1352
11254.62 1364
11255.62 1409
11256.62 1426
11257.62 1405
11258.62 1425
11259.63 1419
11260.63 1417
11261.63 1366
11262.63 1410
11263.63 1426
11264.63 1466
11265.63 1407
11266.64 1402
11267.64 1454
11268.64 1411
11269.64 1468
11270.64 1509
11271.64 1535
11272.65 1545
11273.65 1472
11274.65 1524
11275.65 1513
11276.65 1531
11277.65 1482
11278.66 1540
11279.66 1545
11280.66 1514
11281.66 1473
11282.67 1483
11283.67 1568
11284.67 1546
11285.67 1457
11286.67 1466
11287.68 1480
11288.68 1480
11289.68 1529
11290.68 1426
11291.69 1386
11292.69 1390
11293.69 1409
11294.70 1424
11295.70 1356
11296.70 1371
11297.70 1388
11298.71 1395
11299.71 1381
11300.71 1389
11301.72 1446
11302.72 1412
11303.72 1427
11304.72 1387
11305.73 1434
11306.73 1396
11307.73 1460
11308.74 1480
11309.74 1452
11310.74 1492
11311.75 1500
11312.75 1505
11313.76 1505
11314.76 1441
11315.76 1439
11316.77 1459
11317.77 1423
11318.77 1424
11319.78 1456
11320.78 1439
11321.79 1415
11322.79 1386
11323.79 1415
11324.80 1379
11325.80 1335
11326.81 1355
11327.81 1414
11328.81 1310
11329.82 1328
11330.82 1301
11331.83 1342
11332.83 1292
11333.84 1307
11334.84 1289
11335.85 1299
11336.85 1318
11337.85 1352
11338.86 1338
11339.86 1352
11340.87 1371
11341.87 1320
11342.88 1347
11343.88 1305
11344.89 1320
11345.89 1341
11346.90 1330
11347.90 1308
11348.91 1346
11349.91 1297
11350.92 1294
11351.92 1304
11352.93 1314
11353.94 1264
11354.94 1286
11355.95 1318
11356.95 1285
11357.96 1268
11358.96 1322
11359.97 1279
11360.97 1297
11361.98 1316
11362.99 1315
11363.99 1304
11365.00 1289
11366.00 1275
11367.01 1308
11368.02 1289
11369.02 1273
11370.03 1255
11371.03 1268
11372.04 1230
11373.05 1219
11374.05 1279
11375.06 1285
11376.06 1274
11377.07 1221
11378.08 1263
11379.08 1246
11380.09 1259
11381.10 1206
11382.10 1278
11383.11 1276
11384.12 1321
11385.12 1240
11386.13 1289
11387.14 1261
11388.14 1289
11389.15 1291
11390.16 1232
11391.17 1293
11392.17 1311
11393.18 1272
11394.19 1282
11395.19 1253
11396.20 1272
11397.21 1304
11398.22 1227
11399.22 1306
11400.23 1266
11401.24 1326
11402.25 1287
11403.25 1305
11404.26 1275
11405.27 1271
11406.28 1263
11407.28 1279
11408.29 1273
11409.30 1253
11410.31 1248
11411.31 1277
11412.32 1336
11413.33 1298
11414.34 1321
11415.35 1279
11416.35 1242
11417.36 1289
11418.37 1299
11419.38 1297
11420.39 1351
11421.40 1344
11422.40 1324
11423.41 1294
11424.42 1320
11425.43 1340
11426.44 1315
11427.45 1370
11428.46 1377
11429.46 1340
11430.47 1317
11431.48 1381
11432.49 1391
11433.50 1339
11434.51 1380
11435.52 1367
11436.53 1352
11437.54 1330
11438.54 1344
11439.55 1374
11440.56 1380
11441.57 1406
11442.58 1382
11443.59 1386
11444.60 1411
11445.61 1405
11446.62 1403
11447.63 1379
11448.64 1398
11449.65 1437
11450.66 1372
11451.67 1386
11452.68 1443
11453.69 1459
11454.70 1418
11455.71 1407
11456.72 1442
11457.73 1439
11458.74 1462
11459.75 1443
11460.76 1448
11461.77 1481
11462.78 1475
11463.79 1426
11464.80 1475
11465.81 1473
11466.82 1461
11467.83 1500
11468.84 1479
11469.85 1458
11470.86 1494
11471.87 1459
11472.88 1482
11473.89 1464
11474.90 1489
11475.91 1395
11476.92 1480
11477.93 1465
11478.95 1423
11479.96 1498
11480.97 1495
11481.98 1493
11482.99 1517
11484.00 1534
11485.01 1526
11486.02 1532
11487.03 1508
11488.05 1492
11489.06 1467
11490.07 1490
11491.08 1501
11492.09 1525
11493.10 1500
11494.11 1511
11495.13 1540
11496.14 1541
11497.15 1505
11498.16 1501
11499.17 1512
11500.18 1522
11501.20 1579
11502.21 1587
11503.22 1601
11504.23 1576
11505.24 1629
11506.26 1586
11507.27 1576
11508.28 1593
11509.29 1592
11510.30 1612
11511.32 1587
11512.33 1586
11513.34 1591
11514.35 1598
11515.37 1618
11516.38 1601
11517.39 1661
11518.40 1679
11519.42 1679
11520.43 1688
11521.44 1656
11522.45 1695
11523.47 1692
11524.48 1724
11525.49 1743
11526.51 1722
11527.52 1747
11528.53 1756
11529.55 1725
11530.56 1731
11531.57 1752
11532.59 1761
11533.60 1786
11534.61 1836
11535.63 1895
11536.64 1831
11537.65 1836
11538.67 1792
11539.68 1899
11540.69 1921
11541.71 1877
11542.72 1939
11543.73 1934
11544.75 1918
11545.76 1886
11546.78 1974
11547.79 2022
11548.80 2058
11549.82 2078
11550.83 2073
11551.85 2123
11552.86 2210
11553.87 2146
11554.89 2152
11555.90 2213
11556.92 2225
11557.93 2214
11558.95 2250
11559.96 2308
11560.97 2268
11561.99 2271
11563.00 2331
11564.02 2326
11565.03 2374
11566.05 2386
11567.06 2423
11568.08 2534
11569.09 2584
11570.11 2608
11571.12 2682
11572.14 2727
11573.15 2803
11574.17 2911
11575.18 2918
11576.20 3027
11577.21 2997
11578.23 3129
11579.24 3137
11580.26 3267
11581.27 3392
11582.29 3492
11583.30 3570
11584.32 3708
11585.33 3776
11586.35 3929
11587.37 4077
11588.38 4319
11589.40 4534
11590.41 4676
11591.43 4983
11592.44 5220
11593.46 5519
11594.48 5715
11595.49 5967
11596.51 6083
11597.52 6148
11598.54 6230
11599.56 6295
11600.57 6218
11601.59 6043
11602.61 5800
11603.62 5488
11604.64 5279
11605.66 5048
11606.67 4742
11607.69 4380
11608.70 4140
11609.72 3967
11610.74 3810
11611.75 3545
11612.77 3469
11613.79 3304
11614.81 3141
11615.82 3002
11616.84 2828
11617.86 2732
11618.87 2662
11619.89 2594
11620.91 2593
11621.92 2528
11622.94 2434
11623.96 2424
11624.98 2266
11625.99 2266
11627.01 2228
11628.03 2160
11629.05 2197
11630.06 2195
11631.08 2078
11632.10 2044
11633.12 2045
11634.13 2054
11635.15 2003
11636.17 1987
11637.19 1980
11638.20 1926
11639.22 1868
11640.24 1927
11641.26 1869
11642.28 1853
11643.29 1907
11644.31 1900
11645.33 1858
11646.35 1777
11647.37 1796
11648.39 1828
11649.40 1789
11650.42 1803
11651.44 1821
11652.46 1822
11653.48 1762
11654.50 1857
11655.51 1810
11656.53 1800
11657.55 1785
11658.57 1799
11659.59 1866
11660.61 1835
11661.63 1812
11662.65 1792
11663.67 1843
11664.68 1814
11665.70 1872
11666.72 1901
11667.74 1936
11668.76 1901
11669.78 1923
11670.80 1944
11671.82 1983
11672.84 2016
11673.86 1993
11674.88 2013
11675.90 2008
11676.92 2037
11677.94 2059
11678.96 2000
11679.98 2005
11680.99 2072
11682.01 2035
11683.03 2004
11684.05 1995
11685.07 1999
11686.09 1984
11687.11 1989
11688.13 1974
11689.15 1972
11690.17 2037
11691.19 1959
11692.21 1951
11693.24 1951
11694.26 1935
11695.28 1931
11696.30 1972
11697.32 1955
11698.34 1893
11699.36 1859
11700.38 1889
11701.40 1857
11702.42 1866
11703.44 1880
11704.46 1885
11705.48 1852
11706.50 1870
11707.52 1825
11708.54 1853
11709.57 1830
11710.59 1784
11711.61 1789
11712.63 1756
11713.65 1715
11714.67 1736
11715.69 1718
11716.71 1684
11717.73 1759
11718.76 1755
11719.78 1706
11720.80 1710
11721.82 1661
11722.84 1655
11723.86 1702
11724.89 1674
11725.91 1640
11726.93 1612
11727.95 1660
11728.97 1666
11729.99 1649
11731.02 1633
11732.04 1584
11733.06 1601
11734.08 1620
11735.10 1578
11736.13 1623
11737.15 1613
11738.17 1562
11739.19 1569
11740.22 1563
11741.24 1563
11742.26 1568
11743.28 1549
11744.30 1535
11745.33 1533
11746.35 1575
11747.37 1570
11748.40 1595
11749.42 1570
11750.44 1543
11751.46 1564
11752.49 1516
11753.51 1518
11754.53 1521
11755.56 1485
11756.58 1472
11757.60 1441
11758.62 1471
11759.65 1484
11760.67 1452
11761.69 1476
11762.72 1453
11763.74 1484
11764.76 1416
11765.79 1449
11766.81 1416
11767.83 1454
11768.86 1388
11769.88 1464
11770.91 1410
11771.93 1380
11772.95 1407
11773.98 1417
11775.00 1394
11776.02 1405
11777.05 1415
11778.07 1410
11779.10 1408
11780.12 1425
11781.14 1378
11782.17 1357
11783.19 1409
11784.22 1408
11785.24 1388
11786.26 1424
11787.29 1404
11788.31 1388
11789.34 1381
11790.36 1437
11791.39 1413
11792.41 1382
11793.44 1355
11794.46 1355
11795.49 1334
11796.51 1371
11797.54 1382
11798.56 1369
11799.59 1369
11800.61 1357
11801.63 1354
11802.66 1335
11803.69 1326
11804.71 1380
11805.74 1362
11806.76 1378
11807.79 1393
11808.81 1386
11809.84 1393
11810.86 1380
11811.89 1383
11812.91 1368
11813.94 1353
11814.96 1359
11815.99 1377
11817.01 1390
11818.04 1432
11819.07 1438
11820.09 1375
11821.12 1378
11822.14 1371
11823.17 1415
11824.20 1393
11825.22 1376
11826.25 1428
11827.27 1453
11828.30 1451
11829.33 1402
11830.35 1412
11831.38 1442
11832.40 1441
11833.43 1443
11834.46 1403
11835.48 1395
11836.51 1451
11837.54 1395
11838.56 1377
11839.59 1404
11840.62 1365
11841.64 1394
11842.67 1404
11843.70 1370
11844.72 1415
11845.75 1384
11846.78 1431
11847.80 1433
11848.83 1432
11849.86 1421
11850.89 1472
11851.91 1442
11852.94 1448
11853.97 1468
11854.99 1424
11856.02 1403
11857.05 1475
11858.08 1448
11859.10 1452
11860.13 1440
11861.16 1418
11862.19 1487
11863.21 1475
11864.24 1450
11865.27 1464
11866.30 1474
11867.33 1467
11868.35 1472
11869.38 1506
11870.41 1482
11871.44 1498
11872.47 1547
11873.49 1483
11874.52 1551
11875.55 1573
11876.58 1510
11877.61 1532
11878.63 1552
11879.66 1494
11880.69 1549
11881.72 1528
11882.75 1530
11883.78 1615
11884.81 1658
11885.83 1636
11886.86 1640
11887.89 1669
11888.92 1662
11889.95 1716
11890.98 1741
11892.01 1764
11893.04 1736
11894.06 1780
11895.09 1766
11896.12 1750
11897.15 1831
11898.18 1869
11899.21 1932
11900.24 1946
11901.27 1878
11902.30 1906
11903.33 1857
11904.36 1859
11905.39 1830
11906.42 1851
11907.45 1874
11908.48 1886
11909.50 1885
11910.53 1796
11911.56 1785
11912.59 1834
11913.62 1848
11914.65 1836
11915.68 1845
11916.71 1852
11917.74 1886
11918.77 1919
11919.80 1887
11920.83 1943
11921.86 2006
11922.89 2084
11923.92 2051
11924.95 2043
11925.99 2096
11927.02 2124
11928.05 2188
11929.08 2144
11930.11 2125
11931.14 2190
11932.17 2188
11933.20 2154
11934.23 2163
11935.26 2136
11936.29 2059
11937.32 1969
11938.35 1935
11939.38 1913
11940.41 1855
11941.45 1729
11942.48 1698
11943.51 1741
11944.54 1765
11945.57 1726
11946.60 1638
11947.63 1675
11948.66 1660
11949.70 1624
11950.73 1552
11951.76 1607
11952.79 1606
11953.82 1609
11954.85 1560
11955.88 1550
11956.92 1565
11957.95 1544
11958.98 1481
11960.01 1469
11961.04 1520
11962.08 1504
11963.11 1454
11964.14 1440
11965.17 1540
11966.20 1525
11967.24 1532
11968.27 1470
11969.30 1512
11970.33 1498
11971.36 1543
11972.40 1522
11973.43 1498
11974.46 1547
11975.49 1495
11976.53 1512
11977.56 1547
11978.59 1528
11979.62 1547
11980.66 1555
11981.69 1519
11982.72 1527
11983.76 1566
11984.79 1573
11985.82 1570
11986.85 1555
11987.89 1604
11988.92 1611
11989.95 1584
11990.99 1540
11992.02 1581
11993.05 1573
11994.09 1590
11995.12 1587
11996.15 1547
11997.19 1577
11998.22 1624
11999.25 1571
12000.29 1593
12001.32 1622
12002.35 1631
12003.39 1689
12004.42 1697
12005.46 1644
12006.49 1672
12007.52 1658
12008.56 1619
12009.59 1687
12010.63 1745
12011.66 1764
12012.69 1755
12013.73 1756
12014.76 1781
12015.80 1747
12016.83 1720
12017.86 1767
12018.90 1776
12019.93 1791
12020.97 1800
12022.00 1777
12023.04 1800
12024.07 1806
12025.11 1789
12026.14 1726
12027.18 1758
12028.21 1798
12029.25 1749
12030.28 1718
12031.32 1725
12032.35 1704
12033.39 1726
12034.42 1673
12035.46 1673
12036.49 1710
12037.53 1743
12038.56 1717
12039.60 1671
12040.63 1661
12041.67 1679
12042.70 1727
12043.74 1653
12044.77 1668
12045.81 1676
12046.84 1695
12047.88 1686
12048.92 1708
12049.95 1630
12050.99 1672
12052.02 1691
12053.06 1728
12054.09 1763
12055.13 1652
12056.17 1665
12057.20 1704
12058.24 1674
12059.27 1687
12060.31 1689
12061.35 1766
12062.38 1748
12063.42 1711
12064.46 1689
12065.49 1757
12066.53 1679
12067.56 1751
12068.60 1699
12069.64 1705
12070.67 1692
12071.71 1777
12072.75 1741
12073.78 1682
12074.82 1698
12075.86 1767
12076.89 1752
12077.93 1722
12078.97 1781
12080.01 1778
12081.04 1746
12082.08 1757
12083.12 1823
12084.15 1830
12085.19 1794
12086.23 1834
12087.27 1814
12088.30 1809
12089.34 1849
12090.38 1893
12091.41 1917
12092.45 1956
12093.49 1922
12094.53 1921
12095.57 1969
12096.60 1997
12097.64 2075
12098.68 2066
12099.72 2101
12100.75 2140
12101.79 2126
12102.83 2054
12103.87 2080
12104.91 2054
12105.94 2060
12106.98 2042
12108.02 1951
12109.06 1966
12110.10 1917
12111.14 1862
12112.17 1885
12113.21 1808
12114.25 1771
12115.29 1720
12116.33 1660
12117.37 1605
12118.40 1648
12119.44 1623
12120.48 1564
12121.52 1596
12122.56 1572
12123.60 1540
12124.64 1518
12125.68 1487
12126.72 1494
12127.75 1488
12128.79 1515
12129.83 1459
12130.87 1434
12131.91 1445
12132.95 1443
12133.99 1423
12135.03 1403
12136.07 1402
12137.11 1431
12138.15 1440
12139.19 1388
12140.23 1371
12141.27 1396
12142.31 1389
12143.35 1386
12144.38 1387
12145.42 1374
12146.46 1351
12147.50 1319
12148.54 1373
12149.58 1394
12150.62 1378
12151.66 1367
12152.70 1385
12153.74 1326
12154.78 1372
12155.82 1321
12156.87 1351
12157.91 1332
12158.95 1290
12159.99 1342
12161.03 1331
12162.07 1307
12163.11 1329
12164.15 1390
12165.19 1319
12166.23 1341
12167.27 1369
12168.31 1398
12169.35 1342
12170.39 1328
12171.43 1309
12172.47 1327
12173.52 1360
12174.56 1370
12175.60 1335
12176.64 1374
12177.68 1368
12178.72 1342
12179.76 1350
12180.80 1372
12181.85 1369
12182.89 1338
12183.93 1328
12184.97 1340
12186.01 1347
12187.05 1322
12188.09 1335
12189.14 1369
12190.18 1370
12191.22 1344
12192.26 1332
12193.30 1350
12194.34 1362
12195.39 1336
12196.43 1338
12197.47 1313
12198.51 1323
12199.55 1345
12200.60 1355
12201.64 1372
12202.68 1370
12203.72 1351
12204.77 1363
12205.81 1318
12206.85 1358
12207.89 1382
12208.94 1357
12209.98 1368
12211.02 1389
12212.06 1372
12213.11 1351
12214.15 1417
12215.19 1420
12216.23 1429
12217.28 1398
12218.32 1368
12219.36 1393
12220.41 1373
12221.45 1378
12222.49 1434
12223.54 1378
12224.58 1386
12225.62 1388
12226.66 1349
12227.71 1405
12228.75 1373
12229.79 1382
12230.84 1386
12231.88 1312
12232.93 1298
12233.97 1369
12235.01 1366
12236.06 1320
12237.10 1308
12238.14 1365
12239.19 1379
12240.23 1294
12241.28 1301
12242.32 1310
12243.36 1339
12244.41 1269
12245.45 1333
12246.50 1313
12247.54 1313
12248.58 1314
12249.63 1319
12250.67 1298
12251.72 1276
12252.76 1249
12253.80 1254
12254.85 1256
12255.89 1240
12256.94 1274
12257.98 1271
12259.03 1284
12260.07 1241
12261.12 1279
12262.16 1252
12263.21 1287
12264.25 1269
12265.30 1189
12266.34 1212
12267.39 1227
12268.43 1275
12269.48 1188
12270.52 1176
12271.57 1201
12272.61 1248
12273.66 1221
12274.70 1189
12275.75 1162
12276.79 1197
12277.84 1189
12278.88 1195
12279.93 1219
12280.98 1195
12282.02 1191
12283.07 1162
12284.11 1215
12285.16 1187
12286.20 1163
12287.25 1151
12288.30 1160
12289.34 1177
12290.39 1180
12291.43 1196
12292.48 1200
12293.53 1201
12294.57 1194
12295.62 1225
12296.66 1213
12297.71 1165
12298.76 1196
12299.80 1166
12300.85 1206
12301.90 1216
12302.94 1183
12303.99 1255
12305.04 1207
12306.08 1165
12307.13 1186
12308.18 1226
12309.22 1239
12310.27 1182
12311.32 1174
12312.36 1193
12313.41 1193
12314.46 1204
12315.50 1189
12316.55 1169
12317.60 1101
12318.65 1143
12319.69 1185
12320.74 1108
12321.79 1153
12322.83 1131
12323.88 1109
12324.93 1162
12325.98 1188
12327.02 1132
12328.07 1150
12329.12 1133
12330.17 1156
12331.21 1157
12332.26 1166
12333.31 1133
12334.36 1084
12335.41 1143
12336.45 1096
12337.50 1139
12338.55 1126
12339.60 1118
12340.65 1101
12341.69 1148
12342.74 1138
12343.79 1112
12344.84 1105
12345.89 1196
12346.94 1112
12347.98 1142
12349.03 1132
12350.08 1138
12351.13 1158
12352.18 1142
12353.23 1155
12354.28 1122
12355.32 1149
12356.37 1161
12357.42 1146
12358.47 1116
12359.52 1151
12360.57 1113
12361.62 1160
12362.67 1120
12363.72 1104
12364.76 1176
12365.81 1133
12366.86 1172
12367.91 1133
12368.96 1155
12370.01 1148
12371.06 1221
12372.11 1193
12373.16 1162
12374.21 1163
12375.26 1136
12376.31 1145
12377.36 1169
12378.41 1151
12379.46 1183
12380.51 1259
12381.56 1215
12382.61 1265
12383.66 1251
12384.71 1197
12385.76 1223
12386.81 1205
12387.86 1162
12388.91 1170
12389.96 1203
12391.01 1223
12392.06 1201
12393.11 1234
12394.16 1218
12395.21 1228
12396.26 1238
12397.31 1268
12398.36 1247
12399.41 1233
12400.46 1222
12401.51 1202
12402.56 1242
12403.61 1199
12404.66 1252
12405.71 1263
12406.77 1223
12407.82 1227
12408.87 1241
12409.92 1257
12410.97 1266
12412.02 1268
12413.07 1277
12414.12 1267
12415.17 1290
12416.23 1235
12417.28 1220
12418.33 1244
12419.38 1247
12420.43 1256
12421.48 1241
12422.53 1230
12423.59 1284
12424.64 1312
12425.69 1317
12426.74 1384
12427.79 1252
12428.84 1239
12429.90 1294
12430.95 1298
12432.00 1312
12433.05 1289
12434.10 1327
12435.16 1324
12436.21 1352
12437.26 1340
12438.31 1319
12439.37 1331
12440.42 1296
12441.47 1268
12442.52 1286
12443.58 1331
12444.63 1276
12445.68 1312
12446.73 1316
12447.79 1317
12448.84 1321
12449.89 1325
12450.94 1356
12452.00 1344
12453.05 1365
12454.10 1350
12455.16 1366
12456.21 1372
12457.26 1338
12458.31 1343
12459.37 1337
12460.42 1383
12461.47 1414
12462.53 1343
12463.58 1397
12464.63 1432
12465.69 1426
12466.74 1426
12467.79 1459
12468.85 1406
12469.90 1500
12470.95 1486
12472.01 1543
12473.06 1613
12474.12 1643
12475.17 1642
12476.22 1657
12477.28 1688
12478.33 1735
12479.39 1822
12480.44 1802
12481.49 1865
12482.55 1996
12483.60 2003
12484.66 1942
12485.71 2052
12486.76 2161
12487.82 2132
12488.87 2318
12489.93 2318
12490.98 2361
12492.04 2295
12493.09 2379
12494.15 2424
12495.20 2351
12496.25 2386
12497.31 2401
12498.36 2292
12499.42 2227
12500.47 2172
12501.53 2161
12502.58 2115
12503.64 2056
12504.69 1920
12505.75 1876
12506.80 1900
12507.86 1810
12508.91 1808
12509.97 1752
12511.03 1696
12512.08 1695
12513.14 1667
12514.19 1635
12515.25 1553
12516.30 1546
12517.36 1535
12518.41 1594
12519.47 1593
12520.52 1552
12521.58 1544
12522.64 1493
12523.69 1486
12524.75 1507
12525.80 1479
12526.86 1480
12527.92 1528
12528.97 1518
12530.03 1475
12531.08 1478
12532.14 1463
12533.20 1463
12534.25 1447
12535.31 1473
12536.37 1513
12537.42 1453
12538.48 1403
12539.54 1457
12540.59 1435
12541.65 1540
12542.70 1471
12543.76 1463
12544.82 1509
12545.88 1539
12546.93 1542
12547.99 1563
12549.05 1596
12550.10 1576
12551.16 1551
12552.22 1551
12553.27 1586
12554.33 1598
12555.39 1609
12556.45 1643
12557.50 1550
12558.56 1627
12559.62 1673
12560.67 1690
12561.73 1724
12562.79 1789
12563.85 1782
12564.90 1820
12565.96 1879
12567.02 1926
12568.08 2041
12569.14 1994
12570.19 2044
12571.25 1997
12572.31 1999
12573.37 2084
12574.42 2119
12575.48 2077
12576.54 2110
12577.60 2184
12578.66 2124
12579.72 2078
12580.77 2103
12581.83 2034
12582.89 1985
12583.95 1979
12585.01 1967
12586.07 1895
12587.12 1854
12588.18 1861
12589.24 1828
12590.30 1819
12591.36 1791
12592.42 1797
12593.48 1786
12594.53 1733
12595.59 1703
12596.65 1667
12597.71 1679
12598.77 1638
12599.83 1646
12600.89 1627
12601.95 1667
12603.01 1597
12604.07 1582
12605.13 1585
12606.18 1596
12607.24 1543
12608.30 1572
12609.36 1606
12610.42 1570
12611.48 1540
12612.54 1563
12613.60 1624
12614.66 1596
12615.72 1594
12616.78 1558
12617.84 1557
12618.90 1574
12619.96 1544
12621.02 1509
12622.08 1526
12623.14 1507
12624.20 1504
12625.26 1504
12626.32 1485
12627.38 1477
12628.44 1445
12629.50 1491
12630.56 1489
12631.62 1476
12632.68 1474
12633.74 1518
12634.80 1495
12635.86 1481
12636.92 1466
12637.98 1467
12639.04 1454
12640.11 1488
12641.17 1480
12642.23 1487
12643.29 1511
12644.35 1505
12645.41 1565
12646.47 1586
12647.53 1534
12648.59 1563
12649.65 1540
12650.72 1584
12651.78 1578
12652.84 1572
12653.90 1588
12654.96 1559
12656.02 1599
12657.08 1588
12658.14 1531
12659.21 1583
12660.27 1629
12661.33 1559
12662.39 1553
12663.45 1549
12664.51 1557
12665.58 1537
12666.64 1528
12667.70 1522
12668.76 1563
12669.82 1537
12670.89 1496
12671.95 1484
12673.01 1505
12674.07 1450
12675.13 1514
12676.20 1528
12677.26 1519
12678.32 1509
12679.38 1556
12680.45 1594
12681.51 1518
12682.57 1576
12683.63 1579
12684.70 1557
12685.76 1538
12686.82 1537
12687.88 1553
12688.95 1538
12690.01 1543
12691.07 1552
12692.14 1574
12693.20 1579
12694.26 1551
12695.32 1583
12696.39 1636
12697.45 1555
12698.51 1534
12699.58 1611
12700.64 1586
12701.70 1602
12702.77 1597
12703.83 1609
12704.89 1632
12705.96 1576
12707.02 1535
12708.08 1563
12709.15 1584
12710.21 1661
12711.28 1629
12712.34 1572
12713.40 1575
12714.47 1531
12715.53 1514
12716.59 1513
12717.66 1513
12718.72 1550
12719.79 1533
12720.85 1536
12721.92 1604
12722.98 1560
12724.04 1540
12725.11 1577
12726.17 1532
12727.24 1560
12728.30 1522
12729.37 1533
12730.43 1533
12731.49 1546
12732.56 1544
12733.62 1560
12734.69 1513
12735.75 1481
12736.82 1472
12737.88 1470
12738.95 1528
12740.01 1516
12741.08 1460
12742.14 1482
12743.21 1438
12744.27 1398
12745.34 1412
12746.40 1401
12747.47 1408
12748.53 1390
12749.60 1392
12750.66 1379
12751.73 1345
12752.79 1336
12753.86 1377
12754.93 1315
12755.99 1312
12757.06 1335
12758.12 1342
12759.19 1299
12760.25 1322
12761.32 1281
12762.39 1252
12763.45 1247
12764.52 1244
12765.58 1258
12766.65 1260
12767.72 1267
12768.78 1253
12769.85 1263
12770.91 1200
12771.98 1226
12773.05 1200
12774.11 1248
12775.18 1242
12776.25 1232
12777.31 1241
12778.38 1219
12779.45 1179
12780.51 1181
12781.58 1248
12782.65 1263
12783.71 1218
12784.78 1209
12785.85 1232
12786.91 1196
12787.98 1206
12789.05 1220
12790.11 1179
12791.18 1185
12792.25 1191
12793.31 1195
12794.38 1142
12795.45 1200
12796.52 1170
12797.58 1178
12798.65 1234
12799.72 1212
12800.79 1216
12801.85 1199
12802.92 1168
12803.99 1202
12805.06 1173
12806.12 1175
12807.19 1198
12808.26 1207
12809.33 1201
12810.39 1223
12811.46 1221
12812.53 1253
12813.60 1190
12814.67 1158
12815.73 1188
12816.80 1215
12817.87 1215
12818.94 1175
12820.01 1224
12821.08 1201
12822.14 1240
12823.21 1230
12824.28 1241
12825.35 1198
12826.42 1173
12827.49 1156
12828.55 1228
12829.62 1188
12830.69 1161
12831.76 1167
12832.83 1184
12833.90 1159
12834.97 1123
12836.04 1133
12837.11 1132
12838.17 1185
12839.24 1135
12840.31 1124
12841.38 1135
12842.45 1139
12843.52 1133
12844.59 1152
12845.66 1125
12846.73 1103
12847.80 1104
12848.87 1112
12849.94 1107
12851.01 1084
12852.08 1083
12853.14 1057
12854.21 1046
12855.28 1042
12856.35 1125
12857.42 1055
12858.49 1062
12859.56 1082
12860.63 1061
12861.70 1050
12862.77 1082
12863.84 1048
12864.91 1074
12865.98 1038
12867.05 1067
12868.12 1087
12869.19 1024
12870.26 1066
12871.34 1030
12872.41 1013
12873.48 1016
12874.55 1034
12875.62 1028
12876.69 1034
12877.76 1026
12878.83 1073
12879.90 986
12880.97 1001
12882.04 1034
12883.11 1004
12884.18 998
12885.25 985
12886.33 969
12887.40 1000
12888.47 1028
12889.54 994
12890.61 975
12891.68 992
12892.75 984
12893.82 1026
12894.89 1009
12895.97 971
12897.04 994
12898.11 968
12899.18 965
12900.25 991
12901.32 984
12902.40 947
12903.47 1005
12904.54 1021
12905.61 951
12906.68 970
12907.75 954
12908.83 961
12909.90 980
12910.97 1004
12912.04 959
12913.11 980
12914.19 942
12915.26 939
12916.33 981
12917.40 993
12918.48 996
12919.55 971
12920.62 970
12921.69 961
12922.77 946
12923.84 951
12924.91 921
12925.98 968
12927.06 987
12928.13 978
12929.20 950
12930.27 949
12931.35 912
12932.42 927
12933.49 973
12934.57 967
12935.64 1022
12936.71 1015
12937.79 962
12938.86 971
12939.93 935
12941.01 1008
12942.08 943
12943.15 956
12944.23 938
12945.30 946
12946.37 939
12947.45 932
12948.52 963
12949.59 979
12950.67 971
12951.74 978
12952.81 947
12953.89 923
12954.96 924
12956.04 945
12957.11 936
12958.18 942
12959.26 962
12960.33 946
12961.41 940
12962.48 976
12963.55 974
12964.63 948
12965.70 975
12966.78 959
12967.85 937
12968.93 955
12970.00 924
12971.07 941
12972.15 982
12973.22 976
12974.30 972
12975.37 966
12976.45 923
12977.52 932
12978.60 991
12979.67 930
12980.75 916
12981.82 936
12982.90 969
12983.97 958
12985.05 941
12986.12 965
12987.20 946
12988.27 966
12989.35 985
12990.42 962
12991.50 949
12992.57 953
12993.65 949
12994.73 975
12995.80 946
12996.88 949
12997.95 980
12999.03 968
13000.10 1003
13001.18 999
13002.25 932
13003.33 946
13004.41 984
13005.48 1037
13006.56 993
13007.63 1014
13008.71 1002
13009.79 1011
13010.86 1011
13011.94 989
13013.02 977
13014.09 965
13015.17 1006
13016.24 1022
13017.32 1007
13018.40 1013
13019.47 997
13020.55 1013
13021.63 1043
13022.70 1048
13023.78 1041
13024.86 981
13025.93 1007
13027.01 1026
13028.09 1045
13029.16 1038
13030.24 990
13031.32 1004
13032.40 1019
13033.47 1041
13034.55 1024
13035.63 1042
13036.70 1056
13037.78 1036
13038.86 1012
13039.94 1054
13041.01 1055
13042.09 1079
13043.17 1068
13044.25 1079
13045.32 1081
13046.40 1101
13047.48 1039
13048.56 1054
13049.63 1016
13050.71 1027
13051.79 1043
13052.87 1080
13053.95 1039
13055.02 1022
13056.10 1068
13057.18 1066
13058.26 1032
13059.34 1078
13060.41 1035
13061.49 1075
13062.57 1068
13063.65 1027
13064.73 1026
13065.81 990
13066.88 1014
13067.96 1039
13069.04 1037
13070.12 1012
13071.20 1053
13072.28 1069
13073.36 1061
13074.43 1021
13075.51 1028
13076.59 1031
13077.67 1022
13078.75 1018
13079.83 1031
13080.91 1040
13081.99 1031
13083.07 1064
13084.15 999
13085.23 1001
13086.30 978
13087.38 976
13088.46 995
13089.54 978
13090.62 965
13091.70 985
13092.78 976
13093.86 1006
13094.94 960
13096.02 983
13097.10 967
13098.18 1021
13099.26 1024
13100.34 990
13101.42 997
13102.50 987
13103.58 973
13104.66 984
13105.74 992
13106.82 1017
13107.90 981
13108.98 968
13110.06 991
13111.14 1037
13112.22 947
13113.30 1042
13114.38 982
13115.46 999
13116.54 1005
13117.62 994
13118.70 965
13119.78 959
13120.86 995
13121.95 961
13123.03 959
13124.11 975
13125.19 978
13126.27 937
13127.35 936
13128.43 928
13129.51 992
13130.59 960
13131.67 1023
13132.76 1021
13133.84 977
13134.92 961
13136.00 985
13137.08 939
13138.16 975
13139.24 969
13140.32 962
13141.41 986
13142.49 937
13143.57 960
13144.65 989
13145.73 972
13146.81 975
13147.90 983
13148.98 964
13150.06 935
13151.14 961
13152.22 963
13153.31 934
13154.39 980
13155.47 942
13156.55 980
13157.63 989
13158.72 982
13159.80 1028
13160.88 1003
13161.96 1012
13163.05 981
13164.13 976
13165.21 982
13166.29 982
13167.38 977
13168.46 1000
13169.54 962
13170.62 1044
13171.71 1031
13172.79 1025
13173.87 1016
13174.96 999
13176.04 1021
13177.12 1004
13178.20 1052
13179.29 1038
13180.37 1050
13181.45 996
13182.54 1019
13183.62 1019
13184.70 1016
13185.79 1052
13186.87 1025
13187.95 1006
13189.04 1003
13190.12 1019
13191.20 1045
13192.29 1003
13193.37 1037
13194.46 1039
13195.54 1048
13196.62 1015
13197.71 1023
13198.79 1023
13199.88 1030
13200.96 1051
13202.04 1003
13203.13 1067
13204.21 1010
13205.30 996
13206.38 1042
13207.46 1044
13208.55 1047
13209.63 1048
13210.72 1066
13211.80 1021
13212.89 1027
13213.97 1007
13215.05 1051
13216.14 1026
13217.22 1085
13218.31 1056
13219.39 1083
13220.48 1017
13221.56 1024
13222.65 1047
13223.73 1004
13224.82 1061
13225.90 1047
13226.99 1045
13228.07 1054
13229.16 1078
13230.24 1064
13231.33 1044
13232.41 1024
13233.50 1066
13234.58 1072
13235.67 1090
13236.76 1036
13237.84 1128
13238.93 1048
13240.01 1031
13241.10 1068
13242.18 1078
13243.27 1110
13244.35 1116
13245.44 1052
13246.53 1080
13247.61 1125
13248.70 1073
13249.78 1123
13250.87 1138
13251.96 1164
13253.04 1122
13254.13 1124
13255.21 1120
13256.30 1148
13257.39 1161
13258.47 1132
13259.56 1162
13260.65 1148
13261.73 1107
13262.82 1156
13263.91 1188
13264.99 1142
13266.08 1152
13267.17 1190
13268.25 1244
13269.34 1208
13270.43 1205
13271.51 1228
13272.60 1212
13273.69 1200
13274.77 1217
13275.86 1211
13276.95 1210
13278.04 1235
13279.12 1224
13280.21 1249
13281.30 1256
13282.38 1256
13283.47 1240
13284.56 1279
13285.65 1285
13286.73 1275
13287.82 1302
13288.91 1336
13290.00 1276
13291.08 1314
13292.17 1294
13293.26 1337
13294.35 1305
13295.44 1303
13296.52 1379
13297.61 1314
13298.70 1324
13299.79 1378
13300.88 1416
13301.96 1394
13303.05 1412
13304.14 1385
13305.23 1394
13306.32 1418
13307.41 1434
13308.49 1462
13309.58 1431
13310.67 1402
13311.76 1414
13312.85 1407
13313.94 1418
13315.02 1466
13316.11 1442
13317.20 1461
13318.29 1437
13319.38 1375
13320.47 1379
13321.56 1366
13322.65 1377
13323.74 1375
13324.82 1433
13325.91 1432
13327.00 1379
13328.09 1416
13329.18 1392
13330.27 1398
13331.36 1388
13332.45 1409
13333.54 1359
13334.63 1410
13335.72 1407
13336.81 1416
13337.90 1406
13338.99 1396
13340.08 1419
13341.17 1435
13342.26 1405
13343.35 1427
13344.44 1401
13345.53 1389
13346.61 1427
13347.70 1413
13348.79 1461
13349.89 1454
13350.98 1499
13352.07 1488
13353.16 1453
13354.25 1505
13355.34 1551
13356.43 1531
13357.52 1523
13358.61 1486
13359.70 1578
13360.79 1576
13361.88 1548
13362.97 1544
13364.06 1578
13365.15 1544
13366.24 1572
13367.33 1526
13368.42 1507
13369.51 1544
13370.60 1555
13371.70 1468
13372.79 1519
13373.88 1455
13374.97 1470
13376.06 1460
13377.15 1454
13378.24 1487
13379.33 1415
13380.43 1399
13381.52 1360
13382.61 1394
13383.70 1337
13384.79 1362
13385.88 1324
13386.97 1358
13388.07 1298
13389.16 1365
13390.25 1327
13391.34 1378
13392.43 1317
13393.52 1318
13394.62 1353
13395.71 1330
13396.80 1327
13397.89 1303
13398.98 1312
13400.08 1332
13401.17 1296
13402.26 1301
13403.35 1311
13404.45 1286
13405.54 1335
13406.63 1333
13407.72 1327
13408.82 1319
13409.91 1313
13411.00 1288
13412.09 1278
13413.19 1296
13414.28 1325
13415.37 1306
13416.46 1285
13417.56 1268
13418.65 1296
13419.74 1345
13420.84 1313
13421.93 1336
13423.02 1333
13424.11 1374
13425.21 1370
13426.30 1358
13427.39 1316
13428.49 1366
13429.58 1348
13430.67 1387
13431.77 1351
13432.86 1368
13433.95 1369
13435.05 1347
13436.14 1353
13437.24 1331
13438.33 1345
13439.42 1394
13440.52 1412
13441.61 1390
13442.70 1371
13443.80 1363
13444.89 1429
13445.99 1408
13447.08 1382
13448.17 1389
13449.27 1437
13450.36 1432
13451.46 1488
13452.55 1446
13453.64 1468
13454.74 1452
13455.83 1432
13456.93 1490
13458.02 1499
13459.12 1502
13460.21 1486
13461.31 1482
13462.40 1492
13463.50 1500
13464.59 1509
13465.69 1533
13466.78 1550
13467.87 1472
13468.97 1554
13470.06 1561
13471.16 1560
13472.25 1593
13473.35 1568
13474.44 1563
13475.54 1591
13476.64 1526
13477.73 1530
13478.83 1544
13479.92 1571
13481.02 1558
13482.11 1587
13483.21 1630
13484.30 1610
13485.40 1655
13486.49 1616
13487.59 1633
13488.69 1632
13489.78 1664
13490.88 1655
13491.97 1670
13493.07 1674
13494.17 1739
13495.26 1735
13496.36 1715
13497.45 1695
13498.55 1774
13499.65 1785
13500.74 1741
13501.84 1723
13502.93 1742
13504.03 1791
13505.13 1750
13506.22 1749
13507.32 1749
13508.42 1686
13509.51 1635
13510.61 1649
13511.71 1692
13512.80 1602
13513.90 1549
13515.00 1563
13516.09 1503
13517.19 1504
13518.29 1488
13519.38 1428
13520.48 1463
13521.58 1443
13522.68 1398
13523.77 1396
13524.87 1412
13525.97 1363
13527.06 1382
13528.16 1312
13529.26 1318
13530.36 1302
13531.45 1325
13532.55 1298
13533.65 1272
13534.75 1295
13535.84 1274
13536.94 1285
13538.04 1330
13539.14 1283
13540.23 1305
13541.33 1277
13542.43 1251
13543.53 1252
13544.63 1267
13545.72 1266
13546.82 1241
13547.92 1250
13549.02 1253
13550.12 1206
13551.22 1229
13552.31 1266
13553.41 1258
13554.51 1221
13555.61 1246
13556.71 1245
13557.81 1205
13558.90 1209
13560.00 1259
13561.10 1240
13562.20 1261
13563.30 1286
13564.40 1263
13565.50 1246
13566.60 1265
13567.69 1255
13568.79 1231
13569.89 1250
13570.99 1216
13572.09 1217
13573.19 1167
13574.29 1227
13575.39 1238
13576.49 1240
13577.59 1238
13578.69 1267
13579.79 1247
13580.89 1244
13581.98 1236
13583.08 1190
13584.18 1271
13585.28 1271
13586.38 1238
13587.48 1199
13588.58 1258
13589.68 1241
13590.78 1236
13591.88 1276
13592.98 1272
13594.08 1261
13595.18 1250
13596.28 1270
13597.38 1309
13598.48 1277
13599.58 1302
13600.68 1316
13601.78 1298
13602.88 1316
13603.98 1288
13605.08 1290
13606.18 1318
13607.29 1329
13608.39 1270
13609.49 1309
13610.59 1310
13611.69 1295
13612.79 1264
13613.89 1284
13614.99 1329
13616.09 1301
13617.19 1280
13618.29 1295
13619.39 1301
13620.50 1306
13621.60 1309
13622.70 1293
13623.80 1274
13624.90 1298
13626.00 1339
13627.10 1341
13628.20 1275
13629.31 1317
13630.41 1331
13631.51 1278
13632.61 1311
13633.71 1332
13634.81 1353
13635.91 1358
13637.02 1306
13638.12 1335
13639.22 1233
13640.32 1330
13641.42 1279
13642.53 1294
13643.63 1276
13644.73 1280
13645.83 1308
13646.93 1244
13648.04 1305
13649.14 1295
13650.24 1257
13651.34 1271
13652.45 1294
13653.55 1296
13654.65 1289
13655.75 1315
13656.85 1273
13657.96 1275
13659.06 1232
13660.16 1275
13661.27 1280
13662.37 1285
13663.47 1282
13664.57 1249
13665.68 1259
13666.78 1236
13667.88 1284
13668.99 1265
13670.09 1280
13671.19 1270
13672.29 1290
13673.40 1289
13674.50 1284
13675.60 1273
13676.71 1283
13677.81 1271
13678.91 1265
13680.02 1353
13681.12 1378
13682.23 1339
13683.33 1258
13684.43 1339
13685.54 1298
13686.64 1284
13687.74 1331
13688.85 1294
13689.95 1349
13691.06 1353
13692.16 1380
13693.26 1400
13694.37 1394
13695.47 1347
13696.58 1347
13697.68 1396
13698.78 1362
13699.89 1398
13700.99 1385
13702.10 1393
13703.20 1388
13704.31 1380
13705.41 1417
13706.51 1376
13707.62 1402
13708.72 1439
13709.83 1407
13710.93 1471
13712.04 1443
13713.14 1479
13714.25 1422
13715.35 1520
13716.46 1487
13717.56 1517
13718.67 1518
13719.77 1512
13720.88 1546
13721.98 1601
13723.09 1581
13724.19 1522
13725.30 1641
13726.40 1643
13727.51 1668
13728.61 1665
13729.72 1674
13730.83 1650
13731.93 1621
13733.04 1676
13734.14 1735
13735.25 1690
13736.35 1725
13737.46 1683
13738.57 1755
13739.67 1772
13740.78 1778
13741.88 1733
13742.99 1732
13744.09 1765
13745.20 1834
13746.31 1839
13747.41 1902
13748.52 1927
13749.63 1930
13750.73 1949
13751.84 1961
13752.94 2011
13754.05 2028
13755.16 2065
13756.26 2136
13757.37 2126
13758.48 2232
13759.58 2214
13760.69 2206
13761.80 2247
13762.90 2305
13764.01 2392
13765.12 2349
13766.22 2379
13767.33 2399
13768.44 2382
13769.55 2462
13770.65 2500
13771.76 2455
13772.87 2447
13773.97 2433
13775.08 2370
13776.19 2323
13777.30 2358
13778.40 2313
13779.51 2256
13780.62 2222
13781.73 2150
13782.83 2044
13783.94 2089
13785.05 2013
13786.16 2007
13787.26 1976
13788.37 1929
13789.48 1877
13790.59 1856
13791.70 1847
13792.80 1842
13793.91 1847
13795.02 1795
13796.13 1748
13797.24 1777
13798.35 1750
13799.45 1711
13800.56 1699
13801.67 1686
13802.78 1668
13803.89 1676
13805.00 1620
13806.10 1667
13807.21 1663
13808.32 1553
13809.43 1597
13810.54 1632
13811.65 1577
13812.76 1591
13813.86 1556
13814.97 1575
13816.08 1574
13817.19 1538
13818.30 1492
13819.41 1534
13820.52 1544
13821.63 1511
13822.74 1503
13823.85 1504
13824.96 1487
13826.06 1468
13827.17 1543
13828.28 1549
13829.39 1509
13830.50 1497
13831.61 1511
13832.72 1521
13833.83 1498
13834.94 1510
13836.05 1538
13837.16 1485
13838.27 1567
13839.38 1556
13840.49 1513
13841.60 1516
13842.71 1528
13843.82 1557
13844.93 1522
13846.04 1589
13847.15 1616
13848.26 1577
13849.37 1573
13850.48 1649
13851.59 1621
13852.70 1625
13853.81 1660
13854.92 1636
13856.03 1634
13857.14 1638
13858.25 1694
13859.37 1687
13860.48 1666
13861.59 1677
13862.70 1713
13863.81 1679
13864.92 1689
13866.03 1666
13867.14 1643
13868.25 1688
13869.36 1702
13870.47 1716
13871.59 1689
13872.70 1725
13873.81 1733
13874.92 1678
13876.03 1700
13877.14 1669
13878.25 1684
13879.36 1710
13880.48 1667
13881.59 1610
13882.70 1638
13883.81 1724
13884.92 1675
13886.03 1677
13887.15 1667
13888.26 1706
13889.37 1691
13890.48 1703
13891.59 1712
13892.71 1746
13893.82 1715
13894.93 1707
13896.04 1672
13897.15 1638
13898.27 1717
13899.38 1661
13900.49 1643
13901.60 1627
13902.72 1623
13903.83 1669
13904.94 1633
13906.05 1546
13907.17 1596
13908.28 1579
13909.39 1528
13910.50 1561
13911.62 1568
13912.73 1502
13913.84 1569
13914.95 1628
13916.07 1562
13917.18 1513
13918.29 1502
13919.41 1510
13920.52 1508
13921.63 1493
13922.75 1501
13923.86 1506
13924.97 1481
13926.09 1479
13927.20 1462
13928.31 1492
13929.43 1449
13930.54 1436
13931.65 1478
13932.77 1452
13933.88 1442
13934.99 1480
13936.11 1443
13937.22 1437
13938.34 1396
13939.45 1441
13940.56 1442
13941.68 1453
13942.79 1408
13943.91 1437
13945.02 1426
13946.13 1448
13947.25 1375
13948.36 1426
13949.48 1390
13950.59 1401
13951.70 1372
13952.82 1383
13953.93 1362
13955.05 1390
13956.16 1415
13957.28 1414
13958.39 1369
13959.51 1373
13960.62 1387
13961.74 1373
13962.85 1386
13963.97 1374
13965.08 1381
13966.20 1368
13967.31 1378
13968.43 1368
13969.54 1368
13970.66 1402
13971.77 1420
13972.89 1382
13974.00 1363
13975.12 1403
13976.23 1422
13977.35 1410
13978.46 1398
13979.58 1370
13980.69 1429
13981.81 1464
13982.92 1411
13984.04 1445
13985.16 1415
13986.27 1418
13987.39 1450
13988.50 1419
13989.62 1430
13990.74 1419
13991.85 1414
13992.97 1459
13994.08 1436
13995.20 1385
13996.32 1459
13997.43 1460
13998.55 1489
13999.66 1467
14000.78 1461
14001.90 1453
14003.01 1457
14004.13 1441
14005.25 1484
14006.36 1470
14007.48 1466
14008.60 1488
14009.71 1518
14010.83 1499
14011.95 1449
14013.06 1482
14014.18 1513
14015.30 1477
14016.41 1458
14017.53 1493
14018.65 1517
14019.76 1487
14020.88 1518
14022.00 1473
14023.12 1489
14024.23 1505
14025.35 1498
14026.47 1508
14027.59 1427
14028.70 1419
14029.82 1398
14030.94 1384
14032.06 1415
14033.17 1361
14034.29 1374
14035.41 1359
14036.53 1416
14037.64 1425
14038.76 1391
14039.88 1350
14041.00 1362
14042.11 1374
14043.23 1366
14044.35 1372
14045.47 1341
14046.59 1311
14047.71 1370
14048.82 1353
14049.94 1328
14051.06 1332
14052.18 1351
14053.30 1311
14054.42 1318
14055.53 1319
14056.65 1336
14057.77 1326
14058.89 1349
14060.01 1361
14061.13 1362
14062.25 1395
14063.36 1369
14064.48 1367
14065.60 1349
14066.72 1360
14067.84 1355
14068.96 1373
14070.08 1398
14071.20 1371
14072.32 1347
14073.44 1367
14074.55 1409
14075.67 1385
14076.79 1439
14077.91 1443
14079.03 1462
14080.15 1465
14081.27 1473
14082.39 1475
14083.51 1463
14084.63 1440
14085.75 1425
14086.87 1468
14087.99 1471
14089.11 1542
14090.23 1480
14091.35 1525
14092.47 1551
14093.59 1549
14094.71 1579
14095.83 1517
14096.95 1503
14098.07 1510
14099.19 1509
14100.31 1476
14101.43 1500
14102.55 1460
14103.67 1498
14104.79 1470
14105.91 1425
14107.03 1446
14108.15 1384
14109.27 1345
14110.39 1315
14111.51 1337
14112.64 1300
14113.76 1351
14114.88 1272
14116.00 1283
14117.12 1272
14118.24 1220
14119.36 1212
14120.48 1224
14121.60 1204
14122.72 1191
14123.85 1203
14124.97 1195
14126.09 1162
14127.21 1188
14128.33 1205
14129.45 1175
14130.57 1185
14131.70 1215
14132.82 1185
14133.94 1158
14135.06 1188
14136.18 1146
14137.30 1146
14138.43 1168
14139.55 1148
14140.67 1156
14141.79 1130
14142.91 1175
14144.03 1184
14145.16 1166
14146.28 1133
14147.40 1121
14148.52 1109
14149.65 1127
14150.77 1127
14151.89 1123
14153.01 1116
14154.13 1107
14155.26 1126
14156.38 1111
14157.50 1099
14158.62 1106
14159.75 1135
14160.87 1109
14161.99 1070
14163.12 1103
14164.24 1135
14165.36 1099
14166.48 1118
14167.61 1136
14168.73 1108
14169.85 1074
14170.98 1132
14172.10 1108
14173.22 1101
14174.35 1088
14175.47 1058
14176.59 1105
14177.72 1087
14178.84 1053
14179.96 1043
14181.09 1036
14182.21 1072
14183.33 1079
14184.46 1067
14185.58 1032
14186.70 1045
14187.83 1050
14188.95 1063
14190.07 994
14191.20 1020
14192.32 1024
14193.45 1063
14194.57 1040
14195.69 1031
14196.82 999
14197.94 1019
14199.07 1023
14200.19 1021
14201.32 999
14202.44 998
14203.56 1000
14204.69 969
14205.81 1016
14206.94 1012
14208.06 987
14209.19 991
14210.31 988
14211.44 984
14212.56 1026
14213.69 966
14214.81 994
14215.93 1002
14217.06 975
14218.18 977
14219.31 972
14220.43 953
14221.56 947
14222.68 961
14223.81 1001
14224.94 972
14226.06 962
14227.19 933
14228.31 959
14229.44 956
14230.56 973
14231.69 977
14232.81 1011
14233.94 986
14235.06 966
14236.19 996
14237.32 980
14238.44 996
14239.57 959
14240.69 930
14241.82 927
14242.94 933
14244.07 952
14245.20 957
14246.32 960
14247.45 972
14248.57 931
14249.70 919
14250.83 919
14251.95 931
14253.08 901
14254.21 949
14255.33 982
14256.46 942
14257.59 918
14258.71 888
14259.84 910
14260.97 890
14262.09 950
14263.22 917
14264.35 918
14265.47 899
14266.60 922
14267.73 943
14268.85 896
14269.98 894
14271.11 898
14272.23 909
14273.36 905
14274.49 910
14275.62 877
14276.74 868
14277.87 904
14279.00 871
14280.12 856
14281.25 891
14282.38 948
14283.51 904
14284.63 891
14285.76 895
14286.89 892
14288.02 870
14289.15 873
14290.27 857
14291.40 879
14292.53 875
14293.66 909
14294.78 882
14295.91 859
14297.04 895
14298.17 880
14299.30 871
14300.42 887
14301.55 868
14302.68 903
14303.81 902
14304.94 859
14306.07 859
14307.19 900
14308.32 918
14309.45 869
14310.58 869
14311.71 874
14312.84 866
14313.97 858
14315.10 843
14316.22 854
14317.35 860
14318.48 878
14319.61 863
14320.74 902
14321.87 811
14323.00 806
14324.13 836
14325.26 826
14326.39 814
14327.51 813
14328.64 827
14329.77 787
14330.90 829
14332.03 862
14333.16 876
14334.29 862
14335.42 834
14336.55 812
14337.68 829
14338.81 810
14339.94 833
14341.07 870
14342.20 862
14343.33 822
14344.46 830
14345.59 840
14346.72 805
14347.85 792
14348.98 792
14350.11 867
14351.24 821
14352.37 834
14353.50 820
14354.63 800
14355.76 824
14356.89 849
14358.02 838
14359.15 816
14360.28 867
14361.41 863
14362.54 834
14363.67 841
14364.80 845
14365.94 841
14367.07 843
14368.20 838
14369.33 865
14370.46 842
14371.59 819
14372.72 842
14373.85 849
14374.98 815
14376.11 888
14377.25 862
14378.38 875
14379.51 835
14380.64 822
14381.77 854
14382.90 858
14384.03 867
14385.16 839
14386.30 829
14387.43 818
14388.56 787
14389.69 830
14390.82 825
14391.95 837
14393.09 854
14394.22 879
14395.35 879
14396.48 850
14397.61 850
14398.75 842
14399.88 819
14401.01 859
14402.14 841
14403.27 855
14404.41 861
14405.54 867
14406.67 864
14407.80 882
14408.94 824
14410.07 856
14411.20 871
14412.33 887
14413.47 868
14414.60 862
14415.73 847
14416.87 882
14418.00 883
14419.13 891
14420.26 928
14421.40 887
14422.53 906
14423.66 883
14424.80 864
14425.93 844
14427.06 879
14428.20 896
14429.33 896
14430.46 900
14431.59 918
14432.73 869
14433.86 912
14435.00 895
14436.13 890
14437.26 885
14438.40 877
14439.53 905
14440.66 906
14441.80 880
14442.93 864
14444.06 941
14445.20 902
14446.33 870
14447.47 923
14448.60 893
14449.73 868
14450.87 902
14452.00 867
14453.14 902
14454.27 939
14455.41 905
14456.54 858
14457.67 848
14458.81 902
14459.94 867
14461.08 887
14462.21 871
14463.35 920
14464.48 902
14465.62 910
14466.75 891
14467.89 870
14469.02 871
14470.15 906
14471.29 865
14472.42 903
14473.56 922
14474.69 918
14475.83 871
14476.96 887
14478.10 914
14479.24 902
14480.37 869
14481.51 872
14482.64 871
14483.78 876
14484.91 874
14486.05 888
14487.18 870
14488.32 876
14489.45 845
14490.59 892
14491.73 896
14492.86 853
14494.00 857
14495.13 863
14496.27 842
14497.40 883
14498.54 873
14499.68 895
14500.81 840
14501.95 853
14503.08 844
14504.22 863
14505.36 838
14506.49 864
14507.63 829
14508.77 803
14509.90 857
14511.04 852
14512.18 874
14513.31 836
14514.45 888
14515.58 844
14516.72 859
14517.86 814
14519.00 843
14520.13 839
14521.27 857
14522.41 827
14523.54 857
14524.68 873
14525.82 805
14526.95 842
14528.09 892
14529.23 870
14530.37 848
14531.50 785
14532.64 829
14533.78 882
14534.91 829
14536.05 849
14537.19 830
14538.33 882
14539.46 859
14540.60 865
14541.74 893
14542.88 862
14544.02 862
14545.15 843
14546.29 887
14547.43 881
14548.57 892
14549.70 853
14550.84 882
14551.98 849
14553.12 900
14554.26 868
14555.39 878
14556.53 890
14557.67 915
14558.81 899
14559.95 934
14561.09 948
14562.22 923
14563.36 924
14564.50 908
14565.64 957
14566.78 937
14567.92 930
14569.06 912
14570.20 909
14571.33 917
14572.47 936
14573.61 909
14574.75 915
14575.89 951
14577.03 915
14578.17 928
14579.31 927
14580.45 979
14581.59 907
14582.72 952
14583.86 996
14585.00 970
14586.14 964
14587.28 985
14588.42 965
14589.56 974
14590.70 969
14591.84 942
14592.98 991
14594.12 1013
14595.26 1016
14596.40 1015
14597.54 994
14598.68 1021
14599.82 992
14600.96 985
14602.10 1052
14603.24 1051
14604.38 1010
14605.52 1010
14606.66 1051
14607.80 1075
14608.94 1053
14610.08 1029
14611.22 1014
14612.36 1075
14613.50 1065
14614.64 1074
14615.78 1061
14616.92 1110
14618.06 1123
14619.20 1094
14620.34 1139
14621.49 1090
14622.63 1092
14623.77 1113
14624.91 1132
14626.05 1117
14627.19 1187
14628.33 1163
14629.47 1146
14630.61 1177
14631.75 1134
14632.90 1153
14634.04 1185
14635.18 1142
14636.32 1110
14637.46 1109
14638.60 1131
14639.74 1097
14640.88 1099
14642.03 1060
14643.17 1103
14644.31 1078
14645.45 1050
14646.59 1054
14647.73 1029
14648.88 999
14650.02 992
14651.16 997
14652.30 963
14653.44 981
14654.59 992
14655.73 967
14656.87 938
14658.01 943
14659.16 921
14660.30 920
14661.44 901
14662.58 912
14663.72 916
14664.87 900
14666.01 881
14667.15 878
14668.29 845
14669.44 840
14670.58 881
14671.72 895
14672.87 882
14674.01 853
14675.15 869
14676.29 893
14677.44 860
14678.58 899
14679.72 869
14680.87 904
14682.01 878
14683.15 841
14684.30 817
14685.44 842
14686.58 855
14687.73 844
14688.87 868
14690.01 870
14691.16 830
14692.30 842
14693.44 825
14694.59 840
14695.73 832
14696.87 830
14698.02 838
14699.16 826
14700.30 839
14701.45 801
14702.59 821
14703.74 820
14704.88 826
14706.02 802
14707.17 869
14708.31 808
14709.46 839
14710.60 841
14711.75 819
14712.89 813
14714.03 803
14715.18 834
14716.32 845
14717.47 809
14718.61 819
14719.76 865
14720.90 800
14722.05 807
14723.19 823
14724.34 815
14725.48 841
14726.63 849
14727.77 835
14728.92 827
14730.06 831
14731.21 855
14732.35 809
14733.50 815
14734.64 822
14735.79 845
14736.93 858
14738.08 838
14739.22 828
14740.37 820
14741.51 855
14742.66 847
14743.80 842
14744.95 829
14746.09 824
14747.24 829
14748.39 822
14749.53 856
14750.68 861
14751.82 862
14752.97 837
14754.11 856
14755.26 874
14756.41 842
14757.55 866
14758.70 896
14759.85 863
14760.99 873
14762.14 927
14763.28 885
14764.43 873
14765.58 896
14766.72 882
14767.87 860
14769.02 897
14770.16 882
14771.31 863
14772.46 859
14773.60 889
14774.75 865
14775.90 889
14777.04 910
14778.19 919
14779.34 903
14780.48 882
14781.63 881
14782.78 906
14783.92 915
14785.07 863
14786.22 892
14787.37 897
14788.51 924
14789.66 947
14790.81 947
14791.96 965
14793.10 914
14794.25 920
14795.40 927
14796.54 910
14797.69 915
14798.84 908
14799.99 867
14801.14 908
14802.28 914
14803.43 916
14804.58 881
14805.73 839
14806.88 867
14808.02 869
14809.17 874
14810.32 874
14811.47 865
14812.62 867
14813.76 885
14814.91 890
14816.06 883
14817.21 834
14818.36 839
14819.51 802
14820.65 829
14821.80 804
14822.95 804
14824.10 820
14825.25 829
14826.40 842
14827.55 765
14828.69 795
14829.84 784
14830.99 796
14832.14 782
14833.29 763
14834.44 738
14835.59 775
14836.74 774
14837.89 740
14839.04 755
14840.19 735
14841.33 744
14842.48 760
14843.63 729
14844.78 714
14845.93 707
14847.08 728
14848.23 751
14849.38 723
14850.53 721
14851.68 715
14852.83 733
14853.98 698
14855.13 695
14856.28 696
14857.43 711
14858.58 707
14859.73 742
14860.88 689
14862.03 688
14863.18 669
14864.33 691
14865.48 699
14866.63 696
14867.78 695
14868.93 676
14870.08 707
14871.23 724
14872.38 699
14873.53 694
14874.68 672
14875.83 698
14876.98 684
14878.14 692
14879.29 700
14880.44 678
14881.59 671
14882.74 669
14883.89 695
14885.04 699
14886.19 710
14887.34 703
14888.49 690
14889.64 715
14890.80 715
14891.95 737
14893.10 717
14894.25 688
14895.40 704
14896.55 719
14897.70 738
14898.86 707
14900.01 738
14901.16 721
14902.31 690
14903.46 678
14904.61 686
14905.77 666
14906.92 718
14908.07 689
14909.22 708
14910.37 672
14911.53 695
14912.68 676
14913.83 712
14914.98 696
14916.13 673
14917.29 681
14918.44 707
14919.59 703
14920.74 652
14921.90 678
14923.05 693
14924.20 685
14925.35 676
14926.51 720
14927.66 676
14928.81 675
14929.96 700
14931.12 710
14932.27 689
14933.42 702
14934.57 732
14935.73 700
14936.88 689
14938.03 681
14939.19 693
14940.34 696
14941.49 712
14942.65 699
14943.80 706
14944.95 708
14946.11 696
14947.26 695
14948.41 701
14949.57 701
14950.72 690
14951.87 697
14953.03 717
14954.18 689
14955.33 690
14956.49 677
14957.64 689
14958.80 698
14959.95 712
14961.10 691
14962.26 680
14963.41 707
14964.57 675
14965.72 681
14966.87 668
14968.03 654
14969.18 687
14970.34 679
14971.49 664
14972.65 616
14973.80 649
14974.95 631
14976.11 635
14977.26 669
14978.42 671
14979.57 629
14980.73 652
14981.88 624
14983.04 636
14984.19 619
14985.35 643
14986.50 645
14987.66 626
14988.81 621
14989.97 635
14991.12 639
14992.28 601
14993.43 587
14994.59 642
14995.74 616
14996.90 596
14998.05 682
14999.21 623
15000.36 636
15001.52 595
15002.67 589
15003.83 649
15004.99 636
15006.14 585
15007.30 629
15008.45 632
15009.61 596
15010.76 603
15011.92 614
15013.08 623
15014.23 602
15015.39 631
15016.54 606
15017.70 622
15018.86 604
15020.01 625
15021.17 633
15022.32 639
15023.48 588
15024.64 642
15025.79 645
15026.95 583
15028.11 602
15029.26 597
15030.42 641
15031.58 580
15032.73 597
15033.89 587
15035.05 610
15036.20 577
15037.36 602
15038.52 623
15039.67 630
15040.83 611
15041.99 625
15043.15 586
15044.30 634
15045.46 613
15046.62 600
15047.77 614
15048.93 607
15050.09 644
15051.25 615
15052.40 592
15053.56 610
15054.72 646
15055.88 610
15057.03 602
15058.19 611
15059.35 617
15060.51 615
15061.66 577
15062.82 560
15063.98 581
15065.14 580
15066.30 611
15067.45 571
15068.61 585
15069.77 579
15070.93 596
15072.09 596
15073.24 584
15074.40 592
15075.56 613
15076.72 632
15077.88 559
15079.04 603
15080.20 591
15081.35 598
15082.51 612
15083.67 570
15084.83 574
15085.99 584
15087.15 580
15088.31 617
15089.46 618
15090.62 596
15091.78 593
15092.94 583
15094.10 630
15095.26 635
15096.42 602
15097.58 632
15098.74 608
15099.90 646
15101.06 590
15102.22 589
15103.37 607
15104.53 599
15105.69 596
15106.85 598
15108.01 605
15109.17 583
15110.33 585
15111.49 626
15112.65 577
15113.81 603
15114.97 596
15116.13 598
15117.29 605
15118.45 609
15119.61 601
15120.77 618
15121.93 638
15123.09 619
15124.25 633
15125.41 622
15126.57 637
15127.73 638
15128.89 619
15130.05 637
15131.21 616
15132.37 601
15133.53 629
15134.69 608
15135.86 619
15137.02 626
15138.18 654
15139.34 650
15140.50 587
15141.66 622
15142.82 602
15143.98 587
15145.14 594
15146.30 613
15147.46 623
15148.63 619
15149.79 631
15150.95 630
15152.11 614
15153.27 582
15154.43 629
15155.59 624
15156.75 662
15157.92 651
15159.08 661
15160.24 621
15161.40 621
15162.56 629
15163.72 669
15164.89 636
15166.05 665
15167.21 654
15168.37 673
15169.53 643
15170.69 646
15171.86 642
15173.02 659
15174.18 640
15175.34 688
15176.51 677
15177.67 641
15178.83 647
15179.99 651
15181.15 652
15182.32 622
15183.48 669
15184.64 638
15185.80 700
15186.97 685
15188.13 699
15189.29 667
15190.46 670
15191.62 721
15192.78 664
15193.94 674
15195.11 675
15196.27 709
15197.43 700
15198.60 693
15199.76 671
15200.92 697
15202.08 705
15203.25 716
15204.41 712
15205.57 697
15206.74 742
15207.90 710
15209.06 739
15210.23 781
15211.39 765
15212.56 716
15213.72 750
15214.88 729
15216.05 738
15217.21 751
15218.37 757
15219.54 790
15220.70 799
15221.87 796
15223.03 804
15224.19 814
15225.36 802
15226.52 840
15227.69 787
15228.85 801
15230.01 825
15231.18 791
15232.34 754
15233.51 791
15234.67 796
15235.84 796
15237.00 781
15238.16 759
15239.33 757
15240.49 771
15241.66 789
15242.82 753
15243.99 719
15245.15 752
15246.32 712
15247.48 710
15248.65 692
15249.81 704
15250.98 738
15252.14 717
15253.31 695
15254.47 703
15255.64 693
15256.80 696
15257.97 678
15259.13 695
15260.30 658
15261.46 700
15262.63 701
15263.80 698
15264.96 695
15266.13 661
15267.29 663
15268.46 672
15269.62 639
15270.79 672
15271.96 614
15273.12 674
15274.29 671
15275.45 637
15276.62 618
15277.79 630
15278.95 654
15280.12 665
15281.28 646
15282.45 615
15283.62 652
15284.78 673
15285.95 612
15287.12 652
15288.28 633
15289.45 638
15290.62 628
15291.78 605
15292.95 669
15294.12 639
15295.28 654
15296.45 622
15297.62 622
15298.78 619
15299.95 662
15301.12 645
15302.28 624
15303.45 647
15304.62 627
15305.78 662
15306.95 642
15308.12 619
15309.29 612
15310.45 667
15311.62 630
15312.79 643
15313.96 630
15315.12 664
15316.29 665
15317.46 675
15318.63 663
15319.79 624
15320.96 659
15322.13 653
15323.30 660
15324.46 663
15325.63 667
15326.80 676
15327.97 685
15329.14 657
15330.30 676
15331.47 683
15332.64 688
15333.81 644
15334.98 641
15336.14 644
15337.31 645
15338.48 640
15339.65 674
15340.82 674
15341.99 655
15343.16 665
15344.32 669
15345.49 704
15346.66 693
15347.83 667
15349.00 682
15350.17 677
15351.34 670
15352.51 676
15353.67 703
15354.84 676
15356.01 675
15357.18 673
15358.35 685
15359.52 698
15360.69 660
15361.86 674
15363.03 698
15364.20 707
15365.37 683
15366.54 664
15367.71 706
15368.87 667
15370.04 707
15371.21 714
15372.38 697
15373.55 674
15374.72 665
15375.89 678
15377.06 680
15378.23 675
15379.40 687
15380.57 728
15381.74 689
15382.91 697
15384.08 688
15385.25 702
15386.42 711
15387.59 730
15388.76 695
15389.93 661
15391.10 673
15392.27 688
15393.44 718
15394.62 685
15395.79 692
15396.96 700
15398.13 667
15399.30 690
15400.47 688
15401.64 710
15402.81 673
15403.98 682
15405.15 704
15406.32 684
15407.49 672
15408.66 639
15409.84 662
15411.01 651
15412.18 649
15413.35 664
15414.52 688
15415.69 673
15416.86 653
15418.03 674
15419.21 688
15420.38 664
15421.55 617
15422.72 658
15423.89 650
15425.06 681
15426.24 694
15427.41 678
15428.58 647
15429.75 650
15430.92 640
15432.09 654
15433.27 635
15434.44 639
15435.61 612
15436.78 656
15437.96 656
15439.13 633
15440.30 621
15441.47 638
15442.64 660
15443.82 634
15444.99 621
15446.16 636
15447.33 647
15448.51 640
15449.68 631
15450.85 640
15452.02 636
15453.20 630
15454.37 667
15455.54 644
15456.72 625
15457.89 668
15459.06 676
15460.23 672
15461.41 648
15462.58 658
15463.75 671
15464.93 663
15466.10 677
15467.27 657
15468.45 668
15469.62 659
15470.79 641
15471.97 658
15473.14 659
15474.31 602
15475.49 654
15476.66 660
15477.83 655
15479.01 639
15480.18 667
15481.36 648
15482.53 635
15483.70 625
15484.88 689
15486.05 678
15487.23 686
15488.40 685
15489.57 635
15490.75 621
15491.92 664
15493.10 669
15494.27 643
15495.44 687
15496.62 693
15497.79 697
15498.97 670
15500.14 678
15501.32 685
15502.49 702
15503.67 696
15504.84 702
15506.02 707
15507.19 672
15508.36 693
15509.54 679
15510.71 653
15511.89 679
15513.06 716
15514.24 682
15515.41 663
15516.59 689
15517.77 701
15518.94 736
15520.12 694
15521.29 702
15522.47 668
15523.64 722
15524.82 705
15525.99 671
15527.17 667
15528.34 687
15529.52 689
15530.69 714
15531.87 706
15533.05 695
15534.22 714
15535.40 726
15536.57 731
15537.75 704
15538.93 704
15540.10 732
15541.28 759
15542.45 698
15543.63 695
15544.81 766
15545.98 785
15547.16 746
15548.33 755
15549.51 762
15550.69 744
15551.86 720
15553.04 758
15554.22 781
15555.39 757
15556.57 774
15557.75 777
15558.92 770
15560.10 785
15561.28 795
15562.45 781
15563.63 770
15564.81 784
15565.99 809
15567.16 774
15568.34 757
15569.52 761
15570.69 770
15571.87 780
15573.05 795
15574.23 770
15575.40 783
15576.58 791
15577.76 820
15578.93 819
15580.11 801
15581.29 839
15582.47 865
15583.65 856
15584.82 803
15586.00 837
15587.18 858
15588.36 847
15589.53 829
15590.71 826
15591.89 851
15593.07 866
15594.25 928
15595.42 879
15596.60 884
15597.78 877
15598.96 892
15600.14 895
15601.32 859
15602.49 910
15603.67 917
15604.85 946
15606.03 902
15607.21 946
15608.39 934
15609.56 936
15610.74 896
15611.92 911
15613.10 916
15614.28 909
15615.46 954
15616.64 969
15617.82 930
15619.00 924
15620.17 988
15621.35 1002
15622.53 949
15623.71 1001
15624.89 1015
15626.07 1023
15627.25 1023
15628.43 1002
15629.61 1041
15630.79 1061
15631.97 1069
15633.15 1030
15634.33 1050
15635.51 1040
15636.69 1030
15637.87 1054
15639.05 1066
15640.22 1109
15641.40 1045
15642.58 1072
15643.76 1075
15644.94 1061
15646.12 1081
15647.30 1096
15648.48 1071
15649.66 1094
15650.85 1132
15652.03 1141
15653.21 1113
15654.39 1124
15655.57 1132
15656.75 1110
15657.93 1103
15659.11 1160
15660.29 1146
15661.47 1137
15662.65 1139
15663.83 1109
15665.01 1129
15666.19 1127
15667.37 1127
15668.55 1116
15669.73 1088
15670.92 1054
15672.10 1108
15673.28 1086
15674.46 1073
15675.64 1070
15676.82 1067
15678.00 1095
15679.18 1113
15680.36 1101
15681.55 1066
15682.73 1071
15683.91 1083
15685.09 1077
15686.27 1083
15687.45 1067
15688.63 1058
15689.82 1112
15691.00 1069
15692.18 1087
15693.36 1088
15694.54 1097
15695.73 1077
15696.91 1089
15698.09 1140
15699.27 1095
15700.45 1110
15701.64 1086
15702.82 1138
15704.00 1140
15705.18 1149
15706.36 1120
15707.55 1150
15708.73 1183
15709.91 1163
15711.09 1175
15712.28 1212
15713.46 1229
15714.64 1205
15715.82 1189
15717.01 1175
15718.19 1177
15719.37 1221
15720.55 1187
15721.74 1230
15722.92 1213
15724.10 1189
15725.29 1217
15726.47 1205
15727.65 1214
15728.84 1198
15730.02 1206
15731.20 1195
15732.39 1191
15733.57 1193
15734.75 1185
15735.94 1244
15737.12 1201
15738.30 1203
15739.49 1193
15740.67 1275
15741.85 1219
15743.04 1201
15744.22 1228
15745.40 1235
15746.59 1199
15747.77 1225
15748.96 1222
15750.14 1204
15751.32 1201
15752.51 1191
15753.69 1198
15754.88 1189
15756.06 1180
15757.24 1175
15758.43 1132
15759.61 1164
15760.80 1158
15761.98 1150
15763.17 1157
15764.35 1152
15765.53 1147
15766.72 1135
15767.90 1228
15769.09 1164
15770.27 1150
15771.46 1154
15772.64 1097
15773.83 1136
15775.01 1116
15776.20 1117
15777.38 1101
15778.57 1118
15779.75 1103
15780.94 1054
15782.12 1049
15783.31 1077
15784.49 1095
15785.68 1052
15786.86 1046
15788.05 1029
15789.23 992
15790.42 1020
15791.60 995
15792.79 1007
15793.98 996
15795.16 971
15796.35 1015
15797.53 1011
15798.72 989
15799.90 927
15801.09 916
15802.28 980
15803.46 973
15804.65 943
15805.83 929
15807.02 939
15808.21 970
15809.39 945
15810.58 941
15811.76 938
15812.95 931
15814.14 923
15815.32 928
15816.51 908
15817.70 920
15818.88 936
15820.07 954
15821.26 937
15822.44 940
15823.63 876
15824.82 900
15826.00 915
15827.19 890
15828.38 901
15829.56 893
15830.75 887
15831.94 912
15833.12 920
15834.31 914
15835.50 889
15836.69 926
15837.87 916
15839.06 927
15840.25 919
15841.44 901
15842.62 933
15843.81 891
15845.00 903
15846.18 904
15847.37 889
15848.56 900
15849.75 923
15850.94 906
15852.12 883
15853.31 906
15854.50 902
15855.69 884
15856.87 908
15858.06 921
15859.25 916
15860.44 964
15861.63 940
15862.81 904
15864.00 882
15865.19 924
15866.38 916
15867.57 933
15868.76 902
15869.94 938
15871.13 909
15872.32 913
15873.51 889
15874.70 940
15875.89 948
15877.08 944
15878.26 962
15879.45 938
15880.64 925
15881.83 962
15883.02 929
15884.21 916
15885.40 970
15886.59 955
15887.78 955
15888.97 977
15890.15 934
15891.34 938
15892.53 990
15893.72 970
15894.91 963
15896.10 962
15897.29 966
15898.48 964
15899.67 947
15900.86 964
15902.05 957
15903.24 990
15904.43 987
15905.62 1006
15906.81 997
15908.00 973
15909.19 983
15910.38 974
15911.57 902
15912.76 919
15913.95 955
15915.14 972
15916.33 968
15917.52 984
15918.71 944
15919.90 968
15921.09 976
15922.28 922
15923.47 946
15924.66 955
15925.85 990
15927.04 895
15928.23 947
15929.42 938
15930.61 897
15931.80 875
15932.99 917
15934.18 878
15935.38 913
15936.57 899
15937.76 816
15938.95 849
15940.14 823
15941.33 862
15942.52 845
15943.71 855
15944.90 823
15946.10 823
15947.29 794
15948.48 785
15949.67 799
15950.86 814
15952.05 785
15953.24 744
15954.44 746
15955.63 723
15956.82 776
15958.01 737
15959.20 725
15960.39 759
15961.59 735
15962.78 723
15963.97 736
15965.16 729
15966.35 747
15967.55 734
15968.74 728
15969.93 699
15971.12 695
15972.31 702
15973.51 734
15974.70 706
15975.89 697
15977.08 679
15978.28 682
15979.47 722
15980.66 714
15981.85 730
15983.05 696
15984.24 655
15985.43 668
15986.62 687
15987.82 690
15989.01 698
15990.20 669
15991.40 632
15992.59 682
15993.78 663
15994.98 639
15996.17 646
15997.36 669
15998.55 672
15999.75 699
16000.94 625
16002.13 660
16003.33 649
16004.52 667
16005.72 666
16006.91 681
16008.10 622
16009.30 645
16010.49 638
16011.68 643
16012.88 680
16014.07 671
16015.26 646
16016.46 655
16017.65 649
16018.85 632
16020.04 616
16021.23 626
16022.43 633
16023.62 621
16024.82 641
16026.01 628
16027.21 643
16028.40 655
16029.59 650
16030.79 594
16031.98 632
16033.18 634
16034.37 628
16035.57 642
16036.76 630
16037.96 623
16039.15 615
16040.35 621
16041.54 615
16042.73 632
16043.93 640
16045.12 638
16046.32 626
16047.51 608
16048.71 621
16049.91 665
16051.10 633
16052.30 650
16053.49 615
16054.69 612
16055.88 601
16057.08 631
16058.27 616
16059.47 591
16060.66 632
16061.86 611
16063.05 622
16064.25 622
16065.45 598
16066.64 618
16067.84 594
16069.03 580
16070.23 601
16071.42 605
16072.62 610
16073.82 605
16075.01 613
16076.21 585
16077.41 554
16078.60 617
16079.80 597
16080.99 615
16082.19 581
16083.39 589
16084.58 565
16085.78 567
16086.98 595
16088.17 584
16089.37 580
16090.57 566
16091.76 579
16092.96 564
16094.16 582
16095.35 567
16096.55 592
16097.75 580
16098.94 559
16100.14 564
16101.34 573
16102.53 607
16103.73 555
16104.93 550
16106.13 571
16107.32 601
16108.52 604
16109.72 587
16110.92 563
16112.11 587
16113.31 563
16114.51 571
16115.71 550
16116.90 591
16118.10 581
16119.30 564
16120.50 542
16121.69 569
16122.89 548
16124.09 569
16125.29 583
16126.49 585
16127.68 552
16128.88 577
16130.08 602
16131.28 532
16132.48 568
16133.67 544
16134.87 525
16136.07 549
16137.27 540
16138.47 547
16139.67 535
16140.86 568
16142.06 558
16143.26 549
16144.46 543
16145.66 559
16146.86 527
16148.06 542
16149.26 540
16150.45 575
16151.65 554
16152.85 551
16154.05 552
16155.25 584
16156.45 550
16157.65 559
16158.85 518
16160.05 563
16161.25 568
16162.45 609
16163.64 571
16164.84 574
16166.04 525
16167.24 533
16168.44 558
16169.64 548
16170.84 558
16172.04 592
16173.24 565
16174.44 538
16175.64 540
16176.84 520
16178.04 542
16179.24 533
16180.44 553
16181.64 575
16182.84 577
16184.04 551
16185.24 564
16186.44 547
16187.64 563
16188.84 557
16190.04 573
16191.24 569
16192.44 581
16193.64 551
16194.84 577
16196.04 607
16197.24 567
16198.44 587
16199.65 593
16200.85 550
16202.05 561
16203.25 562
16204.45 587
16205.65 581
16206.85 617
16208.05 583
16209.25 572
16210.45 587
16211.65 588
16212.86 582
16214.06 553
16215.26 600
16216.46 610
16217.66 608
16218.86 578
16220.06 578
16221.27 607
16222.47 593
16223.67 580
16224.87 577
16226.07 576
16227.27 549
16228.48 599
16229.68 589
16230.88 606
16232.08 601
16233.28 588
16234.48 591
16235.69 627
16236.89 620
16238.09 639
16239.29 625
16240.50 613
16241.70 617
16242.90 617
16244.10 634
16245.30 615
16246.51 608
16247.71 594
16248.91 598
16250.11 604
16251.32 622
16252.52 636
16253.72 611
16254.92 613
16256.13 630
16257.33 651
16258.53 648
16259.74 658
16260.94 653
16262.14 654
16263.35 671
16264.55 700
16265.75 682
16266.95 656
16268.16 678
16269.36 691
16270.56 662
16271.77 679
16272.97 640
16274.17 640
16275.38 662
16276.58 661
16277.79 661
16278.99 688
16280.19 683
16281.40 697
16282.60 680
16283.80 668
16285.01 684
16286.21 712
16287.42 663
16288.62 678
16289.82 729
16291.03 682
16292.23 717
16293.44 769
16294.64 739
16295.84 700
16297.05 685
16298.25 712
16299.46 675
16300.66 682
16301.87 694
16303.07 686
16304.27 710
16305.48 738
16306.68 721
16307.89 711
16309.09 707
16310.30 726
16311.50 704
16312.71 695
16313.91 689
16315.12 676
16316.32 665
16317.53 665
16318.73 683
16319.94 673
16321.14 656
16322.35 655
16323.55 659
16324.76 653
16325.96 649
16327.17 632
16328.38 640
16329.58 626
16330.79 618
16331.99 588
16333.20 614
16334.40 601
16335.61 634
16336.81 641
16338.02 585
16339.23 596
16340.43 622
16341.64 598
16342.84 614
16344.05 584
16345.26 585
16346.46 593
16347.67 605
16348.87 560
16350.08 535
16351.29 580
16352.49 582
16353.70 570
16354.91 587
16356.11 589
16357.32 567
16358.53 553
16359.73 555
16360.94 508
16362.15 546
16363.35 575
16364.56 595
16365.77 592
16366.97 571
16368.18 564
16369.39 546
16370.59 539
16371.80 577
16373.01 538
16374.21 558
16375.42 546
16376.63 556
16377.84 527
16379.04 563
16380.25 573
16381.46 549
16382.67 559
16383.87 519
16385.08 547
16386.29 549
16387.50 557
16388.70 540
16389.91 548
16391.12 568
16392.33 544
16393.53 535
16394.74 556
16395.95 549
16397.16 561
16398.37 537
16399.57 529
16400.78 563
16401.99 530
16403.20 549
16404.41 538
16405.62 534
16406.82 543
16408.03 571
16409.24 583
16410.45 557
16411.66 557
16412.87 545
16414.07 564
16415.28 507
16416.49 546
16417.70 564
16418.91 562
16420.12 533
16421.33 569
16422.54 517
16423.75 517
16424.95 544
16426.16 548
16427.37 558
16428.58 532
16429.79 530
16431.00 539
16432.21 554
16433.42 532
16434.63 547
16435.84 534
16437.05 531
16438.26 520
16439.47 544
16440.68 559
16441.88 547
16443.09 553
16444.30 544
16445.51 529
16446.72 532
16447.93 503
16449.14 539
16450.35 531
16451.56 510
16452.77 557
16453.98 526
16455.19 496
16456.40 508
16457.61 507
16458.82 508
16460.03 532
16461.24 528
16462.45 527
16463.67 528
16464.88 520
16466.09 523
16467.30 510
16468.51 563
16469.72 522
16470.93 526
16472.14 503
16473.35 538
16474.56 502
16475.77 523
16476.98 527
16478.19 546
16479.40 506
16480.62 501
16481.83 531
16483.04 546
16484.25 545
16485.46 512
16486.67 498
16487.88 501
16489.09 555
16490.31 530
16491.52 500
16492.73 493
16493.94 524
16495.15 518
16496.36 493
16497.57 515
16498.79 525
16500.00 533
16501.21 555
16502.42 511
16503.63 486
16504.85 488
16506.06 483
16507.27 540
16508.48 511
16509.69 506
16510.91 469
16512.12 506
16513.33 528
16514.54 511
16515.76 490
16516.97 546
16518.18 518
16519.39 515
16520.60 512
16521.82 496
16523.03 539
16524.24 523
16525.46 539
16526.67 517
16527.88 527
16529.09 494
16530.31 529
16531.52 528
16532.73 527
16533.95 545
16535.16 523
16536.37 556
16537.58 548
16538.80 526
16540.01 536
16541.22 517
16542.44 542
16543.65 533
16544.86 525
16546.08 571
16547.29 530
16548.50 541
16549.72 546
16550.93 555
16552.15 535
16553.36 544
16554.57 525
16555.79 518
16557.00 521
16558.21 576
16559.43 551
16560.64 542
16561.86 542
16563.07 492
16564.28 535
16565.50 550
16566.71 554
16567.93 532
16569.14 562
16570.36 553
16571.57 546
16572.78 524
16574.00 526
16575.21 518
16576.43 533
16577.64 552
16578.86 565
16580.07 583
16581.29 539
16582.50 589
16583.72 541
16584.93 568
16586.15 555
16587.36 547
16588.58 556
16589.79 536
16591.01 533
16592.22 533
16593.44 545
16594.65 547
16595.87 553
16597.08 552
16598.30 565
16599.51 537
16600.73 538
16601.94 543
16603.16 537
16604.37 559
16605.59 548
16606.81 554
16608.02 532
16609.24 542
16610.45 529
16611.67 527
16612.89 519
16614.10 524
16615.32 520
16616.53 527
16617.75 522
16618.97 551
16620.18 495
16621.40 497
16622.61 487
16623.83 508
16625.05 488
16626.26 490
16627.48 448
16628.70 517
16629.91 537
16631.13 538
16632.35 514
16633.56 492
16634.78 504
16636.00 473
16637.21 515
16638.43 490
16639.65 528
16640.86 478
16642.08 498
16643.30 500
16644.51 514
16645.73 485
16646.95 499
16648.17 507
16649.38 486
16650.60 513
16651.82 477
16653.03 531
16654.25 482
16655.47 490
16656.69 461
16657.90 506
16659.12 458
16660.34 481
16661.56 464
16662.77 485
16663.99 481
16665.21 494
16666.43 500
16667.65 481
16668.86 513
16670.08 507
16671.30 516
16672.52 473
16673.74 513
16674.95 519
16676.17 526
16677.39 482
16678.61 472
16679.83 476
16681.05 505
16682.26 479
16683.48 475
16684.70 488
16685.92 494
16687.14 501
16688.36 513
16689.58 499
16690.79 501
16692.01 507
16693.23 524
16694.45 506
16695.67 510
16696.89 507
16698.11 475
16699.33 469
16700.55 485
16701.76 501
16702.98 479
16704.20 503
16705.42 497
16706.64 439
16707.86 477
16709.08 472
16710.30 501
16711.52 457
16712.74 475
16713.96 484
16715.18 505
16716.40 483
16717.62 478
16718.84 479
16720.06 513
16721.28 472
16722.50 463
16723.72 460
16724.94 480
16726.16 468
16727.38 477
16728.60 494
16729.82 485
16731.04 516
16732.26 469
16733.48 507
16734.70 483
16735.92 507
16737.14 495
16738.36 493
16739.58 458
16740.80 483
16742.02 473
16743.24 507
16744.46 521
16745.68 490
16746.90 504
16748.12 475
16749.35 489
16750.57 472
16751.79 480
16753.01 443
16754.23 498
16755.45 469
16756.67 485
16757.89 470
16759.11 501
16760.33 503
16761.56 494
16762.78 513
16764.00 456
16765.22 503
16766.44 438
16767.66 483
16768.88 452
16770.11 520
16771.33 480
16772.55 478
16773.77 483
16774.99 464
16776.22 489
16777.44 458
16778.66 446
16779.88 464
16781.10 500
16782.33 493
16783.55 483
16784.77 462
16785.99 473
16787.21 491
16788.44 533
16789.66 488
16790.88 439
16792.10 466
16793.33 495
16794.55 493
16795.77 490
16796.99 481
16798.22 528
16799.44 499
16800.66 488
16801.88 500
16803.11 482
16804.33 504
16805.55 503
16806.78 524
16808.00 469
16809.22 495
16810.44 527
16811.67 526
16812.89 535
16814.11 529
16815.34 514
16816.56 517
16817.78 525
16819.01 524
16820.23 501
16821.45 471
16822.68 504
16823.90 525
16825.13 532
16826.35 519
16827.57 544
16828.80 507
16830.02 532
16831.24 493
16832.47 522
16833.69 531
16834.92 529
16836.14 516
16837.36 546
16838.59 567
16839.81 523
16841.04 545
16842.26 533
16843.48 567
16844.71 538
16845.93 561
16847.16 583
16848.38 574
16849.61 558
16850.83 572
16852.06 590
16853.28 601
16854.51 593
16855.73 604
16856.95 576
16858.18 608
16859.40 587
16860.63 590
16861.85 607
16863.08 623
16864.30 627
16865.53 608
16866.75 617
16867.98 627
16869.21 608
16870.43 634
16871.66 640
16872.88 618
16874.11 669
16875.33 663
16876.56 675
16877.78 683
16879.01 683
16880.23 695
16881.46 619
16882.69 643
16883.91 685
16885.14 672
16886.36 659
16887.59 633
16888.81 668
16890.04 644
16891.27 668
16892.49 625
16893.72 622
16894.94 597
16896.17 645
16897.40 623
16898.62 622
16899.85 590
16901.08 589
16902.30 559
16903.53 580
16904.76 605
16905.98 594
16907.21 560
16908.44 554
16909.66 547
16910.89 587
16912.12 571
16913.34 584
16914.57 562
16915.80 557
16917.02 580
16918.25 558
16919.48 558
16920.70 551
16921.93 555
16923.16 509
16924.39 532
16925.61 526
16926.84 533
16928.07 544
16929.30 531
16930.52 530
16931.75 512
16932.98 517
16934.21 501
16935.43 498
16936.66 491
16937.89 482
16939.12 486
16940.34 519
16941.57 513
16942.80 506
16944.03 490
16945.26 518
16946.48 502
16947.71 495
16948.94 521
16950.17 518
16951.40 494
16952.62 498
16953.85 485
16955.08 493
16956.31 508
16957.54 496
16958.77 495
16959.99 496
16961.22 491
16962.45 470
16963.68 492
16964.91 506
16966.14 477
16967.37 474
16968.60 463
16969.82 487
16971.05 458
16972.28 492
16973.51 468
16974.74 470
16975.97 455
16977.20 469
16978.43 492
16979.66 501
16980.89 451
16982.11 467
16983.34 495
16984.57 482
16985.80 481
16987.03 495
16988.26 494
16989.49 487
16990.72 463
16991.95 461
16993.18 469
16994.41 485
16995.64 520
16996.87 485
16998.10 489
16999.33 474
17000.56 482
17001.79 480
17003.02 454
17004.25 447
17005.48 474
17006.71 476
17007.94 506
17009.17 509
17010.40 455
17011.63 426
17012.86 461
17014.09 489
17015.32 474
17016.55 450
17017.78 469
17019.01 460
17020.25 470
17021.48 468
17022.71 467
17023.94 451
17025.17 455
17026.40 468
17027.63 477
17028.86 435
17030.09 476
17031.32 475
17032.55 465
17033.79 457
17035.02 474
17036.25 455
17037.48 472
17038.71 446
17039.94 453
17041.17 458
17042.41 456
17043.64 448
17044.87 439
17046.10 474
17047.33 455
17048.56 438
17049.80 451
17051.03 448
17052.26 425
17053.49 474
17054.72 448
17055.95 424
17057.19 419
17058.42 437
17059.65 423
17060.88 422
17062.12 413
17063.35 433
17064.58 439
17065.81 413
17067.04 421
17068.28 428
17069.51 424
17070.74 412
17071.97 439
17073.21 436
17074.44 434
17075.67 409
17076.90 440
17078.14 439
17079.37 457
17080.60 447
17081.84 448
17083.07 421
17084.30 405
17085.54 417
17086.77 427
17088.00 439
17089.23 403
17090.47 410
17091.70 422
17092.93 441
17094.17 444
17095.40 404
17096.63 421
17097.87 442
17099.10 431
17100.34 430
17101.57 428
17102.80 424
17104.04 443
17105.27 399
17106.50 434
17107.74 433
17108.97 434
17110.21 409
17111.44 389
17112.67 400
17113.91 419
17115.14 427
17116.38 440
17117.61 421
17118.84 433
17120.08 462
17121.31 414
17122.55 418
17123.78 415
17125.02 426
17126.25 396
17127.48 422
17128.72 391
17129.95 439
17131.19 425
17132.42 436
17133.66 410
17134.89 384
17136.13 407
17137.36 416
17138.60 423
17139.83 411
17141.07 407
17142.30 394
17143.54 424
17144.77 414
17146.01 400
17147.24 417
17148.48 413
17149.71 398
17150.95 398
17152.19 416
17153.42 408
17154.66 408
17155.89 402
17157.13 408
17158.36 389
17159.60 376
17160.83 393
17162.07 389
17163.31 366
17164.54 378
17165.78 383
17167.01 410
17168.25 361
17169.49 420
17170.72 396
17171.96 424
17173.19 415
17174.43 399
17175.67 405
17176.90 408
17178.14 400
17179.38 378
17180.61 387
17181.85 395
17183.09 394
17184.32 394
17185.56 386
17186.80 399
17188.03 418
17189.27 399
17190.51 394
17191.74 378
17192.98 384
17194.22 414
17195.45 398
17196.69 394
17197.93 395
17199.16 371
17200.40 412
17201.64 405
17202.88 391
17204.11 374
17205.35 385
17206.59 406
17207.83 410
17209.06 394
17210.30 400
17211.54 381
17212.78 398
17214.01 382
17215.25 385
17216.49 380
17217.73 380
17218.96 376
17220.20 368
17221.44 376
17222.68 383
17223.92 395
17225.15 400
17226.39 363
17227.63 368
17228.87 373
17230.11 388
17231.35 391
17232.58 371
17233.82 357
17235.06 382
17236.30 394
17237.54 378
17238.78 369
17240.01 377
17241.25 375
17242.49 363
17243.73 386
17244.97 395
17246.21 363
17247.45 377
17248.69 388
17249.93 367
17251.16 367
17252.40 347
17253.64 347
17254.88 375
17256.12 401
17257.36 372
17258.60 344
17259.84 375
17261.08 394
17262.32 374
17263.56 365
17264.80 367
17266.04 366
17267.28 394
17268.51 361
17269.75 353
17270.99 377
17272.23 378
17273.47 362
17274.71 389
17275.95 378
17277.19 391
17278.43 371
17279.67 369
17280.91 376
17282.15 360
17283.39 378
17284.63 361
17285.87 376
17287.11 379
17288.35 372
17289.60 363
17290.84 350
17292.08 364
17293.32 355
17294.56 365
17295.80 382
17297.04 370
17298.28 361
17299.52 366
17300.76 395
17302.00 350
17303.24 365
17304.48 376
17305.72 388
17306.96 383
17308.21 387
17309.45 366
17310.69 382
17311.93 371
17313.17 385
17314.41 368
17315.65 360
17316.89 349
17318.14 381
17319.38 354
17320.62 359
17321.86 377
17323.10 377
17324.34 346
17325.59 346
17326.83 349
17328.07 361
17329.31 364
17330.55 345
17331.79 362
17333.04 374
17334.28 384
17335.52 377
17336.76 393
17338.00 392
17339.25 371
17340.49 375
17341.73 377
17342.97 400
17344.22 356
17345.46 384
17346.70 362
17347.94 370
17349.19 352
17350.43 359
17351.67 367
17352.91 355
17354.16 360
17355.40 352
17356.64 386
17357.88 370
17359.13 393
17360.37 348
17361.61 368
17362.86 384
17364.10 362
17365.34 368
17366.58 370
17367.83 356
17369.07 355
17370.31 351
17371.56 365
17372.80 343
17374.04 350
17375.29 369
17376.53 374
17377.78 361
17379.02 359
17380.26 381
17381.51 364
17382.75 371
17383.99 370
17385.24 384
17386.48 364
17387.72 365
17388.97 362
17390.21 361
17391.46 396
17392.70 371
17393.94 384
17395.19 340
17396.43 367
17397.68 383
17398.92 381
17400.17 361
17401.41 393
17402.65 368
17403.90 352
17405.14 360
17406.39 378
17407.63 390
17408.88 332
17410.12 372
17411.37 363
17412.61 344
17413.86 328
17415.10 330
17416.35 357
17417.59 406
17418.84 361
17420.08 368
17421.33 374
17422.57 381
17423.82 347
17425.06 358
17426.31 345
17427.55 359
17428.80 340
17430.04 367
17431.29 401
17432.53 342
17433.78 364
17435.03 374
17436.27 369
17437.52 369
17438.76 359
17440.01 364
17441.25 348
17442.50 358
17443.75 376
17444.99 391
17446.24 329
17447.48 345
17448.73 358
17449.98 370
17451.22 364
17452.47 379
17453.71 383
17454.96 362
17456.21 356
17457.45 366
17458.70 365
17459.95 368
17461.19 363
17462.44 337
17463.69 368
17464.93 353
17466.18 380
17467.43 373
17468.67 358
17469.92 366
17471.17 412
17472.41 381
17473.66 375
17474.91 353
17476.15 381
17477.40 381
17478.65 370
17479.90 356
17481.14 361
17482.39 382
17483.64 378
17484.88 369
17486.13 377
17487.38 405
17488.63 399
17489.87 387
17491.12 362
17492.37 378
17493.62 368
17494.86 367
17496.11 396
17497.36 381
17498.61 366
17499.86 358
17501.10 378
17502.35 381
17503.60 374
17504.85 359
17506.10 378
17507.34 391
17508.59 373
17509.84 366
17511.09 370
17512.34 406
17513.59 386
17514.83 385
17516.08 398
17517.33 356
17518.58 408
17519.83 394
17521.08 359
17522.33 372
17523.57 387
17524.82 418
17526.07 384
17527.32 374
17528.57 365
17529.82 370
17531.07 400
17532.32 385
17533.57 407
17534.82 390
17536.06 380
17537.31 384
17538.56 353
17539.81 373
17541.06 394
17542.31 393
17543.56 419
17544.81 381
17546.06 383
17547.31 376
17548.56 378
17549.81 380
17551.06 395
17552.31 375
17553.56 385
17554.81 380
17556.06 377
17557.31 371
17558.56 381
17559.81 383
17561.06 389
17562.31 388
17563.56 360
17564.81 377
17566.06 374
17567.31 389
17568.56 383
17569.81 397
17571.06 375
17572.31 361
17573.56 398
17574.81 402
17576.06 387
17577.31 368
17578.56 394
17579.81 394
17581.06 388
17582.31 371
17583.57 367
17584.82 395
17586.07 384
17587.32 396
17588.57 401
17589.82 388
17591.07 392
17592.32 370
17593.57 380
17594.83 379
17596.08 380
17597.33 372
17598.58 384
17599.83 377
17601.08 369
17602.33 364
17603.59 389
17604.84 419
17606.09 387
17607.34 405
17608.59 405
17609.84 392
17611.10 378
17612.35 367
17613.60 383
17614.85 390
17616.10 379
17617.36 387
17618.61 384
17619.86 384
17621.11 369
17622.36 382
17623.62 350
17624.87 345
17626.12 399
17627.37 369
17628.63 397
17629.88 376
17631.13 371
17632.38 371
17633.64 387
17634.89 367
17636.14 353
17637.39 399
17638.65 385
17639.90 365
17641.15 379
17642.41 362
17643.66 371
17644.91 379
17646.17 365
17647.42 405
17648.67 376
17649.92 374
17651.18 359
17652.43 352
17653.68 350
17654.94 385
17656.19 357
17657.44 371
17658.70 373
17659.95 374
17661.21 353
17662.46 388
17663.71 349
17664.97 355
17666.22 346
17667.47 353
17668.73 374
17669.98 352
17671.24 369
17672.49 361
17673.74 342
17675.00 338
17676.25 372
17677.51 367
17678.76 390
17680.02 367
17681.27 359
17682.52 363
17683.78 365
17685.03 380
17686.29 352
17687.54 373
17688.80 366
17690.05 369
17691.31 343
17692.56 355
17693.82 383
17695.07 380
17696.32 362
17697.58 389
17698.83 366
17700.09 366
17701.34 384
17702.60 372
17703.86 360
17705.11 357
17706.37 386
17707.62 390
17708.88 369
17710.13 351
17711.39 372
17712.64 366
17713.90 339
17715.15 353
17716.41 346
17717.66 371
17718.92 366
17720.18 384
17721.43 366
17722.69 374
17723.94 354
17725.20 396
17726.45 375
17727.71 381
17728.97 338
17730.22 359
17731.48 380
17732.74 334
17733.99 352
17735.25 360
17736.50 362
17737.76 357
17739.02 360
17740.27 354
17741.53 368
17742.79 364
17744.04 375
17745.30 375
17746.56 370
17747.81 366
17749.07 380
17750.33 381
17751.58 348
17752.84 360
17754.10 373
17755.35 376
17756.61 371
17757.87 362
17759.12 378
17760.38 389
17761.64 382
17762.90 391
17764.15 350
17765.41 375
17766.67 381
17767.93 395
17769.18 370
17770.44 364
17771.70 379
17772.96 366
17774.21 372
17775.47 384
17776.73 344
17777.99 371
17779.24 385
17780.50 366
17781.76 372
17783.02 339
17784.28 360
17785.53 361
17786.79 370
17788.05 352
17789.31 375
17790.57 363
17791.82 365
17793.08 374
17794.34 359
17795.60 332
17796.86 379
17798.12 365
17799.37 343
17800.63 368
17801.89 354
17803.15 354
17804.41 336
17805.67 347
17806.93 329
17808.19 349
17809.44 352
17810.70 360
17811.96 360
17813.22 367
17814.48 351
17815.74 366
17817.00 337
17818.26 330
17819.52 390
17820.78 375
17822.04 350
17823.29 332
17824.55 355
17825.81 373
17827.07 339
17828.33 335
17829.59 340
17830.85 325
17832.11 336
17833.37 350
17834.63 358
17835.89 377
17837.15 340
17838.41 338
17839.67 333
17840.93 338
17842.19 334
17843.45 366
17844.71 310
17845.97 348
17847.23 348
17848.49 339
17849.75 306
17851.01 348
17852.27 345
17853.53 361
17854.79 327
17856.05 336
17857.31 345
17858.57 337
17859.84 360
17861.10 380
17862.36 358
17863.62 321
17864.88 333
17866.14 358
17867.40 342
17868.66 360
17869.92 341
17871.18 338
17872.44 356
17873.71 340
17874.97 352
17876.23 345
17877.49 341
17878.75 345
17880.01 337
17881.27 339
17882.53 341
17883.80 360
17885.06 324
17886.32 334
17887.58 351
17888.84 334
17890.10 338
17891.37 333
17892.63 348
17893.89 329
17895.15 355
17896.41 344
17897.67 322
17898.94 353
17900.20 361
17901.46 317
17902.72 344
17903.99 343
17905.25 358
17906.51 328
17907.77 359
17909.03 359
17910.30 348
17911.56 353
17912.82 337
17914.08 318
17915.35 330
17916.61 336
17917.87 319
17919.14 317
17920.40 337
17921.66 331
17922.92 332
17924.19 346
17925.45 319
17926.71 348
17927.98 337
17929.24 310
17930.50 316
17931.76 341
17933.03 345
17934.29 348
17935.55 339
17936.82 330
17938.08 346
17939.34 323
17940.61 338
17941.87 334
17943.14 329
17944.40 339
17945.66 321
17946.93 307
17948.19 319
17949.45 338
17950.72 329
17951.98 335
17953.25 341
17954.51 314
17955.77 332
17957.04 329
17958.30 339
17959.57 325
17960.83 326
17962.09 316
17963.36 335
17964.62 352
17965.89 324
17967.15 317
17968.42 325
17969.68 343
17970.95 321
17972.21 320
17973.47 343
17974.74 366
17976.00 321
17977.27 325
17978.53 366
17979.80 348
17981.06 344
17982.33 357
17983.59 330
17984.86 331
17986.12 316
17987.39 312
17988.65 332
17989.92 330
17991.18 335
17992.45 310
17993.71 340
17994.98 322
17996.25 311
17997.51 322
17998.78 318
18000.04 322
18001.31 344
18002.57 340
18003.84 319
18005.10 320
18006.37 299
18007.64 304
18008.90 298
18010.17 324
18011.43 308
18012.70 302
18013.97 318
18015.23 305
18016.50 330
18017.76 318
18019.03 322
18020.30 314
18021.56 331
18022.83 308
18024.10 311
18025.36 316
18026.63 321
18027.90 318
18029.16 324
18030.43 322
18031.70 333
18032.96 315
18034.23 318
18035.50 358
18036.76 320
18038.03 324
18039.30 317
18040.56 352
18041.83 327
18043.10 307
18044.37 330
18045.63 310
18046.90 320
18048.17 322
18049.43 318
18050.70 331
18051.97 327
18053.24 341
18054.50 328
18055.77 322
18057.04 322
18058.31 327
18059.57 365
18060.84 333
18062.11 317
18063.38 322
18064.65 336
18065.91 343
18067.18 325
18068.45 327
18069.72 311
18070.98 324
18072.25 356
18073.52 340
18074.79 306
18076.06 335
18077.33 349
18078.59 332
18079.86 314
18081.13 326
18082.40 354
18083.67 337
18084.94 318
18086.21 330
18087.47 345
18088.74 328
18090.01 334
18091.28 330
18092.55 319
18093.82 337
18095.09 342
18096.36 331
18097.62 350
18098.89 323
18100.16 345
18101.43 336
18102.70 342
18103.97 320
18105.24 340
18106.51 356
18107.78 365
18109.05 311
18110.32 328
18111.59 349
18112.86 337
18114.13 347
18115.40 347
18116.66 319
18117.93 336
18119.20 324
18120.47 324
18121.74 304
18123.01 342
18124.28 342
18125.55 336
18126.82 333
18128.09 344
18129.36 333
18130.63 352
18131.90 330
18133.17 323
18134.44 377
18135.71 343
18136.99 342
18138.26 327
18139.53 323
18140.80 312
18142.07 364
18143.34 351
18144.61 365
18145.88 320
18147.15 334
18148.42 318
18149.69 335
18150.96 322
18152.23 306
18153.50 319
18154.78 349
18156.05 328
18157.32 325
18158.59 309
18159.86 330
18161.13 347
18162.40 312
18163.67 355
18164.94 314
18166.22 321
18167.49 328
18168.76 323
18170.03 319
18171.30 316
18172.57 339
18173.85 323
18175.12 327
18176.39 347
18177.66 337
18178.93 319
18180.20 331
18181.48 347
18182.75 339
18184.02 342
18185.29 347
18186.56 317
18187.84 307
18189.11 313
18190.38 345
18191.65 347
18192.93 341
18194.20 344
18195.47 337
18196.74 348
18198.02 334
18199.29 326
18200.56 335
18201.83 363
18203.11 334
18204.38 324
18205.65 335
18206.92 343
18208.20 321
18209.47 324
18210.74 341
18212.02 357
18213.29 325
18214.56 350
18215.84 365
18217.11 327
18218.38 342
18219.65 331
18220.93 324
18222.20 304
18223.47 334
18224.75 348
18226.02 332
18227.30 338
18228.57 311
18229.84 317
18231.12 324
18232.39 319
18233.66 331
18234.94 328
18236.21 323
18237.48 335
18238.76 317
18240.03 325
18241.31 330
18242.58 323
18243.86 339
18245.13 345
18246.40 323
18247.68 331
18248.95 326
18250.23 354
18251.50 333
18252.77 338
18254.05 334
18255.32 320
18256.60 327
18257.87 331
18259.15 316
18260.42 315
18261.70 334
18262.97 333
18264.25 338
18265.52 308
18266.80 336
18268.07 329
18269.35 321
18270.62 310
18271.90 332
18273.17 317
18274.45 324
18275.72 355
18277.00 346
18278.27 331
18279.55 323
18280.82 334
18282.10 355
18283.37 346
18284.65 318
18285.93 317
18287.20 337
18288.48 361
18289.75 337
18291.03 322
18292.30 312
18293.58 336
18294.86 336
18296.13 337
18297.41 337
18298.68 338
18299.96 352
18301.24 301
18302.51 313
18303.79 335
18305.06 334
18306.34 354
18307.62 321
18308.89 319
18310.17 315
18311.45 347
18312.72 355
18314.00 339
18315.28 331
18316.55 355
18317.83 331
18319.11 341
18320.38 307
18321.66 349
18322.94 345
18324.21 366
18325.49 348
18326.77 325
18328.04 357
18329.32 331
18330.60 319
18331.88 318
18333.15 357
18334.43 325
18335.71 301
18336.98 325
18338.26 315
18339.54 327
18340.82 315
18342.09 318
18343.37 315
18344.65 299
18345.93 299
18347.20 340
18348.48 328
18349.76 303
18351.04 302
18352.32 324
18353.59 326
18354.87 332
18356.15 334
18357.43 327
18358.71 347
18359.98 314
18361.26 292
18362.54 324
18363.82 326
18365.10 342
18366.38 332
18367.65 324
18368.93 329
18370.21 356
18371.49 334
18372.77 317
18374.05 332
18375.33 344
18376.60 312
18377.88 319
18379.16 318
18380.44 335
18381.72 334
18383.00 346
18384.28 307
18385.56 318
18386.84 328
18388.11 331
18389.39 343
18390.67 330
18391.95 325
18393.23 321
18394.51 334
18395.79 308
18397.07 335
18398.35 345
18399.63 347
18400.91 345
18402.19 328
18403.47 327
18404.75 326
18406.03 321
18407.31 342
18408.59 346
18409.87 324
18411.15 357
18412.43 343
18413.71 323
18414.99 304
18416.27 321
18417.55 320
18418.83 340
18420.11 321
18421.39 351
18422.67 316
18423.95 339
18425.23 332
18426.51 319
18427.79 322
18429.07 329
18430.35 326
18431.63 342
18432.91 357
18434.19 345
18435.47 335
18436.75 342
18438.04 316
18439.32 328
18440.60 328
18441.88 342
18443.16 322
18444.44 340
18445.72 324
18447.00 336
18448.28 317
18449.57 335
18450.85 348
18452.13 341
18453.41 334
18454.69 376
18455.97 328
18457.25 361
18458.54 344
18459.82 359
18461.10 325
18462.38 312
18463.66 331
18464.94 323
18466.23 327
18467.51 334
18468.79 323
18470.07 362
18471.35 366
18472.64 317
18473.92 325
18475.20 333
18476.48 335
18477.76 334
18479.05 333
18480.33 323
18481.61 352
18482.89 322
18484.18 345
18485.46 348
18486.74 350
18488.02 355
18489.31 317
18490.59 352
18491.87 324
18493.15 360
18494.44 315
18495.72 308
18497.00 340
18498.29 350
18499.57 316
18500.85 332
18502.13 330
18503.42 354
18504.70 351
18505.98 343
18507.27 326
18508.55 328
18509.83 343
18511.12 368
18512.40 354
18513.68 344
18514.97 338
18516.25 329
18517.54 379
18518.82 354
18520.10 333
18521.39 336
18522.67 352
18523.95 349
18525.24 357
18526.52 337
18527.81 342
18529.09 354
18530.37 330
18531.66 373
18532.94 331
18534.23 344
18535.51 347
18536.79 384
18538.08 349
18539.36 319
18540.65 349
18541.93 346
18543.22 351
18544.50 342
18545.79 357
18547.07 332
18548.36 366
18549.64 349
18550.92 375
18552.21 354
18553.49 363
18554.78 380
18556.06 399
18557.35 360
18558.63 373
18559.92 367
18561.20 379
18562.49 390
18563.77 356
18565.06 377
18566.35 377
18567.63 360
18568.92 364
18570.20 362
18571.49 333
18572.77 397
18574.06 412
18575.34 376
18576.63 360
18577.92 386
18579.20 441
18580.49 387
18581.77 410
18583.06 381
18584.34 414
18585.63 431
18586.92 421
18588.20 389
18589.49 406
18590.77 414
18592.06 398
18593.35 414
18594.63 396
18595.92 415
18597.21 402
18598.49 414
18599.78 412
18601.07 416
18602.35 415
18603.64 422
18604.93 422
18606.21 401
18607.50 405
18608.79 393
18610.07 395
18611.36 385
18612.65 380
18613.93 404
18615.22 376
18616.51 386
18617.79 389
18619.08 398
18620.37 414
18621.66 388
18622.94 360
18624.23 358
18625.52 393
18626.80 373
18628.09 367
18629.38 369
18630.67 387
18631.95 385
18633.24 385
18634.53 381
18635.82 365
18637.11 389
18638.39 359
18639.68 368
18640.97 360
18642.26 363
18643.54 348
18644.83 375
18646.12 375
18647.41 371
18648.70 322
18649.99 377
18651.27 371
18652.56 363
18653.85 343
18655.14 365
18656.43 356
18657.72 349
18659.00 357
18660.29 349
18661.58 351
18662.87 358
18664.16 364
18665.45 342
18666.74 358
18668.02 329
18669.31 357
18670.60 357
18671.89 348
18673.18 319
18674.47 343
18675.76 357
18677.05 339
18678.34 350
18679.63 348
18680.92 344
18682.20 361
18683.49 367
18684.78 358
18686.07 333
18687.36 339
18688.65 373
18689.94 339
18691.23 345
18692.52 340
18693.81 365
18695.10 373
18696.39 336
18697.68 332
18698.97 348
18700.26 381
18701.55 350
18702.84 350
18704.13 335
18705.42 346
18706.71 344
18708.00 321
18709.29 349
18710.58 337
18711.87 335
18713.16 338
18714.45 316
18715.74 313
18717.03 339
18718.32 338
18719.61 348
18720.90 351
18722.20 350
18723.49 376
18724.78 349
18726.07 373
18727.36 386
18728.65 377
18729.94 342
18731.23 356
18732.52 320
18733.81 354
18735.10 323
18736.40 335
18737.69 354
18738.98 321
18740.27 378
18741.56 354
18742.85 342
18744.14 338
18745.43 325
18746.73 348
18748.02 332
18749.31 326
18750.60 349
18751.89 339
18753.18 345
18754.48 330
18755.77 338
18757.06 333
18758.35 347
18759.64 331
18760.94 359
18762.23 338
18763.52 329
18764.81 355
18766.10 379
18767.40 341
18768.69 351
18769.98 342
18771.27 356
18772.57 338
18773.86 338
18775.15 351
18776.44 349
18777.74 363
18779.03 371
18780.32 356
18781.61 345
18782.91 344
18784.20 347
18785.49 343
18786.79 330
18788.08 344
18789.37 336
18790.66 328
18791.96 331
18793.25 333
18794.54 332
18795.84 346
18797.13 342
18798.42 353
18799.72 352
18801.01 358
18802.30 335
18803.60 354
18804.89 353
18806.18 366
18807.48 366
18808.77 333
18810.07 334
18811.36 339
18812.65 341
18813.95 343
18815.24 347
18816.53 352
18817.83 369
18819.12 346
18820.42 357
18821.71 349
18823.00 360
18824.30 341
18825.59 353
18826.89 344
18828.18 347
18829.48 366
18830.77 340
18832.07 358
18833.36 336
18834.65 367
18835.95 344
18837.24 346
18838.54 339
18839.83 343
18841.13 336
18842.42 357
18843.72 349
18845.01 337
18846.31 347
18847.60 359
18848.90 344
18850.19 321
18851.49 367
18852.78 334
18854.08 311
18855.37 299
18856.67 364
18857.96 345
18859.26 337
18860.55 327
18861.85 340
18863.15 345
18864.44 314
18865.74 324
18867.03 335
18868.33 335
18869.62 348
18870.92 326
18872.22 315
18873.51 318
18874.81 329
18876.10 341
18877.40 340
18878.70 313
18879.99 322
18881.29 339
18882.58 355
18883.88 350
18885.18 322
18886.47 324
18887.77 302
18889.07 298
18890.36 339
18891.66 335
18892.95 331
18894.25 337
18895.55 325
18896.84 316
18898.14 336
18899.44 347
18900.73 338
18902.03 349
18903.33 313
18904.63 338
18905.92 336
18907.22 309
18908.52 316
18909.81 358
18911.11 308
18912.41 302
18913.71 334
18915.00 322
18916.30 315
18917.60 319
18918.89 338
18920.19 300
18921.49 312
18922.79 321
18924.09 352
18925.38 345
18926.68 317
18927.98 323
18929.28 338
18930.57 314
18931.87 314
18933.17 294
18934.47 302
18935.77 317
18937.06 311
18938.36 316
18939.66 349
18940.96 326
18942.26 329
18943.55 318
18944.85 325
18946.15 307
18947.45 326
18948.75 290
18950.05 305
18951.35 305
18952.64 305
18953.94 329
18955.24 316
18956.54 309
18957.84 336
18959.14 314
18960.44 318
18961.74 318
18963.03 312
18964.33 311
18965.63 308
18966.93 317
18968.23 326
18969.53 307
18970.83 314
18972.13 304
18973.43 309
18974.73 287
18976.03 313
18977.33 318
18978.62 302
18979.92 321
18981.22 317
18982.52 306
18983.82 318
18985.12 316
18986.42 314
18987.72 321
18989.02 294
18990.32 316
18991.62 287
18992.92 306
18994.22 296
18995.52 339
18996.82 323
18998.12 308
18999.42 305
19000.72 303
19002.02 334
19003.32 318
19004.62 293
19005.92 298
19007.22 312
19008.53 279
19009.83 331
19011.13 298
19012.43 323
19013.73 309
19015.03 301
19016.33 300
19017.63 295
19018.93 310
19020.23 320
19021.53 308
19022.83 323
19024.13 304
19025.44 310
19026.74 315
19028.04 321
19029.34 322
19030.64 299
19031.94 340
19033.24 300
19034.54 301
19035.85 288
19037.15 319
19038.45 313
19039.75 316
19041.05 333
19042.35 311
19043.66 310
19044.96 320
19046.26 293
19047.56 305
19048.86 308
19050.16 309
19051.47 310
19052.77 301
19054.07 304
19055.37 292
19056.67 308
19057.98 315
19059.28 287
19060.58 269
19061.88 292
19063.19 295
19064.49 270
19065.79 304
19067.09 335
19068.40 321
19069.70 313
19071.00 311
19072.30 301
19073.61 355
19074.91 313
19076.21 337
19077.52 297
19078.82 305
19080.12 325
19081.42 319
19082.73 306
19084.03 310
19085.33 306
19086.64 325
19087.94 308
19089.24 301
19090.55 322
19091.85 315
19093.15 342
19094.46 315
19095.76 309
19097.06 329
19098.37 324
19099.67 304
19100.97 320
19102.28 309
19103.58 341
19104.89 332
19106.19 323
19107.49 329
19108.80 271
19110.10 314
19111.40 294
19112.71 294
19114.01 297
19115.32 330
19116.62 340
19117.93 318
19119.23 319
19120.53 339
19121.84 324
19123.14 316
19124.45 334
19125.75 282
19127.06 310
19128.36 304
19129.67 321
19130.97 310
19132.28 317
19133.58 321
19134.88 325
19136.19 324
19137.49 311
19138.80 319
19140.10 338
19141.41 322
19142.71 336
19144.02 331
19145.32 312
19146.63 330
19147.94 298
19149.24 326
19150.55 303
19151.85 320
19153.16 308
19154.46 323
19155.77 343
19157.07 330
19158.38 315
19159.68 336
19160.99 302
19162.30 279
19163.60 318
19164.91 351
19166.21 306
19167.52 276
19168.83 314
19170.13 320
19171.44 309
19172.74 321
19174.05 313
19175.36 314
19176.66 301
19177.97 292
19179.27 290
19180.58 287
19181.89 345
19183.19 333
19184.50 318
19185.81 327
19187.11 315
19188.42 329
19189.73 307
19191.03 289
19192.34 291
19193.65 314
19194.95 310
19196.26 315
19197.57 318
19198.87 328
19200.18 322
19201.49 320
19202.80 307
19204.10 319
19205.41 321
19206.72 322
19208.03 332
19209.33 304
19210.64 328
19211.95 306
19213.25 299
19214.56 282
19215.87 296
19217.18 298
19218.49 325
19219.79 333
19221.10 309
19222.41 297
19223.72 294
19225.02 298
19226.33 283
19227.64 312
19228.95 301
19230.26 288
19231.56 310
19232.87 309
19234.18 321
19235.49 322
19236.80 283
19238.11 306
19239.41 291
19240.72 302
19242.03 310
19243.34 315
19244.65 305
19245.96 312
19247.26 313
19248.57 283
19249.88 277
19251.19 287
19252.50 333
19253.81 305
19255.12 294
19256.43 290
19257.74 314
19259.04 288
19260.35 298
19261.66 315
19262.97 306
19264.28 310
19265.59 287
19266.90 346
19268.21 283
19269.52 303
19270.83 315
19272.14 297
19273.45 306
19274.76 310
19276.07 305
19277.38 333
19278.69 304
19279.99 305
19281.30 280
19282.61 302
19283.92 287
19285.23 311
19286.54 319
19287.85 287
19289.16 299
19290.47 268
19291.78 312
19293.09 298
19294.40 285
19295.72 309
19297.03 298
19298.34 280
19299.65 283
19300.96 302
19302.27 301
19303.58 294
19304.89 293
19306.20 330
19307.51 293
19308.82 294
19310.13 291
19311.44 305
19312.75 297
19314.06 302
19315.37 311
19316.69 325
19318.00 305
19319.31 268
19320.62 283
19321.93 309
19323.24 299
19324.55 292
19325.86 309
19327.18 304
19328.49 306
19329.80 301
19331.11 278
19332.42 298
19333.73 280
19335.04 294
19336.36 323
19337.67 283
19338.98 287
19340.29 300
19341.60 295
19342.91 327
19344.23 304
19345.54 293
19346.85 282
19348.16 297
19349.47 281
19350.79 290
19352.10 295
19353.41 299
19354.72 315
19356.04 297
19357.35 281
19358.66 263
19359.97 287
19361.29 287
19362.60 286
19363.91 284
19365.22 287
19366.54 298
19367.85 267
19369.16 302
19370.47 318
19371.79 288
19373.10 299
19374.41 280
19375.73 281
19377.04 299
19378.35 306
19379.67 295
19380.98 265
19382.29 297
19383.60 276
19384.92 270
19386.23 269
19387.54 295
19388.86 296
19390.17 277
19391.49 277
19392.80 287
19394.11 292
19395.43 317
19396.74 300
19398.05 298
19399.37 296
19400.68 293
19402.00 309
19403.31 281
19404.62 281
19405.94 293
19407.25 296
19408.57 303
19409.88 302
19411.19 301
19412.51 300
19413.82 304
19415.14 300
19416.45 295
19417.77 317
19419.08 307
19420.39 306
19421.71 296
19423.02 286
19424.34 305
19425.65 288
19426.97 280
19428.28 281
19429.60 289
19430.91 300
19432.23 305
19433.54 263
19434.86 286
19436.17 287
19437.49 297
19438.80 303
19440.12 312
19441.43 308
19442.75 281
19444.06 281
19445.38 299
19446.69 285
19448.01 313
19449.32 319
19450.64 277
19451.96 271
19453.27 282
19454.59 295
19455.90 323
19457.22 290
19458.53 304
19459.85 289
19461.17 288
19462.48 300
19463.80 302
19465.11 292
19466.43 278
19467.75 291
19469.06 313
19470.38 306
19471.69 287
19473.01 263
19474.33 289
19475.64 313
19476.96 300
19478.28 313
19479.59 274
19480.91 274
19482.23 271
19483.54 278
19484.86 274
19486.18 289
19487.49 288
19488.81 298
19490.13 267
19491.44 288
19492.76 276
19494.08 296
19495.39 298
19496.71 291
19498.03 316
19499.35 290
19500.66 282
19501.98 287
19503.30 285
19504.61 279
19505.93 288
19507.25 296
19508.57 295
19509.88 282
19511.20 288
19512.52 288
19513.84 276
19515.15 295
19516.47 292
19517.79 303
19519.11 283
19520.43 274
19521.74 288
19523.06 291
19524.38 289
19525.70 327
19527.02 308
19528.33 292
19529.65 295
19530.97 293
19532.29 274
19533.61 284
19534.93 287
19536.24 275
19537.56 298
19538.88 292
19540.20 308
19541.52 300
19542.84 296
19544.16 279
19545.47 291
19546.79 278
19548.11 291
19549.43 285
19550.75 281
19552.07 288
19553.39 286
19554.71 304
19556.03 293
19557.34 289
19558.66 318
19559.98 303
19561.30 326
19562.62 324
19563.94 305
19565.26 292
19566.58 293
19567.90 297
19569.22 296
19570.54 294
19571.86 296
19573.18 292
19574.50 295
19575.82 280
19577.14 292
19578.46 275
19579.78 283
19581.10 292
19582.42 311
19583.74 298
19585.06 277
19586.38 293
19587.70 282
19589.02 292
19590.34 304
19591.66 286
19592.98 287
19594.30 280
19595.62 249
19596.94 293
19598.26 297
19599.58 288
19600.90 302
19602.22 282
19603.54 278
19604.86 283
19606.18 268
19607.50 297
19608.82 270
19610.15 277
19611.47 290
19612.79 294
19614.11 291
19615.43 319
19616.75 289
19618.07 313
19619.39 300
19620.71 305
19622.04 335
19623.36 293
19624.68 279
19626.00 309
19627.32 308
19628.64 301
19629.96 279
19631.29 294
19632.61 280
19633.93 301
19635.25 293
19636.57 309
19637.89 300
19639.22 276
19640.54 274
19641.86 304
19643.18 306
19644.50 305
19645.83 289
19647.15 306
19648.47 290
19649.79 280
19651.12 270
19652.44 289
19653.76 322
19655.08 295
19656.40 309
19657.73 290
19659.05 275
19660.37 299
19661.70 327
19663.02 288
19664.34 291
19665.66 295
19666.99 300
19668.31 284
19669.63 265
19670.95 288
19672.28 301
19673.60 315
19674.92 273
19676.25 304
19677.57 301
19678.89 305
19680.22 281
19681.54 290
19682.86 304
19684.19 289
19685.51 279
19686.83 296
19688.16 271
19689.48 285
19690.80 320
19692.13 332
19693.45 296
19694.78 241
19696.10 308
19697.42 311
19698.75 294
19700.07 302
19701.39 297
19702.72 293
19704.04 295
19705.37 284
19706.69 262
19708.02 275
19709.34 282
19710.66 313
19711.99 294
19713.31 281
19714.64 295
19715.96 303
19717.29 301
19718.61 290
19719.93 284
19721.26 279
19722.58 298
19723.91 305
19725.23 264
19726.56 265
19727.88 276
19729.21 322
19730.53 324
19731.86 289
19733.18 269
19734.51 280
19735.83 282
19737.16 280
19738.48 280
19739.81 269
19741.13 296
19742.46 279
19743.78 295
19745.11 295
19746.44 292
19747.76 286
19749.09 292
19750.41 307
19751.74 277
19753.06 296
19754.39 261
19755.72 283
19757.04 290
19758.37 290
19759.69 279
19761.02 316
19762.34 281
19763.67 317
19765.00 282
19766.32 285
19767.65 283
19768.98 283
19770.30 296
19771.63 279
19772.95 263
19774.28 299
19775.61 302
19776.93 283
19778.26 295
19779.59 292
19780.91 292
19782.24 263
19783.57 253
19784.89 284
19786.22 309
19787.55 304
19788.87 325
19790.20 311
19791.53 299
19792.86 259
19794.18 281
19795.51 280
19796.84 289
19798.16 271
19799.49 274
19800.82 290
19802.15 285
19803.47 286
19804.80 301
19806.13 306
19807.46 277
19808.78 278
19810.11 314
19811.44 319
19812.77 305
19814.09 320
19815.42 294
19816.75 281
19818.08 258
19819.41 294
19820.73 281
19822.06 284
19823.39 288
19824.72 272
19826.05 297
19827.37 285
19828.70 300
19830.03 289
19831.36 280
19832.69 268
19834.02 266
19835.34 281
19836.67 290
19838.00 277
19839.33 259
19840.66 294
19841.99 277
19843.32 286
19844.64 297
19845.97 277
19847.30 294
19848.63 287
19849.96 283
19851.29 289
19852.62 277
19853.95 294
19855.28 291
19856.60 307
19857.93 292
19859.26 298
19860.59 306
19861.92 283
19863.25 276
19864.58 286
19865.91 261
19867.24 281
19868.57 301
19869.90 288
19871.23 280
19872.56 279
19873.89 283
19875.22 271
19876.55 266
19877.88 268
19879.21 285
19880.54 289
19881.87 291
19883.20 280
19884.53 255
19885.86 286
19887.19 308
19888.52 310
19889.85 294
19891.18 268
19892.51 293
19893.84 311
19895.17 289
19896.50 301
19897.83 298
19899.16 289
19900.49 289
19901.82 268
19903.15 312
19904.48 294
19905.81 281
19907.15 262
19908.48 292
19909.81 309
19911.14 308
19912.47 290
19913.80 295
19915.13 287
19916.46 307
19917.79 279
19919.13 277
19920.46 287
19921.79 275
19923.12 291
19924.45 275
19925.78 272
19927.11 267
19928.45 290
19929.78 285
19931.11 290
19932.44 281
19933.77 323
19935.10 291
19936.44 271
19937.77 283
19939.10 302
19940.43 282
19941.76 298
19943.10 296
19944.43 289
19945.76 293
19947.09 285
19948.42 312
19949.76 272
19951.09 292
19952.42 305
19953.75 309
19955.09 276
19956.42 296
19957.75 302
19959.08 291
19960.42 298
19961.75 297
19963.08 287
19964.41 299
19965.75 306
19967.08 286
19968.41 292
19969.75 274
19971.08 288
19972.41 276
19973.74 300
19975.08 297
19976.41 298
19977.74 307
19979.08 311
19980.41 295
19981.74 289
19983.08 309
19984.41 294
19985.74 301
19987.08 295
19988.41 330
19989.75 332
19991.08 308
19992.41 286
19993.75 305
19995.08 300
19996.41 290
19997.75 332
19999.08 316
20000.42 302
20001.75 302
20003.08 295
20004.42 289
20005.75 294
20007.09 307
20008.42 320
20009.75 285
20011.09 286
20012.42 295
20013.76 315
20015.09 306
20016.43 309
20017.76 275
20019.10 284
20020.43 297
20021.76 280
20023.10 292
20024.43 288
20025.77 278
20027.10 322
20028.44 325
20029.77 305
20031.11 324
20032.44 332
20033.78 316
20035.11 319
20036.45 317
20037.78 316
20039.12 317
20040.46 291
20041.79 315
20043.13 317
20044.46 295
20045.80 303
20047.13 304
20048.47 320
20049.80 310
20051.14 282
20052.47 308
20053.81 311
20055.15 326
20056.48 323
20057.82 307
20059.15 338
20060.49 322
20061.83 319
20063.16 334
20064.50 323
20065.83 291
20067.17 309
20068.51 336
20069.84 338
20071.18 330
20072.52 291
20073.85 320
20075.19 306
20076.52 299
20077.86 324
20079.20 328
20080.53 321
20081.87 356
20083.21 319
20084.54 314
20085.88 322
20087.22 319
20088.56 285
20089.89 285
20091.23 321
20092.57 323
20093.90 319
20095.24 315
20096.58 319
20097.91 314
20099.25 302
20100.59 291
20101.93 307
20103.26 295
20104.60 311
20105.94 303
20107.28 308
20108.61 315
20109.95 317
20111.29 328
20112.63 305
20113.96 308
20115.30 293
20116.64 296
20117.98 298
20119.32 301
20120.65 321
20121.99 327
20123.33 319
20124.67 322
20126.01 304
