# Supplementary material for: MALDI-TOF MS typing enables the classification of brewing yeasts of the genus Saccharomyces to major beer styles
Source: PLoS One. 2017 Aug 9;12(8):e0181694. doi: 10.1371/journal.pone.0181694 (PMC5549903; doi:10.1371/journal.pone.0181694)
Supplement: S18 File — The directory includes 30 raw files and was zipped to “.zip”; the folder has one strain with 30 spectra; S1 Text explains the raw files with an example and Table 1 represents the yeast strain used within the experiment. (ZIP) [file pone.0181694.s021.zip › 52/FK28-Z-OG-Koe-Koe-YPG-18h-E-E_2016-10-03_6_0_E12_1.dat]

1998.43 3912
1998.85 4040
1999.27 4110
1999.69 3964
2000.11 3980
2000.54 3978
2000.96 3758
2001.38 3836
2001.80 3878
2002.23 3939
2002.65 3843
2003.07 3959
2003.49 3855
2003.92 3933
2004.34 4116
2004.76 4126
2005.18 4239
2005.61 4316
2006.03 4262
2006.45 4400
2006.87 4186
2007.30 4306
2007.72 4245
2008.14 4222
2008.57 4033
2008.99 3906
2009.41 3790
2009.84 3992
2010.26 3912
2010.68 3878
2011.11 3721
2011.53 3758
2011.95 3769
2012.38 3624
2012.80 3626
2013.22 3692
2013.65 3633
2014.07 3473
2014.49 3601
2014.92 3688
2015.34 3704
2015.77 3717
2016.19 3815
2016.61 3866
2017.04 3837
2017.46 3864
2017.89 3936
2018.31 3805
2018.73 3899
2019.16 4172
2019.58 4011
2020.01 4080
2020.43 4024
2020.85 4020
2021.28 3988
2021.70 3958
2022.13 3935
2022.55 3895
2022.98 3862
2023.40 3842
2023.83 3851
2024.25 3869
2024.68 3832
2025.10 3975
2025.53 3933
2025.95 4037
2026.38 3934
2026.80 3957
2027.23 4010
2027.65 3992
2028.08 3984
2028.50 3941
2028.93 3914
2029.35 3993
2029.78 4007
2030.20 3953
2030.63 3870
2031.05 3979
2031.48 3901
2031.90 3951
2032.33 4071
2032.75 4010
2033.18 3931
2033.61 4072
2034.03 4137
2034.46 4113
2034.88 4174
2035.31 4111
2035.74 4245
2036.16 4383
2036.59 4332
2037.01 4383
2037.44 4500
2037.87 4644
2038.29 4605
2038.72 4531
2039.14 4413
2039.57 4482
2040.00 4364
2040.42 4351
2040.85 4233
2041.28 4133
2041.70 4027
2042.13 3877
2042.56 3847
2042.98 4012
2043.41 4036
2043.84 3838
2044.26 3913
2044.69 3887
2045.12 3973
2045.54 3936
2045.97 3892
2046.40 4004
2046.82 3994
2047.25 3890
2047.68 4010
2048.11 3995
2048.53 3885
2048.96 3793
2049.39 3764
2049.82 3974
2050.24 4018
2050.67 3833
2051.10 3802
2051.53 3941
2051.95 3959
2052.38 4106
2052.81 4008
2053.24 3743
2053.66 3810
2054.09 3978
2054.52 3971
2054.95 3907
2055.38 3817
2055.80 3993
2056.23 3908
2056.66 3933
2057.09 3921
2057.52 3869
2057.94 3936
2058.37 4010
2058.80 4023
2059.23 3893
2059.66 3850
2060.09 3991
2060.51 4123
2060.94 4065
2061.37 4052
2061.80 4054
2062.23 4190
2062.66 4053
2063.09 4052
2063.52 4204
2063.94 4273
2064.37 4379
2064.80 4373
2065.23 4343
2065.66 4377
2066.09 4285
2066.52 4360
2066.95 4272
2067.38 3944
2067.81 4014
2068.24 4056
2068.66 3932
2069.09 3887
2069.52 3973
2069.95 4041
2070.38 4026
2070.81 3930
2071.24 4069
2071.67 4248
2072.10 4224
2072.53 4229
2072.96 4352
2073.39 4403
2073.82 4502
2074.25 4524
2074.68 4582
2075.11 4582
2075.54 4597
2075.97 4648
2076.40 4603
2076.83 4665
2077.26 4641
2077.69 4808
2078.12 4815
2078.55 4811
2078.98 4771
2079.41 4650
2079.84 4654
2080.27 4636
2080.70 4451
2081.14 4383
2081.57 4245
2082.00 4304
2082.43 4225
2082.86 4203
2083.29 4246
2083.72 4159
2084.15 4029
2084.58 3863
2085.01 4025
2085.44 3901
2085.88 3987
2086.31 3857
2086.74 3882
2087.17 3848
2087.60 3906
2088.03 3781
2088.46 3852
2088.89 3753
2089.33 3810
2089.76 3963
2090.19 4001
2090.62 3928
2091.05 3711
2091.48 3850
2091.92 4032
2092.35 3970
2092.78 3956
2093.21 4005
2093.64 4166
2094.07 4077
2094.51 4060
2094.94 4039
2095.37 3844
2095.80 3974
2096.24 3856
2096.67 3803
2097.10 3836
2097.53 3671
2097.96 3689
2098.40 3696
2098.83 3743
2099.26 3645
2099.69 3689
2100.13 3731
2100.56 3576
2100.99 3629
2101.43 3709
2101.86 3775
2102.29 3783
2102.72 3864
2103.16 3784
2103.59 3735
2104.02 3814
2104.46 3984
2104.89 3933
2105.32 3974
2105.76 4034
2106.19 4075
2106.62 3978
2107.05 4113
2107.49 4158
2107.92 4042
2108.36 4061
2108.79 3995
2109.22 3764
2109.66 3769
2110.09 3785
2110.52 3731
2110.96 3702
2111.39 3651
2111.82 3681
2112.26 3727
2112.69 3807
2113.13 3711
2113.56 3624
2113.99 3577
2114.43 3515
2114.86 3425
2115.30 3647
2115.73 3604
2116.16 3542
2116.60 3556
2117.03 3545
2117.47 3655
2117.90 3543
2118.34 3463
2118.77 3586
2119.21 3696
2119.64 3780
2120.07 3730
2120.51 3788
2120.94 3822
2121.38 3980
2121.81 4025
2122.25 3892
2122.68 3841
2123.12 3828
2123.55 3776
2123.99 3802
2124.42 3795
2124.86 3796
2125.29 3815
2125.73 3768
2126.16 3564
2126.60 3632
2127.04 3670
2127.47 3742
2127.91 3714
2128.34 3739
2128.78 3847
2129.21 3837
2129.65 3950
2130.08 3944
2130.52 4092
2130.96 3988
2131.39 4159
2131.83 4147
2132.26 4083
2132.70 4249
2133.14 4177
2133.57 4353
2134.01 4492
2134.44 4463
2134.88 4473
2135.32 4479
2135.75 4334
2136.19 4257
2136.62 4320
2137.06 4226
2137.50 4059
2137.93 4035
2138.37 4092
2138.81 4006
2139.24 3886
2139.68 3980
2140.12 3901
2140.55 3713
2140.99 3571
2141.43 3577
2141.86 3546
2142.30 3661
2142.74 3742
2143.18 3605
2143.61 3707
2144.05 3637
2144.49 3730
2144.92 3865
2145.36 3928
2145.80 3857
2146.24 4003
2146.67 4024
2147.11 4137
2147.55 4168
2147.99 4395
2148.42 4632
2148.86 4688
2149.30 4514
2149.74 4500
2150.17 4563
2150.61 4624
2151.05 4308
2151.49 4370
2151.92 4459
2152.36 4326
2152.80 4349
2153.24 4465
2153.68 4323
2154.11 4319
2154.55 4136
2154.99 4185
2155.43 4167
2155.87 4229
2156.31 4348
2156.74 4336
2157.18 4184
2157.62 4288
2158.06 4338
2158.50 4299
2158.94 4120
2159.38 4314
2159.81 4298
2160.25 4399
2160.69 4255
2161.13 4134
2161.57 4119
2162.01 4002
2162.45 4085
2162.89 4242
2163.33 4031
2163.76 4068
2164.20 4010
2164.64 4008
2165.08 3893
2165.52 3994
2165.96 4043
2166.40 4108
2166.84 4201
2167.28 4078
2167.72 4072
2168.16 4140
2168.60 4037
2169.04 4082
2169.48 4104
2169.92 4132
2170.36 4149
2170.80 4236
2171.24 4174
2171.68 4212
2172.12 4164
2172.56 4307
2173.00 4430
2173.44 4359
2173.88 4665
2174.32 4567
2174.76 4493
2175.20 4559
2175.64 4584
2176.08 4563
2176.52 4615
2176.96 4620
2177.40 4552
2177.84 4524
2178.28 4506
2178.72 4381
2179.16 4456
2179.60 4362
2180.04 4361
2180.48 4107
2180.92 4069
2181.37 4112
2181.81 3947
2182.25 3966
2182.69 3979
2183.13 3919
2183.57 3930
2184.01 3939
2184.45 3871
2184.89 3950
2185.34 3882
2185.78 4065
2186.22 4087
2186.66 4039
2187.10 4132
2187.54 4214
2187.98 4270
2188.43 4237
2188.87 4245
2189.31 4035
2189.75 4074
2190.19 4280
2190.63 4197
2191.08 4322
2191.52 4298
2191.96 4343
2192.40 4416
2192.84 4425
2193.29 4511
2193.73 4484
2194.17 4445
2194.61 4347
2195.05 4483
2195.50 4470
2195.94 4474
2196.38 4319
2196.82 4374
2197.27 4406
2197.71 4381
2198.15 4298
2198.59 4194
2199.04 4207
2199.48 4286
2199.92 4189
2200.37 4204
2200.81 4261
2201.25 4101
2201.69 4225
2202.14 4098
2202.58 4293
2203.02 4198
2203.47 4271
2203.91 4215
2204.35 4267
2204.80 4236
2205.24 4197
2205.68 4337
2206.13 4294
2206.57 4383
2207.01 4391
2207.46 4471
2207.90 4544
2208.34 4486
2208.79 4359
2209.23 4483
2209.67 4470
2210.12 4359
2210.56 4565
2211.01 4409
2211.45 4323
2211.89 4376
2212.34 4268
2212.78 3998
2213.23 4044
2213.67 4061
2214.11 4040
2214.56 4011
2215.00 3859
2215.45 3840
2215.89 3848
2216.34 3890
2216.78 3880
2217.22 3939
2217.67 3879
2218.11 3995
2218.56 3973
2219.00 4249
2219.45 4166
2219.89 4319
2220.34 4273
2220.78 4305
2221.23 4382
2221.67 4469
2222.12 4452
2222.56 4535
2223.01 4476
2223.45 4557
2223.90 4567
2224.34 4745
2224.79 4713
2225.23 4712
2225.68 4644
2226.12 4811
2226.57 4676
2227.01 4613
2227.46 4562
2227.91 4569
2228.35 4636
2228.80 4802
2229.24 4815
2229.69 4991
2230.13 4878
2230.58 4965
2231.03 5022
2231.47 5136
2231.92 5235
2232.36 5219
2232.81 5148
2233.26 5196
2233.70 5188
2234.15 5026
2234.59 4987
2235.04 4769
2235.49 4638
2235.93 4737
2236.38 4748
2236.83 4547
2237.27 4525
2237.72 4404
2238.17 4337
2238.61 4262
2239.06 4072
2239.51 3999
2239.95 4012
2240.40 4032
2240.85 3889
2241.29 3970
2241.74 3873
2242.19 3998
2242.63 3950
2243.08 3811
2243.53 3876
2243.98 3815
2244.42 3888
2244.87 3920
2245.32 3848
2245.76 3908
2246.21 3828
2246.66 3779
2247.11 4008
2247.55 4069
2248.00 3946
2248.45 3781
2248.90 3872
2249.35 3938
2249.79 4014
2250.24 4055
2250.69 4169
2251.14 4022
2251.58 3944
2252.03 3969
2252.48 4039
2252.93 3871
2253.38 3964
2253.82 3945
2254.27 3836
2254.72 3776
2255.17 3868
2255.62 3790
2256.07 3856
2256.51 3845
2256.96 3923
2257.41 3854
2257.86 3816
2258.31 3885
2258.76 3883
2259.21 4019
2259.65 4103
2260.10 4220
2260.55 4384
2261.00 4380
2261.45 4441
2261.90 4514
2262.35 4668
2262.80 4920
2263.25 5012
2263.69 4937
2264.14 4828
2264.59 5002
2265.04 4893
2265.49 4870
2265.94 4891
2266.39 4911
2266.84 4946
2267.29 5038
2267.74 4952
2268.19 4946
2268.64 4962
2269.09 4951
2269.54 5021
2269.99 5177
2270.44 4991
2270.89 4798
2271.34 4666
2271.79 4626
2272.24 4535
2272.69 4476
2273.14 4476
2273.59 4378
2274.04 4391
2274.49 4176
2274.94 4063
2275.39 4128
2275.84 4169
2276.29 4149
2276.74 4055
2277.19 4177
2277.64 4251
2278.09 4296
2278.54 4367
2278.99 4255
2279.44 4382
2279.89 4457
2280.34 4379
2280.79 4435
2281.25 4583
2281.70 4422
2282.15 4592
2282.60 4450
2283.05 4273
2283.50 4284
2283.95 4199
2284.40 4298
2284.85 4312
2285.31 4281
2285.76 4317
2286.21 4497
2286.66 4714
2287.11 4946
2287.56 5022
2288.01 5282
2288.47 5631
2288.92 5806
2289.37 5857
2289.82 6074
2290.27 5999
2290.72 6189
2291.18 6389
2291.63 6417
2292.08 6418
2292.53 6455
2292.98 6430
2293.44 6286
2293.89 6086
2294.34 5977
2294.79 5766
2295.24 5565
2295.70 5440
2296.15 5223
2296.60 4944
2297.05 4986
2297.51 4810
2297.96 4502
2298.41 4421
2298.86 4382
2299.32 4267
2299.77 4129
2300.22 4248
2300.67 4147
2301.13 4034
2301.58 4042
2302.03 3935
2302.49 3922
2302.94 3859
2303.39 3878
2303.85 4239
2304.30 4177
2304.75 4110
2305.20 4225
2305.66 4216
2306.11 4198
2306.56 4318
2307.02 4385
2307.47 4668
2307.93 4769
2308.38 4787
2308.83 4891
2309.29 4926
2309.74 4922
2310.19 4734
2310.65 4677
2311.10 4637
2311.55 4694
2312.01 4521
2312.46 4400
2312.92 4525
2313.37 4505
2313.82 4433
2314.28 4402
2314.73 4377
2315.19 4463
2315.64 4447
2316.10 4408
2316.55 4443
2317.00 4285
2317.46 4500
2317.91 4555
2318.37 4634
2318.82 4660
2319.28 4745
2319.73 4556
2320.19 4655
2320.64 4595
2321.10 4404
2321.55 4514
2322.01 4548
2322.46 4401
2322.92 4533
2323.37 4576
2323.83 4691
2324.28 4566
2324.74 4398
2325.19 4319
2325.65 4302
2326.10 4245
2326.56 4274
2327.01 4419
2327.47 4469
2327.92 4594
2328.38 4378
2328.83 4528
2329.29 4443
2329.74 4460
2330.20 4525
2330.66 4549
2331.11 4460
2331.57 4321
2332.02 4270
2332.48 4313
2332.94 4361
2333.39 4217
2333.85 4360
2334.30 4404
2334.76 4375
2335.22 4395
2335.67 4457
2336.13 4625
2336.58 4686
2337.04 4607
2337.50 4760
2337.95 4913
2338.41 4951
2338.87 5122
2339.32 5069
2339.78 4984
2340.24 5069
2340.69 4985
2341.15 4879
2341.61 4909
2342.06 4879
2342.52 4814
2342.98 4675
2343.43 4724
2343.89 4692
2344.35 4644
2344.81 4652
2345.26 4622
2345.72 4608
2346.18 4744
2346.63 4687
2347.09 4557
2347.55 4527
2348.01 4574
2348.46 4417
2348.92 4396
2349.38 4408
2349.84 4601
2350.29 4394
2350.75 4272
2351.21 4264
2351.67 4300
2352.13 4240
2352.58 4192
2353.04 4271
2353.50 4288
2353.96 4162
2354.41 4145
2354.87 4202
2355.33 4088
2355.79 4104
2356.25 4169
2356.71 4304
2357.16 4282
2357.62 4394
2358.08 4239
2358.54 4292
2359.00 4408
2359.46 4276
2359.91 4334
2360.37 4316
2360.83 4384
2361.29 4373
2361.75 4312
2362.21 4314
2362.67 4357
2363.13 4337
2363.58 4381
2364.04 4438
2364.50 4423
2364.96 4387
2365.42 4612
2365.88 4551
2366.34 4465
2366.80 4559
2367.26 4558
2367.72 4467
2368.18 4607
2368.64 4541
2369.10 4436
2369.55 4435
2370.01 4459
2370.47 4353
2370.93 4346
2371.39 4306
2371.85 4362
2372.31 4363
2372.77 4447
2373.23 4428
2373.69 4442
2374.15 4380
2374.61 4527
2375.07 4559
2375.53 4576
2375.99 4520
2376.45 4406
2376.91 4372
2377.37 4431
2377.83 4386
2378.29 4302
2378.75 4318
2379.21 4235
2379.68 4156
2380.14 4289
2380.60 4180
2381.06 4010
2381.52 4213
2381.98 4270
2382.44 4210
2382.90 4225
2383.36 4289
2383.82 4148
2384.28 4018
2384.74 4106
2385.20 4224
2385.67 4273
2386.13 4148
2386.59 4222
2387.05 4189
2387.51 4335
2387.97 4371
2388.43 4288
2388.89 4330
2389.36 4339
2389.82 4191
2390.28 4307
2390.74 4232
2391.20 4260
2391.66 4267
2392.13 4191
2392.59 4189
2393.05 4198
2393.51 3985
2393.97 3997
2394.43 4073
2394.90 3977
2395.36 4055
2395.82 4084
2396.28 4103
2396.74 4009
2397.21 4039
2397.67 4126
2398.13 3894
2398.59 3938
2399.06 3943
2399.52 3842
2399.98 3876
2400.44 3749
2400.91 3724
2401.37 3804
2401.83 3795
2402.29 3930
2402.76 3925
2403.22 4003
2403.68 4088
2404.14 3906
2404.61 3911
2405.07 3994
2405.53 4080
2406.00 4088
2406.46 4223
2406.92 4364
2407.39 4013
2407.85 4071
2408.31 4013
2408.78 3915
2409.24 3935
2409.70 3905
2410.17 3938
2410.63 4096
2411.09 4164
2411.56 3987
2412.02 3950
2412.48 4089
2412.95 4271
2413.41 4424
2413.87 4363
2414.34 4395
2414.80 4413
2415.27 4733
2415.73 4943
2416.19 5110
2416.66 4980
2417.12 4898
2417.59 4986
2418.05 4970
2418.51 4866
2418.98 4951
2419.44 5038
2419.91 5008
2420.37 4845
2420.84 4918
2421.30 4837
2421.77 4589
2422.23 4610
2422.69 4406
2423.16 4482
2423.62 4448
2424.09 4275
2424.55 4540
2425.02 4377
2425.48 4350
2425.95 4188
2426.41 4180
2426.88 4099
2427.34 3893
2427.81 3871
2428.27 3835
2428.74 3838
2429.20 3913
2429.67 3767
2430.13 3841
2430.60 4014
2431.07 4049
2431.53 3996
2432.00 4065
2432.46 4100
2432.93 4281
2433.39 4214
2433.86 4213
2434.32 4180
2434.79 4247
2435.26 4253
2435.72 4337
2436.19 4478
2436.65 4561
2437.12 4830
2437.59 4996
2438.05 5100
2438.52 5109
2438.98 5307
2439.45 5495
2439.92 5443
2440.38 5490
2440.85 5516
2441.32 5250
2441.78 5020
2442.25 4864
2442.72 4772
2443.18 4607
2443.65 4303
2444.12 4258
2444.58 4247
2445.05 4145
2445.52 4053
2445.98 3949
2446.45 3999
2446.92 4064
2447.38 3973
2447.85 3905
2448.32 3891
2448.78 3989
2449.25 4025
2449.72 3909
2450.19 3984
2450.65 3944
2451.12 3916
2451.59 3891
2452.06 3943
2452.52 3910
2452.99 3855
2453.46 3840
2453.93 3825
2454.39 3846
2454.86 3904
2455.33 4016
2455.80 4017
2456.26 3847
2456.73 3933
2457.20 4039
2457.67 4008
2458.14 4046
2458.60 3915
2459.07 3859
2459.54 3903
2460.01 3906
2460.48 3864
2460.95 3930
2461.41 3916
2461.88 4059
2462.35 3972
2462.82 3943
2463.29 3923
2463.76 4067
2464.22 4193
2464.69 4143
2465.16 4309
2465.63 4319
2466.10 4257
2466.57 4325
2467.04 4123
2467.51 4068
2467.97 4107
2468.44 4080
2468.91 3938
2469.38 3848
2469.85 3935
2470.32 3773
2470.79 3837
2471.26 3807
2471.73 3713
2472.20 3680
2472.67 3675
2473.14 3651
2473.61 3708
2474.07 3765
2474.54 3777
2475.01 3872
2475.48 4135
2475.95 4069
2476.42 4137
2476.89 4391
2477.36 4391
2477.83 4368
2478.30 4425
2478.77 4486
2479.24 4504
2479.71 4420
2480.18 4419
2480.65 4401
2481.12 4361
2481.59 4208
2482.06 4207
2482.53 4060
2483.00 4129
2483.47 4152
2483.95 4148
2484.42 4136
2484.89 4101
2485.36 4083
2485.83 4165
2486.30 4240
2486.77 4220
2487.24 4184
2487.71 4190
2488.18 4247
2488.65 4312
2489.12 4199
2489.59 4208
2490.07 4352
2490.54 4193
2491.01 4174
2491.48 4245
2491.95 4345
2492.42 4343
2492.89 4436
2493.36 4426
2493.84 4578
2494.31 4373
2494.78 4389
2495.25 4279
2495.72 4220
2496.19 4129
2496.66 3963
2497.14 4096
2497.61 3950
2498.08 3806
2498.55 3913
2499.02 3844
2499.50 3748
2499.97 3887
2500.44 3854
2500.91 3902
2501.38 3900
2501.86 3802
2502.33 3829
2502.80 3948
2503.27 3880
2503.74 3967
2504.22 3997
2504.69 4080
2505.16 4179
2505.63 4241
2506.11 4187
2506.58 4410
2507.05 4541
2507.52 4509
2508.00 4759
2508.47 4788
2508.94 4930
2509.42 5006
2509.89 4983
2510.36 5014
2510.83 5081
2511.31 5063
2511.78 4957
2512.25 4869
2512.73 4906
2513.20 4763
2513.67 4565
2514.15 4412
2514.62 4459
2515.09 4378
2515.57 4347
2516.04 4362
2516.51 4205
2516.99 4254
2517.46 4199
2517.94 4116
2518.41 4180
2518.88 4181
2519.36 4232
2519.83 4121
2520.30 4111
2520.78 4235
2521.25 4083
2521.73 4103
2522.20 4048
2522.67 3907
2523.15 4045
2523.62 4081
2524.10 4056
2524.57 4116
2525.05 4105
2525.52 4004
2525.99 3986
2526.47 4001
2526.94 4058
2527.42 3997
2527.89 3902
2528.37 3815
2528.84 3900
2529.32 3936
2529.79 3905
2530.27 4150
2530.74 4231
2531.22 4011
2531.69 4001
2532.17 4069
2532.64 4213
2533.12 4092
2533.59 4180
2534.07 4258
2534.54 4209
2535.02 4227
2535.49 4284
2535.97 4340
2536.44 4343
2536.92 4537
2537.39 4640
2537.87 4471
2538.34 4490
2538.82 4501
2539.30 4532
2539.77 4467
2540.25 4325
2540.72 4436
2541.20 4299
2541.68 4223
2542.15 4410
2542.63 4343
2543.10 4214
2543.58 4111
2544.06 4166
2544.53 4215
2545.01 4413
2545.48 4416
2545.96 4437
2546.44 4547
2546.91 4547
2547.39 4543
2547.87 4732
2548.34 4792
2548.82 4787
2549.30 4924
2549.77 4844
2550.25 4816
2550.73 4840
2551.20 5031
2551.68 5095
2552.16 5108
2552.63 5062
2553.11 5073
2553.59 5317
2554.06 5342
2554.54 5214
2555.02 5259
2555.50 5236
2555.97 4980
2556.45 4950
2556.93 4685
2557.40 4499
2557.88 4397
2558.36 4368
2558.84 4086
2559.31 3954
2559.79 3903
2560.27 3915
2560.75 3773
2561.23 3738
2561.70 3782
2562.18 3752
2562.66 3778
2563.14 3865
2563.61 3730
2564.09 3747
2564.57 3667
2565.05 3770
2565.53 3796
2566.00 3737
2566.48 3740
2566.96 3688
2567.44 3785
2567.92 3811
2568.40 3746
2568.87 3851
2569.35 3872
2569.83 3965
2570.31 3811
2570.79 3940
2571.27 3891
2571.75 3904
2572.22 3902
2572.70 3962
2573.18 4026
2573.66 4010
2574.14 3957
2574.62 3911
2575.10 3984
2575.58 3875
2576.06 3859
2576.54 3836
2577.01 3991
2577.49 3985
2577.97 3893
2578.45 3943
2578.93 3961
2579.41 3847
2579.89 3966
2580.37 3975
2580.85 3898
2581.33 3772
2581.81 3935
2582.29 3858
2582.77 3824
2583.25 3858
2583.73 3950
2584.21 3850
2584.69 3778
2585.17 3719
2585.65 3744
2586.13 3939
2586.61 3877
2587.09 3868
2587.57 3853
2588.05 3975
2588.53 3987
2589.01 3965
2589.49 4064
2589.97 4127
2590.45 4074
2590.93 4257
2591.41 4260
2591.89 4340
2592.37 4341
2592.85 4257
2593.33 4223
2593.81 4279
2594.30 4143
2594.78 4198
2595.26 4157
2595.74 4073
2596.22 4045
2596.70 3967
2597.18 4031
2597.66 3976
2598.14 3819
2598.62 3753
2599.11 3768
2599.59 3649
2600.07 3777
2600.55 3841
2601.03 3807
2601.51 3769
2601.99 3815
2602.48 3925
2602.96 4094
2603.44 3958
2603.92 3958
2604.40 4033
2604.88 4125
2605.37 4298
2605.85 4494
2606.33 4574
2606.81 4533
2607.29 4537
2607.78 4480
2608.26 4468
2608.74 4479
2609.22 4446
2609.70 4340
2610.19 4329
2610.67 4322
2611.15 4234
2611.63 4217
2612.12 4270
2612.60 4143
2613.08 4084
2613.56 4143
2614.05 3936
2614.53 3991
2615.01 4117
2615.49 4012
2615.98 4026
2616.46 4069
2616.94 3925
2617.43 3898
2617.91 4047
2618.39 4175
2618.87 4061
2619.36 3959
2619.84 4119
2620.32 4254
2620.81 4363
2621.29 4387
2621.77 4232
2622.26 4205
2622.74 4333
2623.22 4260
2623.71 4202
2624.19 4206
2624.67 4110
2625.16 4164
2625.64 4019
2626.13 3963
2626.61 3962
2627.09 4016
2627.58 4057
2628.06 3983
2628.55 3965
2629.03 4082
2629.51 4084
2630.00 4010
2630.48 4177
2630.97 4094
2631.45 4084
2631.93 4087
2632.42 4127
2632.90 4074
2633.39 4012
2633.87 3860
2634.36 3994
2634.84 3879
2635.33 3986
2635.81 4007
2636.29 3968
2636.78 3971
2637.26 4123
2637.75 4118
2638.23 4087
2638.72 4085
2639.20 4205
2639.69 4215
2640.17 4264
2640.66 4314
2641.14 4200
2641.63 4256
2642.11 4316
2642.60 4176
2643.08 4140
2643.57 3943
2644.05 3945
2644.54 3882
2645.03 3780
2645.51 3794
2646.00 3938
2646.48 3838
2646.97 3866
2647.45 3981
2647.94 3967
2648.43 3833
2648.91 3821
2649.40 3835
2649.88 3727
2650.37 3874
2650.85 3862
2651.34 3895
2651.83 3944
2652.31 3846
2652.80 3930
2653.29 3882
2653.77 3784
2654.26 3876
2654.74 3998
2655.23 4096
2655.72 4115
2656.20 4108
2656.69 3926
2657.18 4037
2657.66 4034
2658.15 3978
2658.64 3954
2659.12 3842
2659.61 4100
2660.10 3903
2660.58 3904
2661.07 4099
2661.56 4112
2662.05 3872
2662.53 3936
2663.02 4030
2663.51 4061
2663.99 4045
2664.48 3988
2664.97 4131
2665.46 4090
2665.94 4113
2666.43 4138
2666.92 4053
2667.41 4106
2667.89 4066
2668.38 4032
2668.87 4046
2669.36 4065
2669.84 4094
2670.33 4130
2670.82 4271
2671.31 4426
2671.80 4534
2672.28 4548
2672.77 4548
2673.26 4692
2673.75 4912
2674.24 4798
2674.72 4884
2675.21 4756
2675.70 4806
2676.19 4744
2676.68 4619
2677.17 4677
2677.65 4690
2678.14 4773
2678.63 4892
2679.12 4933
2679.61 4821
2680.10 4997
2680.59 5003
2681.07 4964
2681.56 5059
2682.05 5058
2682.54 4997
2683.03 5134
2683.52 4914
2684.01 4854
2684.50 4738
2684.99 4589
2685.47 4427
2685.96 4409
2686.45 4300
2686.94 4271
2687.43 4262
2687.92 4071
2688.41 4098
2688.90 3961
2689.39 3941
2689.88 3938
2690.37 4127
2690.86 3990
2691.35 3954
2691.84 3915
2692.33 4087
2692.82 4196
2693.31 4155
2693.80 4106
2694.29 4278
2694.78 4258
2695.27 4464
2695.76 4650
2696.25 4637
2696.74 4708
2697.23 4889
2697.72 5009
2698.21 5141
2698.70 5249
2699.19 5165
2699.68 5451
2700.17 5500
2700.66 5442
2701.15 5349
2701.64 5304
2702.13 5277
2702.62 5129
2703.11 4928
2703.61 4853
2704.10 4719
2704.59 4561
2705.08 4486
2705.57 4245
2706.06 4094
2706.55 4169
2707.04 4103
2707.53 4099
2708.02 4113
2708.52 3844
2709.01 3895
2709.50 3929
2709.99 3781
2710.48 3891
2710.97 3804
2711.46 3814
2711.96 3878
2712.45 3860
2712.94 3841
2713.43 3802
2713.92 3747
2714.41 3777
2714.91 3669
2715.40 3613
2715.89 3662
2716.38 3650
2716.87 3605
2717.37 3773
2717.86 3731
2718.35 3845
2718.84 3984
2719.33 3894
2719.83 3986
2720.32 4201
2720.81 4317
2721.30 4329
2721.80 4305
2722.29 4391
2722.78 4353
2723.27 4315
2723.77 4292
2724.26 4299
2724.75 4216
2725.24 4136
2725.74 4223
2726.23 4127
2726.72 3959
2727.22 3836
2727.71 4012
2728.20 3949
2728.70 3939
2729.19 3947
2729.68 3976
2730.18 3875
2730.67 4069
2731.16 4024
2731.65 3956
2732.15 3926
2732.64 4025
2733.14 4206
2733.63 4252
2734.12 4291
2734.62 4348
2735.11 4475
2735.60 4501
2736.10 4421
2736.59 4548
2737.08 4528
2737.58 4503
2738.07 4503
2738.57 4431
2739.06 4375
2739.55 4300
2740.05 4247
2740.54 4246
2741.04 4051
2741.53 3776
2742.03 3875
2742.52 3879
2743.01 3868
2743.51 3738
2744.00 3688
2744.50 3760
2744.99 3726
2745.49 3758
2745.98 3863
2746.48 3911
2746.97 3948
2747.47 3845
2747.96 3786
2748.46 3785
2748.95 3878
2749.45 3684
2749.94 3706
2750.44 3897
2750.93 3986
2751.43 3948
2751.92 3913
2752.42 3871
2752.91 3993
2753.41 4063
2753.90 3976
2754.40 3957
2754.89 4042
2755.39 3913
2755.88 3845
2756.38 3937
2756.87 3889
2757.37 4132
2757.87 3970
2758.36 4129
2758.86 4123
2759.35 4068
2759.85 4118
2760.35 4067
2760.84 3970
2761.34 4028
2761.83 4035
2762.33 3855
2762.83 3757
2763.32 3734
2763.82 3704
2764.31 3583
2764.81 3612
2765.31 3703
2765.80 3556
2766.30 3642
2766.80 3696
2767.29 3910
2767.79 3768
2768.29 3815
2768.78 3944
2769.28 3892
2769.78 3853
2770.27 4001
2770.77 4007
2771.27 4230
2771.76 4228
2772.26 4244
2772.76 4294
2773.26 4250
2773.75 4311
2774.25 4227
2774.75 4226
2775.24 4361
2775.74 4447
2776.24 4337
2776.74 4393
2777.23 4495
2777.73 4247
2778.23 4312
2778.73 4328
2779.22 4259
2779.72 4041
2780.22 4055
2780.72 4087
2781.21 3961
2781.71 3983
2782.21 4178
2782.71 3997
2783.21 4010
2783.70 4053
2784.20 4011
2784.70 3954
2785.20 4040
2785.70 3992
2786.20 3912
2786.69 3985
2787.19 3907
2787.69 3852
2788.19 3963
2788.69 3985
2789.19 3958
2789.68 3960
2790.18 3963
2790.68 4039
2791.18 4091
2791.68 3959
2792.18 4008
2792.68 4273
2793.18 4553
2793.67 4616
2794.17 4794
2794.67 5032
2795.17 5054
2795.67 5146
2796.17 5251
2796.67 5310
2797.17 5559
2797.67 5543
2798.17 5518
2798.67 5592
2799.17 5497
2799.66 5239
2800.16 4951
2800.66 5022
2801.16 4799
2801.66 4841
2802.16 4698
2802.66 4666
2803.16 4680
2803.66 4631
2804.16 4766
2804.66 5027
2805.16 5143
2805.66 5387
2806.16 5648
2806.66 5748
2807.16 5907
2807.66 5912
2808.16 6077
2808.66 6254
2809.16 6008
2809.66 5789
2810.16 5644
2810.66 5326
2811.16 5212
2811.66 5044
2812.17 4891
2812.67 4574
2813.17 4306
2813.67 4251
2814.17 4215
2814.67 4185
2815.17 4095
2815.67 3984
2816.17 3879
2816.67 4076
2817.17 3969
2817.67 4087
2818.18 4048
2818.68 4162
2819.18 4111
2819.68 4115
2820.18 4115
2820.68 4139
2821.18 4204
2821.68 4095
2822.19 4111
2822.69 4083
2823.19 4023
2823.69 4134
2824.19 4260
2824.69 3963
2825.20 4021
2825.70 4123
2826.20 4145
2826.70 4059
2827.20 3989
2827.70 3924
2828.21 4009
2828.71 3977
2829.21 3887
2829.71 3968
2830.22 3977
2830.72 3988
2831.22 3910
2831.72 3783
2832.22 3784
2832.73 3859
2833.23 3876
2833.73 4018
2834.23 4116
2834.74 3934
2835.24 3955
2835.74 3891
2836.24 4025
2836.75 4203
2837.25 4097
2837.75 3971
2838.26 3763
2838.76 3946
2839.26 3952
2839.76 3744
2840.27 4008
2840.77 4049
2841.27 3942
2841.78 3924
2842.28 4002
2842.78 3970
2843.29 3996
2843.79 3977
2844.29 3909
2844.80 4084
2845.30 4076
2845.80 4063
2846.31 4072
2846.81 3976
2847.32 4004
2847.82 4229
2848.32 4253
2848.83 4077
2849.33 4072
2849.83 3905
2850.34 3835
2850.84 3827
2851.35 3837
2851.85 3827
2852.35 3711
2852.86 3708
2853.36 3581
2853.87 3660
2854.37 3809
2854.88 3886
2855.38 3814
2855.88 3777
2856.39 3771
2856.89 3723
2857.40 3816
2857.90 3826
2858.41 3790
2858.91 3812
2859.42 3772
2859.92 3752
2860.43 3762
2860.93 3803
2861.44 3755
2861.94 3701
2862.45 3844
2862.95 3795
2863.46 3724
2863.96 3550
2864.47 3518
2864.97 3720
2865.48 3652
2865.98 3564
2866.49 3616
2866.99 3578
2867.50 3613
2868.00 3763
2868.51 3875
2869.02 3928
2869.52 4057
2870.03 3799
2870.53 3954
2871.04 4119
2871.54 4096
2872.05 4146
2872.56 4093
2873.06 4038
2873.57 3834
2874.07 3980
2874.58 4065
2875.09 3958
2875.59 4043
2876.10 4180
2876.61 4094
2877.11 3931
2877.62 4089
2878.12 4240
2878.63 4145
2879.14 4248
2879.64 4387
2880.15 4490
2880.66 4588
2881.16 4508
2881.67 4785
2882.18 4793
2882.68 4737
2883.19 5064
2883.70 5374
2884.20 5608
2884.71 5835
2885.22 6020
2885.73 6208
2886.23 6358
2886.74 6579
2887.25 6350
2887.75 6226
2888.26 6110
2888.77 6049
2889.28 5665
2889.78 5598
2890.29 5255
2890.80 5135
2891.31 4948
2891.81 4678
2892.32 4654
2892.83 4591
2893.34 4608
2893.84 4674
2894.35 4600
2894.86 4633
2895.37 4623
2895.88 4493
2896.38 4613
2896.89 4577
2897.40 4640
2897.91 4811
2898.42 4731
2898.92 4820
2899.43 4824
2899.94 4586
2900.45 4658
2900.96 4902
2901.47 5004
2901.98 4893
2902.48 4939
2902.99 5086
2903.50 5034
2904.01 5372
2904.52 5395
2905.03 5363
2905.54 5131
2906.04 5233
2906.55 5074
2907.06 4992
2907.57 4826
2908.08 4817
2908.59 4782
2909.10 4576
2909.61 4459
2910.12 4313
2910.63 4112
2911.14 4141
2911.64 4251
2912.15 4106
2912.66 4230
2913.17 4308
2913.68 4219
2914.19 4339
2914.70 4340
2915.21 4280
2915.72 4254
2916.23 4376
2916.74 4341
2917.25 4212
2917.76 4220
2918.27 4112
2918.78 4160
2919.29 4319
2919.80 4159
2920.31 4409
2920.82 4394
2921.33 4683
2921.84 4752
2922.35 4839
2922.86 5108
2923.37 5202
2923.88 5365
2924.39 5593
2924.90 5655
2925.41 5722
2925.92 5529
2926.44 5340
2926.95 5130
2927.46 4881
2927.97 4751
2928.48 4452
2928.99 4263
2929.50 4238
2930.01 4119
2930.52 4120
2931.03 4073
2931.54 3986
2932.05 4030
2932.57 4076
2933.08 4062
2933.59 4070
2934.10 4214
2934.61 4211
2935.12 4360
2935.63 4348
2936.15 4264
2936.66 4372
2937.17 4231
2937.68 4206
2938.19 4164
2938.70 4198
2939.22 4169
2939.73 4147
2940.24 4133
2940.75 4078
2941.26 4288
2941.77 4242
2942.29 4486
2942.80 4616
2943.31 4548
2943.82 4479
2944.34 4604
2944.85 4752
2945.36 4801
2945.87 4811
2946.38 4709
2946.90 4793
2947.41 4579
2947.92 4559
2948.43 4359
2948.95 4386
2949.46 4382
2949.97 4256
2950.48 4276
2951.00 4311
2951.51 4199
2952.02 4268
2952.54 4266
2953.05 4333
2953.56 4141
2954.08 4160
2954.59 4085
2955.10 4061
2955.61 4046
2956.13 3866
2956.64 3867
2957.15 3888
2957.67 3942
2958.18 4118
2958.69 4161
2959.21 4194
2959.72 4281
2960.23 4296
2960.75 4327
2961.26 4348
2961.78 4410
2962.29 4275
2962.80 4429
2963.32 4393
2963.83 4344
2964.35 4176
2964.86 4142
2965.37 4147
2965.89 4143
2966.40 4064
2966.92 4177
2967.43 4009
2967.94 4111
2968.46 3980
2968.97 4071
2969.49 4085
2970.00 4109
2970.52 4052
2971.03 4083
2971.54 4144
2972.06 4035
2972.57 4138
2973.09 4056
2973.60 3961
2974.12 3987
2974.63 4026
2975.15 4008
2975.66 4071
2976.18 4008
2976.69 3955
2977.21 4079
2977.72 3940
2978.24 3934
2978.75 3916
2979.27 3926
2979.78 3977
2980.30 4097
2980.81 4278
2981.33 4140
2981.84 4106
2982.36 4142
2982.88 4440
2983.39 4551
2983.91 4660
2984.42 4691
2984.94 4701
2985.45 4838
2985.97 4849
2986.49 4836
2987.00 4761
2987.52 4676
2988.03 4527
2988.55 4663
2989.07 4768
2989.58 4722
2990.10 4574
2990.61 4608
2991.13 4495
2991.65 4560
2992.16 4731
2992.68 4750
2993.20 4663
2993.71 4855
2994.23 5069
2994.75 5194
2995.26 5420
2995.78 5612
2996.30 5844
2996.81 5745
2997.33 5966
2997.85 5941
2998.36 5848
2998.88 5668
2999.40 5678
2999.91 5746
3000.43 5818
3000.95 6001
3001.46 6375
3001.98 6916
3002.50 7559
3003.02 7942
3003.53 8542
3004.05 8933
3004.57 8905
3005.09 9014
3005.60 8626
3006.12 8364
3006.64 7801
3007.16 7251
3007.67 6733
3008.19 6256
3008.71 5930
3009.23 5696
3009.74 5247
3010.26 5172
3010.78 4801
3011.30 4821
3011.82 4736
3012.33 4842
3012.85 4810
3013.37 4935
3013.89 4866
3014.41 4886
3014.93 4934
3015.44 4939
3015.96 4921
3016.48 5247
3017.00 5227
3017.52 5205
3018.04 5385
3018.55 5189
3019.07 5068
3019.59 5143
3020.11 5266
3020.63 5067
3021.15 5113
3021.67 5171
3022.19 5107
3022.71 5269
3023.22 5225
3023.74 5135
3024.26 5258
3024.78 5193
3025.30 5172
3025.82 5115
3026.34 5110
3026.86 4984
3027.38 4723
3027.90 4696
3028.42 4750
3028.94 4597
3029.46 4526
3029.98 4370
3030.49 4162
3031.01 4346
3031.53 4459
3032.05 4472
3032.57 4602
3033.09 4407
3033.61 4422
3034.13 4359
3034.65 4425
3035.17 4313
3035.69 4314
3036.21 4345
3036.73 4361
3037.25 4306
3037.77 4313
3038.29 4376
3038.81 4311
3039.34 4186
3039.86 4091
3040.38 4044
3040.90 4059
3041.42 4104
3041.94 4159
3042.46 4258
3042.98 4155
3043.50 4113
3044.02 4223
3044.54 4252
3045.06 4160
3045.58 4072
3046.10 4167
3046.63 3933
3047.15 4014
3047.67 3973
3048.19 3989
3048.71 4033
3049.23 3962
3049.75 3993
3050.27 4092
3050.79 3971
3051.32 3910
3051.84 3850
3052.36 3841
3052.88 3866
3053.40 3809
3053.92 3859
3054.45 4008
3054.97 4036
3055.49 4004
3056.01 4064
3056.53 3960
3057.05 3988
3057.58 3930
3058.10 3984
3058.62 4087
3059.14 4139
3059.66 3958
3060.19 4027
3060.71 4034
3061.23 3964
3061.75 4107
3062.28 4004
3062.80 4164
3063.32 4141
3063.84 4211
3064.37 4379
3064.89 4340
3065.41 4432
3065.93 4353
3066.46 4391
3066.98 4411
3067.50 4180
3068.02 4275
3068.55 4327
3069.07 4296
3069.59 4559
3070.12 4543
3070.64 4535
3071.16 4611
3071.69 4537
3072.21 4645
3072.73 4733
3073.26 4726
3073.78 4781
3074.30 4803
3074.83 4936
3075.35 4966
3075.87 5047
3076.40 5163
3076.92 5192
3077.44 5304
3077.97 5392
3078.49 5341
3079.01 5713
3079.54 5764
3080.06 5746
3080.59 5794
3081.11 5676
3081.63 5728
3082.16 5518
3082.68 5592
3083.21 5301
3083.73 5336
3084.25 5290
3084.78 5300
3085.30 5160
3085.83 4978
3086.35 4911
3086.88 4865
3087.40 4850
3087.93 4899
3088.45 4893
3088.97 4804
3089.50 4780
3090.02 4813
3090.55 4778
3091.07 4747
3091.60 5045
3092.12 5109
3092.65 5067
3093.17 5221
3093.70 5433
3094.22 5606
3094.75 5662
3095.27 5910
3095.80 6184
3096.32 6389
3096.85 6534
3097.37 6686
3097.90 6746
3098.43 7095
3098.95 7605
3099.48 8347
3100.00 9649
3100.53 10829
3101.05 11987
3101.58 13448
3102.10 14222
3102.63 14705
3103.16 14740
3103.68 14534
3104.21 13690
3104.73 12702
3105.26 11766
3105.79 10334
3106.31 9447
3106.84 8456
3107.36 7536
3107.89 7109
3108.42 6538
3108.94 6311
3109.47 6208
3110.00 6086
3110.52 6039
3111.05 5963
3111.57 5713
3112.10 5656
3112.63 5419
3113.15 5328
3113.68 5150
3114.21 4975
3114.74 4989
3115.26 4786
3115.79 4682
3116.32 4571
3116.84 4738
3117.37 4693
3117.90 4670
3118.42 4651
3118.95 4706
3119.48 5023
3120.01 5035
3120.53 4992
3121.06 5005
3121.59 5127
3122.11 4988
3122.64 4942
3123.17 4787
3123.70 4671
3124.22 4740
3124.75 4773
3125.28 4678
3125.81 4619
3126.34 4586
3126.86 4587
3127.39 4611
3127.92 4571
3128.45 4571
3128.98 4386
3129.50 4339
3130.03 4421
3130.56 4279
3131.09 4263
3131.62 4224
3132.14 4276
3132.67 4256
3133.20 4081
3133.73 4136
3134.26 4219
3134.79 4232
3135.31 4221
3135.84 4269
3136.37 4237
3136.90 4319
3137.43 4268
3137.96 4280
3138.49 4139
3139.02 4171
3139.54 4136
3140.07 4167
3140.60 4009
3141.13 3979
3141.66 3860
3142.19 3957
3142.72 4052
3143.25 3994
3143.78 4074
3144.31 4127
3144.84 4447
3145.37 4458
3145.89 4464
3146.42 4664
3146.95 4685
3147.48 4563
3148.01 4821
3148.54 4814
3149.07 4777
3149.60 4768
3150.13 4659
3150.66 4603
3151.19 4603
3151.72 4690
3152.25 4417
3152.78 4434
3153.31 4319
3153.84 4366
3154.37 4529
3154.90 4371
3155.43 4355
3155.96 4396
3156.49 4326
3157.02 4438
3157.55 4479
3158.08 4261
3158.61 4324
3159.14 4401
3159.68 4241
3160.21 4213
3160.74 4152
3161.27 4056
3161.80 4038
3162.33 4013
3162.86 4070
3163.39 4082
3163.92 3941
3164.45 3955
3164.98 3984
3165.51 3874
3166.05 3948
3166.58 3970
3167.11 4106
3167.64 3892
3168.17 3901
3168.70 3931
3169.23 4016
3169.76 4060
3170.30 3932
3170.83 4015
3171.36 3913
3171.89 3959
3172.42 3921
3172.95 4087
3173.49 4205
3174.02 4214
3174.55 4329
3175.08 4221
3175.61 4135
3176.15 4378
3176.68 4251
3177.21 4244
3177.74 4299
3178.27 4325
3178.81 4173
3179.34 3973
3179.87 3996
3180.40 4116
3180.93 4138
3181.47 3911
3182.00 3928
3182.53 3844
3183.06 4005
3183.60 4003
3184.13 3917
3184.66 3855
3185.20 3909
3185.73 3984
3186.26 3908
3186.79 3942
3187.33 3947
3187.86 3979
3188.39 3859
3188.93 3813
3189.46 3907
3189.99 3950
3190.52 3972
3191.06 3858
3191.59 3880
3192.12 3934
3192.66 3920
3193.19 3809
3193.72 3985
3194.26 3945
3194.79 4070
3195.33 4002
3195.86 4054
3196.39 4019
3196.93 4207
3197.46 4165
3197.99 4053
3198.53 4269
3199.06 4377
3199.60 4587
3200.13 4645
3200.66 4676
3201.20 4809
3201.73 4815
3202.27 4675
3202.80 4732
3203.33 4742
3203.87 4698
3204.40 4863
3204.94 4911
3205.47 4862
3206.01 4777
3206.54 4857
3207.07 4972
3207.61 4891
3208.14 5131
3208.68 5266
3209.21 5268
3209.75 5356
3210.28 5498
3210.82 5435
3211.35 5239
3211.89 5245
3212.42 5119
3212.96 4883
3213.49 4818
3214.03 4796
3214.56 4586
3215.10 4422
3215.63 4390
3216.17 4320
3216.70 4228
3217.24 4152
3217.78 4107
3218.31 4083
3218.85 4156
3219.38 4110
3219.92 4261
3220.45 4326
3220.99 4272
3221.52 4322
3222.06 4507
3222.60 4675
3223.13 4581
3223.67 4630
3224.20 4674
3224.74 4860
3225.28 4680
3225.81 4684
3226.35 4808
3226.88 4592
3227.42 4534
3227.96 4569
3228.49 4507
3229.03 4417
3229.57 4322
3230.10 4401
3230.64 4287
3231.18 4406
3231.71 4332
3232.25 4336
3232.79 4436
3233.32 4386
3233.86 4325
3234.40 4437
3234.93 4683
3235.47 4719
3236.01 4742
3236.54 4827
3237.08 4998
3237.62 4821
3238.15 4883
3238.69 4963
3239.23 4969
3239.77 4884
3240.30 4994
3240.84 4832
3241.38 4915
3241.92 4740
3242.45 4524
3242.99 4549
3243.53 4572
3244.07 4529
3244.60 4437
3245.14 4319
3245.68 4462
3246.22 4472
3246.75 4538
3247.29 4584
3247.83 4630
3248.37 4640
3248.91 4610
3249.44 4773
3249.98 4717
3250.52 4806
3251.06 4882
3251.60 4785
3252.14 4826
3252.67 4849
3253.21 4899
3253.75 4946
3254.29 4966
3254.83 5072
3255.37 5041
3255.90 5314
3256.44 5512
3256.98 5659
3257.52 5794
3258.06 5853
3258.60 6210
3259.14 6311
3259.68 6626
3260.21 7065
3260.75 7417
3261.29 7501
3261.83 7936
3262.37 8234
3262.91 8659
3263.45 9332
3263.99 9790
3264.53 10372
3265.07 10902
3265.61 11427
3266.15 11700
3266.69 11822
3267.23 11426
3267.76 10823
3268.30 10443
3268.84 9835
3269.38 9139
3269.92 8304
3270.46 7619
3271.00 6874
3271.54 6459
3272.08 6086
3272.62 5882
3273.16 5682
3273.70 5569
3274.24 5648
3274.78 5739
3275.32 5749
3275.86 5753
3276.40 5656
3276.94 5687
3277.48 5568
3278.03 5803
3278.57 5684
3279.11 5529
3279.65 5673
3280.19 5773
3280.73 5731
3281.27 5716
3281.81 5653
3282.35 5583
3282.89 5415
3283.43 5588
3283.97 5508
3284.51 5818
3285.05 5593
3285.60 5754
3286.14 5726
3286.68 5882
3287.22 5874
3287.76 5814
3288.30 5846
3288.84 6037
3289.38 6279
3289.93 6343
3290.47 6604
3291.01 6835
3291.55 7409
3292.09 7725
3292.63 8180
3293.18 8747
3293.72 9063
3294.26 9590
3294.80 9659
3295.34 9783
3295.88 9785
3296.43 9581
3296.97 9305
3297.51 8965
3298.05 8444
3298.59 7929
3299.14 7446
3299.68 7186
3300.22 6878
3300.76 6524
3301.31 6506
3301.85 6367
3302.39 6072
3302.93 6075
3303.48 5890
3304.02 5925
3304.56 6063
3305.10 5939
3305.65 5709
3306.19 5815
3306.73 5725
3307.27 5654
3307.82 5480
3308.36 5664
3308.90 5759
3309.45 5847
3309.99 5722
3310.53 5848
3311.07 5790
3311.62 5862
3312.16 6055
3312.70 6063
3313.25 6326
3313.79 6612
3314.33 6836
3314.88 7135
3315.42 7405
3315.97 7583
3316.51 7932
3317.05 8223
3317.60 8348
3318.14 8483
3318.68 8789
3319.23 8995
3319.77 9239
3320.32 9104
3320.86 9034
3321.40 9123
3321.95 9063
3322.49 9003
3323.04 8845
3323.58 8622
3324.12 8685
3324.67 8425
3325.21 8230
3325.76 8242
3326.30 7962
3326.85 7955
3327.39 8114
3327.93 7973
3328.48 8195
3329.02 8846
3329.57 9943
3330.11 11207
3330.66 13694
3331.20 17381
3331.75 21787
3332.29 27094
3332.84 33041
3333.38 38370
3333.93 42868
3334.47 45850
3335.02 47971
3335.56 49329
3336.11 49359
3336.65 48697
3337.20 47266
3337.74 45113
3338.29 41434
3338.83 36626
3339.38 31421
3339.92 26017
3340.47 21943
3341.02 18069
3341.56 14932
3342.11 12763
3342.65 11131
3343.20 9889
3343.74 9011
3344.29 8292
3344.84 7786
3345.38 7397
3345.93 7293
3346.47 7192
3347.02 7014
3347.57 6994
3348.11 7024
3348.66 6815
3349.21 6797
3349.75 6905
3350.30 7153
3350.84 7061
3351.39 6996
3351.94 7016
3352.48 7094
3353.03 7165
3353.58 7015
3354.12 7010
3354.67 6972
3355.22 6813
3355.76 6617
3356.31 6416
3356.86 6168
3357.40 6045
3357.95 5991
3358.50 6094
3359.05 5906
3359.59 6004
3360.14 6109
3360.69 6233
3361.23 6238
3361.78 6146
3362.33 6287
3362.88 6449
3363.42 6509
3363.97 6584
3364.52 6651
3365.07 6415
3365.61 6505
3366.16 6328
3366.71 6158
3367.26 6184
3367.80 6102
3368.35 6025
3368.90 5901
3369.45 6015
3370.00 6192
3370.54 6249
3371.09 6455
3371.64 6605
3372.19 6726
3372.74 6935
3373.28 7005
3373.83 7088
3374.38 7088
3374.93 6955
3375.48 6703
3376.03 6392
3376.57 6134
3377.12 5909
3377.67 5712
3378.22 5631
3378.77 5420
3379.32 5188
3379.87 5170
3380.42 5161
3380.96 5045
3381.51 5100
3382.06 5303
3382.61 5152
3383.16 5099
3383.71 4940
3384.26 4803
3384.81 4873
3385.36 4960
3385.91 4821
3386.45 4657
3387.00 4717
3387.55 4714
3388.10 4602
3388.65 4685
3389.20 4520
3389.75 4550
3390.30 4545
3390.85 4471
3391.40 4476
3391.95 4436
3392.50 4361
3393.05 4481
3393.60 4420
3394.15 4465
3394.70 4538
3395.25 4617
3395.80 4457
3396.35 4417
3396.90 4481
3397.45 4395
3398.00 4540
3398.55 4253
3399.10 4342
3399.65 4418
3400.20 4412
3400.75 4349
3401.30 4187
3401.85 4188
3402.40 4216
3402.95 4313
3403.50 4182
3404.06 4049
3404.61 4181
3405.16 4194
3405.71 4028
3406.26 4042
3406.81 4188
3407.36 4121
3407.91 4097
3408.46 4138
3409.01 4227
3409.56 4146
3410.12 4245
3410.67 4341
3411.22 4463
3411.77 4484
3412.32 4522
3412.87 4452
3413.42 4528
3413.98 4676
3414.53 4472
3415.08 4405
3415.63 4372
3416.18 4366
3416.73 4222
3417.29 4097
3417.84 4115
3418.39 4077
3418.94 4256
3419.49 4077
3420.05 4003
3420.60 4180
3421.15 4242
3421.70 4240
3422.25 4149
3422.81 4478
3423.36 4532
3423.91 4462
3424.46 4582
3425.01 4360
3425.57 4284
3426.12 4318
3426.67 4129
3427.23 4050
3427.78 4111
3428.33 3966
3428.88 3994
3429.44 3855
3429.99 3910
3430.54 4065
3431.09 4030
3431.65 3959
3432.20 3917
3432.75 4063
3433.31 4072
3433.86 4082
3434.41 4197
3434.97 4023
3435.52 4129
3436.07 4059
3436.63 3971
3437.18 4134
3437.73 4200
3438.29 4090
3438.84 4133
3439.39 4172
3439.95 4081
3440.50 4033
3441.05 4118
3441.61 4007
3442.16 3972
3442.72 3942
3443.27 3887
3443.82 3960
3444.38 4004
3444.93 3987
3445.48 3940
3446.04 3845
3446.59 3865
3447.15 3919
3447.70 3990
3448.26 3913
3448.81 3968
3449.36 3838
3449.92 3743
3450.47 3823
3451.03 3880
3451.58 3803
3452.14 3697
3452.69 3758
3453.25 3653
3453.80 3667
3454.36 3628
3454.91 3599
3455.47 3593
3456.02 3639
3456.58 3665
3457.13 3716
3457.69 3741
3458.24 3664
3458.80 3723
3459.35 3809
3459.91 3735
3460.46 3965
3461.02 3953
3461.57 3911
3462.13 3988
3462.68 4107
3463.24 4111
3463.79 4150
3464.35 4069
3464.90 3948
3465.46 3924
3466.02 4081
3466.57 4208
3467.13 4024
3467.68 4302
3468.24 4260
3468.80 4172
3469.35 4190
3469.91 4184
3470.46 4250
3471.02 4148
3471.58 4096
3472.13 4256
3472.69 4241
3473.24 4081
3473.80 4164
3474.36 4103
3474.91 4232
3475.47 4438
3476.03 4500
3476.58 4543
3477.14 4550
3477.70 4822
3478.25 4882
3478.81 4890
3479.37 5168
3479.92 5057
3480.48 5130
3481.04 5075
3481.59 4887
3482.15 4885
3482.71 4909
3483.26 4926
3483.82 5020
3484.38 4989
3484.94 5157
3485.49 5014
3486.05 5063
3486.61 5200
3487.17 5443
3487.72 5710
3488.28 6153
3488.84 6625
3489.40 7128
3489.95 7971
3490.51 8495
3491.07 8793
3491.63 9102
3492.18 9253
3492.74 9442
3493.30 9240
3493.86 9116
3494.42 8879
3494.97 8651
3495.53 8642
3496.09 8542
3496.65 8845
3497.21 9174
3497.76 10108
3498.32 10594
3498.88 10884
3499.44 11048
3500.00 11054
3500.56 11081
3501.11 10987
3501.67 10924
3502.23 11062
3502.79 10945
3503.35 10725
3503.91 10932
3504.47 11027
3505.03 11103
3505.58 10649
3506.14 10313
3506.70 10008
3507.26 9266
3507.82 8688
3508.38 8065
3508.94 7597
3509.50 7072
3510.06 6567
3510.62 6060
3511.17 5768
3511.73 5477
3512.29 5305
3512.85 5004
3513.41 4779
3513.97 4638
3514.53 4599
3515.09 4513
3515.65 4472
3516.21 4482
3516.77 4631
3517.33 4714
3517.89 4601
3518.45 4699
3519.01 5072
3519.57 5292
3520.13 5714
3520.69 5897
3521.25 6210
3521.81 6618
3522.37 6966
3522.93 7368
3523.49 7407
3524.05 7388
3524.61 7155
3525.17 6980
3525.73 6807
3526.29 6491
3526.85 6216
3527.41 5721
3527.97 5461
3528.54 5214
3529.10 4918
3529.66 4774
3530.22 4661
3530.78 4516
3531.34 4299
3531.90 4393
3532.46 4392
3533.02 4509
3533.58 4325
3534.14 4391
3534.71 4462
3535.27 4400
3535.83 4306
3536.39 4218
3536.95 4305
3537.51 4316
3538.07 4322
3538.64 4381
3539.20 4321
3539.76 4341
3540.32 4214
3540.88 4274
3541.44 4351
3542.00 4450
3542.57 4471
3543.13 4343
3543.69 4290
3544.25 4328
3544.81 4293
3545.38 4276
3545.94 4339
3546.50 4195
3547.06 4210
3547.62 4065
3548.19 4056
3548.75 3885
3549.31 3949
3549.87 3926
3550.44 3913
3551.00 3892
3551.56 3914
3552.12 3986
3552.69 3807
3553.25 3776
3553.81 3847
3554.37 3799
3554.94 3763
3555.50 3864
3556.06 3794
3556.63 3659
3557.19 3703
3557.75 3953
3558.31 3912
3558.88 3842
3559.44 3899
3560.00 3930
3560.57 3907
3561.13 3695
3561.69 3911
3562.26 3855
3562.82 3836
3563.38 3952
3563.95 3833
3564.51 3871
3565.07 3824
3565.64 3798
3566.20 3718
3566.77 3661
3567.33 3587
3567.89 3617
3568.46 3554
3569.02 3599
3569.59 3634
3570.15 3542
3570.71 3609
3571.28 3648
3571.84 3719
3572.41 3725
3572.97 3794
3573.53 3816
3574.10 3816
3574.66 3988
3575.23 4030
3575.79 4093
3576.36 4023
3576.92 4114
3577.48 3994
3578.05 3946
3578.61 3885
3579.18 3813
3579.74 3883
3580.31 3835
3580.87 3811
3581.44 3798
3582.00 3745
3582.57 3668
3583.13 3639
3583.70 3655
3584.26 3705
3584.83 3657
3585.39 3611
3585.96 3621
3586.52 3673
3587.09 3643
3587.65 3597
3588.22 3575
3588.79 3703
3589.35 3611
3589.92 3651
3590.48 3695
3591.05 3643
3591.61 3707
3592.18 3841
3592.74 3731
3593.31 3738
3593.88 3659
3594.44 3661
3595.01 3641
3595.57 3732
3596.14 3699
3596.71 3740
3597.27 3808
3597.84 3781
3598.40 3728
3598.97 3757
3599.54 3759
3600.10 3717
3600.67 3567
3601.24 3613
3601.80 3639
3602.37 3565
3602.94 3567
3603.50 3525
3604.07 3478
3604.64 3412
3605.20 3460
3605.77 3373
3606.34 3308
3606.90 3222
3607.47 3128
3608.04 3195
3608.60 3267
3609.17 3231
3609.74 3139
3610.30 3238
3610.87 3250
3611.44 3378
3612.01 3427
3612.57 3391
3613.14 3627
3613.71 3921
3614.28 4141
3614.84 4529
3615.41 5047
3615.98 5571
3616.55 5683
3617.11 6212
3617.68 6401
3618.25 6589
3618.82 6468
3619.39 6377
3619.95 6161
3620.52 5701
3621.09 5372
3621.66 5084
3622.23 4654
3622.79 4358
3623.36 4200
3623.93 4005
3624.50 3881
3625.07 3789
3625.63 3721
3626.20 3564
3626.77 3536
3627.34 3518
3627.91 3440
3628.48 3554
3629.05 3545
3629.61 3394
3630.18 3489
3630.75 3522
3631.32 3702
3631.89 3474
3632.46 3467
3633.03 3535
3633.60 3425
3634.16 3453
3634.73 3432
3635.30 3458
3635.87 3454
3636.44 3501
3637.01 3712
3637.58 3806
3638.15 3738
3638.72 3841
3639.29 4010
3639.86 4228
3640.43 4419
3641.00 4435
3641.57 4447
3642.14 4531
3642.71 4606
3643.27 4403
3643.84 4597
3644.41 4489
3644.98 4358
3645.55 4422
3646.12 4349
3646.69 4212
3647.26 4025
3647.83 4186
3648.40 4271
3648.97 4314
3649.54 4283
3650.12 4275
3650.69 4287
3651.26 4531
3651.83 4443
3652.40 4559
3652.97 4640
3653.54 4387
3654.11 4372
3654.68 4591
3655.25 4595
3655.82 4723
3656.39 4756
3656.96 4766
3657.53 4850
3658.10 4995
3658.67 4973
3659.25 5033
3659.82 5269
3660.39 5458
3660.96 5127
3661.53 4859
3662.10 4897
3662.67 4616
3663.24 4454
3663.81 4426
3664.39 4356
3664.96 4257
3665.53 4228
3666.10 4373
3666.67 4298
3667.24 4179
3667.81 4241
3668.39 4212
3668.96 4106
3669.53 4231
3670.10 4235
3670.67 4064
3671.25 4149
3671.82 4125
3672.39 4162
3672.96 4120
3673.53 4204
3674.11 4200
3674.68 4332
3675.25 4224
3675.82 4227
3676.39 4345
3676.97 4215
3677.54 4256
3678.11 4193
3678.68 4219
3679.26 3988
3679.83 3818
3680.40 3781
3680.97 3753
3681.55 3749
3682.12 3698
3682.69 3887
3683.27 3874
3683.84 3902
3684.41 3738
3684.98 3905
3685.56 4103
3686.13 4157
3686.70 4402
3687.28 4752
3687.85 4958
3688.42 4966
3689.00 5052
3689.57 5258
3690.14 5275
3690.72 5229
3691.29 4930
3691.86 4886
3692.44 4716
3693.01 4456
3693.58 4342
3694.16 4186
3694.73 4034
3695.31 3953
3695.88 3860
3696.45 3848
3697.03 3806
3697.60 3880
3698.18 3901
3698.75 3886
3699.32 3941
3699.90 4070
3700.47 4006
3701.05 3979
3701.62 4088
3702.19 4115
3702.77 4154
3703.34 4180
3703.92 4128
3704.49 4144
3705.07 4142
3705.64 4277
3706.22 4256
3706.79 4364
3707.37 4463
3707.94 4398
3708.51 4450
3709.09 4480
3709.66 4509
3710.24 4500
3710.81 4464
3711.39 4330
3711.96 4146
3712.54 4071
3713.11 4121
3713.69 4157
3714.27 3920
3714.84 3778
3715.42 3772
3715.99 3739
3716.57 3631
3717.14 3499
3717.72 3585
3718.29 3628
3718.87 3598
3719.44 3409
3720.02 3559
3720.60 3423
3721.17 3408
3721.75 3393
3722.32 3338
3722.90 3329
3723.47 3468
3724.05 3406
3724.63 3516
3725.20 3466
3725.78 3446
3726.36 3543
3726.93 3510
3727.51 3686
3728.08 3812
3728.66 3855
3729.24 4025
3729.81 4173
3730.39 4144
3730.97 4240
3731.54 4503
3732.12 4645
3732.70 4593
3733.27 4605
3733.85 4564
3734.43 4534
3735.00 4472
3735.58 4239
3736.16 4020
3736.73 3976
3737.31 3829
3737.89 3901
3738.47 3716
3739.04 3482
3739.62 3570
3740.20 3468
3740.77 3431
3741.35 3326
3741.93 3495
3742.51 3452
3743.08 3482
3743.66 3701
3744.24 3629
3744.82 3572
3745.39 3531
3745.97 3639
3746.55 3697
3747.13 3710
3747.71 3584
3748.28 3476
3748.86 3693
3749.44 3663
3750.02 3439
3750.59 3433
3751.17 3440
3751.75 3502
3752.33 3348
3752.91 3262
3753.49 3350
3754.06 3387
3754.64 3286
3755.22 3307
3755.80 3202
3756.38 3197
3756.96 3254
3757.53 3283
3758.11 3422
3758.69 3404
3759.27 3442
3759.85 3552
3760.43 3586
3761.01 3591
3761.59 3658
3762.17 3653
3762.74 3746
3763.32 3694
3763.90 3599
3764.48 3468
3765.06 3549
3765.64 3351
3766.22 3383
3766.80 3351
3767.38 3328
3767.96 3441
3768.54 3367
3769.12 3373
3769.70 3319
3770.27 3290
3770.85 3398
3771.43 3378
3772.01 3363
3772.59 3305
3773.17 3301
3773.75 3335
3774.33 3432
3774.91 3293
3775.49 3178
3776.07 3142
3776.65 3161
3777.23 3144
3777.81 3146
3778.39 3112
3778.97 3074
3779.55 3067
3780.13 3064
3780.71 3091
3781.29 3118
3781.88 3112
3782.46 3113
3783.04 2967
3783.62 3090
3784.20 3170
3784.78 3173
3785.36 3165
3785.94 3241
3786.52 3202
3787.10 3160
3787.68 3199
3788.26 3123
3788.84 3200
3789.43 3178
3790.01 3204
3790.59 3189
3791.17 3087
3791.75 3167
3792.33 3148
3792.91 3206
3793.49 3259
3794.08 3177
3794.66 3212
3795.24 3229
3795.82 3311
3796.40 3258
3796.98 3170
3797.56 3218
3798.15 3236
3798.73 3226
3799.31 3307
3799.89 3463
3800.47 3358
3801.06 3396
3801.64 3587
3802.22 3644
3802.80 3562
3803.38 3587
3803.97 3705
3804.55 3602
3805.13 3568
3805.71 3656
3806.29 3659
3806.88 3858
3807.46 3936
3808.04 3893
3808.62 4015
3809.21 3994
3809.79 4139
3810.37 4122
3810.95 3992
3811.54 3987
3812.12 3986
3812.70 3931
3813.29 3959
3813.87 3942
3814.45 4007
3815.03 4086
3815.62 4185
3816.20 4141
3816.78 4090
3817.37 3880
3817.95 3778
3818.53 3596
3819.12 3417
3819.70 3378
3820.28 3378
3820.87 3442
3821.45 3309
3822.03 3284
3822.62 3236
3823.20 3250
3823.78 3107
3824.37 3043
3824.95 3122
3825.54 3195
3826.12 3191
3826.70 3229
3827.29 3380
3827.87 3395
3828.46 3413
3829.04 3380
3829.62 3496
3830.21 3557
3830.79 3441
3831.38 3452
3831.96 3506
3832.54 3457
3833.13 3429
3833.71 3446
3834.30 3358
3834.88 3326
3835.47 3292
3836.05 3288
3836.64 3216
3837.22 3234
3837.81 3190
3838.39 3198
3838.98 3218
3839.56 3198
3840.15 3262
3840.73 3221
3841.31 3117
3841.90 3029
3842.49 3075
3843.07 3189
3843.66 3078
3844.24 3131
3844.83 3091
3845.41 3081
3846.00 3090
3846.58 3122
3847.17 3097
3847.75 3182
3848.34 3090
3848.92 3010
3849.51 3059
3850.10 3088
3850.68 3211
3851.27 3161
3851.85 3160
3852.44 3191
3853.02 3156
3853.61 3092
3854.20 3255
3854.78 3273
3855.37 3273
3855.95 3282
3856.54 3433
3857.13 3592
3857.71 3863
3858.30 4103
3858.89 4363
3859.47 4666
3860.06 4962
3860.64 5214
3861.23 5406
3861.82 5257
3862.40 5301
3862.99 5343
3863.58 5256
3864.16 5255
3864.75 5092
3865.34 5012
3865.92 5001
3866.51 4603
3867.10 4315
3867.69 4117
3868.27 3973
3868.86 3857
3869.45 3655
3870.03 3651
3870.62 3622
3871.21 3546
3871.80 3655
3872.38 3609
3872.97 3697
3873.56 3724
3874.15 3754
3874.73 3903
3875.32 3894
3875.91 3729
3876.50 3671
3877.08 3662
3877.67 3613
3878.26 3491
3878.85 3466
3879.43 3395
3880.02 3258
3880.61 3213
3881.20 3163
3881.79 3163
3882.37 3138
3882.96 3122
3883.55 3094
3884.14 3085
3884.73 3146
3885.32 3269
3885.90 3367
3886.49 3452
3887.08 3650
3887.67 3669
3888.26 3779
3888.85 3802
3889.44 4006
3890.02 3921
3890.61 4087
3891.20 4124
3891.79 3889
3892.38 3967
3892.97 3903
3893.56 3853
3894.15 3773
3894.74 3599
3895.32 3691
3895.91 3616
3896.50 3477
3897.09 3424
3897.68 3470
3898.27 3392
3898.86 3366
3899.45 3450
3900.04 3357
3900.63 3361
3901.22 3330
3901.81 3346
3902.40 3425
3902.99 3462
3903.58 3375
3904.17 3331
3904.76 3361
3905.35 3256
3905.94 3431
3906.53 3506
3907.12 3477
3907.71 3512
3908.30 3385
3908.89 3244
3909.48 3303
3910.07 3352
3910.66 3122
3911.25 3121
3911.84 3063
3912.43 2990
3913.02 2979
3913.61 3162
3914.20 3292
3914.79 3141
3915.38 3066
3915.97 3105
3916.56 3082
3917.15 3019
3917.74 3051
3918.33 3025
3918.92 3068
3919.52 3255
3920.11 3136
3920.70 3108
3921.29 3193
3921.88 3050
3922.47 2924
3923.06 2997
3923.65 3033
3924.24 3043
3924.84 3061
3925.43 3107
3926.02 2948
3926.61 2986
3927.20 3071
3927.79 3082
3928.38 2974
3928.98 3049
3929.57 3076
3930.16 3015
3930.75 3048
3931.34 2933
3931.93 2936
3932.53 2995
3933.12 2954
3933.71 2950
3934.30 2956
3934.89 2889
3935.49 2922
3936.08 2875
3936.67 2902
3937.26 2829
3937.86 2788
3938.45 2894
3939.04 2934
3939.63 3017
3940.23 3024
3940.82 3137
3941.41 3134
3942.00 3168
3942.60 3101
3943.19 3159
3943.78 3173
3944.37 3077
3944.97 3036
3945.56 2956
3946.15 3040
3946.75 3223
3947.34 3046
3947.93 2969
3948.52 3057
3949.12 3069
3949.71 3073
3950.30 3017
3950.90 3056
3951.49 2956
3952.08 3138
3952.68 3097
3953.27 3090
3953.86 3199
3954.46 3203
3955.05 3288
3955.65 3268
3956.24 3344
3956.83 3297
3957.43 3364
3958.02 3302
3958.61 3296
3959.21 3276
3959.80 3198
3960.40 3159
3960.99 3127
3961.58 3089
3962.18 3194
3962.77 3178
3963.37 3200
3963.96 3402
3964.55 3429
3965.15 3370
3965.74 3413
3966.34 3474
3966.93 3410
3967.53 3263
3968.12 3239
3968.72 3148
3969.31 3230
3969.91 3160
3970.50 3177
3971.10 3032
3971.69 3058
3972.28 3111
3972.88 3042
3973.47 3039
3974.07 3076
3974.66 3187
3975.26 3185
3975.85 3169
3976.45 3124
3977.05 3222
3977.64 3154
3978.24 3192
3978.83 3224
3979.43 3090
3980.02 3045
3980.62 3039
3981.21 3097
3981.81 3063
3982.40 3113
3983.00 3132
3983.60 3198
3984.19 3279
3984.79 3216
3985.38 3243
3985.98 3206
3986.58 3250
3987.17 3292
3987.77 3278
3988.36 3158
3988.96 3171
3989.56 3288
3990.15 3267
3990.75 3158
3991.34 3221
3991.94 3261
3992.54 3350
3993.13 3409
3993.73 3343
3994.33 3268
3994.92 3361
3995.52 3574
3996.12 3457
3996.71 3383
3997.31 3555
3997.91 3584
3998.50 3446
3999.10 3511
3999.70 3443
4000.29 3453
4000.89 3428
4001.49 3360
4002.09 3324
4002.68 3430
4003.28 3318
4003.88 3380
4004.47 3418
4005.07 3472
4005.67 3466
4006.27 3478
4006.86 3450
4007.46 3558
4008.06 3596
4008.66 3415
4009.25 3312
4009.85 3383
4010.45 3473
4011.05 3481
4011.64 3364
4012.24 3499
4012.84 3704
4013.44 3795
4014.04 3861
4014.63 4058
4015.23 4178
4015.83 4272
4016.43 4319
4017.03 4335
4017.63 4386
4018.22 4374
4018.82 4279
4019.42 4037
4020.02 3984
4020.62 3868
4021.22 3685
4021.81 3616
4022.41 3618
4023.01 3600
4023.61 3577
4024.21 3562
4024.81 3505
4025.41 3499
4026.01 3465
4026.60 3456
4027.20 3499
4027.80 3531
4028.40 3383
4029.00 3338
4029.60 3387
4030.20 3398
4030.80 3444
4031.40 3358
4032.00 3385
4032.60 3345
4033.20 3454
4033.80 3420
4034.39 3536
4034.99 3507
4035.59 3390
4036.19 3429
4036.79 3350
4037.39 3331
4037.99 3223
4038.59 3069
4039.19 2936
4039.79 2980
4040.39 3014
4040.99 3042
4041.59 2906
4042.19 2960
4042.79 2876
4043.39 2888
4043.99 2989
4044.59 3037
4045.19 2963
4045.79 3125
4046.39 3179
4046.99 3124
4047.60 3090
4048.20 3261
4048.80 3198
4049.40 3297
4050.00 3278
4050.60 3179
4051.20 3251
4051.80 3331
4052.40 3250
4053.00 3293
4053.60 3222
4054.20 3227
4054.80 3198
4055.41 3222
4056.01 3102
4056.61 3037
4057.21 3019
4057.81 2963
4058.41 2973
4059.01 2835
4059.61 2778
4060.22 2849
4060.82 2887
4061.42 2773
4062.02 2711
4062.62 2757
4063.22 2709
4063.82 2804
4064.43 2787
4065.03 2845
4065.63 2645
4066.23 2683
4066.83 2709
4067.44 2651
4068.04 2614
4068.64 2688
4069.24 2753
4069.84 2686
4070.45 2686
4071.05 2781
4071.65 2679
4072.25 2656
4072.86 2696
4073.46 2635
4074.06 2608
4074.66 2781
4075.27 2726
4075.87 2713
4076.47 2829
4077.07 2785
4077.68 2803
4078.28 2665
4078.88 2746
4079.48 2692
4080.09 2614
4080.69 2658
4081.29 2761
4081.90 2718
4082.50 2656
4083.10 2660
4083.71 2762
4084.31 2638
4084.91 2592
4085.52 2679
4086.12 2615
4086.72 2619
4087.33 2584
4087.93 2706
4088.53 2601
4089.14 2630
4089.74 2578
4090.34 2592
4090.95 2705
4091.55 2743
4092.15 2739
4092.76 2799
4093.36 2866
4093.97 2836
4094.57 2747
4095.17 2742
4095.78 2729
4096.38 2741
4096.99 2738
4097.59 2735
4098.19 2757
4098.80 2806
4099.40 2586
4100.01 2670
4100.61 2854
4101.22 2688
4101.82 2721
4102.43 2691
4103.03 2684
4103.63 2723
4104.24 2698
4104.84 2659
4105.45 2680
4106.05 2657
4106.66 2713
4107.26 2638
4107.87 2635
4108.47 2636
4109.08 2629
4109.68 2624
4110.29 2700
4110.89 2647
4111.50 2705
4112.10 2724
4112.71 2709
4113.31 2734
4113.92 2735
4114.53 2741
4115.13 2693
4115.74 2693
4116.34 2740
4116.95 2733
4117.55 2697
4118.16 2759
4118.76 2798
4119.37 2786
4119.98 2798
4120.58 2852
4121.19 2835
4121.79 2828
4122.40 2847
4123.01 2829
4123.61 2806
4124.22 2878
4124.82 2730
4125.43 2800
4126.04 2873
4126.64 2722
4127.25 2642
4127.86 2741
4128.46 2801
4129.07 2804
4129.68 2702
4130.28 2807
4130.89 2776
4131.50 2925
4132.10 2962
4132.71 2963
4133.32 2982
4133.92 3042
4134.53 3044
4135.14 3220
4135.74 3246
4136.35 3362
4136.96 3540
4137.56 3531
4138.17 3538
4138.78 3653
4139.39 3648
4139.99 3732
4140.60 3764
4141.21 3707
4141.82 3580
4142.42 3534
4143.03 3606
4143.64 3684
4144.25 3500
4144.85 3346
4145.46 3319
4146.07 3208
4146.68 3197
4147.28 2999
4147.89 2873
4148.50 2824
4149.11 2851
4149.72 2695
4150.32 2692
4150.93 2679
4151.54 2680
4152.15 2615
4152.76 2582
4153.37 2599
4153.97 2697
4154.58 2688
4155.19 2596
4155.80 2568
4156.41 2558
4157.02 2532
4157.62 2753
4158.23 2680
4158.84 2692
4159.45 2752
4160.06 2645
4160.67 2661
4161.28 2673
4161.89 2763
4162.49 2945
4163.10 2977
4163.71 3020
4164.32 3055
4164.93 3078
4165.54 3153
4166.15 3138
4166.76 3137
4167.37 3046
4167.98 3041
4168.59 3085
4169.20 2932
4169.81 3053
4170.42 3065
4171.02 2980
4171.63 2996
4172.24 2942
4172.85 2866
4173.46 2957
4174.07 2869
4174.68 2909
4175.29 2997
4175.90 2916
4176.51 2997
4177.12 2908
4177.73 2880
4178.34 2912
4178.95 2794
4179.56 2741
4180.17 2838
4180.78 2781
4181.39 2852
4182.00 2813
4182.61 2784
4183.23 2714
4183.84 2654
4184.45 2641
4185.06 2785
4185.67 2864
4186.28 2788
4186.89 2757
4187.50 2670
4188.11 2838
4188.72 2942
4189.33 2895
4189.94 2922
4190.55 3007
4191.17 3166
4191.78 3200
4192.39 3272
4193.00 3354
4193.61 3560
4194.22 3563
4194.83 3642
4195.44 3633
4196.06 3622
4196.67 3548
4197.28 3515
4197.89 3515
4198.50 3374
4199.11 3152
4199.72 3118
4200.34 3108
4200.95 3070
4201.56 3011
4202.17 2839
4202.78 2818
4203.40 2925
4204.01 2990
4204.62 2958
4205.23 2897
4205.84 2857
4206.46 2886
4207.07 2858
4207.68 2968
4208.29 2738
4208.90 2857
4209.52 2865
4210.13 2957
4210.74 3024
4211.35 3027
4211.97 2940
4212.58 3026
4213.19 2957
4213.80 3036
4214.42 3127
4215.03 3240
4215.64 3270
4216.26 3339
4216.87 3439
4217.48 3555
4218.09 3672
4218.71 3796
4219.32 4022
4219.93 4320
4220.55 4545
4221.16 4778
4221.77 4985
4222.39 4989
4223.00 5061
4223.61 5032
4224.23 4946
4224.84 4859
4225.45 4836
4226.07 4860
4226.68 4851
4227.30 4768
4227.91 4901
4228.52 4869
4229.14 4984
4229.75 5003
4230.36 4700
4230.98 4597
4231.59 4820
4232.21 4866
4232.82 5150
4233.43 5395
4234.05 5814
4234.66 5816
4235.28 5762
4235.89 5844
4236.51 5818
4237.12 5552
4237.73 4987
4238.35 4673
4238.96 4436
4239.58 4295
4240.19 3969
4240.81 3771
4241.42 3618
4242.04 3514
4242.65 3492
4243.27 3507
4243.88 3472
4244.50 3425
4245.11 3314
4245.73 3405
4246.34 3409
4246.96 3525
4247.57 3452
4248.19 3525
4248.80 3508
4249.42 3516
4250.03 3476
4250.65 3536
4251.26 3533
4251.88 3342
4252.49 3260
4253.11 3220
4253.72 3326
4254.34 3337
4254.96 3194
4255.57 3194
4256.19 3144
4256.80 3145
4257.42 3228
4258.03 3054
4258.65 3016
4259.27 3074
4259.88 3113
4260.50 3067
4261.12 3130
4261.73 3023
4262.35 3115
4262.96 3132
4263.58 3124
4264.20 3195
4264.81 3208
4265.43 3267
4266.05 3316
4266.66 3307
4267.28 3378
4267.90 3282
4268.51 3123
4269.13 3269
4269.75 3232
4270.36 3231
4270.98 3215
4271.60 3197
4272.21 3184
4272.83 3101
4273.45 3163
4274.06 3129
4274.68 3195
4275.30 3248
4275.92 3167
4276.53 3173
4277.15 3210
4277.77 3224
4278.38 3131
4279.00 3139
4279.62 3076
4280.24 3083
4280.85 2880
4281.47 2855
4282.09 2846
4282.71 2844
4283.32 2742
4283.94 2726
4284.56 2847
4285.18 2911
4285.80 2859
4286.41 2892
4287.03 2728
4287.65 2865
4288.27 2843
4288.89 2809
4289.50 2836
4290.12 2863
4290.74 2898
4291.36 2818
4291.98 2838
4292.60 2846
4293.21 2815
4293.83 2773
4294.45 2823
4295.07 2819
4295.69 2781
4296.31 2793
4296.93 2767
4297.54 2810
4298.16 2910
4298.78 2849
4299.40 2928
4300.02 2865
4300.64 2857
4301.26 2820
4301.88 2782
4302.50 2794
4303.12 2874
4303.73 2876
4304.35 2871
4304.97 2867
4305.59 2858
4306.21 2816
4306.83 2985
4307.45 2888
4308.07 2997
4308.69 2869
4309.31 2907
4309.93 3002
4310.55 2934
4311.17 2992
4311.79 2943
4312.41 2900
4313.03 2948
4313.65 2973
4314.27 2977
4314.89 2995
4315.51 3052
4316.13 2877
4316.75 2985
4317.37 2900
4317.99 2973
4318.61 3008
4319.23 3037
4319.85 3234
4320.47 3291
4321.09 3439
4321.71 3611
4322.33 3662
4322.95 3605
4323.57 3702
4324.19 3845
4324.81 3871
4325.43 3864
4326.05 3727
4326.68 3688
4327.30 3643
4327.92 3536
4328.54 3458
4329.16 3505
4329.78 3504
4330.40 3346
4331.02 3238
4331.64 3076
4332.26 3231
4332.89 3271
4333.51 3371
4334.13 3451
4334.75 3582
4335.37 3696
4335.99 3854
4336.61 4064
4337.24 4397
4337.86 4373
4338.48 4504
4339.10 4598
4339.72 4490
4340.34 4366
4340.97 4239
4341.59 4260
4342.21 4445
4342.83 4548
4343.45 4962
4344.08 5528
4344.70 6134
4345.32 6597
4345.94 7226
4346.57 7560
4347.19 7633
4347.81 7515
4348.43 7212
4349.05 6644
4349.68 6080
4350.30 5547
4350.92 4861
4351.54 4511
4352.17 4138
4352.79 3997
4353.41 3765
4354.04 3602
4354.66 3567
4355.28 3576
4355.90 3510
4356.53 3378
4357.15 3387
4357.77 3353
4358.40 3549
4359.02 3432
4359.64 3387
4360.27 3421
4360.89 3462
4361.51 3461
4362.14 3360
4362.76 3301
4363.38 3266
4364.01 3303
4364.63 3159
4365.25 3177
4365.88 3096
4366.50 3102
4367.12 3122
4367.75 3058
4368.37 2978
4369.00 2924
4369.62 2835
4370.24 2891
4370.87 2824
4371.49 2810
4372.12 2807
4372.74 2712
4373.36 2719
4373.99 2843
4374.61 2787
4375.24 2877
4375.86 2896
4376.49 2921
4377.11 3041
4377.73 3046
4378.36 3201
4378.98 3261
4379.61 3333
4380.23 3229
4380.86 3124
4381.48 3227
4382.11 3229
4382.73 3130
4383.36 2915
4383.98 2908
4384.61 2894
4385.23 2838
4385.86 2885
4386.48 2871
4387.11 2828
4387.73 2726
4388.36 2696
4388.98 2715
4389.61 2752
4390.23 2766
4390.86 2774
4391.48 2769
4392.11 2798
4392.74 2870
4393.36 2924
4393.99 2819
4394.61 2942
4395.24 2962
4395.86 2937
4396.49 2859
4397.12 2950
4397.74 2840
4398.37 2865
4398.99 2843
4399.62 2865
4400.25 2843
4400.87 2876
4401.50 2764
4402.12 2738
4402.75 2871
4403.38 2768
4404.00 2848
4404.63 2918
4405.26 2980
4405.88 3044
4406.51 3153
4407.14 3082
4407.76 3101
4408.39 3067
4409.02 3133
4409.64 2964
4410.27 2992
4410.90 3001
4411.52 2934
4412.15 2912
4412.78 2903
4413.40 2775
4414.03 2748
4414.66 2757
4415.29 2838
4415.91 2864
4416.54 2803
4417.17 2766
4417.79 2749
4418.42 2760
4419.05 2796
4419.68 2696
4420.30 2638
4420.93 2595
4421.56 2534
4422.19 2538
4422.81 2541
4423.44 2587
4424.07 2457
4424.70 2467
4425.33 2510
4425.95 2330
4426.58 2339
4427.21 2328
4427.84 2384
4428.47 2439
4429.09 2427
4429.72 2404
4430.35 2436
4430.98 2498
4431.61 2576
4432.23 2590
4432.86 2547
4433.49 2594
4434.12 2560
4434.75 2567
4435.38 2605
4436.01 2554
4436.63 2695
4437.26 2584
4437.89 2570
4438.52 2699
4439.15 2538
4439.78 2502
4440.41 2487
4441.04 2522
4441.67 2503
4442.29 2535
4442.92 2484
4443.55 2605
4444.18 2559
4444.81 2644
4445.44 2691
4446.07 2697
4446.70 2823
4447.33 2864
4447.96 2879
4448.59 2826
4449.22 2825
4449.85 2772
4450.48 2851
4451.11 2818
4451.74 2802
4452.37 2679
4453.00 2807
4453.63 2734
4454.26 2809
4454.89 2727
4455.52 2689
4456.15 2675
4456.78 2678
4457.41 2764
4458.04 2745
4458.67 2592
4459.30 2473
4459.93 2431
4460.56 2373
4461.19 2383
4461.82 2356
4462.45 2431
4463.08 2445
4463.71 2370
4464.34 2331
4464.97 2396
4465.60 2331
4466.23 2384
4466.86 2319
4467.49 2418
4468.12 2386
4468.76 2380
4469.39 2379
4470.02 2356
4470.65 2346
4471.28 2322
4471.91 2386
4472.54 2369
4473.17 2401
4473.80 2387
4474.44 2379
4475.07 2360
4475.70 2406
4476.33 2427
4476.96 2481
4477.59 2418
4478.22 2585
4478.86 2443
4479.49 2448
4480.12 2519
4480.75 2557
4481.38 2596
4482.02 2680
4482.65 2613
4483.28 2548
4483.91 2620
4484.54 2641
4485.18 2712
4485.81 2760
4486.44 2782
4487.07 2735
4487.70 2698
4488.34 2596
4488.97 2669
4489.60 2608
4490.23 2582
4490.87 2586
4491.50 2613
4492.13 2639
4492.76 2600
4493.40 2490
4494.03 2567
4494.66 2539
4495.30 2562
4495.93 2593
4496.56 2622
4497.19 2495
4497.83 2714
4498.46 2746
4499.09 2815
4499.73 2911
4500.36 2914
4500.99 2940
4501.63 3117
4502.26 3113
4502.89 3209
4503.53 3218
4504.16 3142
4504.79 3068
4505.43 2996
4506.06 2912
4506.69 2896
4507.33 2754
4507.96 2799
4508.59 2729
4509.23 2802
4509.86 2786
4510.50 2702
4511.13 2858
4511.76 2757
4512.40 2700
4513.03 2784
4513.67 2774
4514.30 2738
4514.93 2712
4515.57 2719
4516.20 2745
4516.84 2700
4517.47 2668
4518.11 2607
4518.74 2579
4519.37 2620
4520.01 2499
4520.64 2573
4521.28 2597
4521.91 2633
4522.55 2667
4523.18 2653
4523.82 2823
4524.45 2827
4525.09 2825
4525.72 2971
4526.36 3118
4526.99 3345
4527.63 3609
4528.26 4105
4528.90 4541
4529.53 4955
4530.17 5337
4530.80 5750
4531.44 5942
4532.07 5980
4532.71 6079
4533.34 5710
4533.98 5400
4534.62 5022
4535.25 4583
4535.89 4283
4536.52 3770
4537.16 3647
4537.79 3371
4538.43 3158
4539.07 3023
4539.70 2854
4540.34 2799
4540.97 2745
4541.61 2713
4542.25 2727
4542.88 2680
4543.52 2553
4544.15 2572
4544.79 2624
4545.43 2653
4546.06 2561
4546.70 2642
4547.34 2611
4547.97 2560
4548.61 2669
4549.25 2671
4549.88 2650
4550.52 2569
4551.16 2609
4551.79 2652
4552.43 2666
4553.07 2793
4553.70 2696
4554.34 2698
4554.98 2728
4555.61 2825
4556.25 2734
4556.89 2618
4557.53 2641
4558.16 2676
4558.80 2631
4559.44 2671
4560.07 2645
4560.71 2678
4561.35 2653
4561.99 2608
4562.62 2639
4563.26 2669
4563.90 2789
4564.54 2755
4565.18 2736
4565.81 2701
4566.45 2712
4567.09 2685
4567.73 2766
4568.36 2762
4569.00 2755
4569.64 2795
4570.28 2848
4570.92 2696
4571.55 2636
4572.19 2644
4572.83 2560
4573.47 2597
4574.11 2603
4574.75 2570
4575.38 2536
4576.02 2502
4576.66 2543
4577.30 2543
4577.94 2557
4578.58 2626
4579.22 2685
4579.85 2609
4580.49 2621
4581.13 2566
4581.77 2703
4582.41 2737
4583.05 2636
4583.69 2700
4584.33 2685
4584.97 2703
4585.61 2613
4586.24 2692
4586.88 2660
4587.52 2714
4588.16 2755
4588.80 2849
4589.44 3007
4590.08 3034
4590.72 3065
4591.36 3016
4592.00 3111
4592.64 3208
4593.28 3221
4593.92 3007
4594.56 2867
4595.20 2890
4595.84 2713
4596.48 2589
4597.12 2619
4597.76 2613
4598.40 2641
4599.04 2534
4599.68 2556
4600.32 2683
4600.96 2561
4601.60 2556
4602.24 2672
4602.88 2776
4603.52 2688
4604.16 2734
4604.80 2775
4605.44 2799
4606.08 2883
4606.72 2808
4607.36 2819
4608.00 2868
4608.64 2851
4609.28 2860
4609.93 2829
4610.57 2819
4611.21 2817
4611.85 2797
4612.49 2755
4613.13 2763
4613.77 2614
4614.41 2547
4615.05 2593
4615.69 2553
4616.34 2533
4616.98 2544
4617.62 2609
4618.26 2425
4618.90 2438
4619.54 2493
4620.18 2538
4620.83 2476
4621.47 2496
4622.11 2542
4622.75 2458
4623.39 2452
4624.03 2502
4624.68 2451
4625.32 2486
4625.96 2496
4626.60 2527
4627.24 2516
4627.89 2484
4628.53 2483
4629.17 2473
4629.81 2500
4630.45 2679
4631.10 2668
4631.74 2637
4632.38 2710
4633.02 2711
4633.67 2770
4634.31 2794
4634.95 2886
4635.59 3008
4636.24 2877
4636.88 3021
4637.52 3092
4638.17 3046
4638.81 3064
4639.45 3023
4640.09 3108
4640.74 3067
4641.38 2997
4642.02 2897
4642.67 2740
4643.31 2701
4643.95 2759
4644.60 2729
4645.24 2709
4645.88 2729
4646.53 2761
4647.17 2846
4647.81 2860
4648.46 3005
4649.10 3249
4649.74 3385
4650.39 3692
4651.03 3934
4651.67 4098
4652.32 4314
4652.96 4204
4653.61 4142
4654.25 3991
4654.89 3848
4655.54 3764
4656.18 3522
4656.83 3328
4657.47 3105
4658.11 2981
4658.76 2923
4659.40 2815
4660.05 2785
4660.69 2650
4661.33 2679
4661.98 2621
4662.62 2582
4663.27 2597
4663.91 2528
4664.56 2583
4665.20 2546
4665.85 2411
4666.49 2401
4667.14 2456
4667.78 2545
4668.43 2578
4669.07 2437
4669.72 2354
4670.36 2356
4671.01 2431
4671.65 2413
4672.30 2419
4672.94 2491
4673.59 2549
4674.23 2569
4674.88 2580
4675.52 2619
4676.17 2617
4676.81 2532
4677.46 2524
4678.10 2603
4678.75 2682
4679.40 2590
4680.04 2605
4680.69 2595
4681.33 2556
4681.98 2611
4682.62 2665
4683.27 2620
4683.92 2655
4684.56 2701
4685.21 2586
4685.85 2563
4686.50 2596
4687.15 2675
4687.79 2563
4688.44 2601
4689.09 2602
4689.73 2599
4690.38 2568
4691.02 2465
4691.67 2476
4692.32 2499
4692.96 2476
4693.61 2485
4694.26 2578
4694.90 2616
4695.55 2571
4696.20 2612
4696.84 2673
4697.49 2751
4698.14 2931
4698.78 2960
4699.43 2925
4700.08 2835
4700.73 2882
4701.37 2885
4702.02 2792
4702.67 2690
4703.31 2791
4703.96 2555
4704.61 2547
4705.26 2572
4705.90 2510
4706.55 2634
4707.20 2622
4707.85 2696
4708.49 2665
4709.14 2669
4709.79 2672
4710.44 2653
4711.09 2581
4711.73 2588
4712.38 2659
4713.03 2655
4713.68 2535
4714.33 2425
4714.97 2531
4715.62 2573
4716.27 2510
4716.92 2515
4717.57 2589
4718.21 2575
4718.86 2670
4719.51 2725
4720.16 2820
4720.81 2775
4721.46 2746
4722.11 2756
4722.75 2830
4723.40 2874
4724.05 2858
4724.70 2824
4725.35 2824
4726.00 2909
4726.65 3009
4727.30 3014
4727.94 2876
4728.59 2905
4729.24 2876
4729.89 2744
4730.54 2650
4731.19 2591
4731.84 2505
4732.49 2562
4733.14 2587
4733.79 2522
4734.44 2502
4735.09 2447
4735.74 2476
4736.38 2558
4737.03 2570
4737.68 2590
4738.33 2619
4738.98 2634
4739.63 2590
4740.28 2556
4740.93 2524
4741.58 2595
4742.23 2562
4742.88 2536
4743.53 2586
4744.18 2623
4744.83 2612
4745.48 2674
4746.13 2667
4746.78 2806
4747.43 2931
4748.08 2930
4748.73 2939
4749.39 3042
4750.04 3057
4750.69 3180
4751.34 3278
4751.99 3365
4752.64 3361
4753.29 3314
4753.94 3343
4754.59 3304
4755.24 3131
4755.89 2995
4756.54 2978
4757.19 2882
4757.84 2763
4758.50 2664
4759.15 2781
4759.80 2762
4760.45 2697
4761.10 2742
4761.75 2765
4762.40 2757
4763.05 2735
4763.71 2913
4764.36 2993
4765.01 3047
4765.66 3224
4766.31 3373
4766.96 3354
4767.62 3364
4768.27 3405
4768.92 3374
4769.57 3324
4770.22 3117
4770.87 2863
4771.53 2684
4772.18 2794
4772.83 2720
4773.48 2693
4774.13 2661
4774.79 2695
4775.44 2645
4776.09 2612
4776.74 2709
4777.40 2833
4778.05 2766
4778.70 2754
4779.35 2812
4780.01 2880
4780.66 2927
4781.31 2841
4781.96 2922
4782.62 2802
4783.27 2719
4783.92 2737
4784.57 2696
4785.23 2588
4785.88 2639
4786.53 2518
4787.19 2581
4787.84 2626
4788.49 2635
4789.15 2700
4789.80 2706
4790.45 2675
4791.11 2659
4791.76 2634
4792.41 2636
4793.07 2687
4793.72 2642
4794.37 2678
4795.03 2712
4795.68 2717
4796.33 2586
4796.99 2544
4797.64 2503
4798.29 2597
4798.95 2592
4799.60 2533
4800.26 2463
4800.91 2446
4801.56 2508
4802.22 2504
4802.87 2608
4803.53 2587
4804.18 2596
4804.83 2615
4805.49 2783
4806.14 2612
4806.80 2561
4807.45 2566
4808.11 2466
4808.76 2553
4809.42 2538
4810.07 2571
4810.72 2504
4811.38 2510
4812.03 2518
4812.69 2543
4813.34 2489
4814.00 2567
4814.65 2640
4815.31 2645
4815.96 2618
4816.62 2696
4817.27 2742
4817.93 2790
4818.58 2842
4819.24 2977
4819.89 2988
4820.55 3024
4821.20 3056
4821.86 3032
4822.52 2976
4823.17 3072
4823.83 3202
4824.48 3221
4825.14 3276
4825.79 3361
4826.45 3323
4827.10 3238
4827.76 3201
4828.42 3122
4829.07 3138
4829.73 3139
4830.38 3188
4831.04 3166
4831.70 3240
4832.35 3263
4833.01 3319
4833.66 3510
4834.32 3692
4834.98 3724
4835.63 4040
4836.29 4249
4836.95 4326
4837.60 4195
4838.26 4241
4838.92 4207
4839.57 4112
4840.23 4125
4840.89 4044
4841.54 3839
4842.20 3713
4842.86 3725
4843.51 3697
4844.17 3607
4844.83 3578
4845.48 3529
4846.14 3528
4846.80 3567
4847.45 3545
4848.11 3743
4848.77 3822
4849.43 3839
4850.08 3866
4850.74 4021
4851.40 3974
4852.06 4022
4852.71 3800
4853.37 3795
4854.03 3807
4854.69 3841
4855.34 4130
4856.00 4215
4856.66 4343
4857.32 4463
4857.97 4505
4858.63 4593
4859.29 4610
4859.95 4543
4860.61 4449
4861.26 4359
4861.92 4200
4862.58 4179
4863.24 4066
4863.90 4065
4864.55 4000
4865.21 4005
4865.87 4160
4866.53 3996
4867.19 4212
4867.85 4080
4868.51 4042
4869.16 4014
4869.82 3836
4870.48 3823
4871.14 3681
4871.80 3759
4872.46 3697
4873.12 3690
4873.78 3662
4874.43 3709
4875.09 3601
4875.75 3475
4876.41 3425
4877.07 3593
4877.73 3500
4878.39 3509
4879.05 3572
4879.71 3654
4880.37 3413
4881.03 3265
4881.69 3251
4882.34 3164
4883.00 3191
4883.66 3246
4884.32 3135
4884.98 3107
4885.64 3140
4886.30 3079
4886.96 3147
4887.62 3196
4888.28 3348
4888.94 3390
4889.60 3425
4890.26 3584
4890.92 3621
4891.58 3569
4892.24 3546
4892.90 3537
4893.56 3456
4894.22 3391
4894.88 3256
4895.54 3261
4896.20 3115
4896.86 3145
4897.52 3082
4898.19 3068
4898.85 3247
4899.51 3207
4900.17 3151
4900.83 3179
4901.49 3169
4902.15 3111
4902.81 3010
4903.47 2919
4904.13 2891
4904.79 2785
4905.45 2812
4906.12 2842
4906.78 2799
4907.44 2829
4908.10 2859
4908.76 2774
4909.42 2741
4910.08 2721
4910.74 2666
4911.41 2598
4912.07 2562
4912.73 2536
4913.39 2596
4914.05 2616
4914.71 2614
4915.38 2485
4916.04 2529
4916.70 2563
4917.36 2448
4918.02 2489
4918.68 2521
4919.35 2457
4920.01 2380
4920.67 2527
4921.33 2500
4921.99 2503
4922.66 2487
4923.32 2443
4923.98 2514
4924.64 2473
4925.31 2484
4925.97 2458
4926.63 2537
4927.29 2618
4927.96 2602
4928.62 2574
4929.28 2616
4929.94 2614
4930.61 2607
4931.27 2557
4931.93 2572
4932.59 2570
4933.26 2615
4933.92 2513
4934.58 2476
4935.25 2612
4935.91 2540
4936.57 2544
4937.24 2492
4937.90 2580
4938.56 2561
4939.23 2518
4939.89 2497
4940.55 2531
4941.22 2532
4941.88 2514
4942.54 2466
4943.21 2527
4943.87 2515
4944.53 2466
4945.20 2441
4945.86 2477
4946.52 2357
4947.19 2365
4947.85 2356
4948.52 2333
4949.18 2380
4949.84 2493
4950.51 2291
4951.17 2312
4951.84 2357
4952.50 2315
4953.17 2266
4953.83 2310
4954.49 2345
4955.16 2354
4955.82 2315
4956.49 2285
4957.15 2251
4957.82 2348
4958.48 2361
4959.15 2336
4959.81 2346
4960.47 2307
4961.14 2363
4961.80 2444
4962.47 2541
4963.13 2532
4963.80 2623
4964.46 2655
4965.13 2713
4965.79 2643
4966.46 2655
4967.12 2629
4967.79 2550
4968.45 2457
4969.12 2490
4969.79 2447
4970.45 2470
4971.12 2468
4971.78 2483
4972.45 2400
4973.11 2404
4973.78 2395
4974.44 2449
4975.11 2419
4975.78 2524
4976.44 2489
4977.11 2485
4977.77 2414
4978.44 2380
4979.11 2426
4979.77 2470
4980.44 2432
4981.10 2343
4981.77 2521
4982.44 2471
4983.10 2451
4983.77 2483
4984.43 2495
4985.10 2551
4985.77 2495
4986.43 2433
4987.10 2477
4987.77 2408
4988.43 2416
4989.10 2438
4989.77 2359
4990.43 2436
4991.10 2587
4991.77 2531
4992.43 2430
4993.10 2278
4993.77 2230
4994.43 2266
4995.10 2298
4995.77 2211
4996.44 2314
4997.10 2265
4997.77 2288
4998.44 2240
4999.10 2239
4999.77 2314
5000.44 2274
5001.11 2239
5001.77 2244
5002.44 2249
5003.11 2383
5003.78 2358
5004.44 2288
5005.11 2326
5005.78 2417
5006.45 2430
5007.12 2419
5007.78 2511
5008.45 2514
5009.12 2497
5009.79 2510
5010.46 2564
5011.12 2527
5011.79 2480
5012.46 2413
5013.13 2507
5013.80 2459
5014.47 2456
5015.13 2541
5015.80 2511
5016.47 2585
5017.14 2734
5017.81 2809
5018.48 2829
5019.14 2979
5019.81 3311
5020.48 3688
5021.15 3909
5021.82 4161
5022.49 4496
5023.16 4564
5023.83 4400
5024.50 4297
5025.16 4269
5025.83 3944
5026.50 3752
5027.17 3439
5027.84 3138
5028.51 2904
5029.18 2825
5029.85 2720
5030.52 2552
5031.19 2448
5031.86 2379
5032.53 2281
5033.20 2333
5033.87 2318
5034.54 2329
5035.21 2347
5035.88 2371
5036.54 2346
5037.21 2311
5037.88 2365
5038.55 2303
5039.22 2269
5039.89 2292
5040.56 2240
5041.23 2201
5041.90 2175
5042.58 2230
5043.25 2315
5043.92 2255
5044.59 2356
5045.26 2362
5045.93 2252
5046.60 2281
5047.27 2310
5047.94 2268
5048.61 2275
5049.28 2321
5049.95 2279
5050.62 2313
5051.29 2284
5051.96 2245
5052.63 2254
5053.30 2266
5053.98 2240
5054.65 2224
5055.32 2331
5055.99 2295
5056.66 2208
5057.33 2222
5058.00 2254
5058.67 2257
5059.34 2257
5060.02 2271
5060.69 2327
5061.36 2302
5062.03 2285
5062.70 2243
5063.37 2303
5064.04 2258
5064.72 2274
5065.39 2289
5066.06 2238
5066.73 2288
5067.40 2275
5068.08 2287
5068.75 2215
5069.42 2217
5070.09 2213
5070.76 2275
5071.44 2234
5072.11 2130
5072.78 2110
5073.45 2210
5074.12 2273
5074.80 2274
5075.47 2235
5076.14 2391
5076.81 2305
5077.49 2244
5078.16 2336
5078.83 2455
5079.50 2564
5080.18 2457
5080.85 2398
5081.52 2398
5082.20 2435
5082.87 2443
5083.54 2368
5084.21 2400
5084.89 2459
5085.56 2308
5086.23 2399
5086.91 2445
5087.58 2551
5088.25 2629
5088.93 2687
5089.60 2716
5090.27 2705
5090.95 2837
5091.62 2830
5092.29 2947
5092.97 2853
5093.64 2732
5094.31 2729
5094.99 2682
5095.66 2595
5096.34 2484
5097.01 2514
5097.68 2456
5098.36 2345
5099.03 2366
5099.70 2380
5100.38 2343
5101.05 2344
5101.73 2520
5102.40 2420
5103.08 2527
5103.75 2585
5104.42 2434
5105.10 2468
5105.77 2564
5106.45 2602
5107.12 2445
5107.80 2424
5108.47 2413
5109.15 2401
5109.82 2409
5110.49 2289
5111.17 2319
5111.84 2348
5112.52 2307
5113.19 2190
5113.87 2136
5114.54 2277
5115.22 2328
5115.89 2365
5116.57 2453
5117.24 2431
5117.92 2446
5118.59 2544
5119.27 2599
5119.94 2595
5120.62 2618
5121.30 2604
5121.97 2539
5122.65 2482
5123.32 2457
5124.00 2471
5124.67 2316
5125.35 2234
5126.02 2240
5126.70 2259
5127.38 2312
5128.05 2380
5128.73 2273
5129.40 2295
5130.08 2321
5130.76 2369
5131.43 2485
5132.11 2426
5132.78 2367
5133.46 2357
5134.14 2361
5134.81 2393
5135.49 2376
5136.17 2373
5136.84 2405
5137.52 2394
5138.20 2413
5138.87 2368
5139.55 2310
5140.22 2438
5140.90 2294
5141.58 2342
5142.26 2236
5142.93 2138
5143.61 2229
5144.29 2261
5144.96 2224
5145.64 2116
5146.32 2188
5146.99 2186
5147.67 2103
5148.35 2143
5149.03 2126
5149.70 2176
5150.38 2160
5151.06 2209
5151.73 2165
5152.41 2141
5153.09 2215
5153.77 2169
5154.44 2139
5155.12 2120
5155.80 2075
5156.48 2152
5157.16 2155
5157.83 2123
5158.51 2108
5159.19 2009
5159.87 2065
5160.55 2046
5161.22 2024
5161.90 2124
5162.58 2159
5163.26 2080
5163.94 2172
5164.61 2235
5165.29 2309
5165.97 2295
5166.65 2300
5167.33 2381
5168.01 2255
5168.68 2298
5169.36 2337
5170.04 2316
5170.72 2278
5171.40 2181
5172.08 2182
5172.76 2135
5173.44 2127
5174.11 2079
5174.79 2119
5175.47 2166
5176.15 2121
5176.83 2143
5177.51 2239
5178.19 2222
5178.87 2262
5179.55 2304
5180.23 2230
5180.91 2273
5181.58 2241
5182.26 2267
5182.94 2202
5183.62 2101
5184.30 2008
5184.98 2057
5185.66 2112
5186.34 2128
5187.02 2019
5187.70 1984
5188.38 2060
5189.06 2043
5189.74 2068
5190.42 2056
5191.10 2057
5191.78 2017
5192.46 2064
5193.14 2103
5193.82 1957
5194.50 1944
5195.18 2055
5195.86 1998
5196.54 2074
5197.22 1984
5197.90 2041
5198.58 2057
5199.26 2068
5199.94 2017
5200.63 1997
5201.31 1959
5201.99 2043
5202.67 2017
5203.35 2064
5204.03 2068
5204.71 2040
5205.39 2085
5206.07 2123
5206.75 2179
5207.43 2287
5208.11 2315
5208.80 2164
5209.48 2253
5210.16 2303
5210.84 2337
5211.52 2341
5212.20 2278
5212.88 2287
5213.57 2237
5214.25 2212
5214.93 2286
5215.61 2285
5216.29 2272
5216.97 2259
5217.66 2277
5218.34 2302
5219.02 2250
5219.70 2273
5220.38 2276
5221.06 2296
5221.75 2314
5222.43 2221
5223.11 2285
5223.79 2375
5224.47 2170
5225.16 2177
5225.84 2182
5226.52 2127
5227.20 2127
5227.89 2136
5228.57 2110
5229.25 2092
5229.93 2161
5230.62 2154
5231.30 2255
5231.98 2237
5232.66 2177
5233.35 2149
5234.03 2202
5234.71 2270
5235.40 2259
5236.08 2299
5236.76 2333
5237.44 2429
5238.13 2274
5238.81 2405
5239.49 2479
5240.18 2450
5240.86 2453
5241.54 2395
5242.23 2274
5242.91 2275
5243.59 2276
5244.28 2279
5244.96 2131
5245.64 2149
5246.33 2194
5247.01 2203
5247.70 2196
5248.38 2156
5249.06 2194
5249.75 2138
5250.43 2171
5251.11 2173
5251.80 2196
5252.48 2169
5253.17 2171
5253.85 2087
5254.53 2017
5255.22 2148
5255.90 2110
5256.59 2069
5257.27 2018
5257.96 2054
5258.64 2085
5259.32 2071
5260.01 2195
5260.69 2250
5261.38 2271
5262.06 2234
5262.75 2399
5263.43 2407
5264.12 2397
5264.80 2455
5265.49 2406
5266.17 2333
5266.86 2416
5267.54 2378
5268.23 2390
5268.91 2341
5269.60 2287
5270.28 2321
5270.97 2278
5271.65 2293
5272.34 2243
5273.02 2280
5273.71 2223
5274.39 2136
5275.08 2135
5275.76 2208
5276.45 2212
5277.14 2231
5277.82 2367
5278.51 2506
5279.19 2513
5279.88 2561
5280.56 2626
5281.25 2596
5281.94 2657
5282.62 2605
5283.31 2620
5283.99 2586
5284.68 2517
5285.37 2332
5286.05 2338
5286.74 2264
5287.43 2291
5288.11 2315
5288.80 2237
5289.48 2288
5290.17 2190
5290.86 2190
5291.54 2192
5292.23 2214
5292.92 2218
5293.60 2317
5294.29 2376
5294.98 2323
5295.66 2341
5296.35 2380
5297.04 2406
5297.72 2318
5298.41 2310
5299.10 2401
5299.79 2414
5300.47 2432
5301.16 2491
5301.85 2459
5302.53 2437
5303.22 2508
5303.91 2452
5304.60 2397
5305.28 2304
5305.97 2387
5306.66 2458
5307.35 2426
5308.03 2347
5308.72 2301
5309.41 2447
5310.10 2467
5310.78 2332
5311.47 2482
5312.16 2468
5312.85 2453
5313.54 2429
5314.22 2417
5314.91 2493
5315.60 2477
5316.29 2447
5316.98 2401
5317.66 2548
5318.35 2501
5319.04 2707
5319.73 2763
5320.42 2878
5321.11 2885
5321.80 2772
5322.48 2751
5323.17 2664
5323.86 2602
5324.55 2595
5325.24 2564
5325.93 2593
5326.62 2466
5327.30 2435
5327.99 2503
5328.68 2517
5329.37 2478
5330.06 2546
5330.75 2625
5331.44 2691
5332.13 2553
5332.82 2663
5333.51 2634
5334.20 2617
5334.88 2749
5335.57 2687
5336.26 2643
5336.95 2683
5337.64 2756
5338.33 2757
5339.02 2747
5339.71 2734
5340.40 2826
5341.09 2984
5341.78 2989
5342.47 2930
5343.16 3011
5343.85 3034
5344.54 3114
5345.23 3200
5345.92 3295
5346.61 3574
5347.30 3754
5347.99 3949
5348.68 4442
5349.37 4888
5350.06 5225
5350.75 5363
5351.44 5461
5352.13 5396
5352.82 5179
5353.51 4991
5354.20 4611
5354.90 4204
5355.59 3733
5356.28 3402
5356.97 3124
5357.66 2929
5358.35 2748
5359.04 2654
5359.73 2571
5360.42 2603
5361.11 2563
5361.80 2497
5362.49 2483
5363.19 2530
5363.88 2442
5364.57 2341
5365.26 2415
5365.95 2327
5366.64 2347
5367.33 2330
5368.03 2306
5368.72 2273
5369.41 2250
5370.10 2330
5370.79 2208
5371.48 2258
5372.18 2238
5372.87 2256
5373.56 2179
5374.25 2330
5374.94 2293
5375.63 2303
5376.33 2205
5377.02 2283
5377.71 2343
5378.40 2332
5379.10 2347
5379.79 2414
5380.48 2349
5381.17 2374
5381.86 2307
5382.56 2383
5383.25 2251
5383.94 2295
5384.63 2259
5385.33 2370
5386.02 2347
5386.71 2404
5387.40 2375
5388.10 2455
5388.79 2452
5389.48 2596
5390.18 2587
5390.87 2626
5391.56 2570
5392.26 2573
5392.95 2634
5393.64 2511
5394.33 2594
5395.03 2381
5395.72 2325
5396.41 2271
5397.11 2339
5397.80 2219
5398.49 2284
5399.19 2299
5399.88 2254
5400.58 2259
5401.27 2296
5401.96 2189
5402.66 2268
5403.35 2252
5404.04 2238
5404.74 2241
5405.43 2251
5406.13 2289
5406.82 2243
5407.51 2337
5408.21 2415
5408.90 2275
5409.60 2197
5410.29 2293
5410.98 2245
5411.68 2234
5412.37 2246
5413.07 2312
5413.76 2304
5414.46 2138
5415.15 2188
5415.84 2198
5416.54 2304
5417.23 2210
5417.93 2253
5418.62 2284
5419.32 2362
5420.01 2298
5420.71 2362
5421.40 2341
5422.10 2380
5422.79 2378
5423.49 2397
5424.18 2394
5424.88 2414
5425.57 2296
5426.27 2327
5426.96 2229
5427.66 2269
5428.35 2307
5429.05 2254
5429.74 2199
5430.44 2238
5431.14 2341
5431.83 2333
5432.53 2358
5433.22 2369
5433.92 2387
5434.61 2490
5435.31 2511
5436.01 2485
5436.70 2489
5437.40 2514
5438.09 2604
5438.79 2563
5439.49 2464
5440.18 2418
5440.88 2479
5441.57 2512
5442.27 2562
5442.97 2550
5443.66 2674
5444.36 2728
5445.06 2960
5445.75 2938
5446.45 3014
5447.15 3140
5447.84 3188
5448.54 3294
5449.24 3265
5449.93 3099
5450.63 3098
5451.33 3079
5452.02 2847
5452.72 2773
5453.42 2656
5454.11 2593
5454.81 2613
5455.51 2589
5456.20 2589
5456.90 2562
5457.60 2546
5458.30 2653
5458.99 2663
5459.69 2608
5460.39 2649
5461.09 2808
5461.78 2788
5462.48 2796
5463.18 2793
5463.88 2713
5464.57 2779
5465.27 2829
5465.97 2887
5466.67 2778
5467.36 2633
5468.06 2780
5468.76 2875
5469.46 2932
5470.16 2944
5470.85 2881
5471.55 2956
5472.25 3088
5472.95 3060
5473.65 3062
5474.35 3046
5475.04 3047
5475.74 3187
5476.44 3359
5477.14 3405
5477.84 3593
5478.54 3690
5479.23 3983
5479.93 4244
5480.63 4589
5481.33 4603
5482.03 4415
5482.73 4220
5483.43 4132
5484.13 3916
5484.83 3804
5485.52 3643
5486.22 3565
5486.92 3482
5487.62 3485
5488.32 3470
5489.02 3408
5489.72 3466
5490.42 3456
5491.12 3512
5491.82 3452
5492.52 3671
5493.22 3742
5493.92 3868
5494.62 3839
5495.31 3841
5496.01 4001
5496.71 4076
5497.41 4454
5498.11 4636
5498.81 5045
5499.51 5604
5500.21 6246
5500.91 6676
5501.61 6786
5502.31 6572
5503.01 6442
5503.71 5954
5504.41 5429
5505.11 4908
5505.81 4316
5506.51 4063
5507.22 3836
5507.92 3652
5508.62 3568
5509.32 3583
5510.02 3520
5510.72 3400
5511.42 3331
5512.12 3245
5512.82 3304
5513.52 3314
5514.22 3318
5514.92 3379
5515.62 3304
5516.32 3332
5517.03 3331
5517.73 3287
5518.43 3264
5519.13 3191
5519.83 3177
5520.53 3254
5521.23 3170
5521.93 3121
5522.63 3099
5523.34 3018
5524.04 2964
5524.74 2813
5525.44 2787
5526.14 2720
5526.84 2810
5527.55 2674
5528.25 2708
5528.95 2625
5529.65 2648
5530.35 2615
5531.05 2587
5531.76 2581
5532.46 2574
5533.16 2635
5533.86 2546
5534.56 2539
5535.27 2517
5535.97 2564
5536.67 2543
5537.37 2548
5538.08 2510
5538.78 2485
5539.48 2395
5540.18 2466
5540.89 2422
5541.59 2426
5542.29 2412
5542.99 2428
5543.70 2452
5544.40 2517
5545.10 2540
5545.80 2568
5546.51 2699
5547.21 2674
5547.91 2777
5548.62 2698
5549.32 2749
5550.02 2676
5550.73 2598
5551.43 2503
5552.13 2433
5552.84 2473
5553.54 2389
5554.24 2417
5554.95 2411
5555.65 2331
5556.35 2316
5557.06 2339
5557.76 2342
5558.46 2351
5559.17 2379
5559.87 2352
5560.57 2366
5561.28 2382
5561.98 2438
5562.69 2403
5563.39 2526
5564.09 2413
5564.80 2454
5565.50 2416
5566.21 2369
5566.91 2366
5567.61 2403
5568.32 2450
5569.02 2422
5569.73 2262
5570.43 2336
5571.14 2407
5571.84 2493
5572.54 2428
5573.25 2455
5573.95 2463
5574.66 2452
5575.36 2476
5576.07 2479
5576.77 2452
5577.48 2448
5578.18 2557
5578.89 2492
5579.59 2419
5580.30 2427
5581.00 2409
5581.71 2306
5582.41 2327
5583.12 2291
5583.82 2260
5584.53 2299
5585.23 2297
5585.94 2245
5586.64 2286
5587.35 2190
5588.06 2243
5588.76 2227
5589.47 2198
5590.17 2169
5590.88 2128
5591.58 2091
5592.29 2090
5592.99 2145
5593.70 2170
5594.41 2168
5595.11 2047
5595.82 2114
5596.52 2048
5597.23 2113
5597.94 2067
5598.64 2087
5599.35 2130
5600.06 2120
5600.76 2194
5601.47 2123
5602.17 2135
5602.88 2075
5603.59 2050
5604.29 2141
5605.00 2141
5605.71 2148
5606.41 2014
5607.12 2026
5607.83 2087
5608.53 2074
5609.24 2077
5609.95 2085
5610.65 2025
5611.36 1990
5612.07 2109
5612.78 2122
5613.48 2058
5614.19 2116
5614.90 2100
5615.60 2112
5616.31 2110
5617.02 2076
5617.73 2075
5618.43 2035
5619.14 2017
5619.85 2022
5620.56 2085
5621.26 2042
5621.97 2044
5622.68 1998
5623.39 1975
5624.09 1966
5624.80 2038
5625.51 2088
5626.22 2152
5626.93 2117
5627.63 2137
5628.34 2064
5629.05 2111
5629.76 2081
5630.47 2142
5631.17 2113
5631.88 2139
5632.59 2161
5633.30 2070
5634.01 2073
5634.72 2045
5635.42 2116
5636.13 2120
5636.84 2103
5637.55 2173
5638.26 2259
5638.97 2228
5639.68 2305
5640.39 2240
5641.09 2276
5641.80 2306
5642.51 2215
5643.22 2147
5643.93 2223
5644.64 2244
5645.35 2269
5646.06 2305
5646.77 2216
5647.48 2173
5648.19 2136
5648.89 2266
5649.60 2135
5650.31 2141
5651.02 2213
5651.73 2233
5652.44 2273
5653.15 2174
5653.86 2224
5654.57 2355
5655.28 2412
5655.99 2261
5656.70 2359
5657.41 2456
5658.12 2521
5658.83 2527
5659.54 2427
5660.25 2447
5660.96 2416
5661.67 2353
5662.38 2319
5663.09 2312
5663.80 2222
5664.51 2165
5665.22 2172
5665.93 2261
5666.64 2343
5667.35 2280
5668.06 2383
5668.77 2349
5669.48 2338
5670.19 2302
5670.91 2405
5671.62 2446
5672.33 2393
5673.04 2392
5673.75 2308
5674.46 2350
5675.17 2248
5675.88 2202
5676.59 2181
5677.30 2210
5678.01 2232
5678.73 2121
5679.44 2249
5680.15 2238
5680.86 2155
5681.57 2227
5682.28 2252
5682.99 2208
5683.71 2178
5684.42 2257
5685.13 2245
5685.84 2278
5686.55 2211
5687.26 2242
5687.98 2238
5688.69 2223
5689.40 2157
5690.11 2118
5690.82 2169
5691.54 2173
5692.25 2137
5692.96 2154
5693.67 2181
5694.38 2127
5695.10 2138
5695.81 2147
5696.52 2095
5697.23 2052
5697.95 2079
5698.66 2101
5699.37 2092
5700.08 2053
5700.80 2048
5701.51 2021
5702.22 2056
5702.93 2116
5703.65 2091
5704.36 2044
5705.07 2119
5705.78 2131
5706.50 2100
5707.21 2071
5707.92 2067
5708.64 2026
5709.35 2076
5710.06 2076
5710.78 2051
5711.49 2070
5712.20 2045
5712.92 2119
5713.63 2066
5714.34 2046
5715.06 2056
5715.77 2103
5716.48 2054
5717.20 2120
5717.91 2151
5718.62 2024
5719.34 2071
5720.05 2156
5720.77 2123
5721.48 2167
5722.19 2194
5722.91 2176
5723.62 2167
5724.33 2201
5725.05 2288
5725.76 2329
5726.48 2373
5727.19 2453
5727.91 2485
5728.62 2414
5729.33 2499
5730.05 2474
5730.76 2420
5731.48 2432
5732.19 2336
5732.91 2308
5733.62 2273
5734.34 2287
5735.05 2242
5735.77 2219
5736.48 2265
5737.20 2269
5737.91 2251
5738.63 2248
5739.34 2212
5740.06 2221
5740.77 2120
5741.49 2133
5742.20 2200
5742.92 2180
5743.63 2152
5744.35 2201
5745.06 2161
5745.78 2201
5746.49 2230
5747.21 2237
5747.92 2319
5748.64 2163
5749.35 2269
5750.07 2373
5750.79 2441
5751.50 2453
5752.22 2470
5752.93 2583
5753.65 2684
5754.36 2656
5755.08 2660
5755.80 2676
5756.51 2635
5757.23 2580
5757.95 2490
5758.66 2495
5759.38 2527
5760.09 2497
5760.81 2460
5761.53 2469
5762.24 2324
5762.96 2418
5763.68 2419
5764.39 2351
5765.11 2347
5765.83 2401
5766.54 2438
5767.26 2464
5767.98 2497
5768.69 2493
5769.41 2539
5770.13 2512
5770.84 2476
5771.56 2505
5772.28 2561
5772.99 2585
5773.71 2639
5774.43 2523
5775.15 2618
5775.86 2596
5776.58 2651
5777.30 2664
5778.01 2803
5778.73 2777
5779.45 2840
5780.17 2836
5780.88 2750
5781.60 2822
5782.32 2738
5783.04 2803
5783.76 2857
5784.47 2893
5785.19 2825
5785.91 2855
5786.63 2772
5787.34 2812
5788.06 2882
5788.78 2971
5789.50 3142
5790.22 3080
5790.94 3190
5791.65 3371
5792.37 3451
5793.09 3483
5793.81 3685
5794.53 3706
5795.25 3794
5795.96 4194
5796.68 4582
5797.40 5207
5798.12 5884
5798.84 6987
5799.56 8087
5800.28 9064
5800.99 9476
5801.71 9544
5802.43 9015
5803.15 7955
5803.87 7495
5804.59 6325
5805.31 5642
5806.03 5013
5806.75 4687
5807.47 4375
5808.18 4360
5808.90 4158
5809.62 4021
5810.34 4055
5811.06 4036
5811.78 3915
5812.50 3853
5813.22 3855
5813.94 3883
5814.66 3910
5815.38 3836
5816.10 3752
5816.82 3889
5817.54 3823
5818.26 3730
5818.98 3551
5819.70 3466
5820.42 3532
5821.14 3444
5821.86 3297
5822.58 3355
5823.30 3276
5824.02 3157
5824.74 3026
5825.46 3069
5826.18 3062
5826.90 2996
5827.62 2963
5828.34 2928
5829.06 2963
5829.78 2881
5830.50 2880
5831.22 2886
5831.95 2839
5832.67 2856
5833.39 2853
5834.11 2882
5834.83 2888
5835.55 2786
5836.27 2806
5836.99 2927
5837.71 2817
5838.43 2780
5839.15 2829
5839.88 2791
5840.60 2882
5841.32 2842
5842.04 2745
5842.76 2797
5843.48 2709
5844.20 2737
5844.93 2594
5845.65 2604
5846.37 2596
5847.09 2660
5847.81 2567
5848.53 2576
5849.26 2621
5849.98 2658
5850.70 2600
5851.42 2596
5852.14 2669
5852.87 2681
5853.59 2676
5854.31 2629
5855.03 2604
5855.75 2587
5856.48 2583
5857.20 2544
5857.92 2621
5858.64 2671
5859.37 2631
5860.09 2644
5860.81 2622
5861.53 2576
5862.26 2661
5862.98 2655
5863.70 2581
5864.42 2629
5865.15 2595
5865.87 2541
5866.59 2577
5867.31 2525
5868.04 2625
5868.76 2549
5869.48 2533
5870.21 2660
5870.93 2562
5871.65 2632
5872.38 2617
5873.10 2671
5873.82 2685
5874.55 2706
5875.27 2679
5875.99 2600
5876.72 2656
5877.44 2739
5878.16 2671
5878.89 2807
5879.61 2893
5880.33 2941
5881.06 2953
5881.78 2866
5882.51 2749
5883.23 2718
5883.95 2818
5884.68 2872
5885.40 2905
5886.13 2894
5886.85 2839
5887.57 2779
5888.30 2716
5889.02 2640
5889.75 2651
5890.47 2610
5891.20 2578
5891.92 2690
5892.64 2660
5893.37 2557
5894.09 2637
5894.82 2643
5895.54 2553
5896.27 2621
5896.99 2594
5897.72 2607
5898.44 2581
5899.17 2582
5899.89 2596
5900.62 2575
5901.34 2642
5902.07 2679
5902.79 2635
5903.52 2657
5904.24 2678
5904.97 2647
5905.69 2675
5906.42 2780
5907.14 2756
5907.87 2754
5908.59 2677
5909.32 2680
5910.04 2713
5910.77 2845
5911.50 2770
5912.22 2665
5912.95 2766
5913.67 2742
5914.40 2764
5915.12 2893
5915.85 2896
5916.58 2891
5917.30 2877
5918.03 2965
5918.75 2903
5919.48 2809
5920.21 2861
5920.93 2934
5921.66 2931
5922.39 2939
5923.11 2971
5923.84 2982
5924.56 3085
5925.29 3126
5926.02 3178
5926.74 3113
5927.47 3171
5928.20 3178
5928.92 3231
5929.65 3242
5930.38 3220
5931.10 3323
5931.83 3428
5932.56 3365
5933.28 3363
5934.01 3419
5934.74 3559
5935.47 3632
5936.19 3728
5936.92 3777
5937.65 3948
5938.37 4014
5939.10 3942
5939.83 3946
5940.56 3943
5941.28 4036
5942.01 4013
5942.74 4186
5943.47 4094
5944.19 4326
5944.92 4259
5945.65 4330
5946.38 4296
5947.11 4299
5947.83 4490
5948.56 4598
5949.29 4641
5950.02 4877
5950.74 4966
5951.47 5218
5952.20 5446
5952.93 5555
5953.66 5464
5954.39 5495
5955.11 5528
5955.84 5359
5956.57 5240
5957.30 5298
5958.03 5317
5958.76 5438
5959.48 5591
5960.21 5665
5960.94 5630
5961.67 5463
5962.40 5559
5963.13 5657
5963.86 5883
5964.59 6271
5965.31 6522
5966.04 7038
5966.77 7355
5967.50 7594
5968.23 7686
5968.96 7643
5969.69 7511
5970.42 7407
5971.15 7199
5971.88 6968
5972.61 6779
5973.34 6732
5974.06 6594
5974.79 6617
5975.52 6633
5976.25 6684
5976.98 6739
5977.71 6979
5978.44 7158
5979.17 7315
5979.90 7382
5980.63 7607
5981.36 7722
5982.09 7890
5982.82 7820
5983.55 7988
5984.28 8062
5985.01 7944
5985.74 7939
5986.47 7987
5987.20 8004
5987.93 7954
5988.66 8038
5989.39 7969
5990.12 7933
5990.85 7913
5991.58 8087
5992.32 8149
5993.05 8293
5993.78 8412
5994.51 8595
5995.24 8764
5995.97 8926
5996.70 9152
5997.43 9042
5998.16 9139
5998.89 9343
5999.62 8993
6000.35 8893
6001.09 8846
6001.82 8641
6002.55 8511
6003.28 8522
6004.01 8420
6004.74 8432
6005.47 8191
6006.20 8569
6006.94 8938
6007.67 9718
6008.40 10861
6009.13 12198
6009.86 14099
6010.59 16263
6011.33 19096
6012.06 21695
6012.79 23657
6013.52 25023
6014.25 25452
6014.98 25523
6015.72 24174
6016.45 22256
6017.18 20127
6017.91 17646
6018.64 15290
6019.38 13382
6020.11 11706
6020.84 10254
6021.57 9050
6022.31 8146
6023.04 7463
6023.77 6939
6024.50 6801
6025.24 6358
6025.97 6171
6026.70 5988
6027.43 5783
6028.17 5841
6028.90 5680
6029.63 5638
6030.37 5493
6031.10 5367
6031.83 5267
6032.56 5169
6033.30 5041
6034.03 5013
6034.76 5058
6035.50 4944
6036.23 5086
6036.96 5160
6037.70 5269
6038.43 5146
6039.16 5307
6039.90 5485
6040.63 5708
6041.36 5650
6042.10 5549
6042.83 5711
6043.56 5741
6044.30 5783
6045.03 5815
6045.77 5671
6046.50 5834
6047.23 5964
6047.97 6158
6048.70 6216
6049.44 6498
6050.17 6673
6050.90 6949
6051.64 7179
6052.37 7513
6053.11 7724
6053.84 7759
6054.57 7570
6055.31 7337
6056.04 7153
6056.78 6946
6057.51 6733
6058.25 6640
6058.98 6450
6059.72 6286
6060.45 6301
6061.19 6090
6061.92 6150
6062.66 6200
6063.39 6012
6064.13 6000
6064.86 5916
6065.60 5904
6066.33 5821
6067.07 5872
6067.80 5929
6068.54 5671
6069.27 5508
6070.01 5490
6070.74 5462
6071.48 5284
6072.21 5251
6072.95 5157
6073.68 5020
6074.42 5029
6075.15 4909
6075.89 4847
6076.63 4897
6077.36 4965
6078.10 4850
6078.83 4771
6079.57 4714
6080.30 4768
6081.04 4685
6081.78 4557
6082.51 4642
6083.25 4670
6083.98 4500
6084.72 4532
6085.46 4509
6086.19 4447
6086.93 4438
6087.67 4523
6088.40 4434
6089.14 4288
6089.88 4461
6090.61 4403
6091.35 4420
6092.09 4488
6092.82 4476
6093.56 4462
6094.30 4366
6095.03 4376
6095.77 4274
6096.51 4280
6097.24 4244
6097.98 4176
6098.72 4117
6099.45 4144
6100.19 4010
6100.93 4088
6101.67 4147
6102.40 4137
6103.14 4015
6103.88 3988
6104.61 4005
6105.35 4042
6106.09 4094
6106.83 4074
6107.56 4036
6108.30 4015
6109.04 3952
6109.78 3963
6110.51 4126
6111.25 4148
6111.99 4166
6112.73 4058
6113.47 4108
6114.20 4180
6114.94 4238
6115.68 4352
6116.42 4284
6117.16 4274
6117.89 4352
6118.63 4323
6119.37 4469
6120.11 4277
6120.85 4350
6121.59 4464
6122.32 4274
6123.06 4335
6123.80 4319
6124.54 4475
6125.28 4521
6126.02 4541
6126.76 4541
6127.49 4600
6128.23 4673
6128.97 4703
6129.71 4640
6130.45 4649
6131.19 4696
6131.93 4672
6132.67 4737
6133.41 4820
6134.15 4931
6134.88 4800
6135.62 4832
6136.36 4860
6137.10 4882
6137.84 4815
6138.58 4897
6139.32 4954
6140.06 4910
6140.80 5038
6141.54 5134
6142.28 5012
6143.02 5031
6143.76 5060
6144.50 5020
6145.24 5093
6145.98 5021
6146.72 5059
6147.46 5186
6148.20 5226
6148.94 5302
6149.68 5407
6150.42 5487
6151.16 5481
6151.90 5575
6152.64 5561
6153.38 5808
6154.12 5809
6154.86 5649
6155.60 5705
6156.34 5806
6157.08 5966
6157.82 6035
6158.56 6022
6159.30 6201
6160.04 6233
6160.78 6219
6161.52 6645
6162.27 6994
6163.01 7273
6163.75 7633
6164.49 8121
6165.23 8648
6165.97 9026
6166.71 9172
6167.45 9449
6168.19 9633
6168.94 9351
6169.68 9275
6170.42 9081
6171.16 8882
6171.90 8556
6172.64 8479
6173.38 8227
6174.13 8207
6174.87 7937
6175.61 7891
6176.35 7984
6177.09 7874
6177.83 7923
6178.58 8069
6179.32 8164
6180.06 8232
6180.80 8304
6181.54 8425
6182.28 8646
6183.03 8681
6183.77 8801
6184.51 8808
6185.25 8920
6186.00 8840
6186.74 8857
6187.48 9107
6188.22 9301
6188.97 9562
6189.71 9889
6190.45 10151
6191.19 10501
6191.94 10800
6192.68 11029
6193.42 11152
6194.16 11145
6194.91 11305
6195.65 11397
6196.39 11343
6197.13 11322
6197.88 11279
6198.62 11143
6199.36 11101
6200.11 11320
6200.85 11478
6201.59 11683
6202.34 12337
6203.08 13617
6203.82 15431
6204.57 18303
6205.31 22230
6206.05 27076
6206.80 32677
6207.54 38244
6208.28 42847
6209.03 45943
6209.77 47414
6210.52 47396
6211.26 46257
6212.00 43336
6212.75 39160
6213.49 33959
6214.23 28360
6214.98 23626
6215.72 19971
6216.47 16703
6217.21 14321
6217.95 12492
6218.70 11358
6219.44 10295
6220.19 9668
6220.93 9220
6221.68 9107
6222.42 8958
6223.17 9110
6223.91 9144
6224.65 9009
6225.40 9082
6226.14 8617
6226.89 8236
6227.63 7597
6228.38 7101
6229.12 6651
6229.87 6122
6230.61 5871
6231.36 5753
6232.10 5586
6232.85 5419
6233.59 5423
6234.34 5566
6235.08 5654
6235.83 5723
6236.57 5601
6237.32 5794
6238.06 5811
6238.81 5887
6239.56 5978
6240.30 5905
6241.05 5826
6241.79 5982
6242.54 6038
6243.28 6166
6244.03 6305
6244.77 6463
6245.52 6770
6246.27 7085
6247.01 7386
6247.76 7651
6248.50 8067
6249.25 8143
6250.00 8168
6250.74 8133
6251.49 7841
6252.23 7648
6252.98 7332
6253.73 7095
6254.47 7092
6255.22 6882
6255.97 6883
6256.71 6839
6257.46 6707
6258.21 6673
6258.95 6794
6259.70 6796
6260.45 6780
6261.19 6663
6261.94 6603
6262.69 6541
6263.43 6547
6264.18 6549
6264.93 6562
6265.67 6604
6266.42 6411
6267.17 6339
6267.92 6475
6268.66 6458
6269.41 6387
6270.16 6358
6270.90 6408
6271.65 6522
6272.40 6429
6273.15 6569
6273.89 6614
6274.64 6800
6275.39 6944
6276.14 7020
6276.89 7087
6277.63 7088
6278.38 7075
6279.13 6978
6279.88 6732
6280.62 6467
6281.37 6390
6282.12 6052
6282.87 5891
6283.62 5788
6284.36 5626
6285.11 5653
6285.86 5752
6286.61 5888
6287.36 5879
6288.11 6070
6288.85 6162
6289.60 6161
6290.35 6032
6291.10 5907
6291.85 5854
6292.60 5596
6293.35 5440
6294.09 5272
6294.84 5242
6295.59 5141
6296.34 4968
6297.09 4902
6297.84 5038
6298.59 4940
6299.34 4907
6300.09 4863
6300.83 4868
6301.58 4816
6302.33 4940
6303.08 4965
6303.83 4916
6304.58 4957
6305.33 4850
6306.08 4857
6306.83 4843
6307.58 4807
6308.33 4749
6309.08 4904
6309.83 4753
6310.58 4790
6311.33 4849
6312.08 4923
6312.83 4905
6313.58 4874
6314.33 4941
6315.08 5060
6315.83 5076
6316.58 4916
6317.33 4858
6318.08 4915
6318.83 4940
6319.58 4848
6320.33 4719
6321.08 4668
6321.83 4470
6322.58 4461
6323.33 4271
6324.08 4169
6324.83 4210
6325.58 4256
6326.33 4191
6327.08 4155
6327.83 4145
6328.58 4257
6329.33 4270
6330.08 4176
6330.84 4234
6331.59 4090
6332.34 3918
6333.09 3909
6333.84 3939
6334.59 3908
6335.34 3869
6336.09 3917
6336.84 3978
6337.60 4033
6338.35 4027
6339.10 3966
6339.85 3942
6340.60 3928
6341.35 3876
6342.10 3905
6342.86 3867
6343.61 3831
6344.36 3945
6345.11 3974
6345.86 3973
6346.61 4008
6347.37 4032
6348.12 4042
6348.87 4174
6349.62 4211
6350.37 4172
6351.13 4445
6351.88 4542
6352.63 4732
6353.38 4743
6354.14 4730
6354.89 4901
6355.64 4603
6356.39 4577
6357.14 4480
6357.90 4383
6358.65 4456
6359.40 4264
6360.16 4084
6360.91 4006
6361.66 4106
6362.41 3985
6363.17 3968
6363.92 4027
6364.67 3992
6365.42 4038
6366.18 3902
6366.93 3867
6367.68 3962
6368.44 3979
6369.19 3917
6369.94 3913
6370.70 3869
6371.45 3890
6372.20 3923
6372.96 3891
6373.71 3820
6374.46 3730
6375.22 3833
6375.97 3863
6376.72 3764
6377.48 3776
6378.23 3783
6378.99 3984
6379.74 4042
6380.49 3959
6381.25 3950
6382.00 3961
6382.75 3926
6383.51 3894
6384.26 3811
6385.02 3880
6385.77 3735
6386.53 3793
6387.28 3670
6388.03 3756
6388.79 3642
6389.54 3674
6390.30 3735
6391.05 3596
6391.81 3502
6392.56 3586
6393.31 3559
6394.07 3541
6394.82 3502
6395.58 3386
6396.33 3377
6397.09 3436
6397.84 3440
6398.60 3443
6399.35 3356
6400.11 3277
6400.86 3395
6401.62 3339
6402.37 3308
6403.13 3312
6403.88 3281
6404.64 3390
6405.39 3402
6406.15 3446
6406.90 3388
6407.66 3480
6408.42 3498
6409.17 3440
6409.93 3380
6410.68 3436
6411.44 3434
6412.19 3464
6412.95 3344
6413.71 3305
6414.46 3428
6415.22 3407
6415.97 3387
6416.73 3285
6417.48 3323
6418.24 3372
6419.00 3322
6419.75 3409
6420.51 3389
6421.27 3350
6422.02 3373
6422.78 3289
6423.53 3392
6424.29 3345
6425.05 3384
6425.80 3318
6426.56 3245
6427.32 3291
6428.07 3335
6428.83 3298
6429.59 3376
6430.34 3340
6431.10 3366
6431.86 3414
6432.61 3424
6433.37 3446
6434.13 3426
6434.89 3407
6435.64 3521
6436.40 3422
6437.16 3465
6437.91 3539
6438.67 3605
6439.43 3523
6440.19 3576
6440.94 3496
6441.70 3632
6442.46 3640
6443.22 3632
6443.97 3560
6444.73 3587
6445.49 3607
6446.25 3589
6447.00 3601
6447.76 3583
6448.52 3736
6449.28 3715
6450.04 3711
6450.79 3689
6451.55 3678
6452.31 3731
6453.07 3792
6453.83 3844
6454.58 3885
6455.34 3859
6456.10 3792
6456.86 3927
6457.62 3939
6458.38 3946
6459.13 3991
6459.89 4027
6460.65 4083
6461.41 3994
6462.17 4015
6462.93 4125
6463.69 4173
6464.44 4205
6465.20 4298
6465.96 4316
6466.72 4168
6467.48 4284
6468.24 4359
6469.00 4407
6469.76 4516
6470.52 4569
6471.28 4556
6472.03 4679
6472.79 4629
6473.55 4718
6474.31 4670
6475.07 4719
6475.83 4768
6476.59 4882
6477.35 4818
6478.11 4830
6478.87 4913
6479.63 4910
6480.39 5094
6481.15 5039
6481.91 5156
6482.67 5143
6483.43 5250
6484.19 5434
6484.95 5458
6485.71 5557
6486.47 5578
6487.23 5608
6487.99 5726
6488.75 5842
6489.51 5989
6490.27 6103
6491.03 6429
6491.79 6729
6492.55 6967
6493.31 7111
6494.07 7302
6494.83 7497
6495.59 7580
6496.35 7392
6497.11 7511
6497.87 7545
6498.64 7450
6499.40 7370
6500.16 7393
6500.92 7185
6501.68 7288
6502.44 7441
6503.20 7583
6503.96 7578
6504.72 7646
6505.48 7933
6506.25 8037
6507.01 8298
6507.77 8480
6508.53 8591
6509.29 9017
6510.05 9031
6510.81 8832
6511.57 9279
6512.34 9067
6513.10 9052
6513.86 8905
6514.62 8874
6515.38 8989
6516.15 9213
6516.91 9394
6517.67 9302
6518.43 9546
6519.19 9816
6519.95 10117
6520.72 10435
6521.48 10772
6522.24 10979
6523.00 11492
6523.77 12209
6524.53 12876
6525.29 13863
6526.05 15002
6526.81 15901
6527.58 16750
6528.34 17205
6529.10 17550
6529.86 17522
6530.63 17457
6531.39 17945
6532.15 18965
6532.92 20708
6533.68 23611
6534.44 26982
6535.20 30948
6535.97 34095
6536.73 36262
6537.49 36682
6538.26 35401
6539.02 32913
6539.78 29242
6540.55 25133
6541.31 21424
6542.07 18142
6542.84 15421
6543.60 13297
6544.36 11759
6545.13 10450
6545.89 9339
6546.65 8602
6547.42 8191
6548.18 7871
6548.94 7500
6549.71 7413
6550.47 7366
6551.24 7192
6552.00 7005
6552.76 6909
6553.53 6859
6554.29 6734
6555.06 6445
6555.82 6362
6556.58 6313
6557.35 6217
6558.11 6069
6558.88 6194
6559.64 6310
6560.41 6333
6561.17 6591
6561.93 6681
6562.70 7005
6563.46 7259
6564.23 7285
6564.99 7436
6565.76 7298
6566.52 7395
6567.29 7422
6568.05 7457
6568.82 7338
6569.58 7340
6570.35 7371
6571.11 7395
6571.88 7605
6572.64 7804
6573.41 8065
6574.17 8201
6574.94 8430
6575.70 8521
6576.47 8671
6577.23 8821
6578.00 8976
6578.76 8973
6579.53 9085
6580.29 9206
6581.06 9042
6581.83 9056
6582.59 8934
6583.36 8964
6584.12 8809
6584.89 8748
6585.65 8605
6586.42 8675
6587.19 8567
6587.95 8506
6588.72 8671
6589.48 8953
6590.25 9257
6591.02 9828
6591.78 10698
6592.55 11448
6593.32 12245
6594.08 13100
6594.85 13488
6595.61 13788
6596.38 13739
6597.15 13342
6597.91 12698
6598.68 11879
6599.45 10840
6600.21 9975
6600.98 9229
6601.75 8562
6602.51 8035
6603.28 7706
6604.05 7498
6604.82 7134
6605.58 6972
6606.35 6994
6607.12 6874
6607.88 6682
6608.65 6569
6609.42 6367
6610.19 6259
6610.95 6307
6611.72 6189
6612.49 6180
6613.25 5989
6614.02 5855
6614.79 5748
6615.56 5833
6616.32 5821
6617.09 5766
6617.86 5763
6618.63 5775
6619.40 5869
6620.16 5761
6620.93 5825
6621.70 5872
6622.47 5948
6623.24 5809
6624.00 5842
6624.77 5831
6625.54 5838
6626.31 5671
6627.08 5532
6627.84 5425
6628.61 5451
6629.38 5630
6630.15 5700
6630.92 5935
6631.69 6281
6632.46 6656
6633.22 6994
6633.99 7210
6634.76 7501
6635.53 7481
6636.30 7362
6637.07 7166
6637.84 6946
6638.61 6594
6639.37 6257
6640.14 5998
6640.91 5724
6641.68 5465
6642.45 5303
6643.22 5218
6643.99 5172
6644.76 5007
6645.53 4930
6646.30 4995
6647.07 4938
6647.84 5020
6648.61 5034
6649.37 4959
6650.14 5041
6650.91 5072
6651.68 5070
6652.45 5138
6653.22 5112
6653.99 5119
6654.76 5119
6655.53 5153
6656.30 5070
6657.07 5130
6657.84 5118
6658.61 5015
6659.38 4888
6660.15 4924
6660.92 4826
6661.69 4786
6662.46 4781
6663.23 4758
6664.00 4628
6664.77 4614
6665.55 4615
6666.32 4625
6667.09 4690
6667.86 4626
6668.63 4680
6669.40 4894
6670.17 4759
6670.94 4716
6671.71 4883
6672.48 4946
6673.25 4816
6674.02 4813
6674.79 4784
6675.57 4689
6676.34 4704
6677.11 4743
6677.88 4681
6678.65 4715
6679.42 4739
6680.19 4841
6680.96 4984
6681.74 5136
6682.51 5141
6683.28 5180
6684.05 5395
6684.82 5588
6685.59 5663
6686.37 5721
6687.14 5672
6687.91 5609
6688.68 5337
6689.45 5121
6690.22 4848
6691.00 4717
6691.77 4630
6692.54 4572
6693.31 4433
6694.08 4312
6694.86 4323
6695.63 4280
6696.40 4271
6697.17 4219
6697.95 4135
6698.72 4157
6699.49 4288
6700.26 4215
6701.04 4179
6701.81 4108
6702.58 4097
6703.35 4120
6704.13 4130
6704.90 4139
6705.67 4278
6706.44 4264
6707.22 4134
6707.99 4135
6708.76 4122
6709.54 4103
6710.31 4077
6711.08 4019
6711.86 3884
6712.63 3926
6713.40 3976
6714.17 3861
6714.95 3724
6715.72 3725
6716.50 3691
6717.27 3719
6718.04 3645
6718.82 3726
6719.59 3747
6720.36 3845
6721.14 3668
6721.91 3658
6722.68 3761
6723.46 3803
6724.23 3732
6725.01 3744
6725.78 3748
6726.55 3717
6727.33 3686
6728.10 3734
6728.88 3636
6729.65 3650
6730.42 3796
6731.20 3715
6731.97 3775
6732.75 3820
6733.52 3796
6734.30 3877
6735.07 3966
6735.84 3984
6736.62 3907
6737.39 3844
6738.17 3986
6738.94 3948
6739.72 3853
6740.49 3983
6741.27 3936
6742.04 3905
6742.82 4022
6743.59 4043
6744.37 4010
6745.14 4017
6745.92 4024
6746.69 4081
6747.47 4171
6748.24 4183
6749.02 4354
6749.79 4508
6750.57 4622
6751.34 4866
6752.12 4948
6752.90 5038
6753.67 5129
6754.45 5148
6755.22 5061
6756.00 4905
6756.77 4755
6757.55 4512
6758.33 4301
6759.10 4194
6759.88 3999
6760.65 3937
6761.43 3914
6762.20 3924
6762.98 3978
6763.76 3891
6764.53 3890
6765.31 3818
6766.09 3738
6766.86 3889
6767.64 3797
6768.41 3786
6769.19 3763
6769.97 3722
6770.74 3757
6771.52 3699
6772.30 3690
6773.07 3594
6773.85 3710
6774.63 3632
6775.40 3607
6776.18 3734
6776.96 3681
6777.74 3691
6778.51 3687
6779.29 3720
6780.07 3767
6780.84 3679
6781.62 3637
6782.40 3691
6783.17 3732
6783.95 3642
6784.73 3601
6785.51 3503
6786.28 3578
6787.06 3506
6787.84 3375
6788.62 3324
6789.39 3353
6790.17 3366
6790.95 3321
6791.73 3339
6792.51 3236
6793.28 3338
6794.06 3270
6794.84 3238
6795.62 3348
6796.39 3382
6797.17 3288
6797.95 3322
6798.73 3308
6799.51 3383
6800.29 3367
6801.06 3321
6801.84 3373
6802.62 3368
6803.40 3372
6804.18 3328
6804.96 3417
6805.73 3301
6806.51 3409
6807.29 3385
6808.07 3350
6808.85 3332
6809.63 3320
6810.41 3319
6811.18 3242
6811.96 3222
6812.74 3280
6813.52 3202
6814.30 3254
6815.08 3393
6815.86 3300
6816.64 3425
6817.42 3383
6818.20 3367
6818.98 3342
6819.76 3411
6820.53 3387
6821.31 3433
6822.09 3470
6822.87 3460
6823.65 3487
6824.43 3526
6825.21 3394
6825.99 3438
6826.77 3402
6827.55 3363
6828.33 3408
6829.11 3445
6829.89 3437
6830.67 3495
6831.45 3538
6832.23 3520
6833.01 3572
6833.79 3508
6834.57 3477
6835.35 3488
6836.13 3523
6836.91 3543
6837.69 3505
6838.47 3388
6839.25 3381
6840.03 3332
6840.81 3274
6841.59 3297
6842.37 3266
6843.16 3430
6843.94 3437
6844.72 3558
6845.50 3801
6846.28 4073
6847.06 4491
6847.84 5103
6848.62 5723
6849.40 6409
6850.18 7019
6850.96 7485
6851.75 7586
6852.53 7489
6853.31 7317
6854.09 6873
6854.87 6295
6855.65 5646
6856.43 5205
6857.22 4821
6858.00 4539
6858.78 4265
6859.56 3981
6860.34 3787
6861.12 3820
6861.90 3787
6862.69 3833
6863.47 3801
6864.25 3884
6865.03 4019
6865.81 3976
6866.60 4101
6867.38 4141
6868.16 4059
6868.94 4041
6869.72 4149
6870.51 4072
6871.29 3843
6872.07 3812
6872.85 3813
6873.64 3809
6874.42 3867
6875.20 3924
6875.98 3979
6876.77 4100
6877.55 4159
6878.33 4193
6879.11 4263
6879.90 4338
6880.68 4440
6881.46 4333
6882.25 4386
6883.03 4545
6883.81 4660
6884.59 4972
6885.38 5405
6886.16 5928
6886.94 6455
6887.73 7006
6888.51 7376
6889.29 7620
6890.08 7377
6890.86 6935
6891.64 6411
6892.43 5993
6893.21 5500
6893.99 5289
6894.78 5064
6895.56 4841
6896.35 4841
6897.13 4824
6897.91 4854
6898.70 4847
6899.48 4785
6900.26 4919
6901.05 4842
6901.83 5003
6902.62 4958
6903.40 4815
6904.18 4778
6904.97 4845
6905.75 4833
6906.54 4682
6907.32 4603
6908.11 4643
6908.89 4562
6909.67 4457
6910.46 4407
6911.24 4402
6912.03 4426
6912.81 4372
6913.60 4374
6914.38 4345
6915.17 4239
6915.95 4361
6916.74 4391
6917.52 4440
6918.31 4311
6919.09 4274
6919.88 4343
6920.66 4358
6921.45 4380
6922.23 4344
6923.02 4432
6923.80 4537
6924.59 4433
6925.37 4356
6926.16 4396
6926.94 4692
6927.73 4478
6928.51 4482
6929.30 4559
6930.09 4605
6930.87 4690
6931.66 4741
6932.44 4861
6933.23 4918
6934.01 5001
6934.80 5103
6935.59 5164
6936.37 4998
6937.16 5070
6937.94 5139
6938.73 5292
6939.52 5415
6940.30 5510
6941.09 5624
6941.88 5689
6942.66 5923
6943.45 6087
6944.23 6042
6945.02 5902
6945.81 6120
6946.59 6143
6947.38 6238
6948.17 6142
6948.95 6092
6949.74 6161
6950.53 6235
6951.31 6204
6952.10 6244
6952.89 6282
6953.67 6427
6954.46 6611
6955.25 6711
6956.04 6821
6956.82 6889
6957.61 6941
6958.40 7021
6959.18 7099
6959.97 7066
6960.76 6989
6961.55 6874
6962.33 6953
6963.12 6741
6963.91 6804
6964.70 6883
6965.48 7019
6966.27 7194
6967.06 7374
6967.85 7480
6968.63 7690
6969.42 7837
6970.21 7942
6971.00 7960
6971.79 8064
6972.57 8020
6973.36 7990
6974.15 8164
6974.94 8159
6975.73 8503
6976.52 8500
6977.30 8818
6978.09 9087
6978.88 9471
6979.67 9996
6980.46 11091
6981.25 12429
6982.03 13816
6982.82 15868
6983.61 18155
6984.40 20228
6985.19 22001
6985.98 23179
6986.77 23495
6987.55 22928
6988.34 21664
6989.13 19965
6989.92 17949
6990.71 16230
6991.50 14571
6992.29 13164
6993.08 12247
6993.87 11932
6994.66 12007
6995.45 12681
6996.24 13972
6997.02 15680
6997.81 17621
6998.60 19557
6999.39 21151
7000.18 22064
7000.97 22317
7001.76 21659
7002.55 20165
7003.34 18193
7004.13 16113
7004.92 14105
7005.71 12489
7006.50 10886
7007.29 9516
7008.08 8579
7008.87 8000
7009.66 7728
7010.45 7501
7011.24 7526
7012.03 7478
7012.82 7468
7013.61 7517
7014.40 7387
7015.19 7194
7015.98 6959
7016.77 6607
7017.56 6190
7018.35 5808
7019.15 5662
7019.94 5665
7020.73 5333
7021.52 5329
7022.31 5311
7023.10 5409
7023.89 5567
7024.68 5467
7025.47 5447
7026.26 5667
7027.05 5674
7027.85 5715
7028.64 5641
7029.43 5543
7030.22 5379
7031.01 5315
7031.80 5251
7032.59 5148
7033.38 4971
7034.18 5093
7034.97 5060
7035.76 5036
7036.55 5080
7037.34 5105
7038.13 5286
7038.93 5184
7039.72 5227
7040.51 5373
7041.30 5339
7042.09 5431
7042.89 5328
7043.68 5221
7044.47 5260
7045.26 5272
7046.05 5358
7046.85 5337
7047.64 5423
7048.43 5633
7049.22 5914
7050.01 6155
7050.81 6132
7051.60 6233
7052.39 6090
7053.18 6086
7053.98 5921
7054.77 5622
7055.56 5463
7056.36 5291
7057.15 5076
7057.94 5007
7058.73 5012
7059.53 4765
7060.32 4843
7061.11 4771
7061.91 4824
7062.70 4818
7063.49 4871
7064.29 4752
7065.08 4815
7065.87 4848
7066.66 4738
7067.46 4778
7068.25 4639
7069.04 4689
7069.84 4669
7070.63 4671
7071.43 4588
7072.22 4592
7073.01 4534
7073.81 4505
7074.60 4386
7075.39 4403
7076.19 4399
7076.98 4454
7077.78 4373
7078.57 4301
7079.36 4241
7080.16 4150
7080.95 4197
7081.75 4339
7082.54 4301
7083.33 4357
7084.13 4336
7084.92 4486
7085.72 4775
7086.51 4852
7087.31 4938
7088.10 5082
7088.90 5204
7089.69 5242
7090.48 4929
7091.28 4716
7092.07 4453
7092.87 4266
7093.66 4040
7094.46 3941
7095.25 3856
7096.05 3813
7096.84 3656
7097.64 3505
7098.43 3446
7099.23 3408
7100.02 3291
7100.82 3349
7101.61 3303
7102.41 3370
7103.20 3248
7104.00 3216
7104.80 3194
7105.59 3080
7106.39 3017
7107.18 2981
7107.98 3024
7108.77 2918
7109.57 2986
7110.36 2910
7111.16 3021
7111.96 3001
7112.75 2941
7113.55 2909
7114.34 2922
7115.14 3015
7115.94 3029
7116.73 3034
7117.53 3106
7118.32 3096
7119.12 3013
7119.92 3043
7120.71 3058
7121.51 2975
7122.31 2912
7123.10 2934
7123.90 2924
7124.70 2977
7125.49 2976
7126.29 2994
7127.09 3020
7127.88 3134
7128.68 3119
7129.48 3115
7130.27 3079
7131.07 3137
7131.87 3164
7132.66 3096
7133.46 2951
7134.26 2946
7135.06 3066
7135.85 2919
7136.65 2988
7137.45 2972
7138.24 2986
7139.04 2991
7139.84 2992
7140.64 3059
7141.43 3105
7142.23 3074
7143.03 3161
7143.83 3160
7144.62 3087
7145.42 3058
7146.22 3112
7147.02 2996
7147.82 3033
7148.61 2950
7149.41 2937
7150.21 2896
7151.01 2943
7151.81 2902
7152.60 2924
7153.40 2907
7154.20 2910
7155.00 2907
7155.80 2888
7156.59 2940
7157.39 2939
7158.19 2966
7158.99 2945
7159.79 2874
7160.59 2843
7161.39 2782
7162.18 2710
7162.98 2694
7163.78 2767
7164.58 2734
7165.38 2748
7166.18 2698
7166.98 2696
7167.78 2740
7168.57 2737
7169.37 2716
7170.17 2836
7170.97 2746
7171.77 2748
7172.57 2716
7173.37 2726
7174.17 2740
7174.97 2606
7175.77 2598
7176.57 2644
7177.37 2560
7178.17 2625
7178.97 2646
7179.77 2702
7180.56 2743
7181.36 2835
7182.16 2947
7182.96 2986
7183.76 2892
7184.56 2901
7185.36 2900
7186.16 2837
7186.96 2740
7187.76 2656
7188.56 2676
7189.36 2600
7190.16 2537
7190.96 2523
7191.76 2442
7192.57 2522
7193.37 2515
7194.17 2510
7194.97 2514
7195.77 2472
7196.57 2439
7197.37 2506
7198.17 2468
7198.97 2589
7199.77 2549
7200.57 2579
7201.37 2603
7202.17 2583
7202.97 2560
7203.77 2558
7204.58 2521
7205.38 2580
7206.18 2575
7206.98 2555
7207.78 2498
7208.58 2504
7209.38 2481
7210.18 2446
7210.99 2476
7211.79 2476
7212.59 2464
7213.39 2508
7214.19 2495
7214.99 2498
7215.79 2449
7216.60 2446
7217.40 2467
7218.20 2568
7219.00 2518
7219.80 2570
7220.60 2536
7221.41 2497
7222.21 2558
7223.01 2632
7223.81 2585
7224.62 2566
7225.42 2487
7226.22 2551
7227.02 2525
7227.82 2567
7228.63 2614
7229.43 2541
7230.23 2577
7231.03 2590
7231.84 2626
7232.64 2626
7233.44 2602
7234.24 2655
7235.05 2697
7235.85 2676
7236.65 2681
7237.45 2761
7238.26 2823
7239.06 2800
7239.86 2827
7240.67 2859
7241.47 2830
7242.27 2836
7243.08 2874
7243.88 2864
7244.68 2807
7245.49 2848
7246.29 2785
7247.09 2860
7247.90 2873
7248.70 2821
7249.50 2878
7250.31 2902
7251.11 2878
7251.91 2958
7252.72 2940
7253.52 2969
7254.32 2950
7255.13 2944
7255.93 3047
7256.74 3041
7257.54 3012
7258.34 3029
7259.15 3033
7259.95 3069
7260.76 3079
7261.56 3159
7262.36 3081
7263.17 3133
7263.97 3148
7264.78 3309
7265.58 3387
7266.39 3416
7267.19 3498
7268.00 3541
7268.80 3613
7269.60 3620
7270.41 3609
7271.21 3686
7272.02 3709
7272.82 3625
7273.63 3711
7274.43 3738
7275.24 3821
7276.04 3931
7276.85 3889
7277.65 4013
7278.46 4115
7279.26 4504
7280.07 4861
7280.87 5292
7281.68 5902
7282.48 6506
7283.29 7430
7284.09 8054
7284.90 8326
7285.71 8269
7286.51 8095
7287.32 7637
7288.12 7098
7288.93 6452
7289.73 6087
7290.54 5529
7291.35 5141
7292.15 4698
7292.96 4492
7293.76 4430
7294.57 4310
7295.38 4229
7296.18 4259
7296.99 4215
7297.79 4190
7298.60 4203
7299.41 4245
7300.21 4313
7301.02 4363
7301.82 4461
7302.63 4505
7303.44 4681
7304.24 4697
7305.05 4739
7305.86 4883
7306.66 5093
7307.47 5229
7308.28 5640
7309.08 5817
7309.89 6019
7310.70 6261
7311.50 6298
7312.31 6351
7313.12 6388
7313.93 6309
7314.73 6223
7315.54 6178
7316.35 6438
7317.15 6766
7317.96 7431
7318.77 7949
7319.58 8531
7320.38 9020
7321.19 9210
7322.00 9446
7322.81 9228
7323.61 8716
7324.42 8131
7325.23 7270
7326.04 6654
7326.84 6201
7327.65 5618
7328.46 5033
7329.27 4776
7330.08 4502
7330.88 4334
7331.69 4250
7332.50 4205
7333.31 4146
7334.12 3997
7334.92 4021
7335.73 4014
7336.54 4099
7337.35 4106
7338.16 4037
7338.97 4097
7339.78 4076
7340.58 4029
7341.39 4037
7342.20 3949
7343.01 3947
7343.82 3825
7344.63 3934
7345.44 3984
7346.24 4008
7347.05 3884
7347.86 3819
7348.67 3961
7349.48 4019
7350.29 3907
7351.10 3919
7351.91 3929
7352.72 3843
7353.53 3771
7354.34 3740
7355.14 3733
7355.95 3797
7356.76 3766
7357.57 3777
7358.38 3871
7359.19 3992
7360.00 3930
7360.81 4018
7361.62 4056
7362.43 4093
7363.24 4093
7364.05 4108
7364.86 4115
7365.67 4216
7366.48 4204
7367.29 4166
7368.10 4277
7368.91 4203
7369.72 4205
7370.53 4239
7371.34 4224
7372.15 4268
7372.96 4376
7373.77 4399
7374.58 4407
7375.39 4558
7376.20 4686
7377.01 4813
7377.82 5163
7378.63 5519
7379.44 5905
7380.26 6353
7381.07 6479
7381.88 6575
7382.69 6657
7383.50 6520
7384.31 6372
7385.12 5953
7385.93 5552
7386.74 5120
7387.55 4746
7388.36 4603
7389.18 4407
7389.99 4277
7390.80 4163
7391.61 4018
7392.42 3928
7393.23 3905
7394.04 3973
7394.86 3985
7395.67 4053
7396.48 4140
7397.29 4286
7398.10 4439
7398.91 4729
7399.73 5033
7400.54 5306
7401.35 5380
7402.16 5369
7402.97 5119
7403.79 5133
7404.60 5022
7405.41 4883
7406.22 4789
7407.03 4616
7407.85 4509
7408.66 4487
7409.47 4373
7410.28 4256
7411.10 4065
7411.91 3898
7412.72 3682
7413.53 3530
7414.35 3354
7415.16 3294
7415.97 3267
7416.78 3129
7417.60 3093
7418.41 3025
7419.22 3116
7420.03 3004
7420.85 2902
7421.66 2977
7422.47 2846
7423.29 2920
7424.10 2901
7424.91 2957
7425.73 2920
7426.54 2836
7427.35 2888
7428.17 2888
7428.98 2804
7429.79 2860
7430.61 2868
7431.42 2769
7432.23 2719
7433.05 2833
7433.86 2762
7434.67 2761
7435.49 2777
7436.30 2783
7437.12 2762
7437.93 2762
7438.74 2767
7439.56 2806
7440.37 2757
7441.18 2771
7442.00 2848
7442.81 2730
7443.63 2754
7444.44 2699
7445.26 2744
7446.07 2753
7446.88 2712
7447.70 2748
7448.51 2736
7449.33 2690
7450.14 2624
7450.96 2596
7451.77 2637
7452.59 2633
7453.40 2702
7454.22 2668
7455.03 2639
7455.85 2654
7456.66 2651
7457.47 2586
7458.29 2601
7459.10 2649
7459.92 2598
7460.74 2656
7461.55 2605
7462.37 2676
7463.18 2674
7464.00 2621
7464.81 2701
7465.63 2724
7466.44 2738
7467.26 2664
7468.07 2712
7468.89 2720
7469.70 2742
7470.52 2704
7471.34 2760
7472.15 2778
7472.97 2687
7473.78 2724
7474.60 2650
7475.41 2579
7476.23 2575
7477.05 2542
7477.86 2525
7478.68 2529
7479.49 2545
7480.31 2458
7481.13 2415
7481.94 2346
7482.76 2444
7483.58 2373
7484.39 2406
7485.21 2321
7486.03 2425
7486.84 2357
7487.66 2343
7488.48 2338
7489.29 2290
7490.11 2254
7490.93 2353
7491.74 2300
7492.56 2285
7493.38 2309
7494.19 2259
7495.01 2324
7495.83 2292
7496.64 2284
7497.46 2281
7498.28 2292
7499.10 2181
7499.91 2247
7500.73 2249
7501.55 2235
7502.36 2260
7503.18 2178
7504.00 2100
7504.82 2135
7505.63 2153
7506.45 2169
7507.27 2140
7508.09 2139
7508.90 2126
7509.72 2120
7510.54 2105
7511.36 2147
7512.18 2193
7512.99 2149
7513.81 2125
7514.63 2144
7515.45 2208
7516.27 2192
7517.08 2127
7517.90 2099
7518.72 2099
7519.54 2095
7520.36 2146
7521.18 2117
7521.99 2033
7522.81 2014
7523.63 2134
7524.45 2061
7525.27 2048
7526.09 2113
7526.91 2141
7527.72 2141
7528.54 2145
7529.36 2200
7530.18 2233
7531.00 2154
7531.82 2139
7532.64 2133
7533.46 2121
7534.28 2154
7535.10 2156
7535.91 2144
7536.73 2223
7537.55 2157
7538.37 2195
7539.19 2266
7540.01 2227
7540.83 2150
7541.65 2136
7542.47 2203
7543.29 2325
7544.11 2352
7544.93 2238
7545.75 2291
7546.57 2247
7547.39 2264
7548.21 2254
7549.03 2232
7549.85 2234
7550.67 2259
7551.49 2153
7552.31 2227
7553.13 2236
7553.95 2332
7554.77 2363
7555.59 2277
7556.41 2270
7557.23 2265
7558.05 2245
7558.87 2264
7559.69 2268
7560.51 2322
7561.33 2362
7562.15 2371
7562.97 2398
7563.79 2251
7564.61 2337
7565.44 2239
7566.26 2345
7567.08 2294
7567.90 2285
7568.72 2267
7569.54 2301
7570.36 2310
7571.18 2359
7572.00 2367
7572.82 2329
7573.65 2359
7574.47 2254
7575.29 2259
7576.11 2302
7576.93 2198
7577.75 2262
7578.57 2306
7579.40 2403
7580.22 2296
7581.04 2215
7581.86 2284
7582.68 2317
7583.50 2261
7584.33 2460
7585.15 2478
7585.97 2472
7586.79 2545
7587.61 2563
7588.44 2599
7589.26 2610
7590.08 2540
7590.90 2583
7591.72 2616
7592.55 2532
7593.37 2519
7594.19 2530
7595.01 2581
7595.84 2506
7596.66 2518
7597.48 2557
7598.30 2556
7599.13 2602
7599.95 2673
7600.77 2759
7601.59 2839
7602.42 2910
7603.24 3124
7604.06 3272
7604.89 3358
7605.71 3274
7606.53 3179
7607.36 3151
7608.18 3159
7609.00 3114
7609.82 2977
7610.65 2832
7611.47 2846
7612.29 2928
7613.12 2880
7613.94 2860
7614.77 2933
7615.59 2962
7616.41 2946
7617.24 3099
7618.06 3128
7618.88 3133
7619.71 3176
7620.53 3116
7621.35 3026
7622.18 3038
7623.00 2952
7623.83 2894
7624.65 2947
7625.47 2912
7626.30 3034
7627.12 3075
7627.95 3161
7628.77 3272
7629.60 3462
7630.42 3569
7631.24 3731
7632.07 3822
7632.89 3825
7633.72 3760
7634.54 3625
7635.37 3459
7636.19 3234
7637.02 3023
7637.84 2821
7638.67 2706
7639.49 2595
7640.31 2525
7641.14 2421
7641.96 2320
7642.79 2331
7643.61 2278
7644.44 2270
7645.26 2356
7646.09 2315
7646.92 2270
7647.74 2218
7648.57 2283
7649.39 2279
7650.22 2194
7651.04 2207
7651.87 2179
7652.69 2178
7653.52 2085
7654.34 2180
7655.17 2111
7656.00 2108
7656.82 2113
7657.65 2115
7658.47 2159
7659.30 2178
7660.12 2122
7660.95 2037
7661.78 2113
7662.60 2057
7663.43 2148
7664.25 2125
7665.08 2107
7665.91 2114
7666.73 2126
7667.56 2083
7668.39 2065
7669.21 2038
7670.04 2112
7670.87 2136
7671.69 2078
7672.52 2041
7673.35 2074
7674.17 2083
7675.00 2090
7675.83 2050
7676.65 2051
7677.48 2030
7678.31 1987
7679.13 2011
7679.96 2007
7680.79 2037
7681.61 2071
7682.44 2076
7683.27 2147
7684.10 2082
7684.92 2117
7685.75 2125
7686.58 2187
7687.40 2189
7688.23 2157
7689.06 2217
7689.89 2199
7690.71 2166
7691.54 2173
7692.37 2162
7693.20 2163
7694.03 2126
7694.85 2156
7695.68 2191
7696.51 2169
7697.34 2212
7698.16 2281
7698.99 2303
7699.82 2237
7700.65 2243
7701.48 2241
7702.31 2234
7703.13 2156
7703.96 2126
7704.79 2101
7705.62 2190
7706.45 2126
7707.28 2100
7708.10 2202
7708.93 2107
7709.76 2058
7710.59 2125
7711.42 2019
7712.25 2049
7713.08 2100
7713.90 2162
7714.73 2042
7715.56 2031
7716.39 2054
7717.22 2035
7718.05 2167
7718.88 2078
7719.71 2016
7720.54 2022
7721.37 2044
7722.20 2027
7723.02 1952
7723.85 2037
7724.68 2026
7725.51 2073
7726.34 2050
7727.17 1982
7728.00 2049
7728.83 2066
7729.66 2023
7730.49 2020
7731.32 2069
7732.15 2095
7732.98 2054
7733.81 2094
7734.64 2057
7735.47 1995
7736.30 2018
7737.13 2057
7737.96 2014
7738.79 2083
7739.62 2065
7740.45 2069
7741.28 2136
7742.11 2168
7742.94 2135
7743.77 2286
7744.60 2455
7745.43 2647
7746.26 2838
7747.09 2899
7747.92 3064
7748.75 3082
7749.59 2857
7750.42 2824
7751.25 2736
7752.08 2701
7752.91 2601
7753.74 2441
7754.57 2397
7755.40 2268
7756.23 2232
7757.06 2255
7757.90 2276
7758.73 2245
7759.56 2227
7760.39 2166
7761.22 2250
7762.05 2256
7762.88 2166
7763.71 2105
7764.55 2083
7765.38 2091
7766.21 2022
7767.04 2040
7767.87 2107
7768.70 1969
7769.54 1929
7770.37 2015
7771.20 1997
7772.03 1972
7772.86 2033
7773.70 2020
7774.53 1980
7775.36 1982
7776.19 2038
7777.02 2017
7777.86 1992
7778.69 1976
7779.52 2020
7780.35 2129
7781.19 2083
7782.02 1995
7782.85 2056
7783.68 2045
7784.52 2092
7785.35 2140
7786.18 2137
7787.01 2115
7787.85 2097
7788.68 2059
7789.51 2016
7790.35 2034
7791.18 2071
7792.01 2113
7792.84 2157
7793.68 2132
7794.51 2107
7795.34 2086
7796.18 2135
7797.01 2149
7797.84 2200
7798.68 2174
7799.51 2127
7800.34 2149
7801.18 2219
7802.01 2242
7802.84 2256
7803.68 2249
7804.51 2210
7805.35 2220
7806.18 2201
7807.01 2258
7807.85 2292
7808.68 2355
7809.51 2370
7810.35 2426
7811.18 2377
7812.02 2492
7812.85 2608
7813.68 2799
7814.52 2903
7815.35 3021
7816.19 3025
7817.02 2949
7817.86 2946
7818.69 2929
7819.52 2898
7820.36 2740
7821.19 2656
7822.03 2613
7822.86 2555
7823.70 2670
7824.53 2605
7825.37 2645
7826.20 2624
7827.04 2650
7827.87 2662
7828.71 2600
7829.54 2561
7830.38 2521
7831.21 2592
7832.05 2604
7832.88 2556
7833.72 2696
7834.55 2626
7835.39 2612
7836.22 2686
7837.06 2660
7837.89 2609
7838.73 2553
7839.57 2660
7840.40 2537
7841.24 2543
7842.07 2535
7842.91 2536
7843.74 2525
7844.58 2481
7845.42 2425
7846.25 2410
7847.09 2420
7847.92 2369
7848.76 2260
7849.60 2315
7850.43 2300
7851.27 2257
7852.10 2294
7852.94 2360
7853.78 2370
7854.61 2327
7855.45 2349
7856.29 2369
7857.12 2499
7857.96 2512
7858.79 2451
7859.63 2544
7860.47 2626
7861.30 2600
7862.14 2550
7862.98 2431
7863.81 2367
7864.65 2302
7865.49 2334
7866.33 2312
7867.16 2321
7868.00 2345
7868.84 2334
7869.67 2361
7870.51 2331
7871.35 2317
7872.19 2342
7873.02 2381
7873.86 2407
7874.70 2435
7875.54 2417
7876.37 2462
7877.21 2552
7878.05 2582
7878.89 2562
7879.72 2560
7880.56 2580
7881.40 2595
7882.24 2458
7883.07 2442
7883.91 2355
7884.75 2316
7885.59 2369
7886.43 2426
7887.26 2423
7888.10 2380
7888.94 2437
7889.78 2456
7890.62 2474
7891.45 2473
7892.29 2533
7893.13 2507
7893.97 2491
7894.81 2419
7895.65 2368
7896.49 2440
7897.32 2555
7898.16 2505
7899.00 2459
7899.84 2489
7900.68 2508
7901.52 2505
7902.36 2478
7903.20 2479
7904.03 2426
7904.87 2410
7905.71 2364
7906.55 2322
7907.39 2293
7908.23 2271
7909.07 2345
7909.91 2348
7910.75 2434
7911.59 2449
7912.43 2600
7913.27 2652
7914.11 2752
7914.94 2918
7915.78 3084
7916.62 3151
7917.46 3286
7918.30 3257
7919.14 3296
7919.98 3255
7920.82 3136
7921.66 2925
7922.50 2781
7923.34 2634
7924.18 2512
7925.02 2452
7925.86 2295
7926.70 2271
7927.54 2255
7928.38 2219
7929.22 2132
7930.06 2064
7930.90 2099
7931.74 2107
7932.59 2025
7933.43 2063
7934.27 2050
7935.11 1990
7935.95 1999
7936.79 2013
7937.63 2081
7938.47 2053
7939.31 2017
7940.15 2076
7940.99 2181
7941.83 2212
7942.67 2206
7943.52 2282
7944.36 2328
7945.20 2280
7946.04 2281
7946.88 2233
7947.72 2218
7948.56 2207
7949.40 2146
7950.25 2147
7951.09 2222
7951.93 2236
7952.77 2229
7953.61 2265
7954.45 2184
7955.29 2229
7956.14 2196
7956.98 2235
7957.82 2189
7958.66 2282
7959.50 2283
7960.35 2184
7961.19 2241
7962.03 2261
7962.87 2190
7963.71 2209
7964.56 2210
7965.40 2346
7966.24 2432
7967.08 2464
7967.93 2495
7968.77 2500
7969.61 2490
7970.45 2445
7971.29 2371
7972.14 2248
7972.98 2261
7973.82 2207
7974.67 2160
7975.51 2129
7976.35 2137
7977.19 2094
7978.04 2104
7978.88 2120
7979.72 2141
7980.57 2034
7981.41 2032
7982.25 2088
7983.09 2054
7983.94 1977
7984.78 2055
7985.62 1976
7986.47 1969
7987.31 1999
7988.15 1974
7989.00 1961
7989.84 1961
7990.68 2025
7991.53 1946
7992.37 1931
7993.22 1951
7994.06 1921
7994.90 1801
7995.75 1861
7996.59 1829
7997.43 1890
7998.28 1931
7999.12 1920
7999.97 1863
8000.81 1872
8001.65 1914
8002.50 1941
8003.34 1887
8004.19 1940
8005.03 1845
8005.88 1786
8006.72 1829
8007.57 1764
8008.41 1834
8009.25 1760
8010.10 1759
8010.94 1743
8011.79 1761
8012.63 1758
8013.48 1714
8014.32 1705
8015.17 1707
8016.01 1715
8016.86 1702
8017.70 1666
8018.55 1681
8019.39 1652
8020.24 1651
8021.08 1666
8021.93 1709
8022.77 1689
8023.62 1632
8024.46 1687
8025.31 1695
8026.15 1676
8027.00 1684
8027.84 1723
8028.69 1731
8029.54 1677
8030.38 1717
8031.23 1684
8032.07 1673
8032.92 1665
8033.76 1746
8034.61 1689
8035.46 1725
8036.30 1657
8037.15 1688
8037.99 1664
8038.84 1683
8039.69 1670
8040.53 1648
8041.38 1690
8042.22 1657
8043.07 1654
8043.92 1724
8044.76 1697
8045.61 1745
8046.46 1718
8047.30 1699
8048.15 1736
8049.00 1677
8049.84 1700
8050.69 1681
8051.54 1654
8052.38 1633
8053.23 1635
8054.08 1648
8054.92 1672
8055.77 1627
8056.62 1631
8057.46 1680
8058.31 1591
8059.16 1595
8060.01 1615
8060.85 1659
8061.70 1632
8062.55 1627
8063.40 1558
8064.24 1567
8065.09 1581
8065.94 1593
8066.79 1631
8067.63 1610
8068.48 1567
8069.33 1574
8070.18 1582
8071.02 1584
8071.87 1594
8072.72 1575
8073.57 1600
8074.42 1565
8075.26 1608
8076.11 1603
8076.96 1565
8077.81 1555
8078.66 1645
8079.50 1658
8080.35 1642
8081.20 1601
8082.05 1598
8082.90 1626
8083.75 1585
8084.59 1590
8085.44 1599
8086.29 1575
8087.14 1562
8087.99 1505
8088.84 1510
8089.69 1543
8090.53 1544
8091.38 1561
8092.23 1575
8093.08 1583
8093.93 1524
8094.78 1606
8095.63 1600
8096.48 1560
8097.33 1547
8098.18 1605
8099.02 1568
8099.87 1585
8100.72 1554
8101.57 1584
8102.42 1561
8103.27 1567
8104.12 1537
8104.97 1582
8105.82 1627
8106.67 1622
8107.52 1542
8108.37 1553
8109.22 1577
8110.07 1543
8110.92 1574
8111.77 1539
8112.62 1582
8113.47 1588
8114.32 1572
8115.17 1622
8116.02 1657
8116.87 1746
8117.72 1686
8118.57 1706
8119.42 1721
8120.27 1775
8121.12 1711
8121.97 1703
8122.82 1697
8123.67 1671
8124.52 1665
8125.37 1702
8126.22 1656
8127.07 1680
8127.93 1665
8128.78 1629
8129.63 1657
8130.48 1670
8131.33 1634
8132.18 1667
8133.03 1724
8133.88 1741
8134.73 1672
8135.58 1674
8136.44 1634
8137.29 1720
8138.14 1738
8138.99 1694
8139.84 1658
8140.69 1724
8141.54 1657
8142.39 1721
8143.25 1699
8144.10 1780
8144.95 1785
8145.80 1747
8146.65 1756
8147.50 1758
8148.36 1836
8149.21 1840
8150.06 1889
8150.91 1896
8151.76 1950
8152.62 1910
8153.47 2040
8154.32 2094
8155.17 2184
8156.02 2240
8156.88 2244
8157.73 2128
8158.58 2131
8159.43 1991
8160.29 1902
8161.14 1903
8161.99 1890
8162.84 1859
8163.70 1785
8164.55 1806
8165.40 1809
8166.25 1676
8167.11 1692
8167.96 1721
8168.81 1699
8169.67 1720
8170.52 1743
8171.37 1697
8172.23 1664
8173.08 1731
8173.93 1728
8174.78 1642
8175.64 1648
8176.49 1640
8177.34 1669
8178.20 1587
8179.05 1572
8179.90 1557
8180.76 1580
8181.61 1569
8182.47 1562
8183.32 1544
8184.17 1577
8185.03 1540
8185.88 1536
8186.73 1548
8187.59 1531
8188.44 1578
8189.30 1508
8190.15 1563
8191.00 1617
8191.86 1544
8192.71 1512
8193.57 1511
8194.42 1500
8195.27 1519
8196.13 1519
8196.98 1514
8197.84 1472
8198.69 1569
8199.55 1567
8200.40 1505
8201.26 1503
8202.11 1503
8202.96 1534
8203.82 1501
8204.67 1567
8205.53 1536
8206.38 1512
8207.24 1537
8208.09 1567
8208.95 1578
8209.80 1570
8210.66 1542
8211.51 1558
8212.37 1526
8213.22 1567
8214.08 1558
8214.93 1549
8215.79 1562
8216.65 1563
8217.50 1623
8218.36 1725
8219.21 1684
8220.07 1635
8220.92 1683
8221.78 1703
8222.63 1687
8223.49 1690
8224.35 1754
8225.20 1777
8226.06 1774
8226.91 1777
8227.77 1725
8228.63 1626
8229.48 1650
8230.34 1653
8231.19 1653
8232.05 1603
8232.91 1553
8233.76 1596
8234.62 1587
8235.47 1578
8236.33 1558
8237.19 1528
8238.04 1524
8238.90 1538
8239.76 1469
8240.61 1545
8241.47 1526
8242.33 1519
8243.18 1469
8244.04 1500
8244.90 1519
8245.75 1546
8246.61 1549
8247.47 1507
8248.33 1534
8249.18 1471
8250.04 1585
8250.90 1608
8251.75 1580
8252.61 1521
8253.47 1582
8254.33 1494
8255.18 1517
8256.04 1553
8256.90 1469
8257.76 1524
8258.61 1597
8259.47 1580
8260.33 1503
8261.19 1499
8262.04 1504
8262.90 1521
8263.76 1534
8264.62 1520
8265.48 1566
8266.33 1558
8267.19 1480
8268.05 1495
8268.91 1534
8269.77 1553
8270.62 1556
8271.48 1482
8272.34 1566
8273.20 1520
8274.06 1563
8274.92 1495
8275.77 1531
8276.63 1530
8277.49 1511
8278.35 1500
8279.21 1552
8280.07 1525
8280.93 1487
8281.78 1518
8282.64 1514
8283.50 1591
8284.36 1562
8285.22 1599
8286.08 1583
8286.94 1607
8287.80 1568
8288.66 1621
8289.51 1630
8290.37 1595
8291.23 1634
8292.09 1692
8292.95 1705
8293.81 1695
8294.67 1654
8295.53 1737
8296.39 1709
8297.25 1735
8298.11 1700
8298.97 1696
8299.83 1656
8300.69 1671
8301.55 1609
8302.41 1599
8303.27 1652
8304.13 1662
8304.99 1643
8305.85 1583
8306.71 1654
8307.57 1633
8308.43 1574
8309.29 1522
8310.15 1605
8311.01 1565
8311.87 1612
8312.73 1611
8313.59 1616
8314.45 1625
8315.31 1655
8316.17 1628
8317.03 1677
8317.89 1639
8318.75 1573
8319.61 1631
8320.47 1597
8321.33 1592
8322.20 1658
8323.06 1681
8323.92 1666
8324.78 1625
8325.64 1600
8326.50 1609
8327.36 1625
8328.22 1623
8329.08 1654
8329.94 1594
8330.81 1624
8331.67 1618
8332.53 1670
8333.39 1650
8334.25 1574
8335.11 1580
8335.97 1598
8336.84 1657
8337.70 1585
8338.56 1635
8339.42 1630
8340.28 1629
8341.15 1637
8342.01 1656
8342.87 1691
8343.73 1719
8344.59 1639
8345.45 1650
8346.32 1736
8347.18 1732
8348.04 1691
8348.90 1649
8349.77 1688
8350.63 1635
8351.49 1698
8352.35 1735
8353.22 1718
8354.08 1731
8354.94 1720
8355.80 1672
8356.67 1731
8357.53 1740
8358.39 1812
8359.25 1815
8360.12 1732
8360.98 1676
8361.84 1719
8362.71 1760
8363.57 1821
8364.43 1771
8365.29 1726
8366.16 1765
8367.02 1753
8367.88 1778
8368.75 1789
8369.61 1754
8370.47 1781
8371.34 1833
8372.20 1864
8373.06 1834
8373.93 1861
8374.79 1823
8375.65 1872
8376.52 1841
8377.38 1905
8378.25 1872
8379.11 1894
8379.97 1962
8380.84 1979
8381.70 1937
8382.56 1891
8383.43 1890
8384.29 1931
8385.16 2000
8386.02 2004
8386.89 1969
8387.75 2030
8388.61 1998
8389.48 1970
8390.34 1968
8391.21 2019
8392.07 2075
8392.94 2028
8393.80 2100
8394.67 2095
8395.53 2112
8396.39 2146
8397.26 2166
8398.12 2153
8398.99 2207
8399.85 2150
8400.72 2198
8401.58 2251
8402.45 2249
8403.31 2173
8404.18 2264
8405.04 2286
8405.91 2233
8406.77 2275
8407.64 2232
8408.50 2305
8409.37 2346
8410.24 2426
8411.10 2422
8411.97 2480
8412.83 2466
8413.70 2393
8414.56 2394
8415.43 2494
8416.29 2537
8417.16 2529
8418.03 2446
8418.89 2555
8419.76 2627
8420.62 2652
8421.49 2745
8422.36 2712
8423.22 2808
8424.09 2910
8424.95 2960
8425.82 3021
8426.69 3058
8427.55 2983
8428.42 2951
8429.28 2963
8430.15 3081
8431.02 3147
8431.88 3114
8432.75 3181
8433.62 3260
8434.48 3218
8435.35 3271
8436.22 3403
8437.08 3440
8437.95 3556
8438.82 3686
8439.68 3764
8440.55 3825
8441.42 3903
8442.29 3938
8443.15 3985
8444.02 4049
8444.89 4024
8445.75 3931
8446.62 4042
8447.49 4177
8448.36 4320
8449.22 4299
8450.09 4517
8450.96 4732
8451.83 5163
8452.69 5497
8453.56 5936
8454.43 6516
8455.30 6879
8456.16 7042
8457.03 7189
8457.90 7087
8458.77 6905
8459.64 6615
8460.50 6445
8461.37 6132
8462.24 5767
8463.11 5660
8463.98 5689
8464.84 5996
8465.71 6541
8466.58 7424
8467.45 8483
8468.32 9345
8469.19 10152
8470.05 10626
8470.92 10807
8471.79 10499
8472.66 9632
8473.53 8814
8474.40 7994
8475.27 6999
8476.13 6165
8477.00 5523
8477.87 4978
8478.74 4370
8479.61 3919
8480.48 3828
8481.35 3584
8482.22 3374
8483.09 3229
8483.96 3253
8484.82 3136
8485.69 3124
8486.56 3048
8487.43 2982
8488.30 2903
8489.17 2820
8490.04 2748
8490.91 2735
8491.78 2702
8492.65 2751
8493.52 2681
8494.39 2751
8495.26 2723
8496.13 2764
8497.00 2767
8497.87 2739
8498.74 2799
8499.61 2807
8500.48 2800
8501.35 2698
8502.22 2686
8503.09 2718
8503.96 2753
8504.83 2772
8505.70 2824
8506.57 2899
8507.44 2933
8508.31 2958
8509.18 2954
8510.05 2935
8510.92 2911
8511.79 2836
8512.66 2876
8513.53 2795
8514.40 2718
8515.27 2760
8516.15 2731
8517.02 2699
8517.89 2728
8518.76 2772
8519.63 2767
8520.50 2808
8521.37 2800
8522.24 2806
8523.11 2910
8523.98 2907
8524.86 2959
8525.73 2948
8526.60 2961
8527.47 3004
8528.34 3033
8529.21 3107
8530.08 3075
8530.96 3120
8531.83 3165
8532.70 3230
8533.57 3232
8534.44 3213
8535.31 3206
8536.19 3290
8537.06 3234
8537.93 3196
8538.80 3195
8539.67 3178
8540.55 3159
8541.42 3119
8542.29 3094
8543.16 3066
8544.03 3079
8544.91 3064
8545.78 2992
8546.65 3038
8547.52 3117
8548.40 3148
8549.27 3231
8550.14 3274
8551.01 3362
8551.89 3385
8552.76 3446
8553.63 3635
8554.51 3557
8555.38 3472
8556.25 3442
8557.12 3423
8558.00 3260
8558.87 3208
8559.74 3039
8560.62 3058
8561.49 2924
8562.36 2753
8563.24 2702
8564.11 2697
8564.98 2655
8565.86 2640
8566.73 2680
8567.60 2702
8568.48 2480
8569.35 2550
8570.22 2598
8571.10 2581
8571.97 2521
8572.84 2476
8573.72 2547
8574.59 2470
8575.46 2426
8576.34 2404
8577.21 2418
8578.09 2476
8578.96 2368
8579.83 2418
8580.71 2518
8581.58 2438
8582.46 2393
8583.33 2387
8584.21 2448
8585.08 2399
8585.95 2431
8586.83 2386
8587.70 2358
8588.58 2362
8589.45 2345
8590.33 2443
8591.20 2396
8592.08 2320
8592.95 2338
8593.83 2390
8594.70 2449
8595.58 2367
8596.45 2422
8597.33 2424
8598.20 2497
8599.08 2487
8599.95 2457
8600.83 2513
8601.70 2513
8602.58 2412
8603.45 2448
8604.33 2484
8605.20 2464
8606.08 2526
8606.95 2575
8607.83 2479
8608.70 2614
8609.58 2561
8610.45 2571
8611.33 2587
8612.21 2625
8613.08 2668
8613.96 2637
8614.83 2655
8615.71 2698
8616.59 2682
8617.46 2740
8618.34 2743
8619.21 2727
8620.09 2824
8620.97 2883
8621.84 2775
8622.72 2800
8623.59 2824
8624.47 2870
8625.35 2912
8626.22 2992
8627.10 3071
8627.98 2999
8628.85 3041
8629.73 3148
8630.61 3142
8631.48 3111
8632.36 3097
8633.24 3084
8634.11 3087
8634.99 3104
8635.87 3047
8636.74 3091
8637.62 3163
8638.50 3267
8639.37 3309
8640.25 3388
8641.13 3395
8642.01 3460
8642.88 3419
8643.76 3453
8644.64 3502
8645.52 3598
8646.39 3647
8647.27 3723
8648.15 3783
8649.03 3767
8649.90 3837
8650.78 3842
8651.66 3775
8652.54 3848
8653.41 3844
8654.29 3831
8655.17 3884
8656.05 3875
8656.93 3844
8657.80 3960
8658.68 4066
8659.56 3962
8660.44 3953
8661.32 3946
8662.19 3920
8663.07 3960
8663.95 4052
8664.83 4035
8665.71 4176
8666.59 4247
8667.46 4350
8668.34 4703
8669.22 4904
8670.10 5297
8670.98 5618
8671.86 5990
8672.74 6392
8673.62 6659
8674.49 6752
8675.37 6807
8676.25 6573
8677.13 6333
8678.01 6123
8678.89 5982
8679.77 5692
8680.65 5309
8681.53 5056
8682.41 4975
8683.29 4962
8684.16 5094
8685.04 5349
8685.92 5608
8686.80 6157
8687.68 6714
8688.56 7427
8689.44 8507
8690.32 9406
8691.20 10168
8692.08 10612
8692.96 10860
8693.84 10631
8694.72 10081
8695.60 9318
8696.48 8411
8697.36 7436
8698.24 6716
8699.12 5925
8700.00 5324
8700.88 4832
8701.76 4505
8702.64 4118
8703.52 3844
8704.40 3768
8705.28 3472
8706.16 3335
8707.04 3313
8707.92 3283
8708.80 3136
8709.69 3055
8710.57 3017
8711.45 2981
8712.33 2923
8713.21 2779
8714.09 2715
8714.97 2799
8715.85 2766
8716.73 2839
8717.61 2797
8718.49 2748
8719.38 2771
8720.26 2779
8721.14 2808
8722.02 2750
8722.90 2806
8723.78 2818
8724.66 2659
8725.54 2694
8726.43 2746
8727.31 2793
8728.19 2738
8729.07 2840
8729.95 2791
8730.83 2904
8731.72 2868
8732.60 2758
8733.48 2832
8734.36 2818
8735.24 2726
8736.13 2706
8737.01 2679
8737.89 2698
8738.77 2665
8739.65 2642
8740.54 2660
8741.42 2764
8742.30 2763
8743.18 2756
8744.07 2751
8744.95 2801
8745.83 2727
8746.71 2694
8747.60 2817
8748.48 2841
8749.36 2804
8750.24 2850
8751.13 2953
8752.01 3024
8752.89 3075
8753.77 3156
8754.66 3199
8755.54 3309
8756.42 3387
8757.31 3495
8758.19 3513
8759.07 3607
8759.96 3519
8760.84 3389
8761.72 3303
8762.61 3174
8763.49 3146
8764.37 3084
8765.26 3068
8766.14 2907
8767.02 2905
8767.91 2966
8768.79 2949
8769.67 2915
8770.56 2885
8771.44 3007
8772.32 3004
8773.21 2919
8774.09 2899
8774.98 2851
8775.86 2811
8776.74 2686
8777.63 2647
8778.51 2618
8779.40 2599
8780.28 2548
8781.17 2562
8782.05 2461
8782.93 2428
8783.82 2427
8784.70 2471
8785.59 2521
8786.47 2435
8787.36 2570
8788.24 2602
8789.13 2634
8790.01 2661
8790.89 2684
8791.78 2682
8792.66 2705
8793.55 2735
8794.43 2605
8795.32 2619
8796.20 2536
8797.09 2523
8797.97 2516
8798.86 2330
8799.74 2354
8800.63 2307
8801.52 2256
8802.40 2224
8803.29 2266
8804.17 2209
8805.06 2259
8805.94 2264
8806.83 2203
8807.71 2246
8808.60 2192
8809.48 2184
8810.37 2113
8811.26 2144
8812.14 2127
8813.03 2151
8813.91 2133
8814.80 2117
8815.69 2038
8816.57 2047
8817.46 2039
8818.34 2074
8819.23 2100
8820.12 2067
8821.00 2035
8821.89 2110
8822.77 2115
8823.66 2073
8824.55 2044
8825.43 2014
8826.32 1982
8827.21 1942
8828.09 2042
8828.98 2050
8829.87 1957
8830.75 1970
8831.64 1940
8832.53 2009
8833.41 1951
8834.30 1918
8835.19 1916
8836.08 1926
8836.96 1926
8837.85 1948
8838.74 1895
8839.62 1921
8840.51 1821
8841.40 1909
8842.29 1915
8843.17 1928
8844.06 1882
8844.95 1856
8845.84 1903
8846.72 1861
8847.61 1813
8848.50 1839
8849.39 1811
8850.27 1794
8851.16 1799
8852.05 1747
8852.94 1730
8853.82 1767
8854.71 1731
8855.60 1674
8856.49 1745
8857.38 1719
8858.26 1727
8859.15 1656
8860.04 1680
8860.93 1766
8861.82 1772
8862.71 1787
8863.59 1803
8864.48 1781
8865.37 1772
8866.26 1748
8867.15 1700
8868.04 1654
8868.93 1640
8869.81 1717
8870.70 1664
8871.59 1643
8872.48 1641
8873.37 1643
8874.26 1624
8875.15 1565
8876.04 1602
8876.93 1540
8877.81 1557
8878.70 1582
8879.59 1627
8880.48 1597
8881.37 1647
8882.26 1607
8883.15 1573
8884.04 1638
8884.93 1639
8885.82 1572
8886.71 1566
8887.60 1528
8888.49 1541
8889.38 1595
8890.27 1566
8891.16 1560
8892.05 1521
8892.94 1530
8893.83 1518
8894.72 1510
8895.61 1476
8896.50 1479
8897.39 1517
8898.28 1526
8899.17 1496
8900.06 1552
8900.95 1568
8901.84 1565
8902.73 1546
8903.62 1520
8904.51 1493
8905.40 1518
8906.29 1479
8907.18 1467
8908.07 1538
8908.96 1538
8909.85 1472
8910.74 1469
8911.63 1510
8912.52 1431
8913.41 1463
8914.31 1479
8915.20 1491
8916.09 1435
8916.98 1383
8917.87 1433
8918.76 1461
8919.65 1493
8920.54 1459
8921.43 1428
8922.33 1468
8923.22 1468
8924.11 1429
8925.00 1476
8925.89 1408
8926.78 1384
8927.67 1398
8928.57 1391
8929.46 1437
8930.35 1393
8931.24 1389
8932.13 1420
8933.03 1409
8933.92 1415
8934.81 1444
8935.70 1445
8936.59 1443
8937.49 1349
8938.38 1372
8939.27 1361
8940.16 1397
8941.05 1353
8941.95 1416
8942.84 1406
8943.73 1356
8944.62 1358
8945.52 1336
8946.41 1400
8947.30 1365
8948.19 1395
8949.09 1381
8949.98 1413
8950.87 1390
8951.76 1388
8952.66 1386
8953.55 1383
8954.44 1351
8955.34 1366
8956.23 1384
8957.12 1399
8958.02 1344
8958.91 1352
8959.80 1344
8960.69 1334
8961.59 1395
8962.48 1410
8963.37 1404
8964.27 1376
8965.16 1385
8966.05 1431
8966.95 1441
8967.84 1374
8968.74 1408
8969.63 1409
8970.52 1391
8971.42 1390
8972.31 1414
8973.20 1388
8974.10 1355
8974.99 1398
8975.89 1379
8976.78 1420
8977.67 1428
8978.57 1406
8979.46 1418
8980.36 1442
8981.25 1359
8982.15 1381
8983.04 1375
8983.93 1392
8984.83 1419
8985.72 1410
8986.62 1428
8987.51 1409
8988.41 1330
8989.30 1297
8990.20 1303
8991.09 1352
8991.99 1340
8992.88 1299
8993.78 1291
8994.67 1257
8995.57 1287
8996.46 1264
8997.36 1300
8998.25 1325
8999.15 1371
9000.04 1298
9000.94 1267
9001.83 1279
9002.73 1247
9003.62 1262
9004.52 1252
9005.41 1259
9006.31 1253
9007.20 1278
9008.10 1240
9009.00 1235
9009.89 1279
9010.79 1261
9011.68 1251
9012.58 1242
9013.47 1268
9014.37 1276
9015.27 1321
9016.16 1275
9017.06 1297
9017.95 1274
9018.85 1268
9019.75 1237
9020.64 1263
9021.54 1261
9022.43 1253
9023.33 1275
9024.23 1264
9025.12 1250
9026.02 1255
9026.92 1265
9027.81 1243
9028.71 1273
9029.61 1190
9030.50 1249
9031.40 1214
9032.30 1265
9033.19 1249
9034.09 1297
9034.99 1283
9035.88 1282
9036.78 1310
9037.68 1330
9038.58 1250
9039.47 1279
9040.37 1248
9041.27 1250
9042.16 1274
9043.06 1241
9043.96 1263
9044.86 1243
9045.75 1248
9046.65 1217
9047.55 1275
9048.45 1276
9049.34 1306
9050.24 1350
9051.14 1334
9052.04 1279
9052.94 1274
9053.83 1360
9054.73 1299
9055.63 1325
9056.53 1326
9057.43 1372
9058.32 1337
9059.22 1399
9060.12 1307
9061.02 1356
9061.92 1354
9062.81 1322
9063.71 1322
9064.61 1351
9065.51 1343
9066.41 1318
9067.31 1291
9068.21 1313
9069.10 1314
9070.00 1310
9070.90 1378
9071.80 1331
9072.70 1323
9073.60 1316
9074.50 1323
9075.40 1277
9076.29 1310
9077.19 1321
9078.09 1304
9078.99 1278
9079.89 1297
9080.79 1299
9081.69 1351
9082.59 1298
9083.49 1334
9084.39 1347
9085.29 1369
9086.19 1341
9087.09 1316
9087.98 1312
9088.88 1352
9089.78 1311
9090.68 1281
9091.58 1328
9092.48 1363
9093.38 1378
9094.28 1306
9095.18 1364
9096.08 1346
9096.98 1324
9097.88 1320
9098.78 1300
9099.68 1317
9100.58 1339
9101.48 1322
9102.38 1285
9103.28 1279
9104.18 1350
9105.08 1351
9105.99 1299
9106.89 1348
9107.79 1347
9108.69 1322
9109.59 1249
9110.49 1267
9111.39 1330
9112.29 1334
9113.19 1333
9114.09 1314
9114.99 1293
9115.89 1276
9116.79 1275
9117.69 1274
9118.60 1311
9119.50 1291
9120.40 1325
9121.30 1330
9122.20 1285
9123.10 1249
9124.00 1316
9124.90 1274
9125.81 1251
9126.71 1236
9127.61 1234
9128.51 1281
9129.41 1288
9130.31 1297
9131.22 1318
9132.12 1266
9133.02 1263
9133.92 1301
9134.82 1278
9135.72 1291
9136.63 1339
9137.53 1333
9138.43 1312
9139.33 1314
9140.23 1349
9141.14 1361
9142.04 1312
9142.94 1291
9143.84 1300
9144.75 1253
9145.65 1330
9146.55 1329
9147.45 1318
9148.36 1326
9149.26 1355
9150.16 1291
9151.06 1286
9151.97 1278
9152.87 1291
9153.77 1272
9154.67 1288
9155.58 1303
9156.48 1289
9157.38 1303
9158.29 1291
9159.19 1302
9160.09 1272
9161.00 1276
9161.90 1311
9162.80 1244
9163.71 1322
9164.61 1295
9165.51 1343
9166.42 1249
9167.32 1261
9168.22 1259
9169.13 1289
9170.03 1333
9170.93 1308
9171.84 1312
9172.74 1321
9173.64 1300
9174.55 1341
9175.45 1313
9176.36 1304
9177.26 1332
9178.16 1338
9179.07 1329
9179.97 1310
9180.88 1284
9181.78 1348
9182.69 1358
9183.59 1314
9184.49 1329
9185.40 1343
9186.30 1349
9187.21 1286
9188.11 1322
9189.02 1342
9189.92 1317
9190.82 1304
9191.73 1336
9192.63 1325
9193.54 1314
9194.44 1336
9195.35 1346
9196.25 1314
9197.16 1327
9198.06 1337
9198.97 1361
9199.87 1388
9200.78 1380
9201.68 1367
9202.59 1466
9203.49 1375
9204.40 1336
9205.30 1422
9206.21 1416
9207.12 1323
9208.02 1400
9208.93 1389
9209.83 1373
9210.74 1383
9211.64 1416
9212.55 1483
9213.45 1473
9214.36 1494
9215.27 1555
9216.17 1575
9217.08 1557
9217.98 1475
9218.89 1551
9219.80 1555
9220.70 1483
9221.61 1461
9222.51 1418
9223.42 1392
9224.33 1327
9225.23 1371
9226.14 1410
9227.05 1349
9227.95 1374
9228.86 1351
9229.77 1348
9230.67 1372
9231.58 1371
9232.49 1326
9233.39 1300
9234.30 1319
9235.21 1328
9236.11 1328
9237.02 1271
9237.93 1286
9238.83 1281
9239.74 1299
9240.65 1297
9241.55 1294
9242.46 1293
9243.37 1306
9244.28 1285
9245.18 1280
9246.09 1278
9247.00 1285
9247.91 1264
9248.81 1291
9249.72 1275
9250.63 1280
9251.54 1302
9252.44 1278
9253.35 1284
9254.26 1287
9255.17 1288
9256.07 1328
9256.98 1327
9257.89 1295
9258.80 1315
9259.71 1318
9260.61 1293
9261.52 1304
9262.43 1347
9263.34 1294
9264.25 1261
9265.16 1267
9266.06 1283
9266.97 1317
9267.88 1337
9268.79 1309
9269.70 1302
9270.61 1284
9271.51 1299
9272.42 1296
9273.33 1299
9274.24 1330
9275.15 1365
9276.06 1320
9276.97 1312
9277.88 1299
9278.78 1288
9279.69 1346
9280.60 1326
9281.51 1358
9282.42 1380
9283.33 1368
9284.24 1311
9285.15 1326
9286.06 1317
9286.97 1335
9287.88 1363
9288.79 1352
9289.70 1368
9290.60 1389
9291.51 1376
9292.42 1344
9293.33 1410
9294.24 1459
9295.15 1362
9296.06 1355
9296.97 1412
9297.88 1460
9298.79 1449
9299.70 1433
9300.61 1458
9301.52 1445
9302.43 1448
9303.34 1400
9304.25 1411
9305.16 1524
9306.07 1475
9306.98 1511
9307.89 1538
9308.80 1533
9309.71 1554
9310.63 1535
9311.54 1562
9312.45 1536
9313.36 1498
9314.27 1466
9315.18 1514
9316.09 1454
9317.00 1480
9317.91 1443
9318.82 1461
9319.73 1447
9320.64 1477
9321.55 1447
9322.47 1405
9323.38 1383
9324.29 1367
9325.20 1447
9326.11 1422
9327.02 1345
9327.93 1352
9328.84 1347
9329.76 1364
9330.67 1392
9331.58 1363
9332.49 1396
9333.40 1344
9334.31 1314
9335.23 1361
9336.14 1369
9337.05 1339
9337.96 1339
9338.87 1370
9339.78 1338
9340.70 1392
9341.61 1363
9342.52 1386
9343.43 1307
9344.34 1344
9345.26 1390
9346.17 1416
9347.08 1400
9347.99 1380
9348.91 1413
9349.82 1440
9350.73 1390
9351.64 1347
9352.56 1390
9353.47 1366
9354.38 1409
9355.29 1405
9356.21 1431
9357.12 1380
9358.03 1379
9358.94 1392
9359.86 1425
9360.77 1445
9361.68 1389
9362.60 1418
9363.51 1444
9364.42 1414
9365.34 1441
9366.25 1411
9367.16 1433
9368.08 1411
9368.99 1405
9369.90 1448
9370.82 1417
9371.73 1445
9372.64 1406
9373.56 1437
9374.47 1414
9375.38 1446
9376.30 1407
9377.21 1443
9378.12 1494
9379.04 1483
9379.95 1452
9380.87 1457
9381.78 1454
9382.69 1483
9383.61 1519
9384.52 1515
9385.44 1524
9386.35 1602
9387.27 1591
9388.18 1581
9389.09 1650
9390.01 1624
9390.92 1685
9391.84 1705
9392.75 1661
9393.67 1669
9394.58 1704
9395.50 1768
9396.41 1684
9397.32 1656
9398.24 1685
9399.15 1680
9400.07 1675
9400.98 1597
9401.90 1557
9402.81 1629
9403.73 1585
9404.64 1626
9405.56 1551
9406.47 1637
9407.39 1642
9408.30 1577
9409.22 1592
9410.14 1581
9411.05 1603
9411.97 1557
9412.88 1656
9413.80 1568
9414.71 1598
9415.63 1623
9416.54 1676
9417.46 1628
9418.38 1637
9419.29 1667
9420.21 1630
9421.12 1634
9422.04 1656
9422.95 1684
9423.87 1643
9424.79 1682
9425.70 1637
9426.62 1650
9427.54 1643
9428.45 1686
9429.37 1701
9430.28 1655
9431.20 1710
9432.12 1678
9433.03 1726
9433.95 1737
9434.87 1772
9435.78 1834
9436.70 1795
9437.62 1797
9438.53 1765
9439.45 1762
9440.37 1732
9441.28 1723
9442.20 1714
9443.12 1784
9444.03 1808
9444.95 1775
9445.87 1837
9446.79 1913
9447.70 1930
9448.62 1964
9449.54 2039
9450.45 2094
9451.37 2224
9452.29 2291
9453.21 2324
9454.12 2223
9455.04 2216
9455.96 2210
9456.88 2113
9457.79 2079
9458.71 2061
9459.63 1965
9460.55 1871
9461.47 1841
9462.38 1790
9463.30 1752
9464.22 1776
9465.14 1786
9466.06 1678
9466.97 1744
9467.89 1794
9468.81 1738
9469.73 1749
9470.65 1723
9471.56 1715
9472.48 1665
9473.40 1774
9474.32 1790
9475.24 1798
9476.16 1777
9477.08 1803
9477.99 1850
9478.91 1819
9479.83 1783
9480.75 1844
9481.67 1845
9482.59 1885
9483.51 1800
9484.43 1803
9485.34 1807
9486.26 1741
9487.18 1802
9488.10 1787
9489.02 1813
9489.94 1772
9490.86 1837
9491.78 1784
9492.70 1795
9493.62 1795
9494.54 1774
9495.46 1839
9496.38 1841
9497.30 1796
9498.22 1751
9499.13 1808
9500.05 1885
9500.97 1868
9501.89 1816
9502.81 1906
9503.73 1881
9504.65 1880
9505.57 1876
9506.49 1898
9507.41 1912
9508.33 1950
9509.25 1977
9510.17 1929
9511.09 1961
9512.01 2028
9512.93 2107
9513.86 2083
9514.78 2177
9515.70 2180
9516.62 2242
9517.54 2261
9518.46 2186
9519.38 2189
9520.30 2235
9521.22 2229
9522.14 2228
9523.06 2257
9523.98 2322
9524.90 2474
9525.82 2550
9526.75 2666
9527.67 2752
9528.59 2892
9529.51 3130
9530.43 3304
9531.35 3343
9532.27 3426
9533.19 3461
9534.11 3526
9535.04 3331
9535.96 3223
9536.88 3037
9537.80 2924
9538.72 2835
9539.64 2673
9540.57 2506
9541.49 2412
9542.41 2359
9543.33 2274
9544.25 2230
9545.17 2193
9546.10 2165
9547.02 2135
9547.94 2094
9548.86 2078
9549.78 2109
9550.71 2080
9551.63 2048
9552.55 2100
9553.47 2162
9554.40 2143
9555.32 2192
9556.24 2271
9557.16 2310
9558.09 2312
9559.01 2303
9559.93 2286
9560.85 2235
9561.78 2274
9562.70 2143
9563.62 2123
9564.54 2152
9565.47 2040
9566.39 2019
9567.31 1960
9568.24 1962
9569.16 1938
9570.08 1952
9571.00 1973
9571.93 2034
9572.85 2025
9573.77 1993
9574.70 1917
9575.62 1945
9576.54 1963
9577.47 1981
9578.39 1914
9579.31 1946
9580.24 1981
9581.16 1920
9582.09 1933
9583.01 1971
9583.93 1974
9584.86 1983
9585.78 2039
9586.70 1978
9587.63 1978
9588.55 2030
9589.48 2039
9590.40 1992
9591.32 2069
9592.25 2040
9593.17 2074
9594.10 2030
9595.02 2041
9595.95 2089
9596.87 2090
9597.79 2181
9598.72 2167
9599.64 2090
9600.57 2189
9601.49 2151
9602.42 2219
9603.34 2190
9604.27 2317
9605.19 2247
9606.12 2327
9607.04 2331
9607.97 2448
9608.89 2343
9609.82 2376
9610.74 2426
9611.67 2421
9612.59 2357
9613.52 2339
9614.44 2384
9615.37 2391
9616.29 2415
9617.22 2437
9618.14 2482
9619.07 2351
9619.99 2435
9620.92 2488
9621.85 2546
9622.77 2559
9623.70 2569
9624.62 2579
9625.55 2572
9626.47 2634
9627.40 2637
9628.33 2637
9629.25 2735
9630.18 2795
9631.10 2789
9632.03 2781
9632.96 2821
9633.88 2824
9634.81 2792
9635.73 2839
9636.66 2839
9637.59 2978
9638.51 2998
9639.44 2993
9640.37 3006
9641.29 3099
9642.22 3139
9643.15 3220
9644.07 3369
9645.00 3392
9645.93 3485
9646.85 3549
9647.78 3599
9648.71 3643
9649.63 3671
9650.56 3655
9651.49 3627
9652.41 3578
9653.34 3543
9654.27 3434
9655.20 3358
9656.12 3350
9657.05 3221
9657.98 3161
9658.90 3171
9659.83 3140
9660.76 3220
9661.69 3202
9662.61 3232
9663.54 3239
9664.47 3161
9665.40 3243
9666.32 3243
9667.25 3200
9668.18 3286
9669.11 3256
9670.04 3347
9670.96 3477
9671.89 3460
9672.82 3364
9673.75 3483
9674.68 3477
9675.60 3372
9676.53 3436
9677.46 3537
9678.39 3488
9679.32 3523
9680.25 3428
9681.17 3468
9682.10 3524
9683.03 3588
9683.96 3612
9684.89 3637
9685.82 3589
9686.75 3629
9687.67 3684
9688.60 3664
9689.53 3791
9690.46 3854
9691.39 3870
9692.32 3932
9693.25 4041
9694.18 4076
9695.11 4113
9696.03 4168
9696.96 4166
9697.89 4164
9698.82 4271
9699.75 4327
9700.68 4201
9701.61 4217
9702.54 4048
9703.47 3978
9704.40 3878
9705.33 3896
9706.26 3759
9707.19 3800
9708.12 3865
9709.05 3873
9709.98 3968
9710.91 4042
9711.84 3982
9712.77 4098
9713.70 4241
9714.63 4197
9715.56 4190
9716.49 4135
9717.42 4042
9718.35 3899
9719.28 3794
9720.21 3646
9721.14 3553
9722.07 3455
9723.00 3477
9723.93 3377
9724.86 3296
9725.79 3281
9726.72 3288
9727.65 3358
9728.58 3327
9729.51 3338
9730.44 3365
9731.37 3329
9732.31 3354
9733.24 3328
9734.17 3275
9735.10 3261
9736.03 3155
9736.96 3096
9737.89 3099
9738.82 3048
9739.75 2876
9740.69 2910
9741.62 2899
9742.55 2870
9743.48 2857
9744.41 2832
9745.34 2817
9746.27 2743
9747.21 2712
9748.14 2746
9749.07 2682
9750.00 2703
9750.93 2714
9751.86 2672
9752.80 2621
9753.73 2668
9754.66 2760
9755.59 2706
9756.52 2672
9757.46 2718
9758.39 2637
9759.32 2697
9760.25 2728
9761.18 2696
9762.12 2716
9763.05 2689
9763.98 2678
9764.91 2673
9765.85 2706
9766.78 2676
9767.71 2782
9768.64 2688
9769.58 2739
9770.51 2743
9771.44 2762
9772.37 2723
9773.31 2804
9774.24 2877
9775.17 2881
9776.11 2987
9777.04 3037
9777.97 3023
9778.91 3127
9779.84 3118
9780.77 3096
9781.71 3107
9782.64 3083
9783.57 3096
9784.51 3006
9785.44 2885
9786.37 2937
9787.31 2907
9788.24 2824
9789.17 2783
9790.11 2766
9791.04 2759
9791.97 2638
9792.91 2629
9793.84 2595
9794.77 2617
9795.71 2677
9796.64 2654
9797.58 2621
9798.51 2636
9799.44 2588
9800.38 2601
9801.31 2650
9802.25 2543
9803.18 2455
9804.12 2471
9805.05 2425
9805.98 2334
9806.92 2328
9807.85 2307
9808.79 2217
9809.72 2217
9810.66 2223
9811.59 2252
9812.53 2158
9813.46 2228
9814.40 2205
9815.33 2172
9816.27 2157
9817.20 2124
9818.14 2154
9819.07 2076
9820.01 2095
9820.94 2106
9821.88 2093
9822.81 2063
9823.75 2093
9824.68 2027
9825.62 2113
9826.55 2078
9827.49 2012
9828.42 2039
9829.36 2042
9830.29 2010
9831.23 2016
9832.17 2021
9833.10 2036
9834.04 2023
9834.97 2068
9835.91 2024
9836.84 2038
9837.78 2047
9838.72 2075
9839.65 2031
9840.59 2057
9841.52 2003
9842.46 2069
9843.40 2106
9844.33 1992
9845.27 2047
9846.20 2126
9847.14 2024
9848.08 2019
9849.01 2062
9849.95 2114
9850.89 2051
9851.82 2028
9852.76 2158
9853.70 2136
9854.63 2066
9855.57 2086
9856.51 2120
9857.44 2162
9858.38 2168
9859.32 2155
9860.25 2194
9861.19 2116
9862.13 2071
9863.07 2118
9864.00 2015
9864.94 2009
9865.88 2034
9866.81 2056
9867.75 1966
9868.69 1974
9869.63 1939
9870.56 1961
9871.50 1959
9872.44 1971
9873.38 1922
9874.31 1893
9875.25 1960
9876.19 1980
9877.13 1925
9878.07 1935
9879.00 1927
9879.94 1924
9880.88 1902
9881.82 1851
9882.75 1869
9883.69 1893
9884.63 1861
9885.57 1893
9886.51 1892
9887.45 1829
9888.38 1825
9889.32 1796
9890.26 1847
9891.20 1810
9892.14 1798
9893.08 1800
9894.01 1775
9894.95 1786
9895.89 1740
9896.83 1778
9897.77 1716
9898.71 1780
9899.65 1781
9900.59 1793
9901.52 1756
9902.46 1701
9903.40 1730
9904.34 1780
9905.28 1823
9906.22 1792
9907.16 1788
9908.10 1824
9909.04 1875
9909.98 1823
9910.92 1787
9911.86 1778
9912.80 1863
9913.73 1831
9914.67 1834
9915.61 1865
9916.55 1844
9917.49 1857
9918.43 1889
9919.37 1953
9920.31 1953
9921.25 2111
9922.19 2161
9923.13 2242
9924.07 2350
9925.01 2420
9925.95 2521
9926.89 2497
9927.83 2472
9928.77 2531
9929.71 2368
9930.65 2309
9931.59 2282
9932.53 2204
9933.47 2053
9934.41 2044
9935.36 1961
9936.30 1916
9937.24 1840
9938.18 1764
9939.12 1766
9940.06 1698
9941.00 1703
9941.94 1671
9942.88 1673
9943.82 1700
9944.76 1647
9945.70 1597
9946.64 1620
9947.59 1665
9948.53 1577
9949.47 1668
9950.41 1686
9951.35 1689
9952.29 1685
9953.23 1694
9954.17 1682
9955.12 1613
9956.06 1554
9957.00 1615
9957.94 1623
9958.88 1617
9959.82 1595
9960.77 1555
9961.71 1564
9962.65 1562
9963.59 1580
9964.53 1568
9965.48 1604
9966.42 1574
9967.36 1574
9968.30 1492
9969.24 1483
9970.19 1477
9971.13 1538
9972.07 1521
9973.01 1539
9973.95 1492
9974.90 1499
9975.84 1533
9976.78 1497
9977.72 1442
9978.67 1454
9979.61 1469
9980.55 1472
9981.50 1496
9982.44 1491
9983.38 1460
9984.32 1418
9985.27 1527
9986.21 1463
9987.15 1496
9988.10 1488
9989.04 1478
9989.98 1469
9990.92 1460
9991.87 1434
9992.81 1447
9993.75 1443
9994.70 1435
9995.64 1427
9996.58 1467
9997.53 1442
9998.47 1426
9999.41 1428
10000.36 1468
10001.30 1449
10002.25 1455
10003.19 1478
10004.13 1426
10005.08 1455
10006.02 1457
10006.96 1479
10007.91 1479
10008.85 1475
10009.80 1468
10010.74 1470
10011.68 1486
10012.63 1483
10013.57 1460
10014.52 1486
10015.46 1426
10016.41 1414
10017.35 1395
10018.29 1446
10019.24 1449
10020.18 1446
10021.13 1416
10022.07 1405
10023.02 1369
10023.96 1384
10024.91 1405
10025.85 1391
10026.80 1420
10027.74 1424
10028.69 1448
10029.63 1382
10030.58 1393
10031.52 1371
10032.47 1353
10033.41 1328
10034.36 1411
10035.30 1387
10036.25 1344
10037.19 1309
10038.14 1296
10039.08 1372
10040.03 1331
10040.97 1331
10041.92 1350
10042.87 1345
10043.81 1319
10044.76 1308
10045.70 1357
10046.65 1350
10047.59 1311
10048.54 1295
10049.49 1349
10050.43 1263
10051.38 1359
10052.32 1323
10053.27 1313
10054.22 1306
10055.16 1327
10056.11 1398
10057.05 1348
10058.00 1373
10058.95 1320
10059.89 1334
10060.84 1310
10061.79 1296
10062.73 1320
10063.68 1353
10064.63 1284
10065.57 1304
10066.52 1302
10067.47 1289
10068.41 1299
10069.36 1359
10070.31 1282
10071.25 1297
10072.20 1302
10073.15 1322
10074.10 1339
10075.04 1291
10075.99 1271
10076.94 1354
10077.88 1328
10078.83 1330
10079.78 1333
10080.73 1268
10081.67 1278
10082.62 1258
10083.57 1303
10084.52 1296
10085.46 1278
10086.41 1254
10087.36 1283
10088.31 1302
10089.25 1311
10090.20 1336
10091.15 1284
10092.10 1298
10093.05 1305
10093.99 1331
10094.94 1259
10095.89 1260
10096.84 1260
10097.79 1268
10098.73 1285
10099.68 1269
10100.63 1213
10101.58 1257
10102.53 1291
10103.48 1277
10104.42 1299
10105.37 1293
10106.32 1308
10107.27 1275
10108.22 1303
10109.17 1296
10110.12 1301
10111.06 1288
10112.01 1305
10112.96 1282
10113.91 1234
10114.86 1231
10115.81 1251
10116.76 1297
10117.71 1260
10118.66 1253
10119.61 1230
10120.56 1320
10121.50 1282
10122.45 1293
10123.40 1281
10124.35 1293
10125.30 1247
10126.25 1231
10127.20 1254
10128.15 1280
10129.10 1308
10130.05 1297
10131.00 1315
10131.95 1271
10132.90 1271
10133.85 1287
10134.80 1253
10135.75 1256
10136.70 1302
10137.65 1332
10138.60 1332
10139.55 1310
10140.50 1343
10141.45 1330
10142.40 1293
10143.35 1291
10144.30 1328
10145.25 1318
10146.20 1339
10147.15 1309
10148.10 1332
10149.05 1330
10150.00 1298
10150.95 1314
10151.90 1306
10152.86 1349
10153.81 1345
10154.76 1361
10155.71 1408
10156.66 1386
10157.61 1421
10158.56 1341
10159.51 1348
10160.46 1399
10161.41 1451
10162.37 1435
10163.32 1385
10164.27 1377
10165.22 1421
10166.17 1415
10167.12 1414
10168.07 1441
10169.03 1491
10169.98 1527
10170.93 1531
10171.88 1476
10172.83 1538
10173.78 1510
10174.74 1488
10175.69 1496
10176.64 1512
10177.59 1551
10178.54 1533
10179.49 1552
10180.45 1538
10181.40 1539
10182.35 1528
10183.30 1551
10184.26 1569
10185.21 1539
10186.16 1620
10187.11 1603
10188.06 1588
10189.02 1608
10189.97 1649
10190.92 1599
10191.87 1676
10192.83 1698
10193.78 1677
10194.73 1681
10195.69 1719
10196.64 1753
10197.59 1751
10198.54 1652
10199.50 1757
10200.45 1736
10201.40 1762
10202.36 1771
10203.31 1804
10204.26 1836
10205.22 1884
10206.17 1833
10207.12 1775
10208.08 1889
10209.03 1906
10209.98 1842
10210.94 1817
10211.89 1740
10212.84 1757
10213.80 1804
10214.75 1763
10215.70 1684
10216.66 1666
10217.61 1670
10218.56 1703
10219.52 1703
10220.47 1623
10221.43 1630
10222.38 1677
10223.33 1636
10224.29 1666
10225.24 1637
10226.20 1708
10227.15 1746
10228.11 1752
10229.06 1799
10230.01 1839
10230.97 1902
10231.92 1886
10232.88 1955
10233.83 2094
10234.79 2035
10235.74 2147
10236.70 2093
10237.65 2059
10238.60 2025
10239.56 1919
10240.51 1873
10241.47 1791
10242.42 1768
10243.38 1723
10244.33 1688
10245.29 1590
10246.24 1601
10247.20 1597
10248.15 1564
10249.11 1512
10250.07 1540
10251.02 1493
10251.98 1536
10252.93 1464
10253.89 1463
10254.84 1485
10255.80 1428
10256.75 1439
10257.71 1344
10258.67 1397
10259.62 1377
10260.58 1419
10261.53 1389
10262.49 1423
10263.44 1376
10264.40 1361
10265.36 1400
10266.31 1415
10267.27 1413
10268.22 1457
10269.18 1424
10270.14 1360
10271.09 1368
10272.05 1329
10273.01 1350
10273.96 1341
10274.92 1411
10275.87 1334
10276.83 1330
10277.79 1325
10278.74 1299
10279.70 1336
10280.66 1395
10281.61 1300
10282.57 1330
10283.53 1339
10284.49 1327
10285.44 1323
10286.40 1317
10287.36 1285
10288.31 1318
10289.27 1350
10290.23 1324
10291.18 1334
10292.14 1304
10293.10 1396
10294.06 1353
10295.01 1371
10295.97 1336
10296.93 1346
10297.89 1334
10298.84 1294
10299.80 1259
10300.76 1328
10301.72 1336
10302.67 1317
10303.63 1368
10304.59 1256
10305.55 1309
10306.51 1348
10307.46 1356
10308.42 1316
10309.38 1357
10310.34 1351
10311.30 1320
10312.25 1297
10313.21 1312
10314.17 1407
10315.13 1317
10316.09 1356
10317.05 1274
10318.00 1337
10318.96 1303
10319.92 1336
10320.88 1304
10321.84 1358
10322.80 1343
10323.76 1352
10324.71 1343
10325.67 1401
10326.63 1368
10327.59 1382
10328.55 1392
10329.51 1370
10330.47 1403
10331.43 1331
10332.39 1363
10333.35 1306
10334.30 1379
10335.26 1350
10336.22 1341
10337.18 1297
10338.14 1286
10339.10 1255
10340.06 1257
10341.02 1275
10341.98 1270
10342.94 1272
10343.90 1212
10344.86 1233
10345.82 1247
10346.78 1266
10347.74 1208
10348.70 1253
10349.66 1193
10350.62 1216
10351.58 1205
10352.54 1238
10353.50 1192
10354.46 1234
10355.42 1231
10356.38 1195
10357.34 1205
10358.30 1178
10359.26 1186
10360.22 1219
10361.18 1188
10362.14 1166
10363.10 1219
10364.06 1168
10365.02 1166
10365.98 1185
10366.94 1207
10367.90 1176
10368.87 1182
10369.83 1200
10370.79 1246
10371.75 1172
10372.71 1208
10373.67 1197
10374.63 1190
10375.59 1211
10376.55 1188
10377.51 1198
10378.48 1176
10379.44 1177
10380.40 1193
10381.36 1188
10382.32 1164
10383.28 1209
10384.24 1257
10385.21 1256
10386.17 1192
10387.13 1204
10388.09 1182
10389.05 1177
10390.01 1212
10390.98 1188
10391.94 1197
10392.90 1201
10393.86 1243
10394.82 1194
10395.79 1202
10396.75 1210
10397.71 1209
10398.67 1214
10399.63 1228
10400.60 1212
10401.56 1203
10402.52 1222
10403.48 1211
10404.45 1221
10405.41 1193
10406.37 1266
10407.33 1291
10408.30 1291
10409.26 1269
10410.22 1335
10411.18 1274
10412.15 1336
10413.11 1335
10414.07 1333
10415.04 1381
10416.00 1437
10416.96 1468
10417.93 1435
10418.89 1482
10419.85 1529
10420.81 1496
10421.78 1461
10422.74 1444
10423.70 1399
10424.67 1358
10425.63 1349
10426.59 1322
10427.56 1255
10428.52 1267
10429.49 1271
10430.45 1228
10431.41 1249
10432.38 1251
10433.34 1191
10434.30 1169
10435.27 1199
10436.23 1155
10437.20 1152
10438.16 1145
10439.12 1169
10440.09 1132
10441.05 1106
10442.02 1118
10442.98 1152
10443.94 1131
10444.91 1110
10445.87 1082
10446.84 1109
10447.80 1151
10448.77 1128
10449.73 1079
10450.70 1099
10451.66 1162
10452.63 1114
10453.59 1169
10454.55 1068
10455.52 1066
10456.48 1095
10457.45 1079
10458.41 1124
10459.38 1090
10460.34 1058
10461.31 1108
10462.27 1119
10463.24 1104
10464.20 1056
10465.17 1075
10466.14 1056
10467.10 1071
10468.07 1116
10469.03 1072
10470.00 1080
10470.96 1104
10471.93 1088
10472.89 1113
10473.86 1101
10474.82 1075
10475.79 1140
10476.76 1138
10477.72 1096
10478.69 1096
10479.65 1045
10480.62 1073
10481.59 1107
10482.55 1162
10483.52 1115
10484.48 1114
10485.45 1107
10486.42 1089
10487.38 1149
10488.35 1134
10489.32 1098
10490.28 1156
10491.25 1135
10492.21 1149
10493.18 1136
10494.15 1169
10495.11 1162
10496.08 1187
10497.05 1148
10498.01 1112
10498.98 1118
10499.95 1136
10500.92 1125
10501.88 1152
10502.85 1181
10503.82 1125
10504.78 1142
10505.75 1177
10506.72 1156
10507.68 1140
10508.65 1132
10509.62 1162
10510.59 1123
10511.55 1149
10512.52 1069
10513.49 1146
10514.46 1186
10515.42 1162
10516.39 1120
10517.36 1149
10518.33 1158
10519.29 1127
10520.26 1098
10521.23 1100
10522.20 1167
10523.17 1182
10524.13 1142
10525.10 1178
10526.07 1153
10527.04 1153
10528.01 1108
10528.97 1148
10529.94 1104
10530.91 1080
10531.88 1092
10532.85 1072
10533.82 1110
10534.78 1138
10535.75 1117
10536.72 1119
10537.69 1131
10538.66 1159
10539.63 1139
10540.60 1167
10541.56 1155
10542.53 1182
10543.50 1179
10544.47 1229
10545.44 1206
10546.41 1222
10547.38 1194
10548.35 1186
10549.32 1169
10550.29 1184
10551.25 1201
10552.22 1209
10553.19 1220
10554.16 1268
10555.13 1328
10556.10 1308
10557.07 1380
10558.04 1380
10559.01 1402
10559.98 1386
10560.95 1381
10561.92 1331
10562.89 1347
10563.86 1326
10564.83 1308
10565.80 1278
10566.77 1288
10567.74 1230
10568.71 1211
10569.68 1230
10570.65 1180
10571.62 1250
10572.59 1182
10573.56 1157
10574.53 1219
10575.50 1231
10576.47 1228
10577.44 1223
10578.41 1223
10579.38 1227
10580.35 1220
10581.32 1195
10582.29 1287
10583.26 1263
10584.23 1268
10585.21 1306
10586.18 1236
10587.15 1226
10588.12 1270
10589.09 1232
10590.06 1308
10591.03 1300
10592.00 1318
10592.97 1268
10593.94 1250
10594.92 1258
10595.89 1259
10596.86 1261
10597.83 1245
10598.80 1219
10599.77 1270
10600.74 1224
10601.71 1233
10602.69 1220
10603.66 1174
10604.63 1192
10605.60 1205
10606.57 1183
10607.54 1250
10608.52 1219
10609.49 1231
10610.46 1232
10611.43 1234
10612.40 1249
10613.38 1268
10614.35 1227
10615.32 1246
10616.29 1232
10617.27 1228
10618.24 1247
10619.21 1213
10620.18 1239
10621.15 1252
10622.13 1302
10623.10 1309
10624.07 1317
10625.04 1285
10626.02 1310
10626.99 1274
10627.96 1334
10628.94 1376
10629.91 1353
10630.88 1393
10631.85 1441
10632.83 1437
10633.80 1504
10634.77 1554
10635.75 1629
10636.72 1666
10637.69 1625
10638.67 1639
10639.64 1620
10640.61 1611
10641.59 1564
10642.56 1562
10643.53 1503
10644.51 1481
10645.48 1411
10646.45 1357
10647.43 1357
10648.40 1368
10649.37 1304
10650.35 1346
10651.32 1305
10652.30 1321
10653.27 1286
10654.24 1320
10655.22 1315
10656.19 1281
10657.16 1287
10658.14 1263
10659.11 1260
10660.09 1297
10661.06 1244
10662.04 1287
10663.01 1286
10663.98 1258
10664.96 1273
10665.93 1233
10666.91 1238
10667.88 1269
10668.86 1297
10669.83 1231
10670.81 1232
10671.78 1278
10672.76 1205
10673.73 1254
10674.71 1298
10675.68 1329
10676.66 1266
10677.63 1290
10678.61 1264
10679.58 1303
10680.56 1303
10681.53 1270
10682.51 1305
10683.48 1315
10684.46 1296
10685.43 1243
10686.41 1299
10687.38 1230
10688.36 1195
10689.33 1198
10690.31 1237
10691.28 1202
10692.26 1180
10693.24 1171
10694.21 1197
10695.19 1130
10696.16 1131
10697.14 1181
10698.12 1145
10699.09 1140
10700.07 1112
10701.04 1145
10702.02 1113
10703.00 1162
10703.97 1199
10704.95 1147
10705.92 1121
10706.90 1144
10707.88 1164
10708.85 1153
10709.83 1143
10710.81 1114
10711.78 1133
10712.76 1160
10713.74 1187
10714.71 1148
10715.69 1130
10716.67 1161
10717.64 1160
10718.62 1178
10719.60 1147
10720.57 1166
10721.55 1152
10722.53 1144
10723.50 1146
10724.48 1185
10725.46 1152
10726.44 1115
10727.41 1138
10728.39 1149
10729.37 1158
10730.35 1174
10731.32 1127
10732.30 1176
10733.28 1212
10734.26 1259
10735.23 1221
10736.21 1167
10737.19 1180
10738.17 1144
10739.14 1144
10740.12 1210
10741.10 1193
10742.08 1187
10743.06 1157
10744.03 1175
10745.01 1140
10745.99 1155
10746.97 1196
10747.95 1160
10748.92 1174
10749.90 1170
10750.88 1196
10751.86 1151
10752.84 1159
10753.82 1146
10754.79 1102
10755.77 1172
10756.75 1181
10757.73 1169
10758.71 1094
10759.69 1167
10760.67 1175
10761.65 1165
10762.62 1150
10763.60 1191
10764.58 1152
10765.56 1181
10766.54 1214
10767.52 1183
10768.50 1151
10769.48 1144
10770.46 1197
10771.44 1163
10772.42 1197
10773.39 1206
10774.37 1196
10775.35 1194
10776.33 1209
10777.31 1246
10778.29 1216
10779.27 1234
10780.25 1208
10781.23 1188
10782.21 1183
10783.19 1221
10784.17 1197
10785.15 1163
10786.13 1164
10787.11 1206
10788.09 1201
10789.07 1253
10790.05 1218
10791.03 1192
10792.01 1215
10792.99 1211
10793.97 1190
10794.95 1237
10795.93 1206
10796.91 1221
10797.89 1200
10798.87 1213
10799.85 1170
10800.83 1236
10801.82 1211
10802.80 1241
10803.78 1257
10804.76 1206
10805.74 1198
10806.72 1250
10807.70 1262
10808.68 1227
10809.66 1272
10810.64 1281
10811.62 1213
10812.61 1220
10813.59 1238
10814.57 1236
10815.55 1226
10816.53 1233
10817.51 1248
10818.49 1216
10819.47 1222
10820.46 1272
10821.44 1263
10822.42 1287
10823.40 1242
10824.38 1291
10825.36 1332
10826.35 1261
10827.33 1245
10828.31 1288
10829.29 1290
10830.27 1298
10831.25 1307
10832.24 1302
10833.22 1300
10834.20 1287
10835.18 1296
10836.17 1315
10837.15 1282
10838.13 1331
10839.11 1334
10840.09 1350
10841.08 1350
10842.06 1347
10843.04 1384
10844.02 1362
10845.01 1353
10845.99 1358
10846.97 1372
10847.96 1376
10848.94 1401
10849.92 1422
10850.90 1386
10851.89 1393
10852.87 1411
10853.85 1448
10854.84 1446
10855.82 1453
10856.80 1442
10857.78 1478
10858.77 1470
10859.75 1455
10860.73 1433
10861.72 1462
10862.70 1472
10863.68 1448
10864.67 1491
10865.65 1493
10866.64 1464
10867.62 1513
10868.60 1528
10869.59 1591
10870.57 1574
10871.55 1547
10872.54 1547
10873.52 1590
10874.51 1562
10875.49 1633
10876.47 1608
10877.46 1657
10878.44 1669
10879.43 1726
10880.41 1687
10881.39 1663
10882.38 1651
10883.36 1733
10884.35 1731
10885.33 1749
10886.32 1753
10887.30 1740
10888.29 1783
10889.27 1784
10890.25 1757
10891.24 1839
10892.22 1777
10893.21 1784
10894.19 1790
10895.18 1808
10896.16 1863
10897.15 1880
10898.13 1893
10899.12 1858
10900.10 1872
10901.09 1850
10902.07 1855
10903.06 1854
10904.04 1934
10905.03 1944
10906.01 1942
10907.00 1996
10907.99 1970
10908.97 1978
10909.96 2010
10910.94 2028
10911.93 2036
10912.91 2142
10913.90 2029
10914.88 2041
10915.87 2110
10916.86 2117
10917.84 2013
10918.83 2075
10919.81 2104
10920.80 2159
10921.79 2160
10922.77 2128
10923.76 2138
10924.74 2102
10925.73 2205
10926.72 2188
10927.70 2200
10928.69 2270
10929.68 2260
10930.66 2282
10931.65 2292
10932.64 2352
10933.62 2330
10934.61 2367
10935.60 2389
10936.58 2434
10937.57 2518
10938.56 2572
10939.54 2586
10940.53 2589
10941.52 2571
10942.50 2602
10943.49 2665
10944.48 2714
10945.47 2753
10946.45 2827
10947.44 2826
10948.43 2832
10949.41 2893
10950.40 2988
10951.39 3111
10952.38 3233
10953.36 3289
10954.35 3358
10955.34 3471
10956.33 3444
10957.31 3451
10958.30 3437
10959.29 3379
10960.28 3410
10961.27 3324
10962.25 3263
10963.24 3142
10964.23 3051
10965.22 3025
10966.21 2970
10967.19 2824
10968.18 2899
10969.17 2804
10970.16 2725
10971.15 2712
10972.13 2782
10973.12 2823
10974.11 2765
10975.10 2762
10976.09 2820
10977.08 2864
10978.07 2839
10979.05 2790
10980.04 2889
10981.03 2924
10982.02 2865
10983.01 2947
10984.00 2909
10984.99 2880
10985.98 2982
10986.96 3165
10987.95 3229
10988.94 3331
10989.93 3386
10990.92 3510
10991.91 3671
10992.90 3856
10993.89 3994
10994.88 4224
10995.87 4385
10996.86 4412
10997.85 4446
10998.84 4507
10999.83 4411
11000.82 4352
11001.81 4196
11002.79 4042
11003.78 3864
11004.77 3701
11005.76 3444
11006.75 3221
11007.74 3098
11008.73 2952
11009.72 2853
11010.71 2737
11011.70 2651
11012.69 2575
11013.68 2530
11014.67 2376
11015.67 2388
11016.66 2354
11017.65 2315
11018.64 2290
11019.63 2248
11020.62 2217
11021.61 2243
11022.60 2214
11023.59 2224
11024.58 2234
11025.57 2207
11026.56 2145
11027.55 2182
11028.54 2100
11029.53 2109
11030.52 2123
11031.52 2067
11032.51 2031
11033.50 1983
11034.49 1967
11035.48 1976
11036.47 1946
11037.46 1940
11038.45 1930
11039.45 1877
11040.44 1881
11041.43 1888
11042.42 1843
11043.41 1840
11044.40 1869
11045.39 1860
11046.39 1847
11047.38 1850
11048.37 1861
11049.36 1814
11050.35 1835
11051.35 1780
11052.34 1817
11053.33 1826
11054.32 1804
11055.31 1746
11056.31 1760
11057.30 1772
11058.29 1790
11059.28 1769
11060.27 1733
11061.27 1781
11062.26 1773
11063.25 1826
11064.24 1787
11065.24 1807
11066.23 1766
11067.22 1773
11068.21 1739
11069.21 1748
11070.20 1730
11071.19 1781
11072.19 1783
11073.18 1790
11074.17 1739
11075.16 1714
11076.16 1789
11077.15 1760
11078.14 1723
11079.14 1774
11080.13 1719
11081.12 1762
11082.12 1739
11083.11 1760
11084.10 1670
11085.10 1688
11086.09 1740
11087.08 1741
11088.08 1730
11089.07 1671
11090.06 1676
11091.06 1689
11092.05 1666
11093.04 1688
11094.04 1692
11095.03 1650
11096.03 1624
11097.02 1623
11098.01 1643
11099.01 1678
11100.00 1634
11101.00 1632
11101.99 1616
11102.98 1629
11103.98 1628
11104.97 1632
11105.97 1639
11106.96 1602
11107.96 1598
11108.95 1652
11109.95 1623
11110.94 1625
11111.93 1539
11112.93 1551
11113.92 1580
11114.92 1551
11115.91 1564
11116.91 1558
11117.90 1544
11118.90 1557
11119.89 1530
11120.89 1585
11121.88 1630
11122.88 1602
11123.87 1586
11124.87 1575
11125.86 1538
11126.86 1513
11127.85 1572
11128.85 1520
11129.84 1550
11130.84 1549
11131.84 1509
11132.83 1503
11133.83 1474
11134.82 1480
11135.82 1441
11136.81 1480
11137.81 1542
11138.81 1520
11139.80 1501
11140.80 1524
11141.79 1523
11142.79 1528
11143.79 1520
11144.78 1463
11145.78 1435
11146.77 1455
11147.77 1462
11148.77 1410
11149.76 1443
11150.76 1424
11151.75 1474
11152.75 1457
11153.75 1412
11154.74 1371
11155.74 1352
11156.74 1323
11157.73 1363
11158.73 1356
11159.73 1361
11160.72 1378
11161.72 1374
11162.72 1373
11163.71 1342
11164.71 1359
11165.71 1356
11166.71 1368
11167.70 1406
11168.70 1380
11169.70 1329
11170.69 1303
11171.69 1382
11172.69 1353
11173.69 1366
11174.68 1339
11175.68 1323
11176.68 1383
11177.68 1333
11178.67 1351
11179.67 1361
11180.67 1366
11181.67 1334
11182.66 1394
11183.66 1363
11184.66 1289
11185.66 1343
11186.66 1340
11187.65 1357
11188.65 1369
11189.65 1314
11190.65 1323
11191.65 1357
11192.64 1341
11193.64 1323
11194.64 1269
11195.64 1353
11196.64 1340
11197.64 1308
11198.63 1322
11199.63 1332
11200.63 1331
11201.63 1345
11202.63 1288
11203.63 1329
11204.63 1347
11205.63 1303
11206.62 1293
11207.62 1308
11208.62 1330
11209.62 1341
11210.62 1336
11211.62 1289
11212.62 1270
11213.62 1340
11214.62 1327
11215.62 1292
11216.61 1282
11217.61 1290
11218.61 1269
11219.61 1287
11220.61 1257
11221.61 1273
11222.61 1276
11223.61 1248
11224.61 1260
11225.61 1306
11226.61 1266
11227.61 1265
11228.61 1296
11229.61 1268
11230.61 1274
11231.61 1265
11232.61 1267
11233.61 1295
11234.61 1308
11235.61 1235
11236.61 1260
11237.61 1263
11238.61 1328
11239.61 1287
11240.61 1285
11241.61 1254
11242.61 1346
11243.61 1345
11244.61 1296
11245.61 1338
11246.61 1312
11247.61 1274
11248.62 1293
11249.62 1296
11250.62 1308
11251.62 1315
11252.62 1312
11253.62 1318
11254.62 1265
11255.62 1314
11256.62 1269
11257.62 1302
11258.62 1332
11259.63 1321
11260.63 1343
11261.63 1316
11262.63 1348
11263.63 1316
11264.63 1347
11265.63 1292
11266.64 1336
11267.64 1311
11268.64 1342
11269.64 1375
11270.64 1421
11271.64 1451
11272.65 1421
11273.65 1394
11274.65 1417
11275.65 1482
11276.65 1436
11277.65 1403
11278.66 1420
11279.66 1414
11280.66 1446
11281.66 1427
11282.67 1404
11283.67 1437
11284.67 1443
11285.67 1394
11286.67 1397
11287.68 1378
11288.68 1405
11289.68 1392
11290.68 1411
11291.69 1339
11292.69 1384
11293.69 1429
11294.70 1415
11295.70 1362
11296.70 1366
11297.70 1355
11298.71 1430
11299.71 1370
11300.71 1332
11301.72 1365
11302.72 1346
11303.72 1408
11304.72 1453
11305.73 1420
11306.73 1424
11307.73 1462
11308.74 1502
11309.74 1509
11310.74 1502
11311.75 1486
11312.75 1498
11313.76 1510
11314.76 1514
11315.76 1482
11316.77 1460
11317.77 1445
11318.77 1404
11319.78 1392
11320.78 1411
11321.79 1362
11322.79 1380
11323.79 1376
11324.80 1342
11325.80 1318
11326.81 1308
11327.81 1307
11328.81 1329
11329.82 1357
11330.82 1333
11331.83 1337
11332.83 1329
11333.84 1392
11334.84 1397
11335.85 1371
11336.85 1363
11337.85 1355
11338.86 1343
11339.86 1321
11340.87 1318
11341.87 1356
11342.88 1351
11343.88 1353
11344.89 1328
11345.89 1292
11346.90 1262
11347.90 1311
11348.91 1310
11349.91 1266
11350.92 1272
11351.92 1304
11352.93 1298
11353.94 1333
11354.94 1220
11355.95 1219
11356.95 1267
11357.96 1327
11358.96 1307
11359.97 1252
11360.97 1254
11361.98 1217
11362.99 1254
11363.99 1288
11365.00 1273
11366.00 1290
11367.01 1290
11368.02 1282
11369.02 1248
11370.03 1263
11371.03 1254
11372.04 1280
11373.05 1274
11374.05 1232
11375.06 1255
11376.06 1263
11377.07 1281
11378.08 1268
11379.08 1266
11380.09 1253
11381.10 1277
11382.10 1289
11383.11 1231
11384.12 1295
11385.12 1262
11386.13 1276
11387.14 1276
11388.14 1288
11389.15 1272
11390.16 1250
11391.17 1282
11392.17 1273
11393.18 1244
11394.19 1265
11395.19 1256
11396.20 1288
11397.21 1289
11398.22 1263
11399.22 1317
11400.23 1295
11401.24 1277
11402.25 1256
11403.25 1245
11404.26 1312
11405.27 1290
11406.28 1285
11407.28 1273
11408.29 1269
11409.30 1375
11410.31 1296
11411.31 1344
11412.32 1323
11413.33 1351
11414.34 1291
11415.35 1282
11416.35 1318
11417.36 1286
11418.37 1309
11419.38 1334
11420.39 1334
11421.40 1334
11422.40 1346
11423.41 1340
11424.42 1345
11425.43 1324
11426.44 1357
11427.45 1286
11428.46 1325
11429.46 1407
11430.47 1400
11431.48 1421
11432.49 1430
11433.50 1360
11434.51 1390
11435.52 1389
11436.53 1374
11437.54 1336
11438.54 1358
11439.55 1416
11440.56 1430
11441.57 1429
11442.58 1396
11443.59 1421
11444.60 1447
11445.61 1434
11446.62 1441
11447.63 1458
11448.64 1493
11449.65 1497
11450.66 1479
11451.67 1489
11452.68 1482
11453.69 1464
11454.70 1502
11455.71 1477
11456.72 1466
11457.73 1507
11458.74 1491
11459.75 1465
11460.76 1465
11461.77 1469
11462.78 1465
11463.79 1472
11464.80 1506
11465.81 1543
11466.82 1527
11467.83 1485
11468.84 1528
11469.85 1545
11470.86 1546
11471.87 1548
11472.88 1526
11473.89 1564
11474.90 1616
11475.91 1570
11476.92 1556
11477.93 1566
11478.95 1482
11479.96 1484
11480.97 1534
11481.98 1541
11482.99 1559
11484.00 1564
11485.01 1624
11486.02 1596
11487.03 1519
11488.05 1564
11489.06 1490
11490.07 1544
11491.08 1568
11492.09 1615
11493.10 1636
11494.11 1565
11495.13 1594
11496.14 1608
11497.15 1551
11498.16 1612
11499.17 1644
11500.18 1648
11501.20 1653
11502.21 1661
11503.22 1663
11504.23 1644
11505.24 1660
11506.26 1654
11507.27 1644
11508.28 1648
11509.29 1664
11510.30 1676
11511.32 1655
11512.33 1632
11513.34 1697
11514.35 1707
11515.37 1701
11516.38 1705
11517.39 1699
11518.40 1742
11519.42 1767
11520.43 1785
11521.44 1784
11522.45 1746
11523.47 1790
11524.48 1827
11525.49 1824
11526.51 1833
11527.52 1874
11528.53 1853
11529.55 1864
11530.56 1936
11531.57 1976
11532.59 1946
11533.60 1967
11534.61 1935
11535.63 1984
11536.64 1976
11537.65 1973
11538.67 1939
11539.68 1988
11540.69 2051
11541.71 2117
11542.72 2080
11543.73 2059
11544.75 2205
11545.76 2156
11546.78 2231
11547.79 2270
11548.80 2216
11549.82 2279
11550.83 2277
11551.85 2284
11552.86 2342
11553.87 2355
11554.89 2317
11555.90 2466
11556.92 2477
11557.93 2448
11558.95 2480
11559.96 2524
11560.97 2570
11561.99 2454
11563.00 2581
11564.02 2657
11565.03 2719
11566.05 2770
11567.06 2787
11568.08 2864
11569.09 2883
11570.11 2962
11571.12 2996
11572.14 3100
11573.15 3184
11574.17 3269
11575.18 3456
11576.20 3491
11577.21 3463
11578.23 3669
11579.24 3731
11580.26 3851
11581.27 3999
11582.29 4151
11583.30 4253
11584.32 4298
11585.33 4540
11586.35 4775
11587.37 4906
11588.38 5283
11589.40 5533
11590.41 5826
11591.43 6352
11592.44 6621
11593.46 7008
11594.48 7349
11595.49 7707
11596.51 7868
11597.52 7922
11598.54 7896
11599.56 7759
11600.57 7356
11601.59 6904
11602.61 6506
11603.62 6093
11604.64 5718
11605.66 5336
11606.67 4866
11607.69 4497
11608.70 4184
11609.72 3940
11610.74 3806
11611.75 3458
11612.77 3358
11613.79 3183
11614.81 3087
11615.82 2978
11616.84 2868
11617.86 2803
11618.87 2718
11619.89 2703
11620.91 2591
11621.92 2569
11622.94 2553
11623.96 2528
11624.98 2457
11625.99 2443
11627.01 2347
11628.03 2342
11629.05 2246
11630.06 2209
11631.08 2245
11632.10 2236
11633.12 2174
11634.13 2118
11635.15 2117
11636.17 2066
11637.19 2090
11638.20 2053
11639.22 2042
11640.24 2012
11641.26 2006
11642.28 1964
11643.29 1875
11644.31 1971
11645.33 1974
11646.35 1934
11647.37 1909
11648.39 1910
11649.40 1875
11650.42 1837
11651.44 1877
11652.46 1915
11653.48 1886
11654.50 1930
11655.51 1906
11656.53 1925
11657.55 1923
11658.57 2024
11659.59 2039
11660.61 1997
11661.63 1949
11662.65 1951
11663.67 2007
11664.68 1995
11665.70 2015
11666.72 2021
11667.74 2056
11668.76 2073
11669.78 2137
11670.80 2133
11671.82 2193
11672.84 2178
11673.86 2197
11674.88 2122
11675.90 2136
11676.92 2168
11677.94 2180
11678.96 2213
11679.98 2206
11680.99 2181
11682.01 2155
11683.03 2130
11684.05 2137
11685.07 2146
11686.09 2137
11687.11 2134
11688.13 2173
11689.15 2158
11690.17 2112
11691.19 2072
11692.21 2054
11693.24 2070
11694.26 2042
11695.28 2037
11696.30 2018
11697.32 2032
11698.34 2074
11699.36 2035
11700.38 2026
11701.40 1995
11702.42 1963
11703.44 1972
11704.46 1985
11705.48 1975
11706.50 1929
11707.52 1938
11708.54 1914
11709.57 1838
11710.59 1847
11711.61 1841
11712.63 1850
11713.65 1835
11714.67 1834
11715.69 1864
11716.71 1841
11717.73 1850
11718.76 1737
11719.78 1790
11720.80 1746
11721.82 1739
11722.84 1761
11723.86 1762
11724.89 1739
11725.91 1685
11726.93 1708
11727.95 1695
11728.97 1687
11729.99 1709
11731.02 1716
11732.04 1645
11733.06 1692
11734.08 1710
11735.10 1692
11736.13 1659
11737.15 1722
11738.17 1714
11739.19 1704
11740.22 1694
11741.24 1699
11742.26 1714
11743.28 1700
11744.30 1654
11745.33 1656
11746.35 1671
11747.37 1658
11748.40 1646
11749.42 1629
11750.44 1631
11751.46 1574
11752.49 1607
11753.51 1565
11754.53 1627
11755.56 1571
11756.58 1565
11757.60 1552
11758.62 1571
11759.65 1532
11760.67 1568
11761.69 1508
11762.72 1473
11763.74 1498
11764.76 1501
11765.79 1511
11766.81 1527
11767.83 1499
11768.86 1507
11769.88 1536
11770.91 1514
11771.93 1508
11772.95 1487
11773.98 1474
11775.00 1466
11776.02 1433
11777.05 1480
11778.07 1443
11779.10 1465
11780.12 1461
11781.14 1450
11782.17 1442
11783.19 1435
11784.22 1432
11785.24 1486
11786.26 1446
11787.29 1456
11788.31 1428
11789.34 1483
11790.36 1412
11791.39 1407
11792.41 1425
11793.44 1450
11794.46 1433
11795.49 1424
11796.51 1418
11797.54 1409
11798.56 1413
11799.59 1425
11800.61 1483
11801.63 1500
11802.66 1426
11803.69 1431
11804.71 1434
11805.74 1425
11806.76 1467
11807.79 1409
11808.81 1458
11809.84 1443
11810.86 1403
11811.89 1402
11812.91 1427
11813.94 1457
11814.96 1465
11815.99 1445
11817.01 1439
11818.04 1446
11819.07 1474
11820.09 1417
11821.12 1432
11822.14 1490
11823.17 1437
11824.20 1434
11825.22 1470
11826.25 1464
11827.27 1491
11828.30 1471
11829.33 1501
11830.35 1505
11831.38 1473
11832.40 1462
11833.43 1454
11834.46 1494
11835.48 1434
11836.51 1420
11837.54 1426
11838.56 1389
11839.59 1481
11840.62 1446
11841.64 1456
11842.67 1437
11843.70 1436
11844.72 1515
11845.75 1508
11846.78 1448
11847.80 1460
11848.83 1467
11849.86 1487
11850.89 1487
11851.91 1496
11852.94 1461
11853.97 1507
11854.99 1515
11856.02 1491
11857.05 1574
11858.08 1592
11859.10 1517
11860.13 1515
11861.16 1588
11862.19 1558
11863.21 1500
11864.24 1529
11865.27 1531
11866.30 1563
11867.33 1574
11868.35 1569
11869.38 1558
11870.41 1561
11871.44 1551
11872.47 1617
11873.49 1593
11874.52 1610
11875.55 1638
11876.58 1622
11877.61 1646
11878.63 1660
11879.66 1652
11880.69 1629
11881.72 1715
11882.75 1739
11883.78 1738
11884.81 1745
11885.83 1771
11886.86 1845
11887.89 1810
11888.92 1758
11889.95 1842
11890.98 1845
11892.01 1934
11893.04 1992
11894.06 1967
11895.09 2041
11896.12 2067
11897.15 2067
11898.18 2096
11899.21 2151
11900.24 2155
11901.27 2124
11902.30 2060
11903.33 2081
11904.36 2049
11905.39 2027
11906.42 1996
11907.45 1995
11908.48 2020
11909.50 1964
11910.53 2003
11911.56 1937
11912.59 1987
11913.62 1976
11914.65 1982
11915.68 2007
11916.71 2017
11917.74 2026
11918.77 2049
11919.80 2125
11920.83 2185
11921.86 2254
11922.89 2331
11923.92 2396
11924.95 2344
11925.99 2369
11927.02 2430
11928.05 2529
11929.08 2552
11930.11 2530
11931.14 2522
11932.17 2540
11933.20 2438
11934.23 2388
11935.26 2318
11936.29 2279
11937.32 2203
11938.35 2034
11939.38 1981
11940.41 1938
11941.45 1947
11942.48 1926
11943.51 1833
11944.54 1775
11945.57 1712
11946.60 1641
11947.63 1666
11948.66 1666
11949.70 1640
11950.73 1666
11951.76 1600
11952.79 1591
11953.82 1625
11954.85 1575
11955.88 1600
11956.92 1527
11957.95 1519
11958.98 1539
11960.01 1521
11961.04 1509
11962.08 1494
11963.11 1546
11964.14 1486
11965.17 1545
11966.20 1558
11967.24 1528
11968.27 1526
11969.30 1548
11970.33 1567
11971.36 1577
11972.40 1562
11973.43 1485
11974.46 1538
11975.49 1550
11976.53 1560
11977.56 1534
11978.59 1546
11979.62 1548
11980.66 1558
11981.69 1612
11982.72 1613
11983.76 1576
11984.79 1591
11985.82 1557
11986.85 1568
11987.89 1609
11988.92 1581
11989.95 1612
11990.99 1630
11992.02 1626
11993.05 1573
11994.09 1557
11995.12 1656
11996.15 1584
11997.19 1639
11998.22 1625
11999.25 1639
12000.29 1712
12001.32 1703
12002.35 1706
12003.39 1667
12004.42 1682
12005.46 1704
12006.49 1731
12007.52 1682
12008.56 1691
12009.59 1770
12010.63 1759
12011.66 1823
12012.69 1805
12013.73 1840
12014.76 1762
12015.80 1791
12016.83 1845
12017.86 1873
12018.90 1846
12019.93 1825
12020.97 1847
12022.00 1772
12023.04 1794
12024.07 1806
12025.11 1843
12026.14 1800
12027.18 1742
12028.21 1800
12029.25 1768
12030.28 1812
12031.32 1772
12032.35 1797
12033.39 1780
12034.42 1796
12035.46 1830
12036.49 1799
12037.53 1786
12038.56 1792
12039.60 1854
12040.63 1724
12041.67 1769
12042.70 1813
12043.74 1832
12044.77 1767
12045.81 1749
12046.84 1718
12047.88 1751
12048.92 1728
12049.95 1738
12050.99 1731
12052.02 1791
12053.06 1797
12054.09 1821
12055.13 1790
12056.17 1810
12057.20 1846
12058.24 1819
12059.27 1796
12060.31 1842
12061.35 1784
12062.38 1804
12063.42 1783
12064.46 1769
12065.49 1794
12066.53 1800
12067.56 1833
12068.60 1828
12069.64 1831
12070.67 1843
12071.71 1798
12072.75 1851
12073.78 1897
12074.82 1880
12075.86 1875
12076.89 1883
12077.93 1866
12078.97 1819
12080.01 1873
12081.04 1892
12082.08 1911
12083.12 1986
12084.15 1895
12085.19 1993
12086.23 1994
12087.27 2000
12088.30 2010
12089.34 1992
12090.38 2043
12091.41 2111
12092.45 2102
12093.49 2229
12094.53 2235
12095.57 2291
12096.60 2283
12097.64 2361
12098.68 2354
12099.72 2271
12100.75 2326
12101.79 2338
12102.83 2349
12103.87 2282
12104.91 2204
12105.94 2160
12106.98 2157
12108.02 2082
12109.06 1986
12110.10 1914
12111.14 1896
12112.17 1827
12113.21 1795
12114.25 1761
12115.29 1714
12116.33 1715
12117.37 1663
12118.40 1639
12119.44 1635
12120.48 1605
12121.52 1586
12122.56 1643
12123.60 1574
12124.64 1547
12125.68 1535
12126.72 1542
12127.75 1531
12128.79 1489
12129.83 1508
12130.87 1515
12131.91 1488
12132.95 1478
12133.99 1485
12135.03 1498
12136.07 1450
12137.11 1442
12138.15 1474
12139.19 1467
12140.23 1447
12141.27 1474
12142.31 1455
12143.35 1475
12144.38 1437
12145.42 1397
12146.46 1395
12147.50 1409
12148.54 1409
12149.58 1451
12150.62 1451
12151.66 1455
12152.70 1388
12153.74 1372
12154.78 1395
12155.82 1418
12156.87 1373
12157.91 1379
12158.95 1400
12159.99 1422
12161.03 1429
12162.07 1434
12163.11 1476
12164.15 1436
12165.19 1409
12166.23 1382
12167.27 1415
12168.31 1379
12169.35 1406
12170.39 1407
12171.43 1434
12172.47 1432
12173.52 1411
12174.56 1405
12175.60 1362
12176.64 1457
12177.68 1425
12178.72 1378
12179.76 1394
12180.80 1464
12181.85 1444
12182.89 1372
12183.93 1432
12184.97 1414
12186.01 1423
12187.05 1446
12188.09 1469
12189.14 1432
12190.18 1439
12191.22 1454
12192.26 1463
12193.30 1426
12194.34 1445
12195.39 1473
12196.43 1429
12197.47 1432
12198.51 1428
12199.55 1413
12200.60 1466
12201.64 1451
12202.68 1449
12203.72 1483
12204.77 1459
12205.81 1435
12206.85 1451
12207.89 1485
12208.94 1502
12209.98 1454
12211.02 1446
12212.06 1484
12213.11 1482
12214.15 1490
12215.19 1438
12216.23 1438
12217.28 1430
12218.32 1464
12219.36 1480
12220.41 1419
12221.45 1458
12222.49 1425
12223.54 1447
12224.58 1496
12225.62 1480
12226.66 1419
12227.71 1447
12228.75 1442
12229.79 1468
12230.84 1473
12231.88 1453
12232.93 1448
12233.97 1410
12235.01 1441
12236.06 1382
12237.10 1351
12238.14 1364
12239.19 1343
12240.23 1352
12241.28 1378
12242.32 1361
12243.36 1358
12244.41 1351
12245.45 1350
12246.50 1366
12247.54 1347
12248.58 1344
12249.63 1361
12250.67 1385
12251.72 1353
12252.76 1344
12253.80 1307
12254.85 1272
12255.89 1267
12256.94 1317
12257.98 1292
12259.03 1256
12260.07 1292
12261.12 1276
12262.16 1306
12263.21 1297
12264.25 1284
12265.30 1333
12266.34 1270
12267.39 1280
12268.43 1295
12269.48 1254
12270.52 1262
12271.57 1247
12272.61 1286
12273.66 1277
12274.70 1258
12275.75 1246
12276.79 1211
12277.84 1212
12278.88 1258
12279.93 1266
12280.98 1249
12282.02 1271
12283.07 1276
12284.11 1237
12285.16 1299
12286.20 1296
12287.25 1222
12288.30 1216
12289.34 1250
12290.39 1247
12291.43 1216
12292.48 1278
12293.53 1242
12294.57 1218
12295.62 1220
12296.66 1242
12297.71 1275
12298.76 1273
12299.80 1259
12300.85 1289
12301.90 1275
12302.94 1279
12303.99 1288
12305.04 1281
12306.08 1283
12307.13 1320
12308.18 1279
12309.22 1257
12310.27 1226
12311.32 1228
12312.36 1221
12313.41 1252
12314.46 1249
12315.50 1240
12316.55 1244
12317.60 1254
12318.65 1238
12319.69 1221
12320.74 1191
12321.79 1162
12322.83 1180
12323.88 1167
12324.93 1219
12325.98 1221
12327.02 1217
12328.07 1179
12329.12 1190
12330.17 1224
12331.21 1205
12332.26 1174
12333.31 1153
12334.36 1140
12335.41 1148
12336.45 1156
12337.50 1165
12338.55 1168
12339.60 1189
12340.65 1202
12341.69 1192
12342.74 1181
12343.79 1188
12344.84 1184
12345.89 1184
12346.94 1217
12347.98 1172
12349.03 1228
12350.08 1215
12351.13 1199
12352.18 1183
12353.23 1170
12354.28 1176
12355.32 1160
12356.37 1151
12357.42 1182
12358.47 1182
12359.52 1173
12360.57 1226
12361.62 1218
12362.67 1173
12363.72 1190
12364.76 1206
12365.81 1181
12366.86 1178
12367.91 1227
12368.96 1234
12370.01 1248
12371.06 1219
12372.11 1180
12373.16 1249
12374.21 1227
12375.26 1245
12376.31 1171
12377.36 1242
12378.41 1229
12379.46 1234
12380.51 1242
12381.56 1226
12382.61 1259
12383.66 1270
12384.71 1304
12385.76 1239
12386.81 1206
12387.86 1239
12388.91 1274
12389.96 1233
12391.01 1223
12392.06 1238
12393.11 1273
12394.16 1282
12395.21 1289
12396.26 1285
12397.31 1272
12398.36 1255
12399.41 1253
12400.46 1262
12401.51 1246
12402.56 1269
12403.61 1283
12404.66 1288
12405.71 1272
12406.77 1254
12407.82 1284
12408.87 1328
12409.92 1347
12410.97 1310
12412.02 1296
12413.07 1326
12414.12 1347
12415.17 1296
12416.23 1300
12417.28 1274
12418.33 1294
12419.38 1347
12420.43 1302
12421.48 1307
12422.53 1332
12423.59 1298
12424.64 1280
12425.69 1308
12426.74 1274
12427.79 1282
12428.84 1309
12429.90 1334
12430.95 1335
12432.00 1315
12433.05 1298
12434.10 1315
12435.16 1363
12436.21 1322
12437.26 1313
12438.31 1378
12439.37 1333
12440.42 1305
12441.47 1288
12442.52 1339
12443.58 1341
12444.63 1382
12445.68 1394
12446.73 1367
12447.79 1352
12448.84 1345
12449.89 1385
12450.94 1328
12452.00 1343
12453.05 1395
12454.10 1384
12455.16 1360
12456.21 1360
12457.26 1372
12458.31 1413
12459.37 1401
12460.42 1407
12461.47 1434
12462.53 1445
12463.58 1481
12464.63 1508
12465.69 1516
12466.74 1536
12467.79 1547
12468.85 1548
12469.90 1567
12470.95 1593
12472.01 1620
12473.06 1653
12474.12 1662
12475.17 1708
12476.22 1712
12477.28 1784
12478.33 1809
12479.39 1847
12480.44 1946
12481.49 1973
12482.55 2034
12483.60 2137
12484.66 2178
12485.71 2306
12486.76 2324
12487.82 2380
12488.87 2483
12489.93 2599
12490.98 2582
12492.04 2527
12493.09 2540
12494.15 2536
12495.20 2534
12496.25 2472
12497.31 2447
12498.36 2338
12499.42 2233
12500.47 2130
12501.53 2044
12502.58 1977
12503.64 1910
12504.69 1840
12505.75 1826
12506.80 1761
12507.86 1729
12508.91 1656
12509.97 1670
12511.03 1640
12512.08 1554
12513.14 1554
12514.19 1575
12515.25 1510
12516.30 1554
12517.36 1569
12518.41 1536
12519.47 1528
12520.52 1533
12521.58 1476
12522.64 1507
12523.69 1499
12524.75 1486
12525.80 1505
12526.86 1471
12527.92 1489
12528.97 1476
12530.03 1500
12531.08 1508
12532.14 1500
12533.20 1552
12534.25 1464
12535.31 1477
12536.37 1447
12537.42 1526
12538.48 1463
12539.54 1476
12540.59 1517
12541.65 1484
12542.70 1485
12543.76 1524
12544.82 1548
12545.88 1507
12546.93 1534
12547.99 1586
12549.05 1552
12550.10 1575
12551.16 1611
12552.22 1561
12553.27 1636
12554.33 1677
12555.39 1665
12556.45 1678
12557.50 1715
12558.56 1776
12559.62 1811
12560.67 1857
12561.73 1847
12562.79 1909
12563.85 1931
12564.90 2040
12565.96 2057
12567.02 2091
12568.08 2147
12569.14 2145
12570.19 2172
12571.25 2216
12572.31 2231
12573.37 2263
12574.42 2238
12575.48 2271
12576.54 2235
12577.60 2128
12578.66 2102
12579.72 2045
12580.77 2108
12581.83 2024
12582.89 1976
12583.95 1891
12585.01 1904
12586.07 1884
12587.12 1847
12588.18 1849
12589.24 1858
12590.30 1796
12591.36 1744
12592.42 1792
12593.48 1697
12594.53 1767
12595.59 1739
12596.65 1764
12597.71 1695
12598.77 1667
12599.83 1615
12600.89 1611
12601.95 1545
12603.01 1594
12604.07 1630
12605.13 1627
12606.18 1586
12607.24 1564
12608.30 1563
12609.36 1642
12610.42 1614
12611.48 1616
12612.54 1590
12613.60 1585
12614.66 1599
12615.72 1587
12616.78 1583
12617.84 1512
12618.90 1585
12619.96 1587
12621.02 1554
12622.08 1536
12623.14 1564
12624.20 1551
12625.26 1497
12626.32 1491
12627.38 1558
12628.44 1555
12629.50 1513
12630.56 1522
12631.62 1547
12632.68 1506
12633.74 1533
12634.80 1577
12635.86 1523
12636.92 1498
12637.98 1553
12639.04 1555
12640.11 1541
12641.17 1592
12642.23 1630
12643.29 1563
12644.35 1575
12645.41 1609
12646.47 1636
12647.53 1692
12648.59 1662
12649.65 1612
12650.72 1664
12651.78 1669
12652.84 1677
12653.90 1687
12654.96 1679
12656.02 1705
12657.08 1677
12658.14 1647
12659.21 1660
12660.27 1604
12661.33 1629
12662.39 1595
12663.45 1611
12664.51 1612
12665.58 1644
12666.64 1579
12667.70 1589
12668.76 1544
12669.82 1540
12670.89 1550
12671.95 1567
12673.01 1580
12674.07 1563
12675.13 1554
12676.20 1537
12677.26 1559
12678.32 1595
12679.38 1597
12680.45 1618
12681.51 1612
12682.57 1675
12683.63 1642
12684.70 1646
12685.76 1596
12686.82 1652
12687.88 1636
12688.95 1617
12690.01 1624
12691.07 1697
12692.14 1720
12693.20 1652
12694.26 1666
12695.32 1665
12696.39 1675
12697.45 1697
12698.51 1738
12699.58 1715
12700.64 1724
12701.70 1662
12702.77 1639
12703.83 1716
12704.89 1611
12705.96 1679
12707.02 1639
12708.08 1640
12709.15 1619
12710.21 1618
12711.28 1649
12712.34 1628
12713.40 1639
12714.47 1657
12715.53 1616
12716.59 1590
12717.66 1582
12718.72 1615
12719.79 1622
12720.85 1569
12721.92 1589
12722.98 1583
12724.04 1543
12725.11 1602
12726.17 1555
12727.24 1573
12728.30 1568
12729.37 1561
12730.43 1596
12731.49 1548
12732.56 1557
12733.62 1529
12734.69 1593
12735.75 1508
12736.82 1508
12737.88 1509
12738.95 1516
12740.01 1505
12741.08 1481
12742.14 1463
12743.21 1431
12744.27 1433
12745.34 1486
12746.40 1420
12747.47 1427
12748.53 1399
12749.60 1370
12750.66 1384
12751.73 1354
12752.79 1355
12753.86 1379
12754.93 1325
12755.99 1335
12757.06 1308
12758.12 1324
12759.19 1336
12760.25 1311
12761.32 1324
12762.39 1316
12763.45 1306
12764.52 1332
12765.58 1288
12766.65 1263
12767.72 1257
12768.78 1293
12769.85 1289
12770.91 1297
12771.98 1242
12773.05 1251
12774.11 1233
12775.18 1247
12776.25 1249
12777.31 1235
12778.38 1229
12779.45 1259
12780.51 1232
12781.58 1222
12782.65 1244
12783.71 1223
12784.78 1254
12785.85 1221
12786.91 1218
12787.98 1219
12789.05 1226
12790.11 1212
12791.18 1245
12792.25 1229
12793.31 1204
12794.38 1254
12795.45 1252
12796.52 1208
12797.58 1202
12798.65 1258
12799.72 1250
12800.79 1240
12801.85 1199
12802.92 1260
12803.99 1199
12805.06 1229
12806.12 1298
12807.19 1229
12808.26 1261
12809.33 1244
12810.39 1255
12811.46 1227
12812.53 1244
12813.60 1246
12814.67 1263
12815.73 1255
12816.80 1247
12817.87 1208
12818.94 1231
12820.01 1192
12821.08 1238
12822.14 1215
12823.21 1206
12824.28 1167
12825.35 1208
12826.42 1217
12827.49 1224
12828.55 1242
12829.62 1176
12830.69 1200
12831.76 1211
12832.83 1227
12833.90 1216
12834.97 1186
12836.04 1201
12837.11 1182
12838.17 1159
12839.24 1206
12840.31 1219
12841.38 1144
12842.45 1175
12843.52 1154
12844.59 1159
12845.66 1170
12846.73 1184
12847.80 1208
12848.87 1215
12849.94 1167
12851.01 1139
12852.08 1100
12853.14 1112
12854.21 1104
12855.28 1105
12856.35 1115
12857.42 1138
12858.49 1106
12859.56 1127
12860.63 1099
12861.70 1084
12862.77 1128
12863.84 1107
12864.91 1110
12865.98 1105
12867.05 1091
12868.12 1059
12869.19 1097
12870.26 1067
12871.34 1081
12872.41 1094
12873.48 1086
12874.55 1092
12875.62 1053
12876.69 1121
12877.76 1106
12878.83 1084
12879.90 1088
12880.97 1103
12882.04 1041
12883.11 1088
12884.18 1055
12885.25 1025
12886.33 1030
12887.40 1068
12888.47 1025
12889.54 1059
12890.61 1041
12891.68 1050
12892.75 1061
12893.82 1060
12894.89 1054
12895.97 1056
12897.04 1029
12898.11 1023
12899.18 1056
12900.25 1048
12901.32 1098
12902.40 1054
12903.47 1079
12904.54 1009
12905.61 1014
12906.68 1037
12907.75 1074
12908.83 1056
12909.90 999
12910.97 1024
12912.04 1060
12913.11 1046
12914.19 1026
12915.26 1055
12916.33 1049
12917.40 1016
12918.48 1026
12919.55 1040
12920.62 1006
12921.69 997
12922.77 1028
12923.84 998
12924.91 1020
12925.98 1008
12927.06 1068
12928.13 1010
12929.20 986
12930.27 996
12931.35 1000
12932.42 988
12933.49 1031
12934.57 1000
12935.64 1024
12936.71 1024
12937.79 973
12938.86 1018
12939.93 1020
12941.01 1058
12942.08 1025
12943.15 998
12944.23 1010
12945.30 1043
12946.37 1018
12947.45 1031
12948.52 988
12949.59 1021
12950.67 1004
12951.74 1039
12952.81 1001
12953.89 1066
12954.96 1035
12956.04 1031
12957.11 1034
12958.18 1031
12959.26 1034
12960.33 999
12961.41 1014
12962.48 1021
12963.55 1077
12964.63 1025
12965.70 1028
12966.78 1009
12967.85 1026
12968.93 990
12970.00 988
12971.07 1006
12972.15 1040
12973.22 1020
12974.30 1009
12975.37 1033
12976.45 1032
12977.52 1053
12978.60 1046
12979.67 1012
12980.75 1009
12981.82 1059
12982.90 1078
12983.97 1094
12985.05 1048
12986.12 995
12987.20 1003
12988.27 1043
12989.35 1023
12990.42 1075
12991.50 1047
12992.57 1084
12993.65 1057
12994.73 1030
12995.80 1101
12996.88 1089
12997.95 1092
12999.03 1075
13000.10 1050
13001.18 1071
13002.25 1059
13003.33 1085
13004.41 1114
13005.48 1093
13006.56 1086
13007.63 1081
13008.71 1080
13009.79 1059
13010.86 1080
13011.94 1142
13013.02 1061
13014.09 1126
13015.17 1146
13016.24 1101
13017.32 1092
13018.40 1084
13019.47 1090
13020.55 1126
13021.63 1129
13022.70 1122
13023.78 1112
13024.86 1130
13025.93 1131
13027.01 1149
13028.09 1140
13029.16 1101
13030.24 1133
13031.32 1129
13032.40 1152
13033.47 1129
13034.55 1155
13035.63 1131
13036.70 1148
13037.78 1184
13038.86 1155
13039.94 1172
13041.01 1132
13042.09 1111
13043.17 1179
13044.25 1217
13045.32 1171
13046.40 1146
13047.48 1129
13048.56 1188
13049.63 1146
13050.71 1134
13051.79 1159
13052.87 1156
13053.95 1161
13055.02 1162
13056.10 1183
13057.18 1113
13058.26 1139
13059.34 1140
13060.41 1153
13061.49 1135
13062.57 1162
13063.65 1182
13064.73 1181
13065.81 1123
13066.88 1138
13067.96 1162
13069.04 1107
13070.12 1114
13071.20 1102
13072.28 1085
13073.36 1107
13074.43 1102
13075.51 1117
13076.59 1162
13077.67 1078
13078.75 1041
13079.83 1070
13080.91 1092
13081.99 1059
13083.07 1137
13084.15 1075
13085.23 1065
13086.30 1082
13087.38 1079
13088.46 1085
13089.54 1087
13090.62 1105
13091.70 1072
13092.78 1110
13093.86 1055
13094.94 1029
13096.02 1089
13097.10 1079
13098.18 1053
13099.26 1068
13100.34 1067
13101.42 1046
13102.50 1051
13103.58 1083
13104.66 1063
13105.74 1053
13106.82 1059
13107.90 1065
13108.98 1089
13110.06 1022
13111.14 1073
13112.22 1038
13113.30 1050
13114.38 1023
13115.46 1027
13116.54 1033
13117.62 1077
13118.70 1065
13119.78 1052
13120.86 1027
13121.95 1030
13123.03 1045
13124.11 1083
13125.19 1068
13126.27 1055
13127.35 1019
13128.43 1029
13129.51 1009
13130.59 1035
13131.67 1046
13132.76 1047
13133.84 1027
13134.92 1009
13136.00 1017
13137.08 1046
13138.16 999
13139.24 1044
13140.32 1082
13141.41 1013
13142.49 1042
13143.57 1040
13144.65 1019
13145.73 1020
13146.81 1041
13147.90 1051
13148.98 1042
13150.06 1020
13151.14 1010
13152.22 1052
13153.31 1035
13154.39 1027
13155.47 1038
13156.55 1062
13157.63 1076
13158.72 1062
13159.80 1036
13160.88 1076
13161.96 1094
13163.05 1029
13164.13 1081
13165.21 1066
13166.29 1047
13167.38 1052
13168.46 1079
13169.54 1071
13170.62 1026
13171.71 1081
13172.79 1070
13173.87 1058
13174.96 1031
13176.04 1063
13177.12 1068
13178.20 1080
13179.29 1095
13180.37 1093
13181.45 1116
13182.54 1086
13183.62 1094
13184.70 1085
13185.79 1085
13186.87 1096
13187.95 1097
13189.04 1097
13190.12 1104
13191.20 1095
13192.29 1105
13193.37 1117
13194.46 1121
13195.54 1118
13196.62 1122
13197.71 1123
13198.79 1090
13199.88 1077
13200.96 1107
13202.04 1099
13203.13 1081
13204.21 1105
13205.30 1130
13206.38 1122
13207.46 1106
13208.55 1122
13209.63 1143
13210.72 1102
13211.80 1123
13212.89 1089
13213.97 1141
13215.05 1158
13216.14 1130
13217.22 1136
13218.31 1127
13219.39 1113
13220.48 1096
13221.56 1098
13222.65 1125
13223.73 1156
13224.82 1141
13225.90 1154
13226.99 1128
13228.07 1123
13229.16 1092
13230.24 1148
13231.33 1149
13232.41 1194
13233.50 1155
13234.58 1145
13235.67 1138
13236.76 1132
13237.84 1188
13238.93 1162
13240.01 1197
13241.10 1220
13242.18 1171
13243.27 1233
13244.35 1224
13245.44 1221
13246.53 1192
13247.61 1177
13248.70 1175
13249.78 1228
13250.87 1250
13251.96 1245
13253.04 1236
13254.13 1263
13255.21 1227
13256.30 1198
13257.39 1237
13258.47 1255
13259.56 1252
13260.65 1277
13261.73 1268
13262.82 1288
13263.91 1241
13264.99 1258
13266.08 1288
13267.17 1275
13268.25 1294
13269.34 1290
13270.43 1292
13271.51 1307
13272.60 1270
13273.69 1329
13274.77 1288
13275.86 1318
13276.95 1324
13278.04 1322
13279.12 1337
13280.21 1333
13281.30 1311
13282.38 1352
13283.47 1388
13284.56 1399
13285.65 1390
13286.73 1410
13287.82 1388
13288.91 1409
13290.00 1405
13291.08 1422
13292.17 1397
13293.26 1445
13294.35 1437
13295.44 1482
13296.52 1466
13297.61 1453
13298.70 1498
13299.79 1421
13300.88 1505
13301.96 1502
13303.05 1504
13304.14 1512
13305.23 1552
13306.32 1553
13307.41 1543
13308.49 1529
13309.58 1500
13310.67 1592
13311.76 1575
13312.85 1598
13313.94 1557
13315.02 1502
13316.11 1475
13317.20 1443
13318.29 1496
13319.38 1474
13320.47 1501
13321.56 1509
13322.65 1483
13323.74 1547
13324.82 1546
13325.91 1523
13327.00 1510
13328.09 1500
13329.18 1515
13330.27 1531
13331.36 1532
13332.45 1522
13333.54 1548
13334.63 1540
13335.72 1527
13336.81 1507
13337.90 1519
13338.99 1506
13340.08 1558
13341.17 1551
13342.26 1529
13343.35 1565
13344.44 1572
13345.53 1562
13346.61 1548
13347.70 1602
13348.79 1577
13349.89 1652
13350.98 1684
13352.07 1646
13353.16 1623
13354.25 1620
13355.34 1627
13356.43 1616
13357.52 1647
13358.61 1674
13359.70 1764
13360.79 1740
13361.88 1725
13362.97 1763
13364.06 1690
13365.15 1699
13366.24 1715
13367.33 1682
13368.42 1670
13369.51 1683
13370.60 1676
13371.70 1672
13372.79 1671
13373.88 1614
13374.97 1592
13376.06 1536
13377.15 1542
13378.24 1501
13379.33 1467
13380.43 1461
13381.52 1454
13382.61 1391
13383.70 1432
13384.79 1430
13385.88 1442
13386.97 1432
13388.07 1391
13389.16 1392
13390.25 1386
13391.34 1417
13392.43 1396
13393.52 1327
13394.62 1374
13395.71 1394
13396.80 1346
13397.89 1370
13398.98 1357
13400.08 1318
13401.17 1353
13402.26 1362
13403.35 1327
13404.45 1374
13405.54 1356
13406.63 1398
13407.72 1329
13408.82 1371
13409.91 1372
13411.00 1350
13412.09 1358
13413.19 1380
13414.28 1432
13415.37 1375
13416.46 1366
13417.56 1376
13418.65 1358
13419.74 1390
13420.84 1382
13421.93 1379
13423.02 1439
13424.11 1409
13425.21 1449
13426.30 1442
13427.39 1439
13428.49 1414
13429.58 1417
13430.67 1460
13431.77 1448
13432.86 1453
13433.95 1460
13435.05 1505
13436.14 1455
13437.24 1479
13438.33 1479
13439.42 1472
13440.52 1490
13441.61 1514
13442.70 1482
13443.80 1462
13444.89 1487
13445.99 1582
13447.08 1521
13448.17 1515
13449.27 1548
13450.36 1576
13451.46 1590
13452.55 1566
13453.64 1577
13454.74 1619
13455.83 1618
13456.93 1608
13458.02 1622
13459.12 1623
13460.21 1633
13461.31 1657
13462.40 1674
13463.50 1662
13464.59 1629
13465.69 1646
13466.78 1627
13467.87 1663
13468.97 1563
13470.06 1636
13471.16 1683
13472.25 1666
13473.35 1642
13474.44 1692
13475.54 1701
13476.64 1688
13477.73 1683
13478.83 1677
13479.92 1674
13481.02 1742
13482.11 1741
13483.21 1693
13484.30 1752
13485.40 1774
13486.49 1800
13487.59 1835
13488.69 1820
13489.78 1847
13490.88 1844
13491.97 1876
13493.07 1929
13494.17 1953
13495.26 1958
13496.36 1930
13497.45 1970
13498.55 2019
13499.65 1945
13500.74 1986
13501.84 1930
13502.93 1886
13504.03 1850
13505.13 1836
13506.22 1838
13507.32 1795
13508.42 1796
13509.51 1800
13510.61 1713
13511.71 1718
13512.80 1673
13513.90 1662
13515.00 1660
13516.09 1622
13517.19 1579
13518.29 1549
13519.38 1552
13520.48 1503
13521.58 1486
13522.68 1447
13523.77 1458
13524.87 1407
13525.97 1418
13527.06 1452
13528.16 1391
13529.26 1474
13530.36 1437
13531.45 1442
13532.55 1362
13533.65 1411
13534.75 1379
13535.84 1356
13536.94 1346
13538.04 1364
13539.14 1308
13540.23 1308
13541.33 1294
13542.43 1261
13543.53 1289
13544.63 1305
13545.72 1315
13546.82 1294
13547.92 1302
13549.02 1306
13550.12 1294
13551.22 1292
13552.31 1239
13553.41 1249
13554.51 1292
13555.61 1267
13556.71 1303
13557.81 1315
13558.90 1311
13560.00 1271
13561.10 1313
13562.20 1282
13563.30 1299
13564.40 1319
13565.50 1304
13566.60 1289
13567.69 1258
13568.79 1276
13569.89 1229
13570.99 1279
13572.09 1312
13573.19 1310
13574.29 1303
13575.39 1361
13576.49 1281
13577.59 1272
13578.69 1275
13579.79 1281
13580.89 1267
13581.98 1265
13583.08 1312
13584.18 1282
13585.28 1267
13586.38 1249
13587.48 1262
13588.58 1283
13589.68 1244
13590.78 1275
13591.88 1343
13592.98 1293
13594.08 1272
13595.18 1279
13596.28 1331
13597.38 1329
13598.48 1283
13599.58 1311
13600.68 1294
13601.78 1308
13602.88 1291
13603.98 1334
13605.08 1316
13606.18 1352
13607.29 1304
13608.39 1333
13609.49 1307
13610.59 1297
13611.69 1315
13612.79 1317
13613.89 1342
13614.99 1305
13616.09 1286
13617.19 1335
13618.29 1361
13619.39 1321
13620.50 1312
13621.60 1323
13622.70 1328
13623.80 1308
13624.90 1303
13626.00 1299
13627.10 1272
13628.20 1311
13629.31 1332
13630.41 1291
13631.51 1272
13632.61 1296
13633.71 1297
13634.81 1310
13635.91 1263
13637.02 1304
13638.12 1278
13639.22 1301
13640.32 1276
13641.42 1323
13642.53 1316
13643.63 1306
13644.73 1357
13645.83 1320
13646.93 1271
13648.04 1273
13649.14 1319
13650.24 1321
13651.34 1311
13652.45 1302
13653.55 1309
13654.65 1282
13655.75 1300
13656.85 1276
13657.96 1306
13659.06 1330
13660.16 1294
13661.27 1245
13662.37 1287
13663.47 1328
13664.57 1293
13665.68 1325
13666.78 1322
13667.88 1334
13668.99 1318
13670.09 1312
13671.19 1305
13672.29 1334
13673.40 1339
13674.50 1351
13675.60 1340
13676.71 1284
13677.81 1299
13678.91 1333
13680.02 1360
13681.12 1367
13682.23 1300
13683.33 1312
13684.43 1304
13685.54 1299
13686.64 1321
13687.74 1361
13688.85 1320
13689.95 1359
13691.06 1366
13692.16 1357
13693.26 1403
13694.37 1408
13695.47 1390
13696.58 1419
13697.68 1417
13698.78 1445
13699.89 1458
13700.99 1447
13702.10 1394
13703.20 1449
13704.31 1418
13705.41 1440
13706.51 1476
13707.62 1505
13708.72 1477
13709.83 1503
13710.93 1533
13712.04 1543
13713.14 1502
13714.25 1616
13715.35 1626
13716.46 1566
13717.56 1545
13718.67 1648
13719.77 1644
13720.88 1636
13721.98 1697
13723.09 1618
13724.19 1697
13725.30 1696
13726.40 1663
13727.51 1706
13728.61 1721
13729.72 1747
13730.83 1705
13731.93 1719
13733.04 1801
13734.14 1797
13735.25 1767
13736.35 1774
13737.46 1810
13738.57 1841
13739.67 1867
13740.78 1891
13741.88 1904
13742.99 1919
13744.09 1916
13745.20 1941
13746.31 2009
13747.41 2001
13748.52 1991
13749.63 2063
13750.73 2091
13751.84 2168
13752.94 2209
13754.05 2207
13755.16 2291
13756.26 2303
13757.37 2332
13758.48 2362
13759.58 2412
13760.69 2507
13761.80 2561
13762.90 2580
13764.01 2669
13765.12 2633
13766.22 2669
13767.33 2713
13768.44 2692
13769.55 2709
13770.65 2675
13771.76 2645
13772.87 2684
13773.97 2644
13775.08 2533
13776.19 2441
13777.30 2447
13778.40 2389
13779.51 2272
13780.62 2197
13781.73 2185
13782.83 2106
13783.94 2028
13785.05 1910
13786.16 1946
13787.26 1959
13788.37 1880
13789.48 1870
13790.59 1832
13791.70 1797
13792.80 1776
13793.91 1721
13795.02 1744
13796.13 1732
13797.24 1688
13798.35 1648
13799.45 1607
13800.56 1667
13801.67 1646
13802.78 1636
13803.89 1618
13805.00 1684
13806.10 1583
13807.21 1590
13808.32 1638
13809.43 1575
13810.54 1568
13811.65 1559
13812.76 1522
13813.86 1511
13814.97 1518
13816.08 1555
13817.19 1533
13818.30 1522
13819.41 1545
13820.52 1565
13821.63 1574
13822.74 1525
13823.85 1518
13824.96 1504
13826.06 1536
13827.17 1501
13828.28 1490
13829.39 1530
13830.50 1559
13831.61 1535
13832.72 1510
13833.83 1478
13834.94 1492
13836.05 1547
13837.16 1518
13838.27 1481
13839.38 1493
13840.49 1498
13841.60 1581
13842.71 1564
13843.82 1520
13844.93 1563
13846.04 1562
13847.15 1557
13848.26 1545
13849.37 1556
13850.48 1527
13851.59 1554
13852.70 1560
13853.81 1630
13854.92 1589
13856.03 1576
13857.14 1625
13858.25 1681
13859.37 1680
13860.48 1653
13861.59 1631
13862.70 1696
13863.81 1721
13864.92 1659
13866.03 1652
13867.14 1650
13868.25 1688
13869.36 1651
13870.47 1616
13871.59 1621
13872.70 1610
13873.81 1592
13874.92 1605
13876.03 1637
13877.14 1624
13878.25 1606
13879.36 1581
13880.48 1596
13881.59 1599
13882.70 1668
13883.81 1698
13884.92 1701
13886.03 1663
13887.15 1641
13888.26 1655
13889.37 1663
13890.48 1655
13891.59 1595
13892.71 1650
13893.82 1604
13894.93 1589
13896.04 1655
13897.15 1621
13898.27 1645
13899.38 1598
13900.49 1624
13901.60 1537
13902.72 1475
13903.83 1553
13904.94 1592
13906.05 1533
13907.17 1570
13908.28 1560
13909.39 1537
13910.50 1490
13911.62 1534
13912.73 1489
13913.84 1525
13914.95 1461
13916.07 1495
13917.18 1504
13918.29 1448
13919.41 1406
13920.52 1459
13921.63 1454
13922.75 1423
13923.86 1476
13924.97 1452
13926.09 1444
13927.20 1460
13928.31 1472
13929.43 1480
13930.54 1458
13931.65 1429
13932.77 1446
13933.88 1432
13934.99 1419
13936.11 1437
13937.22 1435
13938.34 1397
13939.45 1383
13940.56 1432
13941.68 1415
13942.79 1382
13943.91 1390
13945.02 1416
13946.13 1366
13947.25 1394
13948.36 1379
13949.48 1414
13950.59 1382
13951.70 1382
13952.82 1391
13953.93 1407
13955.05 1367
13956.16 1365
13957.28 1379
13958.39 1370
13959.51 1366
13960.62 1328
13961.74 1361
13962.85 1348
13963.97 1373
13965.08 1329
13966.20 1367
13967.31 1408
13968.43 1377
13969.54 1373
13970.66 1382
13971.77 1368
13972.89 1347
13974.00 1375
13975.12 1367
13976.23 1384
13977.35 1399
13978.46 1391
13979.58 1366
13980.69 1384
13981.81 1408
13982.92 1416
13984.04 1411
13985.16 1425
13986.27 1401
13987.39 1378
13988.50 1422
13989.62 1445
13990.74 1439
13991.85 1458
13992.97 1458
13994.08 1426
13995.20 1444
13996.32 1478
13997.43 1452
13998.55 1456
13999.66 1522
14000.78 1482
14001.90 1515
14003.01 1528
14004.13 1512
14005.25 1548
14006.36 1607
14007.48 1586
14008.60 1597
14009.71 1611
14010.83 1538
14011.95 1566
14013.06 1555
14014.18 1555
14015.30 1581
14016.41 1627
14017.53 1633
14018.65 1627
14019.76 1537
14020.88 1528
14022.00 1626
14023.12 1601
14024.23 1587
14025.35 1563
14026.47 1515
14027.59 1493
14028.70 1490
14029.82 1476
14030.94 1453
14032.06 1398
14033.17 1399
14034.29 1377
14035.41 1425
14036.53 1394
14037.64 1373
14038.76 1409
14039.88 1459
14041.00 1427
14042.11 1440
14043.23 1402
14044.35 1416
14045.47 1417
14046.59 1396
14047.71 1441
14048.82 1425
14049.94 1431
14051.06 1412
14052.18 1425
14053.30 1479
14054.42 1451
14055.53 1449
14056.65 1402
14057.77 1423
14058.89 1364
14060.01 1416
14061.13 1442
14062.25 1396
14063.36 1437
14064.48 1481
14065.60 1477
14066.72 1480
14067.84 1481
14068.96 1490
14070.08 1523
14071.20 1496
14072.32 1507
14073.44 1500
14074.55 1519
14075.67 1516
14076.79 1515
14077.91 1617
14079.03 1597
14080.15 1533
14081.27 1580
14082.39 1628
14083.51 1624
14084.63 1669
14085.75 1663
14086.87 1685
14087.99 1729
14089.11 1695
14090.23 1673
14091.35 1677
14092.47 1691
14093.59 1748
14094.71 1721
14095.83 1729
14096.95 1703
14098.07 1668
14099.19 1631
14100.31 1647
14101.43 1626
14102.55 1573
14103.67 1558
14104.79 1523
14105.91 1478
14107.03 1448
14108.15 1456
14109.27 1460
14110.39 1424
14111.51 1421
14112.64 1396
14113.76 1367
14114.88 1337
14116.00 1346
14117.12 1341
14118.24 1333
14119.36 1286
14120.48 1274
14121.60 1286
14122.72 1303
14123.85 1229
14124.97 1254
14126.09 1232
14127.21 1235
14128.33 1208
14129.45 1260
14130.57 1218
14131.70 1256
14132.82 1219
14133.94 1245
14135.06 1264
14136.18 1241
14137.30 1251
14138.43 1188
14139.55 1189
14140.67 1238
14141.79 1192
14142.91 1207
14144.03 1212
14145.16 1184
14146.28 1184
14147.40 1184
14148.52 1187
14149.65 1191
14150.77 1171
14151.89 1167
14153.01 1176
14154.13 1200
14155.26 1194
14156.38 1184
14157.50 1196
14158.62 1172
14159.75 1144
14160.87 1168
14161.99 1175
14163.12 1151
14164.24 1138
14165.36 1186
14166.48 1191
14167.61 1133
14168.73 1127
14169.85 1142
14170.98 1115
14172.10 1151
14173.22 1095
14174.35 1126
14175.47 1101
14176.59 1108
14177.72 1100
14178.84 1106
14179.96 1151
14181.09 1118
14182.21 1181
14183.33 1143
14184.46 1144
14185.58 1110
14186.70 1130
14187.83 1096
14188.95 1104
14190.07 1108
14191.20 1082
14192.32 1087
14193.45 1080
14194.57 1050
14195.69 1071
14196.82 1069
14197.94 1066
14199.07 1089
14200.19 1063
14201.32 1055
14202.44 1058
14203.56 1065
14204.69 1041
14205.81 1051
14206.94 1064
14208.06 1069
14209.19 1054
14210.31 1067
14211.44 1009
14212.56 1022
14213.69 1051
14214.81 1002
14215.93 1060
14217.06 1023
14218.18 1029
14219.31 1020
14220.43 1020
14221.56 1054
14222.68 1052
14223.81 1004
14224.94 1020
14226.06 1017
14227.19 1004
14228.31 1002
14229.44 998
14230.56 1006
14231.69 996
14232.81 1020
14233.94 1012
14235.06 978
14236.19 972
14237.32 1020
14238.44 982
14239.57 1022
14240.69 989
14241.82 1004
14242.94 1006
14244.07 979
14245.20 998
14246.32 1019
14247.45 1013
14248.57 963
14249.70 998
14250.83 999
14251.95 962
14253.08 1026
14254.21 1037
14255.33 957
14256.46 982
14257.59 966
14258.71 951
14259.84 1001
14260.97 971
14262.09 978
14263.22 966
14264.35 933
14265.47 940
14266.60 982
14267.73 922
14268.85 954
14269.98 951
14271.11 968
14272.23 958
14273.36 933
14274.49 951
14275.62 938
14276.74 899
14277.87 940
14279.00 910
14280.12 936
14281.25 923
14282.38 902
14283.51 902
14284.63 890
14285.76 901
14286.89 915
14288.02 907
14289.15 913
14290.27 906
14291.40 923
14292.53 910
14293.66 930
14294.78 883
14295.91 893
14297.04 892
14298.17 889
14299.30 876
14300.42 867
14301.55 884
14302.68 869
14303.81 859
14304.94 856
14306.07 869
14307.19 862
14308.32 849
14309.45 874
14310.58 904
14311.71 869
14312.84 876
14313.97 858
14315.10 882
14316.22 869
14317.35 890
14318.48 871
14319.61 884
14320.74 832
14321.87 868
14323.00 864
14324.13 858
14325.26 841
14326.39 844
14327.51 839
14328.64 858
14329.77 869
14330.90 901
14332.03 853
14333.16 836
14334.29 856
14335.42 872
14336.55 849
14337.68 827
14338.81 851
14339.94 869
14341.07 842
14342.20 808
14343.33 851
14344.46 826
14345.59 829
14346.72 877
14347.85 838
14348.98 839
14350.11 851
14351.24 898
14352.37 868
14353.50 831
14354.63 826
14355.76 850
14356.89 873
14358.02 848
14359.15 836
14360.28 829
14361.41 855
14362.54 854
14363.67 848
14364.80 815
14365.94 849
14367.07 836
14368.20 821
14369.33 848
14370.46 874
14371.59 830
14372.72 864
14373.85 863
14374.98 833
14376.11 839
14377.25 846
14378.38 832
14379.51 862
14380.64 880
14381.77 846
14382.90 821
14384.03 836
14385.16 869
14386.30 845
14387.43 868
14388.56 855
14389.69 865
14390.82 888
14391.95 841
14393.09 863
14394.22 835
14395.35 840
14396.48 817
14397.61 875
14398.75 901
14399.88 903
14401.01 885
14402.14 919
14403.27 889
14404.41 813
14405.54 777
14406.67 836
14407.80 863
14408.94 852
14410.07 869
14411.20 910
14412.33 866
14413.47 828
14414.60 852
14415.73 915
14416.87 889
14418.00 847
14419.13 913
14420.26 883
14421.40 878
14422.53 868
14423.66 903
14424.80 929
14425.93 893
14427.06 934
14428.20 924
14429.33 898
14430.46 866
14431.59 865
14432.73 871
14433.86 894
14435.00 875
14436.13 921
14437.26 926
14438.40 892
14439.53 919
14440.66 916
14441.80 918
14442.93 895
14444.06 917
14445.20 910
14446.33 910
14447.47 912
14448.60 924
14449.73 895
14450.87 907
14452.00 908
14453.14 911
14454.27 911
14455.41 899
14456.54 908
14457.67 951
14458.81 920
14459.94 853
14461.08 900
14462.21 890
14463.35 901
14464.48 949
14465.62 928
14466.75 900
14467.89 896
14469.02 868
14470.15 915
14471.29 909
14472.42 895
14473.56 934
14474.69 929
14475.83 919
14476.96 899
14478.10 892
14479.24 911
14480.37 903
14481.51 895
14482.64 904
14483.78 873
14484.91 879
14486.05 883
14487.18 883
14488.32 924
14489.45 884
14490.59 913
14491.73 911
14492.86 854
14494.00 803
14495.13 894
14496.27 924
14497.40 857
14498.54 894
14499.68 862
14500.81 843
14501.95 876
14503.08 870
14504.22 864
14505.36 845
14506.49 840
14507.63 871
14508.77 864
14509.90 805
14511.04 854
14512.18 881
14513.31 866
14514.45 884
14515.58 863
14516.72 890
14517.86 845
14519.00 879
14520.13 830
14521.27 837
14522.41 907
14523.54 883
14524.68 943
14525.82 936
14526.95 843
14528.09 819
14529.23 828
14530.37 856
14531.50 866
14532.64 846
14533.78 882
14534.91 901
14536.05 883
14537.19 905
14538.33 877
14539.46 869
14540.60 900
14541.74 890
14542.88 882
14544.02 892
14545.15 920
14546.29 916
14547.43 902
14548.57 919
14549.70 918
14550.84 953
14551.98 880
14553.12 913
14554.26 913
14555.39 954
14556.53 933
14557.67 873
14558.81 895
14559.95 920
14561.09 985
14562.22 985
14563.36 970
14564.50 893
14565.64 907
14566.78 947
14567.92 957
14569.06 959
14570.20 932
14571.33 944
14572.47 1003
14573.61 979
14574.75 973
14575.89 1022
14577.03 993
14578.17 988
14579.31 971
14580.45 954
14581.59 979
14582.72 1027
14583.86 1017
14585.00 1028
14586.14 990
14587.28 1032
14588.42 1012
14589.56 992
14590.70 978
14591.84 1037
14592.98 1051
14594.12 1054
14595.26 1066
14596.40 1054
14597.54 1070
14598.68 1055
14599.82 1002
14600.96 1052
14602.10 1111
14603.24 1039
14604.38 1079
14605.52 1082
14606.66 1117
14607.80 1127
14608.94 1124
14610.08 1134
14611.22 1147
14612.36 1163
14613.50 1190
14614.64 1202
14615.78 1161
14616.92 1188
14618.06 1230
14619.20 1228
14620.34 1243
14621.49 1230
14622.63 1268
14623.77 1248
14624.91 1257
14626.05 1255
14627.19 1286
14628.33 1313
14629.47 1247
14630.61 1268
14631.75 1260
14632.90 1272
14634.04 1233
14635.18 1235
14636.32 1239
14637.46 1223
14638.60 1184
14639.74 1174
14640.88 1192
14642.03 1140
14643.17 1120
14644.31 1095
14645.45 1085
14646.59 1050
14647.73 1047
14648.88 1069
14650.02 1028
14651.16 1002
14652.30 1049
14653.44 1018
14654.59 994
14655.73 1000
14656.87 959
14658.01 1023
14659.16 1002
14660.30 986
14661.44 948
14662.58 941
14663.72 951
14664.87 980
14666.01 941
14667.15 945
14668.29 930
14669.44 993
14670.58 943
14671.72 903
14672.87 933
14674.01 935
14675.15 939
14676.29 933
14677.44 927
14678.58 862
14679.72 901
14680.87 902
14682.01 847
14683.15 852
14684.30 872
14685.44 926
14686.58 857
14687.73 879
14688.87 867
14690.01 897
14691.16 909
14692.30 860
14693.44 840
14694.59 834
14695.73 855
14696.87 862
14698.02 918
14699.16 881
14700.30 856
14701.45 873
14702.59 888
14703.74 859
14704.88 853
14706.02 872
14707.17 906
14708.31 848
14709.46 829
14710.60 902
14711.75 895
14712.89 875
14714.03 883
14715.18 893
14716.32 843
14717.47 877
14718.61 866
14719.76 857
14720.90 860
14722.05 849
14723.19 872
14724.34 895
14725.48 865
14726.63 888
14727.77 905
14728.92 892
14730.06 881
14731.21 887
14732.35 888
14733.50 908
14734.64 898
14735.79 884
14736.93 886
14738.08 892
14739.22 852
14740.37 884
14741.51 922
14742.66 907
14743.80 903
14744.95 903
14746.09 913
14747.24 918
14748.39 886
14749.53 902
14750.68 934
14751.82 866
14752.97 888
14754.11 894
14755.26 867
14756.41 880
14757.55 936
14758.70 969
14759.85 887
14760.99 915
14762.14 932
14763.28 928
14764.43 931
14765.58 929
14766.72 930
14767.87 966
14769.02 931
14770.16 945
14771.31 973
14772.46 953
14773.60 974
14774.75 922
14775.90 974
14777.04 980
14778.19 959
14779.34 984
14780.48 990
14781.63 1008
14782.78 1000
14783.92 1001
14785.07 999
14786.22 1019
14787.37 1008
14788.51 1048
14789.66 1015
14790.81 979
14791.96 1025
14793.10 1024
14794.25 1009
14795.40 1036
14796.54 1025
14797.69 1016
14798.84 956
14799.99 969
14801.14 964
14802.28 982
14803.43 947
14804.58 955
14805.73 966
14806.88 978
14808.02 960
14809.17 921
14810.32 884
14811.47 910
14812.62 945
14813.76 902
14814.91 905
14816.06 921
14817.21 925
14818.36 883
14819.51 854
14820.65 862
14821.80 882
14822.95 889
14824.10 836
14825.25 840
14826.40 820
14827.55 806
14828.69 837
14829.84 833
14830.99 795
14832.14 791
14833.29 786
14834.44 838
14835.59 774
14836.74 790
14837.89 792
14839.04 795
14840.19 772
14841.33 789
14842.48 812
14843.63 777
14844.78 748
14845.93 764
14847.08 743
14848.23 763
14849.38 730
14850.53 762
14851.68 798
14852.83 744
14853.98 729
14855.13 730
14856.28 740
14857.43 749
14858.58 752
14859.73 771
14860.88 729
14862.03 754
14863.18 742
14864.33 753
14865.48 742
14866.63 710
14867.78 755
14868.93 734
14870.08 712
14871.23 702
14872.38 740
14873.53 753
14874.68 732
14875.83 718
14876.98 743
14878.14 741
14879.29 726
14880.44 748
14881.59 710
14882.74 700
14883.89 699
14885.04 751
14886.19 741
14887.34 719
14888.49 709
14889.64 764
14890.80 762
14891.95 717
14893.10 695
14894.25 716
14895.40 739
14896.55 743
14897.70 746
14898.86 764
14900.01 754
14901.16 751
14902.31 739
14903.46 756
14904.61 723
14905.77 763
14906.92 738
14908.07 728
14909.22 738
14910.37 667
14911.53 724
14912.68 761
14913.83 736
14914.98 744
14916.13 729
14917.29 787
14918.44 750
14919.59 724
14920.74 693
14921.90 695
14923.05 717
14924.20 766
14925.35 776
14926.51 755
14927.66 732
14928.81 746
14929.96 731
14931.12 736
14932.27 700
14933.42 742
14934.57 729
14935.73 746
14936.88 744
14938.03 761
14939.19 768
14940.34 725
14941.49 768
14942.65 771
14943.80 745
14944.95 748
14946.11 726
14947.26 750
14948.41 719
14949.57 753
14950.72 729
14951.87 732
14953.03 744
14954.18 714
14955.33 721
14956.49 742
14957.64 737
14958.80 736
14959.95 751
14961.10 713
14962.26 690
14963.41 705
14964.57 702
14965.72 674
14966.87 696
14968.03 710
14969.18 716
14970.34 720
14971.49 664
14972.65 687
14973.80 683
14974.95 675
14976.11 703
14977.26 700
14978.42 680
14979.57 679
14980.73 673
14981.88 692
14983.04 691
14984.19 674
14985.35 714
14986.50 672
14987.66 655
14988.81 658
14989.97 669
14991.12 659
14992.28 683
14993.43 682
14994.59 708
14995.74 680
14996.90 658
14998.05 636
14999.21 646
15000.36 652
15001.52 667
15002.67 683
15003.83 644
15004.99 613
15006.14 619
15007.30 661
15008.45 663
15009.61 609
15010.76 593
15011.92 645
15013.08 631
15014.23 680
15015.39 636
15016.54 621
15017.70 606
15018.86 631
15020.01 639
15021.17 633
15022.32 611
15023.48 618
15024.64 639
15025.79 607
15026.95 629
15028.11 613
15029.26 642
15030.42 626
15031.58 611
15032.73 620
15033.89 597
15035.05 622
15036.20 637
15037.36 644
15038.52 626
15039.67 602
15040.83 654
15041.99 609
15043.15 628
15044.30 638
15045.46 605
15046.62 611
15047.77 600
15048.93 632
15050.09 633
15051.25 600
15052.40 627
15053.56 627
15054.72 628
15055.88 626
15057.03 645
15058.19 621
15059.35 605
15060.51 620
15061.66 618
15062.82 620
15063.98 618
15065.14 628
15066.30 612
15067.45 638
15068.61 620
15069.77 626
15070.93 643
15072.09 657
15073.24 606
15074.40 648
15075.56 628
15076.72 643
15077.88 650
15079.04 632
15080.20 626
15081.35 616
15082.51 595
15083.67 611
15084.83 634
15085.99 632
15087.15 646
15088.31 600
15089.46 622
15090.62 617
15091.78 621
15092.94 611
15094.10 679
15095.26 610
15096.42 639
15097.58 630
15098.74 607
15099.90 606
15101.06 637
15102.22 624
15103.37 629
15104.53 606
15105.69 642
15106.85 621
15108.01 641
15109.17 606
15110.33 628
15111.49 634
15112.65 629
15113.81 625
15114.97 633
15116.13 632
15117.29 606
15118.45 655
15119.61 651
15120.77 650
15121.93 631
15123.09 602
15124.25 626
15125.41 648
15126.57 644
15127.73 646
15128.89 643
15130.05 628
15131.21 623
15132.37 616
15133.53 616
15134.69 630
15135.86 596
15137.02 627
15138.18 622
15139.34 650
15140.50 627
15141.66 624
15142.82 634
15143.98 670
15145.14 656
15146.30 650
15147.46 657
15148.63 631
15149.79 638
15150.95 649
15152.11 625
15153.27 620
15154.43 649
15155.59 617
15156.75 667
15157.92 661
15159.08 681
15160.24 643
15161.40 656
15162.56 650
15163.72 674
15164.89 631
15166.05 646
15167.21 642
15168.37 711
15169.53 671
15170.69 676
15171.86 644
15173.02 702
15174.18 685
15175.34 691
15176.51 684
15177.67 660
15178.83 711
15179.99 678
15181.15 664
15182.32 654
15183.48 666
15184.64 718
15185.80 695
15186.97 706
15188.13 714
15189.29 698
15190.46 689
15191.62 661
15192.78 699
15193.94 709
15195.11 706
15196.27 703
15197.43 724
15198.60 718
15199.76 678
15200.92 723
15202.08 722
15203.25 736
15204.41 733
15205.57 683
15206.74 758
15207.90 725
15209.06 696
15210.23 729
15211.39 730
15212.56 764
15213.72 762
15214.88 732
15216.05 738
15217.21 739
15218.37 743
15219.54 770
15220.70 774
15221.87 765
15223.03 792
15224.19 769
15225.36 776
15226.52 765
15227.69 804
15228.85 799
15230.01 752
15231.18 774
15232.34 788
15233.51 783
15234.67 760
15235.84 768
15237.00 746
15238.16 743
15239.33 764
15240.49 728
15241.66 710
15242.82 735
15243.99 696
15245.15 661
15246.32 726
15247.48 723
15248.65 710
15249.81 705
15250.98 730
15252.14 714
15253.31 725
15254.47 704
15255.64 680
15256.80 659
15257.97 671
15259.13 709
15260.30 680
15261.46 650
15262.63 681
15263.80 662
15264.96 644
15266.13 652
15267.29 664
15268.46 681
15269.62 653
15270.79 653
15271.96 656
15273.12 644
15274.29 685
15275.45 693
15276.62 703
15277.79 662
15278.95 659
15280.12 644
15281.28 632
15282.45 679
15283.62 675
15284.78 667
15285.95 653
15287.12 673
15288.28 665
15289.45 661
15290.62 685
15291.78 672
15292.95 672
15294.12 645
15295.28 654
15296.45 641
15297.62 644
15298.78 656
15299.95 663
15301.12 660
15302.28 672
15303.45 652
15304.62 660
15305.78 650
15306.95 690
15308.12 641
15309.29 631
15310.45 674
15311.62 713
15312.79 658
15313.96 677
15315.12 635
15316.29 681
15317.46 673
15318.63 607
15319.79 645
15320.96 675
15322.13 666
15323.30 635
15324.46 683
15325.63 654
15326.80 627
15327.97 647
15329.14 662
15330.30 661
15331.47 665
15332.64 653
15333.81 658
15334.98 678
15336.14 658
15337.31 673
15338.48 685
15339.65 685
15340.82 649
15341.99 687
15343.16 690
15344.32 680
15345.49 697
15346.66 698
15347.83 643
15349.00 647
15350.17 705
15351.34 713
15352.51 651
15353.67 675
15354.84 675
15356.01 695
15357.18 691
15358.35 678
15359.52 672
15360.69 675
15361.86 687
15363.03 699
15364.20 675
15365.37 703
15366.54 698
15367.71 683
15368.87 686
15370.04 699
15371.21 675
15372.38 676
15373.55 691
15374.72 670
15375.89 657
15377.06 702
15378.23 695
15379.40 660
15380.57 729
15381.74 695
15382.91 719
15384.08 715
15385.25 732
15386.42 752
15387.59 698
15388.76 684
15389.93 701
15391.10 742
15392.27 735
15393.44 692
15394.62 698
15395.79 676
15396.96 693
15398.13 726
15399.30 695
15400.47 675
15401.64 665
15402.81 666
15403.98 668
15405.15 664
15406.32 669
15407.49 680
15408.66 682
15409.84 679
15411.01 645
15412.18 659
15413.35 689
15414.52 649
15415.69 613
15416.86 676
15418.03 616
15419.21 660
15420.38 658
15421.55 608
15422.72 606
15423.89 625
15425.06 667
15426.24 643
15427.41 619
15428.58 641
15429.75 669
15430.92 656
15432.09 637
15433.27 630
15434.44 659
15435.61 645
15436.78 657
15437.96 645
15439.13 666
15440.30 630
15441.47 637
15442.64 657
15443.82 614
15444.99 615
15446.16 636
15447.33 627
15448.51 616
15449.68 676
15450.85 664
15452.02 636
15453.20 642
15454.37 626
15455.54 631
15456.72 636
15457.89 643
15459.06 686
15460.23 646
15461.41 646
15462.58 648
15463.75 668
15464.93 720
15466.10 664
15467.27 660
15468.45 640
15469.62 655
15470.79 625
15471.97 655
15473.14 633
15474.31 640
15475.49 640
15476.66 684
15477.83 655
15479.01 629
15480.18 653
15481.36 653
15482.53 643
15483.70 664
15484.88 628
15486.05 651
15487.23 685
15488.40 633
15489.57 629
15490.75 662
15491.92 647
15493.10 625
15494.27 663
15495.44 660
15496.62 634
15497.79 632
15498.97 641
15500.14 666
15501.32 656
15502.49 648
15503.67 643
15504.84 656
15506.02 667
15507.19 631
15508.36 652
15509.54 681
15510.71 679
15511.89 653
15513.06 681
15514.24 677
15515.41 639
15516.59 674
15517.77 649
15518.94 657
15520.12 678
15521.29 681
15522.47 721
15523.64 669
15524.82 670
15525.99 662
15527.17 673
15528.34 649
15529.52 658
15530.69 693
15531.87 690
15533.05 699
15534.22 704
15535.40 716
15536.57 669
15537.75 702
15538.93 704
15540.10 681
15541.28 674
15542.45 678
15543.63 678
15544.81 704
15545.98 695
15547.16 736
15548.33 741
15549.51 689
15550.69 693
15551.86 692
15553.04 728
15554.22 675
15555.39 708
15556.57 698
15557.75 690
15558.92 670
15560.10 727
15561.28 736
15562.45 732
15563.63 741
15564.81 760
15565.99 741
15567.16 755
15568.34 740
15569.52 742
15570.69 735
15571.87 740
15573.05 745
15574.23 733
15575.40 750
15576.58 764
15577.76 765
15578.93 763
15580.11 765
15581.29 708
15582.47 776
15583.65 784
15584.82 763
15586.00 792
15587.18 831
15588.36 801
15589.53 766
15590.71 805
15591.89 815
15593.07 787
15594.25 817
15595.42 788
15596.60 808
15597.78 777
15598.96 793
15600.14 828
15601.32 830
15602.49 855
15603.67 844
15604.85 847
15606.03 838
15607.21 863
15608.39 860
15609.56 811
15610.74 834
15611.92 807
15613.10 846
15614.28 861
15615.46 875
15616.64 898
15617.82 881
15619.00 890
15620.17 901
15621.35 892
15622.53 907
15623.71 965
15624.89 920
15626.07 943
15627.25 915
15628.43 906
15629.61 878
15630.79 930
15631.97 941
15633.15 971
15634.33 966
15635.51 944
15636.69 989
15637.87 994
15639.05 994
15640.22 971
15641.40 991
15642.58 1021
15643.76 1001
15644.94 990
15646.12 1029
15647.30 977
15648.48 970
15649.66 1007
15650.85 1011
15652.03 982
15653.21 988
15654.39 1005
15655.57 984
15656.75 997
15657.93 1023
15659.11 1035
15660.29 986
15661.47 1064
15662.65 1019
15663.83 1006
15665.01 1050
15666.19 1025
15667.37 1015
15668.55 1016
15669.73 963
15670.92 990
15672.10 989
15673.28 1015
15674.46 1015
15675.64 1007
15676.82 972
15678.00 979
15679.18 967
15680.36 991
15681.55 989
15682.73 994
15683.91 989
15685.09 961
15686.27 1024
15687.45 982
15688.63 972
15689.82 983
15691.00 998
15692.18 1020
15693.36 1033
15694.54 966
15695.73 984
15696.91 1046
15698.09 1050
15699.27 1064
15700.45 1044
15701.64 1059
15702.82 1080
15704.00 1081
15705.18 1095
15706.36 1098
15707.55 1104
15708.73 1098
15709.91 1079
15711.09 1129
15712.28 1082
15713.46 1113
15714.64 1077
15715.82 1082
15717.01 1058
15718.19 1013
15719.37 1057
15720.55 1104
15721.74 1056
15722.92 1069
15724.10 1068
15725.29 1131
15726.47 1086
15727.65 1048
15728.84 1039
15730.02 1023
15731.20 1069
15732.39 1073
15733.57 1064
15734.75 1058
15735.94 1026
15737.12 1046
15738.30 1020
15739.49 1089
15740.67 1059
15741.85 1080
15743.04 1063
15744.22 1053
15745.40 1022
15746.59 1075
15747.77 1004
15748.96 1065
15750.14 1003
15751.32 1020
15752.51 1048
15753.69 1055
15754.88 1022
15756.06 1031
15757.24 1031
15758.43 1016
15759.61 1059
15760.80 1011
15761.98 965
15763.17 983
15764.35 994
15765.53 940
15766.72 938
15767.90 968
15769.09 971
15770.27 984
15771.46 960
15772.64 931
15773.83 943
15775.01 942
15776.20 943
15777.38 931
15778.57 925
15779.75 922
15780.94 920
15782.12 958
15783.31 880
15784.49 903
15785.68 911
15786.86 905
15788.05 857
15789.23 863
15790.42 906
15791.60 899
15792.79 896
15793.98 899
15795.16 891
15796.35 848
15797.53 863
15798.72 869
15799.90 837
15801.09 884
15802.28 900
15803.46 887
15804.65 826
15805.83 829
15807.02 823
15808.21 835
15809.39 873
15810.58 855
15811.76 874
15812.95 837
15814.14 796
15815.32 808
15816.51 826
15817.70 840
15818.88 837
15820.07 852
15821.26 811
15822.44 815
15823.63 845
15824.82 797
15826.00 819
15827.19 867
15828.38 868
15829.56 804
15830.75 848
15831.94 854
15833.12 840
15834.31 804
15835.50 827
15836.69 792
15837.87 852
15839.06 824
15840.25 834
15841.44 854
15842.62 832
15843.81 825
15845.00 814
15846.18 824
15847.37 822
15848.56 812
15849.75 842
15850.94 852
15852.12 814
15853.31 851
15854.50 846
15855.69 859
15856.87 848
15858.06 853
15859.25 784
15860.44 798
15861.63 850
15862.81 831
15864.00 849
15865.19 881
15866.38 849
15867.57 860
15868.76 861
15869.94 842
15871.13 855
15872.32 838
15873.51 858
15874.70 836
15875.89 848
15877.08 864
15878.26 859
15879.45 894
15880.64 862
15881.83 870
15883.02 858
15884.21 834
15885.40 879
15886.59 890
15887.78 888
15888.97 869
15890.15 875
15891.34 883
15892.53 896
15893.72 886
15894.91 862
15896.10 877
15897.29 845
15898.48 899
15899.67 853
15900.86 925
15902.05 911
15903.24 916
15904.43 952
15905.62 911
15906.81 889
15908.00 883
15909.19 878
15910.38 902
15911.57 904
15912.76 903
15913.95 918
15915.14 930
15916.33 940
15917.52 931
15918.71 938
15919.90 911
15921.09 907
15922.28 952
15923.47 905
15924.66 891
15925.85 888
15927.04 917
15928.23 908
15929.42 883
15930.61 837
15931.80 904
15932.99 807
15934.18 825
15935.38 859
15936.57 854
15937.76 831
15938.95 832
15940.14 839
15941.33 840
15942.52 805
15943.71 773
15944.90 775
15946.10 758
15947.29 751
15948.48 742
15949.67 737
15950.86 754
15952.05 713
15953.24 727
15954.44 738
15955.63 716
15956.82 718
15958.01 738
15959.20 710
15960.39 701
15961.59 731
15962.78 733
15963.97 709
15965.16 682
15966.35 703
15967.55 708
15968.74 682
15969.93 670
15971.12 658
15972.31 689
15973.51 688
15974.70 694
15975.89 649
15977.08 694
15978.28 651
15979.47 647
15980.66 682
15981.85 653
15983.05 669
15984.24 681
15985.43 675
15986.62 667
15987.82 683
15989.01 671
15990.20 668
15991.40 642
15992.59 671
15993.78 685
15994.98 638
15996.17 631
15997.36 667
15998.55 655
15999.75 639
16000.94 664
16002.13 633
16003.33 646
16004.52 621
16005.72 648
16006.91 639
16008.10 695
16009.30 656
16010.49 678
16011.68 660
16012.88 658
16014.07 651
16015.26 656
16016.46 620
16017.65 631
16018.85 651
16020.04 630
16021.23 628
16022.43 654
16023.62 656
16024.82 640
16026.01 618
16027.21 623
16028.40 645
16029.59 662
16030.79 682
16031.98 625
16033.18 608
16034.37 622
16035.57 658
16036.76 662
16037.96 599
16039.15 608
16040.35 609
16041.54 637
16042.73 593
16043.93 617
16045.12 620
16046.32 626
16047.51 614
16048.71 592
16049.91 617
16051.10 654
16052.30 645
16053.49 608
16054.69 603
16055.88 620
16057.08 655
16058.27 643
16059.47 619
16060.66 614
16061.86 605
16063.05 604
16064.25 609
16065.45 644
16066.64 580
16067.84 603
16069.03 604
16070.23 623
16071.42 615
16072.62 630
16073.82 577
16075.01 597
16076.21 575
16077.41 590
16078.60 575
16079.80 613
16080.99 615
16082.19 601
16083.39 613
16084.58 598
16085.78 584
16086.98 606
16088.17 588
16089.37 608
16090.57 611
16091.76 605
16092.96 581
16094.16 570
16095.35 567
16096.55 550
16097.75 583
16098.94 565
16100.14 598
16101.34 589
16102.53 588
16103.73 584
16104.93 553
16106.13 555
16107.32 568
16108.52 560
16109.72 578
16110.92 569
16112.11 582
16113.31 585
16114.51 569
16115.71 573
16116.90 576
16118.10 602
16119.30 591
16120.50 578
16121.69 584
16122.89 590
16124.09 594
16125.29 561
16126.49 569
16127.68 565
16128.88 590
16130.08 605
16131.28 557
16132.48 537
16133.67 576
16134.87 594
16136.07 579
16137.27 573
16138.47 540
16139.67 574
16140.86 603
16142.06 600
16143.26 548
16144.46 562
16145.66 559
16146.86 584
16148.06 544
16149.26 558
16150.45 573
16151.65 604
16152.85 594
16154.05 603
16155.25 556
16156.45 557
16157.65 576
16158.85 593
16160.05 576
16161.25 552
16162.45 576
16163.64 582
16164.84 571
16166.04 542
16167.24 578
16168.44 577
16169.64 586
16170.84 617
16172.04 582
16173.24 575
16174.44 597
16175.64 598
16176.84 600
16178.04 591
16179.24 587
16180.44 612
16181.64 570
16182.84 579
16184.04 575
16185.24 568
16186.44 593
16187.64 576
16188.84 595
16190.04 569
16191.24 592
16192.44 573
16193.64 565
16194.84 568
16196.04 595
16197.24 613
16198.44 589
16199.65 615
16200.85 590
16202.05 581
16203.25 590
16204.45 597
16205.65 645
16206.85 620
16208.05 614
16209.25 584
16210.45 563
16211.65 591
16212.86 614
16214.06 631
16215.26 624
16216.46 632
16217.66 649
16218.86 593
16220.06 615
16221.27 601
16222.47 617
16223.67 639
16224.87 633
16226.07 643
16227.27 660
16228.48 639
16229.68 681
16230.88 622
16232.08 614
16233.28 621
16234.48 665
16235.69 631
16236.89 631
16238.09 678
16239.29 661
16240.50 646
16241.70 654
16242.90 684
16244.10 658
16245.30 654
16246.51 711
16247.71 672
16248.91 668
16250.11 678
16251.32 659
16252.52 699
16253.72 686
16254.92 676
16256.13 714
16257.33 714
16258.53 708
16259.74 720
16260.94 690
16262.14 692
16263.35 675
16264.55 713
16265.75 720
16266.95 707
16268.16 706
16269.36 718
16270.56 755
16271.77 726
16272.97 699
16274.17 729
16275.38 774
16276.58 748
16277.79 761
16278.99 740
16280.19 732
16281.40 733
16282.60 735
16283.80 737
16285.01 752
16286.21 758
16287.42 751
16288.62 782
16289.82 755
16291.03 756
16292.23 790
16293.44 793
16294.64 806
16295.84 776
16297.05 783
16298.25 782
16299.46 749
16300.66 742
16301.87 777
16303.07 777
16304.27 768
16305.48 780
16306.68 741
16307.89 731
16309.09 735
16310.30 749
16311.50 727
16312.71 729
16313.91 711
16315.12 717
16316.32 694
16317.53 669
16318.73 709
16319.94 708
16321.14 688
16322.35 683
16323.55 661
16324.76 695
16325.96 642
16327.17 640
16328.38 630
16329.58 621
16330.79 651
16331.99 625
16333.20 670
16334.40 629
16335.61 641
16336.81 618
16338.02 653
16339.23 646
16340.43 649
16341.64 628
16342.84 626
16344.05 612
16345.26 575
16346.46 609
16347.67 599
16348.87 572
16350.08 617
16351.29 610
16352.49 614
16353.70 591
16354.91 581
16356.11 588
16357.32 575
16358.53 599
16359.73 573
16360.94 605
16362.15 604
16363.35 618
16364.56 595
16365.77 557
16366.97 581
16368.18 580
16369.39 585
16370.59 588
16371.80 565
16373.01 594
16374.21 578
16375.42 579
16376.63 563
16377.84 565
16379.04 578
16380.25 555
16381.46 567
16382.67 572
16383.87 565
16385.08 554
16386.29 618
16387.50 571
16388.70 557
16389.91 554
16391.12 585
16392.33 603
16393.53 577
16394.74 571
16395.95 577
16397.16 571
16398.37 579
16399.57 573
16400.78 552
16401.99 586
16403.20 557
16404.41 552
16405.62 562
16406.82 587
16408.03 562
16409.24 525
16410.45 567
16411.66 588
16412.87 556
16414.07 560
16415.28 559
16416.49 543
16417.70 546
16418.91 570
16420.12 541
16421.33 598
16422.54 583
16423.75 567
16424.95 549
16426.16 568
16427.37 571
16428.58 586
16429.79 595
16431.00 599
16432.21 555
16433.42 561
16434.63 571
16435.84 591
16437.05 578
16438.26 538
16439.47 537
16440.68 542
16441.88 527
16443.09 548
16444.30 567
16445.51 545
16446.72 559
16447.93 527
16449.14 547
16450.35 581
16451.56 584
16452.77 556
16453.98 537
16455.19 552
16456.40 540
16457.61 555
16458.82 559
16460.03 531
16461.24 523
16462.45 555
16463.67 511
16464.88 531
16466.09 536
16467.30 536
16468.51 537
16469.72 534
16470.93 522
16472.14 536
16473.35 534
16474.56 546
16475.77 537
16476.98 546
16478.19 519
16479.40 555
16480.62 538
16481.83 528
16483.04 535
16484.25 548
16485.46 540
16486.67 516
16487.88 514
16489.09 536
16490.31 551
16491.52 551
16492.73 489
16493.94 530
16495.15 532
16496.36 513
16497.57 497
16498.79 499
16500.00 523
16501.21 551
16502.42 499
16503.63 519
16504.85 500
16506.06 522
16507.27 517
16508.48 514
16509.69 528
16510.91 527
16512.12 525
16513.33 523
16514.54 517
16515.76 539
16516.97 542
16518.18 535
16519.39 552
16520.60 534
16521.82 547
16523.03 561
16524.24 551
16525.46 540
16526.67 544
16527.88 528
16529.09 496
16530.31 557
16531.52 551
16532.73 548
16533.95 515
16535.16 532
16536.37 521
16537.58 522
16538.80 495
16540.01 530
16541.22 563
16542.44 543
16543.65 568
16544.86 540
16546.08 507
16547.29 548
16548.50 547
16549.72 517
16550.93 531
16552.15 524
16553.36 518
16554.57 520
16555.79 506
16557.00 540
16558.21 532
16559.43 549
16560.64 540
16561.86 526
16563.07 513
16564.28 525
16565.50 581
16566.71 536
16567.93 548
16569.14 559
16570.36 524
16571.57 553
16572.78 520
16574.00 561
16575.21 529
16576.43 544
16577.64 571
16578.86 547
16580.07 539
16581.29 549
16582.50 523
16583.72 560
16584.93 555
16586.15 567
16587.36 552
16588.58 546
16589.79 555
16591.01 555
16592.22 552
16593.44 532
16594.65 541
16595.87 518
16597.08 501
16598.30 529
16599.51 508
16600.73 515
16601.94 516
16603.16 526
16604.37 521
16605.59 538
16606.81 524
16608.02 538
16609.24 491
16610.45 510
16611.67 523
16612.89 524
16614.10 507
16615.32 517
16616.53 512
16617.75 512
16618.97 504
16620.18 519
16621.40 513
16622.61 501
16623.83 510
16625.05 523
16626.26 493
16627.48 518
16628.70 507
16629.91 487
16631.13 504
16632.35 500
16633.56 521
16634.78 504
16636.00 507
16637.21 525
16638.43 507
16639.65 512
16640.86 517
16642.08 493
16643.30 494
16644.51 532
16645.73 496
16646.95 499
16648.17 497
16649.38 521
16650.60 504
16651.82 512
16653.03 510
16654.25 500
16655.47 508
16656.69 495
16657.90 476
16659.12 486
16660.34 511
16661.56 514
16662.77 514
16663.99 485
16665.21 530
16666.43 489
16667.65 500
16668.86 502
16670.08 486
16671.30 478
16672.52 488
16673.74 486
16674.95 500
16676.17 483
16677.39 513
16678.61 498
16679.83 463
16681.05 484
16682.26 492
16683.48 494
16684.70 490
16685.92 472
16687.14 439
16688.36 502
16689.58 476
16690.79 501
16692.01 508
16693.23 480
16694.45 499
16695.67 521
16696.89 509
16698.11 488
16699.33 477
16700.55 469
16701.76 513
16702.98 483
16704.20 467
16705.42 479
16706.64 483
16707.86 501
16709.08 504
16710.30 488
16711.52 476
16712.74 498
16713.96 502
16715.18 490
16716.40 480
16717.62 506
16718.84 525
16720.06 504
16721.28 482
16722.50 494
16723.72 502
16724.94 473
16726.16 502
16727.38 466
16728.60 482
16729.82 471
16731.04 481
16732.26 493
16733.48 494
16734.70 484
16735.92 475
16737.14 490
16738.36 509
16739.58 468
16740.80 463
16742.02 509
16743.24 511
16744.46 498
16745.68 520
16746.90 496
16748.12 493
16749.35 483
16750.57 488
16751.79 468
16753.01 479
16754.23 480
16755.45 524
16756.67 490
16757.89 458
16759.11 502
16760.33 502
16761.56 505
16762.78 489
16764.00 520
16765.22 504
16766.44 496
16767.66 469
16768.88 484
16770.11 499
16771.33 494
16772.55 487
16773.77 470
16774.99 486
16776.22 479
16777.44 492
16778.66 456
16779.88 511
16781.10 480
16782.33 481
16783.55 489
16784.77 493
16785.99 501
16787.21 499
16788.44 509
16789.66 502
16790.88 493
16792.10 509
16793.33 488
16794.55 481
16795.77 494
16796.99 499
16798.22 536
16799.44 502
16800.66 512
16801.88 488
16803.11 489
16804.33 495
16805.55 545
16806.78 495
16808.00 504
16809.22 520
16810.44 529
16811.67 501
16812.89 506
16814.11 526
16815.34 494
16816.56 524
16817.78 524
16819.01 525
16820.23 511
16821.45 494
16822.68 514
16823.90 517
16825.13 542
16826.35 541
16827.57 522
16828.80 494
16830.02 529
16831.24 524
16832.47 537
16833.69 549
16834.92 544
16836.14 528
16837.36 533
16838.59 525
16839.81 553
16841.04 536
16842.26 547
16843.48 545
16844.71 537
16845.93 547
16847.16 541
16848.38 552
16849.61 581
16850.83 574
16852.06 603
16853.28 621
16854.51 614
16855.73 614
16856.95 596
16858.18 610
16859.40 589
16860.63 589
16861.85 596
16863.08 615
16864.30 623
16865.53 621
16866.75 616
16867.98 629
16869.21 648
16870.43 633
16871.66 605
16872.88 638
16874.11 605
16875.33 608
16876.56 621
16877.78 624
16879.01 672
16880.23 632
16881.46 666
16882.69 643
16883.91 623
16885.14 640
16886.36 588
16887.59 575
16888.81 588
16890.04 611
16891.27 614
16892.49 616
16893.72 570
16894.94 563
16896.17 575
16897.40 597
16898.62 569
16899.85 579
16901.08 568
16902.30 555
16903.53 556
16904.76 544
16905.98 566
16907.21 549
16908.44 575
16909.66 565
16910.89 534
16912.12 542
16913.34 577
16914.57 551
16915.80 550
16917.02 529
16918.25 542
16919.48 539
16920.70 527
16921.93 512
16923.16 518
16924.39 530
16925.61 493
16926.84 542
16928.07 530
16929.30 524
16930.52 498
16931.75 519
16932.98 488
16934.21 518
16935.43 506
16936.66 512
16937.89 508
16939.12 504
16940.34 491
16941.57 504
16942.80 506
16944.03 555
16945.26 526
16946.48 509
16947.71 510
16948.94 534
16950.17 506
16951.40 504
16952.62 507
16953.85 517
16955.08 511
16956.31 507
16957.54 499
16958.77 489
16959.99 482
16961.22 501
16962.45 499
16963.68 508
16964.91 501
16966.14 505
16967.37 532
16968.60 500
16969.82 474
16971.05 548
16972.28 522
16973.51 512
16974.74 503
16975.97 535
16977.20 525
16978.43 510
16979.66 500
16980.89 522
16982.11 498
16983.34 509
16984.57 506
16985.80 488
16987.03 482
16988.26 499
16989.49 486
16990.72 536
16991.95 500
16993.18 480
16994.41 503
16995.64 501
16996.87 517
16998.10 528
16999.33 507
17000.56 462
17001.79 498
17003.02 501
17004.25 495
17005.48 495
17006.71 487
17007.94 540
17009.17 484
17010.40 479
17011.63 483
17012.86 477
17014.09 482
17015.32 504
17016.55 481
17017.78 487
17019.01 461
17020.25 479
17021.48 518
17022.71 472
17023.94 466
17025.17 494
17026.40 516
17027.63 454
17028.86 493
17030.09 481
17031.32 461
17032.55 462
17033.79 472
17035.02 478
17036.25 479
17037.48 479
17038.71 474
17039.94 486
17041.17 459
17042.41 475
17043.64 475
17044.87 488
17046.10 496
17047.33 471
17048.56 465
17049.80 468
17051.03 483
17052.26 510
17053.49 497
17054.72 495
17055.95 472
17057.19 483
17058.42 477
17059.65 478
17060.88 473
17062.12 461
17063.35 487
17064.58 478
17065.81 470
17067.04 430
17068.28 453
17069.51 506
17070.74 477
17071.97 467
17073.21 478
17074.44 485
17075.67 492
17076.90 494
17078.14 463
17079.37 459
17080.60 449
17081.84 477
17083.07 479
17084.30 458
17085.54 472
17086.77 478
17088.00 464
17089.23 437
17090.47 443
17091.70 464
17092.93 450
17094.17 463
17095.40 471
17096.63 438
17097.87 465
17099.10 492
17100.34 484
17101.57 475
17102.80 427
17104.04 474
17105.27 476
17106.50 472
17107.74 452
17108.97 453
17110.21 450
17111.44 457
17112.67 467
17113.91 431
17115.14 460
17116.38 466
17117.61 455
17118.84 472
17120.08 458
17121.31 476
17122.55 460
17123.78 456
17125.02 455
17126.25 459
17127.48 466
17128.72 456
17129.95 439
17131.19 458
17132.42 459
17133.66 464
17134.89 478
17136.13 456
17137.36 478
17138.60 475
17139.83 482
17141.07 429
17142.30 418
17143.54 434
17144.77 446
17146.01 424
17147.24 404
17148.48 439
17149.71 441
17150.95 472
17152.19 451
17153.42 438
17154.66 448
17155.89 453
17157.13 452
17158.36 468
17159.60 470
17160.83 442
17162.07 461
17163.31 444
17164.54 421
17165.78 442
17167.01 429
17168.25 459
17169.49 455
17170.72 452
17171.96 444
17173.19 432
17174.43 466
17175.67 456
17176.90 433
17178.14 448
17179.38 435
17180.61 429
17181.85 444
17183.09 429
17184.32 450
17185.56 436
17186.80 454
17188.03 456
17189.27 433
17190.51 461
17191.74 440
17192.98 437
17194.22 431
17195.45 444
17196.69 422
17197.93 425
17199.16 425
17200.40 454
17201.64 434
17202.88 413
17204.11 415
17205.35 428
17206.59 468
17207.83 419
17209.06 431
17210.30 418
17211.54 430
17212.78 419
17214.01 425
17215.25 436
17216.49 413
17217.73 425
17218.96 439
17220.20 428
17221.44 450
17222.68 427
17223.92 410
17225.15 439
17226.39 425
17227.63 396
17228.87 419
17230.11 430
17231.35 412
17232.58 424
17233.82 439
17235.06 398
17236.30 419
17237.54 434
17238.78 413
17240.01 397
17241.25 431
17242.49 396
17243.73 419
17244.97 413
17246.21 418
17247.45 412
17248.69 429
17249.93 431
17251.16 450
17252.40 402
17253.64 421
17254.88 420
17256.12 423
17257.36 426
17258.60 451
17259.84 423
17261.08 434
17262.32 423
17263.56 408
17264.80 431
17266.04 434
17267.28 446
17268.51 442
17269.75 408
17270.99 397
17272.23 426
17273.47 423
17274.71 418
17275.95 423
17277.19 435
17278.43 407
17279.67 394
17280.91 396
17282.15 390
17283.39 417
17284.63 400
17285.87 386
17287.11 420
17288.35 427
17289.60 418
17290.84 418
17292.08 416
17293.32 416
17294.56 391
17295.80 403
17297.04 442
17298.28 429
17299.52 411
17300.76 421
17302.00 443
17303.24 401
17304.48 422
17305.72 433
17306.96 417
17308.21 412
17309.45 418
17310.69 423
17311.93 408
17313.17 418
17314.41 418
17315.65 406
17316.89 374
17318.14 413
17319.38 419
17320.62 437
17321.86 401
17323.10 391
17324.34 415
17325.59 453
17326.83 416
17328.07 444
17329.31 402
17330.55 418
17331.79 395
17333.04 411
17334.28 417
17335.52 385
17336.76 409
17338.00 405
17339.25 414
17340.49 411
17341.73 434
17342.97 427
17344.22 438
17345.46 414
17346.70 375
17347.94 373
17349.19 397
17350.43 411
17351.67 427
17352.91 437
17354.16 410
17355.40 407
17356.64 429
17357.88 420
17359.13 380
17360.37 409
17361.61 410
17362.86 427
17364.10 367
17365.34 420
17366.58 408
17367.83 433
17369.07 425
17370.31 405
17371.56 415
17372.80 413
17374.04 398
17375.29 415
17376.53 406
17377.78 406
17379.02 404
17380.26 399
17381.51 421
17382.75 418
17383.99 418
17385.24 403
17386.48 417
17387.72 388
17388.97 424
17390.21 394
17391.46 410
17392.70 403
17393.94 409
17395.19 396
17396.43 391
17397.68 401
17398.92 422
17400.17 414
17401.41 406
17402.65 405
17403.90 390
17405.14 410
17406.39 422
17407.63 414
17408.88 401
17410.12 421
17411.37 417
17412.61 423
17413.86 400
17415.10 416
17416.35 411
17417.59 398
17418.84 352
17420.08 395
17421.33 432
17422.57 422
17423.82 418
17425.06 384
17426.31 382
17427.55 400
17428.80 411
17430.04 408
17431.29 378
17432.53 372
17433.78 393
17435.03 422
17436.27 407
17437.52 412
17438.76 410
17440.01 461
17441.25 410
17442.50 403
17443.75 416
17444.99 435
17446.24 406
17447.48 413
17448.73 402
17449.98 420
17451.22 406
17452.47 394
17453.71 393
17454.96 419
17456.21 402
17457.45 423
17458.70 428
17459.95 404
17461.19 405
17462.44 398
17463.69 437
17464.93 413
17466.18 404
17467.43 414
17468.67 449
17469.92 415
17471.17 410
17472.41 416
17473.66 430
17474.91 430
17476.15 384
17477.40 457
17478.65 442
17479.90 409
17481.14 399
17482.39 428
17483.64 400
17484.88 411
17486.13 421
17487.38 450
17488.63 418
17489.87 417
17491.12 415
17492.37 406
17493.62 410
17494.86 404
17496.11 420
17497.36 425
17498.61 442
17499.86 430
17501.10 436
17502.35 424
17503.60 423
17504.85 425
17506.10 406
17507.34 429
17508.59 423
17509.84 459
17511.09 432
17512.34 434
17513.59 420
17514.83 410
17516.08 422
17517.33 445
17518.58 432
17519.83 426
17521.08 432
17522.33 423
17523.57 432
17524.82 430
17526.07 436
17527.32 431
17528.57 420
17529.82 403
17531.07 423
17532.32 435
17533.57 430
17534.82 409
17536.06 416
17537.31 414
17538.56 439
17539.81 431
17541.06 439
17542.31 444
17543.56 430
17544.81 398
17546.06 418
17547.31 439
17548.56 444
17549.81 421
17551.06 426
17552.31 449
17553.56 445
17554.81 425
17556.06 401
17557.31 408
17558.56 414
17559.81 408
17561.06 386
17562.31 423
17563.56 442
17564.81 423
17566.06 425
17567.31 428
17568.56 436
17569.81 418
17571.06 453
17572.31 409
17573.56 430
17574.81 429
17576.06 426
17577.31 431
17578.56 435
17579.81 416
17581.06 428
17582.31 432
17583.57 428
17584.82 400
17586.07 430
17587.32 422
17588.57 456
17589.82 434
17591.07 443
17592.32 450
17593.57 465
17594.83 414
17596.08 443
17597.33 417
17598.58 419
17599.83 454
17601.08 432
17602.33 421
17603.59 399
17604.84 428
17606.09 407
17607.34 417
17608.59 446
17609.84 445
17611.10 426
17612.35 403
17613.60 403
17614.85 429
17616.10 450
17617.36 429
17618.61 428
17619.86 418
17621.11 416
17622.36 411
17623.62 423
17624.87 412
17626.12 436
17627.37 442
17628.63 421
17629.88 420
17631.13 397
17632.38 425
17633.64 399
17634.89 406
17636.14 411
17637.39 430
17638.65 413
17639.90 434
17641.15 426
17642.41 425
17643.66 420
17644.91 412
17646.17 436
17647.42 387
17648.67 430
17649.92 411
17651.18 416
17652.43 437
17653.68 429
17654.94 410
17656.19 406
17657.44 390
17658.70 401
17659.95 390
17661.21 395
17662.46 411
17663.71 405
17664.97 411
17666.22 433
17667.47 420
17668.73 416
17669.98 432
17671.24 414
17672.49 421
17673.74 438
17675.00 423
17676.25 405
17677.51 417
17678.76 380
17680.02 404
17681.27 402
17682.52 410
17683.78 385
17685.03 425
17686.29 390
17687.54 373
17688.80 371
17690.05 399
17691.31 406
17692.56 377
17693.82 391
17695.07 405
17696.32 411
17697.58 430
17698.83 409
17700.09 404
17701.34 391
17702.60 402
17703.86 417
17705.11 429
17706.37 413
17707.62 405
17708.88 414
17710.13 424
17711.39 391
17712.64 385
17713.90 388
17715.15 392
17716.41 393
17717.66 402
17718.92 378
17720.18 389
17721.43 400
17722.69 405
17723.94 383
17725.20 392
17726.45 399
17727.71 419
17728.97 406
17730.22 412
17731.48 388
17732.74 413
17733.99 394
17735.25 377
17736.50 412
17737.76 393
17739.02 427
17740.27 408
17741.53 409
17742.79 418
17744.04 431
17745.30 423
17746.56 423
17747.81 421
17749.07 404
17750.33 407
17751.58 380
17752.84 390
17754.10 409
17755.35 409
17756.61 378
17757.87 414
17759.12 414
17760.38 407
17761.64 413
17762.90 427
17764.15 393
17765.41 367
17766.67 364
17767.93 391
17769.18 391
17770.44 380
17771.70 437
17772.96 424
17774.21 421
17775.47 402
17776.73 428
17777.99 429
17779.24 404
17780.50 385
17781.76 392
17783.02 408
17784.28 425
17785.53 403
17786.79 417
17788.05 403
17789.31 382
17790.57 387
17791.82 400
17793.08 417
17794.34 409
17795.60 432
17796.86 422
17798.12 388
17799.37 388
17800.63 425
17801.89 407
17803.15 395
17804.41 394
17805.67 396
17806.93 422
17808.19 397
17809.44 392
17810.70 415
17811.96 391
17813.22 400
17814.48 383
17815.74 383
17817.00 381
17818.26 395
17819.52 374
17820.78 388
17822.04 388
17823.29 404
17824.55 405
17825.81 439
17827.07 378
17828.33 414
17829.59 398
17830.85 372
17832.11 397
17833.37 411
17834.63 377
17835.89 367
17837.15 389
17838.41 395
17839.67 376
17840.93 396
17842.19 412
17843.45 386
17844.71 403
17845.97 417
17847.23 380
17848.49 393
17849.75 369
17851.01 382
17852.27 395
17853.53 397
17854.79 388
17856.05 380
17857.31 386
17858.57 378
17859.84 405
17861.10 410
17862.36 385
17863.62 352
17864.88 396
17866.14 392
17867.40 375
17868.66 371
17869.92 399
17871.18 412
17872.44 392
17873.71 374
17874.97 396
17876.23 428
17877.49 385
17878.75 392
17880.01 381
17881.27 398
17882.53 375
17883.80 395
17885.06 380
17886.32 399
17887.58 371
17888.84 356
17890.10 381
17891.37 381
17892.63 372
17893.89 385
17895.15 387
17896.41 383
17897.67 385
17898.94 383
17900.20 407
17901.46 400
17902.72 402
17903.99 375
17905.25 393
17906.51 364
17907.77 396
17909.03 381
17910.30 382
17911.56 391
17912.82 387
17914.08 427
17915.35 374
17916.61 400
17917.87 384
17919.14 365
17920.40 358
17921.66 376
17922.92 390
17924.19 380
17925.45 373
17926.71 395
17927.98 370
17929.24 376
17930.50 393
17931.76 384
17933.03 402
17934.29 378
17935.55 374
17936.82 383
17938.08 389
17939.34 374
17940.61 401
17941.87 363
17943.14 397
17944.40 363
17945.66 408
17946.93 385
17948.19 385
17949.45 360
17950.72 401
17951.98 421
17953.25 402
17954.51 415
17955.77 371
17957.04 380
17958.30 375
17959.57 383
17960.83 383
17962.09 370
17963.36 355
17964.62 381
17965.89 377
17967.15 393
17968.42 380
17969.68 400
17970.95 431
17972.21 378
17973.47 390
17974.74 360
17976.00 373
17977.27 381
17978.53 354
17979.80 367
17981.06 369
17982.33 367
17983.59 405
17984.86 387
17986.12 367
17987.39 375
17988.65 409
17989.92 382
17991.18 386
17992.45 367
17993.71 370
17994.98 388
17996.25 345
17997.51 394
17998.78 378
18000.04 391
18001.31 374
18002.57 359
18003.84 358
18005.10 366
18006.37 358
18007.64 380
18008.90 353
18010.17 380
18011.43 389
18012.70 391
18013.97 382
18015.23 367
18016.50 392
18017.76 386
18019.03 362
18020.30 357
18021.56 378
18022.83 373
18024.10 380
18025.36 387
18026.63 398
18027.90 356
18029.16 395
18030.43 376
18031.70 354
18032.96 352
18034.23 382
18035.50 381
18036.76 379
18038.03 392
18039.30 377
18040.56 393
18041.83 377
18043.10 390
18044.37 361
18045.63 380
18046.90 373
18048.17 389
18049.43 386
18050.70 377
18051.97 345
18053.24 356
18054.50 430
18055.77 389
18057.04 404
18058.31 359
18059.57 378
18060.84 412
18062.11 395
18063.38 391
18064.65 391
18065.91 406
18067.18 418
18068.45 402
18069.72 388
18070.98 404
18072.25 374
18073.52 363
18074.79 373
18076.06 395
18077.33 365
18078.59 378
18079.86 396
18081.13 395
18082.40 407
18083.67 401
18084.94 382
18086.21 394
18087.47 392
18088.74 411
18090.01 398
18091.28 380
18092.55 372
18093.82 415
18095.09 405
18096.36 369
18097.62 401
18098.89 386
18100.16 396
18101.43 379
18102.70 388
18103.97 390
18105.24 407
18106.51 429
18107.78 401
18109.05 414
18110.32 418
18111.59 396
18112.86 407
18114.13 393
18115.40 377
18116.66 375
18117.93 378
18119.20 388
18120.47 407
18121.74 400
18123.01 390
18124.28 400
18125.55 406
18126.82 374
18128.09 383
18129.36 391
18130.63 388
18131.90 377
18133.17 408
18134.44 412
18135.71 401
18136.99 399
18138.26 390
18139.53 394
18140.80 388
18142.07 397
18143.34 384
18144.61 401
18145.88 389
18147.15 386
18148.42 387
18149.69 404
18150.96 397
18152.23 383
18153.50 384
18154.78 415
18156.05 369
18157.32 394
18158.59 381
18159.86 378
18161.13 366
18162.40 384
18163.67 381
18164.94 399
18166.22 384
18167.49 405
18168.76 392
18170.03 373
18171.30 403
18172.57 398
18173.85 363
18175.12 372
18176.39 389
18177.66 408
18178.93 384
18180.20 394
18181.48 377
18182.75 386
18184.02 381
18185.29 395
18186.56 411
18187.84 406
18189.11 423
18190.38 395
18191.65 371
18192.93 361
18194.20 394
18195.47 396
18196.74 368
18198.02 399
18199.29 392
18200.56 398
18201.83 385
18203.11 374
18204.38 411
18205.65 380
18206.92 386
18208.20 424
18209.47 397
18210.74 391
18212.02 397
18213.29 410
18214.56 404
18215.84 383
18217.11 386
18218.38 403
18219.65 401
18220.93 353
18222.20 380
18223.47 388
18224.75 386
18226.02 393
18227.30 389
18228.57 385
18229.84 379
18231.12 380
18232.39 367
18233.66 396
18234.94 399
18236.21 398
18237.48 401
18238.76 384
18240.03 375
18241.31 364
18242.58 395
18243.86 372
18245.13 361
18246.40 385
18247.68 388
18248.95 364
18250.23 369
18251.50 394
18252.77 376
18254.05 389
18255.32 365
18256.60 370
18257.87 413
18259.15 419
18260.42 379
18261.70 380
18262.97 382
18264.25 386
18265.52 383
18266.80 397
18268.07 368
18269.35 372
18270.62 412
18271.90 410
18273.17 385
18274.45 387
18275.72 389
18277.00 395
18278.27 367
18279.55 363
18280.82 390
18282.10 374
18283.37 402
18284.65 405
18285.93 382
18287.20 378
18288.48 371
18289.75 407
18291.03 372
18292.30 380
18293.58 399
18294.86 388
18296.13 393
18297.41 356
18298.68 406
18299.96 400
18301.24 388
18302.51 367
18303.79 397
18305.06 386
18306.34 397
18307.62 385
18308.89 386
18310.17 386
18311.45 381
18312.72 385
18314.00 404
18315.28 391
18316.55 394
18317.83 395
18319.11 382
18320.38 396
18321.66 354
18322.94 403
18324.21 381
18325.49 338
18326.77 369
18328.04 386
18329.32 388
18330.60 372
18331.88 368
18333.15 405
18334.43 375
18335.71 374
18336.98 368
18338.26 383
18339.54 386
18340.82 378
18342.09 392
18343.37 365
18344.65 378
18345.93 395
18347.20 387
18348.48 379
18349.76 362
18351.04 374
18352.32 386
18353.59 359
18354.87 387
18356.15 383
18357.43 388
18358.71 384
18359.98 354
18361.26 362
18362.54 376
18363.82 356
18365.10 383
18366.38 372
18367.65 394
18368.93 362
18370.21 386
18371.49 379
18372.77 384
18374.05 391
18375.33 393
18376.60 375
18377.88 388
18379.16 383
18380.44 384
18381.72 372
18383.00 354
18384.28 379
18385.56 383
18386.84 388
18388.11 373
18389.39 384
18390.67 384
18391.95 369
18393.23 360
18394.51 353
18395.79 357
18397.07 370
18398.35 371
18399.63 384
18400.91 377
18402.19 351
18403.47 389
18404.75 367
18406.03 377
18407.31 366
18408.59 368
18409.87 381
18411.15 398
18412.43 381
18413.71 366
18414.99 374
18416.27 376
18417.55 388
18418.83 403
18420.11 391
18421.39 379
18422.67 383
18423.95 369
18425.23 368
18426.51 354
18427.79 383
18429.07 382
18430.35 360
18431.63 362
18432.91 388
18434.19 385
18435.47 364
18436.75 373
18438.04 391
18439.32 372
18440.60 385
18441.88 388
18443.16 390
18444.44 355
18445.72 385
18447.00 395
18448.28 386
18449.57 382
18450.85 403
18452.13 414
18453.41 391
18454.69 396
18455.97 396
18457.25 374
18458.54 385
18459.82 393
18461.10 372
18462.38 397
18463.66 380
18464.94 353
18466.23 381
18467.51 377
18468.79 375
18470.07 368
18471.35 368
18472.64 383
18473.92 372
18475.20 374
18476.48 382
18477.76 362
18479.05 376
18480.33 397
18481.61 366
18482.89 373
18484.18 392
18485.46 385
18486.74 353
18488.02 394
18489.31 388
18490.59 390
18491.87 385
18493.15 368
18494.44 392
18495.72 397
18497.00 401
18498.29 412
18499.57 379
18500.85 372
18502.13 383
18503.42 393
18504.70 374
18505.98 389
18507.27 412
18508.55 397
18509.83 412
18511.12 398
18512.40 400
18513.68 394
18514.97 410
18516.25 401
18517.54 395
18518.82 382
18520.10 371
18521.39 380
18522.67 388
18523.95 396
18525.24 400
18526.52 396
18527.81 395
18529.09 373
18530.37 389
18531.66 411
18532.94 394
18534.23 400
18535.51 430
18536.79 416
18538.08 397
18539.36 379
18540.65 402
18541.93 399
18543.22 396
18544.50 426
18545.79 423
18547.07 380
18548.36 402
18549.64 379
18550.92 390
18552.21 416
18553.49 396
18554.78 413
18556.06 411
18557.35 403
18558.63 403
18559.92 391
18561.20 409
18562.49 418
18563.77 429
18565.06 435
18566.35 415
18567.63 404
18568.92 433
18570.20 444
18571.49 415
18572.77 418
18574.06 428
18575.34 437
18576.63 430
18577.92 429
18579.20 428
18580.49 407
18581.77 440
18583.06 441
18584.34 416
18585.63 413
18586.92 436
18588.20 413
18589.49 441
18590.77 429
18592.06 451
18593.35 431
18594.63 403
18595.92 423
18597.21 458
18598.49 437
18599.78 426
18601.07 431
18602.35 431
18603.64 421
18604.93 415
18606.21 435
18607.50 410
18608.79 441
18610.07 434
18611.36 453
18612.65 448
18613.93 441
18615.22 438
18616.51 442
18617.79 410
18619.08 422
18620.37 434
18621.66 421
18622.94 404
18624.23 431
18625.52 419
18626.80 416
18628.09 416
18629.38 407
18630.67 400
18631.95 425
18633.24 428
18634.53 396
18635.82 410
18637.11 388
18638.39 384
18639.68 399
18640.97 423
18642.26 398
18643.54 415
18644.83 382
18646.12 413
18647.41 405
18648.70 404
18649.99 420
18651.27 407
18652.56 378
18653.85 382
18655.14 363
18656.43 358
18657.72 379
18659.00 395
18660.29 366
18661.58 399
18662.87 380
18664.16 414
18665.45 400
18666.74 397
18668.02 383
18669.31 392
18670.60 409
18671.89 414
18673.18 405
18674.47 381
18675.76 386
18677.05 395
18678.34 393
18679.63 407
18680.92 402
18682.20 388
18683.49 405
18684.78 350
18686.07 380
18687.36 381
18688.65 409
18689.94 393
18691.23 407
18692.52 377
18693.81 398
18695.10 403
18696.39 402
18697.68 379
18698.97 390
18700.26 390
18701.55 368
18702.84 371
18704.13 384
18705.42 400
18706.71 372
18708.00 377
18709.29 402
18710.58 381
18711.87 373
18713.16 376
18714.45 367
18715.74 358
18717.03 400
18718.32 369
18719.61 404
18720.90 404
18722.20 392
18723.49 378
18724.78 395
18726.07 397
18727.36 395
18728.65 370
18729.94 392
18731.23 413
18732.52 401
18733.81 396
18735.10 360
18736.40 402
18737.69 414
18738.98 375
18740.27 395
18741.56 392
18742.85 407
18744.14 381
18745.43 398
18746.73 376
18748.02 405
18749.31 420
18750.60 405
18751.89 403
18753.18 399
18754.48 373
18755.77 405
18757.06 384
18758.35 380
18759.64 382
18760.94 408
18762.23 382
18763.52 378
18764.81 392
18766.10 377
18767.40 396
18768.69 409
18769.98 384
18771.27 398
18772.57 396
18773.86 402
18775.15 408
18776.44 382
18777.74 390
18779.03 372
18780.32 386
18781.61 403
18782.91 400
18784.20 396
18785.49 412
18786.79 403
18788.08 398
18789.37 408
18790.66 385
18791.96 399
18793.25 400
18794.54 418
18795.84 390
18797.13 385
18798.42 396
18799.72 379
18801.01 404
18802.30 430
18803.60 399
18804.89 392
18806.18 408
18807.48 401
18808.77 390
18810.07 424
18811.36 397
18812.65 404
18813.95 404
18815.24 384
18816.53 392
18817.83 387
18819.12 384
18820.42 386
18821.71 381
18823.00 405
18824.30 435
18825.59 418
18826.89 401
18828.18 408
18829.48 374
18830.77 404
18832.07 377
18833.36 390
18834.65 381
18835.95 374
18837.24 376
18838.54 414
18839.83 404
18841.13 387
18842.42 390
18843.72 400
18845.01 388
18846.31 373
18847.60 395
18848.90 378
18850.19 345
18851.49 391
18852.78 412
18854.08 381
18855.37 377
18856.67 351
18857.96 381
18859.26 346
18860.55 340
18861.85 383
18863.15 385
18864.44 394
18865.74 382
18867.03 406
18868.33 375
18869.62 395
18870.92 367
18872.22 390
18873.51 374
18874.81 348
18876.10 395
18877.40 381
18878.70 375
18879.99 386
18881.29 374
18882.58 373
18883.88 368
18885.18 407
18886.47 366
18887.77 360
18889.07 368
18890.36 383
18891.66 372
18892.95 372
18894.25 377
18895.55 401
18896.84 398
18898.14 379
18899.44 376
18900.73 356
18902.03 394
18903.33 398
18904.63 362
18905.92 372
18907.22 395
18908.52 370
18909.81 389
18911.11 394
18912.41 369
18913.71 352
18915.00 357
18916.30 337
18917.60 346
18918.89 354
18920.19 362
18921.49 350
18922.79 371
18924.09 359
18925.38 345
18926.68 364
18927.98 362
18929.28 355
18930.57 378
18931.87 372
18933.17 358
18934.47 366
18935.77 354
18937.06 361
18938.36 377
18939.66 360
18940.96 344
18942.26 333
18943.55 343
18944.85 342
18946.15 344
18947.45 369
18948.75 356
18950.05 387
18951.35 376
18952.64 371
18953.94 368
18955.24 378
18956.54 362
18957.84 341
18959.14 335
18960.44 377
18961.74 361
18963.03 353
18964.33 354
18965.63 365
18966.93 351
18968.23 348
18969.53 339
18970.83 324
18972.13 352
18973.43 386
18974.73 367
18976.03 337
18977.33 373
18978.62 351
18979.92 376
18981.22 349
18982.52 334
18983.82 356
18985.12 368
18986.42 397
18987.72 367
18989.02 368
18990.32 373
18991.62 378
18992.92 369
18994.22 344
18995.52 336
18996.82 354
18998.12 360
18999.42 360
19000.72 342
19002.02 330
19003.32 354
19004.62 359
19005.92 348
19007.22 360
19008.53 347
19009.83 353
19011.13 360
19012.43 358
19013.73 374
19015.03 351
19016.33 376
19017.63 360
19018.93 348
19020.23 326
19021.53 331
19022.83 384
19024.13 370
19025.44 351
19026.74 369
19028.04 366
19029.34 328
19030.64 365
19031.94 357
19033.24 320
19034.54 361
19035.85 374
19037.15 358
19038.45 349
19039.75 361
19041.05 348
19042.35 366
19043.66 356
19044.96 363
19046.26 329
19047.56 357
19048.86 356
19050.16 371
19051.47 395
19052.77 384
19054.07 363
19055.37 367
19056.67 382
19057.98 373
19059.28 353
19060.58 387
19061.88 344
19063.19 337
19064.49 342
19065.79 370
19067.09 380
19068.40 357
19069.70 367
19071.00 350
19072.30 324
19073.61 375
19074.91 372
19076.21 368
19077.52 352
19078.82 339
19080.12 328
19081.42 359
19082.73 335
19084.03 361
19085.33 357
19086.64 349
19087.94 335
19089.24 380
19090.55 353
19091.85 363
19093.15 376
19094.46 360
19095.76 347
19097.06 350
19098.37 361
19099.67 353
19100.97 368
19102.28 360
19103.58 364
19104.89 354
19106.19 352
19107.49 353
19108.80 380
19110.10 369
19111.40 350
19112.71 384
19114.01 345
19115.32 363
19116.62 354
19117.93 365
19119.23 363
19120.53 376
19121.84 372
19123.14 367
19124.45 338
19125.75 350
19127.06 373
19128.36 345
19129.67 365
19130.97 372
19132.28 338
19133.58 385
19134.88 372
19136.19 359
19137.49 336
19138.80 357
19140.10 379
19141.41 398
19142.71 369
19144.02 387
19145.32 392
19146.63 342
19147.94 337
19149.24 380
19150.55 356
19151.85 364
19153.16 378
19154.46 371
19155.77 356
19157.07 368
19158.38 360
19159.68 387
19160.99 330
19162.30 385
19163.60 331
19164.91 348
19166.21 368
19167.52 347
19168.83 351
19170.13 370
19171.44 356
19172.74 351
19174.05 369
19175.36 347
19176.66 342
19177.97 348
19179.27 368
19180.58 359
19181.89 340
19183.19 338
19184.50 336
19185.81 335
19187.11 352
19188.42 375
19189.73 350
19191.03 343
19192.34 347
19193.65 334
19194.95 364
19196.26 334
19197.57 337
19198.87 355
19200.18 337
19201.49 340
19202.80 361
19204.10 343
19205.41 336
19206.72 340
19208.03 336
19209.33 352
19210.64 373
19211.95 343
19213.25 333
19214.56 303
19215.87 330
19217.18 350
19218.49 348
19219.79 336
19221.10 363
19222.41 351
19223.72 359
19225.02 363
19226.33 341
19227.64 327
19228.95 350
19230.26 353
19231.56 330
19232.87 354
19234.18 334
19235.49 353
19236.80 344
19238.11 350
19239.41 315
19240.72 343
19242.03 352
19243.34 363
19244.65 329
19245.96 349
19247.26 350
19248.57 345
19249.88 333
19251.19 344
19252.50 346
19253.81 321
19255.12 325
19256.43 326
19257.74 376
19259.04 342
19260.35 357
19261.66 372
19262.97 338
19264.28 345
19265.59 304
19266.90 317
19268.21 342
19269.52 350
19270.83 342
19272.14 341
19273.45 357
19274.76 356
19276.07 341
19277.38 355
19278.69 361
19279.99 351
19281.30 332
19282.61 332
19283.92 352
19285.23 346
19286.54 334
19287.85 340
19289.16 389
19290.47 337
19291.78 345
19293.09 344
19294.40 344
19295.72 361
19297.03 334
19298.34 341
19299.65 347
19300.96 337
19302.27 340
19303.58 322
19304.89 325
19306.20 325
19307.51 352
19308.82 339
19310.13 356
19311.44 352
19312.75 343
19314.06 336
19315.37 341
19316.69 326
19318.00 327
19319.31 337
19320.62 334
19321.93 353
19323.24 340
19324.55 325
19325.86 340
19327.18 322
19328.49 325
19329.80 302
19331.11 332
19332.42 346
19333.73 338
19335.04 358
19336.36 346
19337.67 368
19338.98 364
19340.29 330
19341.60 334
19342.91 353
19344.23 308
19345.54 317
19346.85 352
19348.16 366
19349.47 356
19350.79 353
19352.10 347
19353.41 351
19354.72 357
19356.04 357
19357.35 330
19358.66 330
19359.97 345
19361.29 319
19362.60 354
19363.91 321
19365.22 340
19366.54 351
19367.85 312
19369.16 340
19370.47 349
19371.79 338
19373.10 337
19374.41 348
19375.73 360
19377.04 351
19378.35 332
19379.67 336
19380.98 335
19382.29 323
19383.60 324
19384.92 363
19386.23 336
19387.54 324
19388.86 309
19390.17 340
19391.49 337
19392.80 348
19394.11 319
19395.43 333
19396.74 341
19398.05 328
19399.37 297
19400.68 337
19402.00 325
19403.31 350
19404.62 329
19405.94 345
19407.25 355
19408.57 331
19409.88 349
19411.19 350
19412.51 334
19413.82 338
19415.14 368
19416.45 317
19417.77 297
19419.08 327
19420.39 318
19421.71 347
19423.02 341
19424.34 328
19425.65 316
19426.97 342
19428.28 342
19429.60 328
19430.91 304
19432.23 328
19433.54 333
19434.86 343
19436.17 325
19437.49 323
19438.80 329
19440.12 359
19441.43 350
19442.75 354
19444.06 368
19445.38 367
19446.69 352
19448.01 345
19449.32 319
19450.64 326
19451.96 336
19453.27 332
19454.59 345
19455.90 366
19457.22 331
19458.53 352
19459.85 363
19461.17 334
19462.48 315
19463.80 341
19465.11 333
19466.43 348
19467.75 315
19469.06 349
19470.38 345
19471.69 344
19473.01 312
19474.33 358
19475.64 340
19476.96 334
19478.28 330
19479.59 320
19480.91 330
19482.23 337
19483.54 350
19484.86 342
19486.18 332
19487.49 363
19488.81 356
19490.13 340
19491.44 309
19492.76 323
19494.08 342
19495.39 318
19496.71 329
19498.03 314
19499.35 341
19500.66 322
19501.98 317
19503.30 322
19504.61 302
19505.93 314
19507.25 330
19508.57 355
19509.88 339
19511.20 312
19512.52 318
19513.84 340
19515.15 346
19516.47 323
19517.79 311
19519.11 319
19520.43 349
19521.74 325
19523.06 352
19524.38 328
19525.70 334
19527.02 305
19528.33 329
19529.65 322
19530.97 298
19532.29 342
19533.61 326
19534.93 307
19536.24 317
19537.56 322
19538.88 343
19540.20 325
19541.52 322
19542.84 325
19544.16 334
19545.47 328
19546.79 327
19548.11 324
19549.43 324
19550.75 331
19552.07 322
19553.39 338
19554.71 337
19556.03 347
19557.34 340
19558.66 326
19559.98 333
19561.30 337
19562.62 346
19563.94 326
19565.26 290
19566.58 333
19567.90 325
19569.22 322
19570.54 310
19571.86 337
19573.18 333
19574.50 354
19575.82 346
19577.14 325
19578.46 344
19579.78 322
19581.10 357
19582.42 338
19583.74 317
19585.06 301
19586.38 315
19587.70 296
19589.02 326
19590.34 332
19591.66 351
19592.98 334
19594.30 333
19595.62 330
19596.94 319
19598.26 337
19599.58 330
19600.90 320
19602.22 356
19603.54 343
19604.86 343
19606.18 340
19607.50 329
19608.82 351
19610.15 319
19611.47 332
19612.79 321
19614.11 331
19615.43 349
19616.75 335
19618.07 342
19619.39 350
19620.71 327
19622.04 329
19623.36 341
19624.68 348
19626.00 331
19627.32 340
19628.64 320
19629.96 315
19631.29 334
19632.61 347
19633.93 345
19635.25 337
19636.57 302
19637.89 313
19639.22 321
19640.54 332
19641.86 312
19643.18 334
19644.50 347
19645.83 330
19647.15 303
19648.47 361
19649.79 333
19651.12 324
19652.44 333
19653.76 313
19655.08 328
19656.40 313
19657.73 319
19659.05 325
19660.37 339
19661.70 310
19663.02 328
19664.34 312
19665.66 328
19666.99 315
19668.31 350
19669.63 339
19670.95 342
19672.28 332
19673.60 338
19674.92 334
19676.25 340
19677.57 339
19678.89 337
19680.22 330
19681.54 340
19682.86 344
19684.19 334
19685.51 365
19686.83 297
19688.16 308
19689.48 315
19690.80 328
19692.13 345
19693.45 326
19694.78 318
19696.10 303
19697.42 325
19698.75 347
19700.07 316
19701.39 316
19702.72 313
19704.04 314
19705.37 361
19706.69 322
19708.02 349
19709.34 335
19710.66 325
19711.99 322
19713.31 336
19714.64 345
19715.96 327
19717.29 338
19718.61 348
19719.93 315
19721.26 335
19722.58 326
19723.91 343
19725.23 350
19726.56 313
19727.88 328
19729.21 295
19730.53 325
19731.86 326
19733.18 343
19734.51 324
19735.83 322
19737.16 318
19738.48 350
19739.81 330
19741.13 318
19742.46 322
19743.78 331
19745.11 334
19746.44 345
19747.76 350
19749.09 319
19750.41 344
19751.74 303
19753.06 333
19754.39 325
19755.72 324
19757.04 337
19758.37 330
19759.69 322
19761.02 343
19762.34 324
19763.67 318
19765.00 327
19766.32 339
19767.65 323
19768.98 317
19770.30 341
19771.63 338
19772.95 307
19774.28 300
19775.61 301
19776.93 310
19778.26 319
19779.59 311
19780.91 324
19782.24 315
19783.57 308
19784.89 318
19786.22 310
19787.55 339
19788.87 333
19790.20 341
19791.53 325
19792.86 328
19794.18 321
19795.51 320
19796.84 338
19798.16 322
19799.49 315
19800.82 321
19802.15 331
19803.47 318
19804.80 320
19806.13 323
19807.46 335
19808.78 331
19810.11 338
19811.44 320
19812.77 295
19814.09 310
19815.42 328
19816.75 320
19818.08 350
19819.41 312
19820.73 324
19822.06 328
19823.39 341
19824.72 335
19826.05 328
19827.37 344
19828.70 336
19830.03 319
19831.36 325
19832.69 307
19834.02 325
19835.34 349
19836.67 324
19838.00 317
19839.33 318
19840.66 319
19841.99 328
19843.32 336
19844.64 325
19845.97 320
19847.30 320
19848.63 369
19849.96 320
19851.29 324
19852.62 341
19853.95 323
19855.28 343
19856.60 324
19857.93 327
19859.26 293
19860.59 349
19861.92 332
19863.25 339
19864.58 358
19865.91 291
19867.24 330
19868.57 327
19869.90 339
19871.23 346
19872.56 349
19873.89 335
19875.22 329
19876.55 339
19877.88 338
19879.21 329
19880.54 329
19881.87 323
19883.20 340
19884.53 363
19885.86 333
19887.19 310
19888.52 332
19889.85 324
19891.18 317
19892.51 342
19893.84 319
19895.17 336
19896.50 331
19897.83 348
19899.16 320
19900.49 354
19901.82 326
19903.15 311
19904.48 329
19905.81 311
19907.15 327
19908.48 313
19909.81 324
19911.14 329
19912.47 327
19913.80 314
19915.13 319
19916.46 331
19917.79 327
19919.13 315
19920.46 340
19921.79 336
19923.12 310
19924.45 331
19925.78 313
19927.11 296
19928.45 285
19929.78 339
19931.11 356
19932.44 317
19933.77 354
19935.10 358
19936.44 307
19937.77 322
19939.10 312
19940.43 318
19941.76 307
19943.10 320
19944.43 330
19945.76 301
19947.09 349
19948.42 297
19949.76 322
19951.09 333
19952.42 331
19953.75 312
19955.09 356
19956.42 343
19957.75 341
19959.08 358
19960.42 351
19961.75 325
19963.08 337
19964.41 374
19965.75 336
19967.08 324
19968.41 318
19969.75 319
19971.08 341
19972.41 325
19973.74 348
19975.08 356
19976.41 331
19977.74 346
19979.08 331
19980.41 313
19981.74 332
19983.08 342
19984.41 336
19985.74 327
19987.08 308
19988.41 331
19989.75 328
19991.08 321
19992.41 317
19993.75 329
19995.08 341
19996.41 343
19997.75 348
19999.08 351
20000.42 376
20001.75 325
20003.08 335
20004.42 321
20005.75 320
20007.09 354
20008.42 342
20009.75 319
20011.09 339
20012.42 327
20013.76 332
20015.09 333
20016.43 329
20017.76 333
20019.10 313
20020.43 350
20021.76 339
20023.10 315
20024.43 350
20025.77 329
20027.10 322
20028.44 316
20029.77 303
20031.11 331
20032.44 307
20033.78 332
20035.11 336
20036.45 339
20037.78 334
20039.12 339
20040.46 346
20041.79 370
20043.13 327
20044.46 332
20045.80 339
20047.13 337
20048.47 344
20049.80 332
20051.14 327
20052.47 326
20053.81 337
20055.15 342
20056.48 345
20057.82 345
20059.15 344
20060.49 362
20061.83 355
20063.16 353
20064.50 343
20065.83 355
20067.17 345
20068.51 358
20069.84 346
20071.18 341
20072.52 332
20073.85 327
20075.19 325
20076.52 345
20077.86 311
20079.20 337
20080.53 323
20081.87 317
20083.21 325
20084.54 336
20085.88 350
20087.22 341
20088.56 337
20089.89 324
20091.23 329
20092.57 305
20093.90 303
20095.24 323
20096.58 324
20097.91 317
20099.25 324
20100.59 334
20101.93 318
20103.26 331
20104.60 335
20105.94 340
20107.28 332
20108.61 328
20109.95 312
20111.29 323
20112.63 314
20113.96 330
20115.30 353
20116.64 314
20117.98 319
20119.32 343
20120.65 328
20121.99 355
20123.33 332
20124.67 339
20126.01 327
