# Supplementary material for: MALDI-TOF MS typing enables the classification of brewing yeasts of the genus Saccharomyces to major beer styles
Source: PLoS One. 2017 Aug 9;12(8):e0181694. doi: 10.1371/journal.pone.0181694 (PMC5549903; doi:10.1371/journal.pone.0181694)
Supplement: S18 File — The directory includes 30 raw files and was zipped to “.zip”; the folder has one strain with 30 spectra; S1 Text explains the raw files with an example and Table 1 represents the yeast strain used within the experiment. (ZIP) [file pone.0181694.s021.zip › 52/FK28-Z-OG-Koe-Koe-YPG-18h-E-E_2016-10-03_7_0_A7_1.dat]

1998.43 3886
1998.85 3939
1999.27 3863
1999.69 3769
2000.11 3844
2000.54 3791
2000.96 3735
2001.38 3622
2001.80 3507
2002.23 3455
2002.65 3454
2003.07 3544
2003.49 3496
2003.92 3582
2004.34 3587
2004.76 3717
2005.18 3562
2005.61 3683
2006.03 3706
2006.45 3815
2006.87 3744
2007.30 3759
2007.72 3792
2008.14 3625
2008.57 3510
2008.99 3468
2009.41 3380
2009.84 3423
2010.26 3441
2010.68 3299
2011.11 3304
2011.53 3321
2011.95 3379
2012.38 3324
2012.80 3349
2013.22 3462
2013.65 3391
2014.07 3353
2014.49 3411
2014.92 3434
2015.34 3544
2015.77 3469
2016.19 3539
2016.61 3559
2017.04 3502
2017.46 3507
2017.89 3574
2018.31 3634
2018.73 3628
2019.16 3559
2019.58 3450
2020.01 3528
2020.43 3639
2020.85 3602
2021.28 3429
2021.70 3373
2022.13 3461
2022.55 3401
2022.98 3297
2023.40 3326
2023.83 3465
2024.25 3458
2024.68 3412
2025.10 3539
2025.53 3402
2025.95 3413
2026.38 3346
2026.80 3278
2027.23 3319
2027.65 3390
2028.08 3240
2028.50 3341
2028.93 3430
2029.35 3281
2029.78 3234
2030.20 3263
2030.63 3263
2031.05 3290
2031.48 3449
2031.90 3479
2032.33 3497
2032.75 3473
2033.18 3349
2033.61 3562
2034.03 3576
2034.46 3460
2034.88 3433
2035.31 3467
2035.74 3616
2036.16 3548
2036.59 3544
2037.01 3631
2037.44 3744
2037.87 3693
2038.29 3739
2038.72 3551
2039.14 3713
2039.57 3687
2040.00 3546
2040.42 3588
2040.85 3403
2041.28 3412
2041.70 3399
2042.13 3396
2042.56 3218
2042.98 3273
2043.41 3432
2043.84 3487
2044.26 3481
2044.69 3516
2045.12 3537
2045.54 3448
2045.97 3471
2046.40 3414
2046.82 3527
2047.25 3541
2047.68 3566
2048.11 3519
2048.53 3577
2048.96 3539
2049.39 3523
2049.82 3653
2050.24 3691
2050.67 3624
2051.10 3562
2051.53 3559
2051.95 3607
2052.38 3600
2052.81 3522
2053.24 3566
2053.66 3461
2054.09 3469
2054.52 3560
2054.95 3512
2055.38 3627
2055.80 3587
2056.23 3522
2056.66 3537
2057.09 3520
2057.52 3458
2057.94 3505
2058.37 3445
2058.80 3389
2059.23 3368
2059.66 3417
2060.09 3568
2060.51 3577
2060.94 3618
2061.37 3662
2061.80 3775
2062.23 3663
2062.66 3760
2063.09 4094
2063.52 4062
2063.94 4034
2064.37 4033
2064.80 4109
2065.23 4022
2065.66 3992
2066.09 4026
2066.52 3952
2066.95 3805
2067.38 3678
2067.81 3603
2068.24 3537
2068.66 3449
2069.09 3592
2069.52 3596
2069.95 3755
2070.38 3736
2070.81 3760
2071.24 3734
2071.67 3738
2072.10 3905
2072.53 3771
2072.96 3872
2073.39 4022
2073.82 3995
2074.25 3936
2074.68 3972
2075.11 3976
2075.54 4000
2075.97 4028
2076.40 4051
2076.83 4097
2077.26 4151
2077.69 4231
2078.12 4119
2078.55 4311
2078.98 4261
2079.41 4381
2079.84 4170
2080.27 3905
2080.70 3959
2081.14 3942
2081.57 3766
2082.00 3755
2082.43 3672
2082.86 3705
2083.29 3543
2083.72 3528
2084.15 3604
2084.58 3497
2085.01 3473
2085.44 3627
2085.88 3659
2086.31 3574
2086.74 3460
2087.17 3483
2087.60 3382
2088.03 3354
2088.46 3302
2088.89 3430
2089.33 3464
2089.76 3582
2090.19 3536
2090.62 3565
2091.05 3629
2091.48 3650
2091.92 3656
2092.35 3644
2092.78 3709
2093.21 3600
2093.64 3553
2094.07 3419
2094.51 3336
2094.94 3390
2095.37 3393
2095.80 3401
2096.24 3405
2096.67 3356
2097.10 3356
2097.53 3276
2097.96 3349
2098.40 3420
2098.83 3523
2099.26 3400
2099.69 3303
2100.13 3400
2100.56 3364
2100.99 3284
2101.43 3480
2101.86 3523
2102.29 3470
2102.72 3474
2103.16 3422
2103.59 3439
2104.02 3585
2104.46 3634
2104.89 3633
2105.32 3749
2105.76 3803
2106.19 3709
2106.62 3711
2107.05 3667
2107.49 3578
2107.92 3599
2108.36 3638
2108.79 3628
2109.22 3527
2109.66 3541
2110.09 3433
2110.52 3337
2110.96 3281
2111.39 3502
2111.82 3333
2112.26 3364
2112.69 3317
2113.13 3311
2113.56 3324
2113.99 3215
2114.43 3336
2114.86 3279
2115.30 3167
2115.73 3255
2116.16 3218
2116.60 3228
2117.03 3329
2117.47 3418
2117.90 3378
2118.34 3315
2118.77 3273
2119.21 3356
2119.64 3487
2120.07 3423
2120.51 3410
2120.94 3329
2121.38 3341
2121.81 3249
2122.25 3379
2122.68 3447
2123.12 3150
2123.55 3346
2123.99 3360
2124.42 3256
2124.86 3259
2125.29 3252
2125.73 3350
2126.16 3311
2126.60 3296
2127.04 3333
2127.47 3344
2127.91 3417
2128.34 3548
2128.78 3506
2129.21 3556
2129.65 3433
2130.08 3461
2130.52 3546
2130.96 3568
2131.39 3580
2131.83 3346
2132.26 3515
2132.70 3677
2133.14 3635
2133.57 3605
2134.01 3885
2134.44 3979
2134.88 3806
2135.32 3813
2135.75 3850
2136.19 3921
2136.62 3859
2137.06 3680
2137.50 3666
2137.93 3714
2138.37 3669
2138.81 3462
2139.24 3427
2139.68 3433
2140.12 3380
2140.55 3280
2140.99 3307
2141.43 3280
2141.86 3209
2142.30 3206
2142.74 3289
2143.18 3400
2143.61 3355
2144.05 3312
2144.49 3380
2144.92 3322
2145.36 3262
2145.80 3426
2146.24 3483
2146.67 3578
2147.11 3753
2147.55 3801
2147.99 3826
2148.42 3901
2148.86 3840
2149.30 3768
2149.74 3839
2150.17 3764
2150.61 3763
2151.05 3707
2151.49 3627
2151.92 3762
2152.36 3865
2152.80 3802
2153.24 3799
2153.68 3812
2154.11 3894
2154.55 3894
2154.99 4117
2155.43 3971
2155.87 4014
2156.31 4041
2156.74 4098
2157.18 4078
2157.62 3928
2158.06 3835
2158.50 3809
2158.94 3740
2159.38 3891
2159.81 3663
2160.25 3688
2160.69 3874
2161.13 3701
2161.57 3778
2162.01 3668
2162.45 3668
2162.89 3797
2163.33 3594
2163.76 3636
2164.20 3541
2164.64 3642
2165.08 3666
2165.52 3603
2165.96 3607
2166.40 3460
2166.84 3639
2167.28 3779
2167.72 3679
2168.16 3636
2168.60 3687
2169.04 3787
2169.48 3889
2169.92 3821
2170.36 3917
2170.80 3936
2171.24 3941
2171.68 3977
2172.12 3948
2172.56 4058
2173.00 4142
2173.44 4069
2173.88 4108
2174.32 4161
2174.76 4090
2175.20 3980
2175.64 3837
2176.08 3967
2176.52 3904
2176.96 3817
2177.40 3801
2177.84 3784
2178.28 3792
2178.72 3750
2179.16 3771
2179.60 3620
2180.04 3624
2180.48 3642
2180.92 3643
2181.37 3451
2181.81 3461
2182.25 3466
2182.69 3431
2183.13 3427
2183.57 3477
2184.01 3502
2184.45 3467
2184.89 3546
2185.34 3683
2185.78 3630
2186.22 3565
2186.66 3644
2187.10 3758
2187.54 3757
2187.98 3723
2188.43 3764
2188.87 3699
2189.31 3618
2189.75 3636
2190.19 3676
2190.63 3783
2191.08 3798
2191.52 3785
2191.96 3906
2192.40 3745
2192.84 3886
2193.29 3803
2193.73 3812
2194.17 3691
2194.61 3789
2195.05 3670
2195.50 3627
2195.94 3687
2196.38 3623
2196.82 3621
2197.27 3551
2197.71 3647
2198.15 3619
2198.59 3642
2199.04 3664
2199.48 3562
2199.92 3571
2200.37 3617
2200.81 3612
2201.25 3501
2201.69 3476
2202.14 3421
2202.58 3478
2203.02 3520
2203.47 3599
2203.91 3529
2204.35 3579
2204.80 3607
2205.24 3721
2205.68 3757
2206.13 3688
2206.57 3760
2207.01 3796
2207.46 3761
2207.90 3816
2208.34 3769
2208.79 3687
2209.23 3777
2209.67 3638
2210.12 3815
2210.56 3776
2211.01 3613
2211.45 3695
2211.89 3653
2212.34 3430
2212.78 3492
2213.23 3670
2213.67 3686
2214.11 3654
2214.56 3495
2215.00 3399
2215.45 3420
2215.89 3439
2216.34 3357
2216.78 3544
2217.22 3491
2217.67 3592
2218.11 3654
2218.56 3605
2219.00 3623
2219.45 3649
2219.89 3732
2220.34 3765
2220.78 3841
2221.23 3933
2221.67 3792
2222.12 3915
2222.56 3903
2223.01 3918
2223.45 3850
2223.90 3831
2224.34 3998
2224.79 3916
2225.23 3915
2225.68 4010
2226.12 3852
2226.57 3783
2227.01 3896
2227.46 3811
2227.91 3785
2228.35 3803
2228.80 3879
2229.24 3874
2229.69 4021
2230.13 3964
2230.58 4025
2231.03 3932
2231.47 3858
2231.92 3948
2232.36 3864
2232.81 3852
2233.26 3892
2233.70 3873
2234.15 3739
2234.59 3635
2235.04 3710
2235.49 3855
2235.93 3699
2236.38 3671
2236.83 3615
2237.27 3634
2237.72 3618
2238.17 3644
2238.61 3611
2239.06 3548
2239.51 3397
2239.95 3346
2240.40 3420
2240.85 3360
2241.29 3478
2241.74 3429
2242.19 3366
2242.63 3474
2243.08 3470
2243.53 3469
2243.98 3479
2244.42 3450
2244.87 3356
2245.32 3423
2245.76 3503
2246.21 3484
2246.66 3560
2247.11 3542
2247.55 3535
2248.00 3522
2248.45 3531
2248.90 3551
2249.35 3529
2249.79 3463
2250.24 3516
2250.69 3426
2251.14 3390
2251.58 3398
2252.03 3408
2252.48 3449
2252.93 3410
2253.38 3425
2253.82 3282
2254.27 3169
2254.72 3310
2255.17 3194
2255.62 3293
2256.07 3394
2256.51 3518
2256.96 3366
2257.41 3314
2257.86 3420
2258.31 3604
2258.76 3675
2259.21 4017
2259.65 4101
2260.10 4116
2260.55 4231
2261.00 4465
2261.45 4505
2261.90 4376
2262.35 4499
2262.80 4445
2263.25 4374
2263.69 4314
2264.14 4482
2264.59 4452
2265.04 4337
2265.49 4271
2265.94 4216
2266.39 4110
2266.84 4057
2267.29 4167
2267.74 4018
2268.19 3957
2268.64 3885
2269.09 3786
2269.54 3894
2269.99 3945
2270.44 3832
2270.89 3799
2271.34 3696
2271.79 3723
2272.24 3619
2272.69 3657
2273.14 3660
2273.59 3616
2274.04 3655
2274.49 3604
2274.94 3543
2275.39 3553
2275.84 3534
2276.29 3548
2276.74 3601
2277.19 3668
2277.64 3681
2278.09 3672
2278.54 3759
2278.99 3800
2279.44 3772
2279.89 3970
2280.34 3837
2280.79 3877
2281.25 3859
2281.70 3650
2282.15 3713
2282.60 3726
2283.05 3707
2283.50 3675
2283.95 3739
2284.40 3787
2284.85 3856
2285.31 3970
2285.76 3942
2286.21 4076
2286.66 4160
2287.11 4345
2287.56 4387
2288.01 4800
2288.47 4979
2288.92 5225
2289.37 5378
2289.82 5440
2290.27 5404
2290.72 5287
2291.18 5193
2291.63 5067
2292.08 5104
2292.53 5056
2292.98 4851
2293.44 4598
2293.89 4498
2294.34 4489
2294.79 4372
2295.24 4116
2295.70 4025
2296.15 3969
2296.60 3971
2297.05 3857
2297.51 3717
2297.96 3799
2298.41 3784
2298.86 3634
2299.32 3616
2299.77 3564
2300.22 3638
2300.67 3512
2301.13 3571
2301.58 3600
2302.03 3481
2302.49 3578
2302.94 3694
2303.39 3809
2303.85 3699
2304.30 3636
2304.75 3727
2305.20 3744
2305.66 3882
2306.11 3981
2306.56 3858
2307.02 3990
2307.47 4010
2307.93 4120
2308.38 4190
2308.83 4120
2309.29 4054
2309.74 4191
2310.19 4126
2310.65 3995
2311.10 3908
2311.55 3886
2312.01 3764
2312.46 3851
2312.92 3710
2313.37 3674
2313.82 3592
2314.28 3615
2314.73 3666
2315.19 3786
2315.64 3747
2316.10 3681
2316.55 3716
2317.00 3740
2317.46 3766
2317.91 3821
2318.37 3954
2318.82 3798
2319.28 3892
2319.73 3842
2320.19 3729
2320.64 3740
2321.10 3786
2321.55 3684
2322.01 3622
2322.46 3774
2322.92 3812
2323.37 3858
2323.83 3907
2324.28 3963
2324.74 3912
2325.19 3772
2325.65 3796
2326.10 3857
2326.56 3923
2327.01 4024
2327.47 3895
2327.92 4112
2328.38 4204
2328.83 4147
2329.29 4105
2329.74 4128
2330.20 4122
2330.66 4036
2331.11 3991
2331.57 4033
2332.02 3999
2332.48 3872
2332.94 3897
2333.39 3924
2333.85 3764
2334.30 3772
2334.76 3843
2335.22 3925
2335.67 3940
2336.13 3930
2336.58 3941
2337.04 4200
2337.50 4086
2337.95 4261
2338.41 4331
2338.87 4329
2339.32 4372
2339.78 4264
2340.24 4184
2340.69 4220
2341.15 4227
2341.61 4171
2342.06 4121
2342.52 4031
2342.98 4051
2343.43 4144
2343.89 4180
2344.35 4087
2344.81 4062
2345.26 4020
2345.72 4087
2346.18 4135
2346.63 4142
2347.09 4143
2347.55 3993
2348.01 3965
2348.46 4015
2348.92 3810
2349.38 3763
2349.84 3856
2350.29 3910
2350.75 3841
2351.21 3842
2351.67 3833
2352.13 3831
2352.58 3708
2353.04 3684
2353.50 3697
2353.96 3621
2354.41 3691
2354.87 3740
2355.33 3630
2355.79 3604
2356.25 3701
2356.71 3686
2357.16 3676
2357.62 3767
2358.08 3785
2358.54 3834
2359.00 3798
2359.46 3892
2359.91 3884
2360.37 3906
2360.83 3937
2361.29 3942
2361.75 3772
2362.21 3787
2362.67 3716
2363.13 3760
2363.58 3858
2364.04 3871
2364.50 3794
2364.96 3725
2365.42 3870
2365.88 3941
2366.34 3894
2366.80 3807
2367.26 3846
2367.72 3978
2368.18 3914
2368.64 3933
2369.10 3841
2369.55 3843
2370.01 3764
2370.47 3757
2370.93 3615
2371.39 3728
2371.85 3783
2372.31 3885
2372.77 3966
2373.23 3972
2373.69 4140
2374.15 4107
2374.61 4187
2375.07 4212
2375.53 4255
2375.99 4342
2376.45 4348
2376.91 4467
2377.37 4387
2377.83 4331
2378.29 4230
2378.75 4139
2379.21 4201
2379.68 3955
2380.14 3784
2380.60 3775
2381.06 3823
2381.52 3798
2381.98 3792
2382.44 3836
2382.90 3706
2383.36 3749
2383.82 3651
2384.28 3614
2384.74 3622
2385.20 3624
2385.67 3702
2386.13 3600
2386.59 3618
2387.05 3767
2387.51 3732
2387.97 3653
2388.43 3701
2388.89 3774
2389.36 3675
2389.82 3735
2390.28 3751
2390.74 3822
2391.20 3830
2391.66 3775
2392.13 3647
2392.59 3625
2393.05 3648
2393.51 3666
2393.97 3681
2394.43 3642
2394.90 3618
2395.36 3584
2395.82 3528
2396.28 3543
2396.74 3531
2397.21 3655
2397.67 3602
2398.13 3494
2398.59 3459
2399.06 3481
2399.52 3509
2399.98 3450
2400.44 3431
2400.91 3509
2401.37 3626
2401.83 3476
2402.29 3451
2402.76 3513
2403.22 3560
2403.68 3529
2404.14 3477
2404.61 3671
2405.07 3570
2405.53 3539
2406.00 3507
2406.46 3445
2406.92 3658
2407.39 3679
2407.85 3695
2408.31 3701
2408.78 3615
2409.24 3583
2409.70 3652
2410.17 3637
2410.63 3621
2411.09 3681
2411.56 3685
2412.02 3695
2412.48 3706
2412.95 3891
2413.41 4158
2413.87 4114
2414.34 4067
2414.80 4186
2415.27 4350
2415.73 4478
2416.19 4526
2416.66 4559
2417.12 4629
2417.59 4717
2418.05 4526
2418.51 4347
2418.98 4469
2419.44 4329
2419.91 4248
2420.37 4124
2420.84 4050
2421.30 4008
2421.77 4018
2422.23 4008
2422.69 3864
2423.16 3849
2423.62 3801
2424.09 3788
2424.55 3764
2425.02 3675
2425.48 3714
2425.95 3676
2426.41 3529
2426.88 3506
2427.34 3495
2427.81 3547
2428.27 3584
2428.74 3540
2429.20 3558
2429.67 3638
2430.13 3721
2430.60 3753
2431.07 3713
2431.53 3774
2432.00 3780
2432.46 3839
2432.93 3898
2433.39 3853
2433.86 3898
2434.32 3904
2434.79 3883
2435.26 4036
2435.72 4123
2436.19 4096
2436.65 4123
2437.12 4139
2437.59 4213
2438.05 4472
2438.52 4454
2438.98 4570
2439.45 4710
2439.92 4569
2440.38 4343
2440.85 4409
2441.32 4441
2441.78 4282
2442.25 4065
2442.72 3832
2443.18 3772
2443.65 3794
2444.12 3627
2444.58 3611
2445.05 3534
2445.52 3429
2445.98 3465
2446.45 3507
2446.92 3528
2447.38 3420
2447.85 3385
2448.32 3414
2448.78 3468
2449.25 3376
2449.72 3485
2450.19 3484
2450.65 3458
2451.12 3432
2451.59 3449
2452.06 3442
2452.52 3562
2452.99 3510
2453.46 3493
2453.93 3559
2454.39 3408
2454.86 3479
2455.33 3653
2455.80 3529
2456.26 3607
2456.73 3802
2457.20 3671
2457.67 3521
2458.14 3568
2458.60 3604
2459.07 3451
2459.54 3556
2460.01 3629
2460.48 3601
2460.95 3648
2461.41 3621
2461.88 3621
2462.35 3593
2462.82 3583
2463.29 3671
2463.76 3816
2464.22 3705
2464.69 3625
2465.16 3538
2465.63 3628
2466.10 3647
2466.57 3538
2467.04 3616
2467.51 3601
2467.97 3553
2468.44 3559
2468.91 3585
2469.38 3460
2469.85 3453
2470.32 3476
2470.79 3442
2471.26 3287
2471.73 3288
2472.20 3293
2472.67 3349
2473.14 3269
2473.61 3221
2474.07 3335
2474.54 3403
2475.01 3428
2475.48 3398
2475.95 3447
2476.42 3627
2476.89 3673
2477.36 3769
2477.83 3669
2478.30 3710
2478.77 3843
2479.24 3680
2479.71 3694
2480.18 3601
2480.65 3531
2481.12 3556
2481.59 3617
2482.06 3602
2482.53 3481
2483.00 3522
2483.47 3482
2483.95 3387
2484.42 3361
2484.89 3380
2485.36 3625
2485.83 3613
2486.30 3729
2486.77 3710
2487.24 3721
2487.71 3714
2488.18 3793
2488.65 3686
2489.12 3653
2489.59 3637
2490.07 3664
2490.54 3635
2491.01 3611
2491.48 3768
2491.95 3825
2492.42 3840
2492.89 3822
2493.36 3871
2493.84 3810
2494.31 3752
2494.78 3813
2495.25 3712
2495.72 3635
2496.19 3616
2496.66 3544
2497.14 3536
2497.61 3454
2498.08 3382
2498.55 3350
2499.02 3447
2499.50 3314
2499.97 3382
2500.44 3378
2500.91 3436
2501.38 3441
2501.86 3601
2502.33 3610
2502.80 3680
2503.27 3597
2503.74 3644
2504.22 3647
2504.69 3700
2505.16 3727
2505.63 3803
2506.11 3966
2506.58 4007
2507.05 4069
2507.52 4169
2508.00 4250
2508.47 4377
2508.94 4377
2509.42 4365
2509.89 4366
2510.36 4292
2510.83 4213
2511.31 4013
2511.78 4006
2512.25 4030
2512.73 4083
2513.20 3974
2513.67 3739
2514.15 3671
2514.62 3691
2515.09 3647
2515.57 3589
2516.04 3742
2516.51 3666
2516.99 3559
2517.46 3621
2517.94 3559
2518.41 3477
2518.88 3551
2519.36 3508
2519.83 3574
2520.30 3456
2520.78 3442
2521.25 3368
2521.73 3352
2522.20 3339
2522.67 3403
2523.15 3450
2523.62 3543
2524.10 3423
2524.57 3343
2525.05 3566
2525.52 3596
2525.99 3505
2526.47 3488
2526.94 3424
2527.42 3528
2527.89 3450
2528.37 3340
2528.84 3437
2529.32 3553
2529.79 3519
2530.27 3577
2530.74 3548
2531.22 3582
2531.69 3540
2532.17 3420
2532.64 3557
2533.12 3658
2533.59 3654
2534.07 3594
2534.54 3638
2535.02 3787
2535.49 3797
2535.97 3788
2536.44 3918
2536.92 3892
2537.39 3766
2537.87 3734
2538.34 3783
2538.82 3950
2539.30 3938
2539.77 3872
2540.25 3766
2540.72 3768
2541.20 3795
2541.68 3784
2542.15 3663
2542.63 3694
2543.10 3682
2543.58 3624
2544.06 3768
2544.53 3873
2545.01 3968
2545.48 3911
2545.96 3930
2546.44 3957
2546.91 4087
2547.39 4152
2547.87 4018
2548.34 4165
2548.82 4153
2549.30 4039
2549.77 3968
2550.25 4045
2550.73 4060
2551.20 4039
2551.68 4180
2552.16 4207
2552.63 4249
2553.11 4319
2553.59 4324
2554.06 4335
2554.54 4261
2555.02 4187
2555.50 4195
2555.97 4265
2556.45 4228
2556.93 3997
2557.40 3854
2557.88 3809
2558.36 3685
2558.84 3626
2559.31 3506
2559.79 3349
2560.27 3530
2560.75 3583
2561.23 3346
2561.70 3329
2562.18 3320
2562.66 3501
2563.14 3468
2563.61 3399
2564.09 3345
2564.57 3478
2565.05 3345
2565.53 3387
2566.00 3412
2566.48 3345
2566.96 3365
2567.44 3252
2567.92 3282
2568.40 3348
2568.87 3343
2569.35 3353
2569.83 3382
2570.31 3287
2570.79 3276
2571.27 3322
2571.75 3309
2572.22 3438
2572.70 3418
2573.18 3335
2573.66 3387
2574.14 3377
2574.62 3424
2575.10 3515
2575.58 3307
2576.06 3238
2576.54 3332
2577.01 3357
2577.49 3502
2577.97 3441
2578.45 3543
2578.93 3546
2579.41 3553
2579.89 3491
2580.37 3391
2580.85 3411
2581.33 3456
2581.81 3363
2582.29 3423
2582.77 3498
2583.25 3381
2583.73 3355
2584.21 3336
2584.69 3359
2585.17 3386
2585.65 3339
2586.13 3444
2586.61 3396
2587.09 3388
2587.57 3484
2588.05 3521
2588.53 3414
2589.01 3420
2589.49 3433
2589.97 3406
2590.45 3492
2590.93 3564
2591.41 3579
2591.89 3623
2592.37 3684
2592.85 3647
2593.33 3740
2593.81 3802
2594.30 3638
2594.78 3644
2595.26 3732
2595.74 3595
2596.22 3469
2596.70 3440
2597.18 3497
2597.66 3361
2598.14 3286
2598.62 3466
2599.11 3381
2599.59 3413
2600.07 3425
2600.55 3371
2601.03 3453
2601.51 3328
2601.99 3333
2602.48 3399
2602.96 3425
2603.44 3424
2603.92 3464
2604.40 3464
2604.88 3472
2605.37 3586
2605.85 3592
2606.33 3588
2606.81 3717
2607.29 3803
2607.78 3761
2608.26 3732
2608.74 3796
2609.22 3901
2609.70 3770
2610.19 3741
2610.67 3711
2611.15 3690
2611.63 3689
2612.12 3681
2612.60 3573
2613.08 3514
2613.56 3580
2614.05 3597
2614.53 3676
2615.01 3615
2615.49 3751
2615.98 3724
2616.46 3709
2616.94 3719
2617.43 3689
2617.91 3714
2618.39 3739
2618.87 3715
2619.36 3604
2619.84 3663
2620.32 3765
2620.81 3718
2621.29 3628
2621.77 3603
2622.26 3646
2622.74 3618
2623.22 3570
2623.71 3519
2624.19 3570
2624.67 3455
2625.16 3486
2625.64 3424
2626.13 3362
2626.61 3336
2627.09 3504
2627.58 3486
2628.06 3513
2628.55 3540
2629.03 3529
2629.51 3594
2630.00 3545
2630.48 3609
2630.97 3663
2631.45 3619
2631.93 3727
2632.42 3678
2632.90 3659
2633.39 3579
2633.87 3550
2634.36 3392
2634.84 3393
2635.33 3362
2635.81 3406
2636.29 3439
2636.78 3375
2637.26 3422
2637.75 3469
2638.23 3647
2638.72 3722
2639.20 3814
2639.69 3714
2640.17 3663
2640.66 3719
2641.14 3774
2641.63 3745
2642.11 3687
2642.60 3582
2643.08 3520
2643.57 3337
2644.05 3363
2644.54 3418
2645.03 3487
2645.51 3510
2646.00 3422
2646.48 3353
2646.97 3279
2647.45 3387
2647.94 3336
2648.43 3322
2648.91 3246
2649.40 3311
2649.88 3302
2650.37 3325
2650.85 3282
2651.34 3289
2651.83 3218
2652.31 3246
2652.80 3344
2653.29 3372
2653.77 3376
2654.26 3452
2654.74 3532
2655.23 3384
2655.72 3357
2656.20 3335
2656.69 3410
2657.18 3394
2657.66 3334
2658.15 3311
2658.64 3433
2659.12 3464
2659.61 3475
2660.10 3393
2660.58 3388
2661.07 3395
2661.56 3436
2662.05 3370
2662.53 3406
2663.02 3551
2663.51 3497
2663.99 3525
2664.48 3490
2664.97 3459
2665.46 3453
2665.94 3523
2666.43 3483
2666.92 3402
2667.41 3508
2667.89 3564
2668.38 3455
2668.87 3549
2669.36 3500
2669.84 3415
2670.33 3695
2670.82 3753
2671.31 3862
2671.80 3897
2672.28 4113
2672.77 4156
2673.26 4351
2673.75 4216
2674.24 4053
2674.72 4097
2675.21 4088
2675.70 4096
2676.19 3960
2676.68 4097
2677.17 4153
2677.65 4105
2678.14 3977
2678.63 4040
2679.12 3980
2679.61 4023
2680.10 4093
2680.59 4066
2681.07 4054
2681.56 4123
2682.05 4135
2682.54 4149
2683.03 4031
2683.52 4173
2684.01 4132
2684.50 3986
2684.99 3787
2685.47 3745
2685.96 3887
2686.45 3722
2686.94 3555
2687.43 3478
2687.92 3434
2688.41 3479
2688.90 3407
2689.39 3467
2689.88 3495
2690.37 3491
2690.86 3549
2691.35 3578
2691.84 3661
2692.33 3603
2692.82 3595
2693.31 3680
2693.80 3630
2694.29 3665
2694.78 3695
2695.27 3614
2695.76 3631
2696.25 3754
2696.74 3660
2697.23 3679
2697.72 3738
2698.21 3917
2698.70 3950
2699.19 3951
2699.68 3900
2700.17 3801
2700.66 3889
2701.15 3942
2701.64 4003
2702.13 3866
2702.62 3759
2703.11 3782
2703.61 3720
2704.10 3664
2704.59 3517
2705.08 3642
2705.57 3566
2706.06 3686
2706.55 3674
2707.04 3557
2707.53 3464
2708.02 3539
2708.52 3423
2709.01 3431
2709.50 3438
2709.99 3339
2710.48 3478
2710.97 3477
2711.46 3484
2711.96 3477
2712.45 3409
2712.94 3307
2713.43 3385
2713.92 3545
2714.41 3392
2714.91 3315
2715.40 3303
2715.89 3347
2716.38 3291
2716.87 3306
2717.37 3367
2717.86 3391
2718.35 3502
2718.84 3512
2719.33 3565
2719.83 3582
2720.32 3663
2720.81 3753
2721.30 3772
2721.80 3771
2722.29 3810
2722.78 3814
2723.27 3642
2723.77 3610
2724.26 3580
2724.75 3530
2725.24 3497
2725.74 3467
2726.23 3337
2726.72 3350
2727.22 3474
2727.71 3496
2728.20 3436
2728.70 3377
2729.19 3407
2729.68 3325
2730.18 3277
2730.67 3324
2731.16 3415
2731.65 3490
2732.15 3415
2732.64 3355
2733.14 3449
2733.63 3419
2734.12 3522
2734.62 3565
2735.11 3574
2735.60 3705
2736.10 3660
2736.59 3649
2737.08 3921
2737.58 3841
2738.07 3871
2738.57 3930
2739.06 3931
2739.55 3748
2740.05 3639
2740.54 3659
2741.04 3508
2741.53 3575
2742.03 3617
2742.52 3563
2743.01 3566
2743.51 3406
2744.00 3317
2744.50 3215
2744.99 3336
2745.49 3254
2745.98 3438
2746.48 3469
2746.97 3411
2747.47 3468
2747.96 3389
2748.46 3277
2748.95 3432
2749.45 3438
2749.94 3455
2750.44 3342
2750.93 3362
2751.43 3387
2751.92 3417
2752.42 3450
2752.91 3412
2753.41 3473
2753.90 3547
2754.40 3570
2754.89 3557
2755.39 3437
2755.88 3446
2756.38 3274
2756.87 3284
2757.37 3396
2757.87 3353
2758.36 3527
2758.86 3526
2759.35 3400
2759.85 3349
2760.35 3315
2760.84 3377
2761.34 3271
2761.83 3327
2762.33 3424
2762.83 3456
2763.32 3305
2763.82 3358
2764.31 3450
2764.81 3323
2765.31 3325
2765.80 3366
2766.30 3401
2766.80 3392
2767.29 3428
2767.79 3478
2768.29 3344
2768.78 3382
2769.28 3431
2769.78 3543
2770.27 3460
2770.77 3444
2771.27 3627
2771.76 3552
2772.26 3532
2772.76 3678
2773.26 3713
2773.75 3824
2774.25 3726
2774.75 3861
2775.24 3932
2775.74 3648
2776.24 3777
2776.74 3803
2777.23 3681
2777.73 3685
2778.23 3690
2778.73 3582
2779.22 3521
2779.72 3546
2780.22 3619
2780.72 3603
2781.21 3640
2781.71 3521
2782.21 3513
2782.71 3573
2783.21 3478
2783.70 3458
2784.20 3502
2784.70 3528
2785.20 3495
2785.70 3465
2786.20 3456
2786.69 3301
2787.19 3329
2787.69 3485
2788.19 3474
2788.69 3503
2789.19 3486
2789.68 3485
2790.18 3481
2790.68 3581
2791.18 3538
2791.68 3633
2792.18 3666
2792.68 3728
2793.18 3880
2793.67 4075
2794.17 4142
2794.67 4400
2795.17 4554
2795.67 4722
2796.17 4877
2796.67 4848
2797.17 4747
2797.67 4912
2798.17 4946
2798.67 4778
2799.17 4638
2799.66 4381
2800.16 4342
2800.66 4147
2801.16 3948
2801.66 3829
2802.16 3754
2802.66 3756
2803.16 3775
2803.66 3814
2804.16 3816
2804.66 3996
2805.16 4225
2805.66 4216
2806.16 4401
2806.66 4478
2807.16 4626
2807.66 4530
2808.16 4555
2808.66 4544
2809.16 4302
2809.66 4190
2810.16 4201
2810.66 4134
2811.16 3930
2811.66 3778
2812.17 3764
2812.67 3725
2813.17 3664
2813.67 3649
2814.17 3485
2814.67 3462
2815.17 3625
2815.67 3618
2816.17 3604
2816.67 3581
2817.17 3556
2817.67 3681
2818.18 3643
2818.68 3819
2819.18 3752
2819.68 3753
2820.18 3870
2820.68 3778
2821.18 3764
2821.68 3753
2822.19 3701
2822.69 3575
2823.19 3657
2823.69 3653
2824.19 3579
2824.69 3509
2825.20 3565
2825.70 3488
2826.20 3491
2826.70 3479
2827.20 3562
2827.70 3450
2828.21 3466
2828.71 3452
2829.21 3519
2829.71 3470
2830.22 3338
2830.72 3392
2831.22 3435
2831.72 3360
2832.22 3406
2832.73 3444
2833.23 3549
2833.73 3604
2834.23 3493
2834.74 3640
2835.24 3707
2835.74 3702
2836.24 3823
2836.75 3863
2837.25 3848
2837.75 3806
2838.26 3651
2838.76 3667
2839.26 3559
2839.76 3524
2840.27 3539
2840.77 3558
2841.27 3466
2841.78 3540
2842.28 3437
2842.78 3467
2843.29 3480
2843.79 3574
2844.29 3602
2844.80 3549
2845.30 3632
2845.80 3733
2846.31 3935
2846.81 3908
2847.32 3920
2847.82 3903
2848.32 3773
2848.83 3787
2849.33 3613
2849.83 3607
2850.34 3574
2850.84 3572
2851.35 3531
2851.85 3538
2852.35 3498
2852.86 3472
2853.36 3335
2853.87 3299
2854.37 3304
2854.88 3427
2855.38 3412
2855.88 3482
2856.39 3358
2856.89 3371
2857.40 3463
2857.90 3449
2858.41 3494
2858.91 3544
2859.42 3538
2859.92 3584
2860.43 3456
2860.93 3354
2861.44 3334
2861.94 3380
2862.45 3448
2862.95 3385
2863.46 3269
2863.96 3347
2864.47 3281
2864.97 3276
2865.48 3303
2865.98 3322
2866.49 3343
2866.99 3313
2867.50 3184
2868.00 3236
2868.51 3273
2869.02 3416
2869.52 3329
2870.03 3396
2870.53 3422
2871.04 3451
2871.54 3550
2872.05 3528
2872.56 3640
2873.06 3569
2873.57 3680
2874.07 3643
2874.58 3665
2875.09 3683
2875.59 3589
2876.10 3727
2876.61 3778
2877.11 3722
2877.62 3801
2878.12 3797
2878.63 3931
2879.14 3985
2879.64 3962
2880.15 3981
2880.66 4003
2881.16 4076
2881.67 4154
2882.18 4293
2882.68 4303
2883.19 4410
2883.70 4359
2884.20 4537
2884.71 4671
2885.22 4655
2885.73 4792
2886.23 4949
2886.74 4877
2887.25 4836
2887.75 4872
2888.26 4857
2888.77 4588
2889.28 4445
2889.78 4366
2890.29 4252
2890.80 4187
2891.31 4020
2891.81 3904
2892.32 3950
2892.83 4005
2893.34 4082
2893.84 4189
2894.35 4221
2894.86 4361
2895.37 4303
2895.88 4355
2896.38 4389
2896.89 4323
2897.40 4227
2897.91 4274
2898.42 4229
2898.92 4370
2899.43 4409
2899.94 4484
2900.45 4408
2900.96 4432
2901.47 4437
2901.98 4492
2902.48 4385
2902.99 4293
2903.50 4159
2904.01 4285
2904.52 4242
2905.03 4204
2905.54 4106
2906.04 3950
2906.55 3885
2907.06 3971
2907.57 3895
2908.08 3744
2908.59 3729
2909.10 3647
2909.61 3651
2910.12 3656
2910.63 3629
2911.14 3547
2911.64 3598
2912.15 3650
2912.66 3576
2913.17 3673
2913.68 3614
2914.19 3784
2914.70 3760
2915.21 3621
2915.72 3718
2916.23 3691
2916.74 3652
2917.25 3700
2917.76 3595
2918.27 3502
2918.78 3572
2919.29 3655
2919.80 3624
2920.31 3796
2920.82 3822
2921.33 3849
2921.84 4218
2922.35 4406
2922.86 4628
2923.37 4761
2923.88 5060
2924.39 5248
2924.90 5194
2925.41 5116
2925.92 4954
2926.44 4791
2926.95 4660
2927.46 4437
2927.97 4229
2928.48 4067
2928.99 3757
2929.50 3784
2930.01 3690
2930.52 3641
2931.03 3559
2931.54 3534
2932.05 3571
2932.57 3600
2933.08 3542
2933.59 3641
2934.10 3717
2934.61 3776
2935.12 3661
2935.63 3726
2936.15 3793
2936.66 3882
2937.17 3870
2937.68 3934
2938.19 3956
2938.70 3957
2939.22 4028
2939.73 4009
2940.24 3928
2940.75 3873
2941.26 3870
2941.77 3748
2942.29 3763
2942.80 3833
2943.31 4033
2943.82 4066
2944.34 4119
2944.85 4206
2945.36 4207
2945.87 4293
2946.38 4266
2946.90 4063
2947.41 4030
2947.92 3988
2948.43 3810
2948.95 3741
2949.46 3793
2949.97 3767
2950.48 3705
2951.00 3628
2951.51 3660
2952.02 3653
2952.54 3644
2953.05 3743
2953.56 3646
2954.08 3564
2954.59 3676
2955.10 3701
2955.61 3701
2956.13 3558
2956.64 3605
2957.15 3746
2957.67 3719
2958.18 3690
2958.69 3795
2959.21 3803
2959.72 3849
2960.23 3895
2960.75 4016
2961.26 4115
2961.78 4029
2962.29 4051
2962.80 4057
2963.32 4002
2963.83 3962
2964.35 3855
2964.86 3789
2965.37 3752
2965.89 3660
2966.40 3753
2966.92 3594
2967.43 3609
2967.94 3525
2968.46 3552
2968.97 3543
2969.49 3573
2970.00 3527
2970.52 3523
2971.03 3544
2971.54 3587
2972.06 3617
2972.57 3720
2973.09 3556
2973.60 3641
2974.12 3639
2974.63 3544
2975.15 3689
2975.66 3627
2976.18 3647
2976.69 3667
2977.21 3571
2977.72 3581
2978.24 3618
2978.75 3665
2979.27 3632
2979.78 3667
2980.30 3627
2980.81 3705
2981.33 3631
2981.84 3703
2982.36 3749
2982.88 3815
2983.39 3903
2983.91 3962
2984.42 3978
2984.94 3956
2985.45 3915
2985.97 3943
2986.49 4068
2987.00 4104
2987.52 4025
2988.03 4016
2988.55 3978
2989.07 3963
2989.58 4044
2990.10 4142
2990.61 3932
2991.13 4097
2991.65 3919
2992.16 3981
2992.68 4112
2993.20 4125
2993.71 4221
2994.23 4353
2994.75 4506
2995.26 4545
2995.78 4552
2996.30 4716
2996.81 4832
2997.33 5004
2997.85 4998
2998.36 4999
2998.88 4992
2999.40 4947
2999.91 4969
3000.43 5099
3000.95 5168
3001.46 5343
3001.98 5777
3002.50 6142
3003.02 6520
3003.53 6791
3004.05 6945
3004.57 7100
3005.09 7007
3005.60 6852
3006.12 6606
3006.64 5907
3007.16 5458
3007.67 5153
3008.19 4767
3008.71 4446
3009.23 4373
3009.74 4374
3010.26 4212
3010.78 4128
3011.30 4118
3011.82 3990
3012.33 4018
3012.85 4070
3013.37 4156
3013.89 4238
3014.41 4214
3014.93 4229
3015.44 4267
3015.96 4336
3016.48 4388
3017.00 4367
3017.52 4312
3018.04 4348
3018.55 4280
3019.07 4279
3019.59 4369
3020.11 4378
3020.63 4451
3021.15 4412
3021.67 4422
3022.19 4392
3022.71 4463
3023.22 4403
3023.74 4358
3024.26 4390
3024.78 4260
3025.30 4430
3025.82 4160
3026.34 4014
3026.86 4043
3027.38 4019
3027.90 3926
3028.42 3987
3028.94 3931
3029.46 3910
3029.98 3907
3030.49 3983
3031.01 4011
3031.53 3899
3032.05 3936
3032.57 3798
3033.09 3775
3033.61 3853
3034.13 3971
3034.65 3978
3035.17 3811
3035.69 3748
3036.21 3824
3036.73 3769
3037.25 3774
3037.77 3726
3038.29 3695
3038.81 3683
3039.34 3642
3039.86 3646
3040.38 3781
3040.90 3616
3041.42 3669
3041.94 3639
3042.46 3628
3042.98 3621
3043.50 3699
3044.02 3648
3044.54 3661
3045.06 3594
3045.58 3713
3046.10 3679
3046.63 3662
3047.15 3534
3047.67 3593
3048.19 3519
3048.71 3494
3049.23 3534
3049.75 3449
3050.27 3522
3050.79 3524
3051.32 3535
3051.84 3511
3052.36 3482
3052.88 3359
3053.40 3381
3053.92 3561
3054.45 3567
3054.97 3584
3055.49 3565
3056.01 3517
3056.53 3462
3057.05 3490
3057.58 3611
3058.10 3623
3058.62 3582
3059.14 3489
3059.66 3562
3060.19 3595
3060.71 3520
3061.23 3611
3061.75 3682
3062.28 3752
3062.80 3775
3063.32 3706
3063.84 3712
3064.37 3791
3064.89 3724
3065.41 3904
3065.93 3792
3066.46 3690
3066.98 3981
3067.50 3978
3068.02 3923
3068.55 3777
3069.07 3839
3069.59 3769
3070.12 3802
3070.64 3848
3071.16 3833
3071.69 3746
3072.21 3857
3072.73 3958
3073.26 4038
3073.78 4017
3074.30 3971
3074.83 4010
3075.35 3994
3075.87 4125
3076.40 4072
3076.92 4165
3077.44 4338
3077.97 4403
3078.49 4351
3079.01 4512
3079.54 4556
3080.06 4450
3080.59 4500
3081.11 4676
3081.63 4562
3082.16 4543
3082.68 4535
3083.21 4632
3083.73 4617
3084.25 4543
3084.78 4547
3085.30 4488
3085.83 4456
3086.35 4383
3086.88 4150
3087.40 4164
3087.93 4220
3088.45 4071
3088.97 4060
3089.50 4222
3090.02 4170
3090.55 4122
3091.07 4269
3091.60 4307
3092.12 4326
3092.65 4285
3093.17 4365
3093.70 4533
3094.22 4604
3094.75 4668
3095.27 4722
3095.80 4995
3096.32 5022
3096.85 4994
3097.37 5024
3097.90 5136
3098.43 5568
3098.95 6037
3099.48 6928
3100.00 7720
3100.53 8751
3101.05 9865
3101.58 11180
3102.10 12215
3102.63 12519
3103.16 12437
3103.68 11929
3104.21 11186
3104.73 9847
3105.26 8546
3105.79 7548
3106.31 6703
3106.84 6017
3107.36 5680
3107.89 5590
3108.42 5431
3108.94 5454
3109.47 5501
3110.00 5663
3110.52 5546
3111.05 5421
3111.57 5404
3112.10 5254
3112.63 5114
3113.15 4939
3113.68 4698
3114.21 4497
3114.74 4446
3115.26 4313
3115.79 4445
3116.32 4461
3116.84 4343
3117.37 4447
3117.90 4646
3118.42 4704
3118.95 4798
3119.48 4932
3120.01 5095
3120.53 5211
3121.06 5202
3121.59 5084
3122.11 5036
3122.64 4815
3123.17 4641
3123.70 4595
3124.22 4507
3124.75 4395
3125.28 4305
3125.81 4205
3126.34 4318
3126.86 4191
3127.39 4232
3127.92 4215
3128.45 4012
3128.98 4048
3129.50 4040
3130.03 3892
3130.56 3818
3131.09 3848
3131.62 3951
3132.14 3971
3132.67 3752
3133.20 3732
3133.73 3817
3134.26 3756
3134.79 3772
3135.31 3866
3135.84 4007
3136.37 3920
3136.90 3889
3137.43 3876
3137.96 3963
3138.49 3902
3139.02 3796
3139.54 3773
3140.07 3823
3140.60 3690
3141.13 3766
3141.66 3739
3142.19 3748
3142.72 3694
3143.25 3687
3143.78 3720
3144.31 3836
3144.84 3920
3145.37 4026
3145.89 4003
3146.42 4247
3146.95 4365
3147.48 4394
3148.01 4447
3148.54 4395
3149.07 4521
3149.60 4324
3150.13 4259
3150.66 4235
3151.19 4209
3151.72 4169
3152.25 4205
3152.78 4130
3153.31 3973
3153.84 3932
3154.37 4013
3154.90 4074
3155.43 4113
3155.96 4028
3156.49 4291
3157.02 4203
3157.55 4096
3158.08 4077
3158.61 4026
3159.14 4011
3159.68 3958
3160.21 3743
3160.74 3798
3161.27 3787
3161.80 3711
3162.33 3694
3162.86 3662
3163.39 3598
3163.92 3748
3164.45 3658
3164.98 3605
3165.51 3625
3166.05 3553
3166.58 3556
3167.11 3586
3167.64 3533
3168.17 3640
3168.70 3581
3169.23 3546
3169.76 3587
3170.30 3669
3170.83 3679
3171.36 3571
3171.89 3675
3172.42 3796
3172.95 3810
3173.49 3906
3174.02 3895
3174.55 3923
3175.08 3984
3175.61 4041
3176.15 4055
3176.68 3953
3177.21 4071
3177.74 4024
3178.27 3853
3178.81 3795
3179.34 3819
3179.87 3774
3180.40 3890
3180.93 3718
3181.47 3636
3182.00 3666
3182.53 3605
3183.06 3589
3183.60 3664
3184.13 3560
3184.66 3572
3185.20 3592
3185.73 3587
3186.26 3635
3186.79 3487
3187.33 3602
3187.86 3572
3188.39 3525
3188.93 3582
3189.46 3504
3189.99 3441
3190.52 3498
3191.06 3581
3191.59 3508
3192.12 3589
3192.66 3657
3193.19 3601
3193.72 3623
3194.26 3705
3194.79 3617
3195.33 3607
3195.86 3703
3196.39 3675
3196.93 3735
3197.46 3758
3197.99 3685
3198.53 3722
3199.06 3652
3199.60 3900
3200.13 3964
3200.66 3970
3201.20 4034
3201.73 4121
3202.27 4037
3202.80 4165
3203.33 4151
3203.87 4049
3204.40 4066
3204.94 4121
3205.47 4297
3206.01 4258
3206.54 4202
3207.07 4245
3207.61 4121
3208.14 4285
3208.68 4414
3209.21 4317
3209.75 4257
3210.28 4414
3210.82 4320
3211.35 4294
3211.89 4334
3212.42 4246
3212.96 4231
3213.49 4090
3214.03 3991
3214.56 4006
3215.10 3957
3215.63 3911
3216.17 4046
3216.70 4043
3217.24 4063
3217.78 4099
3218.31 4052
3218.85 4008
3219.38 3959
3219.92 4009
3220.45 3968
3220.99 4142
3221.52 4246
3222.06 4240
3222.60 4219
3223.13 4218
3223.67 4185
3224.20 4245
3224.74 4192
3225.28 4153
3225.81 4157
3226.35 4044
3226.88 4159
3227.42 3987
3227.96 3977
3228.49 4012
3229.03 3991
3229.57 4091
3230.10 4135
3230.64 4117
3231.18 4080
3231.71 4065
3232.25 4049
3232.79 4097
3233.32 4099
3233.86 4101
3234.40 4238
3234.93 4353
3235.47 4220
3236.01 4430
3236.54 4419
3237.08 4474
3237.62 4645
3238.15 4711
3238.69 4748
3239.23 4665
3239.77 4683
3240.30 4459
3240.84 4406
3241.38 4550
3241.92 4526
3242.45 4444
3242.99 4521
3243.53 4446
3244.07 4418
3244.60 4306
3245.14 4269
3245.68 4416
3246.22 4324
3246.75 4378
3247.29 4492
3247.83 4373
3248.37 4466
3248.91 4455
3249.44 4434
3249.98 4454
3250.52 4507
3251.06 4551
3251.60 4734
3252.14 4633
3252.67 4522
3253.21 4685
3253.75 4790
3254.29 4784
3254.83 5009
3255.37 5064
3255.90 5214
3256.44 5316
3256.98 5274
3257.52 5584
3258.06 5691
3258.60 5785
3259.14 6001
3259.68 6302
3260.21 6516
3260.75 6947
3261.29 7313
3261.83 7831
3262.37 8047
3262.91 8157
3263.45 8345
3263.99 8657
3264.53 9004
3265.07 9211
3265.61 9713
3266.15 9943
3266.69 10177
3267.23 9922
3267.76 9581
3268.30 9049
3268.84 8236
3269.38 7222
3269.92 6715
3270.46 6132
3271.00 5779
3271.54 5608
3272.08 5418
3272.62 5239
3273.16 5188
3273.70 5185
3274.24 5186
3274.78 5408
3275.32 5440
3275.86 5224
3276.40 5282
3276.94 5309
3277.48 5402
3278.03 5393
3278.57 5525
3279.11 5460
3279.65 5471
3280.19 5532
3280.73 5389
3281.27 5449
3281.81 5299
3282.35 5482
3282.89 5405
3283.43 5444
3283.97 5581
3284.51 5617
3285.05 5603
3285.60 5713
3286.14 5689
3286.68 5574
3287.22 5695
3287.76 5848
3288.30 5937
3288.84 5982
3289.38 5915
3289.93 6189
3290.47 6260
3291.01 6673
3291.55 7211
3292.09 7601
3292.63 8031
3293.18 8520
3293.72 8739
3294.26 9150
3294.80 9353
3295.34 9406
3295.88 9312
3296.43 9187
3296.97 8748
3297.51 8307
3298.05 8000
3298.59 7297
3299.14 6902
3299.68 6545
3300.22 6156
3300.76 6258
3301.31 6120
3301.85 5881
3302.39 5734
3302.93 5753
3303.48 5852
3304.02 5735
3304.56 5600
3305.10 5672
3305.65 5595
3306.19 5533
3306.73 5489
3307.27 5541
3307.82 5570
3308.36 5509
3308.90 5469
3309.45 5513
3309.99 5553
3310.53 5604
3311.07 5519
3311.62 5540
3312.16 5599
3312.70 5859
3313.25 5966
3313.79 6143
3314.33 6363
3314.88 6642
3315.42 6925
3315.97 7099
3316.51 7432
3317.05 7636
3317.60 7934
3318.14 8150
3318.68 8388
3319.23 8540
3319.77 8651
3320.32 8982
3320.86 8652
3321.40 8456
3321.95 8519
3322.49 8362
3323.04 8241
3323.58 8035
3324.12 7795
3324.67 7840
3325.21 7500
3325.76 7343
3326.30 7354
3326.85 7326
3327.39 7358
3327.93 7448
3328.48 7641
3329.02 7945
3329.57 8621
3330.11 9772
3330.66 11596
3331.20 14643
3331.75 18279
3332.29 23399
3332.84 28531
3333.38 34461
3333.93 40258
3334.47 44784
3335.02 46893
3335.56 47883
3336.11 47879
3336.65 46649
3337.20 43581
3337.74 39243
3338.29 34180
3338.83 29388
3339.38 24362
3339.92 19984
3340.47 16410
3341.02 13636
3341.56 11413
3342.11 10041
3342.65 9045
3343.20 8225
3343.74 7687
3344.29 7260
3344.84 6960
3345.38 6804
3345.93 6540
3346.47 6644
3347.02 6614
3347.57 6617
3348.11 6793
3348.66 6783
3349.21 7060
3349.75 7212
3350.30 7419
3350.84 7546
3351.39 7442
3351.94 7511
3352.48 7499
3353.03 7245
3353.58 7073
3354.12 7074
3354.67 6782
3355.22 6439
3355.76 6329
3356.31 6147
3356.86 5948
3357.40 5970
3357.95 5931
3358.50 5838
3359.05 5701
3359.59 5804
3360.14 5761
3360.69 5636
3361.23 5765
3361.78 5857
3362.33 5762
3362.88 5837
3363.42 5821
3363.97 5864
3364.52 5858
3365.07 5842
3365.61 5847
3366.16 5882
3366.71 5744
3367.26 5677
3367.80 5748
3368.35 5694
3368.90 5918
3369.45 6051
3370.00 6250
3370.54 6670
3371.09 7082
3371.64 7548
3372.19 8070
3372.74 8292
3373.28 8450
3373.83 8332
3374.38 8133
3374.93 7911
3375.48 7580
3376.03 7175
3376.57 6744
3377.12 6232
3377.67 5887
3378.22 5763
3378.77 5484
3379.32 5283
3379.87 5086
3380.42 4971
3380.96 5022
3381.51 5168
3382.06 5086
3382.61 4940
3383.16 4969
3383.71 4907
3384.26 4907
3384.81 4708
3385.36 4678
3385.91 4693
3386.45 4708
3387.00 4562
3387.55 4549
3388.10 4550
3388.65 4590
3389.20 4653
3389.75 4572
3390.30 4422
3390.85 4486
3391.40 4587
3391.95 4529
3392.50 4451
3393.05 4310
3393.60 4319
3394.15 4338
3394.70 4230
3395.25 4255
3395.80 4382
3396.35 4194
3396.90 4500
3397.45 4397
3398.00 4231
3398.55 4247
3399.10 4164
3399.65 4182
3400.20 4235
3400.75 4103
3401.30 4119
3401.85 4094
3402.40 4035
3402.95 4033
3403.50 4149
3404.06 4098
3404.61 4125
3405.16 4016
3405.71 3986
3406.26 4112
3406.81 4072
3407.36 4105
3407.91 3992
3408.46 4155
3409.01 4140
3409.56 4365
3410.12 4423
3410.67 4593
3411.22 4636
3411.77 4692
3412.32 4648
3412.87 4576
3413.42 4761
3413.98 4734
3414.53 4624
3415.08 4599
3415.63 4532
3416.18 4238
3416.73 4292
3417.29 4213
3417.84 4173
3418.39 4071
3418.94 4091
3419.49 3974
3420.05 3940
3420.60 4003
3421.15 3905
3421.70 4003
3422.25 4078
3422.81 4321
3423.36 4335
3423.91 4283
3424.46 4305
3425.01 4249
3425.57 4182
3426.12 4136
3426.67 3969
3427.23 3826
3427.78 3864
3428.33 3956
3428.88 3999
3429.44 3892
3429.99 3916
3430.54 3842
3431.09 3715
3431.65 3822
3432.20 3874
3432.75 3908
3433.31 3832
3433.86 3758
3434.41 3896
3434.97 3863
3435.52 3824
3436.07 3845
3436.63 3839
3437.18 3808
3437.73 3934
3438.29 3887
3438.84 3853
3439.39 3881
3439.95 3988
3440.50 3921
3441.05 3834
3441.61 3873
3442.16 3758
3442.72 3696
3443.27 3683
3443.82 3816
3444.38 3861
3444.93 3786
3445.48 3624
3446.04 3706
3446.59 3741
3447.15 3699
3447.70 3693
3448.26 3939
3448.81 3928
3449.36 3805
3449.92 3676
3450.47 3505
3451.03 3577
3451.58 3538
3452.14 3589
3452.69 3481
3453.25 3467
3453.80 3557
3454.36 3562
3454.91 3546
3455.47 3614
3456.02 3668
3456.58 3545
3457.13 3677
3457.69 3578
3458.24 3562
3458.80 3625
3459.35 3613
3459.91 3571
3460.46 3721
3461.02 3525
3461.57 3578
3462.13 3683
3462.68 3672
3463.24 3641
3463.79 3582
3464.35 3818
3464.90 3789
3465.46 3868
3466.02 3808
3466.57 3686
3467.13 3752
3467.68 3783
3468.24 3819
3468.80 3839
3469.35 3867
3469.91 3890
3470.46 3909
3471.02 3806
3471.58 3985
3472.13 3983
3472.69 4003
3473.24 3930
3473.80 4003
3474.36 4075
3474.91 4072
3475.47 4196
3476.03 4125
3476.58 4390
3477.14 4315
3477.70 4500
3478.25 4728
3478.81 4861
3479.37 4871
3479.92 4716
3480.48 4781
3481.04 4884
3481.59 4676
3482.15 4476
3482.71 4654
3483.26 4551
3483.82 4538
3484.38 4631
3484.94 4531
3485.49 4624
3486.05 4775
3486.61 4815
3487.17 5066
3487.72 5168
3488.28 5572
3488.84 6117
3489.40 6680
3489.95 7271
3490.51 7841
3491.07 8435
3491.63 8759
3492.18 8833
3492.74 8928
3493.30 8347
3493.86 7730
3494.42 7357
3494.97 6901
3495.53 6772
3496.09 6997
3496.65 7366
3497.21 7799
3497.76 8439
3498.32 9209
3498.88 9691
3499.44 9800
3500.00 9545
3500.56 9228
3501.11 8956
3501.67 8549
3502.23 8254
3502.79 8252
3503.35 8324
3503.91 8140
3504.47 8453
3505.03 8280
3505.58 7956
3506.14 7829
3506.70 7621
3507.26 7319
3507.82 6879
3508.38 6477
3508.94 6139
3509.50 5832
3510.06 5568
3510.62 5412
3511.17 5206
3511.73 4985
3512.29 4707
3512.85 4632
3513.41 4271
3513.97 4380
3514.53 4234
3515.09 4181
3515.65 4174
3516.21 4201
3516.77 4185
3517.33 4338
3517.89 4608
3518.45 4605
3519.01 4655
3519.57 4746
3520.13 4803
3520.69 4880
3521.25 4984
3521.81 5116
3522.37 5155
3522.93 5208
3523.49 5430
3524.05 5407
3524.61 5161
3525.17 5047
3525.73 4811
3526.29 4597
3526.85 4539
3527.41 4266
3527.97 4176
3528.54 4175
3529.10 4116
3529.66 4016
3530.22 3905
3530.78 3749
3531.34 3820
3531.90 3936
3532.46 3954
3533.02 3953
3533.58 3891
3534.14 3893
3534.71 3922
3535.27 3964
3535.83 3935
3536.39 3985
3536.95 4038
3537.51 4087
3538.07 4177
3538.64 4039
3539.20 4032
3539.76 3933
3540.32 4071
3540.88 4085
3541.44 4183
3542.00 4391
3542.57 4347
3543.13 4425
3543.69 4508
3544.25 4327
3544.81 4061
3545.38 3955
3545.94 3930
3546.50 3824
3547.06 3821
3547.62 3713
3548.19 3714
3548.75 3592
3549.31 3660
3549.87 3734
3550.44 3694
3551.00 3607
3551.56 3587
3552.12 3578
3552.69 3531
3553.25 3498
3553.81 3525
3554.37 3624
3554.94 3467
3555.50 3426
3556.06 3502
3556.63 3584
3557.19 3646
3557.75 3467
3558.31 3589
3558.88 3589
3559.44 3625
3560.00 3650
3560.57 3732
3561.13 3629
3561.69 3579
3562.26 3688
3562.82 3735
3563.38 3662
3563.95 3546
3564.51 3514
3565.07 3520
3565.64 3540
3566.20 3562
3566.77 3385
3567.33 3427
3567.89 3362
3568.46 3356
3569.02 3375
3569.59 3308
3570.15 3388
3570.71 3384
3571.28 3303
3571.84 3323
3572.41 3406
3572.97 3470
3573.53 3535
3574.10 3569
3574.66 3557
3575.23 3568
3575.79 3587
3576.36 3596
3576.92 3559
3577.48 3543
3578.05 3442
3578.61 3530
3579.18 3467
3579.74 3509
3580.31 3590
3580.87 3398
3581.44 3443
3582.00 3433
3582.57 3411
3583.13 3453
3583.70 3415
3584.26 3327
3584.83 3351
3585.39 3359
3585.96 3467
3586.52 3401
3587.09 3513
3587.65 3396
3588.22 3449
3588.79 3318
3589.35 3417
3589.92 3609
3590.48 3567
3591.05 3479
3591.61 3503
3592.18 3444
3592.74 3459
3593.31 3431
3593.88 3458
3594.44 3491
3595.01 3410
3595.57 3390
3596.14 3387
3596.71 3552
3597.27 3408
3597.84 3586
3598.40 3581
3598.97 3595
3599.54 3540
3600.10 3388
3600.67 3542
3601.24 3530
3601.80 3592
3602.37 3565
3602.94 3399
3603.50 3459
3604.07 3347
3604.64 3338
3605.20 3354
3605.77 3251
3606.34 3337
3606.90 3209
3607.47 3201
3608.04 3165
3608.60 3184
3609.17 3244
3609.74 3170
3610.30 3141
3610.87 3194
3611.44 3140
3612.01 3286
3612.57 3464
3613.14 3537
3613.71 3915
3614.28 4174
3614.84 4485
3615.41 4891
3615.98 5303
3616.55 5856
3617.11 6312
3617.68 6458
3618.25 6626
3618.82 6520
3619.39 6240
3619.95 5967
3620.52 5596
3621.09 5089
3621.66 4673
3622.23 4312
3622.79 4026
3623.36 3980
3623.93 3751
3624.50 3687
3625.07 3532
3625.63 3439
3626.20 3518
3626.77 3430
3627.34 3384
3627.91 3355
3628.48 3406
3629.05 3358
3629.61 3457
3630.18 3463
3630.75 3494
3631.32 3489
3631.89 3457
3632.46 3457
3633.03 3558
3633.60 3458
3634.16 3462
3634.73 3467
3635.30 3566
3635.87 3562
3636.44 3654
3637.01 3690
3637.58 3829
3638.15 3978
3638.72 4025
3639.29 4245
3639.86 4546
3640.43 4716
3641.00 4935
3641.57 4960
3642.14 4873
3642.71 4929
3643.27 4839
3643.84 4610
3644.41 4562
3644.98 4631
3645.55 4412
3646.12 4248
3646.69 4249
3647.26 4261
3647.83 4315
3648.40 4267
3648.97 4201
3649.54 4245
3650.12 4274
3650.69 4338
3651.26 4461
3651.83 4591
3652.40 4705
3652.97 4897
3653.54 4868
3654.11 4856
3654.68 5051
3655.25 5017
3655.82 5001
3656.39 5087
3656.96 5134
3657.53 5326
3658.10 5582
3658.67 5574
3659.25 5703
3659.82 5743
3660.39 5621
3660.96 5425
3661.53 5331
3662.10 4979
3662.67 4831
3663.24 4694
3663.81 4525
3664.39 4547
3664.96 4464
3665.53 4508
3666.10 4630
3666.67 4673
3667.24 4434
3667.81 4407
3668.39 4250
3668.96 4388
3669.53 4307
3670.10 4277
3670.67 4231
3671.25 4252
3671.82 4337
3672.39 4354
3672.96 4306
3673.53 4234
3674.11 4346
3674.68 4294
3675.25 4244
3675.82 4174
3676.39 4126
3676.97 4182
3677.54 4103
3678.11 3914
3678.68 3937
3679.26 3832
3679.83 3874
3680.40 4034
3680.97 3781
3681.55 3778
3682.12 3720
3682.69 3817
3683.27 3803
3683.84 3864
3684.41 3877
3684.98 4022
3685.56 4146
3686.13 4205
3686.70 4408
3687.28 4496
3687.85 4863
3688.42 5032
3689.00 5164
3689.57 5187
3690.14 5192
3690.72 5168
3691.29 5188
3691.86 4879
3692.44 4529
3693.01 4350
3693.58 4249
3694.16 4103
3694.73 4083
3695.31 3913
3695.88 3810
3696.45 3744
3697.03 3820
3697.60 3884
3698.18 3914
3698.75 3998
3699.32 3989
3699.90 4003
3700.47 4060
3701.05 3919
3701.62 3795
3702.19 3813
3702.77 3857
3703.34 3871
3703.92 3832
3704.49 3912
3705.07 3924
3705.64 3711
3706.22 3818
3706.79 3817
3707.37 3881
3707.94 3916
3708.51 3956
3709.09 3955
3709.66 3932
3710.24 3859
3710.81 3796
3711.39 3911
3711.96 3938
3712.54 3797
3713.11 3817
3713.69 3772
3714.27 3729
3714.84 3665
3715.42 3621
3715.99 3650
3716.57 3613
3717.14 3666
3717.72 3667
3718.29 3600
3718.87 3552
3719.44 3619
3720.02 3453
3720.60 3310
3721.17 3427
3721.75 3385
3722.32 3397
3722.90 3418
3723.47 3482
3724.05 3443
3724.63 3489
3725.20 3477
3725.78 3379
3726.36 3554
3726.93 3468
3727.51 3517
3728.08 3605
3728.66 3667
3729.24 3793
3729.81 3938
3730.39 4055
3730.97 4161
3731.54 4186
3732.12 4274
3732.70 4315
3733.27 4391
3733.85 4244
3734.43 4202
3735.00 4101
3735.58 3920
3736.16 3859
3736.73 3722
3737.31 3546
3737.89 3529
3738.47 3470
3739.04 3456
3739.62 3292
3740.20 3308
3740.77 3294
3741.35 3162
3741.93 3261
3742.51 3236
3743.08 3346
3743.66 3223
3744.24 3243
3744.82 3415
3745.39 3369
3745.97 3361
3746.55 3470
3747.13 3468
3747.71 3521
3748.28 3434
3748.86 3298
3749.44 3332
3750.02 3385
3750.59 3372
3751.17 3319
3751.75 3190
3752.33 3211
3752.91 3276
3753.49 3201
3754.06 3160
3754.64 3121
3755.22 3146
3755.80 3078
3756.38 3247
3756.96 3233
3757.53 3251
3758.11 3333
3758.69 3380
3759.27 3467
3759.85 3379
3760.43 3355
3761.01 3446
3761.59 3464
3762.17 3439
3762.74 3446
3763.32 3537
3763.90 3375
3764.48 3372
3765.06 3424
3765.64 3292
3766.22 3343
3766.80 3443
3767.38 3344
3767.96 3303
3768.54 3374
3769.12 3401
3769.70 3476
3770.27 3459
3770.85 3326
3771.43 3371
3772.01 3425
3772.59 3391
3773.17 3266
3773.75 3315
3774.33 3323
3774.91 3182
3775.49 3244
3776.07 3227
3776.65 3219
3777.23 3130
3777.81 3117
3778.39 3212
3778.97 3210
3779.55 3254
3780.13 3170
3780.71 3126
3781.29 3263
3781.88 3218
3782.46 3243
3783.04 3216
3783.62 3345
3784.20 3360
3784.78 3329
3785.36 3301
3785.94 3203
3786.52 3272
3787.10 3218
3787.68 3223
3788.26 3278
3788.84 3318
3789.43 3355
3790.01 3364
3790.59 3417
3791.17 3401
3791.75 3383
3792.33 3466
3792.91 3478
3793.49 3407
3794.08 3481
3794.66 3406
3795.24 3360
3795.82 3300
3796.40 3503
3796.98 3412
3797.56 3425
3798.15 3502
3798.73 3460
3799.31 3624
3799.89 3782
3800.47 3912
3801.06 3782
3801.64 3918
3802.22 4037
3802.80 4010
3803.38 4054
3803.97 3998
3804.55 3970
3805.13 3946
3805.71 3934
3806.29 3920
3806.88 4097
3807.46 4282
3808.04 4330
3808.62 4272
3809.21 4385
3809.79 4249
3810.37 4174
3810.95 4118
3811.54 4104
3812.12 4189
3812.70 4282
3813.29 4437
3813.87 4476
3814.45 4550
3815.03 4801
3815.62 4711
3816.20 4575
3816.78 4444
3817.37 4331
3817.95 4120
3818.53 3907
3819.12 3767
3819.70 3615
3820.28 3547
3820.87 3414
3821.45 3543
3822.03 3489
3822.62 3439
3823.20 3434
3823.78 3396
3824.37 3414
3824.95 3416
3825.54 3330
3826.12 3431
3826.70 3268
3827.29 3354
3827.87 3340
3828.46 3366
3829.04 3330
3829.62 3349
3830.21 3452
3830.79 3414
3831.38 3483
3831.96 3443
3832.54 3407
3833.13 3413
3833.71 3419
3834.30 3450
3834.88 3511
3835.47 3465
3836.05 3242
3836.64 3260
3837.22 3264
3837.81 3339
3838.39 3394
3838.98 3288
3839.56 3270
3840.15 3296
3840.73 3227
3841.31 3209
3841.90 3169
3842.49 3176
3843.07 3160
3843.66 3143
3844.24 3212
3844.83 3204
3845.41 3151
3846.00 3249
3846.58 3161
3847.17 3144
3847.75 3274
3848.34 3293
3848.92 3288
3849.51 3244
3850.10 3247
3850.68 3336
3851.27 3285
3851.85 3359
3852.44 3393
3853.02 3281
3853.61 3299
3854.20 3324
3854.78 3307
3855.37 3359
3855.95 3387
3856.54 3526
3857.13 3680
3857.71 3790
3858.30 4064
3858.89 4396
3859.47 4841
3860.06 5221
3860.64 5375
3861.23 5662
3861.82 5794
3862.40 5670
3862.99 5551
3863.58 5436
3864.16 5296
3864.75 5468
3865.34 5309
3865.92 5207
3866.51 5037
3867.10 4676
3867.69 4374
3868.27 4105
3868.86 3878
3869.45 3922
3870.03 3840
3870.62 3722
3871.21 3707
3871.80 3854
3872.38 3892
3872.97 3882
3873.56 4072
3874.15 4135
3874.73 4084
3875.32 3975
3875.91 3914
3876.50 3814
3877.08 3725
3877.67 3690
3878.26 3720
3878.85 3709
3879.43 3585
3880.02 3508
3880.61 3371
3881.20 3269
3881.79 3222
3882.37 3265
3882.96 3206
3883.55 3163
3884.14 3198
3884.73 3223
3885.32 3324
3885.90 3506
3886.49 3497
3887.08 3572
3887.67 3724
3888.26 3811
3888.85 3782
3889.44 3835
3890.02 3925
3890.61 3854
3891.20 3933
3891.79 3811
3892.38 3775
3892.97 3768
3893.56 3766
3894.15 3568
3894.74 3476
3895.32 3541
3895.91 3595
3896.50 3504
3897.09 3455
3897.68 3484
3898.27 3512
3898.86 3524
3899.45 3531
3900.04 3473
3900.63 3489
3901.22 3531
3901.81 3459
3902.40 3352
3902.99 3484
3903.58 3463
3904.17 3357
3904.76 3351
3905.35 3425
3905.94 3427
3906.53 3497
3907.12 3414
3907.71 3349
3908.30 3237
3908.89 3102
3909.48 3142
3910.07 3181
3910.66 3070
3911.25 3091
3911.84 3076
3912.43 3055
3913.02 3081
3913.61 3099
3914.20 3014
3914.79 3009
3915.38 3056
3915.97 3066
3916.56 3170
3917.15 3093
3917.74 3170
3918.33 3132
3918.92 3113
3919.52 3133
3920.11 3283
3920.70 3270
3921.29 3242
3921.88 3099
3922.47 3076
3923.06 3160
3923.65 3167
3924.24 3020
3924.84 3061
3925.43 3061
3926.02 3028
3926.61 2950
3927.20 2938
3927.79 3018
3928.38 3022
3928.98 2959
3929.57 3049
3930.16 3071
3930.75 2998
3931.34 2951
3931.93 2949
3932.53 2984
3933.12 2879
3933.71 2980
3934.30 2991
3934.89 2976
3935.49 2955
3936.08 2911
3936.67 2799
3937.26 2910
3937.86 2991
3938.45 2966
3939.04 2996
3939.63 2985
3940.23 2972
3940.82 2950
3941.41 2980
3942.00 3029
3942.60 2971
3943.19 3060
3943.78 3046
3944.37 3016
3944.97 2866
3945.56 2938
3946.15 3057
3946.75 2905
3947.34 2981
3947.93 2973
3948.52 2909
3949.12 3105
3949.71 3013
3950.30 2885
3950.90 2945
3951.49 3017
3952.08 3037
3952.68 3099
3953.27 3045
3953.86 3005
3954.46 3029
3955.05 3025
3955.65 2998
3956.24 3055
3956.83 3106
3957.43 3135
3958.02 3184
3958.61 3067
3959.21 3015
3959.80 2996
3960.40 3010
3960.99 3048
3961.58 2998
3962.18 2920
3962.77 2950
3963.37 2953
3963.96 3020
3964.55 3028
3965.15 3041
3965.74 3030
3966.34 3160
3966.93 3076
3967.53 3107
3968.12 3172
3968.72 3145
3969.31 3151
3969.91 3116
3970.50 3028
3971.10 2978
3971.69 3009
3972.28 3019
3972.88 3094
3973.47 3084
3974.07 3167
3974.66 3148
3975.26 3121
3975.85 3180
3976.45 3221
3977.05 3350
3977.64 3429
3978.24 3361
3978.83 3247
3979.43 3178
3980.02 3252
3980.62 3224
3981.21 3223
3981.81 3151
3982.40 3145
3983.00 3276
3983.60 3268
3984.19 3189
3984.79 3198
3985.38 3273
3985.98 3211
3986.58 3269
3987.17 3239
3987.77 3159
3988.36 3252
3988.96 3204
3989.56 3092
3990.15 3115
3990.75 3100
3991.34 3137
3991.94 3147
3992.54 3087
3993.13 3088
3993.73 3009
3994.33 3185
3994.92 3236
3995.52 3180
3996.12 3158
3996.71 3158
3997.31 3062
3997.91 3184
3998.50 3160
3999.10 3113
3999.70 3078
4000.29 3010
4000.89 3086
4001.49 3051
4002.09 3085
4002.68 3265
4003.28 3118
4003.88 3146
4004.47 3128
4005.07 3200
4005.67 3264
4006.27 3269
4006.86 3278
4007.46 3330
4008.06 3265
4008.66 3308
4009.25 3296
4009.85 3302
4010.45 3273
4011.05 3241
4011.64 3145
4012.24 3281
4012.84 3214
4013.44 3312
4014.04 3373
4014.63 3418
4015.23 3490
4015.83 3625
4016.43 3636
4017.03 3580
4017.63 3699
4018.22 3646
4018.82 3420
4019.42 3307
4020.02 3397
4020.62 3308
4021.22 3443
4021.81 3381
4022.41 3329
4023.01 3127
4023.61 3277
4024.21 3310
4024.81 3375
4025.41 3306
4026.01 3263
4026.60 3301
4027.20 3434
4027.80 3369
4028.40 3320
4029.00 3387
4029.60 3310
4030.20 3278
4030.80 3342
4031.40 3429
4032.00 3462
4032.60 3468
4033.20 3400
4033.80 3507
4034.39 3523
4034.99 3559
4035.59 3610
4036.19 3438
4036.79 3305
4037.39 3133
4037.99 3101
4038.59 3094
4039.19 3078
4039.79 3013
4040.39 3018
4040.99 3037
4041.59 2921
4042.19 2994
4042.79 2986
4043.39 2985
4043.99 3048
4044.59 3054
4045.19 3020
4045.79 3044
4046.39 3050
4046.99 3040
4047.60 3080
4048.20 3115
4048.80 3153
4049.40 3176
4050.00 3257
4050.60 3241
4051.20 3154
4051.80 3215
4052.40 3201
4053.00 3177
4053.60 3204
4054.20 3147
4054.80 3084
4055.41 3013
4056.01 2950
4056.61 2960
4057.21 2979
4057.81 2852
4058.41 2875
4059.01 2811
4059.61 2716
4060.22 2781
4060.82 2700
4061.42 2713
4062.02 2706
4062.62 2709
4063.22 2658
4063.82 2704
4064.43 2774
4065.03 2681
4065.63 2687
4066.23 2650
4066.83 2723
4067.44 2691
4068.04 2828
4068.64 2720
4069.24 2635
4069.84 2651
4070.45 2696
4071.05 2679
4071.65 2814
4072.25 2788
4072.86 2625
4073.46 2714
4074.06 2699
4074.66 2720
4075.27 2708
4075.87 2799
4076.47 2828
4077.07 2793
4077.68 2813
4078.28 2730
4078.88 2730
4079.48 2790
4080.09 2766
4080.69 2734
4081.29 2765
4081.90 2733
4082.50 2844
4083.10 2758
4083.71 2775
4084.31 2813
4084.91 2753
4085.52 2688
4086.12 2773
4086.72 2726
4087.33 2719
4087.93 2703
4088.53 2673
4089.14 2661
4089.74 2667
4090.34 2711
4090.95 2837
4091.55 2844
4092.15 2718
4092.76 2685
4093.36 2713
4093.97 2796
4094.57 2768
4095.17 2738
4095.78 2772
4096.38 2754
4096.99 2757
4097.59 2789
4098.19 2678
4098.80 2766
4099.40 2859
4100.01 2767
4100.61 2658
4101.22 2724
4101.82 2828
4102.43 2740
4103.03 2680
4103.63 2705
4104.24 2753
4104.84 2808
4105.45 2698
4106.05 2687
4106.66 2748
4107.26 2617
4107.87 2553
4108.47 2626
4109.08 2625
4109.68 2562
4110.29 2649
4110.89 2645
4111.50 2594
4112.10 2643
4112.71 2706
4113.31 2689
4113.92 2670
4114.53 2752
4115.13 2837
4115.74 2715
4116.34 2717
4116.95 2667
4117.55 2896
4118.16 2896
4118.76 2835
4119.37 2889
4119.98 2813
4120.58 2908
4121.19 2781
4121.79 2768
4122.40 2746
4123.01 2827
4123.61 2739
4124.22 2813
4124.82 2785
4125.43 2787
4126.04 2719
4126.64 2793
4127.25 2645
4127.86 2832
4128.46 2807
4129.07 2841
4129.68 2827
4130.28 2786
4130.89 2772
4131.50 2845
4132.10 2878
4132.71 2930
4133.32 2918
4133.92 2956
4134.53 2993
4135.14 3038
4135.74 3107
4136.35 3157
4136.96 3179
4137.56 3187
4138.17 3237
4138.78 3325
4139.39 3369
4139.99 3363
4140.60 3326
4141.21 3317
4141.82 3327
4142.42 3331
4143.03 3474
4143.64 3333
4144.25 3222
4144.85 3170
4145.46 3154
4146.07 2960
4146.68 3002
4147.28 2943
4147.89 2796
4148.50 2867
4149.11 2686
4149.72 2697
4150.32 2677
4150.93 2636
4151.54 2709
4152.15 2682
4152.76 2711
4153.37 2758
4153.97 2708
4154.58 2649
4155.19 2714
4155.80 2729
4156.41 2671
4157.02 2702
4157.62 2620
4158.23 2656
4158.84 2756
4159.45 2778
4160.06 2847
4160.67 2861
4161.28 2824
4161.89 2845
4162.49 2908
4163.10 2971
4163.71 3043
4164.32 3081
4164.93 3203
4165.54 3229
4166.15 3152
4166.76 3086
4167.37 3154
4167.98 3094
4168.59 3050
4169.20 3046
4169.81 2941
4170.42 2936
4171.02 2929
4171.63 2906
4172.24 2959
4172.85 2983
4173.46 3109
4174.07 3078
4174.68 3090
4175.29 3205
4175.90 3297
4176.51 3331
4177.12 3177
4177.73 3247
4178.34 3235
4178.95 3244
4179.56 3112
4180.17 3164
4180.78 2984
4181.39 2894
4182.00 2880
4182.61 2877
4183.23 2909
4183.84 2821
4184.45 2871
4185.06 2799
4185.67 2921
4186.28 2856
4186.89 2789
4187.50 2881
4188.11 2781
4188.72 2859
4189.33 2956
4189.94 3080
4190.55 3237
4191.17 3328
4191.78 3482
4192.39 3487
4193.00 3569
4193.61 3710
4194.22 3790
4194.83 3814
4195.44 3767
4196.06 3689
4196.67 3530
4197.28 3464
4197.89 3449
4198.50 3349
4199.11 3222
4199.72 3183
4200.34 3172
4200.95 3204
4201.56 3134
4202.17 3073
4202.78 3095
4203.40 3019
4204.01 3134
4204.62 3083
4205.23 3087
4205.84 3146
4206.46 3138
4207.07 3240
4207.68 3144
4208.29 2993
4208.90 3053
4209.52 3125
4210.13 3183
4210.74 3254
4211.35 3154
4211.97 3174
4212.58 3193
4213.19 3217
4213.80 3293
4214.42 3326
4215.03 3409
4215.64 3513
4216.26 3691
4216.87 3833
4217.48 3921
4218.09 4106
4218.71 4175
4219.32 4268
4219.93 4525
4220.55 4738
4221.16 5086
4221.77 5367
4222.39 5313
4223.00 5403
4223.61 5331
4224.23 5215
4224.84 5170
4225.45 5165
4226.07 5137
4226.68 5118
4227.30 5224
4227.91 5191
4228.52 5263
4229.14 5311
4229.75 5202
4230.36 5069
4230.98 4954
4231.59 5081
4232.21 5240
4232.82 5626
4233.43 5975
4234.05 6183
4234.66 6440
4235.28 6758
4235.89 6712
4236.51 6494
4237.12 6025
4237.73 5305
4238.35 4886
4238.96 4522
4239.58 4138
4240.19 3957
4240.81 3920
4241.42 3845
4242.04 3793
4242.65 3703
4243.27 3683
4243.88 3781
4244.50 3746
4245.11 3820
4245.73 4039
4246.34 4057
4246.96 3998
4247.57 3979
4248.19 3927
4248.80 3937
4249.42 4008
4250.03 3998
4250.65 3866
4251.26 3727
4251.88 3668
4252.49 3628
4253.11 3699
4253.72 3731
4254.34 3740
4254.96 3675
4255.57 3634
4256.19 3629
4256.80 3543
4257.42 3571
4258.03 3544
4258.65 3296
4259.27 3308
4259.88 3446
4260.50 3489
4261.12 3474
4261.73 3295
4262.35 3245
4262.96 3341
4263.58 3256
4264.20 3337
4264.81 3503
4265.43 3444
4266.05 3374
4266.66 3467
4267.28 3531
4267.90 3446
4268.51 3494
4269.13 3485
4269.75 3449
4270.36 3437
4270.98 3554
4271.60 3532
4272.21 3432
4272.83 3581
4273.45 3654
4274.06 3659
4274.68 3723
4275.30 3906
4275.92 4091
4276.53 4063
4277.15 3832
4277.77 3798
4278.38 3886
4279.00 3761
4279.62 3562
4280.24 3311
4280.85 3212
4281.47 3267
4282.09 3157
4282.71 3064
4283.32 3048
4283.94 3052
4284.56 3130
4285.18 3096
4285.80 3078
4286.41 3103
4287.03 3163
4287.65 3159
4288.27 3222
4288.89 3160
4289.50 3089
4290.12 3035
4290.74 3053
4291.36 2932
4291.98 2989
4292.60 2980
4293.21 2965
4293.83 3030
4294.45 2983
4295.07 2959
4295.69 2902
4296.31 3021
4296.93 3082
4297.54 2972
4298.16 2964
4298.78 2976
4299.40 3098
4300.02 3084
4300.64 3122
4301.26 3090
4301.88 3050
4302.50 3077
4303.12 3118
4303.73 3093
4304.35 2970
4304.97 2947
4305.59 3038
4306.21 3036
4306.83 3014
4307.45 3066
4308.07 3076
4308.69 3049
4309.31 2983
4309.93 2990
4310.55 2975
4311.17 3009
4311.79 3039
4312.41 3108
4313.03 2993
4313.65 3109
4314.27 3129
4314.89 3093
4315.51 3083
4316.13 3149
4316.75 3148
4317.37 3167
4317.99 3178
4318.61 3207
4319.23 3112
4319.85 3199
4320.47 3173
4321.09 3243
4321.71 3405
4322.33 3564
4322.95 3746
4323.57 3715
4324.19 3892
4324.81 3814
4325.43 3881
4326.05 3827
4326.68 3773
4327.30 3805
4327.92 3774
4328.54 3516
4329.16 3602
4329.78 3608
4330.40 3633
4331.02 3502
4331.64 3383
4332.26 3507
4332.89 3642
4333.51 3670
4334.13 3881
4334.75 4050
4335.37 4311
4335.99 4665
4336.61 5073
4337.24 5377
4337.86 5509
4338.48 5568
4339.10 5595
4339.72 5277
4340.34 5081
4340.97 4878
4341.59 4631
4342.21 4769
4342.83 4848
4343.45 5308
4344.08 5981
4344.70 6544
4345.32 7471
4345.94 8062
4346.57 8646
4347.19 8909
4347.81 8595
4348.43 7917
4349.05 7174
4349.68 6595
4350.30 5658
4350.92 5118
4351.54 4574
4352.17 4408
4352.79 4110
4353.41 4019
4354.04 3858
4354.66 3812
4355.28 3668
4355.90 3684
4356.53 3923
4357.15 3865
4357.77 3778
4358.40 3829
4359.02 3886
4359.64 3964
4360.27 3965
4360.89 3880
4361.51 3974
4362.14 3837
4362.76 3748
4363.38 3592
4364.01 3680
4364.63 3731
4365.25 3769
4365.88 3618
4366.50 3535
4367.12 3564
4367.75 3545
4368.37 3337
4369.00 3318
4369.62 3382
4370.24 3342
4370.87 3261
4371.49 3093
4372.12 3055
4372.74 3188
4373.36 3194
4373.99 3145
4374.61 3165
4375.24 3193
4375.86 3212
4376.49 3328
4377.11 3275
4377.73 3307
4378.36 3551
4378.98 3421
4379.61 3434
4380.23 3587
4380.86 3514
4381.48 3480
4382.11 3398
4382.73 3431
4383.36 3364
4383.98 3283
4384.61 3227
4385.23 3258
4385.86 3199
4386.48 3248
4387.11 3173
4387.73 3139
4388.36 3180
4388.98 3099
4389.61 3015
4390.23 2963
4390.86 2973
4391.48 2930
4392.11 2966
4392.74 2967
4393.36 2994
4393.99 3129
4394.61 3065
4395.24 3118
4395.86 3232
4396.49 3250
4397.12 3149
4397.74 3152
4398.37 3231
4398.99 3234
4399.62 3127
4400.25 3063
4400.87 3038
4401.50 3087
4402.12 3067
4402.75 3044
4403.38 3048
4404.00 3127
4404.63 3208
4405.26 3192
4405.88 3167
4406.51 3163
4407.14 3189
4407.76 3182
4408.39 3184
4409.02 3181
4409.64 3193
4410.27 3151
4410.90 3074
4411.52 3075
4412.15 3097
4412.78 3007
4413.40 3014
4414.03 2933
4414.66 2936
4415.29 2947
4415.91 2920
4416.54 2862
4417.17 2906
4417.79 2884
4418.42 2971
4419.05 2908
4419.68 2840
4420.30 2884
4420.93 2759
4421.56 2726
4422.19 2812
4422.81 2782
4423.44 2735
4424.07 2708
4424.70 2661
4425.33 2679
4425.95 2635
4426.58 2651
4427.21 2673
4427.84 2678
4428.47 2679
4429.09 2596
4429.72 2708
4430.35 2662
4430.98 2698
4431.61 2714
4432.23 2720
4432.86 2659
4433.49 2719
4434.12 2773
4434.75 2726
4435.38 2785
4436.01 2822
4436.63 2847
4437.26 2698
4437.89 2736
4438.52 2824
4439.15 2659
4439.78 2735
4440.41 2619
4441.04 2684
4441.67 2608
4442.29 2650
4442.92 2747
4443.55 2684
4444.18 2656
4444.81 2767
4445.44 2923
4446.07 2844
4446.70 2986
4447.33 2973
4447.96 2934
4448.59 2918
4449.22 2804
4449.85 2816
4450.48 2894
4451.11 2840
4451.74 2734
4452.37 2680
4453.00 2718
4453.63 2806
4454.26 2863
4454.89 2897
4455.52 2806
4456.15 2821
4456.78 2798
4457.41 2826
4458.04 2840
4458.67 2695
4459.30 2664
4459.93 2625
4460.56 2590
4461.19 2519
4461.82 2475
4462.45 2595
4463.08 2517
4463.71 2533
4464.34 2457
4464.97 2491
4465.60 2477
4466.23 2565
4466.86 2613
4467.49 2500
4468.12 2495
4468.76 2552
4469.39 2462
4470.02 2437
4470.65 2432
4471.28 2491
4471.91 2498
4472.54 2459
4473.17 2531
4473.80 2539
4474.44 2520
4475.07 2464
4475.70 2495
4476.33 2469
4476.96 2602
4477.59 2544
4478.22 2626
4478.86 2696
4479.49 2606
4480.12 2576
4480.75 2626
4481.38 2651
4482.02 2590
4482.65 2587
4483.28 2698
4483.91 2690
4484.54 2709
4485.18 2713
4485.81 2748
4486.44 2688
4487.07 2672
4487.70 2743
4488.34 2764
4488.97 2745
4489.60 2791
4490.23 2813
4490.87 2806
4491.50 2907
4492.13 2783
4492.76 2824
4493.40 2724
4494.03 2709
4494.66 2830
4495.30 2735
4495.93 2826
4496.56 2857
4497.19 2836
4497.83 2826
4498.46 2811
4499.09 3025
4499.73 3140
4500.36 3156
4500.99 3203
4501.63 3293
4502.26 3308
4502.89 3207
4503.53 3178
4504.16 3113
4504.79 3052
4505.43 2862
4506.06 2902
4506.69 2860
4507.33 2737
4507.96 2721
4508.59 2787
4509.23 2820
4509.86 2715
4510.50 2763
4511.13 2810
4511.76 2853
4512.40 2823
4513.03 2798
4513.67 2811
4514.30 2786
4514.93 2785
4515.57 2734
4516.20 2765
4516.84 2747
4517.47 2769
4518.11 2624
4518.74 2693
4519.37 2756
4520.01 2682
4520.64 2742
4521.28 2843
4521.91 2743
4522.55 2820
4523.18 2964
4523.82 2955
4524.45 2983
4525.09 3162
4525.72 3176
4526.36 3236
4526.99 3527
4527.63 3965
4528.26 4236
4528.90 4662
4529.53 5196
4530.17 5641
4530.80 6295
4531.44 6498
4532.07 6556
4532.71 6408
4533.34 6011
4533.98 5673
4534.62 5242
4535.25 4759
4535.89 4387
4536.52 4025
4537.16 3672
4537.79 3542
4538.43 3358
4539.07 3142
4539.70 3135
4540.34 3039
4540.97 2890
4541.61 2811
4542.25 2761
4542.88 2755
4543.52 2756
4544.15 2725
4544.79 2700
4545.43 2817
4546.06 2732
4546.70 2647
4547.34 2696
4547.97 2757
4548.61 2776
4549.25 2807
4549.88 2741
4550.52 2774
4551.16 2752
4551.79 2815
4552.43 2749
4553.07 2754
4553.70 2859
4554.34 2722
4554.98 2748
4555.61 2681
4556.25 2705
4556.89 2684
4557.53 2748
4558.16 2761
4558.80 2784
4559.44 2802
4560.07 2829
4560.71 2828
4561.35 2729
4561.99 2754
4562.62 2828
4563.26 2700
4563.90 2795
4564.54 2869
4565.18 2876
4565.81 2786
4566.45 2918
4567.09 2937
4567.73 2967
4568.36 3045
4569.00 3045
4569.64 3110
4570.28 3043
4570.92 2975
4571.55 2902
4572.19 2879
4572.83 2909
4573.47 2822
4574.11 2756
4574.75 2827
4575.38 2812
4576.02 2871
4576.66 2873
4577.30 2821
4577.94 2752
4578.58 2624
4579.22 2672
4579.85 2755
4580.49 2804
4581.13 2779
4581.77 2766
4582.41 2803
4583.05 2709
4583.69 2820
4584.33 2827
4584.97 2756
4585.61 2736
4586.24 2769
4586.88 2824
4587.52 2901
4588.16 2927
4588.80 3076
4589.44 3108
4590.08 3148
4590.72 3290
4591.36 3547
4592.00 3639
4592.64 3469
4593.28 3448
4593.92 3179
4594.56 3110
4595.20 3098
4595.84 2978
4596.48 2996
4597.12 2838
4597.76 2909
4598.40 2941
4599.04 2871
4599.68 2867
4600.32 2871
4600.96 2882
4601.60 3002
4602.24 3119
4602.88 3147
4603.52 3115
4604.16 3102
4604.80 3223
4605.44 3274
4606.08 3239
4606.72 3302
4607.36 3313
4608.00 3242
4608.64 3124
4609.28 3162
4609.93 3100
4610.57 3086
4611.21 3141
4611.85 3001
4612.49 2883
4613.13 2884
4613.77 2874
4614.41 2800
4615.05 2695
4615.69 2657
4616.34 2604
4616.98 2589
4617.62 2724
4618.26 2563
4618.90 2550
4619.54 2617
4620.18 2532
4620.83 2682
4621.47 2597
4622.11 2620
4622.75 2626
4623.39 2693
4624.03 2651
4624.68 2578
4625.32 2625
4625.96 2678
4626.60 2649
4627.24 2643
4627.89 2669
4628.53 2725
4629.17 2685
4629.81 2696
4630.45 2846
4631.10 2775
4631.74 2737
4632.38 2826
4633.02 2793
4633.67 2794
4634.31 2817
4634.95 2933
4635.59 3038
4636.24 2994
4636.88 3072
4637.52 3123
4638.17 3168
4638.81 3179
4639.45 3084
4640.09 3120
4640.74 3100
4641.38 2994
4642.02 3033
4642.67 2900
4643.31 3015
4643.95 2907
4644.60 2867
4645.24 2763
4645.88 2764
4646.53 2778
4647.17 2767
4647.81 2827
4648.46 2797
4649.10 2860
4649.74 2997
4650.39 3043
4651.03 3120
4651.67 3248
4652.32 3258
4652.96 3210
4653.61 3233
4654.25 3113
4654.89 3038
4655.54 2931
4656.18 2950
4656.83 2830
4657.47 2846
4658.11 2802
4658.76 2789
4659.40 2831
4660.05 2840
4660.69 2842
4661.33 2820
4661.98 2822
4662.62 2789
4663.27 2745
4663.91 2668
4664.56 2751
4665.20 2646
4665.85 2538
4666.49 2566
4667.14 2530
4667.78 2548
4668.43 2502
4669.07 2480
4669.72 2610
4670.36 2623
4671.01 2574
4671.65 2571
4672.30 2622
4672.94 2845
4673.59 2851
4674.23 2865
4674.88 2855
4675.52 2875
4676.17 2830
4676.81 2832
4677.46 2788
4678.10 2684
4678.75 2728
4679.40 2714
4680.04 2694
4680.69 2870
4681.33 2853
4681.98 2803
4682.62 2815
4683.27 2864
4683.92 2750
4684.56 2738
4685.21 2748
4685.85 2798
4686.50 2789
4687.15 2730
4687.79 2664
4688.44 2688
4689.09 2766
4689.73 2702
4690.38 2655
4691.02 2595
4691.67 2591
4692.32 2681
4692.96 2723
4693.61 2749
4694.26 2786
4694.90 2768
4695.55 2736
4696.20 2894
4696.84 2906
4697.49 2980
4698.14 3085
4698.78 3198
4699.43 3241
4700.08 3313
4700.73 3279
4701.37 3176
4702.02 3008
4702.67 2909
4703.31 2840
4703.96 2779
4704.61 2774
4705.26 2822
4705.90 2768
4706.55 2805
4707.20 2929
4707.85 2818
4708.49 2852
4709.14 2907
4709.79 2821
4710.44 2825
4711.09 2993
4711.73 2883
4712.38 2765
4713.03 2704
4713.68 2785
4714.33 2792
4714.97 2737
4715.62 2756
4716.27 2750
4716.92 2797
4717.57 2788
4718.21 2835
4718.86 2896
4719.51 2923
4720.16 2934
4720.81 3004
4721.46 3069
4722.11 3161
4722.75 3115
4723.40 3108
4724.05 3126
4724.70 2934
4725.35 2988
4726.00 3014
4726.65 2910
4727.30 2885
4727.94 2876
4728.59 2844
4729.24 2990
4729.89 2829
4730.54 2749
4731.19 2699
4731.84 2669
4732.49 2687
4733.14 2619
4733.79 2627
4734.44 2724
4735.09 2641
4735.74 2595
4736.38 2673
4737.03 2736
4737.68 2754
4738.33 2757
4738.98 2762
4739.63 2808
4740.28 2726
4740.93 2739
4741.58 2776
4742.23 2871
4742.88 2841
4743.53 2798
4744.18 2704
4744.83 2775
4745.48 2809
4746.13 2891
4746.78 2854
4747.43 3020
4748.08 2963
4748.73 3019
4749.39 3134
4750.04 3145
4750.69 3244
4751.34 3383
4751.99 3327
4752.64 3363
4753.29 3267
4753.94 3254
4754.59 3123
4755.24 3125
4755.89 2969
4756.54 2973
4757.19 2796
4757.84 2881
4758.50 2866
4759.15 2808
4759.80 2792
4760.45 2818
4761.10 2858
4761.75 2924
4762.40 2990
4763.05 2926
4763.71 3031
4764.36 3138
4765.01 3294
4765.66 3477
4766.31 3510
4766.96 3569
4767.62 3534
4768.27 3652
4768.92 3541
4769.57 3370
4770.22 3199
4770.87 2984
4771.53 2985
4772.18 2949
4772.83 2924
4773.48 2945
4774.13 2811
4774.79 2822
4775.44 2830
4776.09 2815
4776.74 2850
4777.40 2788
4778.05 2909
4778.70 3006
4779.35 3050
4780.01 3029
4780.66 3035
4781.31 3064
4781.96 3082
4782.62 3036
4783.27 2932
4783.92 2876
4784.57 2933
4785.23 2938
4785.88 2841
4786.53 2756
4787.19 2811
4787.84 2819
4788.49 2865
4789.15 2928
4789.80 2916
4790.45 2883
4791.11 2942
4791.76 2866
4792.41 2925
4793.07 2902
4793.72 2842
4794.37 2810
4795.03 2805
4795.68 2802
4796.33 2730
4796.99 2636
4797.64 2700
4798.29 2739
4798.95 2822
4799.60 2746
4800.26 2775
4800.91 2797
4801.56 2781
4802.22 2759
4802.87 2730
4803.53 2678
4804.18 2788
4804.83 2810
4805.49 2891
4806.14 2761
4806.80 2767
4807.45 2854
4808.11 2823
4808.76 2846
4809.42 2831
4810.07 2729
4810.72 2780
4811.38 2818
4812.03 2828
4812.69 2831
4813.34 2903
4814.00 2952
4814.65 2896
4815.31 2955
4815.96 3047
4816.62 3117
4817.27 3163
4817.93 3157
4818.58 3109
4819.24 3135
4819.89 3190
4820.55 3205
4821.20 3259
4821.86 3315
4822.52 3429
4823.17 3482
4823.83 3568
4824.48 3618
4825.14 3737
4825.79 3856
4826.45 3866
4827.10 3891
4827.76 3717
4828.42 3536
4829.07 3443
4829.73 3424
4830.38 3392
4831.04 3410
4831.70 3594
4832.35 3712
4833.01 3776
4833.66 3883
4834.32 4088
4834.98 4176
4835.63 4372
4836.29 4695
4836.95 4758
4837.60 4980
4838.26 4942
4838.92 4879
4839.57 4725
4840.23 4547
4840.89 4457
4841.54 4278
4842.20 4182
4842.86 3880
4843.51 3883
4844.17 3915
4844.83 3748
4845.48 3735
4846.14 3807
4846.80 3849
4847.45 4040
4848.11 4124
4848.77 4080
4849.43 4147
4850.08 4220
4850.74 4207
4851.40 4264
4852.06 4186
4852.71 4196
4853.37 4200
4854.03 4149
4854.69 4063
4855.34 4081
4856.00 4132
4856.66 4225
4857.32 4464
4857.97 4486
4858.63 4590
4859.29 4615
4859.95 4662
4860.61 4457
4861.26 4520
4861.92 4319
4862.58 4302
4863.24 4225
4863.90 4260
4864.55 4321
4865.21 4443
4865.87 4399
4866.53 4406
4867.19 4267
4867.85 4219
4868.51 4155
4869.16 4047
4869.82 4006
4870.48 3901
4871.14 3888
4871.80 3868
4872.46 3823
4873.12 3864
4873.78 3910
4874.43 3878
4875.09 3891
4875.75 3825
4876.41 3806
4877.07 3918
4877.73 3953
4878.39 3981
4879.05 4040
4879.71 3969
4880.37 3983
4881.03 3839
4881.69 3843
4882.34 3581
4883.00 3681
4883.66 3604
4884.32 3570
4884.98 3560
4885.64 3594
4886.30 3620
4886.96 3615
4887.62 3666
4888.28 3750
4888.94 3996
4889.60 3997
4890.26 4030
4890.92 4130
4891.58 4044
4892.24 3964
4892.90 3958
4893.56 3935
4894.22 3869
4894.88 3763
4895.54 3680
4896.20 3612
4896.86 3596
4897.52 3671
4898.19 3639
4898.85 3637
4899.51 3770
4900.17 3789
4900.83 3880
4901.49 3678
4902.15 3691
4902.81 3691
4903.47 3537
4904.13 3342
4904.79 3305
4905.45 3295
4906.12 3207
4906.78 3215
4907.44 3198
4908.10 3099
4908.76 3156
4909.42 3180
4910.08 3236
4910.74 3070
4911.41 3050
4912.07 2989
4912.73 2990
4913.39 2996
4914.05 2926
4914.71 2936
4915.38 2878
4916.04 2852
4916.70 2835
4917.36 2766
4918.02 2817
4918.68 2911
4919.35 2783
4920.01 2901
4920.67 2737
4921.33 2779
4921.99 2838
4922.66 2814
4923.32 2873
4923.98 2800
4924.64 2771
4925.31 2871
4925.97 2863
4926.63 2860
4927.29 2890
4927.96 2869
4928.62 2969
4929.28 3007
4929.94 2930
4930.61 2914
4931.27 2930
4931.93 3023
4932.59 2985
4933.26 2928
4933.92 2892
4934.58 2947
4935.25 2908
4935.91 2849
4936.57 2935
4937.24 2839
4937.90 2763
4938.56 2837
4939.23 2779
4939.89 2796
4940.55 2960
4941.22 2891
4941.88 2828
4942.54 2676
4943.21 2811
4943.87 2862
4944.53 2752
4945.20 2666
4945.86 2659
4946.52 2708
4947.19 2680
4947.85 2644
4948.52 2628
4949.18 2539
4949.84 2589
4950.51 2557
4951.17 2568
4951.84 2581
4952.50 2543
4953.17 2566
4953.83 2601
4954.49 2693
4955.16 2654
4955.82 2620
4956.49 2589
4957.15 2544
4957.82 2559
4958.48 2676
4959.15 2607
4959.81 2599
4960.47 2629
4961.14 2692
4961.80 2598
4962.47 2683
4963.13 2739
4963.80 2797
4964.46 2920
4965.13 2915
4965.79 2922
4966.46 2857
4967.12 2757
4967.79 2754
4968.45 2716
4969.12 2684
4969.79 2670
4970.45 2672
4971.12 2657
4971.78 2566
4972.45 2706
4973.11 2725
4973.78 2761
4974.44 2739
4975.11 2713
4975.78 2621
4976.44 2802
4977.11 2699
4977.77 2771
4978.44 2847
4979.11 2788
4979.77 2749
4980.44 2727
4981.10 2827
4981.77 2765
4982.44 2749
4983.10 2827
4983.77 2876
4984.43 2883
4985.10 2860
4985.77 2970
4986.43 2893
4987.10 2835
4987.77 2762
4988.43 2793
4989.10 2747
4989.77 2522
4990.43 2655
4991.10 2660
4991.77 2598
4992.43 2564
4993.10 2609
4993.77 2494
4994.43 2568
4995.10 2692
4995.77 2684
4996.44 2629
4997.10 2550
4997.77 2618
4998.44 2566
4999.10 2547
4999.77 2626
5000.44 2684
5001.11 2665
5001.77 2573
5002.44 2605
5003.11 2623
5003.78 2565
5004.44 2678
5005.11 2690
5005.78 2719
5006.45 2779
5007.12 2770
5007.78 2797
5008.45 2828
5009.12 2873
5009.79 2812
5010.46 2782
5011.12 2732
5011.79 2744
5012.46 2820
5013.13 2832
5013.80 2809
5014.47 2822
5015.13 2857
5015.80 2891
5016.47 2901
5017.14 2976
5017.81 3087
5018.48 3280
5019.14 3593
5019.81 3967
5020.48 4161
5021.15 4591
5021.82 4860
5022.49 5304
5023.16 5371
5023.83 5258
5024.50 5044
5025.16 4688
5025.83 4510
5026.50 4158
5027.17 3768
5027.84 3519
5028.51 3314
5029.18 3194
5029.85 3083
5030.52 2859
5031.19 2675
5031.86 2652
5032.53 2602
5033.20 2660
5033.87 2578
5034.54 2512
5035.21 2578
5035.88 2554
5036.54 2490
5037.21 2502
5037.88 2625
5038.55 2549
5039.22 2506
5039.89 2484
5040.56 2492
5041.23 2489
5041.90 2468
5042.58 2480
5043.25 2556
5043.92 2581
5044.59 2558
5045.26 2524
5045.93 2550
5046.60 2448
5047.27 2507
5047.94 2578
5048.61 2516
5049.28 2529
5049.95 2582
5050.62 2463
5051.29 2470
5051.96 2531
5052.63 2565
5053.30 2504
5053.98 2494
5054.65 2510
5055.32 2498
5055.99 2462
5056.66 2507
5057.33 2581
5058.00 2577
5058.67 2554
5059.34 2618
5060.02 2709
5060.69 2660
5061.36 2609
5062.03 2555
5062.70 2645
5063.37 2648
5064.04 2669
5064.72 2590
5065.39 2619
5066.06 2611
5066.73 2580
5067.40 2532
5068.08 2458
5068.75 2494
5069.42 2359
5070.09 2464
5070.76 2502
5071.44 2485
5072.11 2494
5072.78 2431
5073.45 2495
5074.12 2454
5074.80 2433
5075.47 2516
5076.14 2486
5076.81 2586
5077.49 2725
5078.16 2696
5078.83 2796
5079.50 2902
5080.18 2852
5080.85 2754
5081.52 2646
5082.20 2627
5082.87 2682
5083.54 2544
5084.21 2638
5084.89 2607
5085.56 2560
5086.23 2603
5086.91 2643
5087.58 2632
5088.25 2682
5088.93 2806
5089.60 2812
5090.27 2931
5090.95 2889
5091.62 2965
5092.29 2915
5092.97 2939
5093.64 2792
5094.31 2762
5094.99 2742
5095.66 2759
5096.34 2740
5097.01 2644
5097.68 2620
5098.36 2499
5099.03 2590
5099.70 2531
5100.38 2462
5101.05 2485
5101.73 2562
5102.40 2643
5103.08 2687
5103.75 2736
5104.42 2800
5105.10 2740
5105.77 2777
5106.45 2665
5107.12 2542
5107.80 2635
5108.47 2585
5109.15 2614
5109.82 2531
5110.49 2567
5111.17 2506
5111.84 2438
5112.52 2484
5113.19 2454
5113.87 2379
5114.54 2377
5115.22 2438
5115.89 2529
5116.57 2521
5117.24 2585
5117.92 2756
5118.59 2855
5119.27 2794
5119.94 2769
5120.62 2785
5121.30 2775
5121.97 2722
5122.65 2673
5123.32 2624
5124.00 2690
5124.67 2666
5125.35 2572
5126.02 2568
5126.70 2563
5127.38 2579
5128.05 2588
5128.73 2499
5129.40 2520
5130.08 2610
5130.76 2677
5131.43 2626
5132.11 2637
5132.78 2730
5133.46 2690
5134.14 2695
5134.81 2641
5135.49 2725
5136.17 2584
5136.84 2605
5137.52 2581
5138.20 2534
5138.87 2644
5139.55 2666
5140.22 2627
5140.90 2607
5141.58 2562
5142.26 2523
5142.93 2396
5143.61 2363
5144.29 2364
5144.96 2379
5145.64 2388
5146.32 2294
5146.99 2393
5147.67 2397
5148.35 2415
5149.03 2323
5149.70 2265
5150.38 2354
5151.06 2355
5151.73 2341
5152.41 2358
5153.09 2347
5153.77 2301
5154.44 2301
5155.12 2362
5155.80 2397
5156.48 2293
5157.16 2361
5157.83 2360
5158.51 2300
5159.19 2329
5159.87 2317
5160.55 2256
5161.22 2230
5161.90 2245
5162.58 2191
5163.26 2208
5163.94 2266
5164.61 2455
5165.29 2533
5165.97 2414
5166.65 2411
5167.33 2497
5168.01 2400
5168.68 2503
5169.36 2438
5170.04 2400
5170.72 2430
5171.40 2377
5172.08 2411
5172.76 2358
5173.44 2351
5174.11 2264
5174.79 2328
5175.47 2450
5176.15 2421
5176.83 2448
5177.51 2492
5178.19 2483
5178.87 2546
5179.55 2548
5180.23 2548
5180.91 2516
5181.58 2426
5182.26 2351
5182.94 2422
5183.62 2470
5184.30 2323
5184.98 2301
5185.66 2301
5186.34 2205
5187.02 2285
5187.70 2248
5188.38 2225
5189.06 2197
5189.74 2244
5190.42 2296
5191.10 2277
5191.78 2216
5192.46 2226
5193.14 2194
5193.82 2281
5194.50 2281
5195.18 2181
5195.86 2212
5196.54 2246
5197.22 2246
5197.90 2259
5198.58 2307
5199.26 2274
5199.94 2221
5200.63 2239
5201.31 2323
5201.99 2340
5202.67 2374
5203.35 2310
5204.03 2324
5204.71 2454
5205.39 2417
5206.07 2475
5206.75 2444
5207.43 2433
5208.11 2516
5208.80 2556
5209.48 2588
5210.16 2689
5210.84 2613
5211.52 2572
5212.20 2557
5212.88 2582
5213.57 2620
5214.25 2572
5214.93 2486
5215.61 2550
5216.29 2521
5216.97 2478
5217.66 2448
5218.34 2510
5219.02 2486
5219.70 2464
5220.38 2444
5221.06 2419
5221.75 2529
5222.43 2568
5223.11 2557
5223.79 2522
5224.47 2511
5225.16 2512
5225.84 2402
5226.52 2356
5227.20 2400
5227.89 2373
5228.57 2344
5229.25 2332
5229.93 2390
5230.62 2453
5231.30 2411
5231.98 2397
5232.66 2485
5233.35 2336
5234.03 2379
5234.71 2358
5235.40 2396
5236.08 2480
5236.76 2520
5237.44 2549
5238.13 2535
5238.81 2565
5239.49 2474
5240.18 2485
5240.86 2526
5241.54 2467
5242.23 2584
5242.91 2509
5243.59 2376
5244.28 2257
5244.96 2361
5245.64 2308
5246.33 2352
5247.01 2363
5247.70 2400
5248.38 2400
5249.06 2387
5249.75 2463
5250.43 2442
5251.11 2559
5251.80 2547
5252.48 2537
5253.17 2521
5253.85 2507
5254.53 2482
5255.22 2370
5255.90 2332
5256.59 2339
5257.27 2341
5257.96 2387
5258.64 2400
5259.32 2469
5260.01 2471
5260.69 2531
5261.38 2515
5262.06 2577
5262.75 2716
5263.43 2690
5264.12 2603
5264.80 2575
5265.49 2554
5266.17 2615
5266.86 2632
5267.54 2569
5268.23 2526
5268.91 2555
5269.60 2480
5270.28 2467
5270.97 2443
5271.65 2485
5272.34 2550
5273.02 2531
5273.71 2519
5274.39 2445
5275.08 2509
5275.76 2540
5276.45 2504
5277.14 2476
5277.82 2524
5278.51 2633
5279.19 2770
5279.88 2789
5280.56 2854
5281.25 3049
5281.94 3117
5282.62 3058
5283.31 3069
5283.99 3010
5284.68 2771
5285.37 2808
5286.05 2680
5286.74 2596
5287.43 2584
5288.11 2583
5288.80 2541
5289.48 2500
5290.17 2493
5290.86 2442
5291.54 2473
5292.23 2510
5292.92 2531
5293.60 2616
5294.29 2516
5294.98 2532
5295.66 2568
5296.35 2496
5297.04 2584
5297.72 2644
5298.41 2764
5299.10 2639
5299.79 2578
5300.47 2639
5301.16 2725
5301.85 2709
5302.53 2742
5303.22 2653
5303.91 2637
5304.60 2625
5305.28 2647
5305.97 2630
5306.66 2610
5307.35 2592
5308.03 2621
5308.72 2632
5309.41 2592
5310.10 2748
5310.78 2797
5311.47 2803
5312.16 2916
5312.85 2876
5313.54 2754
5314.22 2668
5314.91 2633
5315.60 2604
5316.29 2572
5316.98 2658
5317.66 2721
5318.35 2759
5319.04 2769
5319.73 2827
5320.42 2843
5321.11 2868
5321.80 2984
5322.48 2855
5323.17 2746
5323.86 2726
5324.55 2669
5325.24 2668
5325.93 2732
5326.62 2634
5327.30 2683
5327.99 2608
5328.68 2594
5329.37 2624
5330.06 2689
5330.75 2644
5331.44 2671
5332.13 2640
5332.82 2617
5333.51 2711
5334.20 2781
5334.88 2719
5335.57 2718
5336.26 2666
5336.95 2738
5337.64 2728
5338.33 2678
5339.02 2789
5339.71 2912
5340.40 2899
5341.09 3012
5341.78 3143
5342.47 3244
5343.16 3277
5343.85 3230
5344.54 3098
5345.23 3126
5345.92 3211
5346.61 3214
5347.30 3366
5347.99 3532
5348.68 3765
5349.37 3978
5350.06 4202
5350.75 4357
5351.44 4327
5352.13 4300
5352.82 4207
5353.51 4056
5354.20 3831
5354.90 3577
5355.59 3400
5356.28 3115
5356.97 2944
5357.66 2648
5358.35 2597
5359.04 2572
5359.73 2560
5360.42 2537
5361.11 2469
5361.80 2521
5362.49 2500
5363.19 2436
5363.88 2563
5364.57 2501
5365.26 2472
5365.95 2548
5366.64 2436
5367.33 2422
5368.03 2352
5368.72 2469
5369.41 2405
5370.10 2414
5370.79 2493
5371.48 2411
5372.18 2361
5372.87 2434
5373.56 2440
5374.25 2426
5374.94 2426
5375.63 2388
5376.33 2450
5377.02 2426
5377.71 2475
5378.40 2540
5379.10 2503
5379.79 2510
5380.48 2551
5381.17 2405
5381.86 2435
5382.56 2456
5383.25 2406
5383.94 2364
5384.63 2412
5385.33 2431
5386.02 2423
5386.71 2501
5387.40 2557
5388.10 2573
5388.79 2573
5389.48 2600
5390.18 2736
5390.87 2730
5391.56 2668
5392.26 2599
5392.95 2554
5393.64 2493
5394.33 2537
5395.03 2498
5395.72 2352
5396.41 2337
5397.11 2404
5397.80 2418
5398.49 2351
5399.19 2286
5399.88 2298
5400.58 2365
5401.27 2320
5401.96 2332
5402.66 2384
5403.35 2372
5404.04 2294
5404.74 2355
5405.43 2389
5406.13 2324
5406.82 2429
5407.51 2445
5408.21 2430
5408.90 2361
5409.60 2273
5410.29 2330
5410.98 2400
5411.68 2320
5412.37 2283
5413.07 2325
5413.76 2352
5414.46 2317
5415.15 2300
5415.84 2352
5416.54 2328
5417.23 2298
5417.93 2378
5418.62 2391
5419.32 2409
5420.01 2406
5420.71 2522
5421.40 2443
5422.10 2490
5422.79 2473
5423.49 2499
5424.18 2458
5424.88 2445
5425.57 2360
5426.27 2434
5426.96 2406
5427.66 2353
5428.35 2430
5429.05 2449
5429.74 2378
5430.44 2362
5431.14 2459
5431.83 2444
5432.53 2441
5433.22 2454
5433.92 2480
5434.61 2485
5435.31 2613
5436.01 2734
5436.70 2672
5437.40 2669
5438.09 2757
5438.79 2672
5439.49 2671
5440.18 2613
5440.88 2572
5441.57 2612
5442.27 2624
5442.97 2560
5443.66 2682
5444.36 2744
5445.06 2835
5445.75 2918
5446.45 3027
5447.15 3004
5447.84 3166
5448.54 3123
5449.24 3057
5449.93 2980
5450.63 2988
5451.33 2927
5452.02 2965
5452.72 2873
5453.42 2850
5454.11 2731
5454.81 2752
5455.51 2713
5456.20 2640
5456.90 2726
5457.60 2627
5458.30 2750
5458.99 2684
5459.69 2825
5460.39 2701
5461.09 2659
5461.78 2766
5462.48 2720
5463.18 2759
5463.88 2885
5464.57 2905
5465.27 2892
5465.97 2890
5466.67 2852
5467.36 2866
5468.06 2930
5468.76 2845
5469.46 3012
5470.16 2979
5470.85 3007
5471.55 3128
5472.25 3164
5472.95 3260
5473.65 3255
5474.35 3280
5475.04 3393
5475.74 3334
5476.44 3315
5477.14 3351
5477.84 3484
5478.54 3759
5479.23 4091
5479.93 4194
5480.63 4224
5481.33 4433
5482.03 4415
5482.73 4298
5483.43 4181
5484.13 3913
5484.83 3766
5485.52 3564
5486.22 3499
5486.92 3559
5487.62 3452
5488.32 3424
5489.02 3396
5489.72 3474
5490.42 3536
5491.12 3500
5491.82 3560
5492.52 3740
5493.22 3865
5493.92 3893
5494.62 3940
5495.31 4003
5496.01 3874
5496.71 3974
5497.41 4002
5498.11 4366
5498.81 4815
5499.51 5260
5500.21 5788
5500.91 6169
5501.61 6288
5502.31 6220
5503.01 5948
5503.71 5383
5504.41 4994
5505.11 4691
5505.81 4243
5506.51 4024
5507.22 3733
5507.92 3726
5508.62 3641
5509.32 3652
5510.02 3512
5510.72 3437
5511.42 3441
5512.12 3387
5512.82 3383
5513.52 3509
5514.22 3344
5514.92 3362
5515.62 3310
5516.32 3227
5517.03 3264
5517.73 3229
5518.43 3270
5519.13 3207
5519.83 3176
5520.53 3205
5521.23 3057
5521.93 3060
5522.63 3121
5523.34 2998
5524.04 3012
5524.74 2911
5525.44 2840
5526.14 2842
5526.84 2809
5527.55 2736
5528.25 2799
5528.95 2729
5529.65 2810
5530.35 2842
5531.05 2694
5531.76 2719
5532.46 2706
5533.16 2654
5533.86 2642
5534.56 2753
5535.27 2749
5535.97 2742
5536.67 2707
5537.37 2627
5538.08 2633
5538.78 2625
5539.48 2547
5540.18 2575
5540.89 2558
5541.59 2528
5542.29 2429
5542.99 2479
5543.70 2544
5544.40 2612
5545.10 2635
5545.80 2611
5546.51 2657
5547.21 2764
5547.91 2612
5548.62 2664
5549.32 2652
5550.02 2575
5550.73 2553
5551.43 2522
5552.13 2485
5552.84 2415
5553.54 2413
5554.24 2482
5554.95 2476
5555.65 2363
5556.35 2388
5557.06 2443
5557.76 2399
5558.46 2392
5559.17 2412
5559.87 2460
5560.57 2421
5561.28 2393
5561.98 2390
5562.69 2455
5563.39 2460
5564.09 2532
5564.80 2546
5565.50 2532
5566.21 2544
5566.91 2462
5567.61 2479
5568.32 2525
5569.02 2467
5569.73 2457
5570.43 2455
5571.14 2494
5571.84 2551
5572.54 2490
5573.25 2525
5573.95 2574
5574.66 2506
5575.36 2508
5576.07 2560
5576.77 2561
5577.48 2500
5578.18 2529
5578.89 2498
5579.59 2444
5580.30 2449
5581.00 2496
5581.71 2421
5582.41 2392
5583.12 2449
5583.82 2437
5584.53 2309
5585.23 2369
5585.94 2297
5586.64 2320
5587.35 2314
5588.06 2292
5588.76 2343
5589.47 2354
5590.17 2240
5590.88 2271
5591.58 2321
5592.29 2259
5592.99 2232
5593.70 2244
5594.41 2283
5595.11 2243
5595.82 2168
5596.52 2210
5597.23 2318
5597.94 2271
5598.64 2244
5599.35 2320
5600.06 2243
5600.76 2271
5601.47 2241
5602.17 2255
5602.88 2292
5603.59 2266
5604.29 2245
5605.00 2243
5605.71 2273
5606.41 2225
5607.12 2217
5607.83 2064
5608.53 2108
5609.24 2187
5609.95 2139
5610.65 2189
5611.36 2140
5612.07 2265
5612.78 2256
5613.48 2244
5614.19 2189
5614.90 2262
5615.60 2244
5616.31 2157
5617.02 2263
5617.73 2265
5618.43 2246
5619.14 2226
5619.85 2200
5620.56 2203
5621.26 2229
5621.97 2194
5622.68 2202
5623.39 2193
5624.09 2164
5624.80 2199
5625.51 2220
5626.22 2185
5626.93 2223
5627.63 2294
5628.34 2328
5629.05 2212
5629.76 2244
5630.47 2300
5631.17 2310
5631.88 2337
5632.59 2262
5633.30 2317
5634.01 2306
5634.72 2230
5635.42 2265
5636.13 2298
5636.84 2253
5637.55 2276
5638.26 2442
5638.97 2424
5639.68 2460
5640.39 2497
5641.09 2544
5641.80 2502
5642.51 2470
5643.22 2478
5643.93 2473
5644.64 2369
5645.35 2331
5646.06 2380
5646.77 2354
5647.48 2282
5648.19 2282
5648.89 2258
5649.60 2337
5650.31 2424
5651.02 2326
5651.73 2379
5652.44 2331
5653.15 2318
5653.86 2330
5654.57 2320
5655.28 2330
5655.99 2466
5656.70 2403
5657.41 2490
5658.12 2550
5658.83 2455
5659.54 2550
5660.25 2566
5660.96 2439
5661.67 2432
5662.38 2385
5663.09 2398
5663.80 2416
5664.51 2259
5665.22 2305
5665.93 2247
5666.64 2334
5667.35 2412
5668.06 2357
5668.77 2407
5669.48 2492
5670.19 2482
5670.91 2405
5671.62 2484
5672.33 2522
5673.04 2358
5673.75 2354
5674.46 2418
5675.17 2374
5675.88 2363
5676.59 2355
5677.30 2343
5678.01 2306
5678.73 2377
5679.44 2347
5680.15 2301
5680.86 2323
5681.57 2362
5682.28 2378
5682.99 2459
5683.71 2574
5684.42 2520
5685.13 2569
5685.84 2519
5686.55 2511
5687.26 2402
5687.98 2449
5688.69 2376
5689.40 2399
5690.11 2325
5690.82 2234
5691.54 2308
5692.25 2342
5692.96 2332
5693.67 2355
5694.38 2254
5695.10 2257
5695.81 2178
5696.52 2253
5697.23 2321
5697.95 2166
5698.66 2163
5699.37 2178
5700.08 2244
5700.80 2193
5701.51 2193
5702.22 2228
5702.93 2125
5703.65 2150
5704.36 2154
5705.07 2091
5705.78 2128
5706.50 2135
5707.21 2108
5707.92 2163
5708.64 2206
5709.35 2232
5710.06 2297
5710.78 2315
5711.49 2180
5712.20 2161
5712.92 2245
5713.63 2301
5714.34 2190
5715.06 2122
5715.77 2245
5716.48 2292
5717.20 2229
5717.91 2255
5718.62 2273
5719.34 2309
5720.05 2310
5720.77 2256
5721.48 2329
5722.19 2298
5722.91 2332
5723.62 2257
5724.33 2377
5725.05 2479
5725.76 2556
5726.48 2708
5727.19 2797
5727.91 2890
5728.62 2958
5729.33 2913
5730.05 2880
5730.76 2809
5731.48 2720
5732.19 2602
5732.91 2561
5733.62 2512
5734.34 2463
5735.05 2437
5735.77 2368
5736.48 2384
5737.20 2355
5737.91 2437
5738.63 2463
5739.34 2391
5740.06 2334
5740.77 2345
5741.49 2274
5742.20 2296
5742.92 2365
5743.63 2337
5744.35 2354
5745.06 2349
5745.78 2306
5746.49 2292
5747.21 2326
5747.92 2333
5748.64 2423
5749.35 2393
5750.07 2461
5750.79 2530
5751.50 2496
5752.22 2663
5752.93 2811
5753.65 2890
5754.36 2979
5755.08 2967
5755.80 3061
5756.51 2995
5757.23 2827
5757.95 2877
5758.66 2839
5759.38 2650
5760.09 2634
5760.81 2642
5761.53 2590
5762.24 2546
5762.96 2537
5763.68 2557
5764.39 2593
5765.11 2630
5765.83 2563
5766.54 2535
5767.26 2666
5767.98 2620
5768.69 2596
5769.41 2607
5770.13 2647
5770.84 2640
5771.56 2638
5772.28 2608
5772.99 2660
5773.71 2772
5774.43 2671
5775.15 2658
5775.86 2717
5776.58 2799
5777.30 2775
5778.01 2877
5778.73 2922
5779.45 2934
5780.17 2964
5780.88 2960
5781.60 3063
5782.32 2993
5783.04 2962
5783.76 3057
5784.47 3036
5785.19 3130
5785.91 3026
5786.63 3074
5787.34 3226
5788.06 3240
5788.78 3239
5789.50 3313
5790.22 3461
5790.94 3612
5791.65 3707
5792.37 3847
5793.09 4027
5793.81 3970
5794.53 3930
5795.25 4006
5795.96 4245
5796.68 4452
5797.40 4773
5798.12 5695
5798.84 6505
5799.56 7668
5800.28 8779
5800.99 9852
5801.71 10310
5802.43 10013
5803.15 9112
5803.87 7973
5804.59 6879
5805.31 5981
5806.03 5361
5806.75 4851
5807.47 4723
5808.18 4580
5808.90 4405
5809.62 4364
5810.34 4444
5811.06 4315
5811.78 4246
5812.50 4245
5813.22 4276
5813.94 4341
5814.66 4428
5815.38 4398
5816.10 4365
5816.82 4334
5817.54 4325
5818.26 4274
5818.98 4329
5819.70 4326
5820.42 4170
5821.14 4038
5821.86 3935
5822.58 3942
5823.30 3745
5824.02 3624
5824.74 3534
5825.46 3443
5826.18 3363
5826.90 3329
5827.62 3297
5828.34 3289
5829.06 3351
5829.78 3314
5830.50 3298
5831.22 3275
5831.95 3071
5832.67 3077
5833.39 3123
5834.11 3160
5834.83 3128
5835.55 2967
5836.27 3031
5836.99 3074
5837.71 2976
5838.43 2987
5839.15 3115
5839.88 3044
5840.60 3061
5841.32 3076
5842.04 3054
5842.76 3033
5843.48 2982
5844.20 2898
5844.93 2816
5845.65 2891
5846.37 2914
5847.09 2791
5847.81 2760
5848.53 2844
5849.26 2867
5849.98 2868
5850.70 2817
5851.42 2757
5852.14 2792
5852.87 2770
5853.59 2811
5854.31 2787
5855.03 2763
5855.75 2836
5856.48 2788
5857.20 2748
5857.92 2774
5858.64 2770
5859.37 2789
5860.09 2794
5860.81 2798
5861.53 2714
5862.26 2729
5862.98 2754
5863.70 2733
5864.42 2595
5865.15 2699
5865.87 2713
5866.59 2771
5867.31 2760
5868.04 2768
5868.76 2661
5869.48 2737
5870.21 2778
5870.93 2799
5871.65 2852
5872.38 2870
5873.10 2840
5873.82 2739
5874.55 2804
5875.27 2866
5875.99 2800
5876.72 2792
5877.44 2797
5878.16 2838
5878.89 2940
5879.61 2912
5880.33 2934
5881.06 2881
5881.78 2865
5882.51 2993
5883.23 3055
5883.95 3003
5884.68 3038
5885.40 2887
5886.13 2807
5886.85 2835
5887.57 2806
5888.30 2779
5889.02 2749
5889.75 2703
5890.47 2595
5891.20 2551
5891.92 2649
5892.64 2618
5893.37 2662
5894.09 2581
5894.82 2644
5895.54 2609
5896.27 2564
5896.99 2601
5897.72 2554
5898.44 2528
5899.17 2582
5899.89 2630
5900.62 2610
5901.34 2657
5902.07 2628
5902.79 2552
5903.52 2647
5904.24 2695
5904.97 2728
5905.69 2708
5906.42 2680
5907.14 2660
5907.87 2622
5908.59 2578
5909.32 2649
5910.04 2590
5910.77 2670
5911.50 2686
5912.22 2653
5912.95 2671
5913.67 2702
5914.40 2669
5915.12 2744
5915.85 2760
5916.58 2853
5917.30 2861
5918.03 2867
5918.75 2852
5919.48 2812
5920.21 2843
5920.93 2749
5921.66 2864
5922.39 2897
5923.11 2871
5923.84 2777
5924.56 2812
5925.29 2828
5926.02 2949
5926.74 2942
5927.47 2927
5928.20 3072
5928.92 3008
5929.65 2997
5930.38 3074
5931.10 3062
5931.83 3113
5932.56 3100
5933.28 3158
5934.01 3211
5934.74 3253
5935.47 3170
5936.19 3313
5936.92 3430
5937.65 3437
5938.37 3553
5939.10 3646
5939.83 3549
5940.56 3622
5941.28 3588
5942.01 3689
5942.74 3713
5943.47 3729
5944.19 3703
5944.92 3785
5945.65 3729
5946.38 3777
5947.11 3863
5947.83 3936
5948.56 4022
5949.29 4052
5950.02 4107
5950.74 4377
5951.47 4657
5952.20 4727
5952.93 4766
5953.66 4844
5954.39 4872
5955.11 4777
5955.84 4773
5956.57 4627
5957.30 4594
5958.03 4513
5958.76 4448
5959.48 4502
5960.21 4557
5960.94 4694
5961.67 4606
5962.40 4589
5963.13 4613
5963.86 4740
5964.59 5082
5965.31 5403
5966.04 5840
5966.77 6146
5967.50 6528
5968.23 6699
5968.96 6556
5969.69 6381
5970.42 6146
5971.15 5809
5971.88 5608
5972.61 5343
5973.34 5324
5974.06 5121
5974.79 4941
5975.52 5191
5976.25 5249
5976.98 5269
5977.71 5270
5978.44 5282
5979.17 5349
5979.90 5396
5980.63 5507
5981.36 5752
5982.09 5771
5982.82 5826
5983.55 5790
5984.28 5788
5985.01 5693
5985.74 5824
5986.47 5755
5987.20 5661
5987.93 5700
5988.66 5776
5989.39 5877
5990.12 5801
5990.85 5863
5991.58 5796
5992.32 5727
5993.05 5757
5993.78 5977
5994.51 5983
5995.24 6095
5995.97 6046
5996.70 6059
5997.43 6125
5998.16 6180
5998.89 6219
5999.62 6123
6000.35 6020
6001.09 5933
6001.82 5888
6002.55 5978
6003.28 5818
6004.01 5753
6004.74 5756
6005.47 5785
6006.20 5924
6006.94 6085
6007.67 6364
6008.40 6864
6009.13 7675
6009.86 8519
6010.59 9604
6011.33 10660
6012.06 11717
6012.79 12558
6013.52 13150
6014.25 13551
6014.98 13614
6015.72 12911
6016.45 12173
6017.18 11046
6017.91 10104
6018.64 9015
6019.38 7982
6020.11 7303
6020.84 6597
6021.57 6040
6022.31 5753
6023.04 5460
6023.77 5153
6024.50 4973
6025.24 4955
6025.97 4846
6026.70 4865
6027.43 4660
6028.17 4650
6028.90 4569
6029.63 4607
6030.37 4584
6031.10 4545
6031.83 4531
6032.56 4458
6033.30 4542
6034.03 4531
6034.76 4490
6035.50 4423
6036.23 4462
6036.96 4321
6037.70 4459
6038.43 4470
6039.16 4485
6039.90 4554
6040.63 4828
6041.36 4700
6042.10 4778
6042.83 4862
6043.56 4883
6044.30 4853
6045.03 4942
6045.77 4958
6046.50 4925
6047.23 5108
6047.97 5115
6048.70 5208
6049.44 5399
6050.17 5389
6050.90 5553
6051.64 5882
6052.37 6149
6053.11 6464
6053.84 6794
6054.57 6504
6055.31 6391
6056.04 6136
6056.78 5875
6057.51 5380
6058.25 5291
6058.98 5154
6059.72 5102
6060.45 5068
6061.19 4989
6061.92 4742
6062.66 4789
6063.39 4808
6064.13 4689
6064.86 4750
6065.60 4782
6066.33 4704
6067.07 4735
6067.80 4709
6068.54 4670
6069.27 4552
6070.01 4392
6070.74 4402
6071.48 4269
6072.21 4291
6072.95 4221
6073.68 4218
6074.42 4135
6075.15 4045
6075.89 3962
6076.63 3937
6077.36 3966
6078.10 3946
6078.83 3943
6079.57 3929
6080.30 3972
6081.04 3865
6081.78 3873
6082.51 3840
6083.25 3720
6083.98 3687
6084.72 3720
6085.46 3682
6086.19 3749
6086.93 3735
6087.67 3655
6088.40 3712
6089.14 3716
6089.88 3774
6090.61 3779
6091.35 3760
6092.09 3808
6092.82 3760
6093.56 3766
6094.30 3740
6095.03 3678
6095.77 3735
6096.51 3641
6097.24 3625
6097.98 3692
6098.72 3638
6099.45 3646
6100.19 3592
6100.93 3561
6101.67 3468
6102.40 3622
6103.14 3582
6103.88 3509
6104.61 3456
6105.35 3430
6106.09 3492
6106.83 3555
6107.56 3593
6108.30 3577
6109.04 3670
6109.78 3663
6110.51 3580
6111.25 3664
6111.99 3539
6112.73 3564
6113.47 3600
6114.20 3628
6114.94 3751
6115.68 3831
6116.42 3762
6117.16 3810
6117.89 3787
6118.63 3831
6119.37 3828
6120.11 3718
6120.85 3750
6121.59 3822
6122.32 3714
6123.06 3780
6123.80 3886
6124.54 3859
6125.28 3900
6126.02 3919
6126.76 3947
6127.49 3867
6128.23 3872
6128.97 3973
6129.71 3983
6130.45 4018
6131.19 3972
6131.93 4010
6132.67 3964
6133.41 4046
6134.15 4060
6134.88 4014
6135.62 4084
6136.36 4092
6137.10 4159
6137.84 4152
6138.58 4084
6139.32 4081
6140.06 4119
6140.80 4147
6141.54 4214
6142.28 4108
6143.02 4178
6143.76 4115
6144.50 4064
6145.24 4047
6145.98 4071
6146.72 4083
6147.46 4167
6148.20 4261
6148.94 4197
6149.68 4341
6150.42 4281
6151.16 4259
6151.90 4349
6152.64 4478
6153.38 4505
6154.12 4569
6154.86 4709
6155.60 4548
6156.34 4642
6157.08 4631
6157.82 4606
6158.56 4656
6159.30 4765
6160.04 4792
6160.78 4849
6161.52 5028
6162.27 5269
6163.01 5341
6163.75 5394
6164.49 5873
6165.23 6186
6165.97 6374
6166.71 6566
6167.45 6720
6168.19 6634
6168.94 6780
6169.68 6620
6170.42 6539
6171.16 6305
6171.90 6233
6172.64 6109
6173.38 5986
6174.13 5895
6174.87 5822
6175.61 5871
6176.35 5845
6177.09 5784
6177.83 5765
6178.58 5875
6179.32 6006
6180.06 6042
6180.80 6105
6181.54 6100
6182.28 6196
6183.03 6436
6183.77 6399
6184.51 6308
6185.25 6276
6186.00 6271
6186.74 6368
6187.48 6547
6188.22 6517
6188.97 6711
6189.71 6783
6190.45 7122
6191.19 7166
6191.94 7340
6192.68 7589
6193.42 7735
6194.16 7793
6194.91 7751
6195.65 7794
6196.39 7810
6197.13 7676
6197.88 7765
6198.62 7696
6199.36 7717
6200.11 7732
6200.85 7795
6201.59 8033
6202.34 8150
6203.08 8687
6203.82 9547
6204.57 10724
6205.31 12401
6206.05 15189
6206.80 18368
6207.54 21901
6208.28 25312
6209.03 27569
6209.77 29280
6210.52 29025
6211.26 27978
6212.00 25628
6212.75 22781
6213.49 20174
6214.23 17487
6214.98 14781
6215.72 12566
6216.47 10840
6217.21 9543
6217.95 8390
6218.70 7664
6219.44 7216
6220.19 7075
6220.93 6945
6221.68 6814
6222.42 6788
6223.17 6827
6223.91 7069
6224.65 7238
6225.40 7101
6226.14 7028
6226.89 6787
6227.63 6338
6228.38 6044
6229.12 5770
6229.87 5358
6230.61 5217
6231.36 5006
6232.10 4936
6232.85 4882
6233.59 4755
6234.34 4773
6235.08 4748
6235.83 4676
6236.57 4797
6237.32 4737
6238.06 4752
6238.81 4970
6239.56 5077
6240.30 5024
6241.05 4970
6241.79 5117
6242.54 5287
6243.28 5311
6244.03 5292
6244.77 5547
6245.52 5802
6246.27 6057
6247.01 6459
6247.76 6694
6248.50 6993
6249.25 7223
6250.00 7258
6250.74 7192
6251.49 6802
6252.23 6656
6252.98 6324
6253.73 5980
6254.47 5810
6255.22 5695
6255.97 5639
6256.71 5494
6257.46 5490
6258.21 5546
6258.95 5532
6259.70 5405
6260.45 5392
6261.19 5419
6261.94 5286
6262.69 5301
6263.43 5261
6264.18 5245
6264.93 5159
6265.67 5195
6266.42 5207
6267.17 5231
6267.92 5276
6268.66 5371
6269.41 5311
6270.16 5342
6270.90 5221
6271.65 5133
6272.40 5179
6273.15 5167
6273.89 5214
6274.64 5138
6275.39 5165
6276.14 5340
6276.89 5521
6277.63 5556
6278.38 5508
6279.13 5487
6279.88 5362
6280.62 5251
6281.37 5106
6282.12 4966
6282.87 4943
6283.62 4855
6284.36 4849
6285.11 4806
6285.86 4747
6286.61 4704
6287.36 4774
6288.11 4900
6288.85 5176
6289.60 5226
6290.35 5202
6291.10 5130
6291.85 4976
6292.60 4674
6293.35 4617
6294.09 4538
6294.84 4399
6295.59 4390
6296.34 4336
6297.09 4305
6297.84 4221
6298.59 4185
6299.34 4228
6300.09 4235
6300.83 4207
6301.58 4302
6302.33 4242
6303.08 4211
6303.83 4304
6304.58 4278
6305.33 4247
6306.08 4312
6306.83 4162
6307.58 4074
6308.33 4082
6309.08 4175
6309.83 4166
6310.58 4123
6311.33 4262
6312.08 4245
6312.83 4145
6313.58 4258
6314.33 4233
6315.08 4161
6315.83 4153
6316.58 4199
6317.33 4196
6318.08 4265
6318.83 4161
6319.58 4088
6320.33 4112
6321.08 4001
6321.83 4000
6322.58 3849
6323.33 3785
6324.08 3747
6324.83 3624
6325.58 3660
6326.33 3725
6327.08 3694
6327.83 3667
6328.58 3622
6329.33 3599
6330.08 3590
6330.84 3558
6331.59 3645
6332.34 3512
6333.09 3445
6333.84 3452
6334.59 3420
6335.34 3413
6336.09 3444
6336.84 3340
6337.60 3482
6338.35 3370
6339.10 3369
6339.85 3393
6340.60 3485
6341.35 3448
6342.10 3364
6342.86 3438
6343.61 3354
6344.36 3328
6345.11 3344
6345.86 3482
6346.61 3378
6347.37 3422
6348.12 3500
6348.87 3491
6349.62 3563
6350.37 3571
6351.13 3644
6351.88 3738
6352.63 3902
6353.38 3961
6354.14 3831
6354.89 3841
6355.64 3819
6356.39 3699
6357.14 3710
6357.90 3700
6358.65 3628
6359.40 3595
6360.16 3547
6360.91 3541
6361.66 3537
6362.41 3510
6363.17 3525
6363.92 3566
6364.67 3518
6365.42 3474
6366.18 3546
6366.93 3540
6367.68 3562
6368.44 3558
6369.19 3709
6369.94 3665
6370.70 3583
6371.45 3463
6372.20 3343
6372.96 3342
6373.71 3382
6374.46 3322
6375.22 3373
6375.97 3436
6376.72 3409
6377.48 3412
6378.23 3351
6378.99 3364
6379.74 3437
6380.49 3288
6381.25 3376
6382.00 3302
6382.75 3357
6383.51 3311
6384.26 3293
6385.02 3283
6385.77 3240
6386.53 3202
6387.28 3227
6388.03 3207
6388.79 3235
6389.54 3276
6390.30 3364
6391.05 3357
6391.81 3268
6392.56 3235
6393.31 3276
6394.07 3252
6394.82 3139
6395.58 3086
6396.33 3119
6397.09 3203
6397.84 3092
6398.60 3048
6399.35 3035
6400.11 3063
6400.86 3054
6401.62 2977
6402.37 3050
6403.13 3032
6403.88 3088
6404.64 3124
6405.39 3133
6406.15 3074
6406.90 3109
6407.66 3277
6408.42 3372
6409.17 3291
6409.93 3296
6410.68 3376
6411.44 3335
6412.19 3389
6412.95 3275
6413.71 3157
6414.46 3172
6415.22 3131
6415.97 3125
6416.73 3063
6417.48 2980
6418.24 3014
6419.00 3021
6419.75 3017
6420.51 3131
6421.27 3115
6422.02 3114
6422.78 3032
6423.53 3063
6424.29 3045
6425.05 3011
6425.80 3041
6426.56 3067
6427.32 3037
6428.07 3080
6428.83 2988
6429.59 2970
6430.34 3024
6431.10 3022
6431.86 3049
6432.61 3052
6433.37 3093
6434.13 3032
6434.89 3065
6435.64 3109
6436.40 3139
6437.16 3083
6437.91 3165
6438.67 3314
6439.43 3283
6440.19 3213
6440.94 3208
6441.70 3249
6442.46 3340
6443.22 3268
6443.97 3300
6444.73 3214
6445.49 3197
6446.25 3260
6447.00 3204
6447.76 3210
6448.52 3257
6449.28 3301
6450.04 3190
6450.79 3210
6451.55 3362
6452.31 3270
6453.07 3272
6453.83 3263
6454.58 3374
6455.34 3344
6456.10 3403
6456.86 3379
6457.62 3451
6458.38 3353
6459.13 3370
6459.89 3384
6460.65 3381
6461.41 3393
6462.17 3460
6462.93 3489
6463.69 3581
6464.44 3601
6465.20 3562
6465.96 3486
6466.72 3603
6467.48 3653
6468.24 3680
6469.00 3726
6469.76 3851
6470.52 3796
6471.28 3791
6472.03 3718
6472.79 3768
6473.55 3901
6474.31 3930
6475.07 3900
6475.83 3907
6476.59 3964
6477.35 4018
6478.11 4045
6478.87 4017
6479.63 4079
6480.39 4127
6481.15 4132
6481.91 4114
6482.67 4185
6483.43 4360
6484.19 4382
6484.95 4387
6485.71 4391
6486.47 4410
6487.23 4491
6487.99 4567
6488.75 4715
6489.51 4718
6490.27 4983
6491.03 4999
6491.79 5087
6492.55 5315
6493.31 5351
6494.07 5500
6494.83 5530
6495.59 5564
6496.35 5642
6497.11 5700
6497.87 5754
6498.64 5651
6499.40 5721
6500.16 5588
6500.92 5598
6501.68 5679
6502.44 5807
6503.20 5781
6503.96 5774
6504.72 5929
6505.48 6067
6506.25 6145
6507.01 6197
6507.77 6276
6508.53 6548
6509.29 6508
6510.05 6542
6510.81 6608
6511.57 6701
6512.34 6653
6513.10 6724
6513.86 6748
6514.62 6626
6515.38 6665
6516.15 6720
6516.91 6767
6517.67 6825
6518.43 7090
6519.19 7186
6519.95 7388
6520.72 7427
6521.48 7526
6522.24 7750
6523.00 7912
6523.77 8315
6524.53 8807
6525.29 9348
6526.05 10004
6526.81 10551
6527.58 11208
6528.34 11644
6529.10 11662
6529.86 11640
6530.63 11429
6531.39 11473
6532.15 11611
6532.92 12277
6533.68 13619
6534.44 15481
6535.20 17693
6535.97 19421
6536.73 20719
6537.49 21239
6538.26 20880
6539.02 19276
6539.78 17732
6540.55 15415
6541.31 13548
6542.07 11579
6542.84 10316
6543.60 9059
6544.36 8174
6545.13 7450
6545.89 6882
6546.65 6481
6547.42 6240
6548.18 6075
6548.94 5897
6549.71 5789
6550.47 5646
6551.24 5457
6552.00 5498
6552.76 5439
6553.53 5501
6554.29 5458
6555.06 5333
6555.82 5369
6556.58 5290
6557.35 5192
6558.11 5183
6558.88 5359
6559.64 5305
6560.41 5423
6561.17 5472
6561.93 5632
6562.70 5678
6563.46 5785
6564.23 6032
6564.99 6195
6565.76 6012
6566.52 6132
6567.29 6200
6568.05 6168
6568.82 6054
6569.58 5992
6570.35 5998
6571.11 6100
6571.88 6225
6572.64 6420
6573.41 6679
6574.17 6778
6574.94 7063
6575.70 7124
6576.47 7061
6577.23 7194
6578.00 7317
6578.76 7485
6579.53 7682
6580.29 7562
6581.06 7584
6581.83 7592
6582.59 7307
6583.36 7166
6584.12 6996
6584.89 6661
6585.65 6586
6586.42 6647
6587.19 6638
6587.95 6473
6588.72 6585
6589.48 6611
6590.25 6853
6591.02 7067
6591.78 7375
6592.55 7881
6593.32 8416
6594.08 8951
6594.85 9535
6595.61 9470
6596.38 9671
6597.15 9667
6597.91 9142
6598.68 8750
6599.45 8303
6600.21 7746
6600.98 7152
6601.75 6776
6602.51 6540
6603.28 6258
6604.05 5918
6604.82 5829
6605.58 5762
6606.35 5672
6607.12 5554
6607.88 5602
6608.65 5521
6609.42 5386
6610.19 5387
6610.95 5232
6611.72 5212
6612.49 5244
6613.25 5118
6614.02 5023
6614.79 4999
6615.56 4940
6616.32 4905
6617.09 4869
6617.86 4982
6618.63 4986
6619.40 4933
6620.16 4967
6620.93 5073
6621.70 5164
6622.47 5137
6623.24 5075
6624.00 4939
6624.77 4884
6625.54 4767
6626.31 4688
6627.08 4751
6627.84 4854
6628.61 4771
6629.38 4724
6630.15 4845
6630.92 5117
6631.69 5230
6632.46 5534
6633.22 5846
6633.99 5978
6634.76 6163
6635.53 6259
6636.30 6185
6637.07 6048
6637.84 5730
6638.61 5520
6639.37 5248
6640.14 5122
6640.91 4993
6641.68 4737
6642.45 4677
6643.22 4725
6643.99 4655
6644.76 4461
6645.53 4466
6646.30 4445
6647.07 4460
6647.84 4413
6648.61 4488
6649.37 4482
6650.14 4416
6650.91 4392
6651.68 4436
6652.45 4454
6653.22 4517
6653.99 4467
6654.76 4322
6655.53 4363
6656.30 4351
6657.07 4414
6657.84 4450
6658.61 4406
6659.38 4290
6660.15 4216
6660.92 4167
6661.69 4193
6662.46 4146
6663.23 4027
6664.00 4019
6664.77 4053
6665.55 4123
6666.32 3979
6667.09 4054
6667.86 4049
6668.63 4212
6669.40 4106
6670.17 4245
6670.94 4278
6671.71 4216
6672.48 4275
6673.25 4281
6674.02 4269
6674.79 4278
6675.57 4258
6676.34 4257
6677.11 4192
6677.88 4119
6678.65 4151
6679.42 4284
6680.19 4307
6680.96 4228
6681.74 4314
6682.51 4546
6683.28 4614
6684.05 4770
6684.82 4841
6685.59 4965
6686.37 5050
6687.14 4942
6687.91 4868
6688.68 4875
6689.45 4744
6690.22 4554
6691.00 4414
6691.77 4265
6692.54 4180
6693.31 4059
6694.08 3899
6694.86 3987
6695.63 3934
6696.40 3885
6697.17 3842
6697.95 3795
6698.72 3737
6699.49 3734
6700.26 3773
6701.04 3829
6701.81 3831
6702.58 3722
6703.35 3755
6704.13 3712
6704.90 3660
6705.67 3771
6706.44 3762
6707.22 3757
6707.99 3718
6708.76 3664
6709.54 3718
6710.31 3659
6711.08 3679
6711.86 3678
6712.63 3683
6713.40 3603
6714.17 3470
6714.95 3497
6715.72 3526
6716.50 3446
6717.27 3506
6718.04 3531
6718.82 3524
6719.59 3375
6720.36 3411
6721.14 3431
6721.91 3450
6722.68 3507
6723.46 3491
6724.23 3507
6725.01 3412
6725.78 3464
6726.55 3475
6727.33 3496
6728.10 3465
6728.88 3488
6729.65 3453
6730.42 3535
6731.20 3541
6731.97 3448
6732.75 3487
6733.52 3550
6734.30 3639
6735.07 3552
6735.84 3553
6736.62 3691
6737.39 3746
6738.17 3613
6738.94 3552
6739.72 3661
6740.49 3663
6741.27 3638
6742.04 3680
6742.82 3738
6743.59 3677
6744.37 3669
6745.14 3629
6745.92 3738
6746.69 3745
6747.47 3748
6748.24 3858
6749.02 3853
6749.79 4045
6750.57 4101
6751.34 4306
6752.12 4437
6752.90 4539
6753.67 4751
6754.45 4634
6755.22 4720
6756.00 4452
6756.77 4292
6757.55 4236
6758.33 3914
6759.10 3812
6759.88 3770
6760.65 3686
6761.43 3665
6762.20 3605
6762.98 3631
6763.76 3512
6764.53 3508
6765.31 3580
6766.09 3594
6766.86 3584
6767.64 3603
6768.41 3585
6769.19 3597
6769.97 3528
6770.74 3511
6771.52 3384
6772.30 3467
6773.07 3365
6773.85 3479
6774.63 3608
6775.40 3558
6776.18 3446
6776.96 3412
6777.74 3500
6778.51 3567
6779.29 3615
6780.07 3690
6780.84 3714
6781.62 3648
6782.40 3510
6783.17 3566
6783.95 3510
6784.73 3472
6785.51 3431
6786.28 3356
6787.06 3368
6787.84 3347
6788.62 3310
6789.39 3298
6790.17 3169
6790.95 3243
6791.73 3154
6792.51 3161
6793.28 3219
6794.06 3151
6794.84 3216
6795.62 3288
6796.39 3167
6797.17 3216
6797.95 3269
6798.73 3258
6799.51 3302
6800.29 3284
6801.06 3219
6801.84 3234
6802.62 3244
6803.40 3314
6804.18 3383
6804.96 3434
6805.73 3374
6806.51 3453
6807.29 3393
6808.07 3359
6808.85 3317
6809.63 3247
6810.41 3223
6811.18 3186
6811.96 3160
6812.74 3151
6813.52 3212
6814.30 3187
6815.08 3202
6815.86 3260
6816.64 3244
6817.42 3205
6818.20 3333
6818.98 3198
6819.76 3233
6820.53 3183
6821.31 3164
6822.09 3257
6822.87 3252
6823.65 3238
6824.43 3261
6825.21 3325
6825.99 3278
6826.77 3245
6827.55 3328
6828.33 3303
6829.11 3279
6829.89 3265
6830.67 3343
6831.45 3222
6832.23 3205
6833.01 3109
6833.79 3236
6834.57 3265
6835.35 3214
6836.13 3190
6836.91 3217
6837.69 3203
6838.47 3187
6839.25 3154
6840.03 3178
6840.81 3161
6841.59 3168
6842.37 3143
6843.16 3155
6843.94 3079
6844.72 3138
6845.50 3207
6846.28 3275
6847.06 3550
6847.84 3844
6848.62 4304
6849.40 4728
6850.18 5115
6850.96 5406
6851.75 5693
6852.53 5846
6853.31 5668
6854.09 5420
6854.87 5095
6855.65 4770
6856.43 4387
6857.22 4158
6858.00 3984
6858.78 3845
6859.56 3754
6860.34 3570
6861.12 3436
6861.90 3506
6862.69 3576
6863.47 3596
6864.25 3656
6865.03 3735
6865.81 3755
6866.60 3788
6867.38 3844
6868.16 3887
6868.94 3881
6869.72 3894
6870.51 3842
6871.29 3621
6872.07 3603
6872.85 3610
6873.64 3696
6874.42 3428
6875.20 3474
6875.98 3570
6876.77 3642
6877.55 3612
6878.33 3694
6879.11 3777
6879.90 3889
6880.68 3929
6881.46 4000
6882.25 4059
6883.03 4081
6883.81 4035
6884.59 4307
6885.38 4478
6886.16 4834
6886.94 5358
6887.73 5765
6888.51 6211
6889.29 6332
6890.08 6323
6890.86 6057
6891.64 5619
6892.43 5287
6893.21 4936
6893.99 4642
6894.78 4549
6895.56 4343
6896.35 4337
6897.13 4342
6897.91 4244
6898.70 4331
6899.48 4260
6900.26 4234
6901.05 4304
6901.83 4311
6902.62 4363
6903.40 4293
6904.18 4197
6904.97 4244
6905.75 4299
6906.54 4178
6907.32 4134
6908.11 4126
6908.89 4058
6909.67 3978
6910.46 3847
6911.24 3810
6912.03 3924
6912.81 3863
6913.60 3742
6914.38 3671
6915.17 3709
6915.95 3865
6916.74 3766
6917.52 3786
6918.31 3802
6919.09 3776
6919.88 3773
6920.66 3821
6921.45 3837
6922.23 3830
6923.02 3928
6923.80 3900
6924.59 3830
6925.37 3792
6926.16 3989
6926.94 4029
6927.73 3978
6928.51 3980
6929.30 3859
6930.09 3877
6930.87 4024
6931.66 4040
6932.44 4091
6933.23 4143
6934.01 4238
6934.80 4213
6935.59 4311
6936.37 4389
6937.16 4329
6937.94 4397
6938.73 4486
6939.52 4451
6940.30 4523
6941.09 4571
6941.88 4682
6942.66 4809
6943.45 4834
6944.23 4965
6945.02 4872
6945.81 4887
6946.59 4930
6947.38 4964
6948.17 4872
6948.95 5041
6949.74 5052
6950.53 5089
6951.31 5023
6952.10 5065
6952.89 5165
6953.67 5243
6954.46 5280
6955.25 5340
6956.04 5385
6956.82 5547
6957.61 5535
6958.40 5539
6959.18 5557
6959.97 5487
6960.76 5553
6961.55 5410
6962.33 5457
6963.12 5604
6963.91 5564
6964.70 5617
6965.48 5670
6966.27 5738
6967.06 5817
6967.85 5999
6968.63 6076
6969.42 6127
6970.21 6190
6971.00 6137
6971.79 6193
6972.57 6217
6973.36 6357
6974.15 6525
6974.94 6459
6975.73 6492
6976.52 6598
6977.30 6752
6978.09 6927
6978.88 7345
6979.67 7581
6980.46 8025
6981.25 8646
6982.03 9395
6982.82 10546
6983.61 11774
6984.40 13032
6985.19 14201
6985.98 14895
6986.77 15150
6987.55 15074
6988.34 14467
6989.13 13332
6989.92 12251
6990.71 11288
6991.50 10392
6992.29 9524
6993.08 9031
6993.87 8664
6994.66 8676
6995.45 8790
6996.24 9307
6997.02 10185
6997.81 11232
6998.60 12623
6999.39 13627
7000.18 14184
7000.97 14438
7001.76 14202
7002.55 13652
7003.34 12814
7004.13 11659
7004.92 10452
7005.71 9233
7006.50 8305
7007.29 7586
7008.08 7017
7008.87 6581
7009.66 6232
7010.45 6121
7011.24 6126
7012.03 6216
7012.82 6119
7013.61 6146
7014.40 6116
7015.19 6044
7015.98 5876
7016.77 5655
7017.56 5577
7018.35 5267
7019.15 5183
7019.94 5119
7020.73 4892
7021.52 4795
7022.31 4894
7023.10 5010
7023.89 5040
7024.68 5113
7025.47 5160
7026.26 5165
7027.05 5119
7027.85 5077
7028.64 5066
7029.43 5056
7030.22 4883
7031.01 4802
7031.80 4762
7032.59 4709
7033.38 4704
7034.18 4688
7034.97 4622
7035.76 4597
7036.55 4817
7037.34 4969
7038.13 4879
7038.93 4876
7039.72 4940
7040.51 5032
7041.30 4960
7042.09 4935
7042.89 5064
7043.68 4990
7044.47 4927
7045.26 4839
7046.05 4828
7046.85 4893
7047.64 4832
7048.43 5063
7049.22 5119
7050.01 5243
7050.81 5518
7051.60 5665
7052.39 5706
7053.18 5583
7053.98 5425
7054.77 5180
7055.56 5039
7056.36 4741
7057.15 4755
7057.94 4591
7058.73 4563
7059.53 4407
7060.32 4362
7061.11 4395
7061.91 4369
7062.70 4392
7063.49 4387
7064.29 4369
7065.08 4316
7065.87 4344
7066.66 4379
7067.46 4328
7068.25 4228
7069.04 4356
7069.84 4344
7070.63 4307
7071.43 4264
7072.22 4325
7073.01 4250
7073.81 4170
7074.60 4060
7075.39 4094
7076.19 4036
7076.98 4093
7077.78 4013
7078.57 4072
7079.36 4062
7080.16 4077
7080.95 4085
7081.75 4112
7082.54 4168
7083.33 4285
7084.13 4209
7084.92 4453
7085.72 4471
7086.51 4675
7087.31 4824
7088.10 4942
7088.90 4961
7089.69 4991
7090.48 4855
7091.28 4582
7092.07 4468
7092.87 4282
7093.66 4020
7094.46 3899
7095.25 3787
7096.05 3646
7096.84 3566
7097.64 3466
7098.43 3366
7099.23 3334
7100.02 3315
7100.82 3254
7101.61 3197
7102.41 3250
7103.20 3212
7104.00 3042
7104.80 3073
7105.59 3063
7106.39 3060
7107.18 3135
7107.98 3054
7108.77 3022
7109.57 3027
7110.36 2897
7111.16 2912
7111.96 2931
7112.75 2890
7113.55 2910
7114.34 2898
7115.14 2988
7115.94 2933
7116.73 2973
7117.53 2941
7118.32 2997
7119.12 2956
7119.92 2865
7120.71 2868
7121.51 2889
7122.31 2973
7123.10 3038
7123.90 2934
7124.70 2848
7125.49 2947
7126.29 2972
7127.09 2952
7127.88 2955
7128.68 2978
7129.48 3011
7130.27 3003
7131.07 3009
7131.87 2949
7132.66 2933
7133.46 2928
7134.26 2933
7135.06 2841
7135.85 2832
7136.65 2884
7137.45 2914
7138.24 2865
7139.04 2889
7139.84 2935
7140.64 2963
7141.43 2908
7142.23 2822
7143.03 2883
7143.83 2929
7144.62 2937
7145.42 2907
7146.22 2904
7147.02 2797
7147.82 2853
7148.61 2799
7149.41 2801
7150.21 2775
7151.01 2731
7151.81 2791
7152.60 2779
7153.40 2769
7154.20 2775
7155.00 2793
7155.80 2723
7156.59 2731
7157.39 2667
7158.19 2696
7158.99 2708
7159.79 2687
7160.59 2706
7161.39 2664
7162.18 2632
7162.98 2660
7163.78 2642
7164.58 2540
7165.38 2598
7166.18 2579
7166.98 2598
7167.78 2576
7168.57 2559
7169.37 2630
7170.17 2588
7170.97 2569
7171.77 2642
7172.57 2633
7173.37 2636
7174.17 2557
7174.97 2560
7175.77 2490
7176.57 2466
7177.37 2528
7178.17 2539
7178.97 2666
7179.77 2699
7180.56 2696
7181.36 2765
7182.16 2764
7182.96 2772
7183.76 2884
7184.56 2886
7185.36 2918
7186.16 2850
7186.96 2870
7187.76 2755
7188.56 2708
7189.36 2638
7190.16 2662
7190.96 2588
7191.76 2600
7192.57 2483
7193.37 2525
7194.17 2490
7194.97 2440
7195.77 2514
7196.57 2546
7197.37 2552
7198.17 2499
7198.97 2502
7199.77 2519
7200.57 2494
7201.37 2432
7202.17 2537
7202.97 2495
7203.77 2489
7204.58 2500
7205.38 2471
7206.18 2594
7206.98 2552
7207.78 2456
7208.58 2517
7209.38 2477
7210.18 2481
7210.99 2456
7211.79 2540
7212.59 2526
7213.39 2449
7214.19 2565
7214.99 2561
7215.79 2517
7216.60 2526
7217.40 2570
7218.20 2644
7219.00 2587
7219.80 2591
7220.60 2693
7221.41 2691
7222.21 2655
7223.01 2727
7223.81 2709
7224.62 2670
7225.42 2652
7226.22 2666
7227.02 2646
7227.82 2649
7228.63 2693
7229.43 2679
7230.23 2668
7231.03 2653
7231.84 2674
7232.64 2625
7233.44 2687
7234.24 2703
7235.05 2775
7235.85 2741
7236.65 2693
7237.45 2801
7238.26 2858
7239.06 2906
7239.86 2843
7240.67 2908
7241.47 2911
7242.27 2996
7243.08 2956
7243.88 2932
7244.68 2942
7245.49 3007
7246.29 2939
7247.09 2966
7247.90 2905
7248.70 2956
7249.50 2888
7250.31 2917
7251.11 2977
7251.91 3002
7252.72 2969
7253.52 3101
7254.32 3084
7255.13 3095
7255.93 3149
7256.74 3094
7257.54 3155
7258.34 3106
7259.15 3159
7259.95 3170
7260.76 3183
7261.56 3236
7262.36 3260
7263.17 3291
7263.97 3296
7264.78 3370
7265.58 3303
7266.39 3371
7267.19 3496
7268.00 3644
7268.80 3622
7269.60 3612
7270.41 3605
7271.21 3652
7272.02 3571
7272.82 3740
7273.63 3721
7274.43 3805
7275.24 3828
7276.04 3869
7276.85 3920
7277.65 3960
7278.46 4008
7279.26 4259
7280.07 4579
7280.87 4906
7281.68 5346
7282.48 5918
7283.29 6544
7284.09 7204
7284.90 7567
7285.71 7700
7286.51 7707
7287.32 7450
7288.12 7096
7288.93 6529
7289.73 5861
7290.54 5466
7291.35 5177
7292.15 4915
7292.96 4709
7293.76 4626
7294.57 4554
7295.38 4426
7296.18 4335
7296.99 4399
7297.79 4350
7298.60 4383
7299.41 4270
7300.21 4366
7301.02 4471
7301.82 4525
7302.63 4506
7303.44 4519
7304.24 4677
7305.05 4736
7305.86 4911
7306.66 4929
7307.47 5067
7308.28 5343
7309.08 5761
7309.89 6031
7310.70 6022
7311.50 6185
7312.31 6296
7313.12 6336
7313.93 6108
7314.73 5979
7315.54 5931
7316.35 6123
7317.15 6270
7317.96 6664
7318.77 7232
7319.58 7771
7320.38 8240
7321.19 8617
7322.00 8803
7322.81 8748
7323.61 8451
7324.42 7906
7325.23 7295
7326.04 6796
7326.84 6335
7327.65 5854
7328.46 5552
7329.27 5133
7330.08 4820
7330.88 4689
7331.69 4641
7332.50 4480
7333.31 4382
7334.12 4291
7334.92 4354
7335.73 4349
7336.54 4419
7337.35 4445
7338.16 4416
7338.97 4395
7339.78 4459
7340.58 4364
7341.39 4289
7342.20 4267
7343.01 4179
7343.82 4269
7344.63 4312
7345.44 4320
7346.24 4286
7347.05 4345
7347.86 4391
7348.67 4460
7349.48 4358
7350.29 4366
7351.10 4134
7351.91 4129
7352.72 4116
7353.53 3973
7354.34 4003
7355.14 4029
7355.95 4093
7356.76 3978
7357.57 4021
7358.38 4113
7359.19 4247
7360.00 4174
7360.81 4242
7361.62 4195
7362.43 4282
7363.24 4294
7364.05 4379
7364.86 4456
7365.67 4451
7366.48 4362
7367.29 4315
7368.10 4287
7368.91 4269
7369.72 4292
7370.53 4300
7371.34 4235
7372.15 4299
7372.96 4413
7373.77 4343
7374.58 4379
7375.39 4382
7376.20 4461
7377.01 4613
7377.82 4864
7378.63 5106
7379.44 5300
7380.26 5622
7381.07 5897
7381.88 6226
7382.69 6117
7383.50 6000
7384.31 5873
7385.12 5656
7385.93 5429
7386.74 5129
7387.55 4804
7388.36 4676
7389.18 4525
7389.99 4306
7390.80 4175
7391.61 4094
7392.42 4016
7393.23 4054
7394.04 3955
7394.86 4012
7395.67 4017
7396.48 4116
7397.29 4241
7398.10 4415
7398.91 4601
7399.73 4918
7400.54 5043
7401.35 5166
7402.16 5208
7402.97 5208
7403.79 5167
7404.60 4945
7405.41 4670
7406.22 4692
7407.03 4632
7407.85 4559
7408.66 4501
7409.47 4422
7410.28 4227
7411.10 4067
7411.91 4006
7412.72 3868
7413.53 3741
7414.35 3592
7415.16 3490
7415.97 3377
7416.78 3427
7417.60 3318
7418.41 3251
7419.22 3281
7420.03 3204
7420.85 3286
7421.66 3110
7422.47 3069
7423.29 3106
7424.10 3157
7424.91 3097
7425.73 3060
7426.54 3061
7427.35 3073
7428.17 3035
7428.98 2934
7429.79 3049
7430.61 3067
7431.42 2975
7432.23 2998
7433.05 2867
7433.86 2873
7434.67 2883
7435.49 2891
7436.30 2958
7437.12 3002
7437.93 2976
7438.74 2976
7439.56 2935
7440.37 2947
7441.18 2955
7442.00 3024
7442.81 3043
7443.63 3048
7444.44 2991
7445.26 2933
7446.07 2979
7446.88 2977
7447.70 2894
7448.51 2808
7449.33 2768
7450.14 2870
7450.96 2816
7451.77 2767
7452.59 2773
7453.40 2743
7454.22 2786
7455.03 2857
7455.85 2846
7456.66 2815
7457.47 2768
7458.29 2757
7459.10 2813
7459.92 2856
7460.74 2787
7461.55 2753
7462.37 2770
7463.18 2793
7464.00 2787
7464.81 2830
7465.63 2840
7466.44 2915
7467.26 2819
7468.07 2751
7468.89 2827
7469.70 2850
7470.52 2899
7471.34 2820
7472.15 2870
7472.97 2749
7473.78 2782
7474.60 2775
7475.41 2724
7476.23 2726
7477.05 2652
7477.86 2636
7478.68 2654
7479.49 2693
7480.31 2646
7481.13 2573
7481.94 2579
7482.76 2613
7483.58 2557
7484.39 2598
7485.21 2540
7486.03 2549
7486.84 2461
7487.66 2424
7488.48 2435
7489.29 2484
7490.11 2523
7490.93 2456
7491.74 2396
7492.56 2380
7493.38 2347
7494.19 2372
7495.01 2394
7495.83 2386
7496.64 2383
7497.46 2407
7498.28 2401
7499.10 2430
7499.91 2392
7500.73 2370
7501.55 2315
7502.36 2358
7503.18 2365
7504.00 2347
7504.82 2276
7505.63 2307
7506.45 2282
7507.27 2279
7508.09 2319
7508.90 2296
7509.72 2292
7510.54 2266
7511.36 2323
7512.18 2318
7512.99 2311
7513.81 2308
7514.63 2306
7515.45 2316
7516.27 2209
7517.08 2275
7517.90 2292
7518.72 2271
7519.54 2272
7520.36 2220
7521.18 2282
7521.99 2274
7522.81 2297
7523.63 2258
7524.45 2302
7525.27 2267
7526.09 2277
7526.91 2346
7527.72 2286
7528.54 2266
7529.36 2325
7530.18 2292
7531.00 2341
7531.82 2372
7532.64 2375
7533.46 2405
7534.28 2368
7535.10 2371
7535.91 2415
7536.73 2409
7537.55 2441
7538.37 2455
7539.19 2429
7540.01 2421
7540.83 2360
7541.65 2456
7542.47 2496
7543.29 2545
7544.11 2429
7544.93 2484
7545.75 2512
7546.57 2521
7547.39 2509
7548.21 2450
7549.03 2495
7549.85 2471
7550.67 2522
7551.49 2573
7552.31 2547
7553.13 2479
7553.95 2489
7554.77 2479
7555.59 2487
7556.41 2511
7557.23 2540
7558.05 2653
7558.87 2592
7559.69 2581
7560.51 2679
7561.33 2565
7562.15 2656
7562.97 2654
7563.79 2589
7564.61 2672
7565.44 2709
7566.26 2624
7567.08 2609
7567.90 2692
7568.72 2715
7569.54 2605
7570.36 2643
7571.18 2638
7572.00 2651
7572.82 2675
7573.65 2636
7574.47 2603
7575.29 2606
7576.11 2659
7576.93 2603
7577.75 2635
7578.57 2617
7579.40 2557
7580.22 2641
7581.04 2648
7581.86 2698
7582.68 2817
7583.50 2804
7584.33 2869
7585.15 2906
7585.97 2909
7586.79 2972
7587.61 3047
7588.44 3010
7589.26 2950
7590.08 3103
7590.90 3044
7591.72 3029
7592.55 3050
7593.37 3015
7594.19 2998
7595.01 2992
7595.84 2977
7596.66 2966
7597.48 2980
7598.30 3035
7599.13 3101
7599.95 3217
7600.77 3255
7601.59 3328
7602.42 3446
7603.24 3574
7604.06 3690
7604.89 3761
7605.71 3821
7606.53 3952
7607.36 3992
7608.18 3774
7609.00 3804
7609.82 3689
7610.65 3544
7611.47 3421
7612.29 3393
7613.12 3462
7613.94 3442
7614.77 3528
7615.59 3502
7616.41 3546
7617.24 3624
7618.06 3651
7618.88 3766
7619.71 3840
7620.53 3773
7621.35 3675
7622.18 3686
7623.00 3640
7623.83 3496
7624.65 3490
7625.47 3447
7626.30 3450
7627.12 3496
7627.95 3598
7628.77 3758
7629.60 3929
7630.42 4203
7631.24 4332
7632.07 4432
7632.89 4477
7633.72 4417
7634.54 4393
7635.37 4182
7636.19 4048
7637.02 3804
7637.84 3743
7638.67 3408
7639.49 3276
7640.31 3158
7641.14 2877
7641.96 2818
7642.79 2729
7643.61 2673
7644.44 2667
7645.26 2672
7646.09 2662
7646.92 2687
7647.74 2628
7648.57 2622
7649.39 2599
7650.22 2595
7651.04 2544
7651.87 2539
7652.69 2420
7653.52 2474
7654.34 2464
7655.17 2433
7656.00 2383
7656.82 2357
7657.65 2351
7658.47 2390
7659.30 2384
7660.12 2334
7660.95 2294
7661.78 2413
7662.60 2418
7663.43 2398
7664.25 2436
7665.08 2394
7665.91 2405
7666.73 2424
7667.56 2464
7668.39 2460
7669.21 2457
7670.04 2504
7670.87 2531
7671.69 2406
7672.52 2426
7673.35 2410
7674.17 2421
7675.00 2424
7675.83 2361
7676.65 2373
7677.48 2396
7678.31 2301
7679.13 2316
7679.96 2364
7680.79 2321
7681.61 2323
7682.44 2307
7683.27 2362
7684.10 2356
7684.92 2362
7685.75 2432
7686.58 2443
7687.40 2409
7688.23 2457
7689.06 2504
7689.89 2507
7690.71 2394
7691.54 2386
7692.37 2424
7693.20 2459
7694.03 2417
7694.85 2392
7695.68 2465
7696.51 2529
7697.34 2605
7698.16 2580
7698.99 2570
7699.82 2650
7700.65 2745
7701.48 2699
7702.31 2599
7703.13 2567
7703.96 2498
7704.79 2524
7705.62 2496
7706.45 2411
7707.28 2413
7708.10 2378
7708.93 2354
7709.76 2388
7710.59 2323
7711.42 2378
7712.25 2294
7713.08 2293
7713.90 2335
7714.73 2284
7715.56 2302
7716.39 2271
7717.22 2334
7718.05 2328
7718.88 2310
7719.71 2253
7720.54 2199
7721.37 2188
7722.20 2216
7723.02 2203
7723.85 2179
7724.68 2189
7725.51 2201
7726.34 2275
7727.17 2147
7728.00 2192
7728.83 2231
7729.66 2219
7730.49 2222
7731.32 2234
7732.15 2206
7732.98 2233
7733.81 2101
7734.64 2233
7735.47 2200
7736.30 2170
7737.13 2146
7737.96 2169
7738.79 2107
7739.62 2178
7740.45 2141
7741.28 2236
7742.11 2224
7742.94 2243
7743.77 2358
7744.60 2515
7745.43 2550
7746.26 2629
7747.09 2841
7747.92 3067
7748.75 3020
7749.59 3098
7750.42 2980
7751.25 2876
7752.08 2723
7752.91 2640
7753.74 2590
7754.57 2493
7755.40 2423
7756.23 2455
7757.06 2430
7757.90 2403
7758.73 2370
7759.56 2361
7760.39 2415
7761.22 2343
7762.05 2251
7762.88 2263
7763.71 2261
7764.55 2227
7765.38 2183
7766.21 2141
7767.04 2103
7767.87 2079
7768.70 2117
7769.54 2160
7770.37 2121
7771.20 2068
7772.03 2048
7772.86 1998
7773.70 1994
7774.53 2032
7775.36 2085
7776.19 2091
7777.02 2071
7777.86 2127
7778.69 2121
7779.52 2120
7780.35 2113
7781.19 2210
7782.02 2132
7782.85 2112
7783.68 2128
7784.52 2182
7785.35 2150
7786.18 2161
7787.01 2236
7787.85 2262
7788.68 2222
7789.51 2213
7790.35 2225
7791.18 2210
7792.01 2127
7792.84 2143
7793.68 2262
7794.51 2214
7795.34 2166
7796.18 2205
7797.01 2256
7797.84 2242
7798.68 2170
7799.51 2245
7800.34 2332
7801.18 2288
7802.01 2298
7802.84 2328
7803.68 2282
7804.51 2364
7805.35 2281
7806.18 2418
7807.01 2432
7807.85 2464
7808.68 2375
7809.51 2364
7810.35 2434
7811.18 2555
7812.02 2634
7812.85 2581
7813.68 2621
7814.52 2671
7815.35 2686
7816.19 2774
7817.02 2766
7817.86 2750
7818.69 2738
7819.52 2750
7820.36 2663
7821.19 2635
7822.03 2599
7822.86 2639
7823.70 2689
7824.53 2631
7825.37 2586
7826.20 2627
7827.04 2684
7827.87 2691
7828.71 2700
7829.54 2730
7830.38 2663
7831.21 2664
7832.05 2694
7832.88 2705
7833.72 2661
7834.55 2718
7835.39 2724
7836.22 2756
7837.06 2748
7837.89 2784
7838.73 2702
7839.57 2602
7840.40 2545
7841.24 2577
7842.07 2576
7842.91 2579
7843.74 2569
7844.58 2525
7845.42 2480
7846.25 2488
7847.09 2509
7847.92 2452
7848.76 2468
7849.60 2504
7850.43 2525
7851.27 2494
7852.10 2500
7852.94 2433
7853.78 2504
7854.61 2516
7855.45 2538
7856.29 2512
7857.12 2575
7857.96 2735
7858.79 2773
7859.63 2811
7860.47 2870
7861.30 2954
7862.14 2820
7862.98 2773
7863.81 2716
7864.65 2676
7865.49 2647
7866.33 2626
7867.16 2588
7868.00 2534
7868.84 2564
7869.67 2493
7870.51 2479
7871.35 2546
7872.19 2550
7873.02 2531
7873.86 2577
7874.70 2614
7875.54 2725
7876.37 2796
7877.21 2831
7878.05 2991
7878.89 2950
7879.72 2945
7880.56 2889
7881.40 2907
7882.24 2902
7883.07 2814
7883.91 2779
7884.75 2713
7885.59 2617
7886.43 2711
7887.26 2651
7888.10 2578
7888.94 2622
7889.78 2685
7890.62 2742
7891.45 2811
7892.29 2864
7893.13 2833
7893.97 2737
7894.81 2799
7895.65 2838
7896.49 2804
7897.32 2650
7898.16 2587
7899.00 2695
7899.84 2636
7900.68 2626
7901.52 2623
7902.36 2650
7903.20 2563
7904.03 2521
7904.87 2484
7905.71 2472
7906.55 2472
7907.39 2423
7908.23 2452
7909.07 2424
7909.91 2386
7910.75 2396
7911.59 2425
7912.43 2435
7913.27 2488
7914.11 2471
7914.94 2632
7915.78 2660
7916.62 2683
7917.46 2690
7918.30 2756
7919.14 2709
7919.98 2639
7920.82 2621
7921.66 2578
7922.50 2533
7923.34 2487
7924.18 2456
7925.02 2352
7925.86 2308
7926.70 2293
7927.54 2228
7928.38 2224
7929.22 2219
7930.06 2217
7930.90 2224
7931.74 2204
7932.59 2228
7933.43 2278
7934.27 2241
7935.11 2227
7935.95 2223
7936.79 2181
7937.63 2198
7938.47 2314
7939.31 2255
7940.15 2166
7940.99 2196
7941.83 2248
7942.67 2308
7943.52 2283
7944.36 2239
7945.20 2309
7946.04 2279
7946.88 2309
7947.72 2401
7948.56 2333
7949.40 2345
7950.25 2363
7951.09 2399
7951.93 2335
7952.77 2369
7953.61 2437
7954.45 2521
7955.29 2539
7956.14 2503
7956.98 2512
7957.82 2549
7958.66 2562
7959.50 2505
7960.35 2465
7961.19 2495
7962.03 2447
7962.87 2453
7963.71 2606
7964.56 2525
7965.40 2526
7966.24 2564
7967.08 2734
7967.93 2815
7968.77 2884
7969.61 2917
7970.45 2833
7971.29 2718
7972.14 2612
7972.98 2571
7973.82 2501
7974.67 2465
7975.51 2361
7976.35 2271
7977.19 2221
7978.04 2220
7978.88 2232
7979.72 2156
7980.57 2221
7981.41 2140
7982.25 2196
7983.09 2213
7983.94 2166
7984.78 2151
7985.62 2125
7986.47 2183
7987.31 2172
7988.15 2193
7989.00 2175
7989.84 2147
7990.68 2101
7991.53 2034
7992.37 2022
7993.22 2027
7994.06 2030
7994.90 1956
7995.75 1914
7996.59 1949
7997.43 1983
7998.28 1920
7999.12 1957
7999.97 1953
8000.81 1923
8001.65 1927
8002.50 1877
8003.34 1928
8004.19 1926
8005.03 1916
8005.88 1964
8006.72 1945
8007.57 1862
8008.41 1799
8009.25 1824
8010.10 1803
8010.94 1830
8011.79 1845
8012.63 1811
8013.48 1820
8014.32 1804
8015.17 1801
8016.01 1805
8016.86 1806
8017.70 1808
8018.55 1789
8019.39 1745
8020.24 1788
8021.08 1754
8021.93 1742
8022.77 1788
8023.62 1807
8024.46 1750
8025.31 1788
8026.15 1780
8027.00 1757
8027.84 1775
8028.69 1772
8029.54 1757
8030.38 1736
8031.23 1750
8032.07 1727
8032.92 1721
8033.76 1749
8034.61 1729
8035.46 1694
8036.30 1761
8037.15 1846
8037.99 1769
8038.84 1763
8039.69 1743
8040.53 1799
8041.38 1770
8042.22 1719
8043.07 1746
8043.92 1768
8044.76 1741
8045.61 1754
8046.46 1776
8047.30 1760
8048.15 1693
8049.00 1631
8049.84 1726
8050.69 1734
8051.54 1725
8052.38 1674
8053.23 1705
8054.08 1712
8054.92 1693
8055.77 1659
8056.62 1636
8057.46 1668
8058.31 1761
8059.16 1675
8060.01 1672
8060.85 1688
8061.70 1746
8062.55 1684
8063.40 1709
8064.24 1597
8065.09 1657
8065.94 1712
8066.79 1677
8067.63 1713
8068.48 1666
8069.33 1656
8070.18 1696
8071.02 1671
8071.87 1654
8072.72 1634
8073.57 1671
8074.42 1641
8075.26 1637
8076.11 1581
8076.96 1629
8077.81 1575
8078.66 1610
8079.50 1658
8080.35 1619
8081.20 1591
8082.05 1590
8082.90 1652
8083.75 1673
8084.59 1649
8085.44 1563
8086.29 1626
8087.14 1664
8087.99 1669
8088.84 1643
8089.69 1666
8090.53 1710
8091.38 1661
8092.23 1608
8093.08 1619
8093.93 1653
8094.78 1670
8095.63 1660
8096.48 1660
8097.33 1692
8098.18 1613
8099.02 1633
8099.87 1626
8100.72 1630
8101.57 1652
8102.42 1697
8103.27 1674
8104.12 1641
8104.97 1710
8105.82 1639
8106.67 1633
8107.52 1616
8108.37 1651
8109.22 1625
8110.07 1627
8110.92 1580
8111.77 1577
8112.62 1598
8113.47 1608
8114.32 1669
8115.17 1667
8116.02 1679
8116.87 1656
8117.72 1676
8118.57 1642
8119.42 1781
8120.27 1724
8121.12 1699
8121.97 1715
8122.82 1731
8123.67 1703
8124.52 1757
8125.37 1801
8126.22 1741
8127.07 1684
8127.93 1669
8128.78 1794
8129.63 1761
8130.48 1776
8131.33 1718
8132.18 1685
8133.03 1682
8133.88 1673
8134.73 1763
8135.58 1741
8136.44 1744
8137.29 1807
8138.14 1767
8138.99 1729
8139.84 1745
8140.69 1739
8141.54 1773
8142.39 1776
8143.25 1811
8144.10 1811
8144.95 1874
8145.80 1783
8146.65 1813
8147.50 1838
8148.36 1798
8149.21 1844
8150.06 1861
8150.91 1937
8151.76 1880
8152.62 1958
8153.47 1963
8154.32 2024
8155.17 2019
8156.02 2092
8156.88 2164
8157.73 2125
8158.58 2032
8159.43 2013
8160.29 1982
8161.14 1914
8161.99 1871
8162.84 1855
8163.70 1821
8164.55 1819
8165.40 1746
8166.25 1733
8167.11 1767
8167.96 1766
8168.81 1783
8169.67 1782
8170.52 1681
8171.37 1698
8172.23 1712
8173.08 1709
8173.93 1664
8174.78 1684
8175.64 1683
8176.49 1648
8177.34 1655
8178.20 1627
8179.05 1653
8179.90 1654
8180.76 1589
8181.61 1626
8182.47 1639
8183.32 1570
8184.17 1586
8185.03 1615
8185.88 1634
8186.73 1561
8187.59 1610
8188.44 1598
8189.30 1614
8190.15 1612
8191.00 1567
8191.86 1537
8192.71 1512
8193.57 1565
8194.42 1623
8195.27 1608
8196.13 1617
8196.98 1592
8197.84 1633
8198.69 1618
8199.55 1561
8200.40 1600
8201.26 1623
8202.11 1665
8202.96 1596
8203.82 1549
8204.67 1582
8205.53 1585
8206.38 1588
8207.24 1617
8208.09 1651
8208.95 1582
8209.80 1558
8210.66 1599
8211.51 1560
8212.37 1562
8213.22 1592
8214.08 1629
8214.93 1567
8215.79 1618
8216.65 1633
8217.50 1619
8218.36 1624
8219.21 1621
8220.07 1567
8220.92 1639
8221.78 1662
8222.63 1684
8223.49 1668
8224.35 1624
8225.20 1710
8226.06 1770
8226.91 1699
8227.77 1690
8228.63 1684
8229.48 1652
8230.34 1654
8231.19 1602
8232.05 1605
8232.91 1658
8233.76 1622
8234.62 1570
8235.47 1561
8236.33 1584
8237.19 1564
8238.04 1612
8238.90 1641
8239.76 1545
8240.61 1591
8241.47 1623
8242.33 1565
8243.18 1580
8244.04 1602
8244.90 1544
8245.75 1545
8246.61 1611
8247.47 1554
8248.33 1582
8249.18 1633
8250.04 1604
8250.90 1598
8251.75 1579
8252.61 1570
8253.47 1570
8254.33 1634
8255.18 1644
8256.04 1605
8256.90 1553
8257.76 1604
8258.61 1642
8259.47 1606
8260.33 1615
8261.19 1635
8262.04 1566
8262.90 1553
8263.76 1558
8264.62 1619
8265.48 1592
8266.33 1595
8267.19 1621
8268.05 1571
8268.91 1569
8269.77 1612
8270.62 1603
8271.48 1577
8272.34 1569
8273.20 1651
8274.06 1673
8274.92 1636
8275.77 1600
8276.63 1584
8277.49 1616
8278.35 1579
8279.21 1591
8280.07 1642
8280.93 1597
8281.78 1624
8282.64 1635
8283.50 1629
8284.36 1636
8285.22 1639
8286.08 1639
8286.94 1659
8287.80 1693
8288.66 1659
8289.51 1744
8290.37 1719
8291.23 1727
8292.09 1753
8292.95 1752
8293.81 1804
8294.67 1824
8295.53 1766
8296.39 1738
8297.25 1777
8298.11 1743
8298.97 1718
8299.83 1719
8300.69 1745
8301.55 1672
8302.41 1710
8303.27 1733
8304.13 1714
8304.99 1706
8305.85 1710
8306.71 1677
8307.57 1705
8308.43 1721
8309.29 1683
8310.15 1677
8311.01 1688
8311.87 1683
8312.73 1711
8313.59 1754
8314.45 1649
8315.31 1623
8316.17 1694
8317.03 1728
8317.89 1721
8318.75 1656
8319.61 1719
8320.47 1696
8321.33 1642
8322.20 1730
8323.06 1683
8323.92 1704
8324.78 1702
8325.64 1665
8326.50 1644
8327.36 1652
8328.22 1689
8329.08 1721
8329.94 1656
8330.81 1616
8331.67 1657
8332.53 1656
8333.39 1644
8334.25 1653
8335.11 1681
8335.97 1680
8336.84 1721
8337.70 1655
8338.56 1699
8339.42 1699
8340.28 1692
8341.15 1694
8342.01 1677
8342.87 1677
8343.73 1680
8344.59 1751
8345.45 1733
8346.32 1697
8347.18 1680
8348.04 1760
8348.90 1781
8349.77 1759
8350.63 1768
8351.49 1743
8352.35 1758
8353.22 1756
8354.08 1688
8354.94 1747
8355.80 1741
8356.67 1768
8357.53 1744
8358.39 1789
8359.25 1782
8360.12 1777
8360.98 1765
8361.84 1771
8362.71 1813
8363.57 1801
8364.43 1830
8365.29 1769
8366.16 1777
8367.02 1810
8367.88 1802
8368.75 1873
8369.61 1839
8370.47 1867
8371.34 1831
8372.20 1862
8373.06 1915
8373.93 1911
8374.79 1938
8375.65 1891
8376.52 1947
8377.38 1895
8378.25 1932
8379.11 1894
8379.97 1869
8380.84 1931
8381.70 1990
8382.56 1958
8383.43 1995
8384.29 2018
8385.16 2016
8386.02 2014
8386.89 2019
8387.75 1997
8388.61 2041
8389.48 2040
8390.34 2041
8391.21 2027
8392.07 2063
8392.94 2092
8393.80 2067
8394.67 2081
8395.53 2124
8396.39 2167
8397.26 2126
8398.12 2136
8398.99 2157
8399.85 2124
8400.72 2150
8401.58 2225
8402.45 2178
8403.31 2283
8404.18 2234
8405.04 2207
8405.91 2241
8406.77 2266
8407.64 2316
8408.50 2301
8409.37 2395
8410.24 2386
8411.10 2330
8411.97 2444
8412.83 2460
8413.70 2471
8414.56 2457
8415.43 2482
8416.29 2545
8417.16 2461
8418.03 2546
8418.89 2593
8419.76 2639
8420.62 2643
8421.49 2711
8422.36 2726
8423.22 2788
8424.09 2805
8424.95 2863
8425.82 2855
8426.69 2940
8427.55 2992
8428.42 2971
8429.28 3027
8430.15 2954
8431.02 2924
8431.88 3043
8432.75 3090
8433.62 3114
8434.48 3174
8435.35 3177
8436.22 3270
8437.08 3342
8437.95 3497
8438.82 3486
8439.68 3574
8440.55 3637
8441.42 3777
8442.29 3849
8443.15 3940
8444.02 3931
8444.89 3997
8445.75 3927
8446.62 3958
8447.49 3910
8448.36 4046
8449.22 4134
8450.09 4192
8450.96 4379
8451.83 4630
8452.69 4776
8453.56 5019
8454.43 5541
8455.30 5747
8456.16 6026
8457.03 6204
8457.90 6247
8458.77 6091
8459.64 6001
8460.50 5912
8461.37 5658
8462.24 5402
8463.11 5328
8463.98 5289
8464.84 5381
8465.71 5696
8466.58 6128
8467.45 6751
8468.32 7448
8469.19 8077
8470.05 8527
8470.92 8924
8471.79 9007
8472.66 8781
8473.53 8365
8474.40 7724
8475.27 7249
8476.13 6397
8477.00 5873
8477.87 5431
8478.74 4851
8479.61 4504
8480.48 4025
8481.35 3752
8482.22 3568
8483.09 3400
8483.96 3408
8484.82 3279
8485.69 3191
8486.56 3152
8487.43 3071
8488.30 3065
8489.17 3008
8490.04 2996
8490.91 2918
8491.78 2964
8492.65 3007
8493.52 3019
8494.39 2903
8495.26 2895
8496.13 3043
8497.00 2985
8497.87 3021
8498.74 3099
8499.61 3092
8500.48 3054
8501.35 3045
8502.22 2922
8503.09 3001
8503.96 2997
8504.83 3106
8505.70 3151
8506.57 3231
8507.44 3285
8508.31 3290
8509.18 3433
8510.05 3392
8510.92 3335
8511.79 3424
8512.66 3365
8513.53 3237
8514.40 3170
8515.27 3118
8516.15 3125
8517.02 3095
8517.89 3025
8518.76 3007
8519.63 2952
8520.50 2987
8521.37 3005
8522.24 3001
8523.11 3021
8523.98 3068
8524.86 3045
8525.73 3075
8526.60 3070
8527.47 3075
8528.34 3125
8529.21 3151
8530.08 3192
8530.96 3274
8531.83 3326
8532.70 3313
8533.57 3411
8534.44 3281
8535.31 3231
8536.19 3373
8537.06 3357
8537.93 3313
8538.80 3398
8539.67 3330
8540.55 3194
8541.42 3241
8542.29 3270
8543.16 3192
8544.03 3183
8544.91 3178
8545.78 3219
8546.65 3278
8547.52 3195
8548.40 3234
8549.27 3332
8550.14 3310
8551.01 3460
8551.89 3490
8552.76 3561
8553.63 3742
8554.51 3777
8555.38 3808
8556.25 3682
8557.12 3711
8558.00 3684
8558.87 3529
8559.74 3409
8560.62 3168
8561.49 3019
8562.36 3013
8563.24 2934
8564.11 2876
8564.98 2783
8565.86 2741
8566.73 2680
8567.60 2664
8568.48 2680
8569.35 2683
8570.22 2684
8571.10 2616
8571.97 2603
8572.84 2619
8573.72 2597
8574.59 2531
8575.46 2509
8576.34 2502
8577.21 2468
8578.09 2530
8578.96 2490
8579.83 2427
8580.71 2454
8581.58 2467
8582.46 2542
8583.33 2527
8584.21 2481
8585.08 2550
8585.95 2437
8586.83 2513
8587.70 2579
8588.58 2512
8589.45 2503
8590.33 2534
8591.20 2547
8592.08 2487
8592.95 2463
8593.83 2452
8594.70 2471
8595.58 2489
8596.45 2515
8597.33 2455
8598.20 2510
8599.08 2514
8599.95 2514
8600.83 2495
8601.70 2543
8602.58 2508
8603.45 2536
8604.33 2596
8605.20 2621
8606.08 2586
8606.95 2590
8607.83 2628
8608.70 2620
8609.58 2653
8610.45 2696
8611.33 2744
8612.21 2693
8613.08 2702
8613.96 2689
8614.83 2638
8615.71 2742
8616.59 2760
8617.46 2771
8618.34 2767
8619.21 2781
8620.09 2848
8620.97 2847
8621.84 2840
8622.72 2932
8623.59 2899
8624.47 2978
8625.35 3041
8626.22 3034
8627.10 3042
8627.98 3096
8628.85 3092
8629.73 3082
8630.61 3050
8631.48 3075
8632.36 3126
8633.24 3108
8634.11 3143
8634.99 3149
8635.87 3153
8636.74 3136
8637.62 3234
8638.50 3150
8639.37 3214
8640.25 3281
8641.13 3349
8642.01 3278
8642.88 3375
8643.76 3439
8644.64 3537
8645.52 3472
8646.39 3454
8647.27 3535
8648.15 3620
8649.03 3611
8649.90 3623
8650.78 3660
8651.66 3696
8652.54 3764
8653.41 3716
8654.29 3764
8655.17 3764
8656.05 3784
8656.93 3797
8657.80 3794
8658.68 3817
8659.56 3896
8660.44 3902
8661.32 3923
8662.19 3858
8663.07 3935
8663.95 3966
8664.83 4058
8665.71 3988
8666.59 4185
8667.46 4304
8668.34 4459
8669.22 4630
8670.10 4879
8670.98 5149
8671.86 5464
8672.74 5709
8673.62 5916
8674.49 6091
8675.37 6262
8676.25 6263
8677.13 6190
8678.01 6064
8678.89 5858
8679.77 5601
8680.65 5366
8681.53 5141
8682.41 4931
8683.29 4866
8684.16 4843
8685.04 4824
8685.92 5033
8686.80 5209
8687.68 5426
8688.56 5853
8689.44 6455
8690.32 7062
8691.20 7490
8692.08 7944
8692.96 8236
8693.84 8421
8694.72 8224
8695.60 7959
8696.48 7675
8697.36 7114
8698.24 6563
8699.12 5966
8700.00 5455
8700.88 4946
8701.76 4466
8702.64 4205
8703.52 3956
8704.40 3683
8705.28 3588
8706.16 3446
8707.04 3273
8707.92 3215
8708.80 3155
8709.69 3064
8710.57 3013
8711.45 3073
8712.33 3054
8713.21 2998
8714.09 2909
8714.97 2831
8715.85 2820
8716.73 2785
8717.61 2836
8718.49 2826
8719.38 2794
8720.26 2722
8721.14 2784
8722.02 2805
8722.90 2801
8723.78 2852
8724.66 2807
8725.54 2832
8726.43 2880
8727.31 2900
8728.19 3013
8729.07 3010
8729.95 3028
8730.83 2994
8731.72 3064
8732.60 3007
8733.48 3111
8734.36 3113
8735.24 2945
8736.13 2889
8737.01 2892
8737.89 2895
8738.77 2876
8739.65 2853
8740.54 2810
8741.42 2766
8742.30 2802
8743.18 2815
8744.07 2764
8744.95 2770
8745.83 2798
8746.71 2852
8747.60 2823
8748.48 2835
8749.36 2924
8750.24 2963
8751.13 2920
8752.01 2920
8752.89 2907
8753.77 3021
8754.66 3037
8755.54 3125
8756.42 3146
8757.31 3124
8758.19 3225
8759.07 3201
8759.96 3249
8760.84 3268
8761.72 3225
8762.61 3193
8763.49 3171
8764.37 3080
8765.26 3052
8766.14 3063
8767.02 3024
8767.91 2922
8768.79 2998
8769.67 2961
8770.56 2942
8771.44 2980
8772.32 2953
8773.21 3021
8774.09 2960
8774.98 3011
8775.86 2986
8776.74 2899
8777.63 2793
8778.51 2777
8779.40 2704
8780.28 2668
8781.17 2669
8782.05 2699
8782.93 2571
8783.82 2518
8784.70 2542
8785.59 2575
8786.47 2639
8787.36 2600
8788.24 2644
8789.13 2621
8790.01 2732
8790.89 2644
8791.78 2727
8792.66 2772
8793.55 2772
8794.43 2734
8795.32 2715
8796.20 2688
8797.09 2638
8797.97 2634
8798.86 2513
8799.74 2558
8800.63 2476
8801.52 2474
8802.40 2514
8803.29 2465
8804.17 2426
8805.06 2445
8805.94 2443
8806.83 2454
8807.71 2459
8808.60 2403
8809.48 2417
8810.37 2332
8811.26 2317
8812.14 2300
8813.03 2313
8813.91 2279
8814.80 2232
8815.69 2244
8816.57 2285
8817.46 2212
8818.34 2281
8819.23 2192
8820.12 2182
8821.00 2191
8821.89 2204
8822.77 2154
8823.66 2177
8824.55 2183
8825.43 2205
8826.32 2189
8827.21 2129
8828.09 2157
8828.98 2162
8829.87 2144
8830.75 2121
8831.64 2054
8832.53 2098
8833.41 2068
8834.30 2053
8835.19 2081
8836.08 2006
8836.96 1995
8837.85 2001
8838.74 2020
8839.62 1980
8840.51 1962
8841.40 2028
8842.29 1989
8843.17 1962
8844.06 1908
8844.95 1936
8845.84 1930
8846.72 1925
8847.61 1913
8848.50 1896
8849.39 1920
8850.27 1915
8851.16 1943
8852.05 1901
8852.94 1951
8853.82 1846
8854.71 1824
8855.60 1820
8856.49 1852
8857.38 1841
8858.26 1845
8859.15 1835
8860.04 1819
8860.93 1821
8861.82 1831
8862.71 1790
8863.59 1760
8864.48 1730
8865.37 1782
8866.26 1713
8867.15 1723
8868.04 1739
8868.93 1768
8869.81 1739
8870.70 1652
8871.59 1687
8872.48 1713
8873.37 1651
8874.26 1664
8875.15 1673
8876.04 1700
8876.93 1685
8877.81 1643
8878.70 1699
8879.59 1708
8880.48 1654
8881.37 1632
8882.26 1672
8883.15 1697
8884.04 1671
8884.93 1659
8885.82 1675
8886.71 1641
8887.60 1668
8888.49 1689
8889.38 1655
8890.27 1633
8891.16 1618
8892.05 1608
8892.94 1534
8893.83 1611
8894.72 1625
8895.61 1632
8896.50 1592
8897.39 1541
8898.28 1581
8899.17 1532
8900.06 1568
8900.95 1608
8901.84 1566
8902.73 1596
8903.62 1580
8904.51 1608
8905.40 1607
8906.29 1574
8907.18 1558
8908.07 1555
8908.96 1573
8909.85 1543
8910.74 1564
8911.63 1563
8912.52 1519
8913.41 1538
8914.31 1451
8915.20 1462
8916.09 1447
8916.98 1472
8917.87 1507
8918.76 1490
8919.65 1490
8920.54 1451
8921.43 1484
8922.33 1475
8923.22 1476
8924.11 1427
8925.00 1480
8925.89 1471
8926.78 1466
8927.67 1471
8928.57 1492
8929.46 1423
8930.35 1426
8931.24 1386
8932.13 1416
8933.03 1410
8933.92 1437
8934.81 1412
8935.70 1474
8936.59 1434
8937.49 1400
8938.38 1399
8939.27 1402
8940.16 1420
8941.05 1366
8941.95 1405
8942.84 1410
8943.73 1464
8944.62 1453
8945.52 1431
8946.41 1406
8947.30 1392
8948.19 1388
8949.09 1352
8949.98 1363
8950.87 1408
8951.76 1403
8952.66 1354
8953.55 1353
8954.44 1429
8955.34 1442
8956.23 1384
8957.12 1404
8958.02 1403
8958.91 1385
8959.80 1378
8960.69 1397
8961.59 1434
8962.48 1421
8963.37 1426
8964.27 1451
8965.16 1445
8966.05 1407
8966.95 1451
8967.84 1423
8968.74 1410
8969.63 1361
8970.52 1394
8971.42 1354
8972.31 1425
8973.20 1432
8974.10 1402
8974.99 1379
8975.89 1448
8976.78 1425
8977.67 1454
8978.57 1430
8979.46 1455
8980.36 1456
8981.25 1414
8982.15 1382
8983.04 1355
8983.93 1360
8984.83 1346
8985.72 1381
8986.62 1326
8987.51 1329
8988.41 1341
8989.30 1351
8990.20 1290
8991.09 1318
8991.99 1365
8992.88 1351
8993.78 1341
8994.67 1312
8995.57 1322
8996.46 1362
8997.36 1343
8998.25 1286
8999.15 1342
9000.04 1307
9000.94 1361
9001.83 1333
9002.73 1329
9003.62 1315
9004.52 1321
9005.41 1312
9006.31 1318
9007.20 1295
9008.10 1295
9009.00 1276
9009.89 1307
9010.79 1271
9011.68 1251
9012.58 1293
9013.47 1256
9014.37 1319
9015.27 1278
9016.16 1276
9017.06 1298
9017.95 1303
9018.85 1276
9019.75 1291
9020.64 1268
9021.54 1270
9022.43 1274
9023.33 1282
9024.23 1276
9025.12 1263
9026.02 1223
9026.92 1277
9027.81 1266
9028.71 1287
9029.61 1255
9030.50 1278
9031.40 1298
9032.30 1296
9033.19 1277
9034.09 1262
9034.99 1292
9035.88 1313
9036.78 1246
9037.68 1287
9038.58 1255
9039.47 1297
9040.37 1284
9041.27 1325
9042.16 1298
9043.06 1242
9043.96 1282
9044.86 1318
9045.75 1309
9046.65 1332
9047.55 1315
9048.45 1260
9049.34 1293
9050.24 1305
9051.14 1303
9052.04 1261
9052.94 1315
9053.83 1250
9054.73 1301
9055.63 1300
9056.53 1315
9057.43 1298
9058.32 1303
9059.22 1320
9060.12 1351
9061.02 1380
9061.92 1380
9062.81 1291
9063.71 1336
9064.61 1363
9065.51 1310
9066.41 1336
9067.31 1367
9068.21 1380
9069.10 1374
9070.00 1349
9070.90 1361
9071.80 1335
9072.70 1290
9073.60 1270
9074.50 1292
9075.40 1332
9076.29 1311
9077.19 1299
9078.09 1345
9078.99 1319
9079.89 1309
9080.79 1331
9081.69 1335
9082.59 1347
9083.49 1383
9084.39 1307
9085.29 1356
9086.19 1327
9087.09 1308
9087.98 1355
9088.88 1334
9089.78 1395
9090.68 1311
9091.58 1360
9092.48 1296
9093.38 1322
9094.28 1356
9095.18 1357
9096.08 1402
9096.98 1378
9097.88 1367
9098.78 1345
9099.68 1331
9100.58 1369
9101.48 1387
9102.38 1345
9103.28 1334
9104.18 1291
9105.08 1310
9105.99 1305
9106.89 1313
9107.79 1335
9108.69 1319
9109.59 1307
9110.49 1282
9111.39 1262
9112.29 1279
9113.19 1317
9114.09 1269
9114.99 1278
9115.89 1292
9116.79 1267
9117.69 1229
9118.60 1329
9119.50 1272
9120.40 1273
9121.30 1269
9122.20 1278
9123.10 1291
9124.00 1231
9124.90 1251
9125.81 1260
9126.71 1313
9127.61 1307
9128.51 1227
9129.41 1220
9130.31 1243
9131.22 1294
9132.12 1266
9133.02 1220
9133.92 1250
9134.82 1279
9135.72 1294
9136.63 1253
9137.53 1303
9138.43 1260
9139.33 1282
9140.23 1255
9141.14 1293
9142.04 1299
9142.94 1305
9143.84 1311
9144.75 1284
9145.65 1339
9146.55 1261
9147.45 1253
9148.36 1279
9149.26 1283
9150.16 1280
9151.06 1284
9151.97 1280
9152.87 1280
9153.77 1269
9154.67 1239
9155.58 1316
9156.48 1306
9157.38 1311
9158.29 1309
9159.19 1303
9160.09 1334
9161.00 1285
9161.90 1324
9162.80 1280
9163.71 1290
9164.61 1268
9165.51 1255
9166.42 1289
9167.32 1300
9168.22 1269
9169.13 1320
9170.03 1284
9170.93 1270
9171.84 1285
9172.74 1241
9173.64 1266
9174.55 1277
9175.45 1254
9176.36 1307
9177.26 1300
9178.16 1310
9179.07 1331
9179.97 1306
9180.88 1248
9181.78 1234
9182.69 1278
9183.59 1238
9184.49 1279
9185.40 1290
9186.30 1263
9187.21 1324
9188.11 1269
9189.02 1260
9189.92 1260
9190.82 1290
9191.73 1343
9192.63 1321
9193.54 1346
9194.44 1343
9195.35 1337
9196.25 1376
9197.16 1393
9198.06 1402
9198.97 1439
9199.87 1438
9200.78 1434
9201.68 1484
9202.59 1411
9203.49 1399
9204.40 1380
9205.30 1361
9206.21 1370
9207.12 1371
9208.02 1365
9208.93 1282
9209.83 1306
9210.74 1351
9211.64 1385
9212.55 1361
9213.45 1384
9214.36 1435
9215.27 1392
9216.17 1404
9217.08 1471
9217.98 1467
9218.89 1509
9219.80 1445
9220.70 1414
9221.61 1448
9222.51 1420
9223.42 1385
9224.33 1381
9225.23 1383
9226.14 1403
9227.05 1353
9227.95 1331
9228.86 1307
9229.77 1308
9230.67 1281
9231.58 1281
9232.49 1314
9233.39 1314
9234.30 1326
9235.21 1299
9236.11 1343
9237.02 1342
9237.93 1274
9238.83 1277
9239.74 1297
9240.65 1257
9241.55 1246
9242.46 1320
9243.37 1272
9244.28 1247
9245.18 1286
9246.09 1280
9247.00 1228
9247.91 1277
9248.81 1299
9249.72 1293
9250.63 1268
9251.54 1286
9252.44 1254
9253.35 1282
9254.26 1267
9255.17 1237
9256.07 1257
9256.98 1321
9257.89 1333
9258.80 1290
9259.71 1260
9260.61 1249
9261.52 1272
9262.43 1290
9263.34 1289
9264.25 1256
9265.16 1274
9266.06 1283
9266.97 1286
9267.88 1265
9268.79 1326
9269.70 1338
9270.61 1307
9271.51 1302
9272.42 1304
9273.33 1305
9274.24 1329
9275.15 1294
9276.06 1313
9276.97 1294
9277.88 1292
9278.78 1344
9279.69 1328
9280.60 1304
9281.51 1297
9282.42 1302
9283.33 1359
9284.24 1276
9285.15 1326
9286.06 1295
9286.97 1334
9287.88 1362
9288.79 1334
9289.70 1353
9290.60 1384
9291.51 1349
9292.42 1404
9293.33 1346
9294.24 1310
9295.15 1327
9296.06 1356
9296.97 1365
9297.88 1318
9298.79 1344
9299.70 1373
9300.61 1378
9301.52 1361
9302.43 1368
9303.34 1465
9304.25 1437
9305.16 1356
9306.07 1397
9306.98 1425
9307.89 1447
9308.80 1475
9309.71 1474
9310.63 1453
9311.54 1475
9312.45 1510
9313.36 1496
9314.27 1490
9315.18 1480
9316.09 1449
9317.00 1391
9317.91 1381
9318.82 1380
9319.73 1430
9320.64 1389
9321.55 1435
9322.47 1437
9323.38 1350
9324.29 1343
9325.20 1348
9326.11 1393
9327.02 1350
9327.93 1364
9328.84 1378
9329.76 1354
9330.67 1347
9331.58 1336
9332.49 1350
9333.40 1346
9334.31 1329
9335.23 1342
9336.14 1332
9337.05 1330
9337.96 1309
9338.87 1361
9339.78 1374
9340.70 1378
9341.61 1368
9342.52 1345
9343.43 1386
9344.34 1344
9345.26 1316
9346.17 1305
9347.08 1366
9347.99 1358
9348.91 1339
9349.82 1322
9350.73 1360
9351.64 1339
9352.56 1399
9353.47 1359
9354.38 1366
9355.29 1361
9356.21 1347
9357.12 1363
9358.03 1367
9358.94 1317
9359.86 1337
9360.77 1393
9361.68 1330
9362.60 1314
9363.51 1290
9364.42 1320
9365.34 1348
9366.25 1371
9367.16 1392
9368.08 1343
9368.99 1369
9369.90 1314
9370.82 1352
9371.73 1334
9372.64 1367
9373.56 1333
9374.47 1379
9375.38 1342
9376.30 1328
9377.21 1364
9378.12 1431
9379.04 1382
9379.95 1385
9380.87 1426
9381.78 1379
9382.69 1399
9383.61 1406
9384.52 1465
9385.44 1455
9386.35 1434
9387.27 1445
9388.18 1488
9389.09 1499
9390.01 1506
9390.92 1485
9391.84 1526
9392.75 1536
9393.67 1549
9394.58 1541
9395.50 1582
9396.41 1590
9397.32 1628
9398.24 1573
9399.15 1535
9400.07 1595
9400.98 1603
9401.90 1566
9402.81 1498
9403.73 1510
9404.64 1468
9405.56 1517
9406.47 1507
9407.39 1523
9408.30 1488
9409.22 1471
9410.14 1521
9411.05 1577
9411.97 1494
9412.88 1486
9413.80 1489
9414.71 1496
9415.63 1527
9416.54 1505
9417.46 1499
9418.38 1526
9419.29 1542
9420.21 1529
9421.12 1541
9422.04 1568
9422.95 1582
9423.87 1560
9424.79 1578
9425.70 1577
9426.62 1582
9427.54 1531
9428.45 1505
9429.37 1505
9430.28 1540
9431.20 1508
9432.12 1529
9433.03 1562
9433.95 1569
9434.87 1595
9435.78 1627
9436.70 1541
9437.62 1524
9438.53 1526
9439.45 1561
9440.37 1601
9441.28 1572
9442.20 1601
9443.12 1629
9444.03 1573
9444.95 1604
9445.87 1612
9446.79 1649
9447.70 1621
9448.62 1605
9449.54 1626
9450.45 1671
9451.37 1739
9452.29 1768
9453.21 1734
9454.12 1769
9455.04 1809
9455.96 1710
9456.88 1701
9457.79 1764
9458.71 1671
9459.63 1661
9460.55 1613
9461.47 1680
9462.38 1648
9463.30 1637
9464.22 1596
9465.14 1546
9466.06 1602
9466.97 1591
9467.89 1579
9468.81 1632
9469.73 1555
9470.65 1580
9471.56 1580
9472.48 1611
9473.40 1583
9474.32 1624
9475.24 1643
9476.16 1635
9477.08 1576
9477.99 1605
9478.91 1659
9479.83 1641
9480.75 1708
9481.67 1661
9482.59 1635
9483.51 1591
9484.43 1666
9485.34 1636
9486.26 1640
9487.18 1685
9488.10 1650
9489.02 1631
9489.94 1628
9490.86 1650
9491.78 1640
9492.70 1626
9493.62 1664
9494.54 1644
9495.46 1627
9496.38 1701
9497.30 1660
9498.22 1707
9499.13 1682
9500.05 1666
9500.97 1696
9501.89 1706
9502.81 1685
9503.73 1751
9504.65 1734
9505.57 1730
9506.49 1694
9507.41 1784
9508.33 1771
9509.25 1793
9510.17 1801
9511.09 1782
9512.01 1821
9512.93 1817
9513.86 1858
9514.78 1849
9515.70 1863
9516.62 1916
9517.54 1843
9518.46 1876
9519.38 1875
9520.30 1843
9521.22 1919
9522.14 1951
9523.06 1983
9523.98 1976
9524.90 2022
9525.82 1993
9526.75 2045
9527.67 2085
9528.59 2162
9529.51 2338
9530.43 2348
9531.35 2448
9532.27 2516
9533.19 2582
9534.11 2556
9535.04 2665
9535.96 2646
9536.88 2620
9537.80 2481
9538.72 2508
9539.64 2403
9540.57 2244
9541.49 2227
9542.41 2155
9543.33 2049
9544.25 2083
9545.17 1966
9546.10 2007
9547.02 1891
9547.94 1855
9548.86 1889
9549.78 1915
9550.71 1883
9551.63 1825
9552.55 1830
9553.47 1814
9554.40 1890
9555.32 1875
9556.24 1884
9557.16 1940
9558.09 1990
9559.01 1989
9559.93 1935
9560.85 1909
9561.78 1896
9562.70 1968
9563.62 1921
9564.54 1944
9565.47 1941
9566.39 1911
9567.31 1836
9568.24 1862
9569.16 1894
9570.08 1877
9571.00 1827
9571.93 1830
9572.85 1834
9573.77 1848
9574.70 1827
9575.62 1853
9576.54 1807
9577.47 1830
9578.39 1849
9579.31 1790
9580.24 1754
9581.16 1789
9582.09 1755
9583.01 1829
9583.93 1799
9584.86 1830
9585.78 1847
9586.70 1799
9587.63 1841
9588.55 1893
9589.48 1854
9590.40 1911
9591.32 1872
9592.25 1916
9593.17 1871
9594.10 1909
9595.02 1904
9595.95 1897
9596.87 1932
9597.79 1925
9598.72 1974
9599.64 1955
9600.57 1964
9601.49 2047
9602.42 2020
9603.34 2033
9604.27 2012
9605.19 2024
9606.12 2046
9607.04 2053
9607.97 2065
9608.89 2070
9609.82 2144
9610.74 2131
9611.67 2183
9612.59 2181
9613.52 2130
9614.44 2164
9615.37 2174
9616.29 2184
9617.22 2189
9618.14 2231
9619.07 2171
9619.99 2262
9620.92 2226
9621.85 2221
9622.77 2260
9623.70 2317
9624.62 2262
9625.55 2283
9626.47 2371
9627.40 2393
9628.33 2387
9629.25 2384
9630.18 2464
9631.10 2546
9632.03 2556
9632.96 2519
9633.88 2540
9634.81 2643
9635.73 2625
9636.66 2603
9637.59 2627
9638.51 2656
9639.44 2740
9640.37 2712
9641.29 2815
9642.22 2835
9643.15 2861
9644.07 2919
9645.00 3041
9645.93 3111
9646.85 3181
9647.78 3189
9648.71 3239
9649.63 3289
9650.56 3353
9651.49 3324
9652.41 3298
9653.34 3297
9654.27 3150
9655.20 3135
9656.12 3103
9657.05 2962
9657.98 2995
9658.90 2893
9659.83 2845
9660.76 2876
9661.69 2744
9662.61 2784
9663.54 2900
9664.47 2872
9665.40 2779
9666.32 2870
9667.25 2877
9668.18 2904
9669.11 2876
9670.04 2884
9670.96 2920
9671.89 2844
9672.82 2874
9673.75 2950
9674.68 3060
9675.60 2948
9676.53 2921
9677.46 2952
9678.39 2971
9679.32 3005
9680.25 3044
9681.17 3066
9682.10 3027
9683.03 3047
9683.96 3052
9684.89 3117
9685.82 3146
9686.75 3074
9687.67 3131
9688.60 3161
9689.53 3125
9690.46 3179
9691.39 3205
9692.32 3303
9693.25 3268
9694.18 3289
9695.11 3266
9696.03 3326
9696.96 3275
9697.89 3340
9698.82 3353
9699.75 3284
9700.68 3338
9701.61 3314
9702.54 3279
9703.47 3249
9704.40 3268
9705.33 3220
9706.26 3085
9707.19 3137
9708.12 3118
9709.05 3063
9709.98 3032
9710.91 3102
9711.84 3131
9712.77 3131
9713.70 3123
9714.63 3100
9715.56 3118
9716.49 3066
9717.42 3070
9718.35 3215
9719.28 3140
9720.21 3001
9721.14 2909
9722.07 2915
9723.00 2923
9723.93 2809
9724.86 2788
9725.79 2748
9726.72 2772
9727.65 2773
9728.58 2701
9729.51 2737
9730.44 2844
9731.37 2838
9732.31 2897
9733.24 2745
9734.17 2673
9735.10 2703
9736.03 2774
9736.96 2710
9737.89 2666
9738.82 2594
9739.75 2633
9740.69 2681
9741.62 2534
9742.55 2524
9743.48 2469
9744.41 2442
9745.34 2487
9746.27 2588
9747.21 2495
9748.14 2469
9749.07 2387
9750.00 2412
9750.93 2454
9751.86 2439
9752.80 2384
9753.73 2455
9754.66 2477
9755.59 2516
9756.52 2453
9757.46 2437
9758.39 2409
9759.32 2432
9760.25 2421
9761.18 2545
9762.12 2471
9763.05 2433
9763.98 2501
9764.91 2503
9765.85 2447
9766.78 2461
9767.71 2453
9768.64 2514
9769.58 2533
9770.51 2512
9771.44 2504
9772.37 2481
9773.31 2538
9774.24 2525
9775.17 2561
9776.11 2551
9777.04 2605
9777.97 2660
9778.91 2746
9779.84 2705
9780.77 2730
9781.71 2814
9782.64 2727
9783.57 2761
9784.51 2776
9785.44 2740
9786.37 2689
9787.31 2645
9788.24 2651
9789.17 2577
9790.11 2542
9791.04 2501
9791.97 2498
9792.91 2458
9793.84 2375
9794.77 2389
9795.71 2422
9796.64 2409
9797.58 2466
9798.51 2511
9799.44 2453
9800.38 2410
9801.31 2462
9802.25 2437
9803.18 2333
9804.12 2260
9805.05 2288
9805.98 2244
9806.92 2191
9807.85 2148
9808.79 2100
9809.72 2076
9810.66 2047
9811.59 2064
9812.53 2037
9813.46 2002
9814.40 1911
9815.33 1966
9816.27 1945
9817.20 1958
9818.14 1925
9819.07 1982
9820.01 1949
9820.94 1932
9821.88 1940
9822.81 1949
9823.75 1945
9824.68 1950
9825.62 1907
9826.55 1937
9827.49 1947
9828.42 1901
9829.36 1876
9830.29 1954
9831.23 1927
9832.17 1931
9833.10 1866
9834.04 1882
9834.97 1940
9835.91 1912
9836.84 1863
9837.78 1902
9838.72 1962
9839.65 1935
9840.59 1904
9841.52 1872
9842.46 1928
9843.40 1904
9844.33 1927
9845.27 1953
9846.20 1886
9847.14 1955
9848.08 1918
9849.01 1921
9849.95 1942
9850.89 1923
9851.82 1940
9852.76 1936
9853.70 1944
9854.63 1941
9855.57 1932
9856.51 1963
9857.44 1999
9858.38 2023
9859.32 1959
9860.25 1989
9861.19 1953
9862.13 2009
9863.07 1948
9864.00 1903
9864.94 1957
9865.88 1937
9866.81 1854
9867.75 1894
9868.69 1881
9869.63 1841
9870.56 1855
9871.50 1784
9872.44 1802
9873.38 1841
9874.31 1833
9875.25 1798
9876.19 1805
9877.13 1822
9878.07 1833
9879.00 1857
9879.94 1844
9880.88 1777
9881.82 1800
9882.75 1737
9883.69 1761
9884.63 1734
9885.57 1730
9886.51 1738
9887.45 1713
9888.38 1710
9889.32 1733
9890.26 1723
9891.20 1660
9892.14 1689
9893.08 1676
9894.01 1692
9894.95 1623
9895.89 1680
9896.83 1715
9897.77 1702
9898.71 1705
9899.65 1687
9900.59 1624
9901.52 1638
9902.46 1663
9903.40 1666
9904.34 1665
9905.28 1694
9906.22 1663
9907.16 1668
9908.10 1693
9909.04 1676
9909.98 1647
9910.92 1702
9911.86 1693
9912.80 1640
9913.73 1705
9914.67 1666
9915.61 1674
9916.55 1677
9917.49 1693
9918.43 1675
9919.37 1747
9920.31 1747
9921.25 1790
9922.19 1830
9923.13 1942
9924.07 1990
9925.01 2008
9925.95 2048
9926.89 2128
9927.83 2077
9928.77 2145
9929.71 2109
9930.65 2080
9931.59 2057
9932.53 2036
9933.47 1995
9934.41 1869
9935.36 1875
9936.30 1782
9937.24 1699
9938.18 1713
9939.12 1727
9940.06 1709
9941.00 1691
9941.94 1659
9942.88 1621
9943.82 1623
9944.76 1621
9945.70 1618
9946.64 1643
9947.59 1562
9948.53 1585
9949.47 1617
9950.41 1597
9951.35 1515
9952.29 1547
9953.23 1590
9954.17 1576
9955.12 1585
9956.06 1588
9957.00 1588
9957.94 1555
9958.88 1540
9959.82 1563
9960.77 1538
9961.71 1566
9962.65 1565
9963.59 1566
9964.53 1499
9965.48 1531
9966.42 1570
9967.36 1556
9968.30 1560
9969.24 1497
9970.19 1508
9971.13 1487
9972.07 1472
9973.01 1469
9973.95 1438
9974.90 1397
9975.84 1418
9976.78 1395
9977.72 1410
9978.67 1364
9979.61 1380
9980.55 1446
9981.50 1420
9982.44 1360
9983.38 1368
9984.32 1433
9985.27 1387
9986.21 1421
9987.15 1393
9988.10 1390
9989.04 1369
9989.98 1337
9990.92 1352
9991.87 1382
9992.81 1426
9993.75 1422
9994.70 1393
9995.64 1357
9996.58 1370
9997.53 1432
9998.47 1386
9999.41 1337
10000.36 1364
10001.30 1365
10002.25 1359
10003.19 1360
10004.13 1363
10005.08 1355
10006.02 1366
10006.96 1387
10007.91 1327
10008.85 1352
10009.80 1309
10010.74 1354
10011.68 1404
10012.63 1410
10013.57 1344
10014.52 1325
10015.46 1329
10016.41 1337
10017.35 1333
10018.29 1332
10019.24 1376
10020.18 1367
10021.13 1340
10022.07 1308
10023.02 1316
10023.96 1354
10024.91 1326
10025.85 1347
10026.80 1316
10027.74 1293
10028.69 1342
10029.63 1317
10030.58 1302
10031.52 1311
10032.47 1298
10033.41 1321
10034.36 1319
10035.30 1288
10036.25 1293
10037.19 1314
10038.14 1301
10039.08 1284
10040.03 1287
10040.97 1252
10041.92 1273
10042.87 1318
10043.81 1293
10044.76 1313
10045.70 1292
10046.65 1298
10047.59 1292
10048.54 1242
10049.49 1274
10050.43 1287
10051.38 1237
10052.32 1259
10053.27 1220
10054.22 1220
10055.16 1229
10056.11 1255
10057.05 1243
10058.00 1212
10058.95 1258
10059.89 1258
10060.84 1220
10061.79 1228
10062.73 1217
10063.68 1208
10064.63 1221
10065.57 1274
10066.52 1246
10067.47 1253
10068.41 1213
10069.36 1244
10070.31 1239
10071.25 1213
10072.20 1204
10073.15 1235
10074.10 1240
10075.04 1241
10075.99 1182
10076.94 1186
10077.88 1212
10078.83 1241
10079.78 1274
10080.73 1218
10081.67 1238
10082.62 1199
10083.57 1197
10084.52 1200
10085.46 1255
10086.41 1216
10087.36 1236
10088.31 1199
10089.25 1202
10090.20 1233
10091.15 1213
10092.10 1204
10093.05 1190
10093.99 1161
10094.94 1188
10095.89 1206
10096.84 1211
10097.79 1219
10098.73 1197
10099.68 1182
10100.63 1207
10101.58 1196
10102.53 1196
10103.48 1229
10104.42 1203
10105.37 1208
10106.32 1223
10107.27 1183
10108.22 1214
10109.17 1206
10110.12 1239
10111.06 1180
10112.01 1151
10112.96 1182
10113.91 1171
10114.86 1204
10115.81 1194
10116.76 1186
10117.71 1190
10118.66 1221
10119.61 1175
10120.56 1220
10121.50 1209
10122.45 1218
10123.40 1247
10124.35 1196
10125.30 1234
10126.25 1246
10127.20 1215
10128.15 1287
10129.10 1241
10130.05 1236
10131.00 1241
10131.95 1192
10132.90 1195
10133.85 1222
10134.80 1234
10135.75 1248
10136.70 1213
10137.65 1248
10138.60 1301
10139.55 1251
10140.50 1242
10141.45 1258
10142.40 1256
10143.35 1276
10144.30 1250
10145.25 1266
10146.20 1310
10147.15 1228
10148.10 1238
10149.05 1318
10150.00 1269
10150.95 1307
10151.90 1315
10152.86 1313
10153.81 1306
10154.76 1260
10155.71 1276
10156.66 1318
10157.61 1326
10158.56 1340
10159.51 1339
10160.46 1359
10161.41 1307
10162.37 1367
10163.32 1387
10164.27 1389
10165.22 1415
10166.17 1340
10167.12 1430
10168.07 1419
10169.03 1409
10169.98 1413
10170.93 1383
10171.88 1404
10172.83 1424
10173.78 1420
10174.74 1438
10175.69 1488
10176.64 1410
10177.59 1468
10178.54 1496
10179.49 1497
10180.45 1513
10181.40 1553
10182.35 1562
10183.30 1523
10184.26 1572
10185.21 1575
10186.16 1569
10187.11 1510
10188.06 1536
10189.02 1546
10189.97 1585
10190.92 1602
10191.87 1609
10192.83 1594
10193.78 1590
10194.73 1696
10195.69 1619
10196.64 1612
10197.59 1619
10198.54 1598
10199.50 1654
10200.45 1701
10201.40 1695
10202.36 1761
10203.31 1720
10204.26 1741
10205.22 1784
10206.17 1748
10207.12 1746
10208.08 1764
10209.03 1811
10209.98 1793
10210.94 1776
10211.89 1782
10212.84 1785
10213.80 1672
10214.75 1693
10215.70 1679
10216.66 1691
10217.61 1634
10218.56 1582
10219.52 1620
10220.47 1593
10221.43 1588
10222.38 1523
10223.33 1520
10224.29 1548
10225.24 1578
10226.20 1574
10227.15 1618
10228.11 1653
10229.06 1625
10230.01 1640
10230.97 1606
10231.92 1655
10232.88 1697
10233.83 1697
10234.79 1731
10235.74 1778
10236.70 1795
10237.65 1744
10238.60 1752
10239.56 1692
10240.51 1651
10241.47 1637
10242.42 1587
10243.38 1587
10244.33 1540
10245.29 1514
10246.24 1449
10247.20 1431
10248.15 1464
10249.11 1453
10250.07 1462
10251.02 1446
10251.98 1417
10252.93 1409
10253.89 1402
10254.84 1361
10255.80 1380
10256.75 1344
10257.71 1281
10258.67 1296
10259.62 1305
10260.58 1282
10261.53 1311
10262.49 1308
10263.44 1302
10264.40 1356
10265.36 1283
10266.31 1292
10267.27 1284
10268.22 1291
10269.18 1270
10270.14 1265
10271.09 1302
10272.05 1263
10273.01 1278
10273.96 1282
10274.92 1268
10275.87 1270
10276.83 1292
10277.79 1306
10278.74 1241
10279.70 1257
10280.66 1286
10281.61 1305
10282.57 1254
10283.53 1269
10284.49 1267
10285.44 1230
10286.40 1258
10287.36 1254
10288.31 1263
10289.27 1258
10290.23 1263
10291.18 1282
10292.14 1279
10293.10 1265
10294.06 1254
10295.01 1341
10295.97 1285
10296.93 1267
10297.89 1241
10298.84 1260
10299.80 1262
10300.76 1189
10301.72 1220
10302.67 1236
10303.63 1242
10304.59 1245
10305.55 1247
10306.51 1250
10307.46 1230
10308.42 1209
10309.38 1276
10310.34 1291
10311.30 1256
10312.25 1274
10313.21 1266
10314.17 1240
10315.13 1195
10316.09 1214
10317.05 1199
10318.00 1177
10318.96 1215
10319.92 1231
10320.88 1258
10321.84 1213
10322.80 1176
10323.76 1230
10324.71 1237
10325.67 1181
10326.63 1227
10327.59 1187
10328.55 1205
10329.51 1248
10330.47 1242
10331.43 1248
10332.39 1224
10333.35 1202
10334.30 1222
10335.26 1252
10336.22 1197
10337.18 1207
10338.14 1207
10339.10 1182
10340.06 1155
10341.02 1190
10341.98 1174
10342.94 1156
10343.90 1200
10344.86 1157
10345.82 1167
10346.78 1160
10347.74 1147
10348.70 1152
10349.66 1142
10350.62 1152
10351.58 1185
10352.54 1164
10353.50 1115
10354.46 1147
10355.42 1136
10356.38 1136
10357.34 1127
10358.30 1131
10359.26 1137
10360.22 1131
10361.18 1111
10362.14 1096
10363.10 1129
10364.06 1077
10365.02 1099
10365.98 1136
10366.94 1083
10367.90 1075
10368.87 1072
10369.83 1104
10370.79 1130
10371.75 1119
10372.71 1105
10373.67 1074
10374.63 1089
10375.59 1145
10376.55 1151
10377.51 1102
10378.48 1102
10379.44 1116
10380.40 1133
10381.36 1161
10382.32 1102
10383.28 1047
10384.24 1047
10385.21 1107
10386.17 1109
10387.13 1144
10388.09 1130
10389.05 1143
10390.01 1142
10390.98 1105
10391.94 1093
10392.90 1126
10393.86 1109
10394.82 1091
10395.79 1121
10396.75 1081
10397.71 1099
10398.67 1136
10399.63 1133
10400.60 1109
10401.56 1115
10402.52 1112
10403.48 1170
10404.45 1145
10405.41 1145
10406.37 1159
10407.33 1120
10408.30 1170
10409.26 1182
10410.22 1167
10411.18 1190
10412.15 1281
10413.11 1259
10414.07 1280
10415.04 1240
10416.00 1319
10416.96 1349
10417.93 1358
10418.89 1350
10419.85 1364
10420.81 1375
10421.78 1426
10422.74 1334
10423.70 1308
10424.67 1280
10425.63 1296
10426.59 1288
10427.56 1244
10428.52 1209
10429.49 1153
10430.45 1167
10431.41 1161
10432.38 1181
10433.34 1137
10434.30 1111
10435.27 1114
10436.23 1097
10437.20 1071
10438.16 1110
10439.12 1049
10440.09 1096
10441.05 1069
10442.02 1097
10442.98 1117
10443.94 1057
10444.91 1087
10445.87 1104
10446.84 1131
10447.80 1050
10448.77 1072
10449.73 1072
10450.70 1045
10451.66 1106
10452.63 1086
10453.59 1078
10454.55 1055
10455.52 1054
10456.48 1071
10457.45 1046
10458.41 997
10459.38 1063
10460.34 1070
10461.31 1083
10462.27 1032
10463.24 1089
10464.20 1003
10465.17 1043
10466.14 1028
10467.10 1089
10468.07 1091
10469.03 1051
10470.00 1058
10470.96 1025
10471.93 1023
10472.89 1011
10473.86 1030
10474.82 1070
10475.79 1074
10476.76 1061
10477.72 1081
10478.69 1048
10479.65 996
10480.62 1027
10481.59 1035
10482.55 1049
10483.52 1064
10484.48 1069
10485.45 1063
10486.42 1080
10487.38 1105
10488.35 1089
10489.32 1062
10490.28 1066
10491.25 1054
10492.21 1079
10493.18 1076
10494.15 1046
10495.11 1056
10496.08 1025
10497.05 1054
10498.01 1101
10498.98 1107
10499.95 1093
10500.92 1099
10501.88 1094
10502.85 1118
10503.82 1084
10504.78 1055
10505.75 1077
10506.72 1144
10507.68 1109
10508.65 1081
10509.62 1077
10510.59 1059
10511.55 1036
10512.52 1053
10513.49 1117
10514.46 1028
10515.42 1055
10516.39 1075
10517.36 1073
10518.33 1086
10519.29 1122
10520.26 1084
10521.23 1064
10522.20 1063
10523.17 1055
10524.13 1081
10525.10 1072
10526.07 1097
10527.04 1104
10528.01 1085
10528.97 1095
10529.94 1096
10530.91 1099
10531.88 1083
10532.85 1110
10533.82 1094
10534.78 1123
10535.75 1079
10536.72 1071
10537.69 1071
10538.66 1103
10539.63 1088
10540.60 1088
10541.56 1125
10542.53 1090
10543.50 1083
10544.47 1157
10545.44 1097
10546.41 1082
10547.38 1058
10548.35 1103
10549.32 1089
10550.29 1147
10551.25 1116
10552.22 1148
10553.19 1162
10554.16 1162
10555.13 1200
10556.10 1235
10557.07 1233
10558.04 1229
10559.01 1247
10559.98 1251
10560.95 1267
10561.92 1289
10562.89 1276
10563.86 1284
10564.83 1241
10565.80 1225
10566.77 1212
10567.74 1222
10568.71 1205
10569.68 1178
10570.65 1141
10571.62 1165
10572.59 1110
10573.56 1145
10574.53 1129
10575.50 1111
10576.47 1110
10577.44 1159
10578.41 1157
10579.38 1143
10580.35 1110
10581.32 1185
10582.29 1149
10583.26 1094
10584.23 1110
10585.21 1132
10586.18 1155
10587.15 1156
10588.12 1154
10589.09 1167
10590.06 1160
10591.03 1172
10592.00 1197
10592.97 1205
10593.94 1178
10594.92 1157
10595.89 1136
10596.86 1189
10597.83 1127
10598.80 1129
10599.77 1122
10600.74 1107
10601.71 1107
10602.69 1120
10603.66 1085
10604.63 1081
10605.60 1075
10606.57 1123
10607.54 1092
10608.52 1099
10609.49 1086
10610.46 1075
10611.43 1082
10612.40 1084
10613.38 1086
10614.35 1111
10615.32 1121
10616.29 1090
10617.27 1092
10618.24 1095
10619.21 1096
10620.18 1105
10621.15 1141
10622.13 1141
10623.10 1105
10624.07 1131
10625.04 1149
10626.02 1128
10626.99 1137
10627.96 1106
10628.94 1163
10629.91 1133
10630.88 1142
10631.85 1197
10632.83 1206
10633.80 1183
10634.77 1209
10635.75 1250
10636.72 1254
10637.69 1289
10638.67 1281
10639.64 1302
10640.61 1292
10641.59 1279
10642.56 1302
10643.53 1259
10644.51 1222
10645.48 1220
10646.45 1243
10647.43 1191
10648.40 1221
10649.37 1215
10650.35 1189
10651.32 1135
10652.30 1128
10653.27 1149
10654.24 1127
10655.22 1076
10656.19 1094
10657.16 1109
10658.14 1110
10659.11 1111
10660.09 1115
10661.06 1096
10662.04 1072
10663.01 1123
10663.98 1143
10664.96 1107
10665.93 1089
10666.91 1102
10667.88 1120
10668.86 1140
10669.83 1071
10670.81 1110
10671.78 1088
10672.76 1102
10673.73 1088
10674.71 1134
10675.68 1123
10676.66 1189
10677.63 1133
10678.61 1119
10679.58 1148
10680.56 1115
10681.53 1125
10682.51 1146
10683.48 1089
10684.46 1086
10685.43 1077
10686.41 1127
10687.38 1122
10688.36 1093
10689.33 1057
10690.31 1100
10691.28 1082
10692.26 1060
10693.24 1042
10694.21 1030
10695.19 1010
10696.16 1063
10697.14 1029
10698.12 1047
10699.09 1047
10700.07 1033
10701.04 1033
10702.02 1068
10703.00 1025
10703.97 1048
10704.95 1079
10705.92 1035
10706.90 1047
10707.88 1041
10708.85 1064
10709.83 1029
10710.81 1059
10711.78 1083
10712.76 1047
10713.74 1021
10714.71 1045
10715.69 1053
10716.67 1039
10717.64 1040
10718.62 1062
10719.60 1042
10720.57 1050
10721.55 1027
10722.53 1032
10723.50 1005
10724.48 1055
10725.46 1018
10726.44 1045
10727.41 1019
10728.39 1013
10729.37 1071
10730.35 1072
10731.32 1028
10732.30 1012
10733.28 1049
10734.26 1062
10735.23 1076
10736.21 1051
10737.19 1065
10738.17 1045
10739.14 1052
10740.12 1094
10741.10 1067
10742.08 1089
10743.06 1051
10744.03 1093
10745.01 1049
10745.99 1034
10746.97 1040
10747.95 1029
10748.92 1066
10749.90 1068
10750.88 1081
10751.86 1103
10752.84 1095
10753.82 1063
10754.79 1055
10755.77 1032
10756.75 1013
10757.73 1041
10758.71 1103
10759.69 1090
10760.67 1042
10761.65 1067
10762.62 1067
10763.60 1080
10764.58 1072
10765.56 1084
10766.54 1079
10767.52 1086
10768.50 1086
10769.48 1091
10770.46 1035
10771.44 1090
10772.42 1092
10773.39 1081
10774.37 1146
10775.35 1120
10776.33 1138
10777.31 1110
10778.29 1116
10779.27 1157
10780.25 1141
10781.23 1141
10782.21 1123
10783.19 1123
10784.17 1116
10785.15 1109
10786.13 1138
10787.11 1133
10788.09 1140
10789.07 1150
10790.05 1084
10791.03 1090
10792.01 1112
10792.99 1086
10793.97 1110
10794.95 1135
10795.93 1112
10796.91 1091
10797.89 1104
10798.87 1122
10799.85 1091
10800.83 1106
10801.82 1102
10802.80 1069
10803.78 1067
10804.76 1124
10805.74 1093
10806.72 1058
10807.70 1128
10808.68 1147
10809.66 1121
10810.64 1104
10811.62 1135
10812.61 1092
10813.59 1131
10814.57 1143
10815.55 1094
10816.53 1114
10817.51 1091
10818.49 1138
10819.47 1123
10820.46 1122
10821.44 1129
10822.42 1153
10823.40 1157
10824.38 1126
10825.36 1107
10826.35 1118
10827.33 1146
10828.31 1118
10829.29 1170
10830.27 1192
10831.25 1148
10832.24 1156
10833.22 1114
10834.20 1180
10835.18 1161
10836.17 1150
10837.15 1195
10838.13 1130
10839.11 1171
10840.09 1177
10841.08 1146
10842.06 1173
10843.04 1192
10844.02 1220
10845.01 1219
10845.99 1215
10846.97 1196
10847.96 1169
10848.94 1209
10849.92 1245
10850.90 1194
10851.89 1248
10852.87 1284
10853.85 1278
10854.84 1282
10855.82 1261
10856.80 1288
10857.78 1258
10858.77 1226
10859.75 1211
10860.73 1221
10861.72 1232
10862.70 1228
10863.68 1223
10864.67 1259
10865.65 1309
10866.64 1323
10867.62 1319
10868.60 1318
10869.59 1320
10870.57 1352
10871.55 1303
10872.54 1290
10873.52 1327
10874.51 1375
10875.49 1364
10876.47 1358
10877.46 1357
10878.44 1392
10879.43 1461
10880.41 1403
10881.39 1404
10882.38 1412
10883.36 1429
10884.35 1403
10885.33 1465
10886.32 1434
10887.30 1466
10888.29 1465
10889.27 1486
10890.25 1498
10891.24 1451
10892.22 1486
10893.21 1517
10894.19 1448
10895.18 1462
10896.16 1512
10897.15 1481
10898.13 1539
10899.12 1557
10900.10 1528
10901.09 1584
10902.07 1551
10903.06 1549
10904.04 1601
10905.03 1579
10906.01 1565
10907.00 1599
10907.99 1636
10908.97 1634
10909.96 1604
10910.94 1645
10911.93 1606
10912.91 1614
10913.90 1607
10914.88 1733
10915.87 1689
10916.86 1680
10917.84 1665
10918.83 1683
10919.81 1738
10920.80 1687
10921.79 1725
10922.77 1742
10923.76 1762
10924.74 1732
10925.73 1737
10926.72 1749
10927.70 1767
10928.69 1770
10929.68 1754
10930.66 1730
10931.65 1753
10932.64 1797
10933.62 1790
10934.61 1820
10935.60 1847
10936.58 1902
10937.57 1963
10938.56 1938
10939.54 1953
10940.53 1919
10941.52 2007
10942.50 2059
10943.49 2013
10944.48 2065
10945.47 2113
10946.45 2101
10947.44 2126
10948.43 2083
10949.41 2152
10950.40 2208
10951.39 2246
10952.38 2245
10953.36 2225
10954.35 2295
10955.34 2341
10956.33 2392
10957.31 2407
10958.30 2333
10959.29 2426
10960.28 2417
10961.27 2417
10962.25 2333
10963.24 2382
10964.23 2330
10965.22 2260
10966.21 2248
10967.19 2207
10968.18 2201
10969.17 2177
10970.16 2155
10971.15 2079
10972.13 2075
10973.12 2089
10974.11 2018
10975.10 2035
10976.09 2105
10977.08 2066
10978.07 2090
10979.05 2079
10980.04 2071
10981.03 2076
10982.02 2096
10983.01 2074
10984.00 2072
10984.99 2140
10985.98 2144
10986.96 2255
10987.95 2281
10988.94 2330
10989.93 2315
10990.92 2450
10991.91 2482
10992.90 2435
10993.89 2611
10994.88 2670
10995.87 2770
10996.86 2896
10997.85 2896
10998.84 3037
10999.83 3027
11000.82 2962
11001.81 2907
11002.79 2923
11003.78 2918
11004.77 2774
11005.76 2610
11006.75 2559
11007.74 2452
11008.73 2375
11009.72 2254
11010.71 2132
11011.70 2074
11012.69 2011
11013.68 2000
11014.67 1928
11015.67 1867
11016.66 1897
11017.65 1841
11018.64 1863
11019.63 1767
11020.62 1817
11021.61 1851
11022.60 1822
11023.59 1752
11024.58 1728
11025.57 1753
11026.56 1810
11027.55 1777
11028.54 1780
11029.53 1745
11030.52 1743
11031.52 1739
11032.51 1677
11033.50 1722
11034.49 1707
11035.48 1687
11036.47 1695
11037.46 1660
11038.45 1653
11039.45 1636
11040.44 1633
11041.43 1619
11042.42 1637
11043.41 1593
11044.40 1580
11045.39 1563
11046.39 1544
11047.38 1519
11048.37 1523
11049.36 1527
11050.35 1490
11051.35 1516
11052.34 1532
11053.33 1514
11054.32 1572
11055.31 1541
11056.31 1502
11057.30 1549
11058.29 1485
11059.28 1512
11060.27 1488
11061.27 1516
11062.26 1530
11063.25 1495
11064.24 1471
11065.24 1487
11066.23 1462
11067.22 1453
11068.21 1460
11069.21 1475
11070.20 1518
11071.19 1546
11072.19 1518
11073.18 1486
11074.17 1532
11075.16 1531
11076.16 1479
11077.15 1449
11078.14 1432
11079.14 1450
11080.13 1465
11081.12 1464
11082.12 1417
11083.11 1463
11084.10 1445
11085.10 1459
11086.09 1485
11087.08 1417
11088.08 1447
11089.07 1474
11090.06 1429
11091.06 1424
11092.05 1406
11093.04 1410
11094.04 1403
11095.03 1422
11096.03 1457
11097.02 1413
11098.01 1368
11099.01 1413
11100.00 1393
11101.00 1364
11101.99 1368
11102.98 1392
11103.98 1378
11104.97 1392
11105.97 1383
11106.96 1378
11107.96 1404
11108.95 1384
11109.95 1413
11110.94 1406
11111.93 1374
11112.93 1399
11113.92 1366
11114.92 1394
11115.91 1345
11116.91 1385
11117.90 1406
11118.90 1407
11119.89 1401
11120.89 1375
11121.88 1320
11122.88 1396
11123.87 1356
11124.87 1401
11125.86 1396
11126.86 1365
11127.85 1374
11128.85 1400
11129.84 1435
11130.84 1384
11131.84 1369
11132.83 1405
11133.83 1378
11134.82 1361
11135.82 1357
11136.81 1352
11137.81 1389
11138.81 1328
11139.80 1341
11140.80 1331
11141.79 1339
11142.79 1338
11143.79 1346
11144.78 1350
11145.78 1359
11146.77 1323
11147.77 1371
11148.77 1354
11149.76 1339
11150.76 1324
11151.75 1268
11152.75 1302
11153.75 1272
11154.74 1255
11155.74 1269
11156.74 1302
11157.73 1274
11158.73 1264
11159.73 1320
11160.72 1270
11161.72 1246
11162.72 1233
11163.71 1261
11164.71 1220
11165.71 1235
11166.71 1223
11167.70 1269
11168.70 1265
11169.70 1306
11170.69 1286
11171.69 1272
11172.69 1257
11173.69 1237
11174.68 1252
11175.68 1261
11176.68 1256
11177.68 1283
11178.67 1268
11179.67 1245
11180.67 1244
11181.67 1280
11182.66 1325
11183.66 1276
11184.66 1259
11185.66 1249
11186.66 1233
11187.65 1282
11188.65 1271
11189.65 1288
11190.65 1289
11191.65 1299
11192.64 1279
11193.64 1296
11194.64 1328
11195.64 1285
11196.64 1259
11197.64 1319
11198.63 1283
11199.63 1248
11200.63 1273
11201.63 1291
11202.63 1305
11203.63 1242
11204.63 1232
11205.63 1268
11206.62 1265
11207.62 1277
11208.62 1241
11209.62 1240
11210.62 1262
11211.62 1182
11212.62 1216
11213.62 1194
11214.62 1232
11215.62 1213
11216.61 1260
11217.61 1205
11218.61 1180
11219.61 1235
11220.61 1239
11221.61 1202
11222.61 1213
11223.61 1210
11224.61 1181
11225.61 1185
11226.61 1206
11227.61 1211
11228.61 1166
11229.61 1167
11230.61 1174
11231.61 1159
11232.61 1213
11233.61 1199
11234.61 1197
11235.61 1183
11236.61 1178
11237.61 1180
11238.61 1180
11239.61 1209
11240.61 1166
11241.61 1170
11242.61 1195
11243.61 1176
11244.61 1168
11245.61 1172
11246.61 1200
11247.61 1193
11248.62 1187
11249.62 1174
11250.62 1237
11251.62 1207
11252.62 1204
11253.62 1191
11254.62 1188
11255.62 1185
11256.62 1207
11257.62 1212
11258.62 1222
11259.63 1184
11260.63 1210
11261.63 1201
11262.63 1200
11263.63 1155
11264.63 1230
11265.63 1230
11266.64 1236
11267.64 1275
11268.64 1224
11269.64 1273
11270.64 1234
11271.64 1244
11272.65 1281
11273.65 1300
11274.65 1304
11275.65 1278
11276.65 1319
11277.65 1276
11278.66 1341
11279.66 1342
11280.66 1340
11281.66 1308
11282.67 1305
11283.67 1252
11284.67 1242
11285.67 1246
11286.67 1234
11287.68 1288
11288.68 1257
11289.68 1210
11290.68 1210
11291.69 1232
11292.69 1205
11293.69 1210
11294.70 1200
11295.70 1223
11296.70 1192
11297.70 1178
11298.71 1181
11299.71 1157
11300.71 1129
11301.72 1202
11302.72 1217
11303.72 1185
11304.72 1194
11305.73 1203
11306.73 1232
11307.73 1234
11308.74 1233
11309.74 1236
11310.74 1277
11311.75 1265
11312.75 1270
11313.76 1255
11314.76 1257
11315.76 1252
11316.77 1257
11317.77 1259
11318.77 1224
11319.78 1207
11320.78 1237
11321.79 1201
11322.79 1159
11323.79 1176
11324.80 1158
11325.80 1184
11326.81 1191
11327.81 1120
11328.81 1162
11329.82 1119
11330.82 1134
11331.83 1166
11332.83 1178
11333.84 1139
11334.84 1178
11335.85 1186
11336.85 1183
11337.85 1132
11338.86 1204
11339.86 1196
11340.87 1200
11341.87 1138
11342.88 1199
11343.88 1182
11344.89 1121
11345.89 1156
11346.90 1181
11347.90 1164
11348.91 1136
11349.91 1148
11350.92 1160
11351.92 1111
11352.93 1091
11353.94 1134
11354.94 1148
11355.95 1175
11356.95 1147
11357.96 1148
11358.96 1141
11359.97 1131
11360.97 1130
11361.98 1131
11362.99 1152
11363.99 1137
11365.00 1149
11366.00 1153
11367.01 1097
11368.02 1087
11369.02 1118
11370.03 1166
11371.03 1177
11372.04 1124
11373.05 1102
11374.05 1123
11375.06 1131
11376.06 1126
11377.07 1119
11378.08 1127
11379.08 1105
11380.09 1152
11381.10 1139
11382.10 1168
11383.11 1123
11384.12 1141
11385.12 1148
11386.13 1157
11387.14 1119
11388.14 1104
11389.15 1165
11390.16 1118
11391.17 1133
11392.17 1135
11393.18 1150
11394.19 1136
11395.19 1139
11396.20 1147
11397.21 1148
11398.22 1128
11399.22 1133
11400.23 1109
11401.24 1179
11402.25 1180
11403.25 1164
11404.26 1170
11405.27 1186
11406.28 1179
11407.28 1179
11408.29 1129
11409.30 1149
11410.31 1139
11411.31 1162
11412.32 1171
11413.33 1193
11414.34 1239
11415.35 1154
11416.35 1188
11417.36 1168
11418.37 1207
11419.38 1155
11420.39 1172
11421.40 1194
11422.40 1179
11423.41 1213
11424.42 1223
11425.43 1196
11426.44 1208
11427.45 1179
11428.46 1199
11429.46 1247
11430.47 1269
11431.48 1238
11432.49 1234
11433.50 1278
11434.51 1222
11435.52 1248
11436.53 1288
11437.54 1295
11438.54 1291
11439.55 1237
11440.56 1256
11441.57 1282
11442.58 1314
11443.59 1295
11444.60 1245
11445.61 1278
11446.62 1330
11447.63 1263
11448.64 1283
11449.65 1270
11450.66 1317
11451.67 1341
11452.68 1385
11453.69 1311
11454.70 1301
11455.71 1300
11456.72 1322
11457.73 1335
11458.74 1351
11459.75 1327
11460.76 1336
11461.77 1333
11462.78 1347
11463.79 1346
11464.80 1363
11465.81 1362
11466.82 1365
11467.83 1367
11468.84 1365
11469.85 1414
11470.86 1340
11471.87 1357
11472.88 1333
11473.89 1369
11474.90 1367
11475.91 1386
11476.92 1415
11477.93 1419
11478.95 1386
11479.96 1388
11480.97 1366
11481.98 1390
11482.99 1371
11484.00 1390
11485.01 1358
11486.02 1390
11487.03 1361
11488.05 1422
11489.06 1405
11490.07 1400
11491.08 1383
11492.09 1380
11493.10 1421
11494.11 1398
11495.13 1413
11496.14 1424
11497.15 1435
11498.16 1466
11499.17 1436
11500.18 1455
11501.20 1454
11502.21 1441
11503.22 1433
11504.23 1420
11505.24 1456
11506.26 1433
11507.27 1463
11508.28 1482
11509.29 1516
11510.30 1476
11511.32 1466
11512.33 1475
11513.34 1523
11514.35 1481
11515.37 1473
11516.38 1548
11517.39 1567
11518.40 1564
11519.42 1552
11520.43 1570
11521.44 1559
11522.45 1640
11523.47 1579
11524.48 1591
11525.49 1616
11526.51 1608
11527.52 1653
11528.53 1655
11529.55 1667
11530.56 1608
11531.57 1657
11532.59 1680
11533.60 1691
11534.61 1677
11535.63 1699
11536.64 1750
11537.65 1748
11538.67 1743
11539.68 1727
11540.69 1749
11541.71 1849
11542.72 1800
11543.73 1840
11544.75 1842
11545.76 1865
11546.78 1878
11547.79 1927
11548.80 1950
11549.82 1872
11550.83 1951
11551.85 1947
11552.86 2035
11553.87 2017
11554.89 2010
11555.90 2069
11556.92 2032
11557.93 2079
11558.95 2112
11559.96 2156
11560.97 2163
11561.99 2185
11563.00 2221
11564.02 2241
11565.03 2260
11566.05 2249
11567.06 2272
11568.08 2301
11569.09 2352
11570.11 2426
11571.12 2501
11572.14 2552
11573.15 2521
11574.17 2619
11575.18 2716
11576.20 2756
11577.21 2805
11578.23 2882
11579.24 2920
11580.26 3044
11581.27 3191
11582.29 3156
11583.30 3209
11584.32 3314
11585.33 3451
11586.35 3593
11587.37 3739
11588.38 3787
11589.40 3927
11590.41 4210
11591.43 4343
11592.44 4622
11593.46 4801
11594.48 4979
11595.49 5271
11596.51 5387
11597.52 5570
11598.54 5783
11599.56 5743
11600.57 5813
11601.59 5646
11602.61 5508
11603.62 5445
11604.64 5266
11605.66 4972
11606.67 4672
11607.69 4375
11608.70 4022
11609.72 3806
11610.74 3492
11611.75 3331
11612.77 3083
11613.79 2893
11614.81 2793
11615.82 2722
11616.84 2642
11617.86 2534
11618.87 2383
11619.89 2389
11620.91 2355
11621.92 2281
11622.94 2205
11623.96 2156
11624.98 2164
11625.99 2171
11627.01 2207
11628.03 2139
11629.05 2079
11630.06 2065
11631.08 2082
11632.10 2024
11633.12 2056
11634.13 1999
11635.15 2042
11636.17 2017
11637.19 2043
11638.20 2035
11639.22 1996
11640.24 1950
11641.26 1947
11642.28 1985
11643.29 1918
11644.31 1889
11645.33 1909
11646.35 1884
11647.37 1831
11648.39 1851
11649.40 1808
11650.42 1810
11651.44 1745
11652.46 1760
11653.48 1773
11654.50 1755
11655.51 1767
11656.53 1783
11657.55 1762
11658.57 1796
11659.59 1782
11660.61 1855
11661.63 1830
11662.65 1848
11663.67 1838
11664.68 1812
11665.70 1877
11666.72 1864
11667.74 1919
11668.76 1904
11669.78 1882
11670.80 1943
11671.82 1960
11672.84 1970
11673.86 1936
11674.88 1930
11675.90 1966
11676.92 2007
11677.94 1971
11678.96 1997
11679.98 2007
11680.99 2023
11682.01 2002
11683.03 1989
11684.05 2003
11685.07 1982
11686.09 1969
11687.11 1942
11688.13 1966
11689.15 1893
11690.17 1892
11691.19 1903
11692.21 1924
11693.24 1887
11694.26 1823
11695.28 1848
11696.30 1859
11697.32 1841
11698.34 1830
11699.36 1821
11700.38 1816
11701.40 1780
11702.42 1758
11703.44 1765
11704.46 1723
11705.48 1755
11706.50 1788
11707.52 1721
11708.54 1665
11709.57 1691
11710.59 1685
11711.61 1666
11712.63 1615
11713.65 1582
11714.67 1633
11715.69 1660
11716.71 1664
11717.73 1665
11718.76 1585
11719.78 1604
11720.80 1651
11721.82 1579
11722.84 1601
11723.86 1531
11724.89 1510
11725.91 1540
11726.93 1566
11727.95 1463
11728.97 1546
11729.99 1498
11731.02 1499
11732.04 1454
11733.06 1501
11734.08 1511
11735.10 1493
11736.13 1537
11737.15 1461
11738.17 1517
11739.19 1515
11740.22 1513
11741.24 1527
11742.26 1477
11743.28 1443
11744.30 1514
11745.33 1528
11746.35 1482
11747.37 1478
11748.40 1452
11749.42 1487
11750.44 1443
11751.46 1458
11752.49 1391
11753.51 1441
11754.53 1434
11755.56 1419
11756.58 1360
11757.60 1399
11758.62 1405
11759.65 1360
11760.67 1356
11761.69 1403
11762.72 1385
11763.74 1360
11764.76 1373
11765.79 1329
11766.81 1379
11767.83 1386
11768.86 1366
11769.88 1357
11770.91 1335
11771.93 1339
11772.95 1363
11773.98 1304
11775.00 1327
11776.02 1318
11777.05 1318
11778.07 1360
11779.10 1340
11780.12 1319
11781.14 1314
11782.17 1299
11783.19 1380
11784.22 1370
11785.24 1309
11786.26 1341
11787.29 1325
11788.31 1325
11789.34 1303
11790.36 1317
11791.39 1338
11792.41 1312
11793.44 1309
11794.46 1261
11795.49 1289
11796.51 1293
11797.54 1344
11798.56 1284
11799.59 1339
11800.61 1309
11801.63 1313
11802.66 1321
11803.69 1282
11804.71 1265
11805.74 1297
11806.76 1313
11807.79 1323
11808.81 1290
11809.84 1326
11810.86 1327
11811.89 1356
11812.91 1336
11813.94 1254
11814.96 1242
11815.99 1304
11817.01 1286
11818.04 1321
11819.07 1351
11820.09 1310
11821.12 1372
11822.14 1346
11823.17 1394
11824.20 1358
11825.22 1349
11826.25 1334
11827.27 1358
11828.30 1371
11829.33 1378
11830.35 1371
11831.38 1415
11832.40 1352
11833.43 1363
11834.46 1372
11835.48 1333
11836.51 1388
11837.54 1392
11838.56 1377
11839.59 1406
11840.62 1344
11841.64 1314
11842.67 1362
11843.70 1383
11844.72 1393
11845.75 1380
11846.78 1345
11847.80 1351
11848.83 1384
11849.86 1397
11850.89 1385
11851.91 1406
11852.94 1403
11853.97 1373
11854.99 1434
11856.02 1452
11857.05 1425
11858.08 1398
11859.10 1415
11860.13 1396
11861.16 1418
11862.19 1423
11863.21 1457
11864.24 1395
11865.27 1432
11866.30 1393
11867.33 1414
11868.35 1412
11869.38 1472
11870.41 1463
11871.44 1459
11872.47 1464
11873.49 1469
11874.52 1447
11875.55 1470
11876.58 1475
11877.61 1499
11878.63 1512
11879.66 1518
11880.69 1495
11881.72 1536
11882.75 1534
11883.78 1551
11884.81 1584
11885.83 1609
11886.86 1609
11887.89 1574
11888.92 1585
11889.95 1586
11890.98 1626
11892.01 1697
11893.04 1645
11894.06 1654
11895.09 1697
11896.12 1719
11897.15 1745
11898.18 1791
11899.21 1749
11900.24 1786
11901.27 1796
11902.30 1787
11903.33 1826
11904.36 1799
11905.39 1775
11906.42 1759
11907.45 1768
11908.48 1784
11909.50 1740
11910.53 1797
11911.56 1778
11912.59 1766
11913.62 1731
11914.65 1774
11915.68 1778
11916.71 1783
11917.74 1774
11918.77 1764
11919.80 1787
11920.83 1792
11921.86 1794
11922.89 1854
11923.92 1969
11924.95 1971
11925.99 2007
11927.02 2037
11928.05 2052
11929.08 2087
11930.11 2097
11931.14 2096
11932.17 2130
11933.20 2096
11934.23 2091
11935.26 2060
11936.29 2031
11937.32 2014
11938.35 1965
11939.38 1935
11940.41 1899
11941.45 1817
11942.48 1806
11943.51 1730
11944.54 1695
11945.57 1660
11946.60 1639
11947.63 1574
11948.66 1590
11949.70 1608
11950.73 1572
11951.76 1517
11952.79 1530
11953.82 1496
11954.85 1547
11955.88 1512
11956.92 1477
11957.95 1487
11958.98 1507
11960.01 1560
11961.04 1465
11962.08 1533
11963.11 1513
11964.14 1515
11965.17 1526
11966.20 1505
11967.24 1499
11968.27 1507
11969.30 1497
11970.33 1467
11971.36 1511
11972.40 1499
11973.43 1553
11974.46 1505
11975.49 1513
11976.53 1501
11977.56 1536
11978.59 1505
11979.62 1504
11980.66 1525
11981.69 1543
11982.72 1524
11983.76 1537
11984.79 1523
11985.82 1534
11986.85 1529
11987.89 1521
11988.92 1563
11989.95 1546
11990.99 1558
11992.02 1548
11993.05 1548
11994.09 1506
11995.12 1557
11996.15 1600
11997.19 1558
11998.22 1547
11999.25 1566
12000.29 1586
12001.32 1603
12002.35 1606
12003.39 1601
12004.42 1587
12005.46 1598
12006.49 1618
12007.52 1636
12008.56 1685
12009.59 1640
12010.63 1666
12011.66 1728
12012.69 1712
12013.73 1696
12014.76 1707
12015.80 1715
12016.83 1762
12017.86 1766
12018.90 1716
12019.93 1750
12020.97 1745
12022.00 1749
12023.04 1741
12024.07 1794
12025.11 1733
12026.14 1714
12027.18 1706
12028.21 1687
12029.25 1729
12030.28 1675
12031.32 1710
12032.35 1732
12033.39 1662
12034.42 1639
12035.46 1628
12036.49 1643
12037.53 1678
12038.56 1643
12039.60 1668
12040.63 1667
12041.67 1652
12042.70 1624
12043.74 1628
12044.77 1645
12045.81 1614
12046.84 1616
12047.88 1551
12048.92 1619
12049.95 1619
12050.99 1586
12052.02 1601
12053.06 1622
12054.09 1665
12055.13 1634
12056.17 1619
12057.20 1619
12058.24 1627
12059.27 1697
12060.31 1610
12061.35 1617
12062.38 1679
12063.42 1653
12064.46 1626
12065.49 1633
12066.53 1644
12067.56 1625
12068.60 1606
12069.64 1614
12070.67 1601
12071.71 1607
12072.75 1617
12073.78 1663
12074.82 1702
12075.86 1671
12076.89 1628
12077.93 1661
12078.97 1640
12080.01 1663
12081.04 1643
12082.08 1679
12083.12 1707
12084.15 1705
12085.19 1719
12086.23 1679
12087.27 1744
12088.30 1706
12089.34 1780
12090.38 1734
12091.41 1780
12092.45 1834
12093.49 1845
12094.53 1813
12095.57 1863
12096.60 1902
12097.64 1901
12098.68 1905
12099.72 1923
12100.75 1933
12101.79 1914
12102.83 1942
12103.87 1961
12104.91 1924
12105.94 1898
12106.98 1881
12108.02 1869
12109.06 1848
12110.10 1751
12111.14 1784
12112.17 1696
12113.21 1703
12114.25 1658
12115.29 1598
12116.33 1582
12117.37 1590
12118.40 1514
12119.44 1486
12120.48 1460
12121.52 1429
12122.56 1442
12123.60 1435
12124.64 1420
12125.68 1407
12126.72 1407
12127.75 1402
12128.79 1434
12129.83 1395
12130.87 1375
12131.91 1389
12132.95 1377
12133.99 1377
12135.03 1376
12136.07 1312
12137.11 1318
12138.15 1351
12139.19 1380
12140.23 1395
12141.27 1300
12142.31 1328
12143.35 1331
12144.38 1361
12145.42 1370
12146.46 1372
12147.50 1315
12148.54 1352
12149.58 1336
12150.62 1290
12151.66 1303
12152.70 1330
12153.74 1353
12154.78 1315
12155.82 1321
12156.87 1284
12157.91 1302
12158.95 1287
12159.99 1298
12161.03 1246
12162.07 1254
12163.11 1320
12164.15 1315
12165.19 1307
12166.23 1290
12167.27 1230
12168.31 1264
12169.35 1308
12170.39 1298
12171.43 1342
12172.47 1278
12173.52 1276
12174.56 1240
12175.60 1326
12176.64 1309
12177.68 1302
12178.72 1311
12179.76 1295
12180.80 1303
12181.85 1288
12182.89 1260
12183.93 1271
12184.97 1294
12186.01 1314
12187.05 1284
12188.09 1263
12189.14 1344
12190.18 1316
12191.22 1263
12192.26 1297
12193.30 1303
12194.34 1280
12195.39 1276
12196.43 1278
12197.47 1287
12198.51 1267
12199.55 1308
12200.60 1290
12201.64 1267
12202.68 1247
12203.72 1283
12204.77 1264
12205.81 1286
12206.85 1285
12207.89 1287
12208.94 1296
12209.98 1314
12211.02 1295
12212.06 1264
12213.11 1287
12214.15 1302
12215.19 1290
12216.23 1306
12217.28 1250
12218.32 1307
12219.36 1260
12220.41 1251
12221.45 1268
12222.49 1282
12223.54 1265
12224.58 1291
12225.62 1307
12226.66 1265
12227.71 1232
12228.75 1294
12229.79 1286
12230.84 1239
12231.88 1254
12232.93 1238
12233.97 1239
12235.01 1228
12236.06 1248
12237.10 1219
12238.14 1234
12239.19 1186
12240.23 1256
12241.28 1239
12242.32 1221
12243.36 1167
12244.41 1196
12245.45 1205
12246.50 1194
12247.54 1169
12248.58 1149
12249.63 1204
12250.67 1191
12251.72 1176
12252.76 1171
12253.80 1212
12254.85 1156
12255.89 1166
12256.94 1149
12257.98 1187
12259.03 1123
12260.07 1124
12261.12 1191
12262.16 1148
12263.21 1129
12264.25 1128
12265.30 1135
12266.34 1144
12267.39 1115
12268.43 1131
12269.48 1105
12270.52 1113
12271.57 1102
12272.61 1136
12273.66 1147
12274.70 1069
12275.75 1113
12276.79 1110
12277.84 1090
12278.88 1113
12279.93 1109
12280.98 1092
12282.02 1086
12283.07 1092
12284.11 1082
12285.16 1129
12286.20 1109
12287.25 1110
12288.30 1086
12289.34 1076
12290.39 1072
12291.43 1119
12292.48 1089
12293.53 1066
12294.57 1095
12295.62 1120
12296.66 1086
12297.71 1072
12298.76 1080
12299.80 1085
12300.85 1095
12301.90 1114
12302.94 1056
12303.99 1092
12305.04 1131
12306.08 1084
12307.13 1088
12308.18 1085
12309.22 1078
12310.27 1056
12311.32 1107
12312.36 1105
12313.41 1107
12314.46 1103
12315.50 1074
12316.55 1067
12317.60 1052
12318.65 1075
12319.69 1043
12320.74 1025
12321.79 1041
12322.83 1083
12323.88 1033
12324.93 1031
12325.98 1091
12327.02 1078
12328.07 1035
12329.12 1036
12330.17 1032
12331.21 1030
12332.26 1044
12333.31 1058
12334.36 1094
12335.41 1049
12336.45 1002
12337.50 1013
12338.55 1005
12339.60 1044
12340.65 1041
12341.69 997
12342.74 1046
12343.79 1036
12344.84 1058
12345.89 1027
12346.94 1043
12347.98 1051
12349.03 998
12350.08 1013
12351.13 998
12352.18 1027
12353.23 1001
12354.28 1026
12355.32 1021
12356.37 1021
12357.42 1032
12358.47 1036
12359.52 1034
12360.57 1072
12361.62 1059
12362.67 1037
12363.72 1055
12364.76 1047
12365.81 1079
12366.86 1060
12367.91 1085
12368.96 1064
12370.01 1104
12371.06 1098
12372.11 1049
12373.16 1061
12374.21 1055
12375.26 1102
12376.31 1064
12377.36 1070
12378.41 1095
12379.46 1107
12380.51 1127
12381.56 1098
12382.61 1093
12383.66 1075
12384.71 1053
12385.76 1077
12386.81 1057
12387.86 1047
12388.91 1055
12389.96 1096
12391.01 1108
12392.06 1071
12393.11 1081
12394.16 1054
12395.21 1090
12396.26 1056
12397.31 1083
12398.36 1059
12399.41 1099
12400.46 1129
12401.51 1114
12402.56 1135
12403.61 1095
12404.66 1107
12405.71 1119
12406.77 1136
12407.82 1126
12408.87 1142
12409.92 1078
12410.97 1108
12412.02 1126
12413.07 1140
12414.12 1129
12415.17 1149
12416.23 1113
12417.28 1118
12418.33 1138
12419.38 1122
12420.43 1111
12421.48 1100
12422.53 1107
12423.59 1082
12424.64 1096
12425.69 1123
12426.74 1104
12427.79 1118
12428.84 1128
12429.90 1102
12430.95 1141
12432.00 1088
12433.05 1106
12434.10 1130
12435.16 1195
12436.21 1141
12437.26 1158
12438.31 1162
12439.37 1133
12440.42 1104
12441.47 1112
12442.52 1135
12443.58 1122
12444.63 1163
12445.68 1127
12446.73 1106
12447.79 1090
12448.84 1173
12449.89 1152
12450.94 1140
12452.00 1119
12453.05 1166
12454.10 1203
12455.16 1186
12456.21 1124
12457.26 1164
12458.31 1200
12459.37 1216
12460.42 1173
12461.47 1143
12462.53 1144
12463.58 1156
12464.63 1248
12465.69 1224
12466.74 1210
12467.79 1267
12468.85 1258
12469.90 1288
12470.95 1275
12472.01 1312
12473.06 1293
12474.12 1325
12475.17 1366
12476.22 1378
12477.28 1403
12478.33 1423
12479.39 1455
12480.44 1488
12481.49 1508
12482.55 1548
12483.60 1538
12484.66 1580
12485.71 1629
12486.76 1695
12487.82 1721
12488.87 1798
12489.93 1794
12490.98 1814
12492.04 1892
12493.09 1874
12494.15 1883
12495.20 1899
12496.25 1931
12497.31 1913
12498.36 1858
12499.42 1847
12500.47 1811
12501.53 1785
12502.58 1735
12503.64 1624
12504.69 1543
12505.75 1589
12506.80 1528
12507.86 1479
12508.91 1444
12509.97 1419
12511.03 1347
12512.08 1329
12513.14 1347
12514.19 1312
12515.25 1312
12516.30 1317
12517.36 1293
12518.41 1320
12519.47 1304
12520.52 1281
12521.58 1268
12522.64 1218
12523.69 1274
12524.75 1254
12525.80 1213
12526.86 1210
12527.92 1273
12528.97 1309
12530.03 1256
12531.08 1278
12532.14 1295
12533.20 1243
12534.25 1229
12535.31 1235
12536.37 1332
12537.42 1291
12538.48 1246
12539.54 1328
12540.59 1263
12541.65 1272
12542.70 1235
12543.76 1290
12544.82 1259
12545.88 1287
12546.93 1242
12547.99 1231
12549.05 1259
12550.10 1284
12551.16 1317
12552.22 1328
12553.27 1340
12554.33 1295
12555.39 1359
12556.45 1382
12557.50 1398
12558.56 1380
12559.62 1423
12560.67 1412
12561.73 1450
12562.79 1474
12563.85 1533
12564.90 1534
12565.96 1557
12567.02 1619
12568.08 1668
12569.14 1638
12570.19 1669
12571.25 1711
12572.31 1726
12573.37 1698
12574.42 1715
12575.48 1711
12576.54 1730
12577.60 1764
12578.66 1754
12579.72 1717
12580.77 1722
12581.83 1660
12582.89 1649
12583.95 1625
12585.01 1576
12586.07 1509
12587.12 1507
12588.18 1523
12589.24 1465
12590.30 1426
12591.36 1415
12592.42 1372
12593.48 1396
12594.53 1447
12595.59 1417
12596.65 1380
12597.71 1376
12598.77 1339
12599.83 1368
12600.89 1313
12601.95 1336
12603.01 1333
12604.07 1316
12605.13 1326
12606.18 1292
12607.24 1314
12608.30 1322
12609.36 1319
12610.42 1336
12611.48 1304
12612.54 1266
12613.60 1288
12614.66 1311
12615.72 1345
12616.78 1302
12617.84 1287
12618.90 1309
12619.96 1314
12621.02 1252
12622.08 1248
12623.14 1303
12624.20 1331
12625.26 1295
12626.32 1288
12627.38 1241
12628.44 1229
12629.50 1223
12630.56 1219
12631.62 1250
12632.68 1234
12633.74 1244
12634.80 1225
12635.86 1186
12636.92 1261
12637.98 1228
12639.04 1236
12640.11 1217
12641.17 1221
12642.23 1247
12643.29 1251
12644.35 1253
12645.41 1263
12646.47 1262
12647.53 1264
12648.59 1287
12649.65 1282
12650.72 1338
12651.78 1352
12652.84 1303
12653.90 1328
12654.96 1378
12656.02 1300
12657.08 1318
12658.14 1338
12659.21 1302
12660.27 1333
12661.33 1348
12662.39 1346
12663.45 1335
12664.51 1326
12665.58 1326
12666.64 1310
12667.70 1254
12668.76 1261
12669.82 1281
12670.89 1255
12671.95 1262
12673.01 1231
12674.07 1248
12675.13 1252
12676.20 1255
12677.26 1240
12678.32 1245
12679.38 1250
12680.45 1255
12681.51 1259
12682.57 1315
12683.63 1255
12684.70 1260
12685.76 1288
12686.82 1273
12687.88 1259
12688.95 1268
12690.01 1275
12691.07 1262
12692.14 1263
12693.20 1280
12694.26 1307
12695.32 1293
12696.39 1262
12697.45 1281
12698.51 1286
12699.58 1259
12700.64 1298
12701.70 1258
12702.77 1264
12703.83 1269
12704.89 1278
12705.96 1268
12707.02 1267
12708.08 1206
12709.15 1227
12710.21 1230
12711.28 1256
12712.34 1202
12713.40 1201
12714.47 1187
12715.53 1236
12716.59 1238
12717.66 1272
12718.72 1246
12719.79 1255
12720.85 1196
12721.92 1205
12722.98 1227
12724.04 1218
12725.11 1265
12726.17 1211
12727.24 1238
12728.30 1231
12729.37 1224
12730.43 1247
12731.49 1282
12732.56 1226
12733.62 1229
12734.69 1240
12735.75 1243
12736.82 1247
12737.88 1241
12738.95 1262
12740.01 1194
12741.08 1211
12742.14 1206
12743.21 1226
12744.27 1191
12745.34 1211
12746.40 1142
12747.47 1166
12748.53 1159
12749.60 1133
12750.66 1145
12751.73 1152
12752.79 1152
12753.86 1085
12754.93 1115
12755.99 1112
12757.06 1144
12758.12 1121
12759.19 1059
12760.25 1155
12761.32 1073
12762.39 1075
12763.45 1079
12764.52 1065
12765.58 1089
12766.65 1045
12767.72 1096
12768.78 1108
12769.85 1033
12770.91 1053
12771.98 1106
12773.05 1099
12774.11 1076
12775.18 1084
12776.25 1027
12777.31 1063
12778.38 1018
12779.45 1011
12780.51 1022
12781.58 1023
12782.65 1034
12783.71 1048
12784.78 1038
12785.85 1052
12786.91 1074
12787.98 1045
12789.05 1075
12790.11 1032
12791.18 1026
12792.25 1009
12793.31 1028
12794.38 1021
12795.45 1000
12796.52 1028
12797.58 1029
12798.65 1005
12799.72 1033
12800.79 1001
12801.85 974
12802.92 1025
12803.99 1034
12805.06 1046
12806.12 1030
12807.19 1032
12808.26 1038
12809.33 1076
12810.39 1054
12811.46 1031
12812.53 1027
12813.60 1033
12814.67 1019
12815.73 1031
12816.80 1017
12817.87 1047
12818.94 1052
12820.01 1033
12821.08 1064
12822.14 1012
12823.21 998
12824.28 1043
12825.35 992
12826.42 1007
12827.49 975
12828.55 1004
12829.62 973
12830.69 992
12831.76 983
12832.83 968
12833.90 982
12834.97 966
12836.04 961
12837.11 975
12838.17 956
12839.24 962
12840.31 941
12841.38 967
12842.45 947
12843.52 960
12844.59 981
12845.66 969
12846.73 990
12847.80 956
12848.87 917
12849.94 963
12851.01 950
12852.08 935
12853.14 946
12854.21 945
12855.28 942
12856.35 925
12857.42 889
12858.49 893
12859.56 922
12860.63 925
12861.70 931
12862.77 901
12863.84 900
12864.91 923
12865.98 931
12867.05 909
12868.12 904
12869.19 892
12870.26 906
12871.34 869
12872.41 881
12873.48 863
12874.55 853
12875.62 893
12876.69 858
12877.76 909
12878.83 899
12879.90 910
12880.97 872
12882.04 864
12883.11 877
12884.18 881
12885.25 892
12886.33 879
12887.40 902
12888.47 859
12889.54 848
12890.61 874
12891.68 849
12892.75 835
12893.82 850
12894.89 877
12895.97 864
12897.04 874
12898.11 855
12899.18 886
12900.25 862
12901.32 859
12902.40 838
12903.47 823
12904.54 864
12905.61 848
12906.68 868
12907.75 899
12908.83 852
12909.90 856
12910.97 866
12912.04 877
12913.11 831
12914.19 835
12915.26 849
12916.33 838
12917.40 823
12918.48 817
12919.55 832
12920.62 858
12921.69 849
12922.77 832
12923.84 841
12924.91 839
12925.98 861
12927.06 829
12928.13 822
12929.20 830
12930.27 829
12931.35 870
12932.42 839
12933.49 831
12934.57 827
12935.64 833
12936.71 840
12937.79 855
12938.86 830
12939.93 854
12941.01 825
12942.08 816
12943.15 831
12944.23 866
12945.30 815
12946.37 837
12947.45 852
12948.52 812
12949.59 825
12950.67 815
12951.74 803
12952.81 813
12953.89 813
12954.96 807
12956.04 812
12957.11 817
12958.18 842
12959.26 813
12960.33 824
12961.41 828
12962.48 806
12963.55 851
12964.63 846
12965.70 834
12966.78 863
12967.85 837
12968.93 820
12970.00 807
12971.07 854
12972.15 821
12973.22 860
12974.30 838
12975.37 805
12976.45 833
12977.52 860
12978.60 865
12979.67 853
12980.75 873
12981.82 861
12982.90 843
12983.97 850
12985.05 861
12986.12 832
12987.20 867
12988.27 861
12989.35 861
12990.42 812
12991.50 830
12992.57 858
12993.65 874
12994.73 848
12995.80 864
12996.88 832
12997.95 836
12999.03 861
13000.10 864
13001.18 868
13002.25 866
13003.33 891
13004.41 852
13005.48 873
13006.56 845
13007.63 872
13008.71 881
13009.79 875
13010.86 834
13011.94 860
13013.02 889
13014.09 867
13015.17 898
13016.24 888
13017.32 915
13018.40 874
13019.47 916
13020.55 927
13021.63 837
13022.70 885
13023.78 884
13024.86 852
13025.93 867
13027.01 895
13028.09 909
13029.16 903
13030.24 907
13031.32 868
13032.40 866
13033.47 878
13034.55 903
13035.63 921
13036.70 911
13037.78 903
13038.86 895
13039.94 925
13041.01 914
13042.09 911
13043.17 868
13044.25 939
13045.32 887
13046.40 913
13047.48 884
13048.56 894
13049.63 902
13050.71 884
13051.79 913
13052.87 874
13053.95 903
13055.02 887
13056.10 895
13057.18 805
13058.26 867
13059.34 863
13060.41 891
13061.49 898
13062.57 862
13063.65 912
13064.73 855
13065.81 885
13066.88 888
13067.96 855
13069.04 879
13070.12 888
13071.20 845
13072.28 909
13073.36 862
13074.43 861
13075.51 856
13076.59 931
13077.67 875
13078.75 881
13079.83 883
13080.91 887
13081.99 897
13083.07 857
13084.15 888
13085.23 890
13086.30 919
13087.38 878
13088.46 920
13089.54 868
13090.62 874
13091.70 868
13092.78 860
13093.86 877
13094.94 896
13096.02 879
13097.10 904
13098.18 900
13099.26 864
13100.34 868
13101.42 884
13102.50 855
13103.58 860
13104.66 847
13105.74 856
13106.82 840
13107.90 829
13108.98 887
13110.06 859
13111.14 824
13112.22 844
13113.30 876
13114.38 850
13115.46 807
13116.54 843
13117.62 834
13118.70 818
13119.78 817
13120.86 896
13121.95 850
13123.03 843
13124.11 835
13125.19 844
13126.27 817
13127.35 836
13128.43 887
13129.51 833
13130.59 843
13131.67 860
13132.76 853
13133.84 879
13134.92 843
13136.00 842
13137.08 840
13138.16 843
13139.24 863
13140.32 819
13141.41 831
13142.49 827
13143.57 814
13144.65 824
13145.73 853
13146.81 812
13147.90 808
13148.98 852
13150.06 840
13151.14 821
13152.22 820
13153.31 902
13154.39 819
13155.47 825
13156.55 826
13157.63 826
13158.72 841
13159.80 841
13160.88 834
13161.96 878
13163.05 857
13164.13 802
13165.21 846
13166.29 828
13167.38 835
13168.46 835
13169.54 873
13170.62 831
13171.71 832
13172.79 839
13173.87 830
13174.96 848
13176.04 839
13177.12 864
13178.20 886
13179.29 819
13180.37 847
13181.45 855
13182.54 871
13183.62 854
13184.70 862
13185.79 889
13186.87 846
13187.95 855
13189.04 838
13190.12 857
13191.20 824
13192.29 887
13193.37 859
13194.46 867
13195.54 845
13196.62 863
13197.71 863
13198.79 872
13199.88 873
13200.96 873
13202.04 867
13203.13 886
13204.21 847
13205.30 854
13206.38 877
13207.46 851
13208.55 841
13209.63 881
13210.72 860
13211.80 874
13212.89 855
13213.97 889
13215.05 879
13216.14 870
13217.22 870
13218.31 877
13219.39 894
13220.48 893
13221.56 863
13222.65 872
13223.73 868
13224.82 855
13225.90 863
13226.99 876
13228.07 893
13229.16 926
13230.24 930
13231.33 922
13232.41 877
13233.50 874
13234.58 892
13235.67 899
13236.76 925
13237.84 912
13238.93 925
13240.01 913
13241.10 898
13242.18 897
13243.27 934
13244.35 927
13245.44 919
13246.53 940
13247.61 945
13248.70 915
13249.78 917
13250.87 970
13251.96 943
13253.04 977
13254.13 921
13255.21 945
13256.30 974
13257.39 963
13258.47 931
13259.56 958
13260.65 948
13261.73 960
13262.82 928
13263.91 950
13264.99 967
13266.08 946
13267.17 947
13268.25 1001
13269.34 963
13270.43 1004
13271.51 1011
13272.60 998
13273.69 1001
13274.77 1002
13275.86 1010
13276.95 1014
13278.04 1002
13279.12 996
13280.21 1053
13281.30 1008
13282.38 979
13283.47 1023
13284.56 1017
13285.65 1057
13286.73 1062
13287.82 1055
13288.91 1004
13290.00 1036
13291.08 1057
13292.17 1026
13293.26 997
13294.35 1019
13295.44 1069
13296.52 1075
13297.61 1047
13298.70 1077
13299.79 1092
13300.88 1115
13301.96 1084
13303.05 1080
13304.14 1077
13305.23 1080
13306.32 1083
13307.41 1137
13308.49 1108
13309.58 1115
13310.67 1050
13311.76 1083
13312.85 1120
13313.94 1108
13315.02 1098
13316.11 1085
13317.20 1073
13318.29 1086
13319.38 1083
13320.47 1107
13321.56 1100
13322.65 1091
13323.74 1105
13324.82 1121
13325.91 1036
13327.00 1063
13328.09 1102
13329.18 1089
13330.27 1108
13331.36 1106
13332.45 1104
13333.54 1082
13334.63 1113
13335.72 1117
13336.81 1101
13337.90 1104
13338.99 1119
13340.08 1081
13341.17 1059
13342.26 1119
13343.35 1101
13344.44 1108
13345.53 1115
13346.61 1153
13347.70 1118
13348.79 1200
13349.89 1144
13350.98 1101
13352.07 1103
13353.16 1157
13354.25 1170
13355.34 1135
13356.43 1173
13357.52 1163
13358.61 1211
13359.70 1193
13360.79 1210
13361.88 1209
13362.97 1159
13364.06 1191
13365.15 1182
13366.24 1205
13367.33 1165
13368.42 1173
13369.51 1229
13370.60 1235
13371.70 1205
13372.79 1203
13373.88 1173
13374.97 1181
13376.06 1124
13377.15 1101
13378.24 1152
13379.33 1128
13380.43 1080
13381.52 1111
13382.61 1107
13383.70 1034
13384.79 1059
13385.88 1051
13386.97 1044
13388.07 1001
13389.16 1052
13390.25 1091
13391.34 1059
13392.43 1079
13393.52 1079
13394.62 1070
13395.71 1014
13396.80 1055
13397.89 1059
13398.98 1046
13400.08 1026
13401.17 1025
13402.26 1022
13403.35 1057
13404.45 1020
13405.54 1047
13406.63 1065
13407.72 1064
13408.82 1048
13409.91 1046
13411.00 1078
13412.09 1013
13413.19 1018
13414.28 1061
13415.37 1038
13416.46 1032
13417.56 1032
13418.65 1044
13419.74 1094
13420.84 1069
13421.93 1054
13423.02 1076
13424.11 1085
13425.21 1065
13426.30 1069
13427.39 1072
13428.49 1066
13429.58 1055
13430.67 1078
13431.77 1058
13432.86 1092
13433.95 1046
13435.05 1061
13436.14 1103
13437.24 1095
13438.33 1081
13439.42 1096
13440.52 1113
13441.61 1111
13442.70 1098
13443.80 1102
13444.89 1141
13445.99 1077
13447.08 1108
13448.17 1092
13449.27 1153
13450.36 1133
13451.46 1122
13452.55 1148
13453.64 1144
13454.74 1131
13455.83 1173
13456.93 1159
13458.02 1131
13459.12 1180
13460.21 1186
13461.31 1180
13462.40 1142
13463.50 1170
13464.59 1200
13465.69 1170
13466.78 1158
13467.87 1184
13468.97 1192
13470.06 1173
13471.16 1175
13472.25 1183
13473.35 1176
13474.44 1171
13475.54 1180
13476.64 1204
13477.73 1240
13478.83 1202
13479.92 1240
13481.02 1186
13482.11 1267
13483.21 1230
13484.30 1224
13485.40 1233
13486.49 1285
13487.59 1323
13488.69 1289
13489.78 1281
13490.88 1256
13491.97 1315
13493.07 1295
13494.17 1262
13495.26 1311
13496.36 1304
13497.45 1323
13498.55 1330
13499.65 1364
13500.74 1306
13501.84 1306
13502.93 1333
13504.03 1294
13505.13 1312
13506.22 1304
13507.32 1282
13508.42 1295
13509.51 1290
13510.61 1271
13511.71 1277
13512.80 1230
13513.90 1198
13515.00 1210
13516.09 1189
13517.19 1197
13518.29 1127
13519.38 1155
13520.48 1148
13521.58 1120
13522.68 1054
13523.77 1073
13524.87 1081
13525.97 1045
13527.06 1069
13528.16 1012
13529.26 1093
13530.36 1047
13531.45 1035
13532.55 1046
13533.65 1057
13534.75 1032
13535.84 1034
13536.94 1009
13538.04 1035
13539.14 1004
13540.23 1039
13541.33 1040
13542.43 1046
13543.53 1029
13544.63 995
13545.72 1036
13546.82 1006
13547.92 1034
13549.02 992
13550.12 1005
13551.22 1023
13552.31 1004
13553.41 963
13554.51 996
13555.61 972
13556.71 1015
13557.81 1023
13558.90 975
13560.00 1039
13561.10 985
13562.20 1022
13563.30 1000
13564.40 1038
13565.50 1014
13566.60 1048
13567.69 991
13568.79 1046
13569.89 1026
13570.99 1011
13572.09 1029
13573.19 991
13574.29 1038
13575.39 1016
13576.49 1023
13577.59 1016
13578.69 1046
13579.79 1001
13580.89 1006
13581.98 1021
13583.08 1033
13584.18 1046
13585.28 1034
13586.38 1036
13587.48 1035
13588.58 981
13589.68 1012
13590.78 1068
13591.88 1079
13592.98 1033
13594.08 1047
13595.18 1059
13596.28 1037
13597.38 1077
13598.48 1030
13599.58 1058
13600.68 1038
13601.78 997
13602.88 1021
13603.98 1015
13605.08 995
13606.18 1050
13607.29 1083
13608.39 1026
13609.49 1042
13610.59 1032
13611.69 1032
13612.79 1048
13613.89 1042
13614.99 1046
13616.09 1057
13617.19 1012
13618.29 1060
13619.39 1034
13620.50 1080
13621.60 1044
13622.70 1034
13623.80 1034
13624.90 1054
13626.00 1035
13627.10 1009
13628.20 1074
13629.31 1042
13630.41 1048
13631.51 1033
13632.61 1056
13633.71 1031
13634.81 1056
13635.91 1021
13637.02 1087
13638.12 1025
13639.22 1041
13640.32 1034
13641.42 1026
13642.53 1051
13643.63 1026
13644.73 1063
13645.83 1023
13646.93 991
13648.04 1035
13649.14 1031
13650.24 990
13651.34 982
13652.45 1003
13653.55 1019
13654.65 1027
13655.75 1047
13656.85 1039
13657.96 1025
13659.06 1011
13660.16 1038
13661.27 1001
13662.37 968
13663.47 1029
13664.57 1011
13665.68 983
13666.78 971
13667.88 978
13668.99 1027
13670.09 1020
13671.19 1005
13672.29 1028
13673.40 994
13674.50 1007
13675.60 1025
13676.71 1024
13677.81 1040
13678.91 1031
13680.02 1056
13681.12 1067
13682.23 1096
13683.33 1041
13684.43 1022
13685.54 1017
13686.64 1064
13687.74 1043
13688.85 1026
13689.95 1057
13691.06 1074
13692.16 1025
13693.26 1033
13694.37 1038
13695.47 1028
13696.58 1071
13697.68 1065
13698.78 1086
13699.89 1052
13700.99 1096
13702.10 1087
13703.20 1118
13704.31 1097
13705.41 1110
13706.51 1061
13707.62 1092
13708.72 1062
13709.83 1126
13710.93 1134
13712.04 1120
13713.14 1121
13714.25 1114
13715.35 1157
13716.46 1131
13717.56 1206
13718.67 1165
13719.77 1159
13720.88 1121
13721.98 1197
13723.09 1202
13724.19 1235
13725.30 1222
13726.40 1238
13727.51 1227
13728.61 1252
13729.72 1256
13730.83 1237
13731.93 1265
13733.04 1250
13734.14 1288
13735.25 1254
13736.35 1272
13737.46 1297
13738.57 1324
13739.67 1270
13740.78 1302
13741.88 1295
13742.99 1366
13744.09 1315
13745.20 1339
13746.31 1345
13747.41 1394
13748.52 1405
13749.63 1357
13750.73 1426
13751.84 1454
13752.94 1438
13754.05 1420
13755.16 1436
13756.26 1445
13757.37 1540
13758.48 1584
13759.58 1549
13760.69 1608
13761.80 1661
13762.90 1698
13764.01 1692
13765.12 1640
13766.22 1707
13767.33 1749
13768.44 1725
13769.55 1740
13770.65 1739
13771.76 1773
13772.87 1775
13773.97 1731
13775.08 1710
13776.19 1699
13777.30 1742
13778.40 1669
13779.51 1614
13780.62 1623
13781.73 1568
13782.83 1533
13783.94 1514
13785.05 1491
13786.16 1444
13787.26 1386
13788.37 1378
13789.48 1343
13790.59 1302
13791.70 1277
13792.80 1278
13793.91 1267
13795.02 1255
13796.13 1285
13797.24 1262
13798.35 1234
13799.45 1263
13800.56 1250
13801.67 1213
13802.78 1152
13803.89 1211
13805.00 1236
13806.10 1250
13807.21 1242
13808.32 1207
13809.43 1207
13810.54 1198
13811.65 1231
13812.76 1220
13813.86 1208
13814.97 1178
13816.08 1167
13817.19 1151
13818.30 1163
13819.41 1187
13820.52 1161
13821.63 1150
13822.74 1151
13823.85 1150
13824.96 1095
13826.06 1120
13827.17 1121
13828.28 1130
13829.39 1116
13830.50 1108
13831.61 1154
13832.72 1175
13833.83 1118
13834.94 1141
13836.05 1137
13837.16 1139
13838.27 1157
13839.38 1154
13840.49 1127
13841.60 1149
13842.71 1142
13843.82 1154
13844.93 1145
13846.04 1159
13847.15 1177
13848.26 1154
13849.37 1157
13850.48 1171
13851.59 1134
13852.70 1172
13853.81 1166
13854.92 1177
13856.03 1113
13857.14 1170
13858.25 1163
13859.37 1245
13860.48 1203
13861.59 1191
13862.70 1188
13863.81 1205
13864.92 1222
13866.03 1231
13867.14 1217
13868.25 1178
13869.36 1226
13870.47 1223
13871.59 1201
13872.70 1217
13873.81 1260
13874.92 1207
13876.03 1211
13877.14 1195
13878.25 1243
13879.36 1204
13880.48 1227
13881.59 1168
13882.70 1164
13883.81 1180
13884.92 1212
13886.03 1192
13887.15 1221
13888.26 1195
13889.37 1173
13890.48 1224
13891.59 1190
13892.71 1220
13893.82 1202
13894.93 1173
13896.04 1161
13897.15 1169
13898.27 1211
13899.38 1208
13900.49 1181
13901.60 1159
13902.72 1192
13903.83 1194
13904.94 1169
13906.05 1155
13907.17 1155
13908.28 1147
13909.39 1128
13910.50 1156
13911.62 1165
13912.73 1154
13913.84 1145
13914.95 1113
13916.07 1125
13917.18 1081
13918.29 1113
13919.41 1104
13920.52 1104
13921.63 1096
13922.75 1102
13923.86 1088
13924.97 1105
13926.09 1123
13927.20 1111
13928.31 1089
13929.43 1054
13930.54 1124
13931.65 1093
13932.77 1103
13933.88 1101
13934.99 1130
13936.11 1098
13937.22 1143
13938.34 1106
13939.45 1114
13940.56 1116
13941.68 1071
13942.79 1098
13943.91 1120
13945.02 1108
13946.13 1083
13947.25 1097
13948.36 1131
13949.48 1106
13950.59 1054
13951.70 1072
13952.82 1074
13953.93 1137
13955.05 1097
13956.16 1097
13957.28 1055
13958.39 1043
13959.51 1066
13960.62 1073
13961.74 1072
13962.85 1044
13963.97 1100
13965.08 1068
13966.20 1079
13967.31 1030
13968.43 1133
13969.54 1111
13970.66 1111
13971.77 1058
13972.89 1084
13974.00 1108
13975.12 1129
13976.23 1101
13977.35 1137
13978.46 1145
13979.58 1115
13980.69 1108
13981.81 1104
13982.92 1057
13984.04 1080
13985.16 1168
13986.27 1132
13987.39 1141
13988.50 1081
13989.62 1124
13990.74 1115
13991.85 1137
13992.97 1175
13994.08 1156
13995.20 1169
13996.32 1158
13997.43 1144
13998.55 1104
13999.66 1209
14000.78 1151
14001.90 1196
14003.01 1152
14004.13 1168
14005.25 1192
14006.36 1215
14007.48 1203
14008.60 1226
14009.71 1200
14010.83 1237
14011.95 1227
14013.06 1218
14014.18 1198
14015.30 1231
14016.41 1256
14017.53 1226
14018.65 1297
14019.76 1275
14020.88 1285
14022.00 1212
14023.12 1259
14024.23 1198
14025.35 1208
14026.47 1203
14027.59 1233
14028.70 1244
14029.82 1213
14030.94 1205
14032.06 1199
14033.17 1187
14034.29 1163
14035.41 1143
14036.53 1139
14037.64 1142
14038.76 1151
14039.88 1144
14041.00 1152
14042.11 1115
14043.23 1157
14044.35 1150
14045.47 1140
14046.59 1160
14047.71 1150
14048.82 1148
14049.94 1115
14051.06 1123
14052.18 1181
14053.30 1154
14054.42 1142
14055.53 1159
14056.65 1125
14057.77 1140
14058.89 1124
14060.01 1134
14061.13 1171
14062.25 1155
14063.36 1172
14064.48 1185
14065.60 1185
14066.72 1154
14067.84 1169
14068.96 1231
14070.08 1175
14071.20 1242
14072.32 1229
14073.44 1246
14074.55 1237
14075.67 1260
14076.79 1246
14077.91 1256
14079.03 1297
14080.15 1276
14081.27 1317
14082.39 1297
14083.51 1258
14084.63 1276
14085.75 1324
14086.87 1342
14087.99 1320
14089.11 1339
14090.23 1358
14091.35 1332
14092.47 1338
14093.59 1355
14094.71 1324
14095.83 1329
14096.95 1304
14098.07 1319
14099.19 1360
14100.31 1321
14101.43 1328
14102.55 1342
14103.67 1260
14104.79 1305
14105.91 1249
14107.03 1286
14108.15 1248
14109.27 1225
14110.39 1205
14111.51 1136
14112.64 1174
14113.76 1138
14114.88 1125
14116.00 1086
14117.12 1102
14118.24 1102
14119.36 1140
14120.48 1109
14121.60 1072
14122.72 1093
14123.85 1044
14124.97 1046
14126.09 1045
14127.21 1072
14128.33 1045
14129.45 1031
14130.57 1079
14131.70 1071
14132.82 1065
14133.94 1066
14135.06 1034
14136.18 1037
14137.30 986
14138.43 1012
14139.55 1027
14140.67 1045
14141.79 1031
14142.91 1043
14144.03 1043
14145.16 1041
14146.28 1030
14147.40 1047
14148.52 1042
14149.65 1019
14150.77 1026
14151.89 1017
14153.01 960
14154.13 980
14155.26 1017
14156.38 990
14157.50 993
14158.62 1020
14159.75 1012
14160.87 978
14161.99 993
14163.12 1009
14164.24 974
14165.36 954
14166.48 993
14167.61 965
14168.73 985
14169.85 990
14170.98 990
14172.10 1007
14173.22 950
14174.35 929
14175.47 991
14176.59 1016
14177.72 936
14178.84 948
14179.96 949
14181.09 932
14182.21 937
14183.33 965
14184.46 924
14185.58 897
14186.70 930
14187.83 949
14188.95 925
14190.07 940
14191.20 956
14192.32 967
14193.45 937
14194.57 898
14195.69 943
14196.82 914
14197.94 884
14199.07 894
14200.19 894
14201.32 867
14202.44 913
14203.56 937
14204.69 904
14205.81 862
14206.94 877
14208.06 882
14209.19 855
14210.31 883
14211.44 869
14212.56 899
14213.69 879
14214.81 907
14215.93 914
14217.06 862
14218.18 843
14219.31 861
14220.43 869
14221.56 846
14222.68 836
14223.81 849
14224.94 844
14226.06 838
14227.19 881
14228.31 858
14229.44 860
14230.56 862
14231.69 837
14232.81 847
14233.94 818
14235.06 804
14236.19 841
14237.32 875
14238.44 862
14239.57 834
14240.69 834
14241.82 832
14242.94 824
14244.07 796
14245.20 825
14246.32 807
14247.45 817
14248.57 834
14249.70 828
14250.83 836
14251.95 812
14253.08 852
14254.21 866
14255.33 808
14256.46 819
14257.59 814
14258.71 831
14259.84 803
14260.97 802
14262.09 821
14263.22 774
14264.35 770
14265.47 803
14266.60 806
14267.73 783
14268.85 762
14269.98 809
14271.11 804
14272.23 794
14273.36 749
14274.49 791
14275.62 786
14276.74 811
14277.87 769
14279.00 769
14280.12 776
14281.25 777
14282.38 815
14283.51 783
14284.63 751
14285.76 754
14286.89 778
14288.02 790
14289.15 771
14290.27 767
14291.40 750
14292.53 740
14293.66 733
14294.78 735
14295.91 739
14297.04 768
14298.17 758
14299.30 747
14300.42 720
14301.55 761
14302.68 729
14303.81 763
14304.94 747
14306.07 744
14307.19 739
14308.32 779
14309.45 744
14310.58 751
14311.71 741
14312.84 756
14313.97 727
14315.10 746
14316.22 768
14317.35 770
14318.48 719
14319.61 733
14320.74 752
14321.87 734
14323.00 734
14324.13 754
14325.26 734
14326.39 755
14327.51 751
14328.64 740
14329.77 718
14330.90 744
14332.03 739
14333.16 722
14334.29 727
14335.42 683
14336.55 702
14337.68 734
14338.81 727
14339.94 713
14341.07 751
14342.20 738
14343.33 727
14344.46 728
14345.59 718
14346.72 719
14347.85 735
14348.98 734
14350.11 686
14351.24 694
14352.37 726
14353.50 703
14354.63 727
14355.76 734
14356.89 717
14358.02 720
14359.15 731
14360.28 719
14361.41 731
14362.54 720
14363.67 745
14364.80 751
14365.94 732
14367.07 724
14368.20 713
14369.33 724
14370.46 730
14371.59 749
14372.72 715
14373.85 753
14374.98 757
14376.11 743
14377.25 731
14378.38 735
14379.51 722
14380.64 764
14381.77 767
14382.90 748
14384.03 722
14385.16 782
14386.30 745
14387.43 709
14388.56 743
14389.69 724
14390.82 722
14391.95 714
14393.09 761
14394.22 725
14395.35 759
14396.48 745
14397.61 776
14398.75 731
14399.88 747
14401.01 731
14402.14 756
14403.27 756
14404.41 701
14405.54 750
14406.67 766
14407.80 752
14408.94 766
14410.07 760
14411.20 742
14412.33 774
14413.47 771
14414.60 785
14415.73 752
14416.87 803
14418.00 798
14419.13 800
14420.26 753
14421.40 746
14422.53 742
14423.66 751
14424.80 796
14425.93 753
14427.06 797
14428.20 763
14429.33 808
14430.46 762
14431.59 796
14432.73 762
14433.86 794
14435.00 814
14436.13 799
14437.26 782
14438.40 807
14439.53 802
14440.66 787
14441.80 793
14442.93 768
14444.06 760
14445.20 744
14446.33 771
14447.47 797
14448.60 805
14449.73 784
14450.87 760
14452.00 774
14453.14 755
14454.27 744
14455.41 755
14456.54 767
14457.67 752
14458.81 795
14459.94 781
14461.08 776
14462.21 788
14463.35 766
14464.48 754
14465.62 771
14466.75 771
14467.89 785
14469.02 759
14470.15 775
14471.29 775
14472.42 808
14473.56 802
14474.69 788
14475.83 829
14476.96 816
14478.10 818
14479.24 790
14480.37 780
14481.51 786
14482.64 808
14483.78 805
14484.91 790
14486.05 768
14487.18 749
14488.32 789
14489.45 771
14490.59 780
14491.73 750
14492.86 769
14494.00 780
14495.13 777
14496.27 777
14497.40 776
14498.54 743
14499.68 772
14500.81 748
14501.95 767
14503.08 761
14504.22 750
14505.36 765
14506.49 753
14507.63 738
14508.77 763
14509.90 802
14511.04 773
14512.18 786
14513.31 755
14514.45 788
14515.58 774
14516.72 774
14517.86 742
14519.00 728
14520.13 747
14521.27 723
14522.41 786
14523.54 728
14524.68 755
14525.82 755
14526.95 775
14528.09 759
14529.23 797
14530.37 759
14531.50 739
14532.64 755
14533.78 789
14534.91 771
14536.05 791
14537.19 770
14538.33 800
14539.46 780
14540.60 801
14541.74 777
14542.88 763
14544.02 766
14545.15 782
14546.29 768
14547.43 794
14548.57 773
14549.70 783
14550.84 802
14551.98 774
14553.12 813
14554.26 820
14555.39 791
14556.53 826
14557.67 775
14558.81 760
14559.95 805
14561.09 826
14562.22 785
14563.36 789
14564.50 814
14565.64 817
14566.78 791
14567.92 828
14569.06 869
14570.20 872
14571.33 845
14572.47 831
14573.61 830
14574.75 803
14575.89 808
14577.03 851
14578.17 877
14579.31 848
14580.45 860
14581.59 894
14582.72 868
14583.86 831
14585.00 893
14586.14 846
14587.28 863
14588.42 917
14589.56 924
14590.70 924
14591.84 900
14592.98 896
14594.12 895
14595.26 916
14596.40 901
14597.54 899
14598.68 888
14599.82 925
14600.96 879
14602.10 909
14603.24 938
14604.38 942
14605.52 943
14606.66 947
14607.80 941
14608.94 963
14610.08 951
14611.22 913
14612.36 936
14613.50 928
14614.64 947
14615.78 949
14616.92 1007
14618.06 968
14619.20 990
14620.34 987
14621.49 1017
14622.63 1037
14623.77 1036
14624.91 1075
14626.05 1037
14627.19 1020
14628.33 1051
14629.47 1087
14630.61 1067
14631.75 1062
14632.90 1079
14634.04 1086
14635.18 1032
14636.32 1064
14637.46 1052
14638.60 1032
14639.74 1028
14640.88 1024
14642.03 985
14643.17 978
14644.31 971
14645.45 966
14646.59 965
14647.73 937
14648.88 893
14650.02 865
14651.16 890
14652.30 887
14653.44 849
14654.59 831
14655.73 856
14656.87 854
14658.01 866
14659.16 839
14660.30 824
14661.44 826
14662.58 838
14663.72 799
14664.87 828
14666.01 823
14667.15 796
14668.29 785
14669.44 779
14670.58 801
14671.72 821
14672.87 783
14674.01 797
14675.15 804
14676.29 813
14677.44 784
14678.58 785
14679.72 800
14680.87 748
14682.01 752
14683.15 773
14684.30 772
14685.44 773
14686.58 790
14687.73 766
14688.87 755
14690.01 782
14691.16 746
14692.30 747
14693.44 772
14694.59 776
14695.73 793
14696.87 786
14698.02 757
14699.16 760
14700.30 785
14701.45 738
14702.59 774
14703.74 757
14704.88 760
14706.02 741
14707.17 747
14708.31 748
14709.46 767
14710.60 774
14711.75 761
14712.89 750
14714.03 778
14715.18 763
14716.32 772
14717.47 792
14718.61 752
14719.76 765
14720.90 748
14722.05 802
14723.19 763
14724.34 758
14725.48 754
14726.63 733
14727.77 744
14728.92 778
14730.06 788
14731.21 792
14732.35 783
14733.50 775
14734.64 772
14735.79 763
14736.93 772
14738.08 775
14739.22 788
14740.37 770
14741.51 751
14742.66 796
14743.80 813
14744.95 775
14746.09 764
14747.24 801
14748.39 807
14749.53 784
14750.68 776
14751.82 803
14752.97 804
14754.11 768
14755.26 792
14756.41 758
14757.55 770
14758.70 758
14759.85 788
14760.99 817
14762.14 817
14763.28 787
14764.43 810
14765.58 800
14766.72 809
14767.87 810
14769.02 794
14770.16 832
14771.31 833
14772.46 787
14773.60 815
14774.75 843
14775.90 870
14777.04 839
14778.19 847
14779.34 853
14780.48 863
14781.63 850
14782.78 850
14783.92 812
14785.07 823
14786.22 865
14787.37 847
14788.51 849
14789.66 860
14790.81 868
14791.96 858
14793.10 885
14794.25 886
14795.40 832
14796.54 869
14797.69 894
14798.84 899
14799.99 868
14801.14 856
14802.28 852
14803.43 805
14804.58 816
14805.73 841
14806.88 821
14808.02 822
14809.17 795
14810.32 771
14811.47 812
14812.62 808
14813.76 817
14814.91 800
14816.06 744
14817.21 776
14818.36 747
14819.51 746
14820.65 774
14821.80 762
14822.95 741
14824.10 755
14825.25 756
14826.40 747
14827.55 753
14828.69 730
14829.84 718
14830.99 748
14832.14 732
14833.29 713
14834.44 717
14835.59 709
14836.74 680
14837.89 685
14839.04 698
14840.19 713
14841.33 697
14842.48 659
14843.63 686
14844.78 686
14845.93 665
14847.08 632
14848.23 638
14849.38 654
14850.53 629
14851.68 646
14852.83 615
14853.98 647
14855.13 647
14856.28 650
14857.43 651
14858.58 629
14859.73 661
14860.88 635
14862.03 663
14863.18 610
14864.33 661
14865.48 646
14866.63 641
14867.78 644
14868.93 590
14870.08 622
14871.23 618
14872.38 655
14873.53 631
14874.68 666
14875.83 656
14876.98 661
14878.14 626
14879.29 621
14880.44 613
14881.59 642
14882.74 643
14883.89 656
14885.04 604
14886.19 612
14887.34 618
14888.49 659
14889.64 643
14890.80 621
14891.95 612
14893.10 629
14894.25 646
14895.40 626
14896.55 646
14897.70 627
14898.86 618
14900.01 624
14901.16 625
14902.31 660
14903.46 614
14904.61 630
14905.77 643
14906.92 649
14908.07 623
14909.22 658
14910.37 599
14911.53 603
14912.68 631
14913.83 624
14914.98 595
14916.13 596
14917.29 627
14918.44 616
14919.59 625
14920.74 648
14921.90 629
14923.05 638
14924.20 616
14925.35 635
14926.51 653
14927.66 609
14928.81 640
14929.96 637
14931.12 684
14932.27 609
14933.42 634
14934.57 628
14935.73 634
14936.88 605
14938.03 605
14939.19 619
14940.34 615
14941.49 651
14942.65 579
14943.80 605
14944.95 608
14946.11 658
14947.26 660
14948.41 587
14949.57 620
14950.72 625
14951.87 629
14953.03 610
14954.18 610
14955.33 612
14956.49 608
14957.64 623
14958.80 597
14959.95 588
14961.10 606
14962.26 609
14963.41 616
14964.57 614
14965.72 582
14966.87 563
14968.03 579
14969.18 587
14970.34 591
14971.49 558
14972.65 583
14973.80 569
14974.95 567
14976.11 598
14977.26 588
14978.42 598
14979.57 555
14980.73 583
14981.88 564
14983.04 555
14984.19 561
14985.35 571
14986.50 570
14987.66 580
14988.81 578
14989.97 549
14991.12 546
14992.28 566
14993.43 545
14994.59 551
14995.74 563
14996.90 557
14998.05 551
14999.21 525
15000.36 562
15001.52 557
15002.67 552
15003.83 538
15004.99 569
15006.14 546
15007.30 561
15008.45 538
15009.61 521
15010.76 537
15011.92 546
15013.08 527
15014.23 506
15015.39 565
15016.54 532
15017.70 544
15018.86 541
15020.01 543
15021.17 529
15022.32 541
15023.48 559
15024.64 533
15025.79 531
15026.95 542
15028.11 544
15029.26 575
15030.42 563
15031.58 532
15032.73 537
15033.89 538
15035.05 548
15036.20 543
15037.36 556
15038.52 533
15039.67 519
15040.83 546
15041.99 553
15043.15 532
15044.30 528
15045.46 530
15046.62 528
15047.77 536
15048.93 517
15050.09 549
15051.25 527
15052.40 557
15053.56 546
15054.72 540
15055.88 517
15057.03 527
15058.19 536
15059.35 535
15060.51 493
15061.66 526
15062.82 545
15063.98 505
15065.14 545
15066.30 530
15067.45 540
15068.61 510
15069.77 515
15070.93 533
15072.09 547
15073.24 530
15074.40 581
15075.56 565
15076.72 554
15077.88 534
15079.04 534
15080.20 541
15081.35 530
15082.51 546
15083.67 530
15084.83 561
15085.99 510
15087.15 508
15088.31 527
15089.46 568
15090.62 474
15091.78 487
15092.94 553
15094.10 540
15095.26 517
15096.42 515
15097.58 563
15098.74 525
15099.90 535
15101.06 525
15102.22 545
15103.37 549
15104.53 550
15105.69 531
15106.85 562
15108.01 521
15109.17 550
15110.33 589
15111.49 540
15112.65 512
15113.81 526
15114.97 551
15116.13 581
15117.29 521
15118.45 515
15119.61 581
15120.77 537
15121.93 535
15123.09 532
15124.25 561
15125.41 521
15126.57 551
15127.73 557
15128.89 534
15130.05 519
15131.21 536
15132.37 548
15133.53 501
15134.69 553
15135.86 549
15137.02 556
15138.18 524
15139.34 555
15140.50 574
15141.66 541
15142.82 507
15143.98 531
15145.14 562
15146.30 561
15147.46 559
15148.63 590
15149.79 599
15150.95 587
15152.11 571
15153.27 562
15154.43 573
15155.59 552
15156.75 592
15157.92 566
15159.08 564
15160.24 551
15161.40 562
15162.56 585
15163.72 597
15164.89 548
15166.05 554
15167.21 583
15168.37 596
15169.53 570
15170.69 582
15171.86 591
15173.02 591
15174.18 623
15175.34 609
15176.51 607
15177.67 592
15178.83 605
15179.99 607
15181.15 584
15182.32 573
15183.48 619
15184.64 653
15185.80 626
15186.97 625
15188.13 622
15189.29 644
15190.46 612
15191.62 639
15192.78 622
15193.94 623
15195.11 598
15196.27 632
15197.43 645
15198.60 625
15199.76 613
15200.92 679
15202.08 683
15203.25 671
15204.41 648
15205.57 615
15206.74 652
15207.90 660
15209.06 678
15210.23 650
15211.39 651
15212.56 614
15213.72 648
15214.88 695
15216.05 675
15217.21 690
15218.37 687
15219.54 741
15220.70 681
15221.87 674
15223.03 685
15224.19 735
15225.36 725
15226.52 737
15227.69 731
15228.85 735
15230.01 704
15231.18 745
15232.34 706
15233.51 705
15234.67 704
15235.84 722
15237.00 652
15238.16 685
15239.33 682
15240.49 695
15241.66 710
15242.82 669
15243.99 670
15245.15 633
15246.32 638
15247.48 612
15248.65 635
15249.81 632
15250.98 599
15252.14 633
15253.31 630
15254.47 644
15255.64 602
15256.80 606
15257.97 556
15259.13 601
15260.30 617
15261.46 617
15262.63 590
15263.80 606
15264.96 583
15266.13 617
15267.29 600
15268.46 562
15269.62 589
15270.79 594
15271.96 599
15273.12 550
15274.29 570
15275.45 548
15276.62 549
15277.79 549
15278.95 591
15280.12 596
15281.28 588
15282.45 586
15283.62 613
15284.78 570
15285.95 577
15287.12 571
15288.28 550
15289.45 584
15290.62 578
15291.78 590
15292.95 581
15294.12 611
15295.28 529
15296.45 574
15297.62 624
15298.78 622
15299.95 593
15301.12 581
15302.28 567
15303.45 601
15304.62 557
15305.78 575
15306.95 575
15308.12 577
15309.29 591
15310.45 554
15311.62 572
15312.79 572
15313.96 611
15315.12 600
15316.29 609
15317.46 568
15318.63 603
15319.79 594
15320.96 584
15322.13 596
15323.30 585
15324.46 592
15325.63 611
15326.80 598
15327.97 559
15329.14 608
15330.30 588
15331.47 633
15332.64 624
15333.81 590
15334.98 602
15336.14 617
15337.31 573
15338.48 583
15339.65 611
15340.82 618
15341.99 615
15343.16 614
15344.32 621
15345.49 608
15346.66 600
15347.83 624
15349.00 660
15350.17 624
15351.34 609
15352.51 623
15353.67 628
15354.84 597
15356.01 598
15357.18 622
15358.35 611
15359.52 614
15360.69 625
15361.86 631
15363.03 602
15364.20 625
15365.37 633
15366.54 669
15367.71 615
15368.87 669
15370.04 672
15371.21 649
15372.38 614
15373.55 626
15374.72 611
15375.89 598
15377.06 656
15378.23 684
15379.40 643
15380.57 673
15381.74 664
15382.91 662
15384.08 658
15385.25 623
15386.42 681
15387.59 691
15388.76 668
15389.93 649
15391.10 676
15392.27 642
15393.44 653
15394.62 651
15395.79 670
15396.96 679
15398.13 649
15399.30 641
15400.47 656
15401.64 639
15402.81 616
15403.98 663
15405.15 594
15406.32 638
15407.49 602
15408.66 641
15409.84 582
15411.01 583
15412.18 587
15413.35 607
15414.52 589
15415.69 574
15416.86 634
15418.03 611
15419.21 582
15420.38 557
15421.55 612
15422.72 600
15423.89 584
15425.06 559
15426.24 561
15427.41 570
15428.58 603
15429.75 601
15430.92 595
15432.09 568
15433.27 575
15434.44 596
15435.61 594
15436.78 571
15437.96 569
15439.13 630
15440.30 581
15441.47 600
15442.64 558
15443.82 552
15444.99 550
15446.16 603
15447.33 578
15448.51 600
15449.68 578
15450.85 546
15452.02 588
15453.20 562
15454.37 588
15455.54 610
15456.72 615
15457.89 589
15459.06 582
15460.23 577
15461.41 583
15462.58 581
15463.75 564
15464.93 573
15466.10 567
15467.27 578
15468.45 562
15469.62 571
15470.79 573
15471.97 578
15473.14 566
15474.31 575
15475.49 583
15476.66 565
15477.83 564
15479.01 612
15480.18 574
15481.36 593
15482.53 580
15483.70 608
15484.88 588
15486.05 560
15487.23 580
15488.40 589
15489.57 591
15490.75 569
15491.92 619
15493.10 581
15494.27 607
15495.44 572
15496.62 607
15497.79 585
15498.97 601
15500.14 601
15501.32 585
15502.49 594
15503.67 581
15504.84 603
15506.02 587
15507.19 581
15508.36 569
15509.54 575
15510.71 588
15511.89 603
15513.06 590
15514.24 617
15515.41 590
15516.59 633
15517.77 585
15518.94 618
15520.12 604
15521.29 582
15522.47 611
15523.64 593
15524.82 596
15525.99 636
15527.17 615
15528.34 570
15529.52 601
15530.69 560
15531.87 613
15533.05 574
15534.22 600
15535.40 605
15536.57 630
15537.75 634
15538.93 596
15540.10 610
15541.28 593
15542.45 632
15543.63 610
15544.81 646
15545.98 594
15547.16 625
15548.33 618
15549.51 640
15550.69 593
15551.86 626
15553.04 639
15554.22 680
15555.39 640
15556.57 667
15557.75 642
15558.92 648
15560.10 625
15561.28 633
15562.45 654
15563.63 612
15564.81 662
15565.99 625
15567.16 651
15568.34 613
15569.52 647
15570.69 663
15571.87 675
15573.05 647
15574.23 662
15575.40 717
15576.58 677
15577.76 657
15578.93 665
15580.11 663
15581.29 659
15582.47 702
15583.65 661
15584.82 687
15586.00 660
15587.18 699
15588.36 670
15589.53 682
15590.71 679
15591.89 738
15593.07 701
15594.25 711
15595.42 694
15596.60 708
15597.78 695
15598.96 710
15600.14 726
15601.32 718
15602.49 726
15603.67 735
15604.85 777
15606.03 779
15607.21 758
15608.39 758
15609.56 766
15610.74 777
15611.92 761
15613.10 775
15614.28 762
15615.46 762
15616.64 742
15617.82 807
15619.00 809
15620.17 788
15621.35 774
15622.53 795
15623.71 808
15624.89 794
15626.07 776
15627.25 835
15628.43 827
15629.61 859
15630.79 799
15631.97 809
15633.15 852
15634.33 819
15635.51 795
15636.69 793
15637.87 868
15639.05 840
15640.22 849
15641.40 829
15642.58 857
15643.76 835
15644.94 878
15646.12 863
15647.30 885
15648.48 857
15649.66 861
15650.85 906
15652.03 901
15653.21 881
15654.39 894
15655.57 910
15656.75 884
15657.93 913
15659.11 876
15660.29 875
15661.47 855
15662.65 908
15663.83 934
15665.01 866
15666.19 874
15667.37 912
15668.55 897
15669.73 877
15670.92 898
15672.10 888
15673.28 894
15674.46 859
15675.64 908
15676.82 896
15678.00 869
15679.18 868
15680.36 941
15681.55 892
15682.73 898
15683.91 859
15685.09 882
15686.27 937
15687.45 889
15688.63 921
15689.82 868
15691.00 939
15692.18 911
15693.36 935
15694.54 951
15695.73 987
15696.91 973
15698.09 1011
15699.27 975
15700.45 984
15701.64 997
15702.82 958
15704.00 981
15705.18 964
15706.36 978
15707.55 1033
15708.73 1013
15709.91 951
15711.09 1007
15712.28 1036
15713.46 1055
15714.64 989
15715.82 1006
15717.01 1013
15718.19 1023
15719.37 1051
15720.55 1054
15721.74 988
15722.92 974
15724.10 1003
15725.29 1003
15726.47 1005
15727.65 944
15728.84 1002
15730.02 989
15731.20 987
15732.39 922
15733.57 990
15734.75 997
15735.94 965
15737.12 997
15738.30 1002
15739.49 1001
15740.67 951
15741.85 939
15743.04 967
15744.22 946
15745.40 938
15746.59 975
15747.77 968
15748.96 972
15750.14 983
15751.32 1007
15752.51 1015
15753.69 1002
15754.88 980
15756.06 1019
15757.24 981
15758.43 952
15759.61 971
15760.80 950
15761.98 966
15763.17 897
15764.35 942
15765.53 954
15766.72 947
15767.90 909
15769.09 892
15770.27 937
15771.46 982
15772.64 947
15773.83 947
15775.01 889
15776.20 902
15777.38 928
15778.57 895
15779.75 877
15780.94 875
15782.12 904
15783.31 889
15784.49 899
15785.68 868
15786.86 895
15788.05 876
15789.23 895
15790.42 845
15791.60 858
15792.79 824
15793.98 882
15795.16 842
15796.35 828
15797.53 842
15798.72 838
15799.90 853
15801.09 778
15802.28 806
15803.46 794
15804.65 796
15805.83 767
15807.02 832
15808.21 801
15809.39 809
15810.58 785
15811.76 793
15812.95 800
15814.14 788
15815.32 819
15816.51 811
15817.70 787
15818.88 770
15820.07 790
15821.26 819
15822.44 810
15823.63 777
15824.82 778
15826.00 764
15827.19 789
15828.38 756
15829.56 750
15830.75 784
15831.94 797
15833.12 753
15834.31 776
15835.50 813
15836.69 775
15837.87 791
15839.06 790
15840.25 794
15841.44 766
15842.62 796
15843.81 762
15845.00 803
15846.18 800
15847.37 761
15848.56 752
15849.75 764
15850.94 810
15852.12 799
15853.31 806
15854.50 787
15855.69 780
15856.87 764
15858.06 789
15859.25 795
15860.44 785
15861.63 778
15862.81 807
15864.00 776
15865.19 776
15866.38 784
15867.57 815
15868.76 798
15869.94 804
15871.13 811
15872.32 765
15873.51 818
15874.70 802
15875.89 813
15877.08 796
15878.26 847
15879.45 802
15880.64 811
15881.83 818
15883.02 809
15884.21 813
15885.40 789
15886.59 840
15887.78 811
15888.97 837
15890.15 847
15891.34 852
15892.53 796
15893.72 854
15894.91 801
15896.10 814
15897.29 859
15898.48 869
15899.67 843
15900.86 845
15902.05 850
15903.24 860
15904.43 876
15905.62 872
15906.81 876
15908.00 858
15909.19 884
15910.38 887
15911.57 898
15912.76 882
15913.95 906
15915.14 867
15916.33 841
15917.52 818
15918.71 825
15919.90 873
15921.09 874
15922.28 858
15923.47 887
15924.66 883
15925.85 835
15927.04 872
15928.23 837
15929.42 848
15930.61 819
15931.80 864
15932.99 832
15934.18 808
15935.38 774
15936.57 797
15937.76 812
15938.95 763
15940.14 788
15941.33 787
15942.52 766
15943.71 738
15944.90 775
15946.10 746
15947.29 748
15948.48 746
15949.67 700
15950.86 700
15952.05 722
15953.24 671
15954.44 701
15955.63 691
15956.82 684
15958.01 658
15959.20 685
15960.39 723
15961.59 663
15962.78 631
15963.97 675
15965.16 666
15966.35 595
15967.55 636
15968.74 624
15969.93 635
15971.12 643
15972.31 648
15973.51 637
15974.70 660
15975.89 650
15977.08 642
15978.28 618
15979.47 594
15980.66 608
15981.85 582
15983.05 588
15984.24 581
15985.43 614
15986.62 632
15987.82 618
15989.01 597
15990.20 636
15991.40 603
15992.59 633
15993.78 639
15994.98 626
15996.17 581
15997.36 572
15998.55 600
15999.75 615
16000.94 603
16002.13 579
16003.33 580
16004.52 576
16005.72 570
16006.91 579
16008.10 601
16009.30 588
16010.49 599
16011.68 596
16012.88 580
16014.07 587
16015.26 576
16016.46 587
16017.65 592
16018.85 601
16020.04 601
16021.23 570
16022.43 574
16023.62 567
16024.82 580
16026.01 584
16027.21 577
16028.40 551
16029.59 531
16030.79 560
16031.98 572
16033.18 561
16034.37 575
16035.57 587
16036.76 567
16037.96 566
16039.15 567
16040.35 546
16041.54 571
16042.73 570
16043.93 562
16045.12 548
16046.32 533
16047.51 524
16048.71 527
16049.91 564
16051.10 547
16052.30 563
16053.49 557
16054.69 536
16055.88 533
16057.08 557
16058.27 575
16059.47 555
16060.66 530
16061.86 525
16063.05 544
16064.25 535
16065.45 507
16066.64 523
16067.84 524
16069.03 556
16070.23 501
16071.42 508
16072.62 534
16073.82 524
16075.01 529
16076.21 526
16077.41 517
16078.60 529
16079.80 555
16080.99 525
16082.19 503
16083.39 521
16084.58 512
16085.78 520
16086.98 514
16088.17 522
16089.37 526
16090.57 504
16091.76 496
16092.96 521
16094.16 523
16095.35 520
16096.55 511
16097.75 512
16098.94 504
16100.14 496
16101.34 497
16102.53 501
16103.73 534
16104.93 526
16106.13 483
16107.32 521
16108.52 477
16109.72 501
16110.92 504
16112.11 496
16113.31 516
16114.51 479
16115.71 485
16116.90 486
16118.10 473
16119.30 532
16120.50 505
16121.69 467
16122.89 467
16124.09 507
16125.29 476
16126.49 500
16127.68 482
16128.88 492
16130.08 498
16131.28 498
16132.48 493
16133.67 477
16134.87 489
16136.07 475
16137.27 502
16138.47 497
16139.67 498
16140.86 497
16142.06 492
16143.26 489
16144.46 473
16145.66 468
16146.86 464
16148.06 468
16149.26 487
16150.45 454
16151.65 486
16152.85 474
16154.05 476
16155.25 494
16156.45 488
16157.65 465
16158.85 484
16160.05 475
16161.25 478
16162.45 461
16163.64 480
16164.84 480
16166.04 485
16167.24 497
16168.44 486
16169.64 494
16170.84 516
16172.04 496
16173.24 533
16174.44 479
16175.64 486
16176.84 469
16178.04 490
16179.24 462
16180.44 480
16181.64 517
16182.84 470
16184.04 472
16185.24 473
16186.44 481
16187.64 501
16188.84 503
16190.04 455
16191.24 496
16192.44 488
16193.64 509
16194.84 489
16196.04 512
16197.24 513
16198.44 506
16199.65 501
16200.85 488
16202.05 505
16203.25 496
16204.45 488
16205.65 512
16206.85 492
16208.05 472
16209.25 504
16210.45 514
16211.65 501
16212.86 520
16214.06 492
16215.26 531
16216.46 517
16217.66 525
16218.86 532
16220.06 535
16221.27 521
16222.47 515
16223.67 505
16224.87 519
16226.07 492
16227.27 513
16228.48 513
16229.68 552
16230.88 513
16232.08 524
16233.28 520
16234.48 536
16235.69 542
16236.89 511
16238.09 520
16239.29 536
16240.50 516
16241.70 521
16242.90 523
16244.10 522
16245.30 542
16246.51 524
16247.71 545
16248.91 515
16250.11 543
16251.32 561
16252.52 534
16253.72 548
16254.92 542
16256.13 513
16257.33 561
16258.53 547
16259.74 556
16260.94 564
16262.14 541
16263.35 553
16264.55 581
16265.75 549
16266.95 568
16268.16 589
16269.36 605
16270.56 563
16271.77 590
16272.97 567
16274.17 570
16275.38 550
16276.58 583
16277.79 573
16278.99 563
16280.19 596
16281.40 597
16282.60 583
16283.80 577
16285.01 578
16286.21 589
16287.42 579
16288.62 599
16289.82 589
16291.03 639
16292.23 614
16293.44 620
16294.64 616
16295.84 583
16297.05 590
16298.25 610
16299.46 598
16300.66 587
16301.87 597
16303.07 588
16304.27 601
16305.48 606
16306.68 610
16307.89 623
16309.09 577
16310.30 600
16311.50 584
16312.71 574
16313.91 548
16315.12 557
16316.32 578
16317.53 582
16318.73 579
16319.94 574
16321.14 553
16322.35 541
16323.55 562
16324.76 529
16325.96 538
16327.17 548
16328.38 538
16329.58 546
16330.79 544
16331.99 508
16333.20 511
16334.40 516
16335.61 517
16336.81 536
16338.02 532
16339.23 493
16340.43 507
16341.64 513
16342.84 526
16344.05 498
16345.26 505
16346.46 493
16347.67 469
16348.87 481
16350.08 518
16351.29 482
16352.49 504
16353.70 496
16354.91 472
16356.11 487
16357.32 506
16358.53 459
16359.73 463
16360.94 476
16362.15 460
16363.35 479
16364.56 452
16365.77 482
16366.97 481
16368.18 499
16369.39 458
16370.59 469
16371.80 481
16373.01 467
16374.21 475
16375.42 465
16376.63 471
16377.84 456
16379.04 507
16380.25 480
16381.46 458
16382.67 458
16383.87 488
16385.08 463
16386.29 449
16387.50 478
16388.70 462
16389.91 491
16391.12 486
16392.33 476
16393.53 462
16394.74 470
16395.95 477
16397.16 497
16398.37 478
16399.57 476
16400.78 466
16401.99 484
16403.20 455
16404.41 454
16405.62 442
16406.82 457
16408.03 487
16409.24 468
16410.45 458
16411.66 465
16412.87 462
16414.07 470
16415.28 469
16416.49 448
16417.70 466
16418.91 448
16420.12 472
16421.33 459
16422.54 446
16423.75 459
16424.95 467
16426.16 488
16427.37 451
16428.58 482
16429.79 442
16431.00 443
16432.21 459
16433.42 445
16434.63 409
16435.84 433
16437.05 477
16438.26 474
16439.47 455
16440.68 466
16441.88 459
16443.09 466
16444.30 470
16445.51 468
16446.72 442
16447.93 466
16449.14 466
16450.35 435
16451.56 472
16452.77 441
16453.98 455
16455.19 432
16456.40 465
16457.61 416
16458.82 468
16460.03 434
16461.24 456
16462.45 465
16463.67 447
16464.88 465
16466.09 437
16467.30 433
16468.51 434
16469.72 438
16470.93 457
16472.14 455
16473.35 451
16474.56 456
16475.77 447
16476.98 436
16478.19 442
16479.40 455
16480.62 416
16481.83 444
16483.04 440
16484.25 447
16485.46 454
16486.67 422
16487.88 443
16489.09 406
16490.31 446
16491.52 425
16492.73 456
16493.94 415
16495.15 435
16496.36 425
16497.57 445
16498.79 436
16500.00 438
16501.21 454
16502.42 448
16503.63 466
16504.85 423
16506.06 454
16507.27 444
16508.48 433
16509.69 421
16510.91 452
16512.12 428
16513.33 455
16514.54 432
16515.76 443
16516.97 416
16518.18 433
16519.39 414
16520.60 440
16521.82 444
16523.03 434
16524.24 445
16525.46 437
16526.67 447
16527.88 442
16529.09 455
16530.31 428
16531.52 456
16532.73 437
16533.95 473
16535.16 444
16536.37 475
16537.58 470
16538.80 445
16540.01 438
16541.22 464
16542.44 480
16543.65 457
16544.86 480
16546.08 447
16547.29 457
16548.50 432
16549.72 476
16550.93 455
16552.15 445
16553.36 445
16554.57 453
16555.79 465
16557.00 479
16558.21 457
16559.43 457
16560.64 473
16561.86 467
16563.07 460
16564.28 447
16565.50 462
16566.71 428
16567.93 489
16569.14 481
16570.36 468
16571.57 450
16572.78 461
16574.00 468
16575.21 488
16576.43 479
16577.64 474
16578.86 466
16580.07 461
16581.29 460
16582.50 446
16583.72 463
16584.93 451
16586.15 462
16587.36 449
16588.58 471
16589.79 457
16591.01 470
16592.22 458
16593.44 435
16594.65 416
16595.87 448
16597.08 465
16598.30 438
16599.51 439
16600.73 451
16601.94 461
16603.16 424
16604.37 458
16605.59 427
16606.81 449
16608.02 437
16609.24 478
16610.45 443
16611.67 467
16612.89 432
16614.10 450
16615.32 426
16616.53 436
16617.75 423
16618.97 424
16620.18 441
16621.40 415
16622.61 442
16623.83 437
16625.05 421
16626.26 421
16627.48 455
16628.70 480
16629.91 447
16631.13 425
16632.35 413
16633.56 416
16634.78 450
16636.00 457
16637.21 445
16638.43 436
16639.65 432
16640.86 451
16642.08 433
16643.30 434
16644.51 416
16645.73 436
16646.95 419
16648.17 425
16649.38 423
16650.60 454
16651.82 459
16653.03 443
16654.25 425
16655.47 401
16656.69 403
16657.90 380
16659.12 448
16660.34 383
16661.56 395
16662.77 379
16663.99 404
16665.21 408
16666.43 433
16667.65 429
16668.86 399
16670.08 406
16671.30 409
16672.52 416
16673.74 415
16674.95 396
16676.17 399
16677.39 421
16678.61 416
16679.83 438
16681.05 378
16682.26 420
16683.48 382
16684.70 427
16685.92 428
16687.14 433
16688.36 396
16689.58 418
16690.79 400
16692.01 408
16693.23 409
16694.45 388
16695.67 418
16696.89 388
16698.11 416
16699.33 374
16700.55 444
16701.76 439
16702.98 424
16704.20 398
16705.42 395
16706.64 400
16707.86 399
16709.08 416
16710.30 383
16711.52 406
16712.74 406
16713.96 432
16715.18 426
16716.40 418
16717.62 383
16718.84 429
16720.06 401
16721.28 388
16722.50 355
16723.72 401
16724.94 434
16726.16 415
16727.38 394
16728.60 415
16729.82 383
16731.04 385
16732.26 417
16733.48 377
16734.70 401
16735.92 381
16737.14 408
16738.36 364
16739.58 414
16740.80 377
16742.02 374
16743.24 397
16744.46 396
16745.68 428
16746.90 400
16748.12 415
16749.35 394
16750.57 399
16751.79 375
16753.01 390
16754.23 417
16755.45 431
16756.67 403
16757.89 419
16759.11 416
16760.33 409
16761.56 417
16762.78 409
16764.00 389
16765.22 366
16766.44 399
16767.66 376
16768.88 374
16770.11 385
16771.33 392
16772.55 390
16773.77 385
16774.99 390
16776.22 379
16777.44 393
16778.66 374
16779.88 373
16781.10 387
16782.33 393
16783.55 413
16784.77 422
16785.99 386
16787.21 381
16788.44 367
16789.66 401
16790.88 414
16792.10 394
16793.33 397
16794.55 394
16795.77 411
16796.99 399
16798.22 414
16799.44 406
16800.66 391
16801.88 408
16803.11 375
16804.33 381
16805.55 380
16806.78 433
16808.00 412
16809.22 424
16810.44 431
16811.67 396
16812.89 414
16814.11 440
16815.34 429
16816.56 423
16817.78 417
16819.01 417
16820.23 436
16821.45 458
16822.68 411
16823.90 431
16825.13 424
16826.35 420
16827.57 408
16828.80 427
16830.02 415
16831.24 436
16832.47 452
16833.69 433
16834.92 437
16836.14 453
16837.36 434
16838.59 438
16839.81 420
16841.04 425
16842.26 452
16843.48 481
16844.71 436
16845.93 445
16847.16 472
16848.38 460
16849.61 449
16850.83 431
16852.06 452
16853.28 454
16854.51 477
16855.73 490
16856.95 480
16858.18 491
16859.40 470
16860.63 509
16861.85 519
16863.08 489
16864.30 470
16865.53 497
16866.75 499
16867.98 518
16869.21 503
16870.43 532
16871.66 516
16872.88 486
16874.11 498
16875.33 487
16876.56 490
16877.78 493
16879.01 532
16880.23 529
16881.46 498
16882.69 519
16883.91 524
16885.14 504
16886.36 491
16887.59 522
16888.81 497
16890.04 480
16891.27 484
16892.49 492
16893.72 501
16894.94 520
16896.17 494
16897.40 462
16898.62 459
16899.85 450
16901.08 445
16902.30 450
16903.53 434
16904.76 454
16905.98 456
16907.21 490
16908.44 460
16909.66 478
16910.89 474
16912.12 456
16913.34 458
16914.57 434
16915.80 444
16917.02 451
16918.25 442
16919.48 452
16920.70 442
16921.93 451
16923.16 439
16924.39 448
16925.61 440
16926.84 421
16928.07 432
16929.30 419
16930.52 442
16931.75 418
16932.98 406
16934.21 437
16935.43 430
16936.66 418
16937.89 418
16939.12 408
16940.34 395
16941.57 420
16942.80 407
16944.03 427
16945.26 412
16946.48 398
16947.71 389
16948.94 432
16950.17 426
16951.40 416
16952.62 379
16953.85 394
16955.08 376
16956.31 389
16957.54 365
16958.77 412
16959.99 407
16961.22 407
16962.45 394
16963.68 429
16964.91 415
16966.14 411
16967.37 408
16968.60 406
16969.82 408
16971.05 396
16972.28 440
16973.51 386
16974.74 370
16975.97 386
16977.20 402
16978.43 381
16979.66 392
16980.89 420
16982.11 399
16983.34 414
16984.57 381
16985.80 391
16987.03 420
16988.26 406
16989.49 403
16990.72 390
16991.95 372
16993.18 394
16994.41 388
16995.64 407
16996.87 409
16998.10 406
16999.33 403
17000.56 408
17001.79 386
17003.02 386
17004.25 425
17005.48 387
17006.71 392
17007.94 406
17009.17 408
17010.40 370
17011.63 369
17012.86 389
17014.09 382
17015.32 395
17016.55 421
17017.78 400
17019.01 414
17020.25 378
17021.48 366
17022.71 378
17023.94 409
17025.17 408
17026.40 400
17027.63 398
17028.86 371
17030.09 379
17031.32 406
17032.55 408
17033.79 386
17035.02 360
17036.25 391
17037.48 390
17038.71 366
17039.94 388
17041.17 357
17042.41 402
17043.64 399
17044.87 374
17046.10 366
17047.33 358
17048.56 390
17049.80 376
17051.03 356
17052.26 342
17053.49 369
17054.72 350
17055.95 375
17057.19 349
17058.42 421
17059.65 397
17060.88 383
17062.12 345
17063.35 371
17064.58 369
17065.81 350
17067.04 378
17068.28 381
17069.51 347
17070.74 353
17071.97 376
17073.21 388
17074.44 377
17075.67 366
17076.90 398
17078.14 371
17079.37 362
17080.60 378
17081.84 382
17083.07 366
17084.30 339
17085.54 381
17086.77 362
17088.00 353
17089.23 355
17090.47 325
17091.70 342
17092.93 363
17094.17 360
17095.40 366
17096.63 383
17097.87 346
17099.10 326
17100.34 349
17101.57 373
17102.80 368
17104.04 370
17105.27 369
17106.50 366
17107.74 339
17108.97 358
17110.21 361
17111.44 344
17112.67 333
17113.91 359
17115.14 350
17116.38 349
17117.61 357
17118.84 360
17120.08 343
17121.31 357
17122.55 356
17123.78 352
17125.02 370
17126.25 351
17127.48 368
17128.72 363
17129.95 348
17131.19 318
17132.42 357
17133.66 332
17134.89 336
17136.13 334
17137.36 368
17138.60 359
17139.83 347
17141.07 356
17142.30 376
17143.54 382
17144.77 340
17146.01 340
17147.24 340
17148.48 319
17149.71 362
17150.95 361
17152.19 365
17153.42 356
17154.66 327
17155.89 345
17157.13 368
17158.36 354
17159.60 324
17160.83 341
17162.07 339
17163.31 324
17164.54 336
17165.78 327
17167.01 336
17168.25 322
17169.49 336
17170.72 333
17171.96 332
17173.19 347
17174.43 343
17175.67 338
17176.90 342
17178.14 332
17179.38 341
17180.61 359
17181.85 329
17183.09 323
17184.32 337
17185.56 320
17186.80 331
17188.03 313
17189.27 361
17190.51 333
17191.74 317
17192.98 318
17194.22 362
17195.45 330
17196.69 312
17197.93 344
17199.16 338
17200.40 312
17201.64 338
17202.88 356
17204.11 335
17205.35 346
17206.59 329
17207.83 315
17209.06 321
17210.30 342
17211.54 324
17212.78 325
17214.01 315
17215.25 312
17216.49 338
17217.73 330
17218.96 317
17220.20 314
17221.44 331
17222.68 332
17223.92 307
17225.15 328
17226.39 319
17227.63 327
17228.87 327
17230.11 336
17231.35 323
17232.58 298
17233.82 293
17235.06 339
17236.30 325
17237.54 327
17238.78 323
17240.01 321
17241.25 314
17242.49 318
17243.73 325
17244.97 322
17246.21 340
17247.45 320
17248.69 317
17249.93 320
17251.16 333
17252.40 313
17253.64 327
17254.88 312
17256.12 336
17257.36 327
17258.60 327
17259.84 314
17261.08 321
17262.32 318
17263.56 322
17264.80 321
17266.04 312
17267.28 321
17268.51 318
17269.75 333
17270.99 321
17272.23 334
17273.47 359
17274.71 323
17275.95 322
17277.19 356
17278.43 317
17279.67 347
17280.91 324
17282.15 323
17283.39 316
17284.63 282
17285.87 348
17287.11 307
17288.35 337
17289.60 298
17290.84 321
17292.08 309
17293.32 308
17294.56 319
17295.80 325
17297.04 348
17298.28 315
17299.52 314
17300.76 317
17302.00 315
17303.24 308
17304.48 330
17305.72 309
17306.96 311
17308.21 300
17309.45 305
17310.69 302
17311.93 313
17313.17 320
17314.41 330
17315.65 295
17316.89 326
17318.14 334
17319.38 303
17320.62 341
17321.86 315
17323.10 314
17324.34 304
17325.59 297
17326.83 310
17328.07 329
17329.31 337
17330.55 331
17331.79 327
17333.04 333
17334.28 310
17335.52 310
17336.76 351
17338.00 313
17339.25 298
17340.49 318
17341.73 332
17342.97 313
17344.22 304
17345.46 314
17346.70 295
17347.94 307
17349.19 338
17350.43 317
17351.67 303
17352.91 331
17354.16 309
17355.40 303
17356.64 307
17357.88 321
17359.13 329
17360.37 327
17361.61 329
17362.86 306
17364.10 315
17365.34 319
17366.58 325
17367.83 329
17369.07 347
17370.31 326
17371.56 300
17372.80 302
17374.04 301
17375.29 328
17376.53 342
17377.78 293
17379.02 322
17380.26 312
17381.51 309
17382.75 327
17383.99 322
17385.24 307
17386.48 325
17387.72 347
17388.97 333
17390.21 310
17391.46 325
17392.70 317
17393.94 326
17395.19 326
17396.43 313
17397.68 315
17398.92 326
17400.17 311
17401.41 360
17402.65 330
17403.90 298
17405.14 326
17406.39 356
17407.63 335
17408.88 310
17410.12 324
17411.37 348
17412.61 309
17413.86 319
17415.10 297
17416.35 326
17417.59 296
17418.84 301
17420.08 335
17421.33 338
17422.57 315
17423.82 334
17425.06 341
17426.31 323
17427.55 305
17428.80 309
17430.04 325
17431.29 308
17432.53 331
17433.78 334
17435.03 315
17436.27 299
17437.52 318
17438.76 328
17440.01 317
17441.25 308
17442.50 337
17443.75 316
17444.99 340
17446.24 330
17447.48 342
17448.73 346
17449.98 338
17451.22 350
17452.47 331
17453.71 350
17454.96 362
17456.21 359
17457.45 362
17458.70 348
17459.95 323
17461.19 361
17462.44 351
17463.69 369
17464.93 333
17466.18 336
17467.43 351
17468.67 357
17469.92 369
17471.17 360
17472.41 375
17473.66 359
17474.91 320
17476.15 358
17477.40 346
17478.65 348
17479.90 339
17481.14 372
17482.39 358
17483.64 373
17484.88 361
17486.13 340
17487.38 379
17488.63 362
17489.87 372
17491.12 359
17492.37 357
17493.62 365
17494.86 385
17496.11 351
17497.36 343
17498.61 363
17499.86 386
17501.10 354
17502.35 356
17503.60 380
17504.85 357
17506.10 344
17507.34 351
17508.59 339
17509.84 364
17511.09 376
17512.34 364
17513.59 383
17514.83 364
17516.08 359
17517.33 405
17518.58 401
17519.83 349
17521.08 383
17522.33 383
17523.57 371
17524.82 409
17526.07 389
17527.32 383
17528.57 367
17529.82 374
17531.07 379
17532.32 364
17533.57 383
17534.82 377
17536.06 369
17537.31 384
17538.56 394
17539.81 408
17541.06 405
17542.31 380
17543.56 356
17544.81 378
17546.06 396
17547.31 385
17548.56 393
17549.81 388
17551.06 374
17552.31 397
17553.56 386
17554.81 401
17556.06 375
17557.31 378
17558.56 393
17559.81 386
17561.06 358
17562.31 384
17563.56 356
17564.81 380
17566.06 382
17567.31 392
17568.56 402
17569.81 387
17571.06 393
17572.31 394
17573.56 382
17574.81 368
17576.06 389
17577.31 371
17578.56 389
17579.81 362
17581.06 382
17582.31 396
17583.57 410
17584.82 429
17586.07 402
17587.32 398
17588.57 386
17589.82 392
17591.07 391
17592.32 385
17593.57 387
17594.83 392
17596.08 385
17597.33 380
17598.58 368
17599.83 368
17601.08 360
17602.33 395
17603.59 361
17604.84 410
17606.09 393
17607.34 380
17608.59 385
17609.84 373
17611.10 390
17612.35 367
17613.60 380
17614.85 371
17616.10 378
17617.36 370
17618.61 376
17619.86 373
17621.11 382
17622.36 377
17623.62 385
17624.87 369
17626.12 387
17627.37 376
17628.63 373
17629.88 384
17631.13 366
17632.38 393
17633.64 356
17634.89 359
17636.14 357
17637.39 362
17638.65 360
17639.90 351
17641.15 348
17642.41 357
17643.66 357
17644.91 332
17646.17 363
17647.42 368
17648.67 371
17649.92 372
17651.18 345
17652.43 350
17653.68 341
17654.94 336
17656.19 362
17657.44 332
17658.70 340
17659.95 326
17661.21 354
17662.46 334
17663.71 346
17664.97 354
17666.22 332
17667.47 361
17668.73 351
17669.98 330
17671.24 343
17672.49 349
17673.74 335
17675.00 343
17676.25 344
17677.51 369
17678.76 371
17680.02 366
17681.27 331
17682.52 327
17683.78 330
17685.03 327
17686.29 339
17687.54 314
17688.80 335
17690.05 345
17691.31 338
17692.56 338
17693.82 342
17695.07 350
17696.32 343
17697.58 324
17698.83 328
17700.09 315
17701.34 337
17702.60 349
17703.86 333
17705.11 348
17706.37 337
17707.62 353
17708.88 327
17710.13 328
17711.39 324
17712.64 335
17713.90 362
17715.15 375
17716.41 350
17717.66 315
17718.92 338
17720.18 326
17721.43 322
17722.69 323
17723.94 324
17725.20 341
17726.45 355
17727.71 333
17728.97 304
17730.22 341
17731.48 338
17732.74 332
17733.99 310
17735.25 332
17736.50 351
17737.76 312
17739.02 323
17740.27 338
17741.53 341
17742.79 321
17744.04 324
17745.30 307
17746.56 306
17747.81 309
17749.07 313
17750.33 345
17751.58 322
17752.84 307
17754.10 325
17755.35 324
17756.61 322
17757.87 302
17759.12 340
17760.38 333
17761.64 319
17762.90 323
17764.15 342
17765.41 333
17766.67 343
17767.93 353
17769.18 340
17770.44 318
17771.70 343
17772.96 330
17774.21 329
17775.47 313
17776.73 325
17777.99 320
17779.24 335
17780.50 330
17781.76 303
17783.02 323
17784.28 294
17785.53 323
17786.79 333
17788.05 320
17789.31 299
17790.57 305
17791.82 307
17793.08 310
17794.34 307
17795.60 323
17796.86 349
17798.12 315
17799.37 290
17800.63 291
17801.89 310
17803.15 291
17804.41 329
17805.67 301
17806.93 297
17808.19 289
17809.44 293
17810.70 308
17811.96 313
17813.22 296
17814.48 312
17815.74 309
17817.00 291
17818.26 289
17819.52 312
17820.78 310
17822.04 291
17823.29 313
17824.55 294
17825.81 283
17827.07 297
17828.33 311
17829.59 301
17830.85 307
17832.11 294
17833.37 319
17834.63 312
17835.89 271
17837.15 302
17838.41 300
17839.67 308
17840.93 293
17842.19 298
17843.45 285
17844.71 285
17845.97 286
17847.23 297
17848.49 305
17849.75 287
17851.01 267
17852.27 311
17853.53 334
17854.79 285
17856.05 267
17857.31 311
17858.57 306
17859.84 284
17861.10 281
17862.36 297
17863.62 294
17864.88 287
17866.14 306
17867.40 320
17868.66 301
17869.92 302
17871.18 296
17872.44 289
17873.71 301
17874.97 309
17876.23 290
17877.49 317
17878.75 286
17880.01 263
17881.27 274
17882.53 286
17883.80 280
17885.06 304
17886.32 309
17887.58 285
17888.84 289
17890.10 289
17891.37 304
17892.63 270
17893.89 291
17895.15 294
17896.41 275
17897.67 310
17898.94 283
17900.20 265
17901.46 282
17902.72 296
17903.99 301
17905.25 294
17906.51 270
17907.77 268
17909.03 302
17910.30 299
17911.56 287
17912.82 298
17914.08 300
17915.35 317
17916.61 286
17917.87 285
17919.14 283
17920.40 273
17921.66 303
17922.92 273
17924.19 280
17925.45 290
17926.71 265
17927.98 290
17929.24 299
17930.50 261
17931.76 287
17933.03 300
17934.29 284
17935.55 280
17936.82 292
17938.08 288
17939.34 285
17940.61 279
17941.87 268
17943.14 296
17944.40 278
17945.66 293
17946.93 281
17948.19 279
17949.45 269
17950.72 270
17951.98 302
17953.25 285
17954.51 278
17955.77 256
17957.04 280
17958.30 276
17959.57 268
17960.83 272
17962.09 280
17963.36 317
17964.62 291
17965.89 270
17967.15 274
17968.42 280
17969.68 270
17970.95 283
17972.21 297
17973.47 285
17974.74 289
17976.00 274
17977.27 267
17978.53 276
17979.80 295
17981.06 295
17982.33 272
17983.59 291
17984.86 265
17986.12 280
17987.39 294
17988.65 282
17989.92 281
17991.18 304
17992.45 285
17993.71 284
17994.98 296
17996.25 273
17997.51 282
17998.78 314
18000.04 277
18001.31 276
18002.57 309
18003.84 287
18005.10 285
18006.37 287
18007.64 270
18008.90 266
18010.17 295
18011.43 279
18012.70 289
18013.97 292
18015.23 280
18016.50 280
18017.76 280
18019.03 302
18020.30 312
18021.56 280
18022.83 284
18024.10 275
18025.36 306
18026.63 292
18027.90 278
18029.16 289
18030.43 284
18031.70 282
18032.96 280
18034.23 293
18035.50 266
18036.76 286
18038.03 263
18039.30 295
18040.56 273
18041.83 278
18043.10 281
18044.37 296
18045.63 283
18046.90 276
18048.17 276
18049.43 300
18050.70 319
18051.97 289
18053.24 263
18054.50 275
18055.77 311
18057.04 289
18058.31 283
18059.57 279
18060.84 282
18062.11 268
18063.38 275
18064.65 295
18065.91 290
18067.18 288
18068.45 295
18069.72 277
18070.98 308
18072.25 295
18073.52 288
18074.79 296
18076.06 299
18077.33 286
18078.59 281
18079.86 293
18081.13 288
18082.40 279
18083.67 279
18084.94 303
18086.21 303
18087.47 292
18088.74 286
18090.01 271
18091.28 281
18092.55 281
18093.82 295
18095.09 277
18096.36 281
18097.62 308
18098.89 300
18100.16 302
18101.43 266
18102.70 276
18103.97 300
18105.24 320
18106.51 304
18107.78 291
18109.05 306
18110.32 296
18111.59 289
18112.86 295
18114.13 264
18115.40 291
18116.66 302
18117.93 295
18119.20 254
18120.47 309
18121.74 268
18123.01 307
18124.28 322
18125.55 287
18126.82 263
18128.09 277
18129.36 292
18130.63 308
18131.90 288
18133.17 294
18134.44 281
18135.71 278
18136.99 284
18138.26 282
18139.53 280
18140.80 307
18142.07 290
18143.34 273
18144.61 290
18145.88 291
18147.15 294
18148.42 293
18149.69 278
18150.96 281
18152.23 298
18153.50 280
18154.78 289
18156.05 283
18157.32 276
18158.59 296
18159.86 280
18161.13 276
18162.40 265
18163.67 280
18164.94 291
18166.22 290
18167.49 296
18168.76 268
18170.03 313
18171.30 276
18172.57 291
18173.85 263
18175.12 278
18176.39 273
18177.66 307
18178.93 292
18180.20 277
18181.48 287
18182.75 308
18184.02 280
18185.29 300
18186.56 277
18187.84 279
18189.11 301
18190.38 288
18191.65 301
18192.93 285
18194.20 291
18195.47 275
18196.74 292
18198.02 302
18199.29 286
18200.56 281
18201.83 294
18203.11 274
18204.38 262
18205.65 249
18206.92 297
18208.20 290
18209.47 277
18210.74 298
18212.02 276
18213.29 311
18214.56 283
18215.84 289
18217.11 259
18218.38 255
18219.65 272
18220.93 276
18222.20 282
18223.47 300
18224.75 292
18226.02 266
18227.30 282
18228.57 283
18229.84 260
18231.12 282
18232.39 308
18233.66 269
18234.94 266
18236.21 288
18237.48 280
18238.76 263
18240.03 293
18241.31 267
18242.58 298
18243.86 306
18245.13 290
18246.40 293
18247.68 296
18248.95 283
18250.23 300
18251.50 280
18252.77 273
18254.05 281
18255.32 285
18256.60 304
18257.87 259
18259.15 294
18260.42 261
18261.70 270
18262.97 291
18264.25 254
18265.52 296
18266.80 288
18268.07 309
18269.35 280
18270.62 274
18271.90 280
18273.17 292
18274.45 282
18275.72 289
18277.00 290
18278.27 303
18279.55 299
18280.82 320
18282.10 267
18283.37 279
18284.65 293
18285.93 294
18287.20 320
18288.48 298
18289.75 301
18291.03 290
18292.30 297
18293.58 266
18294.86 300
18296.13 282
18297.41 302
18298.68 270
18299.96 289
18301.24 271
18302.51 274
18303.79 300
18305.06 269
18306.34 314
18307.62 285
18308.89 302
18310.17 271
18311.45 287
18312.72 296
18314.00 294
18315.28 311
18316.55 292
18317.83 287
18319.11 279
18320.38 313
18321.66 293
18322.94 282
18324.21 281
18325.49 289
18326.77 252
18328.04 271
18329.32 301
18330.60 270
18331.88 293
18333.15 255
18334.43 279
18335.71 287
18336.98 279
18338.26 288
18339.54 290
18340.82 273
18342.09 290
18343.37 279
18344.65 287
18345.93 260
18347.20 280
18348.48 274
18349.76 270
18351.04 284
18352.32 283
18353.59 291
18354.87 300
18356.15 295
18357.43 284
18358.71 286
18359.98 294
18361.26 285
18362.54 278
18363.82 280
18365.10 294
18366.38 291
18367.65 287
18368.93 280
18370.21 280
18371.49 270
18372.77 281
18374.05 282
18375.33 257
18376.60 279
18377.88 280
18379.16 295
18380.44 275
18381.72 299
18383.00 268
18384.28 305
18385.56 291
18386.84 287
18388.11 303
18389.39 283
18390.67 288
18391.95 283
18393.23 289
18394.51 277
18395.79 273
18397.07 292
18398.35 290
18399.63 281
18400.91 286
18402.19 271
18403.47 270
18404.75 285
18406.03 291
18407.31 284
18408.59 296
18409.87 297
18411.15 281
18412.43 260
18413.71 256
18414.99 288
18416.27 261
18417.55 267
18418.83 266
18420.11 290
18421.39 274
18422.67 299
18423.95 287
18425.23 301
18426.51 274
18427.79 283
18429.07 280
18430.35 261
18431.63 296
18432.91 284
18434.19 312
18435.47 297
18436.75 287
18438.04 289
18439.32 263
18440.60 249
18441.88 291
18443.16 278
18444.44 305
18445.72 267
18447.00 292
18448.28 272
18449.57 263
18450.85 285
18452.13 250
18453.41 281
18454.69 280
18455.97 293
18457.25 256
18458.54 288
18459.82 277
18461.10 260
18462.38 276
18463.66 279
18464.94 289
18466.23 257
18467.51 293
18468.79 285
18470.07 294
18471.35 298
18472.64 280
18473.92 272
18475.20 273
18476.48 277
18477.76 314
18479.05 256
18480.33 274
18481.61 283
18482.89 278
18484.18 289
18485.46 293
18486.74 307
18488.02 290
18489.31 278
18490.59 248
18491.87 282
18493.15 270
18494.44 277
18495.72 298
18497.00 284
18498.29 272
18499.57 288
18500.85 279
18502.13 307
18503.42 284
18504.70 280
18505.98 277
18507.27 285
18508.55 271
18509.83 263
18511.12 310
18512.40 288
18513.68 272
18514.97 286
18516.25 295
18517.54 276
18518.82 297
18520.10 270
18521.39 295
18522.67 282
18523.95 281
18525.24 310
18526.52 280
18527.81 292
18529.09 303
18530.37 285
18531.66 271
18532.94 290
18534.23 276
18535.51 306
18536.79 296
18538.08 311
18539.36 292
18540.65 310
18541.93 288
18543.22 313
18544.50 301
18545.79 301
18547.07 283
18548.36 290
18549.64 308
18550.92 302
18552.21 294
18553.49 269
18554.78 315
18556.06 277
18557.35 284
18558.63 316
18559.92 310
18561.20 292
18562.49 319
18563.77 313
18565.06 302
18566.35 307
18567.63 305
18568.92 284
18570.20 274
18571.49 283
18572.77 313
18574.06 336
18575.34 291
18576.63 336
18577.92 300
18579.20 318
18580.49 287
18581.77 346
18583.06 303
18584.34 321
18585.63 308
18586.92 336
18588.20 322
18589.49 292
18590.77 313
18592.06 311
18593.35 341
18594.63 308
18595.92 318
18597.21 309
18598.49 334
18599.78 312
18601.07 338
18602.35 337
18603.64 316
18604.93 298
18606.21 305
18607.50 315
18608.79 316
18610.07 324
18611.36 323
18612.65 323
18613.93 287
18615.22 317
18616.51 317
18617.79 322
18619.08 287
18620.37 315
18621.66 315
18622.94 305
18624.23 299
18625.52 314
18626.80 320
18628.09 292
18629.38 323
18630.67 314
18631.95 324
18633.24 264
18634.53 312
18635.82 298
18637.11 295
18638.39 296
18639.68 287
18640.97 293
18642.26 312
18643.54 273
18644.83 286
18646.12 294
18647.41 292
18648.70 291
18649.99 280
18651.27 271
18652.56 288
18653.85 304
18655.14 288
18656.43 288
18657.72 292
18659.00 303
18660.29 296
18661.58 272
18662.87 286
18664.16 279
18665.45 270
18666.74 314
18668.02 295
18669.31 306
18670.60 247
18671.89 245
18673.18 295
18674.47 277
18675.76 286
18677.05 252
18678.34 266
18679.63 305
18680.92 297
18682.20 262
18683.49 281
18684.78 285
18686.07 303
18687.36 284
18688.65 278
18689.94 295
18691.23 281
18692.52 297
18693.81 283
18695.10 275
18696.39 285
18697.68 314
18698.97 295
18700.26 279
18701.55 276
18702.84 295
18704.13 276
18705.42 298
18706.71 271
18708.00 262
18709.29 298
18710.58 289
18711.87 305
18713.16 288
18714.45 294
18715.74 266
18717.03 288
18718.32 267
18719.61 283
18720.90 269
18722.20 287
18723.49 284
18724.78 296
18726.07 284
18727.36 306
18728.65 276
18729.94 265
18731.23 281
18732.52 313
18733.81 297
18735.10 273
18736.40 297
18737.69 295
18738.98 310
18740.27 292
18741.56 308
18742.85 267
18744.14 294
18745.43 290
18746.73 298
18748.02 272
18749.31 280
18750.60 289
18751.89 296
18753.18 314
18754.48 287
18755.77 309
18757.06 272
18758.35 278
18759.64 265
18760.94 307
18762.23 281
18763.52 296
18764.81 296
18766.10 311
18767.40 305
18768.69 285
18769.98 291
18771.27 265
18772.57 290
18773.86 301
18775.15 287
18776.44 276
18777.74 292
18779.03 272
18780.32 306
18781.61 301
18782.91 290
18784.20 273
18785.49 317
18786.79 283
18788.08 300
18789.37 300
18790.66 298
18791.96 270
18793.25 280
18794.54 301
18795.84 285
18797.13 306
18798.42 277
18799.72 297
18801.01 286
18802.30 314
18803.60 295
18804.89 286
18806.18 303
18807.48 268
18808.77 282
18810.07 276
18811.36 310
18812.65 276
18813.95 285
18815.24 281
18816.53 281
18817.83 285
18819.12 302
18820.42 301
18821.71 284
18823.00 276
18824.30 300
18825.59 302
18826.89 316
18828.18 280
18829.48 289
18830.77 297
18832.07 286
18833.36 283
18834.65 273
18835.95 276
18837.24 288
18838.54 273
18839.83 257
18841.13 286
18842.42 276
18843.72 299
18845.01 286
18846.31 289
18847.60 260
18848.90 304
18850.19 306
18851.49 310
18852.78 291
18854.08 292
18855.37 294
18856.67 283
18857.96 277
18859.26 270
18860.55 284
18861.85 285
18863.15 288
18864.44 276
18865.74 275
18867.03 286
18868.33 294
18869.62 292
18870.92 293
18872.22 291
18873.51 286
18874.81 275
18876.10 268
18877.40 278
18878.70 251
18879.99 269
18881.29 241
18882.58 276
18883.88 259
18885.18 283
18886.47 275
18887.77 299
18889.07 262
18890.36 255
18891.66 275
18892.95 260
18894.25 257
18895.55 269
18896.84 257
18898.14 235
18899.44 299
18900.73 288
18902.03 290
18903.33 261
18904.63 298
18905.92 256
18907.22 287
18908.52 291
18909.81 258
18911.11 263
18912.41 239
18913.71 262
18915.00 256
18916.30 258
18917.60 259
18918.89 277
18920.19 250
18921.49 275
18922.79 281
18924.09 299
18925.38 269
18926.68 276
18927.98 250
18929.28 269
18930.57 265
18931.87 272
18933.17 256
18934.47 259
18935.77 260
18937.06 264
18938.36 255
18939.66 252
18940.96 269
18942.26 272
18943.55 239
18944.85 273
18946.15 275
18947.45 261
18948.75 290
18950.05 271
18951.35 273
18952.64 277
18953.94 260
18955.24 276
18956.54 248
18957.84 259
18959.14 263
18960.44 268
18961.74 239
18963.03 278
18964.33 261
18965.63 262
18966.93 252
18968.23 263
18969.53 262
18970.83 254
18972.13 240
18973.43 228
18974.73 260
18976.03 240
18977.33 285
18978.62 257
18979.92 266
18981.22 239
18982.52 260
18983.82 260
18985.12 256
18986.42 249
18987.72 249
18989.02 275
18990.32 266
18991.62 281
18992.92 260
18994.22 249
18995.52 249
18996.82 243
18998.12 240
18999.42 231
19000.72 262
19002.02 234
19003.32 245
19004.62 268
19005.92 232
19007.22 256
19008.53 256
19009.83 276
19011.13 267
19012.43 222
19013.73 257
19015.03 246
19016.33 256
19017.63 262
19018.93 242
19020.23 261
19021.53 247
19022.83 242
19024.13 269
19025.44 259
19026.74 241
19028.04 228
19029.34 252
19030.64 233
19031.94 250
19033.24 263
19034.54 258
19035.85 240
19037.15 243
19038.45 281
19039.75 262
19041.05 252
19042.35 255
19043.66 243
19044.96 239
19046.26 269
19047.56 276
19048.86 265
19050.16 229
19051.47 244
19052.77 259
19054.07 228
19055.37 247
19056.67 246
19057.98 246
19059.28 231
19060.58 248
19061.88 247
19063.19 238
19064.49 235
19065.79 256
19067.09 247
19068.40 223
19069.70 237
19071.00 269
19072.30 272
19073.61 255
19074.91 258
19076.21 259
19077.52 256
19078.82 256
19080.12 249
19081.42 254
19082.73 231
19084.03 229
19085.33 227
19086.64 272
19087.94 279
19089.24 249
19090.55 264
19091.85 258
19093.15 233
19094.46 224
19095.76 256
19097.06 257
19098.37 235
19099.67 274
19100.97 244
19102.28 255
19103.58 242
19104.89 251
19106.19 239
19107.49 243
19108.80 248
19110.10 265
19111.40 253
19112.71 236
19114.01 260
19115.32 246
19116.62 267
19117.93 243
19119.23 238
19120.53 247
19121.84 227
19123.14 246
19124.45 266
19125.75 248
19127.06 261
19128.36 230
19129.67 257
19130.97 251
19132.28 213
19133.58 238
19134.88 238
19136.19 238
19137.49 242
19138.80 242
19140.10 237
19141.41 261
19142.71 230
19144.02 258
19145.32 225
19146.63 240
19147.94 245
19149.24 252
19150.55 275
19151.85 236
19153.16 238
19154.46 252
19155.77 218
19157.07 250
19158.38 234
19159.68 256
19160.99 218
19162.30 266
19163.60 272
19164.91 246
19166.21 241
19167.52 249
19168.83 241
19170.13 247
19171.44 228
19172.74 247
19174.05 272
19175.36 246
19176.66 231
19177.97 238
19179.27 247
19180.58 276
19181.89 262
19183.19 230
19184.50 242
19185.81 236
19187.11 245
19188.42 232
19189.73 253
19191.03 242
19192.34 249
19193.65 247
19194.95 248
19196.26 223
19197.57 250
19198.87 257
19200.18 250
19201.49 256
19202.80 233
19204.10 259
19205.41 243
19206.72 244
19208.03 245
19209.33 245
19210.64 240
19211.95 239
19213.25 259
19214.56 230
19215.87 240
19217.18 234
19218.49 256
19219.79 242
19221.10 226
19222.41 256
19223.72 236
19225.02 223
19226.33 233
19227.64 256
19228.95 254
19230.26 231
19231.56 264
19232.87 244
19234.18 228
19235.49 229
19236.80 242
19238.11 245
19239.41 244
19240.72 263
19242.03 243
19243.34 248
19244.65 254
19245.96 252
19247.26 235
19248.57 237
19249.88 250
19251.19 242
19252.50 253
19253.81 216
19255.12 224
19256.43 252
19257.74 239
19259.04 255
19260.35 243
19261.66 247
19262.97 215
19264.28 226
19265.59 237
19266.90 262
19268.21 259
19269.52 249
19270.83 276
19272.14 233
19273.45 222
19274.76 242
19276.07 261
19277.38 234
19278.69 236
19279.99 250
19281.30 254
19282.61 225
19283.92 216
19285.23 243
19286.54 228
19287.85 222
19289.16 207
19290.47 235
19291.78 235
19293.09 256
19294.40 270
19295.72 237
19297.03 232
19298.34 230
19299.65 252
19300.96 219
19302.27 259
19303.58 264
19304.89 242
19306.20 236
19307.51 228
19308.82 231
19310.13 266
19311.44 247
19312.75 245
19314.06 245
19315.37 256
19316.69 239
19318.00 264
19319.31 266
19320.62 265
19321.93 229
19323.24 249
19324.55 245
19325.86 209
19327.18 243
19328.49 241
19329.80 258
19331.11 222
19332.42 221
19333.73 234
19335.04 254
19336.36 232
19337.67 238
19338.98 265
19340.29 260
19341.60 225
19342.91 242
19344.23 251
19345.54 253
19346.85 233
19348.16 233
19349.47 255
19350.79 231
19352.10 233
19353.41 222
19354.72 236
19356.04 227
19357.35 240
19358.66 241
19359.97 243
19361.29 240
19362.60 234
19363.91 243
19365.22 240
19366.54 243
19367.85 233
19369.16 241
19370.47 236
19371.79 228
19373.10 236
19374.41 249
19375.73 230
19377.04 235
19378.35 250
19379.67 229
19380.98 256
19382.29 256
19383.60 267
19384.92 243
19386.23 235
19387.54 230
19388.86 244
19390.17 225
19391.49 238
19392.80 271
19394.11 247
19395.43 206
19396.74 243
19398.05 260
19399.37 229
19400.68 236
19402.00 253
19403.31 233
19404.62 222
19405.94 237
19407.25 251
19408.57 245
19409.88 233
19411.19 247
19412.51 237
19413.82 253
19415.14 233
19416.45 220
19417.77 236
19419.08 212
19420.39 229
19421.71 245
19423.02 247
19424.34 225
19425.65 230
19426.97 219
19428.28 262
19429.60 246
19430.91 226
19432.23 244
19433.54 249
19434.86 245
19436.17 246
19437.49 252
19438.80 236
19440.12 244
19441.43 243
19442.75 230
19444.06 232
19445.38 240
19446.69 249
19448.01 247
19449.32 219
19450.64 242
19451.96 225
19453.27 242
19454.59 222
19455.90 224
19457.22 225
19458.53 244
19459.85 242
19461.17 253
19462.48 250
19463.80 199
19465.11 242
19466.43 239
19467.75 241
19469.06 212
19470.38 243
19471.69 244
19473.01 219
19474.33 215
19475.64 223
19476.96 234
19478.28 235
19479.59 241
19480.91 235
19482.23 237
19483.54 222
19484.86 229
19486.18 243
19487.49 244
19488.81 212
19490.13 269
19491.44 242
19492.76 248
19494.08 212
19495.39 251
19496.71 246
19498.03 248
19499.35 233
19500.66 250
19501.98 230
19503.30 220
19504.61 256
19505.93 235
19507.25 217
19508.57 228
19509.88 244
19511.20 240
19512.52 255
19513.84 239
19515.15 233
19516.47 245
19517.79 255
19519.11 243
19520.43 234
19521.74 253
19523.06 230
19524.38 253
19525.70 251
19527.02 235
19528.33 255
19529.65 243
19530.97 231
19532.29 255
19533.61 230
19534.93 251
19536.24 258
19537.56 233
19538.88 211
19540.20 238
19541.52 264
19542.84 240
19544.16 220
19545.47 227
19546.79 246
19548.11 232
19549.43 243
19550.75 234
19552.07 257
19553.39 237
19554.71 247
19556.03 222
19557.34 219
19558.66 229
19559.98 240
19561.30 246
19562.62 229
19563.94 227
19565.26 229
19566.58 273
19567.90 242
19569.22 251
19570.54 249
19571.86 254
19573.18 242
19574.50 228
19575.82 250
19577.14 247
19578.46 230
19579.78 238
19581.10 235
19582.42 254
19583.74 232
19585.06 241
19586.38 235
19587.70 219
19589.02 241
19590.34 227
19591.66 240
19592.98 244
19594.30 265
19595.62 232
19596.94 239
19598.26 262
19599.58 244
19600.90 231
19602.22 234
19603.54 245
19604.86 241
19606.18 236
19607.50 241
19608.82 234
19610.15 241
19611.47 244
19612.79 237
19614.11 264
19615.43 226
19616.75 235
19618.07 220
19619.39 222
19620.71 227
19622.04 227
19623.36 225
19624.68 235
19626.00 245
19627.32 224
19628.64 226
19629.96 243
19631.29 250
19632.61 245
19633.93 233
19635.25 230
19636.57 240
19637.89 223
19639.22 248
19640.54 241
19641.86 234
19643.18 252
19644.50 237
19645.83 257
19647.15 244
19648.47 235
19649.79 249
19651.12 244
19652.44 220
19653.76 239
19655.08 247
19656.40 240
19657.73 229
19659.05 243
19660.37 247
19661.70 230
19663.02 259
19664.34 226
19665.66 228
19666.99 244
19668.31 242
19669.63 235
19670.95 244
19672.28 223
19673.60 259
19674.92 223
19676.25 259
19677.57 219
19678.89 234
19680.22 235
19681.54 227
19682.86 233
19684.19 213
19685.51 240
19686.83 232
19688.16 238
19689.48 246
19690.80 250
19692.13 231
19693.45 240
19694.78 230
19696.10 232
19697.42 249
19698.75 263
19700.07 244
19701.39 218
19702.72 229
19704.04 235
19705.37 235
19706.69 228
19708.02 252
19709.34 251
19710.66 244
19711.99 218
19713.31 244
19714.64 236
19715.96 231
19717.29 224
19718.61 228
19719.93 210
19721.26 221
19722.58 221
19723.91 232
19725.23 202
19726.56 241
19727.88 229
19729.21 240
19730.53 239
19731.86 204
19733.18 236
19734.51 239
19735.83 233
19737.16 237
19738.48 236
19739.81 241
19741.13 229
19742.46 237
19743.78 233
19745.11 240
19746.44 231
19747.76 226
19749.09 244
19750.41 238
19751.74 231
19753.06 238
19754.39 234
19755.72 236
19757.04 222
19758.37 238
19759.69 234
19761.02 243
19762.34 229
19763.67 244
19765.00 224
19766.32 255
19767.65 252
19768.98 253
19770.30 232
19771.63 218
19772.95 252
19774.28 231
19775.61 247
19776.93 217
19778.26 253
19779.59 233
19780.91 240
19782.24 233
19783.57 236
19784.89 240
19786.22 223
19787.55 221
19788.87 236
19790.20 242
19791.53 254
19792.86 231
19794.18 230
19795.51 237
19796.84 238
19798.16 269
19799.49 251
19800.82 238
19802.15 227
19803.47 239
19804.80 220
19806.13 239
19807.46 220
19808.78 234
19810.11 226
19811.44 224
19812.77 238
19814.09 204
19815.42 250
19816.75 222
19818.08 240
19819.41 237
19820.73 228
19822.06 231
19823.39 233
19824.72 235
19826.05 228
19827.37 236
19828.70 247
19830.03 239
19831.36 214
19832.69 226
19834.02 227
19835.34 227
19836.67 225
19838.00 254
19839.33 246
19840.66 242
19841.99 244
19843.32 246
19844.64 233
19845.97 268
19847.30 239
19848.63 231
19849.96 228
19851.29 233
19852.62 232
19853.95 239
19855.28 220
19856.60 201
19857.93 267
19859.26 240
19860.59 239
19861.92 222
19863.25 235
19864.58 242
19865.91 242
19867.24 242
19868.57 217
19869.90 248
19871.23 231
19872.56 237
19873.89 236
19875.22 255
19876.55 243
19877.88 246
19879.21 225
19880.54 236
19881.87 246
19883.20 270
19884.53 232
19885.86 260
19887.19 222
19888.52 247
19889.85 233
19891.18 231
19892.51 224
19893.84 225
19895.17 235
19896.50 237
19897.83 221
19899.16 210
19900.49 220
19901.82 250
19903.15 239
19904.48 216
19905.81 222
19907.15 208
19908.48 226
19909.81 236
19911.14 230
19912.47 234
19913.80 249
19915.13 226
19916.46 226
19917.79 255
19919.13 238
19920.46 237
19921.79 244
19923.12 249
19924.45 225
19925.78 243
19927.11 256
19928.45 243
19929.78 212
19931.11 232
19932.44 238
19933.77 229
19935.10 235
19936.44 236
19937.77 233
19939.10 221
19940.43 216
19941.76 236
19943.10 267
19944.43 242
19945.76 236
19947.09 237
19948.42 243
19949.76 227
19951.09 242
19952.42 239
19953.75 242
19955.09 230
19956.42 213
19957.75 241
19959.08 233
19960.42 227
19961.75 234
19963.08 221
19964.41 227
19965.75 238
19967.08 214
19968.41 242
19969.75 204
19971.08 243
19972.41 242
19973.74 243
19975.08 230
19976.41 224
19977.74 237
19979.08 225
19980.41 254
19981.74 231
19983.08 236
19984.41 210
19985.74 261
19987.08 228
19988.41 227
19989.75 249
19991.08 239
19992.41 254
19993.75 234
19995.08 234
19996.41 235
19997.75 243
19999.08 233
20000.42 245
20001.75 249
20003.08 238
20004.42 241
20005.75 252
20007.09 238
20008.42 219
20009.75 236
20011.09 242
20012.42 250
20013.76 263
20015.09 222
20016.43 245
20017.76 281
20019.10 261
20020.43 240
20021.76 237
20023.10 230
20024.43 234
20025.77 244
20027.10 211
20028.44 236
20029.77 243
20031.11 262
20032.44 252
20033.78 222
20035.11 260
20036.45 236
20037.78 256
20039.12 254
20040.46 276
20041.79 259
20043.13 241
20044.46 222
20045.80 243
20047.13 225
20048.47 239
20049.80 245
20051.14 272
20052.47 254
20053.81 244
20055.15 267
20056.48 232
20057.82 238
20059.15 237
20060.49 255
20061.83 246
20063.16 210
20064.50 208
20065.83 256
20067.17 244
20068.51 256
20069.84 246
20071.18 277
20072.52 253
20073.85 243
20075.19 244
20076.52 245
20077.86 253
20079.20 234
20080.53 256
20081.87 266
20083.21 246
20084.54 235
20085.88 237
20087.22 241
20088.56 249
20089.89 254
20091.23 220
20092.57 255
20093.90 214
20095.24 226
20096.58 238
20097.91 253
20099.25 256
20100.59 251
20101.93 256
20103.26 247
20104.60 259
20105.94 236
20107.28 230
20108.61 228
20109.95 244
20111.29 265
20112.63 233
20113.96 251
20115.30 243
20116.64 248
20117.98 239
20119.32 229
20120.65 234
20121.99 252
20123.33 252
20124.67 252
20126.01 260
