# Supplementary material for: MALDI-TOF MS typing enables the classification of brewing yeasts of the genus Saccharomyces to major beer styles
Source: PLoS One. 2017 Aug 9;12(8):e0181694. doi: 10.1371/journal.pone.0181694 (PMC5549903; doi:10.1371/journal.pone.0181694)
Supplement: S18 File — The directory includes 30 raw files and was zipped to “.zip”; the folder has one strain with 30 spectra; S1 Text explains the raw files with an example and Table 1 represents the yeast strain used within the experiment. (ZIP) [file pone.0181694.s021.zip › 52/FK28-Z-OG-Koe-Koe-YPG-18h-E-E_2016-10-03_7_0_A8_1.dat]

1998.43 3557
1998.85 3579
1999.27 3716
1999.69 3735
2000.11 3627
2000.54 3605
2000.96 3489
2001.38 3483
2001.80 3497
2002.23 3467
2002.65 3536
2003.07 3576
2003.49 3495
2003.92 3644
2004.34 3603
2004.76 3648
2005.18 3625
2005.61 3683
2006.03 3620
2006.45 3721
2006.87 3788
2007.30 3701
2007.72 3537
2008.14 3580
2008.57 3541
2008.99 3535
2009.41 3454
2009.84 3329
2010.26 3310
2010.68 3345
2011.11 3212
2011.53 3337
2011.95 3363
2012.38 3223
2012.80 3248
2013.22 3420
2013.65 3294
2014.07 3328
2014.49 3268
2014.92 3366
2015.34 3370
2015.77 3427
2016.19 3377
2016.61 3464
2017.04 3667
2017.46 3572
2017.89 3595
2018.31 3603
2018.73 3503
2019.16 3546
2019.58 3508
2020.01 3444
2020.43 3447
2020.85 3374
2021.28 3412
2021.70 3304
2022.13 3325
2022.55 3342
2022.98 3351
2023.40 3312
2023.83 3244
2024.25 3361
2024.68 3358
2025.10 3219
2025.53 3190
2025.95 3315
2026.38 3368
2026.80 3359
2027.23 3308
2027.65 3333
2028.08 3190
2028.50 3243
2028.93 3245
2029.35 3248
2029.78 3264
2030.20 3252
2030.63 3290
2031.05 3296
2031.48 3391
2031.90 3328
2032.33 3332
2032.75 3270
2033.18 3193
2033.61 3313
2034.03 3316
2034.46 3362
2034.88 3357
2035.31 3446
2035.74 3551
2036.16 3539
2036.59 3569
2037.01 3611
2037.44 3629
2037.87 3560
2038.29 3612
2038.72 3636
2039.14 3429
2039.57 3445
2040.00 3455
2040.42 3374
2040.85 3377
2041.28 3319
2041.70 3278
2042.13 3287
2042.56 3390
2042.98 3421
2043.41 3365
2043.84 3401
2044.26 3545
2044.69 3418
2045.12 3501
2045.54 3371
2045.97 3342
2046.40 3414
2046.82 3396
2047.25 3474
2047.68 3379
2048.11 3392
2048.53 3413
2048.96 3370
2049.39 3467
2049.82 3472
2050.24 3499
2050.67 3577
2051.10 3395
2051.53 3557
2051.95 3453
2052.38 3480
2052.81 3452
2053.24 3553
2053.66 3545
2054.09 3501
2054.52 3383
2054.95 3440
2055.38 3519
2055.80 3498
2056.23 3442
2056.66 3484
2057.09 3429
2057.52 3451
2057.94 3407
2058.37 3493
2058.80 3483
2059.23 3305
2059.66 3475
2060.09 3464
2060.51 3442
2060.94 3601
2061.37 3571
2061.80 3679
2062.23 3846
2062.66 3847
2063.09 3923
2063.52 3914
2063.94 3939
2064.37 4009
2064.80 3950
2065.23 3847
2065.66 3835
2066.09 3868
2066.52 3592
2066.95 3456
2067.38 3368
2067.81 3571
2068.24 3546
2068.66 3559
2069.09 3563
2069.52 3437
2069.95 3450
2070.38 3549
2070.81 3659
2071.24 3592
2071.67 3675
2072.10 3788
2072.53 3867
2072.96 4017
2073.39 3929
2073.82 3878
2074.25 3827
2074.68 3863
2075.11 3918
2075.54 3884
2075.97 3963
2076.40 3996
2076.83 3942
2077.26 4145
2077.69 4204
2078.12 4163
2078.55 4112
2078.98 4023
2079.41 4127
2079.84 4007
2080.27 3773
2080.70 3949
2081.14 3803
2081.57 3646
2082.00 3536
2082.43 3626
2082.86 3611
2083.29 3544
2083.72 3502
2084.15 3446
2084.58 3591
2085.01 3616
2085.44 3420
2085.88 3335
2086.31 3361
2086.74 3395
2087.17 3456
2087.60 3502
2088.03 3476
2088.46 3576
2088.89 3478
2089.33 3552
2089.76 3506
2090.19 3571
2090.62 3656
2091.05 3532
2091.48 3457
2091.92 3517
2092.35 3430
2092.78 3465
2093.21 3446
2093.64 3364
2094.07 3306
2094.51 3329
2094.94 3407
2095.37 3280
2095.80 3305
2096.24 3306
2096.67 3293
2097.10 3257
2097.53 3200
2097.96 3251
2098.40 3268
2098.83 3213
2099.26 3429
2099.69 3342
2100.13 3418
2100.56 3318
2100.99 3250
2101.43 3316
2101.86 3373
2102.29 3321
2102.72 3445
2103.16 3411
2103.59 3498
2104.02 3603
2104.46 3634
2104.89 3560
2105.32 3684
2105.76 3671
2106.19 3579
2106.62 3531
2107.05 3573
2107.49 3518
2107.92 3565
2108.36 3497
2108.79 3448
2109.22 3337
2109.66 3212
2110.09 3300
2110.52 3183
2110.96 3355
2111.39 3215
2111.82 3221
2112.26 3158
2112.69 3246
2113.13 3235
2113.56 3211
2113.99 3117
2114.43 3156
2114.86 3332
2115.30 3317
2115.73 3252
2116.16 3170
2116.60 3143
2117.03 3243
2117.47 3333
2117.90 3339
2118.34 3327
2118.77 3394
2119.21 3401
2119.64 3354
2120.07 3338
2120.51 3362
2120.94 3355
2121.38 3271
2121.81 3309
2122.25 3285
2122.68 3326
2123.12 3296
2123.55 3161
2123.99 3192
2124.42 3214
2124.86 3295
2125.29 3370
2125.73 3244
2126.16 3310
2126.60 3286
2127.04 3285
2127.47 3266
2127.91 3377
2128.34 3322
2128.78 3337
2129.21 3287
2129.65 3469
2130.08 3456
2130.52 3530
2130.96 3416
2131.39 3482
2131.83 3591
2132.26 3705
2132.70 3900
2133.14 3833
2133.57 3817
2134.01 3869
2134.44 3891
2134.88 3888
2135.32 3871
2135.75 3868
2136.19 3947
2136.62 3784
2137.06 3762
2137.50 3659
2137.93 3508
2138.37 3447
2138.81 3433
2139.24 3430
2139.68 3293
2140.12 3237
2140.55 3277
2140.99 3280
2141.43 3215
2141.86 3222
2142.30 3183
2142.74 3201
2143.18 3232
2143.61 3180
2144.05 3255
2144.49 3274
2144.92 3420
2145.36 3389
2145.80 3520
2146.24 3549
2146.67 3581
2147.11 3614
2147.55 3819
2147.99 3838
2148.42 3777
2148.86 3774
2149.30 3804
2149.74 3737
2150.17 3808
2150.61 3715
2151.05 3759
2151.49 3686
2151.92 3687
2152.36 3861
2152.80 3821
2153.24 3685
2153.68 3927
2154.11 3850
2154.55 3830
2154.99 3804
2155.43 3916
2155.87 3796
2156.31 3879
2156.74 3778
2157.18 3671
2157.62 3823
2158.06 3739
2158.50 3754
2158.94 3793
2159.38 3813
2159.81 3729
2160.25 3777
2160.69 3800
2161.13 3700
2161.57 3811
2162.01 3756
2162.45 3729
2162.89 3584
2163.33 3677
2163.76 3730
2164.20 3704
2164.64 3536
2165.08 3519
2165.52 3524
2165.96 3575
2166.40 3638
2166.84 3630
2167.28 3654
2167.72 3751
2168.16 3643
2168.60 3735
2169.04 3688
2169.48 3764
2169.92 3811
2170.36 3750
2170.80 3879
2171.24 3802
2171.68 3795
2172.12 3856
2172.56 3812
2173.00 3924
2173.44 3915
2173.88 3908
2174.32 4051
2174.76 4004
2175.20 4049
2175.64 4074
2176.08 4017
2176.52 3856
2176.96 3917
2177.40 3853
2177.84 3914
2178.28 3941
2178.72 3960
2179.16 3811
2179.60 3773
2180.04 3724
2180.48 3677
2180.92 3615
2181.37 3640
2181.81 3438
2182.25 3483
2182.69 3335
2183.13 3391
2183.57 3436
2184.01 3450
2184.45 3479
2184.89 3522
2185.34 3516
2185.78 3605
2186.22 3720
2186.66 3763
2187.10 3816
2187.54 3674
2187.98 3584
2188.43 3730
2188.87 3661
2189.31 3691
2189.75 3588
2190.19 3561
2190.63 3718
2191.08 3685
2191.52 3658
2191.96 3664
2192.40 3844
2192.84 3686
2193.29 3636
2193.73 3668
2194.17 3754
2194.61 3602
2195.05 3561
2195.50 3542
2195.94 3451
2196.38 3587
2196.82 3504
2197.27 3419
2197.71 3519
2198.15 3579
2198.59 3698
2199.04 3564
2199.48 3576
2199.92 3622
2200.37 3582
2200.81 3506
2201.25 3545
2201.69 3503
2202.14 3553
2202.58 3576
2203.02 3625
2203.47 3532
2203.91 3692
2204.35 3742
2204.80 3542
2205.24 3500
2205.68 3590
2206.13 3743
2206.57 3761
2207.01 3805
2207.46 3807
2207.90 3732
2208.34 3738
2208.79 3854
2209.23 3814
2209.67 3812
2210.12 3663
2210.56 3726
2211.01 3692
2211.45 3689
2211.89 3668
2212.34 3639
2212.78 3512
2213.23 3600
2213.67 3517
2214.11 3456
2214.56 3555
2215.00 3440
2215.45 3484
2215.89 3528
2216.34 3553
2216.78 3472
2217.22 3498
2217.67 3590
2218.11 3521
2218.56 3566
2219.00 3520
2219.45 3567
2219.89 3730
2220.34 3708
2220.78 3863
2221.23 3923
2221.67 3883
2222.12 3812
2222.56 3976
2223.01 3776
2223.45 3751
2223.90 3816
2224.34 3841
2224.79 3975
2225.23 3926
2225.68 3925
2226.12 3871
2226.57 3779
2227.01 3885
2227.46 3851
2227.91 3907
2228.35 3945
2228.80 4056
2229.24 4009
2229.69 4063
2230.13 4076
2230.58 4066
2231.03 4014
2231.47 4054
2231.92 4100
2232.36 3974
2232.81 3994
2233.26 3941
2233.70 4062
2234.15 3814
2234.59 3888
2235.04 3739
2235.49 3798
2235.93 3769
2236.38 3816
2236.83 3807
2237.27 3765
2237.72 3673
2238.17 3580
2238.61 3527
2239.06 3513
2239.51 3501
2239.95 3434
2240.40 3369
2240.85 3316
2241.29 3322
2241.74 3340
2242.19 3404
2242.63 3390
2243.08 3371
2243.53 3424
2243.98 3417
2244.42 3424
2244.87 3470
2245.32 3460
2245.76 3431
2246.21 3443
2246.66 3442
2247.11 3558
2247.55 3505
2248.00 3451
2248.45 3393
2248.90 3487
2249.35 3511
2249.79 3454
2250.24 3544
2250.69 3447
2251.14 3584
2251.58 3456
2252.03 3426
2252.48 3354
2252.93 3322
2253.38 3383
2253.82 3433
2254.27 3407
2254.72 3322
2255.17 3349
2255.62 3287
2256.07 3361
2256.51 3354
2256.96 3436
2257.41 3573
2257.86 3689
2258.31 3753
2258.76 3844
2259.21 3960
2259.65 4130
2260.10 4279
2260.55 4410
2261.00 4421
2261.45 4377
2261.90 4551
2262.35 4560
2262.80 4547
2263.25 4513
2263.69 4448
2264.14 4393
2264.59 4445
2265.04 4413
2265.49 4269
2265.94 4177
2266.39 4170
2266.84 3989
2267.29 4008
2267.74 4042
2268.19 4054
2268.64 3944
2269.09 3883
2269.54 3885
2269.99 3852
2270.44 3734
2270.89 3681
2271.34 3739
2271.79 3685
2272.24 3629
2272.69 3578
2273.14 3654
2273.59 3550
2274.04 3544
2274.49 3502
2274.94 3415
2275.39 3495
2275.84 3619
2276.29 3634
2276.74 3564
2277.19 3629
2277.64 3608
2278.09 3744
2278.54 3837
2278.99 3798
2279.44 3884
2279.89 3881
2280.34 3855
2280.79 3820
2281.25 3869
2281.70 3758
2282.15 3707
2282.60 3801
2283.05 3807
2283.50 3660
2283.95 3727
2284.40 3895
2284.85 4011
2285.31 4003
2285.76 4098
2286.21 4129
2286.66 4397
2287.11 4681
2287.56 4928
2288.01 5103
2288.47 5187
2288.92 5593
2289.37 5634
2289.82 5617
2290.27 5819
2290.72 5650
2291.18 5467
2291.63 5309
2292.08 5202
2292.53 5061
2292.98 4857
2293.44 4915
2293.89 4834
2294.34 4530
2294.79 4530
2295.24 4419
2295.70 4292
2296.15 4111
2296.60 3880
2297.05 3950
2297.51 3943
2297.96 3807
2298.41 3697
2298.86 3652
2299.32 3703
2299.77 3640
2300.22 3706
2300.67 3721
2301.13 3737
2301.58 3654
2302.03 3752
2302.49 3695
2302.94 3702
2303.39 3733
2303.85 3709
2304.30 3694
2304.75 3762
2305.20 3855
2305.66 3874
2306.11 4009
2306.56 4005
2307.02 4242
2307.47 4229
2307.93 4127
2308.38 4187
2308.83 4188
2309.29 4186
2309.74 4208
2310.19 4167
2310.65 4172
2311.10 4100
2311.55 3938
2312.01 3794
2312.46 3691
2312.92 3755
2313.37 3762
2313.82 3689
2314.28 3682
2314.73 3602
2315.19 3698
2315.64 3808
2316.10 3767
2316.55 3804
2317.00 3890
2317.46 3796
2317.91 3839
2318.37 3879
2318.82 3944
2319.28 3974
2319.73 3809
2320.19 3837
2320.64 3769
2321.10 3786
2321.55 3734
2322.01 3716
2322.46 3768
2322.92 3758
2323.37 3758
2323.83 3811
2324.28 3799
2324.74 3717
2325.19 3746
2325.65 3826
2326.10 3870
2326.56 3991
2327.01 4068
2327.47 4108
2327.92 4068
2328.38 4184
2328.83 4087
2329.29 4152
2329.74 4037
2330.20 4134
2330.66 4182
2331.11 3983
2331.57 3997
2332.02 4020
2332.48 3981
2332.94 3924
2333.39 3936
2333.85 3878
2334.30 3900
2334.76 3876
2335.22 3943
2335.67 4099
2336.13 4047
2336.58 4201
2337.04 4305
2337.50 4230
2337.95 4370
2338.41 4328
2338.87 4423
2339.32 4444
2339.78 4418
2340.24 4206
2340.69 4175
2341.15 4063
2341.61 4030
2342.06 4044
2342.52 4038
2342.98 3981
2343.43 4042
2343.89 4094
2344.35 4061
2344.81 4094
2345.26 4290
2345.72 4164
2346.18 4097
2346.63 4011
2347.09 3956
2347.55 4127
2348.01 3952
2348.46 4001
2348.92 3883
2349.38 3868
2349.84 3981
2350.29 3923
2350.75 3873
2351.21 3798
2351.67 3814
2352.13 3821
2352.58 3789
2353.04 3694
2353.50 3668
2353.96 3637
2354.41 3677
2354.87 3662
2355.33 3623
2355.79 3748
2356.25 3700
2356.71 3782
2357.16 3829
2357.62 4021
2358.08 3826
2358.54 3879
2359.00 3962
2359.46 3997
2359.91 3954
2360.37 3884
2360.83 3871
2361.29 3838
2361.75 3862
2362.21 3910
2362.67 3920
2363.13 3667
2363.58 3744
2364.04 3792
2364.50 3873
2364.96 3881
2365.42 3960
2365.88 3884
2366.34 3921
2366.80 3826
2367.26 3863
2367.72 3828
2368.18 3912
2368.64 3779
2369.10 3785
2369.55 3815
2370.01 3805
2370.47 3753
2370.93 3614
2371.39 3819
2371.85 3711
2372.31 3846
2372.77 4019
2373.23 4101
2373.69 4193
2374.15 4419
2374.61 4443
2375.07 4635
2375.53 4725
2375.99 4640
2376.45 4582
2376.91 4602
2377.37 4463
2377.83 4361
2378.29 4389
2378.75 4214
2379.21 4273
2379.68 4108
2380.14 4132
2380.60 3961
2381.06 3944
2381.52 3865
2381.98 3856
2382.44 3808
2382.90 3884
2383.36 3945
2383.82 3845
2384.28 3868
2384.74 3719
2385.20 3711
2385.67 3782
2386.13 3695
2386.59 3734
2387.05 3838
2387.51 3691
2387.97 3872
2388.43 3783
2388.89 3651
2389.36 3665
2389.82 3828
2390.28 3875
2390.74 3881
2391.20 3820
2391.66 3734
2392.13 3735
2392.59 3753
2393.05 3637
2393.51 3530
2393.97 3608
2394.43 3580
2394.90 3595
2395.36 3608
2395.82 3649
2396.28 3611
2396.74 3689
2397.21 3657
2397.67 3545
2398.13 3631
2398.59 3636
2399.06 3523
2399.52 3528
2399.98 3585
2400.44 3592
2400.91 3663
2401.37 3520
2401.83 3482
2402.29 3525
2402.76 3698
2403.22 3678
2403.68 3546
2404.14 3635
2404.61 3666
2405.07 3649
2405.53 3741
2406.00 3729
2406.46 3614
2406.92 3706
2407.39 3749
2407.85 3840
2408.31 3823
2408.78 3736
2409.24 3822
2409.70 3875
2410.17 3872
2410.63 3807
2411.09 3758
2411.56 3720
2412.02 3832
2412.48 3883
2412.95 4052
2413.41 4070
2413.87 4096
2414.34 4350
2414.80 4569
2415.27 4539
2415.73 4701
2416.19 4704
2416.66 4749
2417.12 4681
2417.59 4814
2418.05 4797
2418.51 4695
2418.98 4562
2419.44 4457
2419.91 4371
2420.37 4198
2420.84 4149
2421.30 4206
2421.77 4219
2422.23 4068
2422.69 3847
2423.16 3823
2423.62 3817
2424.09 3802
2424.55 3860
2425.02 3736
2425.48 3734
2425.95 3576
2426.41 3664
2426.88 3645
2427.34 3612
2427.81 3638
2428.27 3503
2428.74 3606
2429.20 3740
2429.67 3724
2430.13 3979
2430.60 3989
2431.07 3928
2431.53 3933
2432.00 3950
2432.46 3938
2432.93 3974
2433.39 3974
2433.86 3911
2434.32 3932
2434.79 3841
2435.26 3950
2435.72 3888
2436.19 4058
2436.65 4098
2437.12 4348
2437.59 4467
2438.05 4582
2438.52 4649
2438.98 4601
2439.45 4650
2439.92 4627
2440.38 4527
2440.85 4544
2441.32 4427
2441.78 4243
2442.25 4092
2442.72 3991
2443.18 3790
2443.65 3729
2444.12 3635
2444.58 3812
2445.05 3632
2445.52 3681
2445.98 3585
2446.45 3554
2446.92 3437
2447.38 3471
2447.85 3428
2448.32 3525
2448.78 3452
2449.25 3526
2449.72 3564
2450.19 3726
2450.65 3627
2451.12 3527
2451.59 3487
2452.06 3607
2452.52 3645
2452.99 3484
2453.46 3603
2453.93 3595
2454.39 3694
2454.86 3635
2455.33 3696
2455.80 3655
2456.26 3565
2456.73 3542
2457.20 3547
2457.67 3650
2458.14 3636
2458.60 3659
2459.07 3607
2459.54 3619
2460.01 3718
2460.48 3624
2460.95 3638
2461.41 3494
2461.88 3594
2462.35 3683
2462.82 3754
2463.29 3818
2463.76 3743
2464.22 3802
2464.69 3818
2465.16 3824
2465.63 3771
2466.10 3779
2466.57 3738
2467.04 3674
2467.51 3802
2467.97 3561
2468.44 3654
2468.91 3603
2469.38 3491
2469.85 3503
2470.32 3448
2470.79 3455
2471.26 3461
2471.73 3404
2472.20 3398
2472.67 3452
2473.14 3395
2473.61 3467
2474.07 3560
2474.54 3540
2475.01 3430
2475.48 3531
2475.95 3636
2476.42 3718
2476.89 3817
2477.36 3857
2477.83 3839
2478.30 3842
2478.77 3880
2479.24 3890
2479.71 3815
2480.18 3792
2480.65 3729
2481.12 3665
2481.59 3564
2482.06 3638
2482.53 3546
2483.00 3616
2483.47 3646
2483.95 3593
2484.42 3693
2484.89 3732
2485.36 3686
2485.83 3844
2486.30 3779
2486.77 3860
2487.24 3829
2487.71 3811
2488.18 3799
2488.65 3857
2489.12 3824
2489.59 3823
2490.07 3832
2490.54 3924
2491.01 3957
2491.48 3882
2491.95 3986
2492.42 3963
2492.89 3961
2493.36 3911
2493.84 3945
2494.31 4013
2494.78 3918
2495.25 3740
2495.72 3667
2496.19 3739
2496.66 3735
2497.14 3636
2497.61 3581
2498.08 3469
2498.55 3475
2499.02 3479
2499.50 3535
2499.97 3433
2500.44 3556
2500.91 3568
2501.38 3689
2501.86 3662
2502.33 3761
2502.80 3867
2503.27 3817
2503.74 3834
2504.22 3827
2504.69 3844
2505.16 3973
2505.63 4090
2506.11 4186
2506.58 4370
2507.05 4271
2507.52 4395
2508.00 4526
2508.47 4362
2508.94 4373
2509.42 4516
2509.89 4404
2510.36 4376
2510.83 4439
2511.31 4374
2511.78 4306
2512.25 4034
2512.73 3987
2513.20 3971
2513.67 3772
2514.15 3835
2514.62 3816
2515.09 3896
2515.57 3777
2516.04 3698
2516.51 3696
2516.99 3835
2517.46 3662
2517.94 3667
2518.41 3674
2518.88 3658
2519.36 3617
2519.83 3583
2520.30 3545
2520.78 3485
2521.25 3387
2521.73 3512
2522.20 3593
2522.67 3558
2523.15 3582
2523.62 3720
2524.10 3782
2524.57 3629
2525.05 3619
2525.52 3664
2525.99 3641
2526.47 3546
2526.94 3574
2527.42 3725
2527.89 3630
2528.37 3652
2528.84 3684
2529.32 3681
2529.79 3679
2530.27 3715
2530.74 3739
2531.22 3691
2531.69 3661
2532.17 3675
2532.64 3546
2533.12 3751
2533.59 3822
2534.07 3843
2534.54 3834
2535.02 3818
2535.49 3929
2535.97 4026
2536.44 4157
2536.92 4143
2537.39 4053
2537.87 4024
2538.34 3948
2538.82 3947
2539.30 3831
2539.77 3868
2540.25 3867
2540.72 3831
2541.20 3738
2541.68 3785
2542.15 3809
2542.63 3769
2543.10 3788
2543.58 3744
2544.06 3868
2544.53 4043
2545.01 4146
2545.48 4002
2545.96 4191
2546.44 4242
2546.91 4321
2547.39 4245
2547.87 4421
2548.34 4205
2548.82 4213
2549.30 4219
2549.77 4179
2550.25 4240
2550.73 4311
2551.20 4326
2551.68 4296
2552.16 4398
2552.63 4464
2553.11 4470
2553.59 4504
2554.06 4642
2554.54 4653
2555.02 4565
2555.50 4553
2555.97 4444
2556.45 4313
2556.93 4039
2557.40 3881
2557.88 3901
2558.36 3785
2558.84 3659
2559.31 3732
2559.79 3700
2560.27 3610
2560.75 3661
2561.23 3546
2561.70 3500
2562.18 3436
2562.66 3514
2563.14 3603
2563.61 3538
2564.09 3610
2564.57 3632
2565.05 3611
2565.53 3539
2566.00 3523
2566.48 3497
2566.96 3539
2567.44 3567
2567.92 3416
2568.40 3419
2568.87 3461
2569.35 3498
2569.83 3484
2570.31 3496
2570.79 3606
2571.27 3550
2571.75 3440
2572.22 3557
2572.70 3594
2573.18 3600
2573.66 3626
2574.14 3527
2574.62 3418
2575.10 3501
2575.58 3604
2576.06 3455
2576.54 3388
2577.01 3526
2577.49 3611
2577.97 3680
2578.45 3606
2578.93 3653
2579.41 3578
2579.89 3626
2580.37 3657
2580.85 3607
2581.33 3646
2581.81 3608
2582.29 3625
2582.77 3570
2583.25 3601
2583.73 3673
2584.21 3622
2584.69 3626
2585.17 3724
2585.65 3574
2586.13 3609
2586.61 3650
2587.09 3693
2587.57 3675
2588.05 3644
2588.53 3720
2589.01 3655
2589.49 3711
2589.97 3593
2590.45 3775
2590.93 3915
2591.41 3772
2591.89 3740
2592.37 3733
2592.85 3772
2593.33 3749
2593.81 3683
2594.30 3734
2594.78 3791
2595.26 3834
2595.74 3758
2596.22 3609
2596.70 3584
2597.18 3689
2597.66 3665
2598.14 3573
2598.62 3529
2599.11 3561
2599.59 3500
2600.07 3622
2600.55 3577
2601.03 3612
2601.51 3607
2601.99 3550
2602.48 3517
2602.96 3648
2603.44 3663
2603.92 3675
2604.40 3701
2604.88 3702
2605.37 3770
2605.85 3771
2606.33 3812
2606.81 3820
2607.29 3989
2607.78 3944
2608.26 3838
2608.74 3805
2609.22 3898
2609.70 3968
2610.19 3894
2610.67 3773
2611.15 3897
2611.63 3747
2612.12 3726
2612.60 3751
2613.08 3816
2613.56 3839
2614.05 3877
2614.53 3926
2615.01 3884
2615.49 3852
2615.98 3945
2616.46 3903
2616.94 4020
2617.43 3909
2617.91 3893
2618.39 3989
2618.87 3967
2619.36 3885
2619.84 3896
2620.32 3865
2620.81 3817
2621.29 3892
2621.77 3761
2622.26 3854
2622.74 3916
2623.22 3802
2623.71 3769
2624.19 3673
2624.67 3824
2625.16 3798
2625.64 3758
2626.13 3676
2626.61 3685
2627.09 3682
2627.58 3637
2628.06 3718
2628.55 3755
2629.03 3799
2629.51 3970
2630.00 3919
2630.48 4009
2630.97 3989
2631.45 3960
2631.93 3908
2632.42 3791
2632.90 3684
2633.39 3716
2633.87 3795
2634.36 3718
2634.84 3632
2635.33 3791
2635.81 3723
2636.29 3661
2636.78 3594
2637.26 3658
2637.75 3665
2638.23 3669
2638.72 3632
2639.20 3847
2639.69 3959
2640.17 4009
2640.66 4044
2641.14 3959
2641.63 3871
2642.11 3771
2642.60 3748
2643.08 3792
2643.57 3736
2644.05 3625
2644.54 3725
2645.03 3630
2645.51 3668
2646.00 3568
2646.48 3508
2646.97 3706
2647.45 3658
2647.94 3608
2648.43 3490
2648.91 3457
2649.40 3437
2649.88 3505
2650.37 3538
2650.85 3476
2651.34 3621
2651.83 3494
2652.31 3483
2652.80 3499
2653.29 3728
2653.77 3663
2654.26 3590
2654.74 3572
2655.23 3656
2655.72 3686
2656.20 3623
2656.69 3636
2657.18 3566
2657.66 3520
2658.15 3665
2658.64 3689
2659.12 3708
2659.61 3621
2660.10 3564
2660.58 3497
2661.07 3618
2661.56 3715
2662.05 3682
2662.53 3541
2663.02 3715
2663.51 3728
2663.99 3711
2664.48 3856
2664.97 3797
2665.46 3684
2665.94 3646
2666.43 3617
2666.92 3731
2667.41 3758
2667.89 3712
2668.38 3683
2668.87 3655
2669.36 3805
2669.84 3753
2670.33 3825
2670.82 4052
2671.31 4138
2671.80 4153
2672.28 4344
2672.77 4447
2673.26 4569
2673.75 4678
2674.24 4532
2674.72 4624
2675.21 4475
2675.70 4348
2676.19 4367
2676.68 4265
2677.17 4271
2677.65 4268
2678.14 4255
2678.63 4285
2679.12 4346
2679.61 4398
2680.10 4510
2680.59 4499
2681.07 4505
2681.56 4459
2682.05 4335
2682.54 4402
2683.03 4310
2683.52 4367
2684.01 4324
2684.50 4095
2684.99 4221
2685.47 4032
2685.96 3827
2686.45 3746
2686.94 3798
2687.43 3724
2687.92 3721
2688.41 3785
2688.90 3689
2689.39 3549
2689.88 3689
2690.37 3765
2690.86 3699
2691.35 3642
2691.84 3727
2692.33 3940
2692.82 3996
2693.31 3954
2693.80 3955
2694.29 4002
2694.78 4025
2695.27 4186
2695.76 4012
2696.25 3923
2696.74 3966
2697.23 4018
2697.72 4065
2698.21 4131
2698.70 4105
2699.19 4209
2699.68 4233
2700.17 4284
2700.66 4340
2701.15 4264
2701.64 4247
2702.13 4132
2702.62 4088
2703.11 4111
2703.61 4121
2704.10 4141
2704.59 3966
2705.08 3801
2705.57 3844
2706.06 3735
2706.55 3704
2707.04 3495
2707.53 3480
2708.02 3624
2708.52 3706
2709.01 3641
2709.50 3529
2709.99 3714
2710.48 3671
2710.97 3712
2711.46 3701
2711.96 3621
2712.45 3681
2712.94 3615
2713.43 3515
2713.92 3618
2714.41 3589
2714.91 3539
2715.40 3547
2715.89 3521
2716.38 3558
2716.87 3523
2717.37 3541
2717.86 3530
2718.35 3623
2718.84 3639
2719.33 3804
2719.83 3964
2720.32 3900
2720.81 4009
2721.30 4124
2721.80 4067
2722.29 4018
2722.78 4058
2723.27 3822
2723.77 3699
2724.26 3739
2724.75 3805
2725.24 3704
2725.74 3674
2726.23 3660
2726.72 3719
2727.22 3723
2727.71 3697
2728.20 3651
2728.70 3656
2729.19 3453
2729.68 3502
2730.18 3556
2730.67 3591
2731.16 3592
2731.65 3579
2732.15 3622
2732.64 3720
2733.14 3702
2733.63 3790
2734.12 3728
2734.62 3745
2735.11 3815
2735.60 3916
2736.10 4007
2736.59 4068
2737.08 4230
2737.58 4188
2738.07 4216
2738.57 4129
2739.06 4153
2739.55 4082
2740.05 3955
2740.54 4014
2741.04 3886
2741.53 3759
2742.03 3868
2742.52 3704
2743.01 3754
2743.51 3587
2744.00 3459
2744.50 3499
2744.99 3675
2745.49 3550
2745.98 3552
2746.48 3642
2746.97 3482
2747.47 3612
2747.96 3506
2748.46 3606
2748.95 3613
2749.45 3508
2749.94 3523
2750.44 3627
2750.93 3563
2751.43 3583
2751.92 3613
2752.42 3705
2752.91 3635
2753.41 3758
2753.90 3706
2754.40 3653
2754.89 3686
2755.39 3574
2755.88 3614
2756.38 3648
2756.87 3603
2757.37 3558
2757.87 3604
2758.36 3512
2758.86 3721
2759.35 3719
2759.85 3543
2760.35 3650
2760.84 3621
2761.34 3704
2761.83 3599
2762.33 3579
2762.83 3491
2763.32 3520
2763.82 3545
2764.31 3550
2764.81 3624
2765.31 3627
2765.80 3464
2766.30 3468
2766.80 3526
2767.29 3718
2767.79 3587
2768.29 3745
2768.78 3665
2769.28 3656
2769.78 3701
2770.27 3689
2770.77 3778
2771.27 3884
2771.76 3959
2772.26 3872
2772.76 3811
2773.26 3820
2773.75 3977
2774.25 4094
2774.75 4244
2775.24 4237
2775.74 4156
2776.24 4134
2776.74 4075
2777.23 4035
2777.73 4001
2778.23 4044
2778.73 4098
2779.22 4019
2779.72 3836
2780.22 3701
2780.72 3718
2781.21 3761
2781.71 3720
2782.21 3841
2782.71 3748
2783.21 3784
2783.70 3770
2784.20 3765
2784.70 3771
2785.20 3724
2785.70 3678
2786.20 3613
2786.69 3565
2787.19 3670
2787.69 3618
2788.19 3712
2788.69 3734
2789.19 3732
2789.68 3713
2790.18 3785
2790.68 3713
2791.18 3668
2791.68 3799
2792.18 3894
2792.68 4018
2793.18 4100
2793.67 4363
2794.17 4694
2794.67 4946
2795.17 5013
2795.67 5122
2796.17 5096
2796.67 5203
2797.17 5322
2797.67 5232
2798.17 5144
2798.67 5050
2799.17 4815
2799.66 4561
2800.16 4469
2800.66 4246
2801.16 4209
2801.66 4122
2802.16 3958
2802.66 3911
2803.16 3966
2803.66 4165
2804.16 4423
2804.66 4387
2805.16 4546
2805.66 4683
2806.16 5049
2806.66 4921
2807.16 4989
2807.66 5009
2808.16 4891
2808.66 4775
2809.16 4593
2809.66 4468
2810.16 4310
2810.66 4066
2811.16 4159
2811.66 3975
2812.17 3919
2812.67 3902
2813.17 3868
2813.67 3731
2814.17 3753
2814.67 3805
2815.17 3819
2815.67 3869
2816.17 3776
2816.67 3823
2817.17 3796
2817.67 3802
2818.18 3857
2818.68 3931
2819.18 3875
2819.68 3903
2820.18 3911
2820.68 3936
2821.18 3842
2821.68 4004
2822.19 3860
2822.69 3862
2823.19 3961
2823.69 3817
2824.19 3831
2824.69 3773
2825.20 3843
2825.70 3762
2826.20 3718
2826.70 3808
2827.20 3695
2827.70 3669
2828.21 3572
2828.71 3603
2829.21 3668
2829.71 3688
2830.22 3711
2830.72 3548
2831.22 3675
2831.72 3729
2832.22 3820
2832.73 3788
2833.23 3886
2833.73 3914
2834.23 3925
2834.74 3970
2835.24 4049
2835.74 4052
2836.24 3986
2836.75 3988
2837.25 3975
2837.75 3976
2838.26 3837
2838.76 3759
2839.26 3720
2839.76 3768
2840.27 3661
2840.77 3713
2841.27 3705
2841.78 3783
2842.28 3765
2842.78 3706
2843.29 3725
2843.79 3844
2844.29 3862
2844.80 3813
2845.30 4006
2845.80 4235
2846.31 4230
2846.81 4232
2847.32 4134
2847.82 4171
2848.32 4076
2848.83 3954
2849.33 4017
2849.83 4047
2850.34 3795
2850.84 3770
2851.35 3761
2851.85 3728
2852.35 3682
2852.86 3524
2853.36 3535
2853.87 3641
2854.37 3545
2854.88 3577
2855.38 3681
2855.88 3625
2856.39 3621
2856.89 3683
2857.40 3689
2857.90 3745
2858.41 3822
2858.91 3688
2859.42 3789
2859.92 3763
2860.43 3657
2860.93 3567
2861.44 3577
2861.94 3556
2862.45 3572
2862.95 3506
2863.46 3317
2863.96 3333
2864.47 3457
2864.97 3496
2865.48 3484
2865.98 3442
2866.49 3485
2866.99 3519
2867.50 3553
2868.00 3615
2868.51 3638
2869.02 3655
2869.52 3530
2870.03 3644
2870.53 3644
2871.04 3549
2871.54 3582
2872.05 3724
2872.56 3799
2873.06 3864
2873.57 3858
2874.07 3935
2874.58 3868
2875.09 4018
2875.59 3954
2876.10 3810
2876.61 3861
2877.11 3975
2877.62 3982
2878.12 4074
2878.63 4101
2879.14 4157
2879.64 4362
2880.15 4323
2880.66 4360
2881.16 4412
2881.67 4406
2882.18 4518
2882.68 4468
2883.19 4572
2883.70 4732
2884.20 4843
2884.71 4959
2885.22 5091
2885.73 5238
2886.23 5240
2886.74 5288
2887.25 5231
2887.75 5099
2888.26 4945
2888.77 4897
2889.28 4682
2889.78 4484
2890.29 4446
2890.80 4199
2891.31 4207
2891.81 4123
2892.32 4169
2892.83 4099
2893.34 4208
2893.84 4147
2894.35 4281
2894.86 4338
2895.37 4411
2895.88 4341
2896.38 4431
2896.89 4380
2897.40 4364
2897.91 4358
2898.42 4585
2898.92 4634
2899.43 4898
2899.94 4947
2900.45 4893
2900.96 4941
2901.47 4903
2901.98 4828
2902.48 4760
2902.99 4653
2903.50 4570
2904.01 4574
2904.52 4544
2905.03 4624
2905.54 4320
2906.04 4163
2906.55 4197
2907.06 4198
2907.57 4066
2908.08 4090
2908.59 3937
2909.10 3825
2909.61 3927
2910.12 3884
2910.63 3935
2911.14 3976
2911.64 3900
2912.15 3917
2912.66 3954
2913.17 4012
2913.68 3959
2914.19 3992
2914.70 3988
2915.21 3912
2915.72 3952
2916.23 4015
2916.74 3964
2917.25 3770
2917.76 3821
2918.27 3842
2918.78 3886
2919.29 3801
2919.80 3975
2920.31 4094
2920.82 4132
2921.33 4359
2921.84 4572
2922.35 4876
2922.86 5027
2923.37 5461
2923.88 5720
2924.39 5596
2924.90 5464
2925.41 5386
2925.92 5191
2926.44 4964
2926.95 4735
2927.46 4510
2927.97 4372
2928.48 4194
2928.99 3949
2929.50 3866
2930.01 3779
2930.52 3767
2931.03 3921
2931.54 3880
2932.05 3972
2932.57 3996
2933.08 3915
2933.59 3936
2934.10 3975
2934.61 3979
2935.12 4118
2935.63 4101
2936.15 4114
2936.66 4208
2937.17 4156
2937.68 4309
2938.19 4336
2938.70 4475
2939.22 4352
2939.73 4277
2940.24 4075
2940.75 4139
2941.26 4167
2941.77 4136
2942.29 4308
2942.80 4305
2943.31 4475
2943.82 4563
2944.34 4630
2944.85 4706
2945.36 4635
2945.87 4511
2946.38 4635
2946.90 4524
2947.41 4422
2947.92 4301
2948.43 4117
2948.95 4220
2949.46 4197
2949.97 4037
2950.48 3981
2951.00 3952
2951.51 3915
2952.02 3965
2952.54 3913
2953.05 3898
2953.56 3879
2954.08 3858
2954.59 3772
2955.10 3641
2955.61 3661
2956.13 3854
2956.64 3867
2957.15 3812
2957.67 3848
2958.18 3947
2958.69 4017
2959.21 4048
2959.72 4227
2960.23 4275
2960.75 4307
2961.26 4373
2961.78 4396
2962.29 4303
2962.80 4302
2963.32 4381
2963.83 4218
2964.35 4122
2964.86 4072
2965.37 3979
2965.89 3917
2966.40 3844
2966.92 3915
2967.43 3789
2967.94 3764
2968.46 3830
2968.97 3801
2969.49 3729
2970.00 3684
2970.52 3837
2971.03 3810
2971.54 3817
2972.06 3868
2972.57 3890
2973.09 3905
2973.60 3893
2974.12 3876
2974.63 3724
2975.15 3707
2975.66 3784
2976.18 3747
2976.69 3734
2977.21 3898
2977.72 3899
2978.24 3749
2978.75 3745
2979.27 3653
2979.78 3679
2980.30 3825
2980.81 3793
2981.33 3950
2981.84 3907
2982.36 4041
2982.88 3974
2983.39 3920
2983.91 4175
2984.42 4317
2984.94 4202
2985.45 4156
2985.97 4240
2986.49 4223
2987.00 4229
2987.52 4342
2988.03 4348
2988.55 4298
2989.07 4181
2989.58 4282
2990.10 4322
2990.61 4213
2991.13 4288
2991.65 4319
2992.16 4358
2992.68 4465
2993.20 4395
2993.71 4607
2994.23 4617
2994.75 4610
2995.26 4863
2995.78 5095
2996.30 5012
2996.81 5067
2997.33 5302
2997.85 5318
2998.36 5193
2998.88 5104
2999.40 5139
2999.91 4984
3000.43 5175
3000.95 5270
3001.46 5504
3001.98 5850
3002.50 6286
3003.02 6494
3003.53 6789
3004.05 7209
3004.57 7150
3005.09 6786
3005.60 6477
3006.12 6156
3006.64 5940
3007.16 5488
3007.67 5092
3008.19 4803
3008.71 4605
3009.23 4354
3009.74 4325
3010.26 4197
3010.78 4127
3011.30 4242
3011.82 4265
3012.33 4216
3012.85 4308
3013.37 4356
3013.89 4413
3014.41 4420
3014.93 4590
3015.44 4635
3015.96 4620
3016.48 4676
3017.00 4793
3017.52 4797
3018.04 4743
3018.55 4698
3019.07 4680
3019.59 4685
3020.11 4635
3020.63 4541
3021.15 4476
3021.67 4621
3022.19 4598
3022.71 4534
3023.22 4634
3023.74 4532
3024.26 4620
3024.78 4523
3025.30 4481
3025.82 4446
3026.34 4287
3026.86 4155
3027.38 4134
3027.90 4086
3028.42 4041
3028.94 4046
3029.46 4010
3029.98 4094
3030.49 4003
3031.01 4012
3031.53 4112
3032.05 3995
3032.57 4162
3033.09 4103
3033.61 4066
3034.13 4066
3034.65 4065
3035.17 4007
3035.69 4021
3036.21 3967
3036.73 3984
3037.25 4022
3037.77 3924
3038.29 3896
3038.81 3889
3039.34 3830
3039.86 3710
3040.38 3772
3040.90 3798
3041.42 3906
3041.94 3871
3042.46 3871
3042.98 3887
3043.50 3900
3044.02 4063
3044.54 4057
3045.06 3901
3045.58 3849
3046.10 3850
3046.63 3756
3047.15 3796
3047.67 3737
3048.19 3736
3048.71 3852
3049.23 3672
3049.75 3767
3050.27 3811
3050.79 3782
3051.32 3733
3051.84 3696
3052.36 3687
3052.88 3670
3053.40 3737
3053.92 3750
3054.45 3713
3054.97 3793
3055.49 3766
3056.01 3824
3056.53 3814
3057.05 3648
3057.58 3699
3058.10 3687
3058.62 3767
3059.14 3781
3059.66 3720
3060.19 3870
3060.71 3804
3061.23 3717
3061.75 3882
3062.28 3818
3062.80 3809
3063.32 3965
3063.84 3874
3064.37 4162
3064.89 4180
3065.41 4063
3065.93 3977
3066.46 4038
3066.98 4082
3067.50 4047
3068.02 3975
3068.55 4057
3069.07 3984
3069.59 4031
3070.12 3902
3070.64 4094
3071.16 4100
3071.69 4231
3072.21 4279
3072.73 4176
3073.26 4145
3073.78 4245
3074.30 4249
3074.83 4156
3075.35 4304
3075.87 4287
3076.40 4425
3076.92 4519
3077.44 4583
3077.97 4627
3078.49 4588
3079.01 4798
3079.54 4829
3080.06 4871
3080.59 4890
3081.11 4961
3081.63 4721
3082.16 4796
3082.68 4947
3083.21 4822
3083.73 4675
3084.25 4773
3084.78 4779
3085.30 4527
3085.83 4506
3086.35 4473
3086.88 4458
3087.40 4450
3087.93 4508
3088.45 4426
3088.97 4461
3089.50 4455
3090.02 4388
3090.55 4407
3091.07 4395
3091.60 4365
3092.12 4488
3092.65 4626
3093.17 4708
3093.70 4855
3094.22 4932
3094.75 4887
3095.27 4995
3095.80 5218
3096.32 5343
3096.85 5379
3097.37 5331
3097.90 5556
3098.43 6028
3098.95 6545
3099.48 7232
3100.00 8260
3100.53 9523
3101.05 10952
3101.58 12090
3102.10 12490
3102.63 12896
3103.16 12483
3103.68 11915
3104.21 10719
3104.73 9589
3105.26 8363
3105.79 7665
3106.31 6799
3106.84 6140
3107.36 5855
3107.89 5617
3108.42 5520
3108.94 5651
3109.47 5746
3110.00 5650
3110.52 5709
3111.05 5638
3111.57 5637
3112.10 5546
3112.63 5281
3113.15 5081
3113.68 4801
3114.21 4628
3114.74 4543
3115.26 4511
3115.79 4494
3116.32 4558
3116.84 4503
3117.37 4640
3117.90 4765
3118.42 4928
3118.95 5050
3119.48 5131
3120.01 5118
3120.53 5203
3121.06 5143
3121.59 5039
3122.11 5057
3122.64 4894
3123.17 4914
3123.70 4768
3124.22 4558
3124.75 4452
3125.28 4406
3125.81 4408
3126.34 4465
3126.86 4471
3127.39 4399
3127.92 4266
3128.45 4254
3128.98 4305
3129.50 4219
3130.03 4147
3130.56 4215
3131.09 4112
3131.62 3985
3132.14 4071
3132.67 4119
3133.20 4067
3133.73 4081
3134.26 3997
3134.79 4134
3135.31 4064
3135.84 4000
3136.37 4090
3136.90 4143
3137.43 4097
3137.96 4017
3138.49 4022
3139.02 3957
3139.54 3881
3140.07 3946
3140.60 3857
3141.13 3752
3141.66 3827
3142.19 3971
3142.72 4003
3143.25 4013
3143.78 4041
3144.31 4039
3144.84 4260
3145.37 4416
3145.89 4615
3146.42 4772
3146.95 4770
3147.48 4692
3148.01 4769
3148.54 4817
3149.07 4758
3149.60 4652
3150.13 4552
3150.66 4491
3151.19 4373
3151.72 4306
3152.25 4113
3152.78 4113
3153.31 4101
3153.84 4218
3154.37 4131
3154.90 4136
3155.43 4256
3155.96 4358
3156.49 4244
3157.02 4363
3157.55 4283
3158.08 4340
3158.61 4123
3159.14 4126
3159.68 4126
3160.21 4013
3160.74 4063
3161.27 3948
3161.80 3904
3162.33 3917
3162.86 3973
3163.39 3837
3163.92 3814
3164.45 3902
3164.98 3862
3165.51 3765
3166.05 3866
3166.58 3834
3167.11 3951
3167.64 3857
3168.17 3828
3168.70 3819
3169.23 3741
3169.76 3758
3170.30 3815
3170.83 3820
3171.36 3942
3171.89 3910
3172.42 3969
3172.95 3957
3173.49 4054
3174.02 4088
3174.55 4104
3175.08 4035
3175.61 4168
3176.15 4205
3176.68 4192
3177.21 4055
3177.74 4186
3178.27 3987
3178.81 3938
3179.34 4019
3179.87 3956
3180.40 3943
3180.93 3769
3181.47 3750
3182.00 3873
3182.53 3778
3183.06 3828
3183.60 3878
3184.13 3853
3184.66 3822
3185.20 3793
3185.73 3749
3186.26 3762
3186.79 3746
3187.33 3678
3187.86 3777
3188.39 3882
3188.93 3834
3189.46 3914
3189.99 3745
3190.52 3783
3191.06 3804
3191.59 3778
3192.12 3755
3192.66 3743
3193.19 3805
3193.72 3846
3194.26 3887
3194.79 3840
3195.33 3960
3195.86 4007
3196.39 3932
3196.93 3812
3197.46 3855
3197.99 3809
3198.53 3853
3199.06 3999
3199.60 4127
3200.13 4217
3200.66 4253
3201.20 4372
3201.73 4406
3202.27 4543
3202.80 4442
3203.33 4389
3203.87 4443
3204.40 4509
3204.94 4411
3205.47 4418
3206.01 4510
3206.54 4354
3207.07 4463
3207.61 4581
3208.14 4609
3208.68 4588
3209.21 4611
3209.75 4553
3210.28 4569
3210.82 4518
3211.35 4580
3211.89 4495
3212.42 4390
3212.96 4289
3213.49 4257
3214.03 4275
3214.56 4260
3215.10 4270
3215.63 4166
3216.17 4271
3216.70 4223
3217.24 4203
3217.78 4342
3218.31 4376
3218.85 4370
3219.38 4324
3219.92 4455
3220.45 4555
3220.99 4388
3221.52 4539
3222.06 4645
3222.60 4636
3223.13 4595
3223.67 4614
3224.20 4582
3224.74 4655
3225.28 4494
3225.81 4483
3226.35 4468
3226.88 4260
3227.42 4427
3227.96 4299
3228.49 4366
3229.03 4409
3229.57 4330
3230.10 4284
3230.64 4253
3231.18 4273
3231.71 4250
3232.25 4305
3232.79 4278
3233.32 4291
3233.86 4325
3234.40 4300
3234.93 4436
3235.47 4580
3236.01 4607
3236.54 4551
3237.08 4644
3237.62 4665
3238.15 4888
3238.69 4760
3239.23 4592
3239.77 4677
3240.30 4804
3240.84 4658
3241.38 4693
3241.92 4573
3242.45 4492
3242.99 4552
3243.53 4605
3244.07 4331
3244.60 4382
3245.14 4384
3245.68 4395
3246.22 4391
3246.75 4370
3247.29 4602
3247.83 4617
3248.37 4547
3248.91 4456
3249.44 4600
3249.98 4818
3250.52 4821
3251.06 4754
3251.60 4737
3252.14 4769
3252.67 4991
3253.21 5013
3253.75 5099
3254.29 5117
3254.83 5212
3255.37 5456
3255.90 5471
3256.44 5393
3256.98 5421
3257.52 5546
3258.06 5764
3258.60 5878
3259.14 6018
3259.68 6357
3260.21 6661
3260.75 6711
3261.29 6968
3261.83 7479
3262.37 7499
3262.91 7676
3263.45 7840
3263.99 8246
3264.53 8789
3265.07 9376
3265.61 9755
3266.15 10112
3266.69 10071
3267.23 9688
3267.76 9065
3268.30 8237
3268.84 7607
3269.38 7084
3269.92 6294
3270.46 6130
3271.00 5930
3271.54 5597
3272.08 5416
3272.62 5302
3273.16 5284
3273.70 5201
3274.24 5273
3274.78 5481
3275.32 5344
3275.86 5440
3276.40 5513
3276.94 5699
3277.48 5624
3278.03 5637
3278.57 5641
3279.11 5547
3279.65 5564
3280.19 5645
3280.73 5536
3281.27 5471
3281.81 5552
3282.35 5472
3282.89 5486
3283.43 5441
3283.97 5580
3284.51 5728
3285.05 5678
3285.60 5788
3286.14 5693
3286.68 5765
3287.22 5905
3287.76 5924
3288.30 5963
3288.84 6151
3289.38 6308
3289.93 6348
3290.47 6707
3291.01 7101
3291.55 7351
3292.09 7766
3292.63 8409
3293.18 8752
3293.72 9239
3294.26 9457
3294.80 9315
3295.34 9211
3295.88 9223
3296.43 9019
3296.97 8303
3297.51 7888
3298.05 7560
3298.59 7132
3299.14 6796
3299.68 6642
3300.22 6514
3300.76 6001
3301.31 5924
3301.85 6031
3302.39 5974
3302.93 5864
3303.48 5777
3304.02 5794
3304.56 5731
3305.10 5779
3305.65 5738
3306.19 5666
3306.73 5607
3307.27 5584
3307.82 5721
3308.36 5539
3308.90 5542
3309.45 5573
3309.99 5635
3310.53 5673
3311.07 5692
3311.62 5722
3312.16 5780
3312.70 5841
3313.25 6070
3313.79 6314
3314.33 6463
3314.88 6623
3315.42 7083
3315.97 7412
3316.51 7724
3317.05 7903
3317.60 8225
3318.14 8596
3318.68 8804
3319.23 8890
3319.77 9019
3320.32 8963
3320.86 8987
3321.40 8945
3321.95 8529
3322.49 8457
3323.04 8393
3323.58 8154
3324.12 8005
3324.67 7821
3325.21 7763
3325.76 7536
3326.30 7540
3326.85 7401
3327.39 7263
3327.93 7602
3328.48 7840
3329.02 8073
3329.57 9012
3330.11 10364
3330.66 12517
3331.20 15777
3331.75 20201
3332.29 25476
3332.84 31360
3333.38 36417
3333.93 40383
3334.47 43239
3335.02 45132
3335.56 45812
3336.11 45081
3336.65 43308
3337.20 40346
3337.74 36315
3338.29 31215
3338.83 25975
3339.38 21877
3339.92 18069
3340.47 15087
3341.02 12617
3341.56 11053
3342.11 9717
3342.65 8578
3343.20 7877
3343.74 7720
3344.29 7367
3344.84 7122
3345.38 7089
3345.93 6979
3346.47 6908
3347.02 6866
3347.57 6786
3348.11 6960
3348.66 7284
3349.21 7040
3349.75 7307
3350.30 7587
3350.84 7675
3351.39 7432
3351.94 7510
3352.48 7424
3353.03 7510
3353.58 7134
3354.12 6811
3354.67 6705
3355.22 6527
3355.76 6335
3356.31 6232
3356.86 6079
3357.40 5962
3357.95 5976
3358.50 5766
3359.05 5819
3359.59 5702
3360.14 5668
3360.69 5724
3361.23 5843
3361.78 5893
3362.33 5968
3362.88 5895
3363.42 6113
3363.97 6075
3364.52 5885
3365.07 5935
3365.61 6015
3366.16 5842
3366.71 5742
3367.26 5817
3367.80 5840
3368.35 5998
3368.90 6087
3369.45 6380
3370.00 6520
3370.54 6893
3371.09 7238
3371.64 7528
3372.19 7829
3372.74 8000
3373.28 8056
3373.83 7982
3374.38 7660
3374.93 7408
3375.48 7085
3376.03 6660
3376.57 6415
3377.12 6078
3377.67 5696
3378.22 5553
3378.77 5380
3379.32 5310
3379.87 5250
3380.42 5258
3380.96 5209
3381.51 5331
3382.06 5167
3382.61 5166
3383.16 5195
3383.71 5198
3384.26 4997
3384.81 4933
3385.36 4901
3385.91 4928
3386.45 4880
3387.00 4828
3387.55 4637
3388.10 4688
3388.65 4676
3389.20 4595
3389.75 4597
3390.30 4491
3390.85 4549
3391.40 4584
3391.95 4555
3392.50 4681
3393.05 4692
3393.60 4656
3394.15 4676
3394.70 4583
3395.25 4642
3395.80 4709
3396.35 4668
3396.90 4619
3397.45 4536
3398.00 4492
3398.55 4526
3399.10 4580
3399.65 4512
3400.20 4406
3400.75 4404
3401.30 4231
3401.85 4155
3402.40 4349
3402.95 4414
3403.50 4394
3404.06 4222
3404.61 4136
3405.16 4132
3405.71 4027
3406.26 4094
3406.81 4161
3407.36 4230
3407.91 4334
3408.46 4370
3409.01 4401
3409.56 4561
3410.12 4583
3410.67 4658
3411.22 4797
3411.77 4823
3412.32 4785
3412.87 4799
3413.42 4777
3413.98 4866
3414.53 4672
3415.08 4659
3415.63 4520
3416.18 4285
3416.73 4411
3417.29 4291
3417.84 4294
3418.39 4109
3418.94 4191
3419.49 4150
3420.05 4213
3420.60 4199
3421.15 4186
3421.70 4376
3422.25 4493
3422.81 4628
3423.36 4677
3423.91 4630
3424.46 4534
3425.01 4505
3425.57 4338
3426.12 4112
3426.67 3996
3427.23 4053
3427.78 4136
3428.33 4068
3428.88 4089
3429.44 4049
3429.99 4105
3430.54 4186
3431.09 4196
3431.65 4102
3432.20 4197
3432.75 4003
3433.31 4132
3433.86 4130
3434.41 4069
3434.97 4062
3435.52 4143
3436.07 4101
3436.63 4061
3437.18 3983
3437.73 4093
3438.29 4105
3438.84 4153
3439.39 4134
3439.95 4129
3440.50 4021
3441.05 3917
3441.61 3875
3442.16 3870
3442.72 3959
3443.27 3899
3443.82 3834
3444.38 3812
3444.93 3875
3445.48 3759
3446.04 3839
3446.59 3836
3447.15 3859
3447.70 3949
3448.26 3951
3448.81 3924
3449.36 3810
3449.92 3759
3450.47 3612
3451.03 3649
3451.58 3689
3452.14 3747
3452.69 3740
3453.25 3632
3453.80 3618
3454.36 3630
3454.91 3589
3455.47 3757
3456.02 3813
3456.58 3829
3457.13 3893
3457.69 3809
3458.24 3759
3458.80 3875
3459.35 3943
3459.91 3941
3460.46 3952
3461.02 3915
3461.57 3962
3462.13 3825
3462.68 3902
3463.24 3872
3463.79 3816
3464.35 3903
3464.90 4000
3465.46 3979
3466.02 3925
3466.57 4025
3467.13 3911
3467.68 4054
3468.24 4082
3468.80 4025
3469.35 4039
3469.91 4032
3470.46 4096
3471.02 3988
3471.58 4086
3472.13 4219
3472.69 4187
3473.24 4124
3473.80 4305
3474.36 4336
3474.91 4432
3475.47 4343
3476.03 4534
3476.58 4635
3477.14 4604
3477.70 4636
3478.25 4863
3478.81 4902
3479.37 4901
3479.92 4934
3480.48 4980
3481.04 4953
3481.59 4851
3482.15 4659
3482.71 4750
3483.26 4691
3483.82 4576
3484.38 4628
3484.94 4806
3485.49 4762
3486.05 4835
3486.61 5044
3487.17 5186
3487.72 5418
3488.28 5771
3488.84 6191
3489.40 7008
3489.95 7612
3490.51 8102
3491.07 8536
3491.63 8848
3492.18 8569
3492.74 8252
3493.30 8123
3493.86 7549
3494.42 7270
3494.97 6913
3495.53 6863
3496.09 7124
3496.65 7580
3497.21 8308
3497.76 8855
3498.32 9316
3498.88 9272
3499.44 9339
3500.00 9329
3500.56 9016
3501.11 8858
3501.67 8721
3502.23 8792
3502.79 8764
3503.35 8978
3503.91 9362
3504.47 9274
3505.03 9371
3505.58 9038
3506.14 8750
3506.70 8191
3507.26 7677
3507.82 7153
3508.38 6811
3508.94 6447
3509.50 5938
3510.06 5731
3510.62 5526
3511.17 5161
3511.73 5026
3512.29 4732
3512.85 4578
3513.41 4501
3513.97 4490
3514.53 4518
3515.09 4404
3515.65 4509
3516.21 4425
3516.77 4591
3517.33 4573
3517.89 4653
3518.45 4774
3519.01 4824
3519.57 4830
3520.13 5022
3520.69 5271
3521.25 5456
3521.81 5581
3522.37 5862
3522.93 5872
3523.49 5841
3524.05 5760
3524.61 5635
3525.17 5419
3525.73 5227
3526.29 4984
3526.85 4679
3527.41 4459
3527.97 4346
3528.54 4273
3529.10 4166
3529.66 4150
3530.22 4200
3530.78 4145
3531.34 4066
3531.90 4067
3532.46 4102
3533.02 4057
3533.58 4094
3534.14 4167
3534.71 4309
3535.27 4280
3535.83 4332
3536.39 4197
3536.95 4410
3537.51 4342
3538.07 4277
3538.64 4395
3539.20 4344
3539.76 4404
3540.32 4352
3540.88 4352
3541.44 4415
3542.00 4548
3542.57 4499
3543.13 4494
3543.69 4426
3544.25 4427
3544.81 4305
3545.38 4193
3545.94 4075
3546.50 4068
3547.06 3848
3547.62 3833
3548.19 4037
3548.75 4004
3549.31 4107
3549.87 4002
3550.44 4058
3551.00 3880
3551.56 3853
3552.12 3874
3552.69 3916
3553.25 3813
3553.81 3787
3554.37 3776
3554.94 3689
3555.50 3690
3556.06 3725
3556.63 3615
3557.19 3705
3557.75 3749
3558.31 3703
3558.88 3747
3559.44 3850
3560.00 3956
3560.57 3980
3561.13 3946
3561.69 3837
3562.26 3963
3562.82 4030
3563.38 3874
3563.95 3871
3564.51 3805
3565.07 3854
3565.64 3760
3566.20 3621
3566.77 3560
3567.33 3483
3567.89 3412
3568.46 3383
3569.02 3364
3569.59 3529
3570.15 3631
3570.71 3569
3571.28 3516
3571.84 3626
3572.41 3604
3572.97 3609
3573.53 3598
3574.10 3653
3574.66 3752
3575.23 3824
3575.79 3783
3576.36 3750
3576.92 3709
3577.48 3755
3578.05 3838
3578.61 3680
3579.18 3829
3579.74 3688
3580.31 3645
3580.87 3671
3581.44 3622
3582.00 3533
3582.57 3569
3583.13 3657
3583.70 3660
3584.26 3632
3584.83 3643
3585.39 3702
3585.96 3650
3586.52 3642
3587.09 3532
3587.65 3543
3588.22 3504
3588.79 3658
3589.35 3633
3589.92 3682
3590.48 3592
3591.05 3685
3591.61 3695
3592.18 3754
3592.74 3689
3593.31 3640
3593.88 3882
3594.44 3717
3595.01 3737
3595.57 3805
3596.14 3837
3596.71 3666
3597.27 3718
3597.84 3826
3598.40 3907
3598.97 3999
3599.54 3979
3600.10 3927
3600.67 3838
3601.24 3767
3601.80 3805
3602.37 3804
3602.94 3751
3603.50 3747
3604.07 3655
3604.64 3645
3605.20 3611
3605.77 3609
3606.34 3519
3606.90 3435
3607.47 3624
3608.04 3521
3608.60 3416
3609.17 3358
3609.74 3355
3610.30 3494
3610.87 3483
3611.44 3460
3612.01 3530
3612.57 3747
3613.14 3891
3613.71 4263
3614.28 4735
3614.84 5263
3615.41 5721
3615.98 6311
3616.55 6912
3617.11 7171
3617.68 7454
3618.25 7409
3618.82 7212
3619.39 6910
3619.95 6494
3620.52 5957
3621.09 5442
3621.66 4985
3622.23 4608
3622.79 4445
3623.36 4201
3623.93 4033
3624.50 3910
3625.07 3771
3625.63 3675
3626.20 3597
3626.77 3571
3627.34 3550
3627.91 3543
3628.48 3737
3629.05 3728
3629.61 3623
3630.18 3594
3630.75 3603
3631.32 3675
3631.89 3594
3632.46 3609
3633.03 3617
3633.60 3728
3634.16 3788
3634.73 3699
3635.30 3692
3635.87 3856
3636.44 3800
3637.01 3896
3637.58 4028
3638.15 4067
3638.72 4347
3639.29 4555
3639.86 4934
3640.43 5030
3641.00 4998
3641.57 5351
3642.14 5413
3642.71 5355
3643.27 5117
3643.84 4924
3644.41 4840
3644.98 4588
3645.55 4631
3646.12 4668
3646.69 4453
3647.26 4612
3647.83 4498
3648.40 4448
3648.97 4430
3649.54 4436
3650.12 4361
3650.69 4465
3651.26 4598
3651.83 4781
3652.40 4791
3652.97 4935
3653.54 5026
3654.11 5010
3654.68 5141
3655.25 5156
3655.82 5054
3656.39 5185
3656.96 5395
3657.53 5556
3658.10 5758
3658.67 5665
3659.25 5821
3659.82 5848
3660.39 5867
3660.96 5373
3661.53 5170
3662.10 4965
3662.67 4776
3663.24 4569
3663.81 4450
3664.39 4408
3664.96 4478
3665.53 4562
3666.10 4669
3666.67 4524
3667.24 4437
3667.81 4384
3668.39 4488
3668.96 4488
3669.53 4518
3670.10 4475
3670.67 4382
3671.25 4386
3671.82 4385
3672.39 4433
3672.96 4419
3673.53 4565
3674.11 4477
3674.68 4350
3675.25 4471
3675.82 4344
3676.39 4202
3676.97 4242
3677.54 4281
3678.11 4193
3678.68 4106
3679.26 4041
3679.83 4059
3680.40 3928
3680.97 4094
3681.55 4057
3682.12 3926
3682.69 3853
3683.27 3890
3683.84 3950
3684.41 4042
3684.98 4191
3685.56 4400
3686.13 4513
3686.70 4819
3687.28 4901
3687.85 5245
3688.42 5405
3689.00 5460
3689.57 5706
3690.14 5484
3690.72 5296
3691.29 5180
3691.86 4884
3692.44 4653
3693.01 4351
3693.58 4212
3694.16 4125
3694.73 4057
3695.31 4065
3695.88 3977
3696.45 3896
3697.03 3844
3697.60 3865
3698.18 3951
3698.75 4053
3699.32 4284
3699.90 4256
3700.47 4313
3701.05 4250
3701.62 4164
3702.19 4315
3702.77 4213
3703.34 4128
3703.92 3999
3704.49 4015
3705.07 4043
3705.64 3932
3706.22 3970
3706.79 4058
3707.37 4131
3707.94 4100
3708.51 4185
3709.09 4153
3709.66 4340
3710.24 4262
3710.81 4177
3711.39 4085
3711.96 3996
3712.54 3904
3713.11 3890
3713.69 4000
3714.27 3959
3714.84 3748
3715.42 3785
3715.99 3793
3716.57 3850
3717.14 3800
3717.72 3917
3718.29 3892
3718.87 3717
3719.44 3667
3720.02 3711
3720.60 3665
3721.17 3572
3721.75 3621
3722.32 3591
3722.90 3540
3723.47 3701
3724.05 3561
3724.63 3610
3725.20 3552
3725.78 3573
3726.36 3660
3726.93 3795
3727.51 3796
3728.08 3884
3728.66 4089
3729.24 4171
3729.81 4260
3730.39 4395
3730.97 4781
3731.54 4664
3732.12 4701
3732.70 4721
3733.27 4652
3733.85 4551
3734.43 4514
3735.00 4408
3735.58 4263
3736.16 4136
3736.73 4100
3737.31 3833
3737.89 3634
3738.47 3479
3739.04 3638
3739.62 3578
3740.20 3493
3740.77 3470
3741.35 3497
3741.93 3560
3742.51 3490
3743.08 3476
3743.66 3482
3744.24 3589
3744.82 3601
3745.39 3659
3745.97 3689
3746.55 3769
3747.13 3680
3747.71 3787
3748.28 3666
3748.86 3544
3749.44 3653
3750.02 3628
3750.59 3613
3751.17 3627
3751.75 3436
3752.33 3440
3752.91 3394
3753.49 3474
3754.06 3312
3754.64 3221
3755.22 3338
3755.80 3471
3756.38 3448
3756.96 3515
3757.53 3618
3758.11 3592
3758.69 3706
3759.27 3641
3759.85 3724
3760.43 3886
3761.01 3690
3761.59 3716
3762.17 3835
3762.74 3676
3763.32 3742
3763.90 3684
3764.48 3676
3765.06 3606
3765.64 3577
3766.22 3533
3766.80 3625
3767.38 3520
3767.96 3457
3768.54 3481
3769.12 3501
3769.70 3594
3770.27 3592
3770.85 3707
3771.43 3571
3772.01 3540
3772.59 3653
3773.17 3642
3773.75 3557
3774.33 3453
3774.91 3384
3775.49 3534
3776.07 3456
3776.65 3323
3777.23 3378
3777.81 3278
3778.39 3375
3778.97 3436
3779.55 3371
3780.13 3382
3780.71 3317
3781.29 3366
3781.88 3260
3782.46 3325
3783.04 3363
3783.62 3352
3784.20 3467
3784.78 3374
3785.36 3334
3785.94 3357
3786.52 3319
3787.10 3347
3787.68 3400
3788.26 3479
3788.84 3474
3789.43 3446
3790.01 3356
3790.59 3384
3791.17 3435
3791.75 3365
3792.33 3409
3792.91 3366
3793.49 3408
3794.08 3410
3794.66 3502
3795.24 3569
3795.82 3506
3796.40 3456
3796.98 3485
3797.56 3547
3798.15 3483
3798.73 3597
3799.31 3548
3799.89 3623
3800.47 3695
3801.06 3733
3801.64 3774
3802.22 3831
3802.80 3940
3803.38 3795
3803.97 3723
3804.55 3795
3805.13 3889
3805.71 4036
3806.29 4071
3806.88 4206
3807.46 4260
3808.04 4346
3808.62 4467
3809.21 4347
3809.79 4299
3810.37 4311
3810.95 4338
3811.54 4339
3812.12 4120
3812.70 4087
3813.29 4208
3813.87 4217
3814.45 4235
3815.03 4429
3815.62 4273
3816.20 4051
3816.78 3956
3817.37 3803
3817.95 3762
3818.53 3698
3819.12 3659
3819.70 3558
3820.28 3461
3820.87 3463
3821.45 3529
3822.03 3537
3822.62 3530
3823.20 3551
3823.78 3466
3824.37 3335
3824.95 3377
3825.54 3297
3826.12 3315
3826.70 3371
3827.29 3456
3827.87 3542
3828.46 3513
3829.04 3518
3829.62 3570
3830.21 3551
3830.79 3586
3831.38 3470
3831.96 3610
3832.54 3595
3833.13 3557
3833.71 3516
3834.30 3532
3834.88 3549
3835.47 3566
3836.05 3421
3836.64 3437
3837.22 3449
3837.81 3418
3838.39 3371
3838.98 3324
3839.56 3282
3840.15 3337
3840.73 3359
3841.31 3332
3841.90 3355
3842.49 3306
3843.07 3443
3843.66 3329
3844.24 3280
3844.83 3238
3845.41 3305
3846.00 3304
3846.58 3368
3847.17 3380
3847.75 3419
3848.34 3331
3848.92 3350
3849.51 3436
3850.10 3575
3850.68 3538
3851.27 3575
3851.85 3620
3852.44 3432
3853.02 3551
3853.61 3589
3854.20 3628
3854.78 3545
3855.37 3636
3855.95 3711
3856.54 3799
3857.13 4084
3857.71 4361
3858.30 4734
3858.89 5079
3859.47 5421
3860.06 5735
3860.64 5929
3861.23 6161
3861.82 6142
3862.40 5962
3862.99 5795
3863.58 5565
3864.16 5487
3864.75 5298
3865.34 5174
3865.92 4989
3866.51 4753
3867.10 4361
3867.69 4177
3868.27 4001
3868.86 3751
3869.45 3778
3870.03 3722
3870.62 3827
3871.21 3813
3871.80 3893
3872.38 4088
3872.97 3909
3873.56 4096
3874.15 4188
3874.73 4105
3875.32 3987
3875.91 3934
3876.50 3821
3877.08 3796
3877.67 3763
3878.26 3656
3878.85 3563
3879.43 3515
3880.02 3599
3880.61 3476
3881.20 3453
3881.79 3389
3882.37 3374
3882.96 3443
3883.55 3342
3884.14 3350
3884.73 3353
3885.32 3396
3885.90 3628
3886.49 3684
3887.08 3798
3887.67 3929
3888.26 3951
3888.85 4028
3889.44 4110
3890.02 4142
3890.61 4228
3891.20 4239
3891.79 3977
3892.38 4044
3892.97 4070
3893.56 4033
3894.15 3777
3894.74 3637
3895.32 3833
3895.91 3710
3896.50 3654
3897.09 3703
3897.68 3641
3898.27 3711
3898.86 3785
3899.45 3703
3900.04 3727
3900.63 3674
3901.22 3696
3901.81 3649
3902.40 3704
3902.99 3649
3903.58 3566
3904.17 3540
3904.76 3672
3905.35 3757
3905.94 3619
3906.53 3583
3907.12 3586
3907.71 3529
3908.30 3504
3908.89 3456
3909.48 3358
3910.07 3383
3910.66 3252
3911.25 3142
3911.84 3165
3912.43 3194
3913.02 3195
3913.61 3194
3914.20 3171
3914.79 3301
3915.38 3305
3915.97 3249
3916.56 3239
3917.15 3329
3917.74 3260
3918.33 3303
3918.92 3238
3919.52 3256
3920.11 3313
3920.70 3419
3921.29 3409
3921.88 3300
3922.47 3241
3923.06 3175
3923.65 3063
3924.24 3012
3924.84 3085
3925.43 3133
3926.02 3128
3926.61 3122
3927.20 3196
3927.79 3185
3928.38 3137
3928.98 3117
3929.57 3147
3930.16 3132
3930.75 3156
3931.34 3133
3931.93 3152
3932.53 3120
3933.12 3195
3933.71 3186
3934.30 3109
3934.89 2996
3935.49 3055
3936.08 3056
3936.67 3067
3937.26 3034
3937.86 3073
3938.45 3136
3939.04 3177
3939.63 3153
3940.23 3176
3940.82 3125
3941.41 3164
3942.00 3239
3942.60 3177
3943.19 3132
3943.78 3242
3944.37 3230
3944.97 3185
3945.56 3113
3946.15 3136
3946.75 3198
3947.34 3169
3947.93 3060
3948.52 3164
3949.12 3177
3949.71 3178
3950.30 3246
3950.90 3112
3951.49 3124
3952.08 3220
3952.68 3245
3953.27 3209
3953.86 3244
3954.46 3288
3955.05 3333
3955.65 3388
3956.24 3325
3956.83 3231
3957.43 3163
3958.02 3353
3958.61 3518
3959.21 3354
3959.80 3218
3960.40 3176
3960.99 3096
3961.58 3211
3962.18 3179
3962.77 3135
3963.37 3151
3963.96 3136
3964.55 3105
3965.15 3240
3965.74 3306
3966.34 3244
3966.93 3334
3967.53 3319
3968.12 3337
3968.72 3298
3969.31 3242
3969.91 3115
3970.50 3184
3971.10 3214
3971.69 3090
3972.28 3182
3972.88 3118
3973.47 3128
3974.07 3248
3974.66 3277
3975.26 3290
3975.85 3236
3976.45 3260
3977.05 3348
3977.64 3471
3978.24 3453
3978.83 3371
3979.43 3238
3980.02 3194
3980.62 3234
3981.21 3300
3981.81 3348
3982.40 3305
3983.00 3355
3983.60 3320
3984.19 3380
3984.79 3407
3985.38 3467
3985.98 3478
3986.58 3434
3987.17 3490
3987.77 3325
3988.36 3234
3988.96 3337
3989.56 3302
3990.15 3272
3990.75 3131
3991.34 3136
3991.94 3369
3992.54 3400
3993.13 3427
3993.73 3444
3994.33 3392
3994.92 3372
3995.52 3362
3996.12 3338
3996.71 3351
3997.31 3297
3997.91 3400
3998.50 3300
3999.10 3212
3999.70 3325
4000.29 3269
4000.89 3248
4001.49 3239
4002.09 3313
4002.68 3379
4003.28 3395
4003.88 3404
4004.47 3431
4005.07 3389
4005.67 3474
4006.27 3547
4006.86 3429
4007.46 3598
4008.06 3628
4008.66 3609
4009.25 3404
4009.85 3487
4010.45 3483
4011.05 3398
4011.64 3378
4012.24 3387
4012.84 3485
4013.44 3549
4014.04 3629
4014.63 3718
4015.23 3777
4015.83 3912
4016.43 3931
4017.03 3885
4017.63 3776
4018.22 3760
4018.82 3698
4019.42 3673
4020.02 3549
4020.62 3509
4021.22 3541
4021.81 3504
4022.41 3471
4023.01 3503
4023.61 3624
4024.21 3654
4024.81 3483
4025.41 3557
4026.01 3501
4026.60 3566
4027.20 3460
4027.80 3456
4028.40 3503
4029.00 3541
4029.60 3562
4030.20 3515
4030.80 3555
4031.40 3521
4032.00 3647
4032.60 3636
4033.20 3604
4033.80 3678
4034.39 3645
4034.99 3568
4035.59 3467
4036.19 3540
4036.79 3467
4037.39 3443
4037.99 3380
4038.59 3334
4039.19 3336
4039.79 3157
4040.39 3130
4040.99 3152
4041.59 3162
4042.19 3244
4042.79 3011
4043.39 3096
4043.99 3227
4044.59 3252
4045.19 3200
4045.79 3174
4046.39 3314
4046.99 3292
4047.60 3285
4048.20 3277
4048.80 3406
4049.40 3537
4050.00 3510
4050.60 3443
4051.20 3419
4051.80 3524
4052.40 3580
4053.00 3493
4053.60 3369
4054.20 3273
4054.80 3323
4055.41 3283
4056.01 3146
4056.61 3034
4057.21 3120
4057.81 3026
4058.41 3102
4059.01 2927
4059.61 2869
4060.22 2897
4060.82 2920
4061.42 2973
4062.02 2913
4062.62 2906
4063.22 2842
4063.82 2901
4064.43 2954
4065.03 2941
4065.63 2898
4066.23 2951
4066.83 2872
4067.44 2924
4068.04 2890
4068.64 2825
4069.24 2813
4069.84 2822
4070.45 2925
4071.05 2953
4071.65 2850
4072.25 2777
4072.86 2896
4073.46 2878
4074.06 2888
4074.66 2821
4075.27 2859
4075.87 2954
4076.47 3018
4077.07 2968
4077.68 2972
4078.28 3020
4078.88 2974
4079.48 3019
4080.09 3053
4080.69 3096
4081.29 2976
4081.90 2935
4082.50 3034
4083.10 2978
4083.71 2943
4084.31 2916
4084.91 2879
4085.52 2948
4086.12 2867
4086.72 2913
4087.33 2847
4087.93 2964
4088.53 2952
4089.14 2962
4089.74 2942
4090.34 2941
4090.95 2894
4091.55 2918
4092.15 2891
4092.76 2935
4093.36 2975
4093.97 2964
4094.57 2971
4095.17 2923
4095.78 3022
4096.38 3014
4096.99 2941
4097.59 2974
4098.19 2931
4098.80 2849
4099.40 2830
4100.01 2915
4100.61 2979
4101.22 2985
4101.82 2947
4102.43 2923
4103.03 2923
4103.63 2908
4104.24 2894
4104.84 2922
4105.45 2860
4106.05 2956
4106.66 2830
4107.26 2821
4107.87 2873
4108.47 2840
4109.08 2917
4109.68 2836
4110.29 2851
4110.89 2837
4111.50 2829
4112.10 2869
4112.71 2951
4113.31 3009
4113.92 2960
4114.53 2954
4115.13 3032
4115.74 3008
4116.34 2931
4116.95 2984
4117.55 3048
4118.16 3135
4118.76 3058
4119.37 3106
4119.98 3081
4120.58 3121
4121.19 3080
4121.79 3016
4122.40 3064
4123.01 3085
4123.61 2983
4124.22 2944
4124.82 3018
4125.43 3037
4126.04 3001
4126.64 3047
4127.25 2953
4127.86 2951
4128.46 2976
4129.07 3062
4129.68 3030
4130.28 3102
4130.89 3094
4131.50 3176
4132.10 3144
4132.71 3082
4133.32 3133
4133.92 3139
4134.53 3217
4135.14 3288
4135.74 3229
4136.35 3346
4136.96 3528
4137.56 3576
4138.17 3640
4138.78 3648
4139.39 3558
4139.99 3654
4140.60 3778
4141.21 3916
4141.82 3792
4142.42 3761
4143.03 3726
4143.64 3682
4144.25 3519
4144.85 3541
4145.46 3511
4146.07 3297
4146.68 3239
4147.28 3174
4147.89 3057
4148.50 3108
4149.11 3000
4149.72 2972
4150.32 2927
4150.93 2959
4151.54 2952
4152.15 2933
4152.76 2925
4153.37 2921
4153.97 2860
4154.58 2845
4155.19 2839
4155.80 2837
4156.41 2886
4157.02 2887
4157.62 2875
4158.23 2891
4158.84 2909
4159.45 2905
4160.06 2942
4160.67 3025
4161.28 3032
4161.89 3073
4162.49 3171
4163.10 3212
4163.71 3277
4164.32 3401
4164.93 3272
4165.54 3369
4166.15 3389
4166.76 3282
4167.37 3407
4167.98 3242
4168.59 3192
4169.20 3214
4169.81 3232
4170.42 3207
4171.02 3238
4171.63 3192
4172.24 3160
4172.85 3278
4173.46 3405
4174.07 3365
4174.68 3463
4175.29 3523
4175.90 3502
4176.51 3497
4177.12 3449
4177.73 3477
4178.34 3377
4178.95 3433
4179.56 3313
4180.17 3307
4180.78 3271
4181.39 3194
4182.00 3117
4182.61 3016
4183.23 3196
4183.84 3143
4184.45 3029
4185.06 3008
4185.67 2998
4186.28 2973
4186.89 3026
4187.50 3112
4188.11 3151
4188.72 3069
4189.33 3131
4189.94 3324
4190.55 3514
4191.17 3586
4191.78 3710
4192.39 3859
4193.00 3965
4193.61 3893
4194.22 3951
4194.83 3983
4195.44 4123
4196.06 3955
4196.67 3875
4197.28 3708
4197.89 3559
4198.50 3588
4199.11 3463
4199.72 3342
4200.34 3270
4200.95 3322
4201.56 3257
4202.17 3175
4202.78 3269
4203.40 3190
4204.01 3270
4204.62 3349
4205.23 3258
4205.84 3192
4206.46 3222
4207.07 3241
4207.68 3219
4208.29 3242
4208.90 3188
4209.52 3346
4210.13 3273
4210.74 3356
4211.35 3310
4211.97 3347
4212.58 3404
4213.19 3355
4213.80 3397
4214.42 3571
4215.03 3651
4215.64 3710
4216.26 3755
4216.87 3960
4217.48 4097
4218.09 4298
4218.71 4461
4219.32 4751
4219.93 4976
4220.55 5241
4221.16 5517
4221.77 5710
4222.39 5853
4223.00 5881
4223.61 5833
4224.23 5610
4224.84 5652
4225.45 5455
4226.07 5148
4226.68 4991
4227.30 5062
4227.91 5119
4228.52 5094
4229.14 4878
4229.75 4909
4230.36 4745
4230.98 4790
4231.59 4762
4232.21 4926
4232.82 5194
4233.43 5411
4234.05 5645
4234.66 5951
4235.28 5968
4235.89 5627
4236.51 5510
4237.12 5121
4237.73 4875
4238.35 4439
4238.96 4152
4239.58 3951
4240.19 3856
4240.81 3776
4241.42 3675
4242.04 3629
4242.65 3589
4243.27 3613
4243.88 3663
4244.50 3755
4245.11 3803
4245.73 3978
4246.34 3886
4246.96 3873
4247.57 3968
4248.19 3994
4248.80 4035
4249.42 3832
4250.03 3815
4250.65 3779
4251.26 3785
4251.88 3641
4252.49 3541
4253.11 3748
4253.72 3800
4254.34 3721
4254.96 3640
4255.57 3686
4256.19 3562
4256.80 3416
4257.42 3479
4258.03 3456
4258.65 3354
4259.27 3410
4259.88 3501
4260.50 3531
4261.12 3428
4261.73 3555
4262.35 3465
4262.96 3328
4263.58 3194
4264.20 3409
4264.81 3349
4265.43 3536
4266.05 3466
4266.66 3523
4267.28 3457
4267.90 3644
4268.51 3611
4269.13 3552
4269.75 3438
4270.36 3497
4270.98 3541
4271.60 3530
4272.21 3419
4272.83 3549
4273.45 3658
4274.06 3689
4274.68 3831
4275.30 3855
4275.92 3763
4276.53 3703
4277.15 3727
4277.77 3644
4278.38 3578
4279.00 3451
4279.62 3441
4280.24 3364
4280.85 3163
4281.47 3115
4282.09 3118
4282.71 3054
4283.32 3022
4283.94 3110
4284.56 3009
4285.18 3061
4285.80 3032
4286.41 3096
4287.03 3076
4287.65 2989
4288.27 3079
4288.89 3105
4289.50 3141
4290.12 3100
4290.74 3107
4291.36 3068
4291.98 3081
4292.60 3107
4293.21 3054
4293.83 2898
4294.45 2973
4295.07 3094
4295.69 3045
4296.31 3031
4296.93 2980
4297.54 2958
4298.16 3063
4298.78 3079
4299.40 3057
4300.02 3076
4300.64 3156
4301.26 3164
4301.88 3090
4302.50 3155
4303.12 3154
4303.73 3158
4304.35 3058
4304.97 3053
4305.59 3121
4306.21 3163
4306.83 3090
4307.45 3048
4308.07 3145
4308.69 3119
4309.31 3071
4309.93 3064
4310.55 3102
4311.17 3063
4311.79 3073
4312.41 3133
4313.03 3104
4313.65 3132
4314.27 3134
4314.89 3078
4315.51 3107
4316.13 3097
4316.75 3202
4317.37 3137
4317.99 3168
4318.61 3221
4319.23 3155
4319.85 3150
4320.47 3282
4321.09 3372
4321.71 3443
4322.33 3585
4322.95 3641
4323.57 3731
4324.19 3752
4324.81 3836
4325.43 3801
4326.05 3915
4326.68 3805
4327.30 3613
4327.92 3633
4328.54 3543
4329.16 3497
4329.78 3476
4330.40 3478
4331.02 3374
4331.64 3439
4332.26 3456
4332.89 3519
4333.51 3648
4334.13 3629
4334.75 3724
4335.37 4037
4335.99 4309
4336.61 4427
4337.24 4642
4337.86 4874
4338.48 4777
4339.10 4689
4339.72 4567
4340.34 4369
4340.97 4292
4341.59 4063
4342.21 4143
4342.83 4444
4343.45 4775
4344.08 5187
4344.70 5569
4345.32 6024
4345.94 6720
4346.57 7038
4347.19 6973
4347.81 6644
4348.43 6085
4349.05 5442
4349.68 4990
4350.30 4631
4350.92 4280
4351.54 4065
4352.17 3810
4352.79 3690
4353.41 3610
4354.04 3580
4354.66 3568
4355.28 3676
4355.90 3604
4356.53 3554
4357.15 3580
4357.77 3585
4358.40 3543
4359.02 3543
4359.64 3624
4360.27 3617
4360.89 3640
4361.51 3731
4362.14 3572
4362.76 3519
4363.38 3530
4364.01 3482
4364.63 3429
4365.25 3412
4365.88 3408
4366.50 3332
4367.12 3225
4367.75 3199
4368.37 3071
4369.00 3085
4369.62 3212
4370.24 3111
4370.87 2996
4371.49 3064
4372.12 3098
4372.74 3132
4373.36 3083
4373.99 3095
4374.61 3126
4375.24 3217
4375.86 3251
4376.49 3349
4377.11 3362
4377.73 3308
4378.36 3400
4378.98 3417
4379.61 3352
4380.23 3372
4380.86 3398
4381.48 3317
4382.11 3307
4382.73 3179
4383.36 3245
4383.98 3218
4384.61 3147
4385.23 3053
4385.86 3111
4386.48 3035
4387.11 3031
4387.73 3056
4388.36 3092
4388.98 3084
4389.61 3118
4390.23 3003
4390.86 3030
4391.48 2917
4392.11 3018
4392.74 3139
4393.36 3009
4393.99 3082
4394.61 3132
4395.24 3220
4395.86 3130
4396.49 3179
4397.12 3130
4397.74 3212
4398.37 3197
4398.99 3080
4399.62 3126
4400.25 3122
4400.87 3124
4401.50 3232
4402.12 3030
4402.75 3100
4403.38 3174
4404.00 3156
4404.63 3200
4405.26 3165
4405.88 3105
4406.51 3210
4407.14 3218
4407.76 3172
4408.39 3217
4409.02 3278
4409.64 3261
4410.27 3235
4410.90 3163
4411.52 3197
4412.15 3153
4412.78 3056
4413.40 3108
4414.03 3095
4414.66 3124
4415.29 3030
4415.91 3085
4416.54 3082
4417.17 3019
4417.79 2970
4418.42 3003
4419.05 3023
4419.68 3066
4420.30 3035
4420.93 2922
4421.56 2880
4422.19 2771
4422.81 2707
4423.44 2693
4424.07 2737
4424.70 2751
4425.33 2725
4425.95 2716
4426.58 2683
4427.21 2599
4427.84 2695
4428.47 2740
4429.09 2734
4429.72 2691
4430.35 2722
4430.98 2740
4431.61 2792
4432.23 2864
4432.86 2774
4433.49 2772
4434.12 2818
4434.75 2810
4435.38 2836
4436.01 2883
4436.63 2815
4437.26 2874
4437.89 2926
4438.52 2768
4439.15 2814
4439.78 2759
4440.41 2828
4441.04 2891
4441.67 2720
4442.29 2696
4442.92 2768
4443.55 2770
4444.18 2975
4444.81 2986
4445.44 2963
4446.07 3016
4446.70 3030
4447.33 3082
4447.96 3152
4448.59 3013
4449.22 2989
4449.85 3013
4450.48 2870
4451.11 2862
4451.74 2912
4452.37 2780
4453.00 2808
4453.63 2944
4454.26 2913
4454.89 2821
4455.52 2853
4456.15 2785
4456.78 2830
4457.41 2827
4458.04 2670
4458.67 2729
4459.30 2569
4459.93 2656
4460.56 2729
4461.19 2608
4461.82 2547
4462.45 2554
4463.08 2576
4463.71 2616
4464.34 2531
4464.97 2561
4465.60 2574
4466.23 2543
4466.86 2484
4467.49 2592
4468.12 2622
4468.76 2516
4469.39 2580
4470.02 2588
4470.65 2571
4471.28 2571
4471.91 2464
4472.54 2478
4473.17 2513
4473.80 2698
4474.44 2547
4475.07 2573
4475.70 2583
4476.33 2676
4476.96 2688
4477.59 2632
4478.22 2694
4478.86 2729
4479.49 2781
4480.12 2739
4480.75 2826
4481.38 2784
4482.02 2762
4482.65 2776
4483.28 2874
4483.91 2847
4484.54 2826
4485.18 2908
4485.81 2786
4486.44 2789
4487.07 2916
4487.70 2855
4488.34 2775
4488.97 2839
4489.60 2817
4490.23 2832
4490.87 2837
4491.50 2802
4492.13 2818
4492.76 2740
4493.40 2801
4494.03 2801
4494.66 2772
4495.30 2898
4495.93 2874
4496.56 2907
4497.19 2881
4497.83 2881
4498.46 2944
4499.09 3006
4499.73 3115
4500.36 3085
4500.99 3132
4501.63 3197
4502.26 3223
4502.89 3243
4503.53 3224
4504.16 3234
4504.79 3044
4505.43 2996
4506.06 2979
4506.69 2997
4507.33 2969
4507.96 2875
4508.59 2930
4509.23 2948
4509.86 3008
4510.50 2922
4511.13 2900
4511.76 2990
4512.40 3016
4513.03 2870
4513.67 2880
4514.30 2919
4514.93 2788
4515.57 2846
4516.20 2871
4516.84 2809
4517.47 2851
4518.11 2863
4518.74 2894
4519.37 2856
4520.01 2905
4520.64 3006
4521.28 2952
4521.91 2905
4522.55 3037
4523.18 3078
4523.82 3162
4524.45 3159
4525.09 3206
4525.72 3343
4526.36 3481
4526.99 3743
4527.63 4282
4528.26 4711
4528.90 5300
4529.53 5995
4530.17 6630
4530.80 7063
4531.44 7277
4532.07 7378
4532.71 7117
4533.34 6539
4533.98 5987
4534.62 5445
4535.25 4904
4535.89 4538
4536.52 4284
4537.16 3956
4537.79 3731
4538.43 3503
4539.07 3440
4539.70 3313
4540.34 3231
4540.97 3016
4541.61 2922
4542.25 2987
4542.88 2944
4543.52 2895
4544.15 2972
4544.79 2867
4545.43 2934
4546.06 2951
4546.70 2863
4547.34 2893
4547.97 2969
4548.61 2974
4549.25 2884
4549.88 2914
4550.52 2957
4551.16 2922
4551.79 2947
4552.43 2936
4553.07 2817
4553.70 2846
4554.34 3031
4554.98 3046
4555.61 2955
4556.25 3016
4556.89 3034
4557.53 3025
4558.16 2973
4558.80 2915
4559.44 3029
4560.07 3085
4560.71 3128
4561.35 2970
4561.99 2989
4562.62 2941
4563.26 2969
4563.90 2939
4564.54 2974
4565.18 3034
4565.81 3108
4566.45 3277
4567.09 3220
4567.73 3146
4568.36 3223
4569.00 3315
4569.64 3274
4570.28 3248
4570.92 3177
4571.55 3099
4572.19 3049
4572.83 3018
4573.47 2949
4574.11 2973
4574.75 2884
4575.38 2833
4576.02 2923
4576.66 2901
4577.30 2921
4577.94 2939
4578.58 3003
4579.22 2843
4579.85 2942
4580.49 2988
4581.13 2955
4581.77 3031
4582.41 2984
4583.05 2971
4583.69 2917
4584.33 2880
4584.97 2952
4585.61 2908
4586.24 2890
4586.88 2857
4587.52 2956
4588.16 3035
4588.80 3182
4589.44 3164
4590.08 3261
4590.72 3354
4591.36 3537
4592.00 3554
4592.64 3506
4593.28 3311
4593.92 3205
4594.56 3076
4595.20 3016
4595.84 3005
4596.48 2878
4597.12 2946
4597.76 2962
4598.40 2887
4599.04 3018
4599.68 3202
4600.32 3124
4600.96 3118
4601.60 3174
4602.24 3340
4602.88 3343
4603.52 3320
4604.16 3308
4604.80 3410
4605.44 3392
4606.08 3430
4606.72 3465
4607.36 3419
4608.00 3278
4608.64 3328
4609.28 3428
4609.93 3260
4610.57 3146
4611.21 3102
4611.85 3062
4612.49 2916
4613.13 2950
4613.77 2954
4614.41 2833
4615.05 2768
4615.69 2801
4616.34 2785
4616.98 2708
4617.62 2680
4618.26 2631
4618.90 2678
4619.54 2882
4620.18 2702
4620.83 2736
4621.47 2797
4622.11 2708
4622.75 2810
4623.39 2764
4624.03 2748
4624.68 2719
4625.32 2704
4625.96 2720
4626.60 2666
4627.24 2673
4627.89 2615
4628.53 2813
4629.17 2738
4629.81 2804
4630.45 2848
4631.10 2921
4631.74 2986
4632.38 2992
4633.02 3034
4633.67 3009
4634.31 3146
4634.95 3222
4635.59 3196
4636.24 3225
4636.88 3301
4637.52 3200
4638.17 3160
4638.81 3160
4639.45 3070
4640.09 3049
4640.74 3019
4641.38 2994
4642.02 3008
4642.67 3133
4643.31 3074
4643.95 2960
4644.60 2948
4645.24 2941
4645.88 2946
4646.53 2930
4647.17 2844
4647.81 3035
4648.46 3058
4649.10 3098
4649.74 3150
4650.39 3313
4651.03 3440
4651.67 3495
4652.32 3535
4652.96 3484
4653.61 3420
4654.25 3412
4654.89 3227
4655.54 3122
4656.18 3101
4656.83 3048
4657.47 3028
4658.11 3084
4658.76 3068
4659.40 3003
4660.05 3061
4660.69 3047
4661.33 3038
4661.98 3006
4662.62 2858
4663.27 2871
4663.91 2956
4664.56 2972
4665.20 2819
4665.85 2813
4666.49 2709
4667.14 2706
4667.78 2762
4668.43 2632
4669.07 2721
4669.72 2747
4670.36 2687
4671.01 2616
4671.65 2624
4672.30 2723
4672.94 2759
4673.59 2814
4674.23 2747
4674.88 2774
4675.52 2854
4676.17 2827
4676.81 2820
4677.46 2816
4678.10 2821
4678.75 2755
4679.40 2807
4680.04 2764
4680.69 2756
4681.33 2821
4681.98 2853
4682.62 2906
4683.27 2798
4683.92 2849
4684.56 2844
4685.21 2845
4685.85 2876
4686.50 2845
4687.15 2801
4687.79 2826
4688.44 2826
4689.09 2822
4689.73 2819
4690.38 2720
4691.02 2764
4691.67 2720
4692.32 2646
4692.96 2760
4693.61 2790
4694.26 2773
4694.90 2934
4695.55 3002
4696.20 2892
4696.84 2839
4697.49 2885
4698.14 3124
4698.78 3094
4699.43 3149
4700.08 3109
4700.73 2971
4701.37 2888
4702.02 2830
4702.67 2779
4703.31 2819
4703.96 2760
4704.61 2840
4705.26 2868
4705.90 2801
4706.55 2964
4707.20 2788
4707.85 2829
4708.49 2912
4709.14 2972
4709.79 2909
4710.44 2887
4711.09 2895
4711.73 2858
4712.38 2854
4713.03 2787
4713.68 2801
4714.33 2854
4714.97 2860
4715.62 3007
4716.27 2838
4716.92 2778
4717.57 2878
4718.21 2982
4718.86 2893
4719.51 3080
4720.16 3136
4720.81 3110
4721.46 3138
4722.11 3187
4722.75 3191
4723.40 3027
4724.05 3154
4724.70 3080
4725.35 3114
4726.00 3046
4726.65 3027
4727.30 2972
4727.94 2942
4728.59 2973
4729.24 2978
4729.89 2825
4730.54 2822
4731.19 2774
4731.84 2725
4732.49 2715
4733.14 2613
4733.79 2666
4734.44 2682
4735.09 2775
4735.74 2795
4736.38 2798
4737.03 2763
4737.68 2859
4738.33 2800
4738.98 2763
4739.63 2790
4740.28 2903
4740.93 2788
4741.58 2682
4742.23 2661
4742.88 2872
4743.53 2901
4744.18 2883
4744.83 2913
4745.48 2970
4746.13 3047
4746.78 3013
4747.43 3098
4748.08 3175
4748.73 3111
4749.39 3225
4750.04 3279
4750.69 3282
4751.34 3355
4751.99 3335
4752.64 3347
4753.29 3397
4753.94 3256
4754.59 3052
4755.24 3021
4755.89 2897
4756.54 2947
4757.19 2931
4757.84 2956
4758.50 2931
4759.15 2876
4759.80 2865
4760.45 2919
4761.10 2904
4761.75 2952
4762.40 3002
4763.05 3131
4763.71 3200
4764.36 3237
4765.01 3351
4765.66 3477
4766.31 3634
4766.96 3633
4767.62 3605
4768.27 3435
4768.92 3363
4769.57 3320
4770.22 3264
4770.87 3012
4771.53 2960
4772.18 2984
4772.83 3058
4773.48 2969
4774.13 2910
4774.79 2930
4775.44 2928
4776.09 2815
4776.74 2911
4777.40 2951
4778.05 3029
4778.70 3034
4779.35 3270
4780.01 3221
4780.66 3220
4781.31 3259
4781.96 3036
4782.62 3045
4783.27 2954
4783.92 2889
4784.57 2864
4785.23 2943
4785.88 2890
4786.53 2954
4787.19 2971
4787.84 2927
4788.49 2874
4789.15 3021
4789.80 3006
4790.45 3058
4791.11 3052
4791.76 2933
4792.41 3076
4793.07 2988
4793.72 2935
4794.37 2872
4795.03 2878
4795.68 2750
4796.33 2860
4796.99 2868
4797.64 2848
4798.29 2906
4798.95 2833
4799.60 2742
4800.26 2785
4800.91 2875
4801.56 2888
4802.22 2807
4802.87 2808
4803.53 2871
4804.18 2940
4804.83 2937
4805.49 2933
4806.14 2832
4806.80 2761
4807.45 2780
4808.11 2743
4808.76 2733
4809.42 2769
4810.07 2893
4810.72 2930
4811.38 2964
4812.03 2939
4812.69 2841
4813.34 2863
4814.00 2976
4814.65 2988
4815.31 2971
4815.96 2972
4816.62 3059
4817.27 3146
4817.93 3180
4818.58 3147
4819.24 3259
4819.89 3296
4820.55 3315
4821.20 3442
4821.86 3340
4822.52 3440
4823.17 3651
4823.83 3685
4824.48 3764
4825.14 3918
4825.79 3824
4826.45 3890
4827.10 3805
4827.76 3731
4828.42 3720
4829.07 3572
4829.73 3559
4830.38 3568
4831.04 3628
4831.70 3590
4832.35 3661
4833.01 3946
4833.66 4116
4834.32 4331
4834.98 4618
4835.63 4828
4836.29 4990
4836.95 5202
4837.60 5226
4838.26 5102
4838.92 5018
4839.57 5041
4840.23 4662
4840.89 4436
4841.54 4403
4842.20 4232
4842.86 3945
4843.51 3913
4844.17 3913
4844.83 3905
4845.48 3888
4846.14 3751
4846.80 3792
4847.45 3869
4848.11 3952
4848.77 3909
4849.43 3970
4850.08 4034
4850.74 4030
4851.40 4009
4852.06 4056
4852.71 3936
4853.37 3833
4854.03 3905
4854.69 3976
4855.34 4080
4856.00 4040
4856.66 4212
4857.32 4262
4857.97 4414
4858.63 4444
4859.29 4390
4859.95 4413
4860.61 4312
4861.26 4290
4861.92 4250
4862.58 4158
4863.24 4207
4863.90 4180
4864.55 4168
4865.21 4259
4865.87 4223
4866.53 4242
4867.19 4169
4867.85 4033
4868.51 4058
4869.16 4093
4869.82 3905
4870.48 3950
4871.14 3919
4871.80 3838
4872.46 3826
4873.12 3822
4873.78 3924
4874.43 3730
4875.09 3762
4875.75 3612
4876.41 3761
4877.07 3852
4877.73 3918
4878.39 3841
4879.05 3931
4879.71 4037
4880.37 3755
4881.03 3577
4881.69 3599
4882.34 3529
4883.00 3457
4883.66 3506
4884.32 3416
4884.98 3470
4885.64 3466
4886.30 3551
4886.96 3598
4887.62 3662
4888.28 3753
4888.94 3873
4889.60 3881
4890.26 3984
4890.92 4050
4891.58 4043
4892.24 3832
4892.90 3882
4893.56 3709
4894.22 3587
4894.88 3489
4895.54 3443
4896.20 3457
4896.86 3474
4897.52 3518
4898.19 3599
4898.85 3660
4899.51 3676
4900.17 3642
4900.83 3600
4901.49 3577
4902.15 3617
4902.81 3550
4903.47 3290
4904.13 3243
4904.79 3162
4905.45 3126
4906.12 3172
4906.78 3163
4907.44 3200
4908.10 3091
4908.76 3090
4909.42 3095
4910.08 3026
4910.74 3017
4911.41 3048
4912.07 3102
4912.73 2979
4913.39 3052
4914.05 2941
4914.71 2802
4915.38 2864
4916.04 2834
4916.70 2867
4917.36 2824
4918.02 2894
4918.68 2817
4919.35 2682
4920.01 2714
4920.67 2805
4921.33 2768
4921.99 2743
4922.66 2756
4923.32 2798
4923.98 2780
4924.64 2871
4925.31 2771
4925.97 2791
4926.63 2820
4927.29 2817
4927.96 2816
4928.62 2882
4929.28 2940
4929.94 2940
4930.61 2955
4931.27 2937
4931.93 2914
4932.59 2852
4933.26 2825
4933.92 2819
4934.58 2745
4935.25 2777
4935.91 2863
4936.57 2802
4937.24 2785
4937.90 2774
4938.56 2827
4939.23 2855
4939.89 2803
4940.55 2780
4941.22 2895
4941.88 2826
4942.54 2760
4943.21 2771
4943.87 2793
4944.53 2841
4945.20 2758
4945.86 2760
4946.52 2728
4947.19 2683
4947.85 2708
4948.52 2708
4949.18 2649
4949.84 2605
4950.51 2630
4951.17 2695
4951.84 2605
4952.50 2677
4953.17 2661
4953.83 2659
4954.49 2633
4955.16 2659
4955.82 2615
4956.49 2586
4957.15 2621
4957.82 2645
4958.48 2584
4959.15 2614
4959.81 2666
4960.47 2718
4961.14 2770
4961.80 2743
4962.47 2776
4963.13 2814
4963.80 2877
4964.46 2891
4965.13 2898
4965.79 2881
4966.46 2880
4967.12 2871
4967.79 2856
4968.45 2732
4969.12 2695
4969.79 2745
4970.45 2763
4971.12 2773
4971.78 2751
4972.45 2752
4973.11 2785
4973.78 2792
4974.44 2799
4975.11 2799
4975.78 2705
4976.44 2735
4977.11 2743
4977.77 2806
4978.44 2831
4979.11 2798
4979.77 2750
4980.44 2687
4981.10 2654
4981.77 2662
4982.44 2837
4983.10 2826
4983.77 2987
4984.43 2977
4985.10 3043
4985.77 3054
4986.43 3015
4987.10 2967
4987.77 3012
4988.43 2932
4989.10 2750
4989.77 2713
4990.43 2766
4991.10 2750
4991.77 2603
4992.43 2696
4993.10 2658
4993.77 2649
4994.43 2674
4995.10 2702
4995.77 2680
4996.44 2678
4997.10 2668
4997.77 2764
4998.44 2712
4999.10 2589
4999.77 2667
5000.44 2704
5001.11 2694
5001.77 2681
5002.44 2772
5003.11 2822
5003.78 2922
5004.44 2830
5005.11 2818
5005.78 2775
5006.45 2918
5007.12 3065
5007.78 3073
5008.45 2974
5009.12 2997
5009.79 3004
5010.46 2954
5011.12 2883
5011.79 2948
5012.46 2941
5013.13 2969
5013.80 3031
5014.47 2841
5015.13 2961
5015.80 3029
5016.47 3145
5017.14 3188
5017.81 3495
5018.48 3632
5019.14 3994
5019.81 4347
5020.48 4909
5021.15 5381
5021.82 5837
5022.49 6001
5023.16 6018
5023.83 5908
5024.50 5575
5025.16 5205
5025.83 4657
5026.50 4258
5027.17 4060
5027.84 3696
5028.51 3465
5029.18 3281
5029.85 3079
5030.52 2956
5031.19 2845
5031.86 2831
5032.53 2787
5033.20 2748
5033.87 2688
5034.54 2717
5035.21 2642
5035.88 2623
5036.54 2792
5037.21 2629
5037.88 2622
5038.55 2623
5039.22 2688
5039.89 2650
5040.56 2544
5041.23 2530
5041.90 2626
5042.58 2640
5043.25 2586
5043.92 2546
5044.59 2616
5045.26 2682
5045.93 2705
5046.60 2752
5047.27 2827
5047.94 2744
5048.61 2758
5049.28 2747
5049.95 2765
5050.62 2711
5051.29 2792
5051.96 2741
5052.63 2604
5053.30 2626
5053.98 2623
5054.65 2669
5055.32 2600
5055.99 2588
5056.66 2714
5057.33 2769
5058.00 2770
5058.67 2720
5059.34 2864
5060.02 2913
5060.69 2906
5061.36 2870
5062.03 2820
5062.70 2797
5063.37 2795
5064.04 2764
5064.72 2637
5065.39 2665
5066.06 2707
5066.73 2684
5067.40 2697
5068.08 2706
5068.75 2596
5069.42 2618
5070.09 2679
5070.76 2663
5071.44 2587
5072.11 2621
5072.78 2591
5073.45 2549
5074.12 2606
5074.80 2599
5075.47 2580
5076.14 2608
5076.81 2558
5077.49 2663
5078.16 2866
5078.83 2884
5079.50 2954
5080.18 2913
5080.85 2854
5081.52 2794
5082.20 2712
5082.87 2687
5083.54 2673
5084.21 2712
5084.89 2725
5085.56 2703
5086.23 2645
5086.91 2773
5087.58 2805
5088.25 2915
5088.93 2879
5089.60 3019
5090.27 3059
5090.95 3055
5091.62 3036
5092.29 3024
5092.97 2867
5093.64 2947
5094.31 2941
5094.99 2794
5095.66 2781
5096.34 2769
5097.01 2770
5097.68 2693
5098.36 2699
5099.03 2690
5099.70 2675
5100.38 2658
5101.05 2705
5101.73 2717
5102.40 2771
5103.08 2772
5103.75 2856
5104.42 2866
5105.10 2849
5105.77 2826
5106.45 2779
5107.12 2764
5107.80 2668
5108.47 2508
5109.15 2508
5109.82 2688
5110.49 2683
5111.17 2652
5111.84 2631
5112.52 2629
5113.19 2463
5113.87 2491
5114.54 2503
5115.22 2545
5115.89 2660
5116.57 2733
5117.24 2713
5117.92 2810
5118.59 2945
5119.27 3092
5119.94 2964
5120.62 2973
5121.30 2907
5121.97 2826
5122.65 2783
5123.32 2840
5124.00 2696
5124.67 2632
5125.35 2656
5126.02 2643
5126.70 2692
5127.38 2722
5128.05 2600
5128.73 2616
5129.40 2670
5130.08 2631
5130.76 2640
5131.43 2645
5132.11 2694
5132.78 2745
5133.46 2672
5134.14 2638
5134.81 2584
5135.49 2641
5136.17 2638
5136.84 2653
5137.52 2621
5138.20 2580
5138.87 2609
5139.55 2639
5140.22 2639
5140.90 2514
5141.58 2508
5142.26 2479
5142.93 2465
5143.61 2420
5144.29 2433
5144.96 2381
5145.64 2425
5146.32 2451
5146.99 2364
5147.67 2391
5148.35 2446
5149.03 2460
5149.70 2440
5150.38 2356
5151.06 2370
5151.73 2477
5152.41 2446
5153.09 2373
5153.77 2435
5154.44 2469
5155.12 2372
5155.80 2367
5156.48 2366
5157.16 2487
5157.83 2383
5158.51 2386
5159.19 2420
5159.87 2405
5160.55 2477
5161.22 2476
5161.90 2386
5162.58 2441
5163.26 2354
5163.94 2538
5164.61 2569
5165.29 2606
5165.97 2610
5166.65 2484
5167.33 2617
5168.01 2556
5168.68 2568
5169.36 2522
5170.04 2533
5170.72 2487
5171.40 2528
5172.08 2482
5172.76 2459
5173.44 2361
5174.11 2421
5174.79 2473
5175.47 2499
5176.15 2526
5176.83 2557
5177.51 2614
5178.19 2690
5178.87 2718
5179.55 2715
5180.23 2703
5180.91 2696
5181.58 2586
5182.26 2434
5182.94 2385
5183.62 2520
5184.30 2540
5184.98 2385
5185.66 2359
5186.34 2332
5187.02 2357
5187.70 2339
5188.38 2319
5189.06 2262
5189.74 2310
5190.42 2288
5191.10 2318
5191.78 2342
5192.46 2318
5193.14 2341
5193.82 2313
5194.50 2320
5195.18 2329
5195.86 2260
5196.54 2334
5197.22 2370
5197.90 2359
5198.58 2441
5199.26 2428
5199.94 2469
5200.63 2457
5201.31 2386
5201.99 2335
5202.67 2409
5203.35 2444
5204.03 2473
5204.71 2431
5205.39 2409
5206.07 2442
5206.75 2475
5207.43 2540
5208.11 2551
5208.80 2575
5209.48 2568
5210.16 2565
5210.84 2587
5211.52 2664
5212.20 2553
5212.88 2588
5213.57 2562
5214.25 2495
5214.93 2502
5215.61 2480
5216.29 2560
5216.97 2495
5217.66 2515
5218.34 2560
5219.02 2555
5219.70 2571
5220.38 2557
5221.06 2494
5221.75 2520
5222.43 2522
5223.11 2549
5223.79 2537
5224.47 2414
5225.16 2376
5225.84 2421
5226.52 2524
5227.20 2552
5227.89 2495
5228.57 2400
5229.25 2375
5229.93 2379
5230.62 2406
5231.30 2455
5231.98 2450
5232.66 2418
5233.35 2463
5234.03 2493
5234.71 2472
5235.40 2444
5236.08 2436
5236.76 2557
5237.44 2604
5238.13 2556
5238.81 2536
5239.49 2648
5240.18 2549
5240.86 2512
5241.54 2462
5242.23 2407
5242.91 2452
5243.59 2360
5244.28 2349
5244.96 2438
5245.64 2388
5246.33 2454
5247.01 2463
5247.70 2439
5248.38 2455
5249.06 2415
5249.75 2514
5250.43 2497
5251.11 2566
5251.80 2580
5252.48 2513
5253.17 2456
5253.85 2455
5254.53 2395
5255.22 2432
5255.90 2388
5256.59 2367
5257.27 2403
5257.96 2402
5258.64 2379
5259.32 2424
5260.01 2519
5260.69 2474
5261.38 2580
5262.06 2590
5262.75 2672
5263.43 2626
5264.12 2728
5264.80 2648
5265.49 2627
5266.17 2605
5266.86 2594
5267.54 2477
5268.23 2516
5268.91 2519
5269.60 2503
5270.28 2515
5270.97 2467
5271.65 2545
5272.34 2421
5273.02 2471
5273.71 2349
5274.39 2389
5275.08 2506
5275.76 2455
5276.45 2449
5277.14 2513
5277.82 2554
5278.51 2571
5279.19 2718
5279.88 2836
5280.56 2922
5281.25 2907
5281.94 2932
5282.62 2856
5283.31 2828
5283.99 2826
5284.68 2704
5285.37 2554
5286.05 2647
5286.74 2546
5287.43 2487
5288.11 2486
5288.80 2482
5289.48 2542
5290.17 2490
5290.86 2561
5291.54 2531
5292.23 2586
5292.92 2523
5293.60 2561
5294.29 2571
5294.98 2612
5295.66 2673
5296.35 2676
5297.04 2638
5297.72 2602
5298.41 2754
5299.10 2644
5299.79 2661
5300.47 2626
5301.16 2619
5301.85 2681
5302.53 2694
5303.22 2681
5303.91 2667
5304.60 2659
5305.28 2557
5305.97 2564
5306.66 2455
5307.35 2559
5308.03 2612
5308.72 2675
5309.41 2625
5310.10 2610
5310.78 2546
5311.47 2631
5312.16 2687
5312.85 2767
5313.54 2532
5314.22 2619
5314.91 2614
5315.60 2630
5316.29 2632
5316.98 2585
5317.66 2676
5318.35 2728
5319.04 2838
5319.73 2848
5320.42 2839
5321.11 2918
5321.80 2939
5322.48 2966
5323.17 2801
5323.86 2697
5324.55 2725
5325.24 2715
5325.93 2696
5326.62 2628
5327.30 2668
5327.99 2636
5328.68 2676
5329.37 2677
5330.06 2738
5330.75 2770
5331.44 2727
5332.13 2716
5332.82 2762
5333.51 2800
5334.20 2833
5334.88 2924
5335.57 2917
5336.26 2902
5336.95 2807
5337.64 2794
5338.33 2849
5339.02 3034
5339.71 3041
5340.40 3131
5341.09 3278
5341.78 3365
5342.47 3339
5343.16 3376
5343.85 3355
5344.54 3393
5345.23 3403
5345.92 3439
5346.61 3462
5347.30 3758
5347.99 4020
5348.68 4287
5349.37 4748
5350.06 4893
5350.75 4995
5351.44 4979
5352.13 4873
5352.82 4711
5353.51 4369
5354.20 4160
5354.90 3801
5355.59 3467
5356.28 3272
5356.97 3049
5357.66 2940
5358.35 2742
5359.04 2628
5359.73 2722
5360.42 2744
5361.11 2682
5361.80 2642
5362.49 2581
5363.19 2537
5363.88 2530
5364.57 2488
5365.26 2488
5365.95 2569
5366.64 2426
5367.33 2411
5368.03 2366
5368.72 2434
5369.41 2512
5370.10 2572
5370.79 2454
5371.48 2513
5372.18 2566
5372.87 2513
5373.56 2515
5374.25 2543
5374.94 2559
5375.63 2612
5376.33 2629
5377.02 2589
5377.71 2642
5378.40 2735
5379.10 2659
5379.79 2654
5380.48 2650
5381.17 2604
5381.86 2662
5382.56 2629
5383.25 2594
5383.94 2547
5384.63 2581
5385.33 2541
5386.02 2624
5386.71 2623
5387.40 2605
5388.10 2720
5388.79 2788
5389.48 2839
5390.18 2866
5390.87 2879
5391.56 2860
5392.26 2867
5392.95 2701
5393.64 2662
5394.33 2584
5395.03 2647
5395.72 2547
5396.41 2480
5397.11 2448
5397.80 2412
5398.49 2471
5399.19 2485
5399.88 2485
5400.58 2478
5401.27 2353
5401.96 2350
5402.66 2494
5403.35 2546
5404.04 2554
5404.74 2438
5405.43 2400
5406.13 2512
5406.82 2521
5407.51 2527
5408.21 2524
5408.90 2510
5409.60 2468
5410.29 2435
5410.98 2391
5411.68 2417
5412.37 2401
5413.07 2400
5413.76 2371
5414.46 2394
5415.15 2408
5415.84 2518
5416.54 2492
5417.23 2431
5417.93 2452
5418.62 2563
5419.32 2587
5420.01 2554
5420.71 2579
5421.40 2582
5422.10 2531
5422.79 2452
5423.49 2549
5424.18 2489
5424.88 2543
5425.57 2514
5426.27 2487
5426.96 2400
5427.66 2475
5428.35 2514
5429.05 2504
5429.74 2435
5430.44 2406
5431.14 2473
5431.83 2565
5432.53 2570
5433.22 2519
5433.92 2490
5434.61 2619
5435.31 2665
5436.01 2744
5436.70 2776
5437.40 2812
5438.09 2763
5438.79 2693
5439.49 2671
5440.18 2575
5440.88 2582
5441.57 2616
5442.27 2698
5442.97 2705
5443.66 2769
5444.36 2899
5445.06 2983
5445.75 3006
5446.45 3115
5447.15 3144
5447.84 3259
5448.54 3188
5449.24 3155
5449.93 3134
5450.63 3020
5451.33 2945
5452.02 2912
5452.72 2855
5453.42 2857
5454.11 2745
5454.81 2757
5455.51 2667
5456.20 2729
5456.90 2680
5457.60 2749
5458.30 2777
5458.99 2830
5459.69 2914
5460.39 2831
5461.09 2906
5461.78 2895
5462.48 2933
5463.18 2858
5463.88 2870
5464.57 2853
5465.27 2849
5465.97 2795
5466.67 2945
5467.36 2911
5468.06 2889
5468.76 2930
5469.46 3004
5470.16 2970
5470.85 2981
5471.55 3027
5472.25 3138
5472.95 3171
5473.65 3194
5474.35 3245
5475.04 3176
5475.74 3098
5476.44 3260
5477.14 3380
5477.84 3583
5478.54 3706
5479.23 3851
5479.93 4041
5480.63 4275
5481.33 4153
5482.03 4013
5482.73 4003
5483.43 3924
5484.13 3595
5484.83 3567
5485.52 3584
5486.22 3519
5486.92 3419
5487.62 3441
5488.32 3460
5489.02 3511
5489.72 3460
5490.42 3464
5491.12 3551
5491.82 3638
5492.52 3499
5493.22 3672
5493.92 3753
5494.62 3857
5495.31 3767
5496.01 3769
5496.71 3923
5497.41 4073
5498.11 4302
5498.81 4754
5499.51 5226
5500.21 5718
5500.91 5923
5501.61 6026
5502.31 6070
5503.01 5671
5503.71 5080
5504.41 4702
5505.11 4191
5505.81 3985
5506.51 3872
5507.22 3823
5507.92 3643
5508.62 3699
5509.32 3490
5510.02 3557
5510.72 3531
5511.42 3450
5512.12 3428
5512.82 3353
5513.52 3266
5514.22 3385
5514.92 3302
5515.62 3262
5516.32 3224
5517.03 3185
5517.73 3227
5518.43 3228
5519.13 3135
5519.83 3076
5520.53 3098
5521.23 3237
5521.93 3188
5522.63 3129
5523.34 2976
5524.04 2918
5524.74 2895
5525.44 2948
5526.14 2869
5526.84 2877
5527.55 2711
5528.25 2758
5528.95 2674
5529.65 2748
5530.35 2763
5531.05 2704
5531.76 2755
5532.46 2664
5533.16 2721
5533.86 2744
5534.56 2734
5535.27 2771
5535.97 2735
5536.67 2724
5537.37 2808
5538.08 2746
5538.78 2761
5539.48 2764
5540.18 2633
5540.89 2553
5541.59 2527
5542.29 2502
5542.99 2588
5543.70 2594
5544.40 2595
5545.10 2748
5545.80 2736
5546.51 2761
5547.21 2808
5547.91 2675
5548.62 2627
5549.32 2719
5550.02 2629
5550.73 2608
5551.43 2549
5552.13 2497
5552.84 2455
5553.54 2425
5554.24 2480
5554.95 2490
5555.65 2430
5556.35 2444
5557.06 2467
5557.76 2416
5558.46 2424
5559.17 2530
5559.87 2527
5560.57 2477
5561.28 2480
5561.98 2482
5562.69 2546
5563.39 2557
5564.09 2533
5564.80 2568
5565.50 2554
5566.21 2638
5566.91 2655
5567.61 2530
5568.32 2505
5569.02 2515
5569.73 2444
5570.43 2476
5571.14 2543
5571.84 2536
5572.54 2483
5573.25 2500
5573.95 2567
5574.66 2551
5575.36 2560
5576.07 2568
5576.77 2642
5577.48 2543
5578.18 2550
5578.89 2544
5579.59 2543
5580.30 2504
5581.00 2508
5581.71 2543
5582.41 2436
5583.12 2455
5583.82 2512
5584.53 2488
5585.23 2362
5585.94 2402
5586.64 2558
5587.35 2484
5588.06 2393
5588.76 2383
5589.47 2314
5590.17 2320
5590.88 2352
5591.58 2375
5592.29 2379
5592.99 2412
5593.70 2406
5594.41 2297
5595.11 2329
5595.82 2266
5596.52 2223
5597.23 2289
5597.94 2365
5598.64 2361
5599.35 2268
5600.06 2319
5600.76 2228
5601.47 2292
5602.17 2236
5602.88 2302
5603.59 2338
5604.29 2303
5605.00 2259
5605.71 2207
5606.41 2180
5607.12 2272
5607.83 2257
5608.53 2269
5609.24 2207
5609.95 2192
5610.65 2219
5611.36 2195
5612.07 2237
5612.78 2312
5613.48 2292
5614.19 2227
5614.90 2243
5615.60 2285
5616.31 2231
5617.02 2191
5617.73 2212
5618.43 2171
5619.14 2268
5619.85 2178
5620.56 2264
5621.26 2209
5621.97 2224
5622.68 2265
5623.39 2318
5624.09 2264
5624.80 2218
5625.51 2269
5626.22 2378
5626.93 2299
5627.63 2251
5628.34 2241
5629.05 2201
5629.76 2304
5630.47 2350
5631.17 2224
5631.88 2306
5632.59 2301
5633.30 2382
5634.01 2335
5634.72 2303
5635.42 2338
5636.13 2441
5636.84 2418
5637.55 2472
5638.26 2466
5638.97 2554
5639.68 2562
5640.39 2497
5641.09 2519
5641.80 2532
5642.51 2550
5643.22 2462
5643.93 2468
5644.64 2409
5645.35 2392
5646.06 2436
5646.77 2421
5647.48 2401
5648.19 2372
5648.89 2348
5649.60 2403
5650.31 2382
5651.02 2322
5651.73 2259
5652.44 2250
5653.15 2318
5653.86 2311
5654.57 2292
5655.28 2452
5655.99 2467
5656.70 2480
5657.41 2594
5658.12 2602
5658.83 2583
5659.54 2608
5660.25 2571
5660.96 2612
5661.67 2522
5662.38 2366
5663.09 2466
5663.80 2428
5664.51 2368
5665.22 2376
5665.93 2386
5666.64 2446
5667.35 2425
5668.06 2433
5668.77 2457
5669.48 2454
5670.19 2505
5670.91 2517
5671.62 2515
5672.33 2546
5673.04 2516
5673.75 2440
5674.46 2453
5675.17 2444
5675.88 2442
5676.59 2319
5677.30 2258
5678.01 2387
5678.73 2420
5679.44 2413
5680.15 2523
5680.86 2435
5681.57 2489
5682.28 2595
5682.99 2611
5683.71 2659
5684.42 2643
5685.13 2590
5685.84 2564
5686.55 2563
5687.26 2499
5687.98 2501
5688.69 2479
5689.40 2408
5690.11 2404
5690.82 2371
5691.54 2323
5692.25 2346
5692.96 2331
5693.67 2284
5694.38 2202
5695.10 2261
5695.81 2272
5696.52 2224
5697.23 2253
5697.95 2252
5698.66 2285
5699.37 2214
5700.08 2229
5700.80 2275
5701.51 2220
5702.22 2317
5702.93 2315
5703.65 2296
5704.36 2255
5705.07 2222
5705.78 2290
5706.50 2270
5707.21 2290
5707.92 2255
5708.64 2289
5709.35 2306
5710.06 2207
5710.78 2254
5711.49 2303
5712.20 2300
5712.92 2299
5713.63 2239
5714.34 2269
5715.06 2294
5715.77 2239
5716.48 2254
5717.20 2171
5717.91 2297
5718.62 2282
5719.34 2182
5720.05 2270
5720.77 2314
5721.48 2325
5722.19 2401
5722.91 2402
5723.62 2490
5724.33 2511
5725.05 2589
5725.76 2744
5726.48 2907
5727.19 3032
5727.91 3082
5728.62 3177
5729.33 3182
5730.05 3080
5730.76 2982
5731.48 2888
5732.19 2742
5732.91 2613
5733.62 2604
5734.34 2596
5735.05 2661
5735.77 2578
5736.48 2530
5737.20 2442
5737.91 2477
5738.63 2412
5739.34 2356
5740.06 2342
5740.77 2408
5741.49 2378
5742.20 2385
5742.92 2329
5743.63 2495
5744.35 2411
5745.06 2297
5745.78 2432
5746.49 2405
5747.21 2431
5747.92 2440
5748.64 2447
5749.35 2415
5750.07 2475
5750.79 2543
5751.50 2762
5752.22 2848
5752.93 3021
5753.65 3146
5754.36 3179
5755.08 3157
5755.80 3126
5756.51 3048
5757.23 2980
5757.95 2895
5758.66 2846
5759.38 2667
5760.09 2724
5760.81 2711
5761.53 2593
5762.24 2576
5762.96 2634
5763.68 2579
5764.39 2671
5765.11 2687
5765.83 2643
5766.54 2615
5767.26 2649
5767.98 2676
5768.69 2731
5769.41 2714
5770.13 2675
5770.84 2710
5771.56 2782
5772.28 2729
5772.99 2723
5773.71 2754
5774.43 2756
5775.15 2718
5775.86 2684
5776.58 2821
5777.30 2867
5778.01 2859
5778.73 2850
5779.45 2960
5780.17 2910
5780.88 2894
5781.60 2996
5782.32 2970
5783.04 2946
5783.76 3014
5784.47 3092
5785.19 3033
5785.91 3044
5786.63 3015
5787.34 3153
5788.06 3165
5788.78 3236
5789.50 3397
5790.22 3372
5790.94 3481
5791.65 3561
5792.37 3561
5793.09 3633
5793.81 3767
5794.53 3857
5795.25 3913
5795.96 4083
5796.68 4215
5797.40 4662
5798.12 5300
5798.84 6394
5799.56 7503
5800.28 8354
5800.99 8985
5801.71 9073
5802.43 8686
5803.15 7704
5803.87 6758
5804.59 5819
5805.31 5135
5806.03 4712
5806.75 4373
5807.47 4205
5808.18 4268
5808.90 4040
5809.62 4014
5810.34 3990
5811.06 3991
5811.78 3827
5812.50 3834
5813.22 3884
5813.94 3912
5814.66 3921
5815.38 4017
5816.10 3963
5816.82 4048
5817.54 4018
5818.26 3811
5818.98 3712
5819.70 3818
5820.42 3703
5821.14 3607
5821.86 3637
5822.58 3442
5823.30 3430
5824.02 3320
5824.74 3191
5825.46 3197
5826.18 3146
5826.90 3183
5827.62 3157
5828.34 3137
5829.06 3078
5829.78 3026
5830.50 3086
5831.22 3107
5831.95 3133
5832.67 2982
5833.39 2985
5834.11 2969
5834.83 2969
5835.55 2966
5836.27 2922
5836.99 2993
5837.71 3022
5838.43 3065
5839.15 3083
5839.88 3017
5840.60 3032
5841.32 2885
5842.04 2920
5842.76 2942
5843.48 2901
5844.20 2947
5844.93 2900
5845.65 2864
5846.37 2746
5847.09 2813
5847.81 2779
5848.53 2816
5849.26 2817
5849.98 2815
5850.70 2786
5851.42 2798
5852.14 2830
5852.87 2835
5853.59 2732
5854.31 2745
5855.03 2871
5855.75 2809
5856.48 2777
5857.20 2720
5857.92 2733
5858.64 2708
5859.37 2797
5860.09 2672
5860.81 2657
5861.53 2650
5862.26 2628
5862.98 2644
5863.70 2757
5864.42 2740
5865.15 2725
5865.87 2730
5866.59 2716
5867.31 2718
5868.04 2769
5868.76 2811
5869.48 2730
5870.21 2734
5870.93 2766
5871.65 2775
5872.38 2732
5873.10 2777
5873.82 2759
5874.55 2753
5875.27 2791
5875.99 2824
5876.72 2830
5877.44 2925
5878.16 2832
5878.89 2900
5879.61 2971
5880.33 3019
5881.06 3010
5881.78 2959
5882.51 3015
5883.23 3078
5883.95 3138
5884.68 3170
5885.40 3065
5886.13 2997
5886.85 2983
5887.57 2897
5888.30 2815
5889.02 2797
5889.75 2721
5890.47 2683
5891.20 2750
5891.92 2721
5892.64 2687
5893.37 2707
5894.09 2704
5894.82 2691
5895.54 2680
5896.27 2647
5896.99 2676
5897.72 2612
5898.44 2650
5899.17 2748
5899.89 2694
5900.62 2745
5901.34 2736
5902.07 2782
5902.79 2768
5903.52 2721
5904.24 2784
5904.97 2769
5905.69 2707
5906.42 2669
5907.14 2725
5907.87 2719
5908.59 2748
5909.32 2740
5910.04 2883
5910.77 2808
5911.50 2845
5912.22 2878
5912.95 2761
5913.67 2805
5914.40 2766
5915.12 2849
5915.85 2938
5916.58 2825
5917.30 2838
5918.03 2873
5918.75 2931
5919.48 2941
5920.21 2903
5920.93 2945
5921.66 2888
5922.39 2972
5923.11 3115
5923.84 3074
5924.56 3007
5925.29 3033
5926.02 3097
5926.74 3078
5927.47 3171
5928.20 3121
5928.92 3114
5929.65 3153
5930.38 3231
5931.10 3183
5931.83 3201
5932.56 3278
5933.28 3239
5934.01 3222
5934.74 3280
5935.47 3483
5936.19 3544
5936.92 3549
5937.65 3536
5938.37 3698
5939.10 3746
5939.83 3785
5940.56 3781
5941.28 3812
5942.01 3896
5942.74 3842
5943.47 3889
5944.19 3906
5944.92 3976
5945.65 3913
5946.38 3931
5947.11 3915
5947.83 3984
5948.56 4061
5949.29 4219
5950.02 4335
5950.74 4471
5951.47 4581
5952.20 4748
5952.93 4834
5953.66 4902
5954.39 4895
5955.11 4756
5955.84 4586
5956.57 4620
5957.30 4726
5958.03 4571
5958.76 4704
5959.48 4719
5960.21 4645
5960.94 4614
5961.67 4719
5962.40 4789
5963.13 4782
5963.86 5012
5964.59 5134
5965.31 5495
5966.04 5947
5966.77 6133
5967.50 6366
5968.23 6423
5968.96 6239
5969.69 6168
5970.42 5963
5971.15 5822
5971.88 5678
5972.61 5491
5973.34 5353
5974.06 5362
5974.79 5398
5975.52 5455
5976.25 5515
5976.98 5498
5977.71 5576
5978.44 5560
5979.17 5655
5979.90 5777
5980.63 5863
5981.36 5999
5982.09 6070
5982.82 6174
5983.55 6264
5984.28 6194
5985.01 6198
5985.74 6202
5986.47 6105
5987.20 6152
5987.93 6263
5988.66 6140
5989.39 6206
5990.12 6197
5990.85 6193
5991.58 6177
5992.32 6220
5993.05 6334
5993.78 6357
5994.51 6516
5995.24 6619
5995.97 6558
5996.70 6642
5997.43 6584
5998.16 6555
5998.89 6555
5999.62 6655
6000.35 6545
6001.09 6466
6001.82 6382
6002.55 6322
6003.28 6127
6004.01 6136
6004.74 6254
6005.47 6357
6006.20 6467
6006.94 6674
6007.67 6939
6008.40 7761
6009.13 8311
6009.86 9345
6010.59 10807
6011.33 12010
6012.06 13403
6012.79 14257
6013.52 14833
6014.25 14873
6014.98 14706
6015.72 13946
6016.45 12869
6017.18 11759
6017.91 10569
6018.64 9521
6019.38 8446
6020.11 7414
6020.84 6770
6021.57 6258
6022.31 5945
6023.04 5611
6023.77 5367
6024.50 5287
6025.24 5056
6025.97 4895
6026.70 4999
6027.43 4929
6028.17 4853
6028.90 4859
6029.63 4773
6030.37 4685
6031.10 4590
6031.83 4502
6032.56 4500
6033.30 4524
6034.03 4586
6034.76 4519
6035.50 4584
6036.23 4463
6036.96 4556
6037.70 4602
6038.43 4695
6039.16 4744
6039.90 4728
6040.63 4761
6041.36 4926
6042.10 5021
6042.83 4945
6043.56 4895
6044.30 4925
6045.03 5066
6045.77 5209
6046.50 5305
6047.23 5267
6047.97 5283
6048.70 5273
6049.44 5449
6050.17 5731
6050.90 5909
6051.64 6025
6052.37 6397
6053.11 6529
6053.84 6538
6054.57 6410
6055.31 6185
6056.04 5931
6056.78 5653
6057.51 5474
6058.25 5348
6058.98 5272
6059.72 5147
6060.45 5230
6061.19 5145
6061.92 4973
6062.66 4950
6063.39 4915
6064.13 4948
6064.86 5051
6065.60 4965
6066.33 4958
6067.07 4950
6067.80 4854
6068.54 4888
6069.27 4814
6070.01 4585
6070.74 4592
6071.48 4491
6072.21 4429
6072.95 4438
6073.68 4279
6074.42 4287
6075.15 4396
6075.89 4328
6076.63 4247
6077.36 4169
6078.10 4300
6078.83 4201
6079.57 4001
6080.30 4079
6081.04 4115
6081.78 4129
6082.51 4082
6083.25 4028
6083.98 3983
6084.72 3977
6085.46 3979
6086.19 3973
6086.93 3996
6087.67 3935
6088.40 3931
6089.14 3956
6089.88 3904
6090.61 3948
6091.35 3918
6092.09 4081
6092.82 3999
6093.56 3989
6094.30 3927
6095.03 3897
6095.77 3900
6096.51 3846
6097.24 3889
6097.98 3999
6098.72 3943
6099.45 3985
6100.19 3742
6100.93 3865
6101.67 3832
6102.40 3732
6103.14 3737
6103.88 3723
6104.61 3708
6105.35 3749
6106.09 3754
6106.83 3782
6107.56 3807
6108.30 3785
6109.04 3789
6109.78 3820
6110.51 3830
6111.25 3909
6111.99 3912
6112.73 3999
6113.47 3928
6114.20 3955
6114.94 3987
6115.68 4106
6116.42 4187
6117.16 4071
6117.89 4072
6118.63 4010
6119.37 4157
6120.11 4150
6120.85 4091
6121.59 4125
6122.32 4138
6123.06 4096
6123.80 4165
6124.54 4184
6125.28 4105
6126.02 4157
6126.76 4211
6127.49 4287
6128.23 4340
6128.97 4297
6129.71 4368
6130.45 4445
6131.19 4398
6131.93 4469
6132.67 4409
6133.41 4439
6134.15 4530
6134.88 4449
6135.62 4598
6136.36 4625
6137.10 4478
6137.84 4603
6138.58 4569
6139.32 4580
6140.06 4614
6140.80 4608
6141.54 4516
6142.28 4610
6143.02 4615
6143.76 4626
6144.50 4585
6145.24 4640
6145.98 4546
6146.72 4699
6147.46 4878
6148.20 4780
6148.94 4756
6149.68 4727
6150.42 4933
6151.16 4911
6151.90 4903
6152.64 5023
6153.38 5041
6154.12 5111
6154.86 5258
6155.60 5196
6156.34 5266
6157.08 5311
6157.82 5319
6158.56 5282
6159.30 5407
6160.04 5477
6160.78 5691
6161.52 5749
6162.27 6001
6163.01 6250
6163.75 6672
6164.49 6808
6165.23 7103
6165.97 7487
6166.71 7629
6167.45 7755
6168.19 7787
6168.94 7850
6169.68 7768
6170.42 7566
6171.16 7347
6171.90 7241
6172.64 7055
6173.38 7013
6174.13 6908
6174.87 6850
6175.61 6714
6176.35 6680
6177.09 6640
6177.83 6666
6178.58 6718
6179.32 6888
6180.06 6939
6180.80 6972
6181.54 7055
6182.28 7152
6183.03 7207
6183.77 7444
6184.51 7460
6185.25 7453
6186.00 7404
6186.74 7496
6187.48 7598
6188.22 7645
6188.97 7895
6189.71 7990
6190.45 8409
6191.19 8600
6191.94 8948
6192.68 8990
6193.42 8968
6194.16 9131
6194.91 9283
6195.65 9114
6196.39 9085
6197.13 9053
6197.88 8931
6198.62 8845
6199.36 8861
6200.11 8957
6200.85 9122
6201.59 9514
6202.34 9799
6203.08 10385
6203.82 11350
6204.57 13100
6205.31 15615
6206.05 18710
6206.80 22540
6207.54 26847
6208.28 30780
6209.03 33570
6209.77 34210
6210.52 34098
6211.26 32830
6212.00 30028
6212.75 26501
6213.49 22600
6214.23 19326
6214.98 16423
6215.72 13893
6216.47 11979
6217.21 10500
6217.95 9539
6218.70 8747
6219.44 8093
6220.19 7880
6220.93 7739
6221.68 7524
6222.42 7549
6223.17 7740
6223.91 7985
6224.65 8092
6225.40 8090
6226.14 7970
6226.89 7638
6227.63 7187
6228.38 6825
6229.12 6359
6229.87 6010
6230.61 5719
6231.36 5497
6232.10 5491
6232.85 5364
6233.59 5401
6234.34 5432
6235.08 5233
6235.83 5199
6236.57 5367
6237.32 5431
6238.06 5381
6238.81 5523
6239.56 5632
6240.30 5571
6241.05 5655
6241.79 5812
6242.54 5827
6243.28 5857
6244.03 6029
6244.77 6369
6245.52 6441
6246.27 6666
6247.01 6920
6247.76 7303
6248.50 7544
6249.25 7729
6250.00 7729
6250.74 7550
6251.49 7344
6252.23 7049
6252.98 6679
6253.73 6589
6254.47 6396
6255.22 6344
6255.97 6156
6256.71 6150
6257.46 6062
6258.21 6127
6258.95 6131
6259.70 6146
6260.45 6159
6261.19 6067
6261.94 6024
6262.69 5988
6263.43 6011
6264.18 5717
6264.93 5821
6265.67 5916
6266.42 5912
6267.17 5791
6267.92 5757
6268.66 5869
6269.41 5784
6270.16 5786
6270.90 5849
6271.65 5741
6272.40 5683
6273.15 5485
6273.89 5698
6274.64 5861
6275.39 5980
6276.14 6134
6276.89 6159
6277.63 6184
6278.38 6132
6279.13 6079
6279.88 6021
6280.62 5831
6281.37 5606
6282.12 5492
6282.87 5387
6283.62 5270
6284.36 5106
6285.11 5254
6285.86 5249
6286.61 5187
6287.36 5426
6288.11 5567
6288.85 5660
6289.60 5574
6290.35 5464
6291.10 5428
6291.85 5299
6292.60 5038
6293.35 4895
6294.09 4845
6294.84 4738
6295.59 4647
6296.34 4553
6297.09 4669
6297.84 4679
6298.59 4489
6299.34 4499
6300.09 4486
6300.83 4558
6301.58 4610
6302.33 4628
6303.08 4530
6303.83 4603
6304.58 4705
6305.33 4573
6306.08 4505
6306.83 4410
6307.58 4466
6308.33 4531
6309.08 4445
6309.83 4461
6310.58 4390
6311.33 4454
6312.08 4523
6312.83 4477
6313.58 4458
6314.33 4568
6315.08 4592
6315.83 4594
6316.58 4543
6317.33 4597
6318.08 4636
6318.83 4482
6319.58 4354
6320.33 4444
6321.08 4348
6321.83 4228
6322.58 4054
6323.33 4006
6324.08 3991
6324.83 4010
6325.58 3952
6326.33 3852
6327.08 4012
6327.83 3952
6328.58 3922
6329.33 3813
6330.08 3798
6330.84 3762
6331.59 3738
6332.34 3757
6333.09 3733
6333.84 3645
6334.59 3667
6335.34 3753
6336.09 3605
6336.84 3659
6337.60 3597
6338.35 3621
6339.10 3702
6339.85 3528
6340.60 3650
6341.35 3604
6342.10 3650
6342.86 3743
6343.61 3670
6344.36 3618
6345.11 3595
6345.86 3682
6346.61 3711
6347.37 3714
6348.12 3699
6348.87 3715
6349.62 3835
6350.37 3887
6351.13 3880
6351.88 4059
6352.63 4043
6353.38 4142
6354.14 4180
6354.89 4286
6355.64 4241
6356.39 4110
6357.14 3910
6357.90 3899
6358.65 3914
6359.40 3834
6360.16 3819
6360.91 3787
6361.66 3832
6362.41 3763
6363.17 3739
6363.92 3770
6364.67 3731
6365.42 3726
6366.18 3669
6366.93 3755
6367.68 3797
6368.44 3855
6369.19 3828
6369.94 3874
6370.70 3767
6371.45 3701
6372.20 3593
6372.96 3545
6373.71 3581
6374.46 3620
6375.22 3563
6375.97 3541
6376.72 3542
6377.48 3623
6378.23 3598
6378.99 3595
6379.74 3633
6380.49 3584
6381.25 3579
6382.00 3474
6382.75 3522
6383.51 3571
6384.26 3561
6385.02 3508
6385.77 3485
6386.53 3421
6387.28 3369
6388.03 3485
6388.79 3459
6389.54 3475
6390.30 3476
6391.05 3480
6391.81 3457
6392.56 3389
6393.31 3533
6394.07 3487
6394.82 3409
6395.58 3428
6396.33 3346
6397.09 3303
6397.84 3246
6398.60 3229
6399.35 3275
6400.11 3315
6400.86 3324
6401.62 3349
6402.37 3358
6403.13 3287
6403.88 3341
6404.64 3288
6405.39 3365
6406.15 3401
6406.90 3390
6407.66 3450
6408.42 3508
6409.17 3551
6409.93 3555
6410.68 3528
6411.44 3521
6412.19 3542
6412.95 3445
6413.71 3403
6414.46 3253
6415.22 3241
6415.97 3273
6416.73 3301
6417.48 3309
6418.24 3404
6419.00 3344
6419.75 3263
6420.51 3210
6421.27 3275
6422.02 3386
6422.78 3201
6423.53 3236
6424.29 3286
6425.05 3293
6425.80 3293
6426.56 3273
6427.32 3215
6428.07 3264
6428.83 3233
6429.59 3306
6430.34 3208
6431.10 3234
6431.86 3264
6432.61 3291
6433.37 3339
6434.13 3346
6434.89 3287
6435.64 3315
6436.40 3428
6437.16 3384
6437.91 3449
6438.67 3458
6439.43 3411
6440.19 3468
6440.94 3587
6441.70 3601
6442.46 3484
6443.22 3430
6443.97 3444
6444.73 3511
6445.49 3393
6446.25 3566
6447.00 3554
6447.76 3545
6448.52 3539
6449.28 3499
6450.04 3509
6450.79 3448
6451.55 3465
6452.31 3476
6453.07 3563
6453.83 3515
6454.58 3526
6455.34 3553
6456.10 3644
6456.86 3622
6457.62 3584
6458.38 3702
6459.13 3732
6459.89 3691
6460.65 3865
6461.41 3795
6462.17 3732
6462.93 3823
6463.69 3857
6464.44 3776
6465.20 3846
6465.96 3915
6466.72 4009
6467.48 4026
6468.24 4014
6469.00 4023
6469.76 4098
6470.52 4087
6471.28 4102
6472.03 4142
6472.79 4240
6473.55 4204
6474.31 4183
6475.07 4246
6475.83 4228
6476.59 4358
6477.35 4329
6478.11 4378
6478.87 4363
6479.63 4324
6480.39 4359
6481.15 4463
6481.91 4598
6482.67 4527
6483.43 4559
6484.19 4583
6484.95 4695
6485.71 4708
6486.47 4728
6487.23 4793
6487.99 4848
6488.75 4984
6489.51 5059
6490.27 5238
6491.03 5256
6491.79 5504
6492.55 5692
6493.31 5829
6494.07 5936
6494.83 6037
6495.59 6087
6496.35 6106
6497.11 6231
6497.87 6093
6498.64 6118
6499.40 6038
6500.16 5956
6500.92 6034
6501.68 6030
6502.44 6116
6503.20 6162
6503.96 6293
6504.72 6282
6505.48 6386
6506.25 6571
6507.01 6810
6507.77 7098
6508.53 7079
6509.29 7166
6510.05 7182
6510.81 7275
6511.57 7455
6512.34 7404
6513.10 7256
6513.86 7303
6514.62 7229
6515.38 7219
6516.15 7210
6516.91 7233
6517.67 7296
6518.43 7622
6519.19 7851
6519.95 7913
6520.72 8008
6521.48 8331
6522.24 8516
6523.00 8684
6523.77 9091
6524.53 9576
6525.29 9982
6526.05 10419
6526.81 11078
6527.58 11434
6528.34 11816
6529.10 11866
6529.86 11852
6530.63 11704
6531.39 11768
6532.15 12388
6532.92 13673
6533.68 15368
6534.44 17935
6535.20 20758
6535.97 23073
6536.73 24378
6537.49 24799
6538.26 23828
6539.02 21827
6539.78 19546
6540.55 17385
6541.31 15191
6542.07 13113
6542.84 11356
6543.60 9912
6544.36 8745
6545.13 7982
6545.89 7393
6546.65 6860
6547.42 6558
6548.18 6416
6548.94 6238
6549.71 6089
6550.47 6065
6551.24 6133
6552.00 5981
6552.76 5831
6553.53 5872
6554.29 5843
6555.06 5709
6555.82 5617
6556.58 5648
6557.35 5574
6558.11 5532
6558.88 5584
6559.64 5625
6560.41 5649
6561.17 5772
6561.93 5918
6562.70 6068
6563.46 6335
6564.23 6483
6564.99 6475
6565.76 6381
6566.52 6457
6567.29 6299
6568.05 6344
6568.82 6378
6569.58 6427
6570.35 6349
6571.11 6505
6571.88 6742
6572.64 6896
6573.41 7043
6574.17 7195
6574.94 7408
6575.70 7458
6576.47 7608
6577.23 7702
6578.00 7910
6578.76 7986
6579.53 7979
6580.29 8079
6581.06 7866
6581.83 7830
6582.59 7718
6583.36 7597
6584.12 7404
6584.89 7195
6585.65 7028
6586.42 7084
6587.19 6989
6587.95 6887
6588.72 7056
6589.48 7031
6590.25 7277
6591.02 7503
6591.78 7876
6592.55 8327
6593.32 8801
6594.08 9313
6594.85 9514
6595.61 10010
6596.38 10111
6597.15 9874
6597.91 9404
6598.68 8827
6599.45 8379
6600.21 7836
6600.98 7449
6601.75 7077
6602.51 6685
6603.28 6379
6604.05 6241
6604.82 6044
6605.58 5982
6606.35 5900
6607.12 5782
6607.88 5776
6608.65 5629
6609.42 5699
6610.19 5574
6610.95 5543
6611.72 5453
6612.49 5319
6613.25 5253
6614.02 5326
6614.79 5166
6615.56 5248
6616.32 5193
6617.09 5208
6617.86 5231
6618.63 5168
6619.40 5311
6620.16 5249
6620.93 5253
6621.70 5130
6622.47 5132
6623.24 5152
6624.00 5235
6624.77 5171
6625.54 4996
6626.31 5083
6627.08 5107
6627.84 5033
6628.61 4884
6629.38 4919
6630.15 5047
6630.92 5181
6631.69 5509
6632.46 5757
6633.22 5970
6633.99 6145
6634.76 6341
6635.53 6408
6636.30 6278
6637.07 6127
6637.84 5867
6638.61 5735
6639.37 5484
6640.14 5254
6640.91 4973
6641.68 4964
6642.45 4848
6643.22 4762
6643.99 4836
6644.76 4725
6645.53 4678
6646.30 4527
6647.07 4543
6647.84 4600
6648.61 4617
6649.37 4795
6650.14 4785
6650.91 4743
6651.68 4662
6652.45 4599
6653.22 4658
6653.99 4595
6654.76 4554
6655.53 4470
6656.30 4475
6657.07 4583
6657.84 4522
6658.61 4556
6659.38 4406
6660.15 4373
6660.92 4430
6661.69 4253
6662.46 4265
6663.23 4263
6664.00 4139
6664.77 4133
6665.55 4116
6666.32 4208
6667.09 4255
6667.86 4191
6668.63 4211
6669.40 4313
6670.17 4334
6670.94 4326
6671.71 4307
6672.48 4396
6673.25 4485
6674.02 4414
6674.79 4313
6675.57 4410
6676.34 4509
6677.11 4435
6677.88 4331
6678.65 4285
6679.42 4447
6680.19 4378
6680.96 4435
6681.74 4417
6682.51 4513
6683.28 4673
6684.05 4866
6684.82 4976
6685.59 5068
6686.37 5215
6687.14 5207
6687.91 5126
6688.68 4966
6689.45 4734
6690.22 4619
6691.00 4436
6691.77 4277
6692.54 4294
6693.31 4235
6694.08 4080
6694.86 4043
6695.63 3997
6696.40 4004
6697.17 3912
6697.95 3895
6698.72 3885
6699.49 3865
6700.26 3890
6701.04 3921
6701.81 3871
6702.58 3809
6703.35 3884
6704.13 3868
6704.90 3836
6705.67 3736
6706.44 3736
6707.22 3778
6707.99 3655
6708.76 3747
6709.54 3671
6710.31 3632
6711.08 3779
6711.86 3804
6712.63 3743
6713.40 3660
6714.17 3632
6714.95 3667
6715.72 3610
6716.50 3573
6717.27 3554
6718.04 3466
6718.82 3539
6719.59 3526
6720.36 3550
6721.14 3500
6721.91 3436
6722.68 3482
6723.46 3602
6724.23 3551
6725.01 3520
6725.78 3459
6726.55 3487
6727.33 3410
6728.10 3469
6728.88 3549
6729.65 3432
6730.42 3464
6731.20 3560
6731.97 3537
6732.75 3430
6733.52 3532
6734.30 3538
6735.07 3555
6735.84 3624
6736.62 3561
6737.39 3571
6738.17 3609
6738.94 3585
6739.72 3649
6740.49 3638
6741.27 3668
6742.04 3633
6742.82 3615
6743.59 3694
6744.37 3702
6745.14 3562
6745.92 3696
6746.69 3764
6747.47 3856
6748.24 3826
6749.02 3857
6749.79 3938
6750.57 3997
6751.34 4148
6752.12 4262
6752.90 4464
6753.67 4364
6754.45 4361
6755.22 4324
6756.00 4185
6756.77 4026
6757.55 3899
6758.33 3819
6759.10 3708
6759.88 3745
6760.65 3625
6761.43 3613
6762.20 3627
6762.98 3591
6763.76 3519
6764.53 3465
6765.31 3548
6766.09 3492
6766.86 3520
6767.64 3515
6768.41 3520
6769.19 3499
6769.97 3490
6770.74 3425
6771.52 3450
6772.30 3417
6773.07 3428
6773.85 3480
6774.63 3464
6775.40 3439
6776.18 3442
6776.96 3537
6777.74 3592
6778.51 3641
6779.29 3687
6780.07 3686
6780.84 3721
6781.62 3751
6782.40 3690
6783.17 3577
6783.95 3534
6784.73 3517
6785.51 3463
6786.28 3426
6787.06 3382
6787.84 3357
6788.62 3341
6789.39 3250
6790.17 3226
6790.95 3190
6791.73 3224
6792.51 3195
6793.28 3192
6794.06 3237
6794.84 3158
6795.62 3257
6796.39 3229
6797.17 3321
6797.95 3424
6798.73 3356
6799.51 3391
6800.29 3332
6801.06 3335
6801.84 3342
6802.62 3328
6803.40 3294
6804.18 3314
6804.96 3375
6805.73 3374
6806.51 3322
6807.29 3418
6808.07 3335
6808.85 3275
6809.63 3239
6810.41 3238
6811.18 3261
6811.96 3200
6812.74 3240
6813.52 3204
6814.30 3165
6815.08 3357
6815.86 3312
6816.64 3305
6817.42 3325
6818.20 3377
6818.98 3223
6819.76 3355
6820.53 3375
6821.31 3432
6822.09 3324
6822.87 3362
6823.65 3294
6824.43 3380
6825.21 3390
6825.99 3410
6826.77 3393
6827.55 3424
6828.33 3487
6829.11 3442
6829.89 3414
6830.67 3351
6831.45 3319
6832.23 3319
6833.01 3304
6833.79 3366
6834.57 3438
6835.35 3374
6836.13 3371
6836.91 3328
6837.69 3335
6838.47 3348
6839.25 3361
6840.03 3307
6840.81 3273
6841.59 3284
6842.37 3258
6843.16 3323
6843.94 3298
6844.72 3358
6845.50 3368
6846.28 3549
6847.06 3893
6847.84 4342
6848.62 4849
6849.40 5345
6850.18 5806
6850.96 6332
6851.75 6444
6852.53 6555
6853.31 6308
6854.09 5813
6854.87 5475
6855.65 5053
6856.43 4755
6857.22 4450
6858.00 4162
6858.78 4010
6859.56 3829
6860.34 3768
6861.12 3780
6861.90 3797
6862.69 3785
6863.47 3700
6864.25 3765
6865.03 3762
6865.81 3849
6866.60 3944
6867.38 4061
6868.16 4036
6868.94 4021
6869.72 3915
6870.51 3908
6871.29 3891
6872.07 3812
6872.85 3726
6873.64 3660
6874.42 3760
6875.20 3732
6875.98 3720
6876.77 3875
6877.55 3851
6878.33 3884
6879.11 4020
6879.90 4044
6880.68 4048
6881.46 4119
6882.25 4095
6883.03 4251
6883.81 4455
6884.59 4497
6885.38 4740
6886.16 5178
6886.94 5583
6887.73 6017
6888.51 6286
6889.29 6272
6890.08 6123
6890.86 5988
6891.64 5654
6892.43 5320
6893.21 4907
6893.99 4850
6894.78 4756
6895.56 4524
6896.35 4533
6897.13 4527
6897.91 4529
6898.70 4501
6899.48 4408
6900.26 4508
6901.05 4486
6901.83 4442
6902.62 4476
6903.40 4524
6904.18 4592
6904.97 4400
6905.75 4452
6906.54 4403
6907.32 4378
6908.11 4431
6908.89 4340
6909.67 4259
6910.46 4170
6911.24 4161
6912.03 4142
6912.81 4115
6913.60 4056
6914.38 4024
6915.17 4018
6915.95 4061
6916.74 4026
6917.52 4085
6918.31 4067
6919.09 4072
6919.88 4127
6920.66 4161
6921.45 4112
6922.23 3972
6923.02 3945
6923.80 4135
6924.59 4041
6925.37 4125
6926.16 4211
6926.94 4248
6927.73 4226
6928.51 4215
6929.30 4174
6930.09 4229
6930.87 4343
6931.66 4392
6932.44 4354
6933.23 4432
6934.01 4492
6934.80 4551
6935.59 4622
6936.37 4589
6937.16 4589
6937.94 4594
6938.73 4641
6939.52 4780
6940.30 4880
6941.09 4905
6941.88 5012
6942.66 5128
6943.45 5078
6944.23 5048
6945.02 5073
6945.81 5269
6946.59 5272
6947.38 5204
6948.17 5396
6948.95 5434
6949.74 5309
6950.53 5364
6951.31 5381
6952.10 5460
6952.89 5281
6953.67 5328
6954.46 5550
6955.25 5743
6956.04 5822
6956.82 5780
6957.61 5765
6958.40 5865
6959.18 5913
6959.97 5825
6960.76 5754
6961.55 5717
6962.33 5741
6963.12 5741
6963.91 5902
6964.70 5990
6965.48 6025
6966.27 6120
6967.06 6169
6967.85 6207
6968.63 6419
6969.42 6542
6970.21 6589
6971.00 6657
6971.79 6701
6972.57 6670
6973.36 6616
6974.15 6648
6974.94 6938
6975.73 7043
6976.52 7295
6977.30 7465
6978.09 7381
6978.88 7848
6979.67 8141
6980.46 8422
6981.25 9189
6982.03 10101
6982.82 11223
6983.61 12416
6984.40 13945
6985.19 15187
6985.98 15780
6986.77 15880
6987.55 15452
6988.34 14643
6989.13 13710
6989.92 12626
6990.71 11554
6991.50 10470
6992.29 9723
6993.08 9354
6993.87 8971
6994.66 8808
6995.45 9035
6996.24 9774
6997.02 10835
6997.81 12163
6998.60 13368
6999.39 14481
7000.18 15210
7000.97 15156
7001.76 14752
7002.55 13948
7003.34 12785
7004.13 11623
7004.92 10472
7005.71 9047
7006.50 8306
7007.29 7485
7008.08 6808
7008.87 6486
7009.66 6154
7010.45 5902
7011.24 5963
7012.03 5833
7012.82 5974
7013.61 5938
7014.40 5819
7015.19 5900
7015.98 5743
7016.77 5557
7017.56 5414
7018.35 5236
7019.15 5110
7019.94 4958
7020.73 4873
7021.52 4982
7022.31 4919
7023.10 5032
7023.89 5001
7024.68 4969
7025.47 4929
7026.26 5004
7027.05 4943
7027.85 4863
7028.64 4905
7029.43 4898
7030.22 4866
7031.01 4753
7031.80 4736
7032.59 4667
7033.38 4630
7034.18 4621
7034.97 4595
7035.76 4622
7036.55 4773
7037.34 4732
7038.13 4843
7038.93 4909
7039.72 4934
7040.51 4839
7041.30 4838
7042.09 4767
7042.89 4734
7043.68 4711
7044.47 4669
7045.26 4760
7046.05 4621
7046.85 4639
7047.64 4751
7048.43 4745
7049.22 4801
7050.01 4978
7050.81 5092
7051.60 5165
7052.39 5240
7053.18 5241
7053.98 5013
7054.77 4837
7055.56 4536
7056.36 4496
7057.15 4483
7057.94 4285
7058.73 4317
7059.53 4335
7060.32 4336
7061.11 4219
7061.91 4243
7062.70 4213
7063.49 4293
7064.29 4238
7065.08 4281
7065.87 4304
7066.66 4285
7067.46 4342
7068.25 4343
7069.04 4340
7069.84 4332
7070.63 4299
7071.43 4280
7072.22 4237
7073.01 4222
7073.81 4252
7074.60 4134
7075.39 4109
7076.19 4071
7076.98 4161
7077.78 4061
7078.57 3982
7079.36 3974
7080.16 3980
7080.95 4088
7081.75 4093
7082.54 4142
7083.33 4149
7084.13 4336
7084.92 4404
7085.72 4532
7086.51 4916
7087.31 5225
7088.10 5262
7088.90 5241
7089.69 5284
7090.48 5070
7091.28 4774
7092.07 4530
7092.87 4345
7093.66 4156
7094.46 3968
7095.25 3733
7096.05 3665
7096.84 3500
7097.64 3447
7098.43 3400
7099.23 3254
7100.02 3352
7100.82 3265
7101.61 3342
7102.41 3232
7103.20 3153
7104.00 3137
7104.80 3197
7105.59 3142
7106.39 3038
7107.18 3028
7107.98 2995
7108.77 2907
7109.57 2926
7110.36 2963
7111.16 2936
7111.96 2939
7112.75 2992
7113.55 2937
7114.34 2936
7115.14 2965
7115.94 3101
7116.73 3008
7117.53 2998
7118.32 2958
7119.12 2906
7119.92 2996
7120.71 2950
7121.51 3013
7122.31 2965
7123.10 2946
7123.90 3036
7124.70 2970
7125.49 2970
7126.29 3066
7127.09 3036
7127.88 3009
7128.68 3055
7129.48 3018
7130.27 2994
7131.07 3109
7131.87 3062
7132.66 3035
7133.46 2998
7134.26 2899
7135.06 3025
7135.85 3067
7136.65 2950
7137.45 3002
7138.24 3045
7139.04 3049
7139.84 3088
7140.64 3060
7141.43 2968
7142.23 3115
7143.03 3047
7143.83 3041
7144.62 3057
7145.42 3032
7146.22 3034
7147.02 3023
7147.82 2895
7148.61 2986
7149.41 3037
7150.21 2956
7151.01 2871
7151.81 2816
7152.60 2926
7153.40 2846
7154.20 2884
7155.00 2899
7155.80 2901
7156.59 2798
7157.39 2876
7158.19 2947
7158.99 2886
7159.79 2779
7160.59 2813
7161.39 2800
7162.18 2700
7162.98 2711
7163.78 2804
7164.58 2762
7165.38 2687
7166.18 2788
7166.98 2789
7167.78 2712
7168.57 2735
7169.37 2826
7170.17 2774
7170.97 2784
7171.77 2735
7172.57 2731
7173.37 2722
7174.17 2758
7174.97 2725
7175.77 2704
7176.57 2740
7177.37 2718
7178.17 2692
7178.97 2679
7179.77 2765
7180.56 2830
7181.36 3006
7182.16 3048
7182.96 3136
7183.76 2990
7184.56 3072
7185.36 3017
7186.16 2893
7186.96 2886
7187.76 2832
7188.56 2817
7189.36 2814
7190.16 2675
7190.96 2723
7191.76 2710
7192.57 2648
7193.37 2666
7194.17 2660
7194.97 2651
7195.77 2554
7196.57 2652
7197.37 2713
7198.17 2575
7198.97 2610
7199.77 2596
7200.57 2694
7201.37 2642
7202.17 2702
7202.97 2728
7203.77 2628
7204.58 2640
7205.38 2697
7206.18 2692
7206.98 2683
7207.78 2593
7208.58 2625
7209.38 2575
7210.18 2645
7210.99 2637
7211.79 2749
7212.59 2640
7213.39 2767
7214.19 2750
7214.99 2712
7215.79 2670
7216.60 2693
7217.40 2743
7218.20 2748
7219.00 2796
7219.80 2844
7220.60 2827
7221.41 2876
7222.21 2809
7223.01 2791
7223.81 2848
7224.62 2850
7225.42 2856
7226.22 2863
7227.02 2916
7227.82 2889
7228.63 2827
7229.43 2835
7230.23 2826
7231.03 2814
7231.84 2834
7232.64 2861
7233.44 2876
7234.24 2897
7235.05 2912
7235.85 2922
7236.65 2983
7237.45 2960
7238.26 3000
7239.06 3089
7239.86 3126
7240.67 3165
7241.47 3284
7242.27 3260
7243.08 3244
7243.88 3190
7244.68 3184
7245.49 3193
7246.29 3183
7247.09 3209
7247.90 3248
7248.70 3209
7249.50 3183
7250.31 3256
7251.11 3274
7251.91 3320
7252.72 3322
7253.52 3343
7254.32 3318
7255.13 3352
7255.93 3334
7256.74 3426
7257.54 3471
7258.34 3497
7259.15 3479
7259.95 3518
7260.76 3585
7261.56 3626
7262.36 3587
7263.17 3613
7263.97 3724
7264.78 3724
7265.58 3872
7266.39 4023
7267.19 4020
7268.00 4045
7268.80 4158
7269.60 4215
7270.41 4210
7271.21 4104
7272.02 4098
7272.82 4157
7273.63 4167
7274.43 4323
7275.24 4359
7276.04 4343
7276.85 4431
7277.65 4553
7278.46 4661
7279.26 4955
7280.07 5169
7280.87 5828
7281.68 6420
7282.48 7192
7283.29 7891
7284.09 8748
7284.90 9115
7285.71 9085
7286.51 8968
7287.32 8596
7288.12 8054
7288.93 7403
7289.73 6760
7290.54 6317
7291.35 5915
7292.15 5554
7292.96 5419
7293.76 5191
7294.57 5049
7295.38 4896
7296.18 4883
7296.99 4827
7297.79 4795
7298.60 4827
7299.41 4801
7300.21 4937
7301.02 4910
7301.82 5002
7302.63 5132
7303.44 5143
7304.24 5326
7305.05 5392
7305.86 5464
7306.66 5565
7307.47 5873
7308.28 6272
7309.08 6491
7309.89 6753
7310.70 7025
7311.50 7091
7312.31 7070
7313.12 6974
7313.93 6839
7314.73 6722
7315.54 6711
7316.35 6833
7317.15 7145
7317.96 7402
7318.77 8097
7319.58 8764
7320.38 9474
7321.19 9599
7322.00 9751
7322.81 9784
7323.61 9338
7324.42 8696
7325.23 7941
7326.04 7494
7326.84 6982
7327.65 6484
7328.46 5957
7329.27 5568
7330.08 5148
7330.88 4975
7331.69 4936
7332.50 4870
7333.31 4774
7334.12 4712
7334.92 4775
7335.73 4685
7336.54 4766
7337.35 4698
7338.16 4677
7338.97 4781
7339.78 4703
7340.58 4742
7341.39 4686
7342.20 4717
7343.01 4674
7343.82 4582
7344.63 4706
7345.44 4799
7346.24 4860
7347.05 4923
7347.86 4999
7348.67 4954
7349.48 4784
7350.29 4833
7351.10 4800
7351.91 4679
7352.72 4683
7353.53 4612
7354.34 4502
7355.14 4454
7355.95 4436
7356.76 4428
7357.57 4572
7358.38 4516
7359.19 4676
7360.00 4681
7360.81 4717
7361.62 4690
7362.43 4730
7363.24 4801
7364.05 4889
7364.86 4943
7365.67 4849
7366.48 4833
7367.29 4809
7368.10 4704
7368.91 4772
7369.72 4831
7370.53 4764
7371.34 4874
7372.15 4768
7372.96 4854
7373.77 4934
7374.58 4980
7375.39 4928
7376.20 5082
7377.01 5350
7377.82 5602
7378.63 5759
7379.44 6098
7380.26 6493
7381.07 6790
7381.88 6867
7382.69 6989
7383.50 6851
7384.31 6763
7385.12 6339
7385.93 5955
7386.74 5663
7387.55 5392
7388.36 5115
7389.18 4991
7389.99 4812
7390.80 4716
7391.61 4582
7392.42 4437
7393.23 4433
7394.04 4390
7394.86 4433
7395.67 4504
7396.48 4578
7397.29 4788
7398.10 4931
7398.91 5177
7399.73 5430
7400.54 5628
7401.35 5737
7402.16 5728
7402.97 5686
7403.79 5550
7404.60 5453
7405.41 5319
7406.22 5125
7407.03 5090
7407.85 5020
7408.66 4848
7409.47 4827
7410.28 4572
7411.10 4414
7411.91 4209
7412.72 4109
7413.53 3958
7414.35 3757
7415.16 3703
7415.97 3692
7416.78 3584
7417.60 3546
7418.41 3479
7419.22 3428
7420.03 3424
7420.85 3484
7421.66 3432
7422.47 3367
7423.29 3331
7424.10 3361
7424.91 3311
7425.73 3195
7426.54 3222
7427.35 3110
7428.17 3211
7428.98 3194
7429.79 3267
7430.61 3126
7431.42 3065
7432.23 3068
7433.05 3042
7433.86 3120
7434.67 3155
7435.49 3110
7436.30 3094
7437.12 3216
7437.93 3232
7438.74 3219
7439.56 3249
7440.37 3193
7441.18 3195
7442.00 3203
7442.81 3165
7443.63 3201
7444.44 3184
7445.26 3092
7446.07 3137
7446.88 3093
7447.70 3086
7448.51 3015
7449.33 2932
7450.14 2916
7450.96 3018
7451.77 2955
7452.59 2936
7453.40 2956
7454.22 2978
7455.03 2961
7455.85 3050
7456.66 3037
7457.47 2964
7458.29 2990
7459.10 2881
7459.92 2991
7460.74 2997
7461.55 2967
7462.37 2877
7463.18 2930
7464.00 3002
7464.81 2995
7465.63 3003
7466.44 3021
7467.26 2939
7468.07 2932
7468.89 2937
7469.70 2888
7470.52 2833
7471.34 2818
7472.15 2830
7472.97 2878
7473.78 2870
7474.60 2781
7475.41 2843
7476.23 2828
7477.05 2800
7477.86 2708
7478.68 2714
7479.49 2763
7480.31 2723
7481.13 2706
7481.94 2657
7482.76 2680
7483.58 2637
7484.39 2659
7485.21 2664
7486.03 2682
7486.84 2561
7487.66 2635
7488.48 2505
7489.29 2574
7490.11 2515
7490.93 2584
7491.74 2543
7492.56 2557
7493.38 2576
7494.19 2591
7495.01 2460
7495.83 2450
7496.64 2504
7497.46 2452
7498.28 2471
7499.10 2402
7499.91 2449
7500.73 2418
7501.55 2412
7502.36 2410
7503.18 2414
7504.00 2403
7504.82 2402
7505.63 2416
7506.45 2488
7507.27 2425
7508.09 2394
7508.90 2421
7509.72 2439
7510.54 2410
7511.36 2327
7512.18 2373
7512.99 2364
7513.81 2368
7514.63 2280
7515.45 2259
7516.27 2336
7517.08 2299
7517.90 2307
7518.72 2319
7519.54 2312
7520.36 2272
7521.18 2265
7521.99 2272
7522.81 2376
7523.63 2350
7524.45 2348
7525.27 2286
7526.09 2276
7526.91 2232
7527.72 2262
7528.54 2352
7529.36 2390
7530.18 2303
7531.00 2369
7531.82 2391
7532.64 2337
7533.46 2396
7534.28 2349
7535.10 2358
7535.91 2374
7536.73 2430
7537.55 2500
7538.37 2367
7539.19 2440
7540.01 2445
7540.83 2393
7541.65 2427
7542.47 2388
7543.29 2404
7544.11 2444
7544.93 2526
7545.75 2479
7546.57 2472
7547.39 2518
7548.21 2484
7549.03 2557
7549.85 2488
7550.67 2435
7551.49 2381
7552.31 2380
7553.13 2468
7553.95 2451
7554.77 2378
7555.59 2416
7556.41 2491
7557.23 2459
7558.05 2509
7558.87 2541
7559.69 2501
7560.51 2559
7561.33 2530
7562.15 2462
7562.97 2515
7563.79 2464
7564.61 2448
7565.44 2480
7566.26 2510
7567.08 2486
7567.90 2482
7568.72 2467
7569.54 2481
7570.36 2591
7571.18 2559
7572.00 2614
7572.82 2577
7573.65 2562
7574.47 2563
7575.29 2528
7576.11 2539
7576.93 2530
7577.75 2522
7578.57 2467
7579.40 2524
7580.22 2519
7581.04 2535
7581.86 2470
7582.68 2586
7583.50 2579
7584.33 2646
7585.15 2720
7585.97 2730
7586.79 2714
7587.61 2675
7588.44 2797
7589.26 2778
7590.08 2704
7590.90 2645
7591.72 2782
7592.55 2768
7593.37 2697
7594.19 2714
7595.01 2723
7595.84 2676
7596.66 2794
7597.48 2758
7598.30 2721
7599.13 2741
7599.95 2881
7600.77 2904
7601.59 2947
7602.42 3064
7603.24 3257
7604.06 3309
7604.89 3425
7605.71 3356
7606.53 3396
7607.36 3396
7608.18 3325
7609.00 3239
7609.82 3197
7610.65 3078
7611.47 3079
7612.29 3045
7613.12 3027
7613.94 3054
7614.77 3018
7615.59 3061
7616.41 3100
7617.24 3181
7618.06 3274
7618.88 3268
7619.71 3324
7620.53 3267
7621.35 3251
7622.18 3185
7623.00 3155
7623.83 3075
7624.65 2988
7625.47 3013
7626.30 3031
7627.12 3080
7627.95 3143
7628.77 3176
7629.60 3376
7630.42 3600
7631.24 3700
7632.07 3744
7632.89 3778
7633.72 3659
7634.54 3577
7635.37 3524
7636.19 3396
7637.02 3228
7637.84 3123
7638.67 2990
7639.49 2768
7640.31 2737
7641.14 2633
7641.96 2587
7642.79 2498
7643.61 2483
7644.44 2468
7645.26 2437
7646.09 2476
7646.92 2453
7647.74 2422
7648.57 2378
7649.39 2370
7650.22 2399
7651.04 2411
7651.87 2331
7652.69 2334
7653.52 2353
7654.34 2315
7655.17 2290
7656.00 2240
7656.82 2248
7657.65 2262
7658.47 2255
7659.30 2275
7660.12 2322
7660.95 2269
7661.78 2250
7662.60 2214
7663.43 2229
7664.25 2281
7665.08 2249
7665.91 2272
7666.73 2276
7667.56 2236
7668.39 2252
7669.21 2313
7670.04 2336
7670.87 2370
7671.69 2228
7672.52 2197
7673.35 2248
7674.17 2268
7675.00 2296
7675.83 2178
7676.65 2145
7677.48 2219
7678.31 2216
7679.13 2276
7679.96 2235
7680.79 2176
7681.61 2164
7682.44 2173
7683.27 2222
7684.10 2260
7684.92 2280
7685.75 2290
7686.58 2283
7687.40 2318
7688.23 2281
7689.06 2307
7689.89 2292
7690.71 2268
7691.54 2270
7692.37 2235
7693.20 2251
7694.03 2275
7694.85 2231
7695.68 2322
7696.51 2327
7697.34 2326
7698.16 2388
7698.99 2483
7699.82 2402
7700.65 2415
7701.48 2375
7702.31 2362
7703.13 2318
7703.96 2353
7704.79 2299
7705.62 2324
7706.45 2257
7707.28 2261
7708.10 2245
7708.93 2277
7709.76 2290
7710.59 2258
7711.42 2282
7712.25 2256
7713.08 2187
7713.90 2129
7714.73 2208
7715.56 2228
7716.39 2118
7717.22 2164
7718.05 2161
7718.88 2212
7719.71 2138
7720.54 2142
7721.37 2190
7722.20 2219
7723.02 2240
7723.85 2165
7724.68 2169
7725.51 2116
7726.34 2179
7727.17 2152
7728.00 2136
7728.83 2134
7729.66 2214
7730.49 2113
7731.32 2126
7732.15 2188
7732.98 2226
7733.81 2165
7734.64 2157
7735.47 2122
7736.30 2107
7737.13 2124
7737.96 2104
7738.79 2142
7739.62 2163
7740.45 2186
7741.28 2137
7742.11 2169
7742.94 2364
7743.77 2368
7744.60 2408
7745.43 2498
7746.26 2630
7747.09 2823
7747.92 2855
7748.75 2994
7749.59 2918
7750.42 2889
7751.25 2766
7752.08 2674
7752.91 2575
7753.74 2505
7754.57 2471
7755.40 2455
7756.23 2456
7757.06 2399
7757.90 2437
7758.73 2379
7759.56 2375
7760.39 2275
7761.22 2317
7762.05 2383
7762.88 2253
7763.71 2192
7764.55 2165
7765.38 2152
7766.21 2210
7767.04 2175
7767.87 2126
7768.70 2103
7769.54 2059
7770.37 2065
7771.20 2098
7772.03 2058
7772.86 2114
7773.70 2147
7774.53 2098
7775.36 2100
7776.19 2124
7777.02 2186
7777.86 2175
7778.69 2116
7779.52 2080
7780.35 2147
7781.19 2119
7782.02 2156
7782.85 2155
7783.68 2191
7784.52 2230
7785.35 2203
7786.18 2199
7787.01 2190
7787.85 2159
7788.68 2154
7789.51 2145
7790.35 2229
7791.18 2180
7792.01 2206
7792.84 2325
7793.68 2258
7794.51 2178
7795.34 2215
7796.18 2240
7797.01 2269
7797.84 2195
7798.68 2241
7799.51 2220
7800.34 2280
7801.18 2318
7802.01 2283
7802.84 2278
7803.68 2200
7804.51 2265
7805.35 2317
7806.18 2335
7807.01 2343
7807.85 2354
7808.68 2417
7809.51 2419
7810.35 2408
7811.18 2472
7812.02 2535
7812.85 2520
7813.68 2584
7814.52 2602
7815.35 2651
7816.19 2720
7817.02 2762
7817.86 2739
7818.69 2689
7819.52 2730
7820.36 2693
7821.19 2703
7822.03 2596
7822.86 2522
7823.70 2613
7824.53 2608
7825.37 2634
7826.20 2627
7827.04 2690
7827.87 2564
7828.71 2615
7829.54 2635
7830.38 2656
7831.21 2634
7832.05 2639
7832.88 2721
7833.72 2700
7834.55 2660
7835.39 2649
7836.22 2674
7837.06 2659
7837.89 2604
7838.73 2491
7839.57 2569
7840.40 2584
7841.24 2545
7842.07 2546
7842.91 2555
7843.74 2562
7844.58 2531
7845.42 2508
7846.25 2473
7847.09 2484
7847.92 2416
7848.76 2398
7849.60 2434
7850.43 2385
7851.27 2359
7852.10 2361
7852.94 2424
7853.78 2384
7854.61 2366
7855.45 2393
7856.29 2539
7857.12 2518
7857.96 2632
7858.79 2742
7859.63 2724
7860.47 2702
7861.30 2664
7862.14 2685
7862.98 2631
7863.81 2548
7864.65 2490
7865.49 2535
7866.33 2436
7867.16 2450
7868.00 2516
7868.84 2487
7869.67 2486
7870.51 2473
7871.35 2532
7872.19 2558
7873.02 2535
7873.86 2527
7874.70 2605
7875.54 2617
7876.37 2643
7877.21 2712
7878.05 2768
7878.89 2822
7879.72 2755
7880.56 2775
7881.40 2670
7882.24 2658
7883.07 2672
7883.91 2554
7884.75 2618
7885.59 2567
7886.43 2567
7887.26 2617
7888.10 2624
7888.94 2609
7889.78 2576
7890.62 2618
7891.45 2715
7892.29 2635
7893.13 2699
7893.97 2645
7894.81 2736
7895.65 2684
7896.49 2624
7897.32 2620
7898.16 2620
7899.00 2559
7899.84 2614
7900.68 2570
7901.52 2571
7902.36 2527
7903.20 2518
7904.03 2517
7904.87 2453
7905.71 2451
7906.55 2373
7907.39 2365
7908.23 2358
7909.07 2412
7909.91 2396
7910.75 2390
7911.59 2459
7912.43 2449
7913.27 2591
7914.11 2642
7914.94 2722
7915.78 2777
7916.62 2769
7917.46 2945
7918.30 2917
7919.14 2937
7919.98 2932
7920.82 2804
7921.66 2786
7922.50 2627
7923.34 2563
7924.18 2534
7925.02 2458
7925.86 2434
7926.70 2368
7927.54 2232
7928.38 2245
7929.22 2275
7930.06 2220
7930.90 2232
7931.74 2210
7932.59 2191
7933.43 2193
7934.27 2183
7935.11 2195
7935.95 2213
7936.79 2191
7937.63 2198
7938.47 2195
7939.31 2184
7940.15 2201
7940.99 2279
7941.83 2269
7942.67 2308
7943.52 2312
7944.36 2343
7945.20 2370
7946.04 2405
7946.88 2353
7947.72 2383
7948.56 2422
7949.40 2348
7950.25 2345
7951.09 2313
7951.93 2276
7952.77 2349
7953.61 2462
7954.45 2451
7955.29 2420
7956.14 2388
7956.98 2475
7957.82 2381
7958.66 2367
7959.50 2346
7960.35 2356
7961.19 2336
7962.03 2285
7962.87 2320
7963.71 2431
7964.56 2454
7965.40 2381
7966.24 2429
7967.08 2481
7967.93 2412
7968.77 2463
7969.61 2459
7970.45 2466
7971.29 2401
7972.14 2277
7972.98 2313
7973.82 2261
7974.67 2170
7975.51 2199
7976.35 2170
7977.19 2226
7978.04 2210
7978.88 2130
7979.72 2201
7980.57 2161
7981.41 2140
7982.25 2170
7983.09 2129
7983.94 2097
7984.78 2090
7985.62 2073
7986.47 2046
7987.31 2131
7988.15 2065
7989.00 2027
7989.84 2062
7990.68 2005
7991.53 1996
7992.37 2028
7993.22 1978
7994.06 1984
7994.90 1929
7995.75 1917
7996.59 1914
7997.43 1930
7998.28 1967
7999.12 1923
7999.97 1921
8000.81 1885
8001.65 1872
8002.50 1857
8003.34 1907
8004.19 1917
8005.03 1954
8005.88 1893
8006.72 1874
8007.57 1868
8008.41 1840
8009.25 1819
8010.10 1804
8010.94 1836
8011.79 1812
8012.63 1836
8013.48 1800
8014.32 1740
8015.17 1774
8016.01 1823
8016.86 1780
8017.70 1753
8018.55 1729
8019.39 1740
8020.24 1755
8021.08 1774
8021.93 1756
8022.77 1782
8023.62 1758
8024.46 1742
8025.31 1814
8026.15 1779
8027.00 1797
8027.84 1766
8028.69 1782
8029.54 1750
8030.38 1804
8031.23 1791
8032.07 1776
8032.92 1768
8033.76 1760
8034.61 1769
8035.46 1781
8036.30 1824
8037.15 1828
8037.99 1804
8038.84 1782
8039.69 1794
8040.53 1757
8041.38 1740
8042.22 1788
8043.07 1752
8043.92 1832
8044.76 1775
8045.61 1725
8046.46 1737
8047.30 1716
8048.15 1678
8049.00 1746
8049.84 1758
8050.69 1755
8051.54 1807
8052.38 1736
8053.23 1707
8054.08 1789
8054.92 1727
8055.77 1755
8056.62 1748
8057.46 1758
8058.31 1727
8059.16 1712
8060.01 1773
8060.85 1763
8061.70 1678
8062.55 1723
8063.40 1727
8064.24 1689
8065.09 1711
8065.94 1681
8066.79 1706
8067.63 1731
8068.48 1760
8069.33 1749
8070.18 1644
8071.02 1686
8071.87 1689
8072.72 1733
8073.57 1696
8074.42 1700
8075.26 1689
8076.11 1680
8076.96 1657
8077.81 1696
8078.66 1694
8079.50 1656
8080.35 1654
8081.20 1648
8082.05 1633
8082.90 1658
8083.75 1657
8084.59 1633
8085.44 1651
8086.29 1602
8087.14 1661
8087.99 1616
8088.84 1693
8089.69 1729
8090.53 1656
8091.38 1749
8092.23 1691
8093.08 1656
8093.93 1679
8094.78 1655
8095.63 1645
8096.48 1659
8097.33 1642
8098.18 1709
8099.02 1640
8099.87 1594
8100.72 1578
8101.57 1631
8102.42 1634
8103.27 1682
8104.12 1635
8104.97 1628
8105.82 1618
8106.67 1594
8107.52 1598
8108.37 1661
8109.22 1669
8110.07 1631
8110.92 1644
8111.77 1656
8112.62 1652
8113.47 1644
8114.32 1704
8115.17 1676
8116.02 1678
8116.87 1716
8117.72 1717
8118.57 1733
8119.42 1859
8120.27 1781
8121.12 1713
8121.97 1723
8122.82 1809
8123.67 1791
8124.52 1707
8125.37 1717
8126.22 1659
8127.07 1734
8127.93 1747
8128.78 1763
8129.63 1746
8130.48 1740
8131.33 1744
8132.18 1712
8133.03 1704
8133.88 1704
8134.73 1699
8135.58 1731
8136.44 1722
8137.29 1784
8138.14 1795
8138.99 1638
8139.84 1763
8140.69 1765
8141.54 1754
8142.39 1784
8143.25 1745
8144.10 1725
8144.95 1825
8145.80 1788
8146.65 1775
8147.50 1813
8148.36 1802
8149.21 1844
8150.06 1836
8150.91 1834
8151.76 1880
8152.62 1882
8153.47 1859
8154.32 1939
8155.17 1953
8156.02 1972
8156.88 2014
8157.73 2049
8158.58 1934
8159.43 1879
8160.29 1879
8161.14 1873
8161.99 1847
8162.84 1840
8163.70 1792
8164.55 1726
8165.40 1729
8166.25 1652
8167.11 1662
8167.96 1749
8168.81 1767
8169.67 1766
8170.52 1736
8171.37 1711
8172.23 1755
8173.08 1678
8173.93 1678
8174.78 1756
8175.64 1694
8176.49 1733
8177.34 1631
8178.20 1634
8179.05 1608
8179.90 1651
8180.76 1600
8181.61 1550
8182.47 1570
8183.32 1591
8184.17 1584
8185.03 1565
8185.88 1603
8186.73 1569
8187.59 1562
8188.44 1584
8189.30 1613
8190.15 1573
8191.00 1600
8191.86 1547
8192.71 1635
8193.57 1619
8194.42 1527
8195.27 1546
8196.13 1556
8196.98 1594
8197.84 1593
8198.69 1550
8199.55 1555
8200.40 1580
8201.26 1572
8202.11 1516
8202.96 1555
8203.82 1579
8204.67 1567
8205.53 1626
8206.38 1605
8207.24 1610
8208.09 1587
8208.95 1623
8209.80 1601
8210.66 1646
8211.51 1646
8212.37 1609
8213.22 1612
8214.08 1575
8214.93 1601
8215.79 1630
8216.65 1622
8217.50 1648
8218.36 1592
8219.21 1607
8220.07 1666
8220.92 1665
8221.78 1679
8222.63 1721
8223.49 1722
8224.35 1705
8225.20 1675
8226.06 1680
8226.91 1672
8227.77 1682
8228.63 1613
8229.48 1641
8230.34 1644
8231.19 1699
8232.05 1642
8232.91 1630
8233.76 1596
8234.62 1574
8235.47 1567
8236.33 1604
8237.19 1606
8238.04 1584
8238.90 1623
8239.76 1683
8240.61 1635
8241.47 1594
8242.33 1601
8243.18 1633
8244.04 1630
8244.90 1623
8245.75 1624
8246.61 1597
8247.47 1614
8248.33 1630
8249.18 1664
8250.04 1614
8250.90 1632
8251.75 1639
8252.61 1649
8253.47 1619
8254.33 1635
8255.18 1599
8256.04 1632
8256.90 1575
8257.76 1562
8258.61 1594
8259.47 1580
8260.33 1587
8261.19 1610
8262.04 1576
8262.90 1630
8263.76 1566
8264.62 1550
8265.48 1577
8266.33 1586
8267.19 1649
8268.05 1613
8268.91 1657
8269.77 1623
8270.62 1645
8271.48 1572
8272.34 1591
8273.20 1600
8274.06 1625
8274.92 1616
8275.77 1635
8276.63 1657
8277.49 1684
8278.35 1575
8279.21 1589
8280.07 1618
8280.93 1601
8281.78 1686
8282.64 1636
8283.50 1669
8284.36 1644
8285.22 1638
8286.08 1621
8286.94 1680
8287.80 1713
8288.66 1654
8289.51 1721
8290.37 1717
8291.23 1684
8292.09 1737
8292.95 1785
8293.81 1734
8294.67 1817
8295.53 1827
8296.39 1752
8297.25 1761
8298.11 1722
8298.97 1725
8299.83 1713
8300.69 1682
8301.55 1770
8302.41 1750
8303.27 1732
8304.13 1675
8304.99 1700
8305.85 1695
8306.71 1714
8307.57 1777
8308.43 1751
8309.29 1755
8310.15 1699
8311.01 1707
8311.87 1726
8312.73 1761
8313.59 1743
8314.45 1697
8315.31 1700
8316.17 1694
8317.03 1737
8317.89 1728
8318.75 1757
8319.61 1686
8320.47 1705
8321.33 1712
8322.20 1730
8323.06 1693
8323.92 1761
8324.78 1705
8325.64 1637
8326.50 1708
8327.36 1746
8328.22 1758
8329.08 1697
8329.94 1665
8330.81 1669
8331.67 1691
8332.53 1725
8333.39 1765
8334.25 1693
8335.11 1678
8335.97 1720
8336.84 1756
8337.70 1676
8338.56 1650
8339.42 1635
8340.28 1695
8341.15 1790
8342.01 1719
8342.87 1754
8343.73 1750
8344.59 1797
8345.45 1719
8346.32 1732
8347.18 1734
8348.04 1718
8348.90 1749
8349.77 1729
8350.63 1770
8351.49 1695
8352.35 1723
8353.22 1779
8354.08 1725
8354.94 1732
8355.80 1791
8356.67 1775
8357.53 1822
8358.39 1823
8359.25 1821
8360.12 1821
8360.98 1816
8361.84 1824
8362.71 1827
8363.57 1793
8364.43 1866
8365.29 1868
8366.16 1849
8367.02 1768
8367.88 1846
8368.75 1848
8369.61 1868
8370.47 1878
8371.34 1898
8372.20 1930
8373.06 1933
8373.93 1904
8374.79 1878
8375.65 1944
8376.52 1929
8377.38 1927
8378.25 2022
8379.11 1961
8379.97 1910
8380.84 1911
8381.70 2049
8382.56 2030
8383.43 1969
8384.29 1976
8385.16 2046
8386.02 1992
8386.89 1982
8387.75 2007
8388.61 1994
8389.48 2037
8390.34 2017
8391.21 2114
8392.07 2067
8392.94 2016
8393.80 1993
8394.67 2028
8395.53 2066
8396.39 2067
8397.26 2103
8398.12 2222
8398.99 2140
8399.85 2166
8400.72 2218
8401.58 2215
8402.45 2225
8403.31 2233
8404.18 2210
8405.04 2215
8405.91 2262
8406.77 2326
8407.64 2305
8408.50 2289
8409.37 2337
8410.24 2369
8411.10 2388
8411.97 2408
8412.83 2437
8413.70 2392
8414.56 2424
8415.43 2411
8416.29 2472
8417.16 2434
8418.03 2460
8418.89 2501
8419.76 2537
8420.62 2587
8421.49 2693
8422.36 2726
8423.22 2735
8424.09 2778
8424.95 2807
8425.82 2846
8426.69 2887
8427.55 2832
8428.42 2883
8429.28 2923
8430.15 2923
8431.02 2912
8431.88 2892
8432.75 3000
8433.62 3108
8434.48 3126
8435.35 3154
8436.22 3190
8437.08 3275
8437.95 3312
8438.82 3342
8439.68 3440
8440.55 3592
8441.42 3627
8442.29 3750
8443.15 3702
8444.02 3710
8444.89 3769
8445.75 3709
8446.62 3835
8447.49 3796
8448.36 3788
8449.22 3993
8450.09 4069
8450.96 4252
8451.83 4382
8452.69 4617
8453.56 4948
8454.43 5307
8455.30 5446
8456.16 5659
8457.03 5844
8457.90 5971
8458.77 5787
8459.64 5669
8460.50 5536
8461.37 5283
8462.24 5152
8463.11 5035
8463.98 5011
8464.84 5186
8465.71 5475
8466.58 5899
8467.45 6445
8468.32 7096
8469.19 7813
8470.05 8252
8470.92 8434
8471.79 8458
8472.66 8193
8473.53 7647
8474.40 6959
8475.27 6402
8476.13 5912
8477.00 5365
8477.87 4870
8478.74 4454
8479.61 4180
8480.48 3886
8481.35 3638
8482.22 3467
8483.09 3277
8483.96 3216
8484.82 3103
8485.69 3069
8486.56 3006
8487.43 2985
8488.30 2970
8489.17 2899
8490.04 2825
8490.91 2826
8491.78 2812
8492.65 2830
8493.52 2899
8494.39 2862
8495.26 2863
8496.13 2794
8497.00 2893
8497.87 2890
8498.74 2880
8499.61 2840
8500.48 2920
8501.35 2905
8502.22 2780
8503.09 2775
8503.96 2876
8504.83 2888
8505.70 2957
8506.57 3041
8507.44 3090
8508.31 3156
8509.18 3230
8510.05 3232
8510.92 3142
8511.79 3113
8512.66 3145
8513.53 3006
8514.40 2948
8515.27 2944
8516.15 2934
8517.02 2888
8517.89 2887
8518.76 2884
8519.63 2865
8520.50 2855
8521.37 2897
8522.24 2845
8523.11 2839
8523.98 2932
8524.86 2893
8525.73 2914
8526.60 2974
8527.47 2978
8528.34 3118
8529.21 3132
8530.08 3115
8530.96 3105
8531.83 3178
8532.70 3114
8533.57 3171
8534.44 3183
8535.31 3192
8536.19 3211
8537.06 3136
8537.93 3027
8538.80 3050
8539.67 3025
8540.55 3098
8541.42 3039
8542.29 3029
8543.16 3054
8544.03 2990
8544.91 2996
8545.78 3052
8546.65 3035
8547.52 2975
8548.40 3009
8549.27 3068
8550.14 3147
8551.01 3205
8551.89 3210
8552.76 3376
8553.63 3438
8554.51 3446
8555.38 3423
8556.25 3373
8557.12 3297
8558.00 3265
8558.87 3082
8559.74 3050
8560.62 2973
8561.49 2871
8562.36 2846
8563.24 2795
8564.11 2641
8564.98 2525
8565.86 2620
8566.73 2633
8567.60 2565
8568.48 2585
8569.35 2559
8570.22 2567
8571.10 2532
8571.97 2471
8572.84 2451
8573.72 2466
8574.59 2471
8575.46 2447
8576.34 2362
8577.21 2407
8578.09 2424
8578.96 2406
8579.83 2378
8580.71 2343
8581.58 2340
8582.46 2419
8583.33 2412
8584.21 2414
8585.08 2375
8585.95 2410
8586.83 2407
8587.70 2399
8588.58 2350
8589.45 2332
8590.33 2368
8591.20 2415
8592.08 2391
8592.95 2368
8593.83 2369
8594.70 2330
8595.58 2419
8596.45 2442
8597.33 2463
8598.20 2452
8599.08 2474
8599.95 2406
8600.83 2391
8601.70 2435
8602.58 2467
8603.45 2401
8604.33 2476
8605.20 2465
8606.08 2458
8606.95 2514
8607.83 2509
8608.70 2516
8609.58 2500
8610.45 2487
8611.33 2489
8612.21 2506
8613.08 2543
8613.96 2512
8614.83 2604
8615.71 2620
8616.59 2590
8617.46 2637
8618.34 2605
8619.21 2588
8620.09 2629
8620.97 2674
8621.84 2703
8622.72 2700
8623.59 2743
8624.47 2707
8625.35 2819
8626.22 2766
8627.10 2871
8627.98 2859
8628.85 2917
8629.73 2954
8630.61 2920
8631.48 2923
8632.36 2922
8633.24 2923
8634.11 2984
8634.99 3027
8635.87 2974
8636.74 2956
8637.62 2978
8638.50 2961
8639.37 3012
8640.25 3030
8641.13 3024
8642.01 3084
8642.88 3146
8643.76 3170
8644.64 3230
8645.52 3176
8646.39 3160
8647.27 3242
8648.15 3226
8649.03 3256
8649.90 3321
8650.78 3390
8651.66 3374
8652.54 3372
8653.41 3390
8654.29 3414
8655.17 3441
8656.05 3448
8656.93 3481
8657.80 3451
8658.68 3548
8659.56 3552
8660.44 3552
8661.32 3571
8662.19 3555
8663.07 3514
8663.95 3643
8664.83 3668
8665.71 3654
8666.59 3719
8667.46 3868
8668.34 4048
8669.22 4155
8670.10 4338
8670.98 4611
8671.86 4958
8672.74 5239
8673.62 5193
8674.49 5436
8675.37 5474
8676.25 5503
8677.13 5482
8678.01 5268
8678.89 5073
8679.77 4870
8680.65 4767
8681.53 4588
8682.41 4395
8683.29 4224
8684.16 4096
8685.04 4226
8685.92 4383
8686.80 4548
8687.68 4811
8688.56 5140
8689.44 5575
8690.32 5952
8691.20 6512
8692.08 6882
8692.96 6979
8693.84 6965
8694.72 7044
8695.60 6554
8696.48 6197
8697.36 5772
8698.24 5368
8699.12 5040
8700.00 4591
8700.88 4132
8701.76 3908
8702.64 3665
8703.52 3515
8704.40 3242
8705.28 3267
8706.16 3198
8707.04 2995
8707.92 2953
8708.80 2913
8709.69 2904
8710.57 2772
8711.45 2783
8712.33 2725
8713.21 2716
8714.09 2694
8714.97 2725
8715.85 2724
8716.73 2664
8717.61 2673
8718.49 2666
8719.38 2651
8720.26 2714
8721.14 2579
8722.02 2599
8722.90 2635
8723.78 2670
8724.66 2638
8725.54 2678
8726.43 2761
8727.31 2810
8728.19 2826
8729.07 2810
8729.95 2818
8730.83 2838
8731.72 2835
8732.60 2894
8733.48 2784
8734.36 2754
8735.24 2706
8736.13 2735
8737.01 2737
8737.89 2731
8738.77 2591
8739.65 2641
8740.54 2576
8741.42 2645
8742.30 2601
8743.18 2669
8744.07 2689
8744.95 2664
8745.83 2626
8746.71 2612
8747.60 2647
8748.48 2687
8749.36 2707
8750.24 2693
8751.13 2698
8752.01 2725
8752.89 2758
8753.77 2825
8754.66 2862
8755.54 2937
8756.42 2940
8757.31 3079
8758.19 3088
8759.07 3103
8759.96 3049
8760.84 3019
8761.72 3055
8762.61 2951
8763.49 2888
8764.37 2841
8765.26 2857
8766.14 2761
8767.02 2707
8767.91 2774
8768.79 2772
8769.67 2778
8770.56 2778
8771.44 2893
8772.32 2854
8773.21 2769
8774.09 2766
8774.98 2755
8775.86 2737
8776.74 2630
8777.63 2609
8778.51 2545
8779.40 2614
8780.28 2516
8781.17 2479
8782.05 2449
8782.93 2470
8783.82 2487
8784.70 2497
8785.59 2424
8786.47 2444
8787.36 2485
8788.24 2510
8789.13 2582
8790.01 2573
8790.89 2572
8791.78 2644
8792.66 2672
8793.55 2702
8794.43 2722
8795.32 2648
8796.20 2651
8797.09 2531
8797.97 2531
8798.86 2372
8799.74 2446
8800.63 2382
8801.52 2405
8802.40 2433
8803.29 2381
8804.17 2374
8805.06 2313
8805.94 2323
8806.83 2325
8807.71 2349
8808.60 2299
8809.48 2386
8810.37 2308
8811.26 2262
8812.14 2188
8813.03 2178
8813.91 2136
8814.80 2127
8815.69 2099
8816.57 2113
8817.46 2136
8818.34 2080
8819.23 2093
8820.12 2021
8821.00 2021
8821.89 2103
8822.77 2120
8823.66 2040
8824.55 2105
8825.43 2062
8826.32 2091
8827.21 2115
8828.09 2109
8828.98 2107
8829.87 2102
8830.75 2066
8831.64 1982
8832.53 2023
8833.41 1957
8834.30 2014
8835.19 1924
8836.08 1952
8836.96 1949
8837.85 1962
8838.74 1926
8839.62 1977
8840.51 1911
8841.40 1890
8842.29 1908
8843.17 1908
8844.06 1917
8844.95 1837
8845.84 1886
8846.72 1886
8847.61 1881
8848.50 1885
8849.39 1882
8850.27 1836
8851.16 1801
8852.05 1759
8852.94 1811
8853.82 1764
8854.71 1839
8855.60 1779
8856.49 1780
8857.38 1722
8858.26 1773
8859.15 1831
8860.04 1766
8860.93 1743
8861.82 1734
8862.71 1764
8863.59 1762
8864.48 1735
8865.37 1662
8866.26 1751
8867.15 1745
8868.04 1720
8868.93 1763
8869.81 1756
8870.70 1659
8871.59 1694
8872.48 1685
8873.37 1694
8874.26 1691
8875.15 1643
8876.04 1647
8876.93 1588
8877.81 1626
8878.70 1611
8879.59 1624
8880.48 1607
8881.37 1638
8882.26 1598
8883.15 1648
8884.04 1611
8884.93 1537
8885.82 1618
8886.71 1656
8887.60 1666
8888.49 1591
8889.38 1605
8890.27 1617
8891.16 1645
8892.05 1583
8892.94 1606
8893.83 1596
8894.72 1584
8895.61 1557
8896.50 1563
8897.39 1600
8898.28 1556
8899.17 1545
8900.06 1553
8900.95 1564
8901.84 1561
8902.73 1545
8903.62 1551
8904.51 1556
8905.40 1530
8906.29 1602
8907.18 1598
8908.07 1518
8908.96 1500
8909.85 1511
8910.74 1518
8911.63 1536
8912.52 1491
8913.41 1544
8914.31 1478
8915.20 1525
8916.09 1535
8916.98 1443
8917.87 1504
8918.76 1471
8919.65 1529
8920.54 1496
8921.43 1535
8922.33 1523
8923.22 1484
8924.11 1465
8925.00 1459
8925.89 1423
8926.78 1439
8927.67 1486
8928.57 1461
8929.46 1485
8930.35 1429
8931.24 1428
8932.13 1487
8933.03 1474
8933.92 1405
8934.81 1397
8935.70 1400
8936.59 1412
8937.49 1387
8938.38 1408
8939.27 1431
8940.16 1481
8941.05 1455
8941.95 1403
8942.84 1440
8943.73 1392
8944.62 1405
8945.52 1390
8946.41 1415
8947.30 1455
8948.19 1395
8949.09 1368
8949.98 1398
8950.87 1392
8951.76 1433
8952.66 1412
8953.55 1385
8954.44 1405
8955.34 1407
8956.23 1396
8957.12 1411
8958.02 1427
8958.91 1416
8959.80 1437
8960.69 1412
8961.59 1418
8962.48 1416
8963.37 1394
8964.27 1384
8965.16 1398
8966.05 1379
8966.95 1369
8967.84 1368
8968.74 1425
8969.63 1420
8970.52 1427
8971.42 1425
8972.31 1421
8973.20 1438
8974.10 1400
8974.99 1414
8975.89 1370
8976.78 1479
8977.67 1429
8978.57 1403
8979.46 1446
8980.36 1463
8981.25 1448
8982.15 1464
8983.04 1403
8983.93 1412
8984.83 1430
8985.72 1415
8986.62 1377
8987.51 1367
8988.41 1396
8989.30 1429
8990.20 1391
8991.09 1346
8991.99 1352
8992.88 1313
8993.78 1326
8994.67 1327
8995.57 1395
8996.46 1364
8997.36 1341
8998.25 1334
8999.15 1323
9000.04 1340
9000.94 1358
9001.83 1337
9002.73 1329
9003.62 1336
9004.52 1269
9005.41 1253
9006.31 1307
9007.20 1271
9008.10 1284
9009.00 1329
9009.89 1294
9010.79 1259
9011.68 1271
9012.58 1264
9013.47 1289
9014.37 1265
9015.27 1343
9016.16 1290
9017.06 1291
9017.95 1307
9018.85 1336
9019.75 1283
9020.64 1276
9021.54 1279
9022.43 1304
9023.33 1287
9024.23 1293
9025.12 1330
9026.02 1249
9026.92 1234
9027.81 1314
9028.71 1316
9029.61 1313
9030.50 1305
9031.40 1299
9032.30 1295
9033.19 1333
9034.09 1331
9034.99 1329
9035.88 1322
9036.78 1254
9037.68 1280
9038.58 1309
9039.47 1348
9040.37 1294
9041.27 1308
9042.16 1353
9043.06 1311
9043.96 1283
9044.86 1292
9045.75 1311
9046.65 1327
9047.55 1327
9048.45 1343
9049.34 1281
9050.24 1272
9051.14 1306
9052.04 1304
9052.94 1303
9053.83 1315
9054.73 1331
9055.63 1350
9056.53 1329
9057.43 1306
9058.32 1354
9059.22 1366
9060.12 1379
9061.02 1355
9061.92 1389
9062.81 1362
9063.71 1341
9064.61 1349
9065.51 1379
9066.41 1379
9067.31 1390
9068.21 1368
9069.10 1357
9070.00 1326
9070.90 1349
9071.80 1331
9072.70 1342
9073.60 1317
9074.50 1363
9075.40 1330
9076.29 1292
9077.19 1371
9078.09 1340
9078.99 1310
9079.89 1275
9080.79 1338
9081.69 1365
9082.59 1345
9083.49 1377
9084.39 1369
9085.29 1360
9086.19 1387
9087.09 1386
9087.98 1355
9088.88 1359
9089.78 1397
9090.68 1366
9091.58 1343
9092.48 1410
9093.38 1454
9094.28 1392
9095.18 1336
9096.08 1333
9096.98 1304
9097.88 1341
9098.78 1343
9099.68 1394
9100.58 1291
9101.48 1316
9102.38 1303
9103.28 1316
9104.18 1349
9105.08 1352
9105.99 1363
9106.89 1352
9107.79 1369
9108.69 1272
9109.59 1297
9110.49 1336
9111.39 1309
9112.29 1293
9113.19 1352
9114.09 1302
9114.99 1304
9115.89 1333
9116.79 1316
9117.69 1297
9118.60 1294
9119.50 1331
9120.40 1296
9121.30 1266
9122.20 1265
9123.10 1333
9124.00 1283
9124.90 1313
9125.81 1272
9126.71 1300
9127.61 1264
9128.51 1314
9129.41 1323
9130.31 1279
9131.22 1286
9132.12 1320
9133.02 1342
9133.92 1319
9134.82 1335
9135.72 1291
9136.63 1333
9137.53 1339
9138.43 1347
9139.33 1267
9140.23 1326
9141.14 1334
9142.04 1329
9142.94 1291
9143.84 1331
9144.75 1345
9145.65 1333
9146.55 1326
9147.45 1342
9148.36 1320
9149.26 1346
9150.16 1333
9151.06 1317
9151.97 1285
9152.87 1289
9153.77 1321
9154.67 1354
9155.58 1319
9156.48 1335
9157.38 1362
9158.29 1299
9159.19 1275
9160.09 1304
9161.00 1282
9161.90 1354
9162.80 1314
9163.71 1333
9164.61 1292
9165.51 1311
9166.42 1306
9167.32 1312
9168.22 1311
9169.13 1298
9170.03 1266
9170.93 1291
9171.84 1304
9172.74 1316
9173.64 1326
9174.55 1356
9175.45 1344
9176.36 1358
9177.26 1363
9178.16 1331
9179.07 1322
9179.97 1294
9180.88 1354
9181.78 1284
9182.69 1326
9183.59 1334
9184.49 1359
9185.40 1390
9186.30 1350
9187.21 1393
9188.11 1337
9189.02 1389
9189.92 1336
9190.82 1294
9191.73 1318
9192.63 1350
9193.54 1394
9194.44 1423
9195.35 1395
9196.25 1426
9197.16 1437
9198.06 1459
9198.97 1476
9199.87 1435
9200.78 1470
9201.68 1453
9202.59 1446
9203.49 1438
9204.40 1447
9205.30 1430
9206.21 1441
9207.12 1465
9208.02 1389
9208.93 1375
9209.83 1419
9210.74 1377
9211.64 1423
9212.55 1463
9213.45 1443
9214.36 1482
9215.27 1425
9216.17 1534
9217.08 1512
9217.98 1489
9218.89 1528
9219.80 1524
9220.70 1436
9221.61 1457
9222.51 1425
9223.42 1452
9224.33 1453
9225.23 1406
9226.14 1423
9227.05 1361
9227.95 1382
9228.86 1407
9229.77 1439
9230.67 1370
9231.58 1391
9232.49 1349
9233.39 1334
9234.30 1330
9235.21 1373
9236.11 1290
9237.02 1370
9237.93 1353
9238.83 1328
9239.74 1309
9240.65 1349
9241.55 1287
9242.46 1328
9243.37 1370
9244.28 1339
9245.18 1371
9246.09 1336
9247.00 1392
9247.91 1322
9248.81 1363
9249.72 1323
9250.63 1305
9251.54 1278
9252.44 1307
9253.35 1314
9254.26 1313
9255.17 1319
9256.07 1342
9256.98 1342
9257.89 1349
9258.80 1353
9259.71 1337
9260.61 1356
9261.52 1309
9262.43 1319
9263.34 1306
9264.25 1335
9265.16 1342
9266.06 1292
9266.97 1295
9267.88 1367
9268.79 1361
9269.70 1370
9270.61 1357
9271.51 1331
9272.42 1345
9273.33 1361
9274.24 1396
9275.15 1290
9276.06 1342
9276.97 1325
9277.88 1407
9278.78 1374
9279.69 1351
9280.60 1380
9281.51 1297
9282.42 1334
9283.33 1387
9284.24 1372
9285.15 1333
9286.06 1429
9286.97 1363
9287.88 1396
9288.79 1375
9289.70 1393
9290.60 1330
9291.51 1325
9292.42 1425
9293.33 1408
9294.24 1353
9295.15 1370
9296.06 1442
9296.97 1448
9297.88 1460
9298.79 1435
9299.70 1393
9300.61 1404
9301.52 1438
9302.43 1398
9303.34 1418
9304.25 1431
9305.16 1452
9306.07 1437
9306.98 1484
9307.89 1496
9308.80 1571
9309.71 1567
9310.63 1555
9311.54 1542
9312.45 1558
9313.36 1561
9314.27 1493
9315.18 1559
9316.09 1478
9317.00 1471
9317.91 1466
9318.82 1414
9319.73 1441
9320.64 1428
9321.55 1391
9322.47 1405
9323.38 1419
9324.29 1407
9325.20 1371
9326.11 1383
9327.02 1433
9327.93 1387
9328.84 1407
9329.76 1419
9330.67 1411
9331.58 1406
9332.49 1389
9333.40 1371
9334.31 1381
9335.23 1465
9336.14 1425
9337.05 1452
9337.96 1429
9338.87 1390
9339.78 1422
9340.70 1393
9341.61 1367
9342.52 1380
9343.43 1357
9344.34 1428
9345.26 1421
9346.17 1445
9347.08 1413
9347.99 1424
9348.91 1479
9349.82 1456
9350.73 1413
9351.64 1442
9352.56 1431
9353.47 1419
9354.38 1392
9355.29 1353
9356.21 1412
9357.12 1424
9358.03 1401
9358.94 1404
9359.86 1398
9360.77 1409
9361.68 1438
9362.60 1402
9363.51 1396
9364.42 1428
9365.34 1395
9366.25 1400
9367.16 1438
9368.08 1415
9368.99 1456
9369.90 1422
9370.82 1433
9371.73 1466
9372.64 1459
9373.56 1438
9374.47 1511
9375.38 1425
9376.30 1465
9377.21 1486
9378.12 1466
9379.04 1451
9379.95 1441
9380.87 1451
9381.78 1433
9382.69 1487
9383.61 1516
9384.52 1476
9385.44 1545
9386.35 1571
9387.27 1598
9388.18 1545
9389.09 1575
9390.01 1599
9390.92 1630
9391.84 1630
9392.75 1669
9393.67 1664
9394.58 1622
9395.50 1677
9396.41 1646
9397.32 1676
9398.24 1647
9399.15 1645
9400.07 1620
9400.98 1608
9401.90 1586
9402.81 1613
9403.73 1627
9404.64 1601
9405.56 1630
9406.47 1604
9407.39 1574
9408.30 1547
9409.22 1527
9410.14 1619
9411.05 1624
9411.97 1579
9412.88 1590
9413.80 1554
9414.71 1553
9415.63 1616
9416.54 1631
9417.46 1611
9418.38 1598
9419.29 1636
9420.21 1641
9421.12 1627
9422.04 1596
9422.95 1591
9423.87 1641
9424.79 1598
9425.70 1629
9426.62 1651
9427.54 1607
9428.45 1657
9429.37 1596
9430.28 1627
9431.20 1600
9432.12 1642
9433.03 1620
9433.95 1678
9434.87 1657
9435.78 1736
9436.70 1679
9437.62 1702
9438.53 1750
9439.45 1669
9440.37 1636
9441.28 1635
9442.20 1655
9443.12 1639
9444.03 1655
9444.95 1646
9445.87 1683
9446.79 1656
9447.70 1783
9448.62 1763
9449.54 1818
9450.45 1813
9451.37 1863
9452.29 1886
9453.21 1882
9454.12 1807
9455.04 1888
9455.96 1904
9456.88 1906
9457.79 1895
9458.71 1818
9459.63 1754
9460.55 1715
9461.47 1792
9462.38 1729
9463.30 1706
9464.22 1683
9465.14 1699
9466.06 1671
9466.97 1671
9467.89 1688
9468.81 1706
9469.73 1712
9470.65 1662
9471.56 1671
9472.48 1678
9473.40 1682
9474.32 1685
9475.24 1731
9476.16 1735
9477.08 1790
9477.99 1803
9478.91 1789
9479.83 1767
9480.75 1683
9481.67 1723
9482.59 1788
9483.51 1765
9484.43 1718
9485.34 1731
9486.26 1754
9487.18 1757
9488.10 1768
9489.02 1772
9489.94 1792
9490.86 1832
9491.78 1764
9492.70 1849
9493.62 1775
9494.54 1748
9495.46 1748
9496.38 1767
9497.30 1839
9498.22 1761
9499.13 1809
9500.05 1772
9500.97 1846
9501.89 1803
9502.81 1814
9503.73 1805
9504.65 1808
9505.57 1838
9506.49 1884
9507.41 1833
9508.33 1843
9509.25 1891
9510.17 1905
9511.09 1960
9512.01 1968
9512.93 1973
9513.86 2024
9514.78 2028
9515.70 2034
9516.62 2087
9517.54 2081
9518.46 1994
9519.38 2065
9520.30 2095
9521.22 2102
9522.14 2032
9523.06 2087
9523.98 2153
9524.90 2153
9525.82 2147
9526.75 2314
9527.67 2377
9528.59 2545
9529.51 2555
9530.43 2681
9531.35 2740
9532.27 2844
9533.19 2883
9534.11 2893
9535.04 2851
9535.96 2807
9536.88 2851
9537.80 2710
9538.72 2668
9539.64 2506
9540.57 2395
9541.49 2308
9542.41 2351
9543.33 2301
9544.25 2218
9545.17 2190
9546.10 2111
9547.02 2129
9547.94 1998
9548.86 1964
9549.78 2057
9550.71 2023
9551.63 2047
9552.55 2023
9553.47 2019
9554.40 2062
9555.32 2049
9556.24 2141
9557.16 2127
9558.09 2137
9559.01 2207
9559.93 2215
9560.85 2146
9561.78 2140
9562.70 2165
9563.62 2219
9564.54 2088
9565.47 2096
9566.39 2083
9567.31 2009
9568.24 1980
9569.16 1984
9570.08 1973
9571.00 1960
9571.93 1966
9572.85 1940
9573.77 1916
9574.70 1988
9575.62 1968
9576.54 2021
9577.47 1959
9578.39 1905
9579.31 1932
9580.24 1924
9581.16 1948
9582.09 1960
9583.01 1978
9583.93 1931
9584.86 1956
9585.78 1974
9586.70 1980
9587.63 1982
9588.55 1974
9589.48 2048
9590.40 2028
9591.32 2014
9592.25 1998
9593.17 1972
9594.10 1989
9595.02 2025
9595.95 2016
9596.87 2093
9597.79 2045
9598.72 2096
9599.64 2118
9600.57 2100
9601.49 2143
9602.42 2183
9603.34 2148
9604.27 2149
9605.19 2215
9606.12 2249
9607.04 2245
9607.97 2254
9608.89 2288
9609.82 2280
9610.74 2320
9611.67 2360
9612.59 2370
9613.52 2329
9614.44 2343
9615.37 2348
9616.29 2328
9617.22 2367
9618.14 2424
9619.07 2439
9619.99 2415
9620.92 2439
9621.85 2452
9622.77 2499
9623.70 2552
9624.62 2575
9625.55 2527
9626.47 2556
9627.40 2560
9628.33 2615
9629.25 2606
9630.18 2732
9631.10 2760
9632.03 2748
9632.96 2791
9633.88 2871
9634.81 2826
9635.73 2904
9636.66 2894
9637.59 2947
9638.51 2964
9639.44 3007
9640.37 2981
9641.29 3063
9642.22 3058
9643.15 3073
9644.07 3278
9645.00 3330
9645.93 3353
9646.85 3538
9647.78 3659
9648.71 3664
9649.63 3649
9650.56 3689
9651.49 3630
9652.41 3575
9653.34 3521
9654.27 3479
9655.20 3476
9656.12 3314
9657.05 3293
9657.98 3253
9658.90 3123
9659.83 3117
9660.76 3043
9661.69 3073
9662.61 2948
9663.54 2996
9664.47 3019
9665.40 3038
9666.32 3012
9667.25 3029
9668.18 3074
9669.11 3055
9670.04 3092
9670.96 3137
9671.89 3131
9672.82 3161
9673.75 3154
9674.68 3098
9675.60 3066
9676.53 3183
9677.46 3227
9678.39 3174
9679.32 3240
9680.25 3249
9681.17 3241
9682.10 3263
9683.03 3186
9683.96 3178
9684.89 3196
9685.82 3302
9686.75 3338
9687.67 3340
9688.60 3405
9689.53 3426
9690.46 3386
9691.39 3437
9692.32 3392
9693.25 3425
9694.18 3405
9695.11 3406
9696.03 3482
9696.96 3465
9697.89 3418
9698.82 3483
9699.75 3516
9700.68 3491
9701.61 3427
9702.54 3404
9703.47 3374
9704.40 3322
9705.33 3200
9706.26 3191
9707.19 3208
9708.12 3177
9709.05 3177
9709.98 3173
9710.91 3228
9711.84 3197
9712.77 3205
9713.70 3237
9714.63 3126
9715.56 3199
9716.49 3175
9717.42 3174
9718.35 3126
9719.28 3003
9720.21 3092
9721.14 3013
9722.07 2979
9723.00 2962
9723.93 2954
9724.86 2859
9725.79 2814
9726.72 2841
9727.65 2830
9728.58 2824
9729.51 2822
9730.44 2862
9731.37 2901
9732.31 2878
9733.24 2867
9734.17 2820
9735.10 2790
9736.03 2834
9736.96 2766
9737.89 2746
9738.82 2705
9739.75 2640
9740.69 2622
9741.62 2573
9742.55 2606
9743.48 2621
9744.41 2615
9745.34 2544
9746.27 2538
9747.21 2513
9748.14 2513
9749.07 2602
9750.00 2609
9750.93 2503
9751.86 2573
9752.80 2519
9753.73 2461
9754.66 2476
9755.59 2544
9756.52 2583
9757.46 2460
9758.39 2457
9759.32 2504
9760.25 2571
9761.18 2479
9762.12 2517
9763.05 2550
9763.98 2513
9764.91 2468
9765.85 2560
9766.78 2555
9767.71 2482
9768.64 2508
9769.58 2515
9770.51 2458
9771.44 2473
9772.37 2557
9773.31 2589
9774.24 2611
9775.17 2642
9776.11 2697
9777.04 2693
9777.97 2740
9778.91 2778
9779.84 2796
9780.77 2793
9781.71 2880
9782.64 2948
9783.57 2859
9784.51 2753
9785.44 2738
9786.37 2670
9787.31 2647
9788.24 2668
9789.17 2617
9790.11 2561
9791.04 2509
9791.97 2514
9792.91 2506
9793.84 2431
9794.77 2444
9795.71 2499
9796.64 2510
9797.58 2482
9798.51 2439
9799.44 2458
9800.38 2367
9801.31 2405
9802.25 2375
9803.18 2343
9804.12 2317
9805.05 2242
9805.98 2190
9806.92 2263
9807.85 2237
9808.79 2121
9809.72 2122
9810.66 2084
9811.59 2099
9812.53 2078
9813.46 2080
9814.40 2061
9815.33 2093
9816.27 2030
9817.20 2025
9818.14 2041
9819.07 2025
9820.01 2030
9820.94 1995
9821.88 1994
9822.81 1938
9823.75 1936
9824.68 1946
9825.62 1935
9826.55 1967
9827.49 1977
9828.42 1935
9829.36 1930
9830.29 1906
9831.23 1932
9832.17 1940
9833.10 1990
9834.04 1971
9834.97 1915
9835.91 1938
9836.84 1895
9837.78 1924
9838.72 1967
9839.65 1994
9840.59 1976
9841.52 1993
9842.46 2014
9843.40 2026
9844.33 1962
9845.27 1967
9846.20 1966
9847.14 1994
9848.08 1931
9849.01 1961
9849.95 1908
9850.89 1914
9851.82 1919
9852.76 1975
9853.70 2011
9854.63 2039
9855.57 2007
9856.51 1997
9857.44 2032
9858.38 2071
9859.32 2019
9860.25 2040
9861.19 2036
9862.13 2007
9863.07 1972
9864.00 1907
9864.94 1907
9865.88 1928
9866.81 1843
9867.75 1871
9868.69 1908
9869.63 1889
9870.56 1880
9871.50 1869
9872.44 1866
9873.38 1897
9874.31 1920
9875.25 1883
9876.19 1817
9877.13 1817
9878.07 1833
9879.00 1867
9879.94 1853
9880.88 1859
9881.82 1855
9882.75 1778
9883.69 1834
9884.63 1795
9885.57 1767
9886.51 1718
9887.45 1808
9888.38 1774
9889.32 1746
9890.26 1778
9891.20 1724
9892.14 1761
9893.08 1718
9894.01 1726
9894.95 1727
9895.89 1760
9896.83 1751
9897.77 1705
9898.71 1666
9899.65 1696
9900.59 1740
9901.52 1719
9902.46 1715
9903.40 1695
9904.34 1698
9905.28 1700
9906.22 1706
9907.16 1675
9908.10 1656
9909.04 1734
9909.98 1748
9910.92 1702
9911.86 1728
9912.80 1698
9913.73 1683
9914.67 1652
9915.61 1704
9916.55 1725
9917.49 1771
9918.43 1755
9919.37 1804
9920.31 1821
9921.25 1878
9922.19 1951
9923.13 2020
9924.07 2048
9925.01 2130
9925.95 2120
9926.89 2201
9927.83 2289
9928.77 2235
9929.71 2290
9930.65 2208
9931.59 2139
9932.53 2105
9933.47 2014
9934.41 1953
9935.36 1923
9936.30 1824
9937.24 1819
9938.18 1768
9939.12 1775
9940.06 1705
9941.00 1644
9941.94 1604
9942.88 1668
9943.82 1718
9944.76 1651
9945.70 1633
9946.64 1632
9947.59 1566
9948.53 1581
9949.47 1538
9950.41 1578
9951.35 1583
9952.29 1585
9953.23 1537
9954.17 1588
9955.12 1530
9956.06 1541
9957.00 1548
9957.94 1554
9958.88 1556
9959.82 1501
9960.77 1507
9961.71 1560
9962.65 1573
9963.59 1518
9964.53 1534
9965.48 1493
9966.42 1493
9967.36 1529
9968.30 1514
9969.24 1568
9970.19 1509
9971.13 1454
9972.07 1482
9973.01 1422
9973.95 1410
9974.90 1394
9975.84 1436
9976.78 1436
9977.72 1443
9978.67 1442
9979.61 1448
9980.55 1459
9981.50 1468
9982.44 1409
9983.38 1380
9984.32 1425
9985.27 1392
9986.21 1391
9987.15 1382
9988.10 1395
9989.04 1407
9989.98 1417
9990.92 1385
9991.87 1397
9992.81 1427
9993.75 1462
9994.70 1421
9995.64 1414
9996.58 1429
9997.53 1374
9998.47 1369
9999.41 1390
10000.36 1434
10001.30 1378
10002.25 1400
10003.19 1436
10004.13 1416
10005.08 1403
10006.02 1384
10006.96 1376
10007.91 1438
10008.85 1419
10009.80 1417
10010.74 1386
10011.68 1392
10012.63 1407
10013.57 1381
10014.52 1405
10015.46 1410
10016.41 1350
10017.35 1351
10018.29 1378
10019.24 1393
10020.18 1430
10021.13 1428
10022.07 1357
10023.02 1366
10023.96 1372
10024.91 1384
10025.85 1409
10026.80 1376
10027.74 1419
10028.69 1422
10029.63 1391
10030.58 1357
10031.52 1347
10032.47 1364
10033.41 1337
10034.36 1360
10035.30 1406
10036.25 1350
10037.19 1364
10038.14 1367
10039.08 1369
10040.03 1364
10040.97 1359
10041.92 1356
10042.87 1298
10043.81 1325
10044.76 1313
10045.70 1327
10046.65 1291
10047.59 1305
10048.54 1345
10049.49 1316
10050.43 1330
10051.38 1323
10052.32 1290
10053.27 1281
10054.22 1369
10055.16 1363
10056.11 1331
10057.05 1314
10058.00 1350
10058.95 1288
10059.89 1284
10060.84 1304
10061.79 1305
10062.73 1286
10063.68 1245
10064.63 1316
10065.57 1282
10066.52 1318
10067.47 1271
10068.41 1285
10069.36 1227
10070.31 1246
10071.25 1309
10072.20 1329
10073.15 1295
10074.10 1274
10075.04 1258
10075.99 1303
10076.94 1285
10077.88 1282
10078.83 1322
10079.78 1287
10080.73 1297
10081.67 1297
10082.62 1300
10083.57 1293
10084.52 1317
10085.46 1305
10086.41 1353
10087.36 1297
10088.31 1270
10089.25 1330
10090.20 1324
10091.15 1284
10092.10 1251
10093.05 1276
10093.99 1285
10094.94 1294
10095.89 1257
10096.84 1301
10097.79 1335
10098.73 1295
10099.68 1309
10100.63 1287
10101.58 1259
10102.53 1276
10103.48 1280
10104.42 1250
10105.37 1327
10106.32 1291
10107.27 1263
10108.22 1251
10109.17 1258
10110.12 1290
10111.06 1241
10112.01 1236
10112.96 1254
10113.91 1282
10114.86 1282
10115.81 1270
10116.76 1255
10117.71 1241
10118.66 1271
10119.61 1276
10120.56 1276
10121.50 1261
10122.45 1267
10123.40 1294
10124.35 1267
10125.30 1303
10126.25 1283
10127.20 1254
10128.15 1273
10129.10 1325
10130.05 1283
10131.00 1278
10131.95 1283
10132.90 1298
10133.85 1295
10134.80 1340
10135.75 1332
10136.70 1259
10137.65 1302
10138.60 1324
10139.55 1307
10140.50 1331
10141.45 1318
10142.40 1304
10143.35 1308
10144.30 1294
10145.25 1324
10146.20 1386
10147.15 1385
10148.10 1371
10149.05 1355
10150.00 1389
10150.95 1350
10151.90 1409
10152.86 1387
10153.81 1381
10154.76 1372
10155.71 1390
10156.66 1406
10157.61 1404
10158.56 1408
10159.51 1365
10160.46 1366
10161.41 1407
10162.37 1394
10163.32 1456
10164.27 1454
10165.22 1432
10166.17 1470
10167.12 1487
10168.07 1458
10169.03 1522
10169.98 1502
10170.93 1527
10171.88 1524
10172.83 1469
10173.78 1461
10174.74 1465
10175.69 1539
10176.64 1572
10177.59 1501
10178.54 1557
10179.49 1550
10180.45 1494
10181.40 1570
10182.35 1593
10183.30 1588
10184.26 1610
10185.21 1594
10186.16 1647
10187.11 1662
10188.06 1660
10189.02 1605
10189.97 1664
10190.92 1731
10191.87 1715
10192.83 1712
10193.78 1667
10194.73 1737
10195.69 1728
10196.64 1718
10197.59 1770
10198.54 1768
10199.50 1746
10200.45 1686
10201.40 1770
10202.36 1835
10203.31 1900
10204.26 1863
10205.22 1905
10206.17 1935
10207.12 1879
10208.08 1899
10209.03 1856
10209.98 1870
10210.94 1854
10211.89 1878
10212.84 1832
10213.80 1770
10214.75 1707
10215.70 1697
10216.66 1729
10217.61 1723
10218.56 1683
10219.52 1657
10220.47 1647
10221.43 1643
10222.38 1658
10223.33 1644
10224.29 1659
10225.24 1670
10226.20 1690
10227.15 1678
10228.11 1710
10229.06 1716
10230.01 1732
10230.97 1750
10231.92 1792
10232.88 1846
10233.83 1910
10234.79 1951
10235.74 2004
10236.70 1971
10237.65 1953
10238.60 1902
10239.56 1902
10240.51 1869
10241.47 1830
10242.42 1794
10243.38 1704
10244.33 1693
10245.29 1620
10246.24 1569
10247.20 1552
10248.15 1597
10249.11 1563
10250.07 1488
10251.02 1506
10251.98 1486
10252.93 1502
10253.89 1442
10254.84 1427
10255.80 1411
10256.75 1446
10257.71 1440
10258.67 1402
10259.62 1423
10260.58 1381
10261.53 1375
10262.49 1434
10263.44 1378
10264.40 1347
10265.36 1348
10266.31 1397
10267.27 1342
10268.22 1346
10269.18 1374
10270.14 1363
10271.09 1360
10272.05 1369
10273.01 1322
10273.96 1365
10274.92 1294
10275.87 1321
10276.83 1387
10277.79 1351
10278.74 1312
10279.70 1345
10280.66 1329
10281.61 1351
10282.57 1327
10283.53 1341
10284.49 1341
10285.44 1316
10286.40 1332
10287.36 1324
10288.31 1277
10289.27 1302
10290.23 1325
10291.18 1324
10292.14 1361
10293.10 1329
10294.06 1303
10295.01 1343
10295.97 1357
10296.93 1333
10297.89 1287
10298.84 1319
10299.80 1321
10300.76 1338
10301.72 1321
10302.67 1331
10303.63 1334
10304.59 1332
10305.55 1336
10306.51 1298
10307.46 1323
10308.42 1289
10309.38 1269
10310.34 1323
10311.30 1309
10312.25 1305
10313.21 1292
10314.17 1337
10315.13 1302
10316.09 1278
10317.05 1357
10318.00 1241
10318.96 1305
10319.92 1320
10320.88 1296
10321.84 1284
10322.80 1267
10323.76 1269
10324.71 1343
10325.67 1335
10326.63 1313
10327.59 1335
10328.55 1335
10329.51 1356
10330.47 1360
10331.43 1385
10332.39 1353
10333.35 1343
10334.30 1296
10335.26 1281
10336.22 1263
10337.18 1290
10338.14 1272
10339.10 1254
10340.06 1226
10341.02 1290
10341.98 1268
10342.94 1248
10343.90 1307
10344.86 1289
10345.82 1291
10346.78 1239
10347.74 1256
10348.70 1239
10349.66 1237
10350.62 1201
10351.58 1253
10352.54 1205
10353.50 1210
10354.46 1199
10355.42 1211
10356.38 1218
10357.34 1230
10358.30 1204
10359.26 1170
10360.22 1209
10361.18 1191
10362.14 1193
10363.10 1184
10364.06 1207
10365.02 1164
10365.98 1212
10366.94 1186
10367.90 1209
10368.87 1161
10369.83 1191
10370.79 1221
10371.75 1179
10372.71 1220
10373.67 1181
10374.63 1165
10375.59 1194
10376.55 1201
10377.51 1175
10378.48 1174
10379.44 1201
10380.40 1151
10381.36 1137
10382.32 1126
10383.28 1195
10384.24 1204
10385.21 1151
10386.17 1156
10387.13 1182
10388.09 1151
10389.05 1219
10390.01 1233
10390.98 1205
10391.94 1177
10392.90 1192
10393.86 1154
10394.82 1187
10395.79 1192
10396.75 1216
10397.71 1192
10398.67 1216
10399.63 1211
10400.60 1222
10401.56 1226
10402.52 1178
10403.48 1189
10404.45 1156
10405.41 1171
10406.37 1185
10407.33 1227
10408.30 1235
10409.26 1250
10410.22 1239
10411.18 1276
10412.15 1310
10413.11 1346
10414.07 1332
10415.04 1328
10416.00 1393
10416.96 1400
10417.93 1392
10418.89 1431
10419.85 1466
10420.81 1436
10421.78 1418
10422.74 1444
10423.70 1448
10424.67 1389
10425.63 1392
10426.59 1419
10427.56 1338
10428.52 1265
10429.49 1283
10430.45 1248
10431.41 1182
10432.38 1170
10433.34 1153
10434.30 1174
10435.27 1217
10436.23 1198
10437.20 1136
10438.16 1163
10439.12 1185
10440.09 1154
10441.05 1107
10442.02 1132
10442.98 1125
10443.94 1102
10444.91 1107
10445.87 1118
10446.84 1143
10447.80 1160
10448.77 1157
10449.73 1153
10450.70 1112
10451.66 1111
10452.63 1091
10453.59 1097
10454.55 1144
10455.52 1118
10456.48 1124
10457.45 1110
10458.41 1130
10459.38 1186
10460.34 1153
10461.31 1111
10462.27 1165
10463.24 1138
10464.20 1083
10465.17 1097
10466.14 1088
10467.10 1129
10468.07 1129
10469.03 1113
10470.00 1109
10470.96 1137
10471.93 1114
10472.89 1134
10473.86 1167
10474.82 1134
10475.79 1124
10476.76 1096
10477.72 1083
10478.69 1110
10479.65 1154
10480.62 1152
10481.59 1149
10482.55 1173
10483.52 1157
10484.48 1118
10485.45 1105
10486.42 1150
10487.38 1116
10488.35 1141
10489.32 1137
10490.28 1164
10491.25 1139
10492.21 1094
10493.18 1121
10494.15 1143
10495.11 1126
10496.08 1148
10497.05 1113
10498.01 1143
10498.98 1153
10499.95 1167
10500.92 1171
10501.88 1141
10502.85 1128
10503.82 1160
10504.78 1141
10505.75 1141
10506.72 1173
10507.68 1153
10508.65 1146
10509.62 1167
10510.59 1145
10511.55 1152
10512.52 1165
10513.49 1086
10514.46 1114
10515.42 1186
10516.39 1175
10517.36 1155
10518.33 1132
10519.29 1187
10520.26 1143
10521.23 1146
10522.20 1192
10523.17 1206
10524.13 1138
10525.10 1130
10526.07 1161
10527.04 1179
10528.01 1111
10528.97 1174
10529.94 1187
10530.91 1240
10531.88 1138
10532.85 1148
10533.82 1222
10534.78 1199
10535.75 1160
10536.72 1206
10537.69 1210
10538.66 1236
10539.63 1203
10540.60 1163
10541.56 1231
10542.53 1209
10543.50 1252
10544.47 1184
10545.44 1197
10546.41 1183
10547.38 1211
10548.35 1184
10549.32 1175
10550.29 1209
10551.25 1231
10552.22 1266
10553.19 1260
10554.16 1275
10555.13 1285
10556.10 1345
10557.07 1362
10558.04 1349
10559.01 1329
10559.98 1405
10560.95 1439
10561.92 1404
10562.89 1343
10563.86 1322
10564.83 1340
10565.80 1329
10566.77 1364
10567.74 1307
10568.71 1280
10569.68 1296
10570.65 1304
10571.62 1259
10572.59 1238
10573.56 1213
10574.53 1191
10575.50 1219
10576.47 1203
10577.44 1170
10578.41 1184
10579.38 1197
10580.35 1232
10581.32 1220
10582.29 1210
10583.26 1214
10584.23 1208
10585.21 1264
10586.18 1221
10587.15 1212
10588.12 1230
10589.09 1304
10590.06 1283
10591.03 1284
10592.00 1289
10592.97 1275
10593.94 1266
10594.92 1250
10595.89 1180
10596.86 1177
10597.83 1219
10598.80 1183
10599.77 1212
10600.74 1151
10601.71 1207
10602.69 1200
10603.66 1162
10604.63 1171
10605.60 1206
10606.57 1233
10607.54 1210
10608.52 1168
10609.49 1186
10610.46 1243
10611.43 1157
10612.40 1212
10613.38 1162
10614.35 1211
10615.32 1207
10616.29 1194
10617.27 1185
10618.24 1189
10619.21 1185
10620.18 1208
10621.15 1212
10622.13 1207
10623.10 1213
10624.07 1215
10625.04 1166
10626.02 1223
10626.99 1269
10627.96 1268
10628.94 1267
10629.91 1240
10630.88 1262
10631.85 1304
10632.83 1301
10633.80 1298
10634.77 1265
10635.75 1307
10636.72 1360
10637.69 1350
10638.67 1443
10639.64 1372
10640.61 1364
10641.59 1368
10642.56 1373
10643.53 1374
10644.51 1328
10645.48 1333
10646.45 1305
10647.43 1272
10648.40 1216
10649.37 1227
10650.35 1227
10651.32 1230
10652.30 1187
10653.27 1148
10654.24 1174
10655.22 1178
10656.19 1186
10657.16 1190
10658.14 1210
10659.11 1189
10660.09 1231
10661.06 1185
10662.04 1200
10663.01 1153
10663.98 1172
10664.96 1215
10665.93 1208
10666.91 1215
10667.88 1214
10668.86 1189
10669.83 1170
10670.81 1170
10671.78 1133
10672.76 1160
10673.73 1218
10674.71 1243
10675.68 1188
10676.66 1178
10677.63 1211
10678.61 1227
10679.58 1241
10680.56 1214
10681.53 1210
10682.51 1225
10683.48 1224
10684.46 1162
10685.43 1186
10686.41 1215
10687.38 1222
10688.36 1182
10689.33 1184
10690.31 1102
10691.28 1133
10692.26 1123
10693.24 1158
10694.21 1191
10695.19 1208
10696.16 1178
10697.14 1171
10698.12 1132
10699.09 1171
10700.07 1139
10701.04 1112
10702.02 1120
10703.00 1076
10703.97 1110
10704.95 1120
10705.92 1150
10706.90 1150
10707.88 1142
10708.85 1148
10709.83 1143
10710.81 1144
10711.78 1127
10712.76 1162
10713.74 1168
10714.71 1149
10715.69 1160
10716.67 1143
10717.64 1089
10718.62 1134
10719.60 1118
10720.57 1044
10721.55 1094
10722.53 1113
10723.50 1110
10724.48 1128
10725.46 1109
10726.44 1099
10727.41 1072
10728.39 1095
10729.37 1122
10730.35 1095
10731.32 1092
10732.30 1117
10733.28 1124
10734.26 1139
10735.23 1132
10736.21 1115
10737.19 1101
10738.17 1126
10739.14 1148
10740.12 1145
10741.10 1133
10742.08 1164
10743.06 1156
10744.03 1143
10745.01 1087
10745.99 1115
10746.97 1119
10747.95 1097
10748.92 1135
10749.90 1128
10750.88 1154
10751.86 1103
10752.84 1126
10753.82 1131
10754.79 1156
10755.77 1171
10756.75 1168
10757.73 1143
10758.71 1161
10759.69 1184
10760.67 1107
10761.65 1113
10762.62 1128
10763.60 1121
10764.58 1142
10765.56 1162
10766.54 1138
10767.52 1133
10768.50 1122
10769.48 1159
10770.46 1148
10771.44 1141
10772.42 1119
10773.39 1128
10774.37 1158
10775.35 1200
10776.33 1168
10777.31 1167
10778.29 1192
10779.27 1195
10780.25 1153
10781.23 1180
10782.21 1184
10783.19 1169
10784.17 1207
10785.15 1152
10786.13 1143
10787.11 1154
10788.09 1110
10789.07 1138
10790.05 1148
10791.03 1159
10792.01 1146
10792.99 1143
10793.97 1167
10794.95 1181
10795.93 1215
10796.91 1194
10797.89 1170
10798.87 1167
10799.85 1160
10800.83 1140
10801.82 1158
10802.80 1184
10803.78 1129
10804.76 1148
10805.74 1135
10806.72 1160
10807.70 1180
10808.68 1181
10809.66 1165
10810.64 1141
10811.62 1187
10812.61 1140
10813.59 1130
10814.57 1137
10815.55 1174
10816.53 1211
10817.51 1199
10818.49 1173
10819.47 1177
10820.46 1246
10821.44 1185
10822.42 1235
10823.40 1230
10824.38 1237
10825.36 1253
10826.35 1208
10827.33 1216
10828.31 1274
10829.29 1276
10830.27 1233
10831.25 1216
10832.24 1222
10833.22 1220
10834.20 1229
10835.18 1261
10836.17 1233
10837.15 1226
10838.13 1258
10839.11 1267
10840.09 1252
10841.08 1255
10842.06 1258
10843.04 1281
10844.02 1287
10845.01 1326
10845.99 1305
10846.97 1306
10847.96 1294
10848.94 1323
10849.92 1347
10850.90 1315
10851.89 1348
10852.87 1314
10853.85 1333
10854.84 1300
10855.82 1365
10856.80 1352
10857.78 1316
10858.77 1315
10859.75 1352
10860.73 1380
10861.72 1391
10862.70 1442
10863.68 1366
10864.67 1361
10865.65 1395
10866.64 1442
10867.62 1386
10868.60 1414
10869.59 1437
10870.57 1398
10871.55 1410
10872.54 1422
10873.52 1467
10874.51 1409
10875.49 1442
10876.47 1430
10877.46 1447
10878.44 1441
10879.43 1420
10880.41 1485
10881.39 1442
10882.38 1450
10883.36 1530
10884.35 1532
10885.33 1549
10886.32 1556
10887.30 1530
10888.29 1539
10889.27 1522
10890.25 1498
10891.24 1573
10892.22 1596
10893.21 1615
10894.19 1618
10895.18 1593
10896.16 1610
10897.15 1596
10898.13 1587
10899.12 1657
10900.10 1663
10901.09 1682
10902.07 1665
10903.06 1685
10904.04 1705
10905.03 1668
10906.01 1719
10907.00 1744
10907.99 1779
10908.97 1763
10909.96 1739
10910.94 1736
10911.93 1745
10912.91 1754
10913.90 1774
10914.88 1734
10915.87 1774
10916.86 1834
10917.84 1809
10918.83 1799
10919.81 1799
10920.80 1800
10921.79 1764
10922.77 1782
10923.76 1892
10924.74 1833
10925.73 1843
10926.72 1827
10927.70 1880
10928.69 1899
10929.68 1909
10930.66 1929
10931.65 1899
10932.64 1990
10933.62 1935
10934.61 2059
10935.60 2036
10936.58 1999
10937.57 2052
10938.56 2143
10939.54 2148
10940.53 2149
10941.52 2107
10942.50 2135
10943.49 2213
10944.48 2183
10945.47 2212
10946.45 2244
10947.44 2244
10948.43 2273
10949.41 2333
10950.40 2340
10951.39 2311
10952.38 2339
10953.36 2497
10954.35 2512
10955.34 2513
10956.33 2504
10957.31 2619
10958.30 2510
10959.29 2543
10960.28 2604
10961.27 2557
10962.25 2584
10963.24 2526
10964.23 2482
10965.22 2390
10966.21 2377
10967.19 2332
10968.18 2323
10969.17 2294
10970.16 2272
10971.15 2336
10972.13 2256
10973.12 2242
10974.11 2261
10975.10 2225
10976.09 2255
10977.08 2319
10978.07 2259
10979.05 2260
10980.04 2274
10981.03 2237
10982.02 2369
10983.01 2385
10984.00 2319
10984.99 2322
10985.98 2352
10986.96 2330
10987.95 2347
10988.94 2417
10989.93 2547
10990.92 2595
10991.91 2640
10992.90 2692
10993.89 2782
10994.88 2917
10995.87 2892
10996.86 3026
10997.85 3099
10998.84 3185
10999.83 3217
11000.82 3089
11001.81 3128
11002.79 3053
11003.78 2977
11004.77 2906
11005.76 2831
11006.75 2716
11007.74 2589
11008.73 2426
11009.72 2462
11010.71 2348
11011.70 2244
11012.69 2208
11013.68 2157
11014.67 2066
11015.67 2074
11016.66 2066
11017.65 2020
11018.64 2045
11019.63 1966
11020.62 1935
11021.61 1990
11022.60 1946
11023.59 1913
11024.58 1927
11025.57 1938
11026.56 1925
11027.55 1875
11028.54 1818
11029.53 1820
11030.52 1834
11031.52 1840
11032.51 1809
11033.50 1865
11034.49 1819
11035.48 1808
11036.47 1864
11037.46 1854
11038.45 1766
11039.45 1714
11040.44 1705
11041.43 1743
11042.42 1685
11043.41 1667
11044.40 1689
11045.39 1706
11046.39 1717
11047.38 1683
11048.37 1682
11049.36 1660
11050.35 1616
11051.35 1624
11052.34 1634
11053.33 1635
11054.32 1611
11055.31 1589
11056.31 1609
11057.30 1603
11058.29 1608
11059.28 1599
11060.27 1570
11061.27 1594
11062.26 1538
11063.25 1561
11064.24 1601
11065.24 1553
11066.23 1577
11067.22 1621
11068.21 1572
11069.21 1585
11070.20 1588
11071.19 1598
11072.19 1563
11073.18 1593
11074.17 1592
11075.16 1582
11076.16 1594
11077.15 1578
11078.14 1541
11079.14 1565
11080.13 1579
11081.12 1637
11082.12 1581
11083.11 1536
11084.10 1543
11085.10 1571
11086.09 1537
11087.08 1541
11088.08 1516
11089.07 1562
11090.06 1512
11091.06 1545
11092.05 1520
11093.04 1460
11094.04 1487
11095.03 1518
11096.03 1511
11097.02 1466
11098.01 1503
11099.01 1505
11100.00 1488
11101.00 1511
11101.99 1514
11102.98 1469
11103.98 1461
11104.97 1467
11105.97 1464
11106.96 1459
11107.96 1456
11108.95 1488
11109.95 1428
11110.94 1468
11111.93 1495
11112.93 1494
11113.92 1472
11114.92 1466
11115.91 1457
11116.91 1457
11117.90 1448
11118.90 1485
11119.89 1512
11120.89 1541
11121.88 1475
11122.88 1480
11123.87 1459
11124.87 1487
11125.86 1448
11126.86 1466
11127.85 1483
11128.85 1471
11129.84 1452
11130.84 1411
11131.84 1398
11132.83 1477
11133.83 1439
11134.82 1457
11135.82 1421
11136.81 1422
11137.81 1397
11138.81 1433
11139.80 1374
11140.80 1414
11141.79 1446
11142.79 1429
11143.79 1429
11144.78 1426
11145.78 1405
11146.77 1397
11147.77 1327
11148.77 1398
11149.76 1344
11150.76 1379
11151.75 1376
11152.75 1320
11153.75 1324
11154.74 1316
11155.74 1336
11156.74 1325
11157.73 1319
11158.73 1292
11159.73 1264
11160.72 1296
11161.72 1315
11162.72 1330
11163.71 1287
11164.71 1315
11165.71 1283
11166.71 1323
11167.70 1279
11168.70 1326
11169.70 1321
11170.69 1298
11171.69 1296
11172.69 1324
11173.69 1335
11174.68 1328
11175.68 1273
11176.68 1291
11177.68 1314
11178.67 1328
11179.67 1295
11180.67 1296
11181.67 1300
11182.66 1306
11183.66 1304
11184.66 1297
11185.66 1310
11186.66 1308
11187.65 1334
11188.65 1326
11189.65 1339
11190.65 1290
11191.65 1328
11192.64 1306
11193.64 1291
11194.64 1357
11195.64 1308
11196.64 1318
11197.64 1299
11198.63 1321
11199.63 1304
11200.63 1310
11201.63 1290
11202.63 1305
11203.63 1286
11204.63 1298
11205.63 1290
11206.62 1273
11207.62 1303
11208.62 1310
11209.62 1278
11210.62 1258
11211.62 1263
11212.62 1297
11213.62 1257
11214.62 1266
11215.62 1304
11216.61 1266
11217.61 1224
11218.61 1252
11219.61 1254
11220.61 1227
11221.61 1227
11222.61 1214
11223.61 1207
11224.61 1204
11225.61 1227
11226.61 1254
11227.61 1239
11228.61 1238
11229.61 1185
11230.61 1259
11231.61 1256
11232.61 1299
11233.61 1282
11234.61 1233
11235.61 1233
11236.61 1260
11237.61 1230
11238.61 1208
11239.61 1212
11240.61 1207
11241.61 1213
11242.61 1236
11243.61 1213
11244.61 1205
11245.61 1290
11246.61 1263
11247.61 1280
11248.62 1322
11249.62 1224
11250.62 1271
11251.62 1297
11252.62 1251
11253.62 1287
11254.62 1281
11255.62 1273
11256.62 1298
11257.62 1305
11258.62 1287
11259.63 1305
11260.63 1333
11261.63 1294
11262.63 1232
11263.63 1269
11264.63 1236
11265.63 1265
11266.64 1249
11267.64 1284
11268.64 1269
11269.64 1310
11270.64 1374
11271.64 1353
11272.65 1333
11273.65 1338
11274.65 1366
11275.65 1348
11276.65 1339
11277.65 1355
11278.66 1395
11279.66 1367
11280.66 1356
11281.66 1337
11282.67 1334
11283.67 1356
11284.67 1322
11285.67 1363
11286.67 1297
11287.68 1333
11288.68 1300
11289.68 1255
11290.68 1255
11291.69 1245
11292.69 1288
11293.69 1242
11294.70 1232
11295.70 1247
11296.70 1232
11297.70 1273
11298.71 1265
11299.71 1237
11300.71 1215
11301.72 1246
11302.72 1288
11303.72 1274
11304.72 1253
11305.73 1273
11306.73 1254
11307.73 1261
11308.74 1283
11309.74 1277
11310.74 1307
11311.75 1280
11312.75 1284
11313.76 1327
11314.76 1307
11315.76 1327
11316.77 1318
11317.77 1322
11318.77 1306
11319.78 1309
11320.78 1301
11321.79 1298
11322.79 1244
11323.79 1267
11324.80 1251
11325.80 1275
11326.81 1236
11327.81 1204
11328.81 1218
11329.82 1214
11330.82 1201
11331.83 1202
11332.83 1181
11333.84 1230
11334.84 1239
11335.85 1260
11336.85 1229
11337.85 1236
11338.86 1218
11339.86 1237
11340.87 1225
11341.87 1184
11342.88 1238
11343.88 1244
11344.89 1245
11345.89 1237
11346.90 1197
11347.90 1199
11348.91 1232
11349.91 1245
11350.92 1196
11351.92 1186
11352.93 1241
11353.94 1246
11354.94 1182
11355.95 1230
11356.95 1221
11357.96 1198
11358.96 1202
11359.97 1223
11360.97 1184
11361.98 1181
11362.99 1228
11363.99 1205
11365.00 1207
11366.00 1157
11367.01 1172
11368.02 1185
11369.02 1210
11370.03 1175
11371.03 1223
11372.04 1207
11373.05 1224
11374.05 1230
11375.06 1224
11376.06 1195
11377.07 1194
11378.08 1173
11379.08 1193
11380.09 1222
11381.10 1247
11382.10 1215
11383.11 1184
11384.12 1202
11385.12 1193
11386.13 1218
11387.14 1222
11388.14 1210
11389.15 1246
11390.16 1241
11391.17 1206
11392.17 1252
11393.18 1240
11394.19 1224
11395.19 1208
11396.20 1195
11397.21 1220
11398.22 1201
11399.22 1268
11400.23 1250
11401.24 1196
11402.25 1204
11403.25 1240
11404.26 1264
11405.27 1258
11406.28 1242
11407.28 1221
11408.29 1220
11409.30 1237
11410.31 1226
11411.31 1239
11412.32 1230
11413.33 1294
11414.34 1273
11415.35 1279
11416.35 1259
11417.36 1268
11418.37 1282
11419.38 1255
11420.39 1257
11421.40 1237
11422.40 1318
11423.41 1302
11424.42 1265
11425.43 1279
11426.44 1239
11427.45 1283
11428.46 1256
11429.46 1252
11430.47 1301
11431.48 1353
11432.49 1282
11433.50 1262
11434.51 1282
11435.52 1310
11436.53 1333
11437.54 1317
11438.54 1323
11439.55 1362
11440.56 1354
11441.57 1320
11442.58 1340
11443.59 1356
11444.60 1373
11445.61 1335
11446.62 1340
11447.63 1353
11448.64 1330
11449.65 1370
11450.66 1374
11451.67 1345
11452.68 1415
11453.69 1406
11454.70 1395
11455.71 1367
11456.72 1387
11457.73 1405
11458.74 1428
11459.75 1406
11460.76 1410
11461.77 1463
11462.78 1438
11463.79 1401
11464.80 1412
11465.81 1403
11466.82 1423
11467.83 1407
11468.84 1423
11469.85 1450
11470.86 1430
11471.87 1433
11472.88 1442
11473.89 1473
11474.90 1463
11475.91 1455
11476.92 1477
11477.93 1502
11478.95 1527
11479.96 1450
11480.97 1445
11481.98 1474
11482.99 1523
11484.00 1477
11485.01 1479
11486.02 1488
11487.03 1494
11488.05 1483
11489.06 1491
11490.07 1479
11491.08 1491
11492.09 1463
11493.10 1431
11494.11 1472
11495.13 1512
11496.14 1477
11497.15 1506
11498.16 1577
11499.17 1543
11500.18 1508
11501.20 1543
11502.21 1525
11503.22 1515
11504.23 1535
11505.24 1556
11506.26 1562
11507.27 1544
11508.28 1569
11509.29 1571
11510.30 1580
11511.32 1617
11512.33 1591
11513.34 1606
11514.35 1632
11515.37 1657
11516.38 1617
11517.39 1596
11518.40 1640
11519.42 1592
11520.43 1574
11521.44 1581
11522.45 1652
11523.47 1661
11524.48 1675
11525.49 1641
11526.51 1669
11527.52 1714
11528.53 1713
11529.55 1673
11530.56 1657
11531.57 1759
11532.59 1755
11533.60 1747
11534.61 1809
11535.63 1817
11536.64 1837
11537.65 1790
11538.67 1832
11539.68 1811
11540.69 1824
11541.71 1859
11542.72 1958
11543.73 1893
11544.75 1899
11545.76 1937
11546.78 1920
11547.79 1981
11548.80 1951
11549.82 1939
11550.83 2025
11551.85 2110
11552.86 2103
11553.87 2134
11554.89 2191
11555.90 2171
11556.92 2157
11557.93 2128
11558.95 2136
11559.96 2240
11560.97 2248
11561.99 2293
11563.00 2272
11564.02 2297
11565.03 2296
11566.05 2354
11567.06 2425
11568.08 2411
11569.09 2491
11570.11 2562
11571.12 2578
11572.14 2574
11573.15 2611
11574.17 2681
11575.18 2808
11576.20 2858
11577.21 2862
11578.23 2919
11579.24 2946
11580.26 3071
11581.27 3111
11582.29 3175
11583.30 3308
11584.32 3443
11585.33 3605
11586.35 3592
11587.37 3733
11588.38 3837
11589.40 4010
11590.41 4111
11591.43 4435
11592.44 4579
11593.46 4841
11594.48 5201
11595.49 5470
11596.51 5559
11597.52 5757
11598.54 5883
11599.56 5988
11600.57 5867
11601.59 5694
11602.61 5485
11603.62 5257
11604.64 5003
11605.66 4794
11606.67 4441
11607.69 4231
11608.70 4012
11609.72 3776
11610.74 3621
11611.75 3386
11612.77 3216
11613.79 3054
11614.81 3025
11615.82 2782
11616.84 2659
11617.86 2592
11618.87 2504
11619.89 2401
11620.91 2360
11621.92 2325
11622.94 2305
11623.96 2267
11624.98 2193
11625.99 2222
11627.01 2167
11628.03 2152
11629.05 2165
11630.06 2157
11631.08 2067
11632.10 2111
11633.12 2095
11634.13 2031
11635.15 2019
11636.17 2008
11637.19 2062
11638.20 1976
11639.22 1983
11640.24 1984
11641.26 2017
11642.28 1928
11643.29 1971
11644.31 1938
11645.33 1981
11646.35 1866
11647.37 1857
11648.39 1887
11649.40 1854
11650.42 1834
11651.44 1822
11652.46 1863
11653.48 1878
11654.50 1899
11655.51 1824
11656.53 1883
11657.55 1908
11658.57 1900
11659.59 1883
11660.61 1967
11661.63 1897
11662.65 1935
11663.67 1902
11664.68 1922
11665.70 1915
11666.72 2019
11667.74 1984
11668.76 1941
11669.78 1953
11670.80 1932
11671.82 1967
11672.84 2022
11673.86 2041
11674.88 2053
11675.90 2016
11676.92 2048
11677.94 2061
11678.96 2067
11679.98 2084
11680.99 2026
11682.01 2042
11683.03 2028
11684.05 2000
11685.07 2021
11686.09 1993
11687.11 2062
11688.13 1934
11689.15 1981
11690.17 1926
11691.19 1976
11692.21 1892
11693.24 1939
11694.26 1886
11695.28 1949
11696.30 1902
11697.32 1918
11698.34 1855
11699.36 1927
11700.38 1905
11701.40 1876
11702.42 1805
11703.44 1853
11704.46 1855
11705.48 1798
11706.50 1808
11707.52 1787
11708.54 1770
11709.57 1722
11710.59 1765
11711.61 1703
11712.63 1734
11713.65 1779
11714.67 1737
11715.69 1685
11716.71 1680
11717.73 1662
11718.76 1634
11719.78 1694
11720.80 1674
11721.82 1680
11722.84 1623
11723.86 1654
11724.89 1627
11725.91 1597
11726.93 1588
11727.95 1628
11728.97 1567
11729.99 1578
11731.02 1615
11732.04 1523
11733.06 1590
11734.08 1534
11735.10 1555
11736.13 1535
11737.15 1536
11738.17 1494
11739.19 1519
11740.22 1510
11741.24 1529
11742.26 1535
11743.28 1516
11744.30 1518
11745.33 1520
11746.35 1544
11747.37 1480
11748.40 1510
11749.42 1508
11750.44 1478
11751.46 1448
11752.49 1510
11753.51 1500
11754.53 1516
11755.56 1481
11756.58 1465
11757.60 1454
11758.62 1465
11759.65 1427
11760.67 1475
11761.69 1458
11762.72 1455
11763.74 1450
11764.76 1459
11765.79 1410
11766.81 1399
11767.83 1422
11768.86 1413
11769.88 1405
11770.91 1396
11771.93 1416
11772.95 1406
11773.98 1387
11775.00 1406
11776.02 1316
11777.05 1369
11778.07 1368
11779.10 1400
11780.12 1380
11781.14 1353
11782.17 1343
11783.19 1345
11784.22 1298
11785.24 1342
11786.26 1290
11787.29 1324
11788.31 1295
11789.34 1362
11790.36 1347
11791.39 1319
11792.41 1313
11793.44 1311
11794.46 1306
11795.49 1334
11796.51 1308
11797.54 1327
11798.56 1324
11799.59 1309
11800.61 1336
11801.63 1332
11802.66 1372
11803.69 1329
11804.71 1300
11805.74 1299
11806.76 1298
11807.79 1298
11808.81 1336
11809.84 1365
11810.86 1294
11811.89 1361
11812.91 1388
11813.94 1363
11814.96 1342
11815.99 1325
11817.01 1375
11818.04 1375
11819.07 1321
11820.09 1310
11821.12 1390
11822.14 1366
11823.17 1357
11824.20 1341
11825.22 1357
11826.25 1386
11827.27 1385
11828.30 1389
11829.33 1407
11830.35 1385
11831.38 1410
11832.40 1370
11833.43 1359
11834.46 1378
11835.48 1384
11836.51 1381
11837.54 1407
11838.56 1378
11839.59 1348
11840.62 1352
11841.64 1408
11842.67 1326
11843.70 1352
11844.72 1371
11845.75 1402
11846.78 1429
11847.80 1341
11848.83 1392
11849.86 1372
11850.89 1374
11851.91 1346
11852.94 1387
11853.97 1347
11854.99 1416
11856.02 1404
11857.05 1375
11858.08 1409
11859.10 1429
11860.13 1453
11861.16 1428
11862.19 1447
11863.21 1430
11864.24 1403
11865.27 1380
11866.30 1403
11867.33 1443
11868.35 1402
11869.38 1435
11870.41 1411
11871.44 1453
11872.47 1445
11873.49 1425
11874.52 1400
11875.55 1471
11876.58 1471
11877.61 1495
11878.63 1482
11879.66 1514
11880.69 1495
11881.72 1514
11882.75 1480
11883.78 1534
11884.81 1533
11885.83 1526
11886.86 1512
11887.89 1569
11888.92 1602
11889.95 1628
11890.98 1646
11892.01 1550
11893.04 1621
11894.06 1635
11895.09 1672
11896.12 1664
11897.15 1667
11898.18 1745
11899.21 1698
11900.24 1682
11901.27 1724
11902.30 1715
11903.33 1742
11904.36 1753
11905.39 1764
11906.42 1758
11907.45 1731
11908.48 1727
11909.50 1657
11910.53 1715
11911.56 1699
11912.59 1720
11913.62 1720
11914.65 1719
11915.68 1705
11916.71 1697
11917.74 1759
11918.77 1752
11919.80 1742
11920.83 1762
11921.86 1793
11922.89 1749
11923.92 1805
11924.95 1839
11925.99 1898
11927.02 1969
11928.05 1929
11929.08 1950
11930.11 2027
11931.14 1978
11932.17 1983
11933.20 2015
11934.23 1941
11935.26 1877
11936.29 1866
11937.32 1854
11938.35 1829
11939.38 1798
11940.41 1785
11941.45 1768
11942.48 1742
11943.51 1680
11944.54 1647
11945.57 1619
11946.60 1583
11947.63 1579
11948.66 1532
11949.70 1495
11950.73 1511
11951.76 1547
11952.79 1530
11953.82 1510
11954.85 1489
11955.88 1479
11956.92 1496
11957.95 1515
11958.98 1473
11960.01 1437
11961.04 1443
11962.08 1452
11963.11 1473
11964.14 1448
11965.17 1481
11966.20 1446
11967.24 1520
11968.27 1471
11969.30 1445
11970.33 1467
11971.36 1474
11972.40 1504
11973.43 1529
11974.46 1486
11975.49 1504
11976.53 1501
11977.56 1504
11978.59 1541
11979.62 1452
11980.66 1490
11981.69 1495
11982.72 1494
11983.76 1497
11984.79 1478
11985.82 1491
11986.85 1515
11987.89 1528
11988.92 1507
11989.95 1543
11990.99 1504
11992.02 1476
11993.05 1528
11994.09 1549
11995.12 1573
11996.15 1512
11997.19 1518
11998.22 1518
11999.25 1563
12000.29 1569
12001.32 1588
12002.35 1521
12003.39 1533
12004.42 1578
12005.46 1585
12006.49 1517
12007.52 1554
12008.56 1648
12009.59 1669
12010.63 1628
12011.66 1696
12012.69 1659
12013.73 1654
12014.76 1666
12015.80 1651
12016.83 1669
12017.86 1690
12018.90 1730
12019.93 1722
12020.97 1683
12022.00 1706
12023.04 1745
12024.07 1683
12025.11 1656
12026.14 1650
12027.18 1665
12028.21 1657
12029.25 1633
12030.28 1678
12031.32 1683
12032.35 1658
12033.39 1609
12034.42 1631
12035.46 1647
12036.49 1616
12037.53 1617
12038.56 1647
12039.60 1605
12040.63 1524
12041.67 1587
12042.70 1577
12043.74 1540
12044.77 1569
12045.81 1599
12046.84 1564
12047.88 1520
12048.92 1565
12049.95 1559
12050.99 1612
12052.02 1607
12053.06 1560
12054.09 1564
12055.13 1585
12056.17 1601
12057.20 1580
12058.24 1539
12059.27 1604
12060.31 1602
12061.35 1632
12062.38 1597
12063.42 1650
12064.46 1610
12065.49 1607
12066.53 1573
12067.56 1622
12068.60 1608
12069.64 1646
12070.67 1589
12071.71 1605
12072.75 1573
12073.78 1538
12074.82 1559
12075.86 1622
12076.89 1610
12077.93 1570
12078.97 1662
12080.01 1630
12081.04 1599
12082.08 1692
12083.12 1659
12084.15 1671
12085.19 1695
12086.23 1713
12087.27 1724
12088.30 1716
12089.34 1740
12090.38 1720
12091.41 1744
12092.45 1790
12093.49 1799
12094.53 1816
12095.57 1822
12096.60 1844
12097.64 1862
12098.68 1844
12099.72 1840
12100.75 1867
12101.79 1862
12102.83 1840
12103.87 1894
12104.91 1838
12105.94 1850
12106.98 1831
12108.02 1756
12109.06 1732
12110.10 1718
12111.14 1700
12112.17 1663
12113.21 1655
12114.25 1615
12115.29 1574
12116.33 1573
12117.37 1512
12118.40 1549
12119.44 1486
12120.48 1489
12121.52 1431
12122.56 1443
12123.60 1450
12124.64 1382
12125.68 1434
12126.72 1415
12127.75 1401
12128.79 1404
12129.83 1411
12130.87 1377
12131.91 1414
12132.95 1410
12133.99 1379
12135.03 1374
12136.07 1343
12137.11 1380
12138.15 1347
12139.19 1324
12140.23 1395
12141.27 1355
12142.31 1309
12143.35 1336
12144.38 1325
12145.42 1343
12146.46 1345
12147.50 1338
12148.54 1345
12149.58 1304
12150.62 1338
12151.66 1351
12152.70 1315
12153.74 1320
12154.78 1321
12155.82 1342
12156.87 1323
12157.91 1314
12158.95 1311
12159.99 1302
12161.03 1332
12162.07 1320
12163.11 1347
12164.15 1299
12165.19 1332
12166.23 1318
12167.27 1343
12168.31 1271
12169.35 1291
12170.39 1316
12171.43 1302
12172.47 1309
12173.52 1285
12174.56 1313
12175.60 1276
12176.64 1278
12177.68 1316
12178.72 1342
12179.76 1297
12180.80 1288
12181.85 1307
12182.89 1337
12183.93 1304
12184.97 1332
12186.01 1323
12187.05 1307
12188.09 1314
12189.14 1263
12190.18 1324
12191.22 1339
12192.26 1314
12193.30 1259
12194.34 1283
12195.39 1313
12196.43 1292
12197.47 1287
12198.51 1284
12199.55 1276
12200.60 1312
12201.64 1301
12202.68 1289
12203.72 1292
12204.77 1298
12205.81 1328
12206.85 1340
12207.89 1325
12208.94 1259
12209.98 1313
12211.02 1316
12212.06 1345
12213.11 1278
12214.15 1331
12215.19 1310
12216.23 1334
12217.28 1292
12218.32 1308
12219.36 1289
12220.41 1310
12221.45 1277
12222.49 1289
12223.54 1305
12224.58 1257
12225.62 1326
12226.66 1318
12227.71 1381
12228.75 1290
12229.79 1285
12230.84 1299
12231.88 1297
12232.93 1289
12233.97 1358
12235.01 1316
12236.06 1286
12237.10 1297
12238.14 1290
12239.19 1288
12240.23 1258
12241.28 1292
12242.32 1343
12243.36 1253
12244.41 1216
12245.45 1232
12246.50 1244
12247.54 1240
12248.58 1238
12249.63 1255
12250.67 1237
12251.72 1207
12252.76 1198
12253.80 1231
12254.85 1263
12255.89 1223
12256.94 1239
12257.98 1204
12259.03 1246
12260.07 1198
12261.12 1183
12262.16 1199
12263.21 1178
12264.25 1209
12265.30 1229
12266.34 1211
12267.39 1198
12268.43 1217
12269.48 1223
12270.52 1194
12271.57 1159
12272.61 1180
12273.66 1170
12274.70 1169
12275.75 1161
12276.79 1163
12277.84 1167
12278.88 1175
12279.93 1173
12280.98 1174
12282.02 1186
12283.07 1154
12284.11 1137
12285.16 1130
12286.20 1133
12287.25 1131
12288.30 1138
12289.34 1115
12290.39 1121
12291.43 1140
12292.48 1143
12293.53 1134
12294.57 1138
12295.62 1159
12296.66 1152
12297.71 1155
12298.76 1135
12299.80 1195
12300.85 1179
12301.90 1165
12302.94 1129
12303.99 1172
12305.04 1159
12306.08 1158
12307.13 1130
12308.18 1146
12309.22 1169
12310.27 1142
12311.32 1168
12312.36 1172
12313.41 1126
12314.46 1131
12315.50 1095
12316.55 1093
12317.60 1132
12318.65 1124
12319.69 1108
12320.74 1116
12321.79 1122
12322.83 1082
12323.88 1106
12324.93 1063
12325.98 1116
12327.02 1130
12328.07 1129
12329.12 1096
12330.17 1097
12331.21 1115
12332.26 1104
12333.31 1135
12334.36 1117
12335.41 1107
12336.45 1129
12337.50 1152
12338.55 1071
12339.60 1103
12340.65 1081
12341.69 1087
12342.74 1099
12343.79 1124
12344.84 1097
12345.89 1056
12346.94 1098
12347.98 1065
12349.03 1135
12350.08 1102
12351.13 1123
12352.18 1110
12353.23 1113
12354.28 1072
12355.32 1108
12356.37 1090
12357.42 1128
12358.47 1116
12359.52 1127
12360.57 1107
12361.62 1149
12362.67 1160
12363.72 1171
12364.76 1125
12365.81 1133
12366.86 1103
12367.91 1098
12368.96 1142
12370.01 1106
12371.06 1126
12372.11 1116
12373.16 1143
12374.21 1142
12375.26 1156
12376.31 1149
12377.36 1166
12378.41 1203
12379.46 1128
12380.51 1139
12381.56 1088
12382.61 1143
12383.66 1136
12384.71 1127
12385.76 1172
12386.81 1195
12387.86 1191
12388.91 1158
12389.96 1166
12391.01 1199
12392.06 1162
12393.11 1192
12394.16 1166
12395.21 1159
12396.26 1156
12397.31 1137
12398.36 1133
12399.41 1132
12400.46 1158
12401.51 1172
12402.56 1194
12403.61 1166
12404.66 1161
12405.71 1118
12406.77 1165
12407.82 1157
12408.87 1160
12409.92 1170
12410.97 1170
12412.02 1207
12413.07 1144
12414.12 1202
12415.17 1153
12416.23 1201
12417.28 1114
12418.33 1140
12419.38 1146
12420.43 1173
12421.48 1202
12422.53 1182
12423.59 1190
12424.64 1183
12425.69 1202
12426.74 1185
12427.79 1194
12428.84 1207
12429.90 1230
12430.95 1175
12432.00 1138
12433.05 1152
12434.10 1230
12435.16 1168
12436.21 1160
12437.26 1153
12438.31 1228
12439.37 1230
12440.42 1192
12441.47 1233
12442.52 1246
12443.58 1222
12444.63 1214
12445.68 1210
12446.73 1270
12447.79 1274
12448.84 1223
12449.89 1256
12450.94 1196
12452.00 1236
12453.05 1243
12454.10 1238
12455.16 1271
12456.21 1236
12457.26 1287
12458.31 1263
12459.37 1257
12460.42 1269
12461.47 1279
12462.53 1333
12463.58 1286
12464.63 1306
12465.69 1347
12466.74 1313
12467.79 1360
12468.85 1369
12469.90 1348
12470.95 1420
12472.01 1388
12473.06 1389
12474.12 1450
12475.17 1408
12476.22 1456
12477.28 1485
12478.33 1526
12479.39 1544
12480.44 1588
12481.49 1626
12482.55 1668
12483.60 1703
12484.66 1726
12485.71 1870
12486.76 1886
12487.82 1884
12488.87 1941
12489.93 2063
12490.98 2066
12492.04 2130
12493.09 2138
12494.15 2120
12495.20 2119
12496.25 2127
12497.31 2108
12498.36 2048
12499.42 1953
12500.47 1949
12501.53 1912
12502.58 1887
12503.64 1810
12504.69 1779
12505.75 1715
12506.80 1695
12507.86 1618
12508.91 1586
12509.97 1549
12511.03 1477
12512.08 1441
12513.14 1473
12514.19 1415
12515.25 1439
12516.30 1419
12517.36 1415
12518.41 1375
12519.47 1374
12520.52 1369
12521.58 1364
12522.64 1405
12523.69 1357
12524.75 1405
12525.80 1359
12526.86 1361
12527.92 1286
12528.97 1357
12530.03 1330
12531.08 1327
12532.14 1352
12533.20 1350
12534.25 1336
12535.31 1364
12536.37 1350
12537.42 1387
12538.48 1369
12539.54 1342
12540.59 1312
12541.65 1337
12542.70 1346
12543.76 1369
12544.82 1410
12545.88 1387
12546.93 1404
12547.99 1432
12549.05 1447
12550.10 1434
12551.16 1450
12552.22 1460
12553.27 1428
12554.33 1441
12555.39 1450
12556.45 1479
12557.50 1465
12558.56 1539
12559.62 1519
12560.67 1575
12561.73 1588
12562.79 1595
12563.85 1609
12564.90 1654
12565.96 1681
12567.02 1710
12568.08 1773
12569.14 1817
12570.19 1806
12571.25 1812
12572.31 1884
12573.37 1911
12574.42 1889
12575.48 1922
12576.54 1898
12577.60 1901
12578.66 1867
12579.72 1789
12580.77 1815
12581.83 1779
12582.89 1735
12583.95 1724
12585.01 1750
12586.07 1703
12587.12 1728
12588.18 1620
12589.24 1577
12590.30 1605
12591.36 1589
12592.42 1569
12593.48 1567
12594.53 1542
12595.59 1460
12596.65 1432
12597.71 1433
12598.77 1469
12599.83 1440
12600.89 1428
12601.95 1448
12603.01 1451
12604.07 1422
12605.13 1445
12606.18 1482
12607.24 1447
12608.30 1398
12609.36 1425
12610.42 1407
12611.48 1357
12612.54 1408
12613.60 1383
12614.66 1374
12615.72 1423
12616.78 1364
12617.84 1361
12618.90 1370
12619.96 1347
12621.02 1414
12622.08 1355
12623.14 1337
12624.20 1313
12625.26 1332
12626.32 1326
12627.38 1305
12628.44 1370
12629.50 1349
12630.56 1364
12631.62 1301
12632.68 1307
12633.74 1300
12634.80 1298
12635.86 1330
12636.92 1334
12637.98 1308
12639.04 1300
12640.11 1360
12641.17 1352
12642.23 1353
12643.29 1343
12644.35 1368
12645.41 1382
12646.47 1396
12647.53 1391
12648.59 1390
12649.65 1388
12650.72 1423
12651.78 1434
12652.84 1448
12653.90 1397
12654.96 1475
12656.02 1416
12657.08 1413
12658.14 1444
12659.21 1405
12660.27 1392
12661.33 1416
12662.39 1435
12663.45 1416
12664.51 1389
12665.58 1330
12666.64 1375
12667.70 1366
12668.76 1391
12669.82 1351
12670.89 1344
12671.95 1337
12673.01 1376
12674.07 1352
12675.13 1323
12676.20 1336
12677.26 1300
12678.32 1339
12679.38 1388
12680.45 1390
12681.51 1374
12682.57 1354
12683.63 1371
12684.70 1417
12685.76 1377
12686.82 1408
12687.88 1350
12688.95 1348
12690.01 1383
12691.07 1355
12692.14 1389
12693.20 1438
12694.26 1385
12695.32 1359
12696.39 1408
12697.45 1406
12698.51 1398
12699.58 1399
12700.64 1383
12701.70 1417
12702.77 1385
12703.83 1417
12704.89 1428
12705.96 1402
12707.02 1437
12708.08 1383
12709.15 1413
12710.21 1374
12711.28 1350
12712.34 1384
12713.40 1369
12714.47 1389
12715.53 1377
12716.59 1430
12717.66 1391
12718.72 1365
12719.79 1362
12720.85 1368
12721.92 1339
12722.98 1353
12724.04 1360
12725.11 1350
12726.17 1358
12727.24 1324
12728.30 1375
12729.37 1312
12730.43 1311
12731.49 1368
12732.56 1330
12733.62 1343
12734.69 1323
12735.75 1338
12736.82 1366
12737.88 1325
12738.95 1306
12740.01 1319
12741.08 1308
12742.14 1264
12743.21 1260
12744.27 1308
12745.34 1270
12746.40 1291
12747.47 1317
12748.53 1227
12749.60 1242
12750.66 1162
12751.73 1225
12752.79 1209
12753.86 1220
12754.93 1223
12755.99 1229
12757.06 1212
12758.12 1155
12759.19 1157
12760.25 1206
12761.32 1177
12762.39 1153
12763.45 1188
12764.52 1165
12765.58 1143
12766.65 1160
12767.72 1136
12768.78 1110
12769.85 1156
12770.91 1166
12771.98 1175
12773.05 1157
12774.11 1138
12775.18 1123
12776.25 1150
12777.31 1148
12778.38 1152
12779.45 1161
12780.51 1118
12781.58 1115
12782.65 1119
12783.71 1110
12784.78 1116
12785.85 1104
12786.91 1090
12787.98 1076
12789.05 1076
12790.11 1174
12791.18 1143
12792.25 1145
12793.31 1091
12794.38 1069
12795.45 1125
12796.52 1091
12797.58 1105
12798.65 1115
12799.72 1113
12800.79 1081
12801.85 1065
12802.92 1093
12803.99 1074
12805.06 1122
12806.12 1112
12807.19 1103
12808.26 1099
12809.33 1090
12810.39 1140
12811.46 1162
12812.53 1140
12813.60 1168
12814.67 1131
12815.73 1126
12816.80 1136
12817.87 1167
12818.94 1077
12820.01 1093
12821.08 1067
12822.14 1102
12823.21 1114
12824.28 1097
12825.35 1124
12826.42 1130
12827.49 1098
12828.55 1111
12829.62 1076
12830.69 1074
12831.76 1082
12832.83 1097
12833.90 1058
12834.97 1044
12836.04 1036
12837.11 1024
12838.17 1006
12839.24 1044
12840.31 1078
12841.38 1018
12842.45 1017
12843.52 1040
12844.59 1034
12845.66 1006
12846.73 1012
12847.80 1081
12848.87 1004
12849.94 1012
12851.01 1036
12852.08 1041
12853.14 1004
12854.21 1007
12855.28 1008
12856.35 985
12857.42 954
12858.49 965
12859.56 960
12860.63 956
12861.70 969
12862.77 988
12863.84 967
12864.91 985
12865.98 956
12867.05 991
12868.12 997
12869.19 946
12870.26 969
12871.34 948
12872.41 998
12873.48 909
12874.55 929
12875.62 990
12876.69 1002
12877.76 956
12878.83 979
12879.90 978
12880.97 940
12882.04 955
12883.11 963
12884.18 942
12885.25 958
12886.33 959
12887.40 994
12888.47 965
12889.54 916
12890.61 916
12891.68 943
12892.75 932
12893.82 910
12894.89 972
12895.97 928
12897.04 933
12898.11 927
12899.18 942
12900.25 941
12901.32 921
12902.40 925
12903.47 941
12904.54 929
12905.61 908
12906.68 924
12907.75 956
12908.83 938
12909.90 923
12910.97 939
12912.04 925
12913.11 908
12914.19 918
12915.26 923
12916.33 934
12917.40 869
12918.48 920
12919.55 957
12920.62 913
12921.69 923
12922.77 914
12923.84 928
12924.91 921
12925.98 942
12927.06 908
12928.13 931
12929.20 889
12930.27 911
12931.35 912
12932.42 878
12933.49 910
12934.57 925
12935.64 885
12936.71 916
12937.79 884
12938.86 903
12939.93 929
12941.01 879
12942.08 854
12943.15 892
12944.23 900
12945.30 926
12946.37 907
12947.45 890
12948.52 912
12949.59 887
12950.67 913
12951.74 877
12952.81 889
12953.89 854
12954.96 936
12956.04 940
12957.11 914
12958.18 884
12959.26 876
12960.33 901
12961.41 855
12962.48 883
12963.55 907
12964.63 902
12965.70 933
12966.78 926
12967.85 907
12968.93 914
12970.00 936
12971.07 929
12972.15 912
12973.22 882
12974.30 892
12975.37 867
12976.45 874
12977.52 909
12978.60 886
12979.67 947
12980.75 933
12981.82 917
12982.90 897
12983.97 891
12985.05 919
12986.12 901
12987.20 895
12988.27 932
12989.35 965
12990.42 942
12991.50 916
12992.57 926
12993.65 899
12994.73 890
12995.80 929
12996.88 923
12997.95 868
12999.03 915
13000.10 945
13001.18 968
13002.25 922
13003.33 941
13004.41 956
13005.48 917
13006.56 920
13007.63 922
13008.71 890
13009.79 910
13010.86 915
13011.94 912
13013.02 907
13014.09 944
13015.17 918
13016.24 973
13017.32 957
13018.40 904
13019.47 920
13020.55 937
13021.63 965
13022.70 913
13023.78 939
13024.86 938
13025.93 968
13027.01 959
13028.09 981
13029.16 975
13030.24 934
13031.32 983
13032.40 1019
13033.47 953
13034.55 960
13035.63 949
13036.70 956
13037.78 967
13038.86 966
13039.94 1017
13041.01 989
13042.09 987
13043.17 930
13044.25 1005
13045.32 995
13046.40 974
13047.48 975
13048.56 976
13049.63 990
13050.71 962
13051.79 981
13052.87 953
13053.95 943
13055.02 917
13056.10 961
13057.18 962
13058.26 967
13059.34 956
13060.41 981
13061.49 983
13062.57 934
13063.65 991
13064.73 953
13065.81 985
13066.88 975
13067.96 961
13069.04 935
13070.12 965
13071.20 912
13072.28 977
13073.36 987
13074.43 979
13075.51 929
13076.59 969
13077.67 950
13078.75 975
13079.83 942
13080.91 975
13081.99 954
13083.07 944
13084.15 956
13085.23 926
13086.30 937
13087.38 947
13088.46 950
13089.54 921
13090.62 928
13091.70 900
13092.78 968
13093.86 952
13094.94 930
13096.02 930
13097.10 938
13098.18 939
13099.26 924
13100.34 906
13101.42 943
13102.50 965
13103.58 934
13104.66 945
13105.74 953
13106.82 926
13107.90 933
13108.98 943
13110.06 943
13111.14 925
13112.22 930
13113.30 913
13114.38 905
13115.46 897
13116.54 922
13117.62 957
13118.70 946
13119.78 946
13120.86 929
13121.95 951
13123.03 967
13124.11 904
13125.19 902
13126.27 914
13127.35 888
13128.43 917
13129.51 933
13130.59 945
13131.67 913
13132.76 916
13133.84 928
13134.92 941
13136.00 905
13137.08 933
13138.16 930
13139.24 908
13140.32 918
13141.41 947
13142.49 900
13143.57 892
13144.65 907
13145.73 937
13146.81 932
13147.90 926
13148.98 938
13150.06 892
13151.14 907
13152.22 895
13153.31 915
13154.39 952
13155.47 908
13156.55 892
13157.63 911
13158.72 912
13159.80 923
13160.88 929
13161.96 933
13163.05 921
13164.13 925
13165.21 929
13166.29 927
13167.38 872
13168.46 863
13169.54 903
13170.62 936
13171.71 960
13172.79 901
13173.87 921
13174.96 926
13176.04 934
13177.12 923
13178.20 962
13179.29 905
13180.37 911
13181.45 942
13182.54 937
13183.62 881
13184.70 924
13185.79 927
13186.87 984
13187.95 910
13189.04 937
13190.12 940
13191.20 966
13192.29 962
13193.37 940
13194.46 963
13195.54 946
13196.62 956
13197.71 941
13198.79 946
13199.88 950
13200.96 917
13202.04 915
13203.13 914
13204.21 923
13205.30 938
13206.38 936
13207.46 968
13208.55 977
13209.63 942
13210.72 911
13211.80 968
13212.89 959
13213.97 960
13215.05 987
13216.14 949
13217.22 968
13218.31 969
13219.39 982
13220.48 948
13221.56 950
13222.65 968
13223.73 965
13224.82 963
13225.90 946
13226.99 994
13228.07 926
13229.16 916
13230.24 938
13231.33 943
13232.41 979
13233.50 949
13234.58 966
13235.67 981
13236.76 1006
13237.84 983
13238.93 1011
13240.01 1021
13241.10 985
13242.18 984
13243.27 1006
13244.35 984
13245.44 964
13246.53 984
13247.61 989
13248.70 987
13249.78 969
13250.87 1003
13251.96 1009
13253.04 1032
13254.13 1012
13255.21 971
13256.30 1020
13257.39 1019
13258.47 997
13259.56 1020
13260.65 1001
13261.73 996
13262.82 1054
13263.91 1040
13264.99 1046
13266.08 1070
13267.17 1033
13268.25 1075
13269.34 1045
13270.43 1048
13271.51 1073
13272.60 1059
13273.69 1058
13274.77 1042
13275.86 1052
13276.95 1030
13278.04 1081
13279.12 1123
13280.21 1094
13281.30 1091
13282.38 1102
13283.47 1046
13284.56 1114
13285.65 1125
13286.73 1106
13287.82 1109
13288.91 1090
13290.00 1102
13291.08 1107
13292.17 1147
13293.26 1127
13294.35 1122
13295.44 1144
13296.52 1160
13297.61 1129
13298.70 1138
13299.79 1161
13300.88 1111
13301.96 1139
13303.05 1154
13304.14 1212
13305.23 1189
13306.32 1116
13307.41 1158
13308.49 1190
13309.58 1186
13310.67 1177
13311.76 1205
13312.85 1166
13313.94 1193
13315.02 1184
13316.11 1203
13317.20 1219
13318.29 1204
13319.38 1180
13320.47 1208
13321.56 1141
13322.65 1175
13323.74 1175
13324.82 1157
13325.91 1181
13327.00 1160
13328.09 1107
13329.18 1171
13330.27 1145
13331.36 1140
13332.45 1196
13333.54 1175
13334.63 1198
13335.72 1156
13336.81 1155
13337.90 1173
13338.99 1176
13340.08 1215
13341.17 1202
13342.26 1184
13343.35 1159
13344.44 1169
13345.53 1195
13346.61 1168
13347.70 1149
13348.79 1161
13349.89 1185
13350.98 1220
13352.07 1213
13353.16 1220
13354.25 1208
13355.34 1235
13356.43 1245
13357.52 1182
13358.61 1199
13359.70 1214
13360.79 1284
13361.88 1270
13362.97 1239
13364.06 1256
13365.15 1290
13366.24 1295
13367.33 1253
13368.42 1221
13369.51 1256
13370.60 1230
13371.70 1196
13372.79 1222
13373.88 1246
13374.97 1227
13376.06 1195
13377.15 1185
13378.24 1209
13379.33 1106
13380.43 1141
13381.52 1164
13382.61 1169
13383.70 1144
13384.79 1169
13385.88 1137
13386.97 1133
13388.07 1117
13389.16 1126
13390.25 1084
13391.34 1108
13392.43 1059
13393.52 1103
13394.62 1109
13395.71 1104
13396.80 1039
13397.89 1079
13398.98 1079
13400.08 1075
13401.17 1106
13402.26 1103
13403.35 1074
13404.45 1081
13405.54 1102
13406.63 1075
13407.72 1082
13408.82 1079
13409.91 1081
13411.00 1115
13412.09 1074
13413.19 1101
13414.28 1098
13415.37 1048
13416.46 1077
13417.56 1117
13418.65 1101
13419.74 1096
13420.84 1090
13421.93 1106
13423.02 1103
13424.11 1129
13425.21 1093
13426.30 1161
13427.39 1107
13428.49 1125
13429.58 1073
13430.67 1105
13431.77 1111
13432.86 1094
13433.95 1136
13435.05 1135
13436.14 1140
13437.24 1097
13438.33 1090
13439.42 1122
13440.52 1167
13441.61 1150
13442.70 1145
13443.80 1133
13444.89 1128
13445.99 1164
13447.08 1149
13448.17 1169
13449.27 1181
13450.36 1171
13451.46 1192
13452.55 1158
13453.64 1145
13454.74 1206
13455.83 1201
13456.93 1153
13458.02 1211
13459.12 1204
13460.21 1183
13461.31 1176
13462.40 1214
13463.50 1231
13464.59 1239
13465.69 1186
13466.78 1190
13467.87 1201
13468.97 1191
13470.06 1196
13471.16 1183
13472.25 1234
13473.35 1279
13474.44 1262
13475.54 1255
13476.64 1249
13477.73 1237
13478.83 1232
13479.92 1253
13481.02 1272
13482.11 1246
13483.21 1242
13484.30 1247
13485.40 1286
13486.49 1278
13487.59 1269
13488.69 1292
13489.78 1238
13490.88 1336
13491.97 1342
13493.07 1314
13494.17 1347
13495.26 1326
13496.36 1317
13497.45 1353
13498.55 1347
13499.65 1344
13500.74 1318
13501.84 1362
13502.93 1334
13504.03 1324
13505.13 1350
13506.22 1321
13507.32 1291
13508.42 1277
13509.51 1238
13510.61 1230
13511.71 1244
13512.80 1230
13513.90 1203
13515.00 1197
13516.09 1216
13517.19 1165
13518.29 1172
13519.38 1132
13520.48 1159
13521.58 1138
13522.68 1114
13523.77 1134
13524.87 1129
13525.97 1116
13527.06 1064
13528.16 1119
13529.26 1122
13530.36 1032
13531.45 1097
13532.55 1111
13533.65 1107
13534.75 1083
13535.84 1066
13536.94 1092
13538.04 1107
13539.14 1081
13540.23 1053
13541.33 1084
13542.43 1058
13543.53 1062
13544.63 1093
13545.72 1072
13546.82 1064
13547.92 1080
13549.02 1084
13550.12 1031
13551.22 1044
13552.31 1071
13553.41 1057
13554.51 1062
13555.61 1069
13556.71 1042
13557.81 1084
13558.90 1051
13560.00 1047
13561.10 1059
13562.20 1052
13563.30 1063
13564.40 1036
13565.50 1091
13566.60 1073
13567.69 1038
13568.79 1071
13569.89 1052
13570.99 1060
13572.09 1048
13573.19 1061
13574.29 1070
13575.39 1073
13576.49 1078
13577.59 1065
13578.69 1082
13579.79 1074
13580.89 1058
13581.98 1073
13583.08 1025
13584.18 1038
13585.28 1019
13586.38 1045
13587.48 1070
13588.58 1033
13589.68 1058
13590.78 1083
13591.88 1088
13592.98 1064
13594.08 1087
13595.18 1070
13596.28 1047
13597.38 1049
13598.48 1069
13599.58 1056
13600.68 1059
13601.78 1079
13602.88 1080
13603.98 1123
13605.08 1084
13606.18 1088
13607.29 1079
13608.39 1037
13609.49 1071
13610.59 1089
13611.69 1105
13612.79 1070
13613.89 1043
13614.99 1126
13616.09 1090
13617.19 1109
13618.29 1063
13619.39 1069
13620.50 1113
13621.60 1080
13622.70 1092
13623.80 1084
13624.90 1101
13626.00 1059
13627.10 1066
13628.20 1078
13629.31 1040
13630.41 1073
13631.51 1119
13632.61 1065
13633.71 1058
13634.81 1091
13635.91 1093
13637.02 1126
13638.12 1070
13639.22 1084
13640.32 1071
13641.42 1096
13642.53 1097
13643.63 1053
13644.73 1046
13645.83 1078
13646.93 1126
13648.04 1072
13649.14 1060
13650.24 1052
13651.34 1058
13652.45 1074
13653.55 1095
13654.65 1035
13655.75 1080
13656.85 1084
13657.96 1059
13659.06 1075
13660.16 1083
13661.27 1042
13662.37 1068
13663.47 1073
13664.57 1107
13665.68 1091
13666.78 1125
13667.88 1110
13668.99 1092
13670.09 1094
13671.19 1094
13672.29 1097
13673.40 1076
13674.50 1106
13675.60 1098
13676.71 1086
13677.81 1105
13678.91 1076
13680.02 1128
13681.12 1084
13682.23 1098
13683.33 1090
13684.43 1074
13685.54 1109
13686.64 1104
13687.74 1114
13688.85 1133
13689.95 1113
13691.06 1120
13692.16 1148
13693.26 1137
13694.37 1161
13695.47 1143
13696.58 1188
13697.68 1197
13698.78 1171
13699.89 1169
13700.99 1159
13702.10 1137
13703.20 1153
13704.31 1176
13705.41 1235
13706.51 1207
13707.62 1215
13708.72 1214
13709.83 1215
13710.93 1247
13712.04 1278
13713.14 1258
13714.25 1240
13715.35 1197
13716.46 1275
13717.56 1296
13718.67 1301
13719.77 1298
13720.88 1289
13721.98 1333
13723.09 1307
13724.19 1308
13725.30 1330
13726.40 1349
13727.51 1369
13728.61 1411
13729.72 1350
13730.83 1360
13731.93 1391
13733.04 1362
13734.14 1404
13735.25 1389
13736.35 1414
13737.46 1421
13738.57 1418
13739.67 1440
13740.78 1391
13741.88 1429
13742.99 1462
13744.09 1459
13745.20 1462
13746.31 1490
13747.41 1467
13748.52 1511
13749.63 1521
13750.73 1477
13751.84 1525
13752.94 1576
13754.05 1628
13755.16 1643
13756.26 1623
13757.37 1661
13758.48 1741
13759.58 1733
13760.69 1752
13761.80 1774
13762.90 1805
13764.01 1843
13765.12 1871
13766.22 1814
13767.33 1881
13768.44 1910
13769.55 1902
13770.65 1969
13771.76 1909
13772.87 1915
13773.97 1896
13775.08 1868
13776.19 1868
13777.30 1801
13778.40 1790
13779.51 1736
13780.62 1755
13781.73 1692
13782.83 1657
13783.94 1620
13785.05 1560
13786.16 1552
13787.26 1557
13788.37 1543
13789.48 1471
13790.59 1486
13791.70 1467
13792.80 1402
13793.91 1376
13795.02 1398
13796.13 1300
13797.24 1305
13798.35 1364
13799.45 1373
13800.56 1340
13801.67 1318
13802.78 1353
13803.89 1323
13805.00 1315
13806.10 1326
13807.21 1344
13808.32 1285
13809.43 1268
13810.54 1284
13811.65 1294
13812.76 1313
13813.86 1333
13814.97 1259
13816.08 1314
13817.19 1268
13818.30 1272
13819.41 1250
13820.52 1247
13821.63 1229
13822.74 1258
13823.85 1285
13824.96 1258
13826.06 1236
13827.17 1217
13828.28 1225
13829.39 1238
13830.50 1244
13831.61 1276
13832.72 1235
13833.83 1261
13834.94 1218
13836.05 1174
13837.16 1205
13838.27 1229
13839.38 1245
13840.49 1266
13841.60 1300
13842.71 1283
13843.82 1264
13844.93 1219
13846.04 1231
13847.15 1279
13848.26 1290
13849.37 1273
13850.48 1243
13851.59 1318
13852.70 1278
13853.81 1331
13854.92 1299
13856.03 1336
13857.14 1349
13858.25 1320
13859.37 1322
13860.48 1295
13861.59 1319
13862.70 1311
13863.81 1333
13864.92 1372
13866.03 1372
13867.14 1334
13868.25 1341
13869.36 1330
13870.47 1277
13871.59 1290
13872.70 1309
13873.81 1352
13874.92 1334
13876.03 1320
13877.14 1318
13878.25 1279
13879.36 1279
13880.48 1296
13881.59 1298
13882.70 1272
13883.81 1264
13884.92 1302
13886.03 1264
13887.15 1281
13888.26 1306
13889.37 1300
13890.48 1316
13891.59 1309
13892.71 1316
13893.82 1317
13894.93 1351
13896.04 1283
13897.15 1303
13898.27 1301
13899.38 1294
13900.49 1268
13901.60 1313
13902.72 1289
13903.83 1240
13904.94 1262
13906.05 1246
13907.17 1228
13908.28 1155
13909.39 1177
13910.50 1253
13911.62 1244
13912.73 1204
13913.84 1208
13914.95 1192
13916.07 1208
13917.18 1203
13918.29 1203
13919.41 1185
13920.52 1187
13921.63 1171
13922.75 1219
13923.86 1147
13924.97 1144
13926.09 1197
13927.20 1189
13928.31 1194
13929.43 1146
13930.54 1182
13931.65 1189
13932.77 1147
13933.88 1160
13934.99 1173
13936.11 1154
13937.22 1127
13938.34 1132
13939.45 1121
13940.56 1129
13941.68 1114
13942.79 1161
13943.91 1156
13945.02 1149
13946.13 1120
13947.25 1127
13948.36 1114
13949.48 1099
13950.59 1119
13951.70 1150
13952.82 1106
13953.93 1099
13955.05 1118
13956.16 1119
13957.28 1123
13958.39 1129
13959.51 1092
13960.62 1105
13961.74 1133
13962.85 1106
13963.97 1133
13965.08 1100
13966.20 1064
13967.31 1073
13968.43 1112
13969.54 1115
13970.66 1081
13971.77 1091
13972.89 1100
13974.00 1155
13975.12 1132
13976.23 1127
13977.35 1104
13978.46 1131
13979.58 1098
13980.69 1155
13981.81 1119
13982.92 1066
13984.04 1077
13985.16 1134
13986.27 1110
13987.39 1112
13988.50 1122
13989.62 1157
13990.74 1094
13991.85 1086
13992.97 1108
13994.08 1111
13995.20 1116
13996.32 1169
13997.43 1185
13998.55 1166
13999.66 1153
14000.78 1166
14001.90 1202
14003.01 1149
14004.13 1111
14005.25 1157
14006.36 1146
14007.48 1153
14008.60 1155
14009.71 1185
14010.83 1147
14011.95 1201
14013.06 1175
14014.18 1196
14015.30 1187
14016.41 1180
14017.53 1141
14018.65 1212
14019.76 1225
14020.88 1211
14022.00 1179
14023.12 1199
14024.23 1167
14025.35 1173
14026.47 1173
14027.59 1172
14028.70 1162
14029.82 1158
14030.94 1157
14032.06 1150
14033.17 1093
14034.29 1099
14035.41 1091
14036.53 1123
14037.64 1119
14038.76 1081
14039.88 1116
14041.00 1130
14042.11 1097
14043.23 1108
14044.35 1056
14045.47 1081
14046.59 1094
14047.71 1075
14048.82 1076
14049.94 1098
14051.06 1072
14052.18 1099
14053.30 1079
14054.42 1062
14055.53 1159
14056.65 1162
14057.77 1126
14058.89 1095
14060.01 1058
14061.13 1102
14062.25 1119
14063.36 1133
14064.48 1102
14065.60 1085
14066.72 1137
14067.84 1130
14068.96 1127
14070.08 1082
14071.20 1111
14072.32 1133
14073.44 1173
14074.55 1203
14075.67 1117
14076.79 1148
14077.91 1192
14079.03 1176
14080.15 1162
14081.27 1154
14082.39 1161
14083.51 1178
14084.63 1199
14085.75 1183
14086.87 1214
14087.99 1240
14089.11 1242
14090.23 1250
14091.35 1247
14092.47 1201
14093.59 1244
14094.71 1221
14095.83 1187
14096.95 1188
14098.07 1203
14099.19 1240
14100.31 1207
14101.43 1192
14102.55 1173
14103.67 1153
14104.79 1210
14105.91 1164
14107.03 1117
14108.15 1126
14109.27 1112
14110.39 1059
14111.51 1070
14112.64 1062
14113.76 1048
14114.88 1088
14116.00 1059
14117.12 1047
14118.24 992
14119.36 1032
14120.48 1009
14121.60 1019
14122.72 1010
14123.85 984
14124.97 996
14126.09 951
14127.21 1027
14128.33 996
14129.45 1001
14130.57 983
14131.70 1004
14132.82 1008
14133.94 968
14135.06 975
14136.18 977
14137.30 963
14138.43 995
14139.55 989
14140.67 971
14141.79 992
14142.91 979
14144.03 997
14145.16 967
14146.28 1005
14147.40 989
14148.52 968
14149.65 957
14150.77 970
14151.89 949
14153.01 937
14154.13 939
14155.26 951
14156.38 943
14157.50 936
14158.62 997
14159.75 953
14160.87 966
14161.99 981
14163.12 964
14164.24 967
14165.36 962
14166.48 953
14167.61 952
14168.73 947
14169.85 986
14170.98 965
14172.10 905
14173.22 899
14174.35 929
14175.47 924
14176.59 916
14177.72 894
14178.84 939
14179.96 899
14181.09 900
14182.21 905
14183.33 936
14184.46 944
14185.58 911
14186.70 918
14187.83 910
14188.95 934
14190.07 889
14191.20 903
14192.32 888
14193.45 927
14194.57 934
14195.69 926
14196.82 919
14197.94 868
14199.07 929
14200.19 872
14201.32 887
14202.44 903
14203.56 922
14204.69 858
14205.81 897
14206.94 874
14208.06 862
14209.19 891
14210.31 870
14211.44 857
14212.56 882
14213.69 868
14214.81 852
14215.93 832
14217.06 863
14218.18 854
14219.31 873
14220.43 869
14221.56 881
14222.68 879
14223.81 832
14224.94 877
14226.06 861
14227.19 840
14228.31 844
14229.44 833
14230.56 858
14231.69 831
14232.81 794
14233.94 784
14235.06 857
14236.19 840
14237.32 819
14238.44 817
14239.57 850
14240.69 877
14241.82 831
14242.94 834
14244.07 805
14245.20 845
14246.32 871
14247.45 832
14248.57 866
14249.70 856
14250.83 867
14251.95 838
14253.08 803
14254.21 810
14255.33 814
14256.46 816
14257.59 849
14258.71 792
14259.84 814
14260.97 795
14262.09 793
14263.22 864
14264.35 822
14265.47 750
14266.60 780
14267.73 821
14268.85 825
14269.98 806
14271.11 814
14272.23 802
14273.36 797
14274.49 767
14275.62 847
14276.74 774
14277.87 785
14279.00 814
14280.12 830
14281.25 794
14282.38 802
14283.51 804
14284.63 799
14285.76 834
14286.89 788
14288.02 765
14289.15 786
14290.27 770
14291.40 763
14292.53 788
14293.66 768
14294.78 786
14295.91 762
14297.04 776
14298.17 760
14299.30 769
14300.42 762
14301.55 757
14302.68 757
14303.81 793
14304.94 814
14306.07 756
14307.19 801
14308.32 776
14309.45 756
14310.58 742
14311.71 762
14312.84 755
14313.97 770
14315.10 757
14316.22 749
14317.35 740
14318.48 782
14319.61 751
14320.74 755
14321.87 747
14323.00 725
14324.13 741
14325.26 757
14326.39 749
14327.51 732
14328.64 772
14329.77 768
14330.90 759
14332.03 709
14333.16 751
14334.29 775
14335.42 793
14336.55 761
14337.68 754
14338.81 766
14339.94 763
14341.07 785
14342.20 779
14343.33 769
14344.46 755
14345.59 775
14346.72 773
14347.85 767
14348.98 757
14350.11 742
14351.24 750
14352.37 736
14353.50 721
14354.63 761
14355.76 775
14356.89 735
14358.02 773
14359.15 740
14360.28 762
14361.41 766
14362.54 780
14363.67 792
14364.80 776
14365.94 756
14367.07 752
14368.20 791
14369.33 746
14370.46 758
14371.59 723
14372.72 771
14373.85 763
14374.98 769
14376.11 748
14377.25 772
14378.38 757
14379.51 761
14380.64 754
14381.77 793
14382.90 755
14384.03 760
14385.16 767
14386.30 803
14387.43 777
14388.56 780
14389.69 791
14390.82 785
14391.95 783
14393.09 762
14394.22 785
14395.35 785
14396.48 816
14397.61 780
14398.75 783
14399.88 771
14401.01 832
14402.14 791
14403.27 778
14404.41 794
14405.54 777
14406.67 788
14407.80 794
14408.94 748
14410.07 804
14411.20 815
14412.33 744
14413.47 768
14414.60 791
14415.73 825
14416.87 816
14418.00 788
14419.13 792
14420.26 785
14421.40 814
14422.53 772
14423.66 793
14424.80 789
14425.93 804
14427.06 806
14428.20 813
14429.33 808
14430.46 854
14431.59 832
14432.73 829
14433.86 828
14435.00 835
14436.13 823
14437.26 853
14438.40 855
14439.53 828
14440.66 853
14441.80 830
14442.93 807
14444.06 817
14445.20 804
14446.33 814
14447.47 826
14448.60 829
14449.73 821
14450.87 805
14452.00 809
14453.14 865
14454.27 854
14455.41 803
14456.54 796
14457.67 773
14458.81 825
14459.94 811
14461.08 807
14462.21 812
14463.35 758
14464.48 845
14465.62 803
14466.75 822
14467.89 785
14469.02 837
14470.15 833
14471.29 851
14472.42 839
14473.56 845
14474.69 859
14475.83 838
14476.96 861
14478.10 833
14479.24 829
14480.37 847
14481.51 805
14482.64 828
14483.78 799
14484.91 857
14486.05 835
14487.18 823
14488.32 835
14489.45 807
14490.59 791
14491.73 817
14492.86 795
14494.00 783
14495.13 824
14496.27 799
14497.40 814
14498.54 787
14499.68 795
14500.81 808
14501.95 788
14503.08 775
14504.22 790
14505.36 774
14506.49 781
14507.63 785
14508.77 816
14509.90 820
14511.04 797
14512.18 795
14513.31 800
14514.45 775
14515.58 757
14516.72 790
14517.86 790
14519.00 803
14520.13 775
14521.27 777
14522.41 805
14523.54 820
14524.68 817
14525.82 798
14526.95 789
14528.09 835
14529.23 807
14530.37 802
14531.50 771
14532.64 802
14533.78 840
14534.91 826
14536.05 801
14537.19 804
14538.33 806
14539.46 813
14540.60 846
14541.74 760
14542.88 800
14544.02 800
14545.15 778
14546.29 778
14547.43 813
14548.57 836
14549.70 857
14550.84 841
14551.98 813
14553.12 819
14554.26 830
14555.39 841
14556.53 850
14557.67 794
14558.81 833
14559.95 878
14561.09 878
14562.22 850
14563.36 854
14564.50 891
14565.64 846
14566.78 881
14567.92 886
14569.06 895
14570.20 891
14571.33 905
14572.47 880
14573.61 890
14574.75 873
14575.89 883
14577.03 910
14578.17 877
14579.31 860
14580.45 886
14581.59 915
14582.72 930
14583.86 886
14585.00 903
14586.14 877
14587.28 887
14588.42 916
14589.56 930
14590.70 943
14591.84 928
14592.98 930
14594.12 949
14595.26 915
14596.40 937
14597.54 902
14598.68 920
14599.82 922
14600.96 933
14602.10 970
14603.24 997
14604.38 974
14605.52 948
14606.66 932
14607.80 926
14608.94 992
14610.08 1023
14611.22 1018
14612.36 992
14613.50 951
14614.64 1009
14615.78 1028
14616.92 1016
14618.06 1032
14619.20 1014
14620.34 1031
14621.49 1029
14622.63 1060
14623.77 1058
14624.91 1017
14626.05 1080
14627.19 1069
14628.33 1094
14629.47 1079
14630.61 1090
14631.75 1154
14632.90 1090
14634.04 1109
14635.18 1125
14636.32 1125
14637.46 1136
14638.60 1112
14639.74 1034
14640.88 1082
14642.03 1052
14643.17 995
14644.31 1006
14645.45 997
14646.59 992
14647.73 1007
14648.88 962
14650.02 939
14651.16 932
14652.30 963
14653.44 950
14654.59 920
14655.73 885
14656.87 920
14658.01 893
14659.16 913
14660.30 894
14661.44 844
14662.58 841
14663.72 839
14664.87 847
14666.01 850
14667.15 835
14668.29 817
14669.44 835
14670.58 866
14671.72 869
14672.87 837
14674.01 835
14675.15 855
14676.29 801
14677.44 814
14678.58 852
14679.72 819
14680.87 827
14682.01 852
14683.15 822
14684.30 843
14685.44 798
14686.58 803
14687.73 788
14688.87 765
14690.01 779
14691.16 802
14692.30 820
14693.44 803
14694.59 805
14695.73 819
14696.87 833
14698.02 795
14699.16 775
14700.30 789
14701.45 785
14702.59 745
14703.74 769
14704.88 811
14706.02 787
14707.17 775
14708.31 760
14709.46 798
14710.60 772
14711.75 801
14712.89 777
14714.03 803
14715.18 830
14716.32 800
14717.47 794
14718.61 808
14719.76 775
14720.90 777
14722.05 779
14723.19 790
14724.34 803
14725.48 838
14726.63 821
14727.77 795
14728.92 781
14730.06 837
14731.21 837
14732.35 807
14733.50 800
14734.64 814
14735.79 795
14736.93 788
14738.08 812
14739.22 850
14740.37 822
14741.51 818
14742.66 810
14743.80 815
14744.95 845
14746.09 833
14747.24 820
14748.39 827
14749.53 833
14750.68 818
14751.82 819
14752.97 816
14754.11 800
14755.26 826
14756.41 853
14757.55 863
14758.70 870
14759.85 848
14760.99 818
14762.14 822
14763.28 782
14764.43 805
14765.58 860
14766.72 875
14767.87 872
14769.02 885
14770.16 870
14771.31 874
14772.46 840
14773.60 831
14774.75 862
14775.90 912
14777.04 916
14778.19 899
14779.34 879
14780.48 862
14781.63 886
14782.78 934
14783.92 937
14785.07 964
14786.22 954
14787.37 929
14788.51 915
14789.66 931
14790.81 905
14791.96 922
14793.10 962
14794.25 953
14795.40 937
14796.54 920
14797.69 921
14798.84 923
14799.99 908
14801.14 909
14802.28 915
14803.43 891
14804.58 906
14805.73 872
14806.88 861
14808.02 859
14809.17 842
14810.32 844
14811.47 866
14812.62 824
14813.76 808
14814.91 815
14816.06 789
14817.21 835
14818.36 813
14819.51 808
14820.65 786
14821.80 809
14822.95 772
14824.10 781
14825.25 781
14826.40 727
14827.55 753
14828.69 777
14829.84 747
14830.99 759
14832.14 770
14833.29 755
14834.44 748
14835.59 701
14836.74 738
14837.89 722
14839.04 712
14840.19 710
14841.33 737
14842.48 679
14843.63 696
14844.78 710
14845.93 713
14847.08 694
14848.23 718
14849.38 676
14850.53 704
14851.68 716
14852.83 696
14853.98 661
14855.13 661
14856.28 724
14857.43 667
14858.58 659
14859.73 672
14860.88 656
14862.03 661
14863.18 672
14864.33 653
14865.48 653
14866.63 657
14867.78 683
14868.93 670
14870.08 710
14871.23 665
14872.38 662
14873.53 657
14874.68 688
14875.83 673
14876.98 650
14878.14 640
14879.29 644
14880.44 685
14881.59 663
14882.74 647
14883.89 699
14885.04 676
14886.19 669
14887.34 672
14888.49 678
14889.64 682
14890.80 707
14891.95 655
14893.10 632
14894.25 633
14895.40 710
14896.55 667
14897.70 673
14898.86 644
14900.01 683
14901.16 670
14902.31 646
14903.46 683
14904.61 681
14905.77 670
14906.92 682
14908.07 685
14909.22 657
14910.37 683
14911.53 661
14912.68 666
14913.83 679
14914.98 659
14916.13 636
14917.29 688
14918.44 652
14919.59 665
14920.74 657
14921.90 644
14923.05 661
14924.20 636
14925.35 681
14926.51 636
14927.66 650
14928.81 628
14929.96 681
14931.12 651
14932.27 677
14933.42 664
14934.57 684
14935.73 659
14936.88 641
14938.03 628
14939.19 634
14940.34 636
14941.49 628
14942.65 654
14943.80 623
14944.95 624
14946.11 640
14947.26 658
14948.41 642
14949.57 648
14950.72 624
14951.87 635
14953.03 620
14954.18 609
14955.33 635
14956.49 613
14957.64 646
14958.80 608
14959.95 618
14961.10 611
14962.26 617
14963.41 626
14964.57 614
14965.72 611
14966.87 623
14968.03 621
14969.18 619
14970.34 617
14971.49 617
14972.65 602
14973.80 597
14974.95 616
14976.11 583
14977.26 619
14978.42 612
14979.57 620
14980.73 605
14981.88 602
14983.04 589
14984.19 570
14985.35 603
14986.50 593
14987.66 587
14988.81 601
14989.97 605
14991.12 606
14992.28 624
14993.43 557
14994.59 593
14995.74 589
14996.90 612
14998.05 586
14999.21 585
15000.36 549
15001.52 594
15002.67 602
15003.83 582
15004.99 595
15006.14 593
15007.30 611
15008.45 557
15009.61 576
15010.76 587
15011.92 609
15013.08 591
15014.23 595
15015.39 604
15016.54 570
15017.70 555
15018.86 565
15020.01 559
15021.17 573
15022.32 578
15023.48 625
15024.64 588
15025.79 563
15026.95 556
15028.11 585
15029.26 560
15030.42 546
15031.58 555
15032.73 600
15033.89 598
15035.05 531
15036.20 607
15037.36 608
15038.52 578
15039.67 559
15040.83 594
15041.99 590
15043.15 589
15044.30 575
15045.46 588
15046.62 586
15047.77 567
15048.93 592
15050.09 578
15051.25 574
15052.40 592
15053.56 584
15054.72 574
15055.88 600
15057.03 596
15058.19 574
15059.35 567
15060.51 567
15061.66 545
15062.82 568
15063.98 556
15065.14 565
15066.30 578
15067.45 577
15068.61 598
15069.77 596
15070.93 597
15072.09 556
15073.24 597
15074.40 602
15075.56 598
15076.72 589
15077.88 574
15079.04 579
15080.20 593
15081.35 576
15082.51 545
15083.67 574
15084.83 571
15085.99 595
15087.15 580
15088.31 581
15089.46 574
15090.62 564
15091.78 603
15092.94 559
15094.10 585
15095.26 578
15096.42 579
15097.58 579
15098.74 572
15099.90 588
15101.06 551
15102.22 580
15103.37 592
15104.53 573
15105.69 593
15106.85 569
15108.01 590
15109.17 554
15110.33 569
15111.49 580
15112.65 566
15113.81 611
15114.97 616
15116.13 612
15117.29 592
15118.45 594
15119.61 572
15120.77 568
15121.93 564
15123.09 661
15124.25 614
15125.41 578
15126.57 567
15127.73 600
15128.89 576
15130.05 557
15131.21 572
15132.37 585
15133.53 616
15134.69 626
15135.86 606
15137.02 580
15138.18 603
15139.34 582
15140.50 598
15141.66 554
15142.82 604
15143.98 564
15145.14 620
15146.30 556
15147.46 583
15148.63 569
15149.79 597
15150.95 597
15152.11 601
15153.27 586
15154.43 596
15155.59 601
15156.75 591
15157.92 627
15159.08 598
15160.24 610
15161.40 603
15162.56 627
15163.72 607
15164.89 610
15166.05 564
15167.21 617
15168.37 627
15169.53 607
15170.69 640
15171.86 634
15173.02 619
15174.18 612
15175.34 633
15176.51 642
15177.67 643
15178.83 659
15179.99 652
15181.15 611
15182.32 644
15183.48 627
15184.64 615
15185.80 619
15186.97 634
15188.13 655
15189.29 654
15190.46 614
15191.62 642
15192.78 709
15193.94 665
15195.11 665
15196.27 639
15197.43 689
15198.60 673
15199.76 667
15200.92 674
15202.08 654
15203.25 642
15204.41 634
15205.57 661
15206.74 650
15207.90 685
15209.06 664
15210.23 692
15211.39 649
15212.56 663
15213.72 711
15214.88 728
15216.05 708
15217.21 731
15218.37 713
15219.54 729
15220.70 691
15221.87 715
15223.03 697
15224.19 725
15225.36 718
15226.52 739
15227.69 715
15228.85 683
15230.01 698
15231.18 710
15232.34 738
15233.51 692
15234.67 721
15235.84 697
15237.00 702
15238.16 690
15239.33 750
15240.49 705
15241.66 687
15242.82 664
15243.99 693
15245.15 729
15246.32 692
15247.48 648
15248.65 646
15249.81 663
15250.98 646
15252.14 635
15253.31 669
15254.47 641
15255.64 656
15256.80 658
15257.97 628
15259.13 634
15260.30 654
15261.46 626
15262.63 617
15263.80 639
15264.96 647
15266.13 638
15267.29 632
15268.46 613
15269.62 636
15270.79 608
15271.96 594
15273.12 600
15274.29 614
15275.45 600
15276.62 599
15277.79 583
15278.95 587
15280.12 586
15281.28 588
15282.45 617
15283.62 576
15284.78 615
15285.95 609
15287.12 600
15288.28 613
15289.45 613
15290.62 601
15291.78 621
15292.95 608
15294.12 633
15295.28 633
15296.45 616
15297.62 613
15298.78 638
15299.95 612
15301.12 622
15302.28 647
15303.45 657
15304.62 628
15305.78 619
15306.95 639
15308.12 638
15309.29 618
15310.45 603
15311.62 631
15312.79 621
15313.96 605
15315.12 593
15316.29 574
15317.46 599
15318.63 583
15319.79 576
15320.96 575
15322.13 618
15323.30 608
15324.46 593
15325.63 566
15326.80 620
15327.97 623
15329.14 655
15330.30 649
15331.47 630
15332.64 624
15333.81 645
15334.98 652
15336.14 607
15337.31 625
15338.48 608
15339.65 616
15340.82 638
15341.99 589
15343.16 596
15344.32 645
15345.49 656
15346.66 633
15347.83 643
15349.00 627
15350.17 643
15351.34 627
15352.51 636
15353.67 647
15354.84 658
15356.01 641
15357.18 647
15358.35 644
15359.52 673
15360.69 660
15361.86 693
15363.03 650
15364.20 649
15365.37 646
15366.54 636
15367.71 667
15368.87 669
15370.04 665
15371.21 648
15372.38 659
15373.55 656
15374.72 671
15375.89 674
15377.06 641
15378.23 646
15379.40 687
15380.57 666
15381.74 679
15382.91 647
15384.08 652
15385.25 678
15386.42 663
15387.59 674
15388.76 662
15389.93 682
15391.10 685
15392.27 657
15393.44 609
15394.62 680
15395.79 653
15396.96 680
15398.13 628
15399.30 654
15400.47 665
15401.64 653
15402.81 616
15403.98 670
15405.15 633
15406.32 670
15407.49 661
15408.66 619
15409.84 602
15411.01 610
15412.18 609
15413.35 604
15414.52 604
15415.69 628
15416.86 632
15418.03 601
15419.21 580
15420.38 611
15421.55 632
15422.72 633
15423.89 628
15425.06 642
15426.24 608
15427.41 625
15428.58 596
15429.75 599
15430.92 603
15432.09 624
15433.27 601
15434.44 617
15435.61 582
15436.78 605
15437.96 581
15439.13 598
15440.30 634
15441.47 642
15442.64 634
15443.82 604
15444.99 610
15446.16 633
15447.33 624
15448.51 623
15449.68 604
15450.85 605
15452.02 560
15453.20 611
15454.37 611
15455.54 609
15456.72 613
15457.89 608
15459.06 614
15460.23 606
15461.41 614
15462.58 602
15463.75 598
15464.93 592
15466.10 592
15467.27 571
15468.45 554
15469.62 607
15470.79 604
15471.97 629
15473.14 602
15474.31 616
15475.49 607
15476.66 601
15477.83 627
15479.01 600
15480.18 611
15481.36 618
15482.53 593
15483.70 606
15484.88 614
15486.05 600
15487.23 606
15488.40 596
15489.57 622
15490.75 614
15491.92 612
15493.10 628
15494.27 655
15495.44 621
15496.62 591
15497.79 611
15498.97 588
15500.14 628
15501.32 627
15502.49 629
15503.67 641
15504.84 674
15506.02 652
15507.19 654
15508.36 602
15509.54 597
15510.71 625
15511.89 603
15513.06 654
15514.24 610
15515.41 628
15516.59 617
15517.77 596
15518.94 633
15520.12 648
15521.29 652
15522.47 659
15523.64 636
15524.82 656
15525.99 638
15527.17 664
15528.34 658
15529.52 649
15530.69 644
15531.87 670
15533.05 651
15534.22 649
15535.40 629
15536.57 649
15537.75 665
15538.93 648
15540.10 652
15541.28 662
15542.45 632
15543.63 641
15544.81 670
15545.98 681
15547.16 646
15548.33 652
15549.51 664
15550.69 663
15551.86 646
15553.04 630
15554.22 663
15555.39 657
15556.57 663
15557.75 664
15558.92 635
15560.10 632
15561.28 626
15562.45 662
15563.63 682
15564.81 702
15565.99 656
15567.16 679
15568.34 697
15569.52 683
15570.69 664
15571.87 700
15573.05 680
15574.23 701
15575.40 672
15576.58 676
15577.76 681
15578.93 677
15580.11 725
15581.29 715
15582.47 745
15583.65 708
15584.82 690
15586.00 697
15587.18 670
15588.36 698
15589.53 743
15590.71 745
15591.89 727
15593.07 738
15594.25 725
15595.42 736
15596.60 774
15597.78 744
15598.96 720
15600.14 762
15601.32 733
15602.49 737
15603.67 690
15604.85 724
15606.03 761
15607.21 765
15608.39 794
15609.56 783
15610.74 789
15611.92 764
15613.10 776
15614.28 782
15615.46 801
15616.64 772
15617.82 809
15619.00 794
15620.17 804
15621.35 781
15622.53 833
15623.71 808
15624.89 790
15626.07 784
15627.25 793
15628.43 842
15629.61 816
15630.79 824
15631.97 801
15633.15 834
15634.33 822
15635.51 785
15636.69 800
15637.87 832
15639.05 881
15640.22 859
15641.40 821
15642.58 850
15643.76 834
15644.94 818
15646.12 877
15647.30 905
15648.48 873
15649.66 884
15650.85 922
15652.03 885
15653.21 906
15654.39 916
15655.57 908
15656.75 884
15657.93 884
15659.11 920
15660.29 955
15661.47 881
15662.65 876
15663.83 935
15665.01 928
15666.19 922
15667.37 905
15668.55 936
15669.73 871
15670.92 866
15672.10 907
15673.28 936
15674.46 933
15675.64 889
15676.82 904
15678.00 882
15679.18 895
15680.36 885
15681.55 872
15682.73 886
15683.91 930
15685.09 910
15686.27 925
15687.45 931
15688.63 884
15689.82 936
15691.00 920
15692.18 951
15693.36 908
15694.54 918
15695.73 970
15696.91 960
15698.09 998
15699.27 965
15700.45 932
15701.64 980
15702.82 972
15704.00 1025
15705.18 992
15706.36 1016
15707.55 1006
15708.73 996
15709.91 1033
15711.09 1001
15712.28 996
15713.46 993
15714.64 1002
15715.82 1022
15717.01 1023
15718.19 999
15719.37 967
15720.55 983
15721.74 971
15722.92 1010
15724.10 974
15725.29 1028
15726.47 1017
15727.65 1012
15728.84 995
15730.02 981
15731.20 989
15732.39 986
15733.57 990
15734.75 993
15735.94 963
15737.12 936
15738.30 991
15739.49 983
15740.67 966
15741.85 959
15743.04 1008
15744.22 1017
15745.40 1004
15746.59 1018
15747.77 1017
15748.96 1002
15750.14 978
15751.32 989
15752.51 1007
15753.69 988
15754.88 951
15756.06 996
15757.24 974
15758.43 973
15759.61 979
15760.80 1002
15761.98 986
15763.17 906
15764.35 931
15765.53 956
15766.72 949
15767.90 952
15769.09 926
15770.27 923
15771.46 925
15772.64 970
15773.83 936
15775.01 921
15776.20 943
15777.38 959
15778.57 931
15779.75 920
15780.94 909
15782.12 885
15783.31 912
15784.49 892
15785.68 837
15786.86 890
15788.05 899
15789.23 892
15790.42 854
15791.60 878
15792.79 853
15793.98 857
15795.16 865
15796.35 855
15797.53 829
15798.72 850
15799.90 837
15801.09 850
15802.28 830
15803.46 807
15804.65 816
15805.83 848
15807.02 808
15808.21 814
15809.39 828
15810.58 808
15811.76 788
15812.95 785
15814.14 775
15815.32 794
15816.51 798
15817.70 804
15818.88 812
15820.07 793
15821.26 762
15822.44 786
15823.63 802
15824.82 806
15826.00 797
15827.19 803
15828.38 802
15829.56 820
15830.75 808
15831.94 782
15833.12 748
15834.31 807
15835.50 805
15836.69 768
15837.87 768
15839.06 765
15840.25 788
15841.44 792
15842.62 756
15843.81 778
15845.00 778
15846.18 779
15847.37 777
15848.56 760
15849.75 792
15850.94 782
15852.12 787
15853.31 806
15854.50 779
15855.69 778
15856.87 775
15858.06 803
15859.25 771
15860.44 783
15861.63 800
15862.81 773
15864.00 769
15865.19 789
15866.38 809
15867.57 795
15868.76 802
15869.94 815
15871.13 783
15872.32 816
15873.51 765
15874.70 760
15875.89 778
15877.08 806
15878.26 798
15879.45 758
15880.64 795
15881.83 796
15883.02 793
15884.21 807
15885.40 817
15886.59 803
15887.78 801
15888.97 831
15890.15 780
15891.34 782
15892.53 819
15893.72 804
15894.91 878
15896.10 879
15897.29 807
15898.48 795
15899.67 804
15900.86 834
15902.05 853
15903.24 841
15904.43 856
15905.62 850
15906.81 813
15908.00 845
15909.19 823
15910.38 874
15911.57 833
15912.76 830
15913.95 821
15915.14 856
15916.33 820
15917.52 856
15918.71 845
15919.90 825
15921.09 837
15922.28 857
15923.47 819
15924.66 752
15925.85 799
15927.04 781
15928.23 786
15929.42 781
15930.61 787
15931.80 752
15932.99 798
15934.18 800
15935.38 775
15936.57 763
15937.76 744
15938.95 746
15940.14 755
15941.33 736
15942.52 731
15943.71 692
15944.90 704
15946.10 699
15947.29 697
15948.48 688
15949.67 700
15950.86 700
15952.05 674
15953.24 666
15954.44 672
15955.63 705
15956.82 650
15958.01 684
15959.20 667
15960.39 645
15961.59 664
15962.78 648
15963.97 675
15965.16 644
15966.35 642
15967.55 619
15968.74 604
15969.93 634
15971.12 645
15972.31 624
15973.51 631
15974.70 615
15975.89 639
15977.08 634
15978.28 617
15979.47 607
15980.66 623
15981.85 668
15983.05 643
15984.24 643
15985.43 604
15986.62 608
15987.82 648
15989.01 627
15990.20 601
15991.40 594
15992.59 622
15993.78 629
15994.98 596
15996.17 578
15997.36 596
15998.55 630
15999.75 606
16000.94 599
16002.13 605
16003.33 603
16004.52 610
16005.72 609
16006.91 628
16008.10 628
16009.30 595
16010.49 629
16011.68 610
16012.88 583
16014.07 581
16015.26 612
16016.46 577
16017.65 586
16018.85 587
16020.04 613
16021.23 626
16022.43 582
16023.62 576
16024.82 573
16026.01 594
16027.21 575
16028.40 590
16029.59 590
16030.79 570
16031.98 587
16033.18 593
16034.37 577
16035.57 561
16036.76 569
16037.96 607
16039.15 574
16040.35 587
16041.54 568
16042.73 571
16043.93 581
16045.12 561
16046.32 593
16047.51 567
16048.71 543
16049.91 561
16051.10 574
16052.30 585
16053.49 577
16054.69 589
16055.88 607
16057.08 604
16058.27 568
16059.47 555
16060.66 590
16061.86 580
16063.05 565
16064.25 562
16065.45 566
16066.64 554
16067.84 553
16069.03 579
16070.23 586
16071.42 556
16072.62 534
16073.82 561
16075.01 554
16076.21 557
16077.41 537
16078.60 569
16079.80 541
16080.99 540
16082.19 551
16083.39 530
16084.58 565
16085.78 521
16086.98 528
16088.17 536
16089.37 554
16090.57 533
16091.76 534
16092.96 531
16094.16 528
16095.35 525
16096.55 543
16097.75 555
16098.94 527
16100.14 523
16101.34 539
16102.53 550
16103.73 519
16104.93 543
16106.13 544
16107.32 522
16108.52 538
16109.72 556
16110.92 504
16112.11 527
16113.31 538
16114.51 514
16115.71 501
16116.90 509
16118.10 535
16119.30 504
16120.50 527
16121.69 519
16122.89 557
16124.09 533
16125.29 537
16126.49 519
16127.68 552
16128.88 540
16130.08 524
16131.28 486
16132.48 502
16133.67 513
16134.87 537
16136.07 520
16137.27 526
16138.47 488
16139.67 514
16140.86 504
16142.06 509
16143.26 504
16144.46 525
16145.66 533
16146.86 516
16148.06 537
16149.26 510
16150.45 489
16151.65 509
16152.85 521
16154.05 525
16155.25 537
16156.45 516
16157.65 539
16158.85 529
16160.05 512
16161.25 502
16162.45 529
16163.64 546
16164.84 562
16166.04 515
16167.24 522
16168.44 513
16169.64 530
16170.84 541
16172.04 556
16173.24 519
16174.44 521
16175.64 532
16176.84 505
16178.04 526
16179.24 516
16180.44 563
16181.64 539
16182.84 541
16184.04 555
16185.24 526
16186.44 532
16187.64 502
16188.84 536
16190.04 499
16191.24 499
16192.44 519
16193.64 539
16194.84 514
16196.04 495
16197.24 521
16198.44 530
16199.65 515
16200.85 514
16202.05 533
16203.25 558
16204.45 527
16205.65 507
16206.85 519
16208.05 564
16209.25 531
16210.45 527
16211.65 544
16212.86 537
16214.06 535
16215.26 580
16216.46 567
16217.66 541
16218.86 563
16220.06 542
16221.27 566
16222.47 545
16223.67 518
16224.87 526
16226.07 539
16227.27 546
16228.48 515
16229.68 543
16230.88 538
16232.08 547
16233.28 574
16234.48 536
16235.69 552
16236.89 557
16238.09 549
16239.29 537
16240.50 567
16241.70 560
16242.90 587
16244.10 547
16245.30 541
16246.51 570
16247.71 537
16248.91 593
16250.11 588
16251.32 554
16252.52 572
16253.72 576
16254.92 588
16256.13 576
16257.33 563
16258.53 595
16259.74 585
16260.94 588
16262.14 620
16263.35 572
16264.55 577
16265.75 562
16266.95 581
16268.16 584
16269.36 606
16270.56 585
16271.77 587
16272.97 586
16274.17 570
16275.38 599
16276.58 590
16277.79 602
16278.99 611
16280.19 598
16281.40 608
16282.60 593
16283.80 593
16285.01 615
16286.21 575
16287.42 599
16288.62 636
16289.82 636
16291.03 589
16292.23 629
16293.44 603
16294.64 641
16295.84 653
16297.05 642
16298.25 621
16299.46 623
16300.66 609
16301.87 607
16303.07 596
16304.27 598
16305.48 629
16306.68 621
16307.89 608
16309.09 607
16310.30 597
16311.50 619
16312.71 591
16313.91 599
16315.12 591
16316.32 611
16317.53 593
16318.73 571
16319.94 613
16321.14 615
16322.35 570
16323.55 587
16324.76 583
16325.96 561
16327.17 549
16328.38 551
16329.58 560
16330.79 538
16331.99 544
16333.20 537
16334.40 579
16335.61 559
16336.81 529
16338.02 536
16339.23 571
16340.43 558
16341.64 556
16342.84 544
16344.05 544
16345.26 535
16346.46 534
16347.67 532
16348.87 534
16350.08 516
16351.29 541
16352.49 514
16353.70 524
16354.91 526
16356.11 515
16357.32 530
16358.53 482
16359.73 507
16360.94 513
16362.15 546
16363.35 527
16364.56 501
16365.77 489
16366.97 537
16368.18 499
16369.39 516
16370.59 503
16371.80 489
16373.01 521
16374.21 511
16375.42 506
16376.63 519
16377.84 497
16379.04 524
16380.25 529
16381.46 486
16382.67 511
16383.87 485
16385.08 502
16386.29 492
16387.50 512
16388.70 507
16389.91 519
16391.12 513
16392.33 556
16393.53 528
16394.74 497
16395.95 519
16397.16 526
16398.37 505
16399.57 494
16400.78 530
16401.99 508
16403.20 506
16404.41 496
16405.62 503
16406.82 510
16408.03 522
16409.24 527
16410.45 497
16411.66 509
16412.87 487
16414.07 493
16415.28 500
16416.49 525
16417.70 486
16418.91 509
16420.12 527
16421.33 483
16422.54 465
16423.75 492
16424.95 521
16426.16 505
16427.37 491
16428.58 482
16429.79 504
16431.00 490
16432.21 472
16433.42 475
16434.63 534
16435.84 526
16437.05 509
16438.26 505
16439.47 483
16440.68 508
16441.88 507
16443.09 496
16444.30 483
16445.51 493
16446.72 522
16447.93 545
16449.14 509
16450.35 519
16451.56 507
16452.77 492
16453.98 514
16455.19 511
16456.40 469
16457.61 466
16458.82 475
16460.03 505
16461.24 481
16462.45 469
16463.67 466
16464.88 506
16466.09 519
16467.30 472
16468.51 475
16469.72 484
16470.93 504
16472.14 490
16473.35 501
16474.56 471
16475.77 493
16476.98 474
16478.19 488
16479.40 488
16480.62 498
16481.83 497
16483.04 468
16484.25 485
16485.46 467
16486.67 482
16487.88 524
16489.09 474
16490.31 476
16491.52 497
16492.73 486
16493.94 481
16495.15 455
16496.36 509
16497.57 506
16498.79 474
16500.00 479
16501.21 461
16502.42 478
16503.63 491
16504.85 495
16506.06 492
16507.27 460
16508.48 482
16509.69 510
16510.91 476
16512.12 468
16513.33 466
16514.54 498
16515.76 493
16516.97 475
16518.18 472
16519.39 485
16520.60 483
16521.82 493
16523.03 508
16524.24 487
16525.46 486
16526.67 483
16527.88 488
16529.09 491
16530.31 495
16531.52 471
16532.73 480
16533.95 475
16535.16 486
16536.37 493
16537.58 511
16538.80 485
16540.01 491
16541.22 476
16542.44 488
16543.65 477
16544.86 489
16546.08 507
16547.29 493
16548.50 510
16549.72 495
16550.93 529
16552.15 535
16553.36 508
16554.57 505
16555.79 509
16557.00 503
16558.21 497
16559.43 489
16560.64 497
16561.86 519
16563.07 485
16564.28 512
16565.50 494
16566.71 533
16567.93 501
16569.14 550
16570.36 524
16571.57 504
16572.78 507
16574.00 522
16575.21 511
16576.43 488
16577.64 514
16578.86 493
16580.07 500
16581.29 537
16582.50 504
16583.72 488
16584.93 516
16586.15 478
16587.36 513
16588.58 484
16589.79 522
16591.01 501
16592.22 500
16593.44 488
16594.65 484
16595.87 500
16597.08 510
16598.30 488
16599.51 483
16600.73 514
16601.94 472
16603.16 519
16604.37 464
16605.59 483
16606.81 462
16608.02 490
16609.24 480
16610.45 506
16611.67 465
16612.89 478
16614.10 511
16615.32 442
16616.53 457
16617.75 447
16618.97 467
16620.18 465
16621.40 475
16622.61 491
16623.83 500
16625.05 480
16626.26 471
16627.48 490
16628.70 452
16629.91 449
16631.13 449
16632.35 478
16633.56 484
16634.78 485
16636.00 481
16637.21 477
16638.43 456
16639.65 475
16640.86 463
16642.08 476
16643.30 462
16644.51 446
16645.73 486
16646.95 492
16648.17 459
16649.38 476
16650.60 472
16651.82 484
16653.03 489
16654.25 470
16655.47 488
16656.69 469
16657.90 474
16659.12 469
16660.34 465
16661.56 455
16662.77 471
16663.99 454
16665.21 457
16666.43 445
16667.65 482
16668.86 477
16670.08 457
16671.30 455
16672.52 476
16673.74 456
16674.95 435
16676.17 439
16677.39 431
16678.61 460
16679.83 465
16681.05 450
16682.26 472
16683.48 488
16684.70 438
16685.92 466
16687.14 462
16688.36 478
16689.58 480
16690.79 460
16692.01 476
16693.23 456
16694.45 453
16695.67 464
16696.89 457
16698.11 456
16699.33 456
16700.55 472
16701.76 459
16702.98 452
16704.20 480
16705.42 453
16706.64 423
16707.86 468
16709.08 473
16710.30 460
16711.52 463
16712.74 461
16713.96 481
16715.18 478
16716.40 462
16717.62 472
16718.84 461
16720.06 445
16721.28 425
16722.50 464
16723.72 448
16724.94 459
16726.16 436
16727.38 464
16728.60 460
16729.82 460
16731.04 481
16732.26 445
16733.48 462
16734.70 469
16735.92 475
16737.14 461
16738.36 453
16739.58 444
16740.80 460
16742.02 455
16743.24 423
16744.46 439
16745.68 450
16746.90 456
16748.12 484
16749.35 450
16750.57 436
16751.79 427
16753.01 449
16754.23 416
16755.45 460
16756.67 438
16757.89 438
16759.11 427
16760.33 457
16761.56 480
16762.78 443
16764.00 436
16765.22 440
16766.44 449
16767.66 437
16768.88 451
16770.11 410
16771.33 455
16772.55 447
16773.77 426
16774.99 426
16776.22 420
16777.44 474
16778.66 425
16779.88 426
16781.10 441
16782.33 438
16783.55 435
16784.77 449
16785.99 455
16787.21 450
16788.44 432
16789.66 451
16790.88 457
16792.10 437
16793.33 435
16794.55 441
16795.77 472
16796.99 420
16798.22 430
16799.44 434
16800.66 460
16801.88 456
16803.11 480
16804.33 463
16805.55 474
16806.78 468
16808.00 463
16809.22 463
16810.44 438
16811.67 468
16812.89 455
16814.11 475
16815.34 447
16816.56 468
16817.78 487
16819.01 453
16820.23 459
16821.45 465
16822.68 449
16823.90 469
16825.13 455
16826.35 452
16827.57 462
16828.80 470
16830.02 465
16831.24 436
16832.47 482
16833.69 457
16834.92 478
16836.14 476
16837.36 499
16838.59 465
16839.81 473
16841.04 464
16842.26 477
16843.48 492
16844.71 499
16845.93 506
16847.16 505
16848.38 515
16849.61 487
16850.83 515
16852.06 513
16853.28 534
16854.51 513
16855.73 487
16856.95 515
16858.18 526
16859.40 497
16860.63 511
16861.85 532
16863.08 551
16864.30 522
16865.53 533
16866.75 536
16867.98 489
16869.21 524
16870.43 535
16871.66 525
16872.88 537
16874.11 570
16875.33 532
16876.56 545
16877.78 552
16879.01 560
16880.23 558
16881.46 523
16882.69 538
16883.91 519
16885.14 554
16886.36 556
16887.59 570
16888.81 514
16890.04 543
16891.27 543
16892.49 572
16893.72 538
16894.94 552
16896.17 531
16897.40 543
16898.62 517
16899.85 507
16901.08 538
16902.30 529
16903.53 531
16904.76 506
16905.98 504
16907.21 503
16908.44 534
16909.66 493
16910.89 479
16912.12 488
16913.34 499
16914.57 483
16915.80 486
16917.02 469
16918.25 482
16919.48 465
16920.70 482
16921.93 494
16923.16 461
16924.39 457
16925.61 454
16926.84 469
16928.07 447
16929.30 455
16930.52 440
16931.75 454
16932.98 441
16934.21 460
16935.43 473
16936.66 470
16937.89 450
16939.12 470
16940.34 460
16941.57 455
16942.80 481
16944.03 444
16945.26 455
16946.48 479
16947.71 450
16948.94 446
16950.17 457
16951.40 432
16952.62 460
16953.85 440
16955.08 449
16956.31 445
16957.54 438
16958.77 453
16959.99 426
16961.22 441
16962.45 450
16963.68 458
16964.91 465
16966.14 447
16967.37 466
16968.60 444
16969.82 416
16971.05 456
16972.28 466
16973.51 430
16974.74 443
16975.97 443
16977.20 447
16978.43 447
16979.66 455
16980.89 456
16982.11 450
16983.34 479
16984.57 463
16985.80 441
16987.03 442
16988.26 482
16989.49 464
16990.72 436
16991.95 428
16993.18 474
16994.41 438
16995.64 444
16996.87 445
16998.10 445
16999.33 448
17000.56 442
17001.79 451
17003.02 454
17004.25 422
17005.48 452
17006.71 468
17007.94 479
17009.17 436
17010.40 443
17011.63 442
17012.86 417
17014.09 461
17015.32 429
17016.55 468
17017.78 447
17019.01 460
17020.25 436
17021.48 438
17022.71 436
17023.94 425
17025.17 449
17026.40 460
17027.63 443
17028.86 423
17030.09 425
17031.32 453
17032.55 445
17033.79 425
17035.02 413
17036.25 440
17037.48 442
17038.71 415
17039.94 398
17041.17 390
17042.41 432
17043.64 433
17044.87 440
17046.10 404
17047.33 409
17048.56 400
17049.80 429
17051.03 442
17052.26 428
17053.49 436
17054.72 418
17055.95 425
17057.19 422
17058.42 428
17059.65 454
17060.88 426
17062.12 400
17063.35 392
17064.58 403
17065.81 438
17067.04 412
17068.28 428
17069.51 408
17070.74 409
17071.97 392
17073.21 402
17074.44 400
17075.67 415
17076.90 395
17078.14 427
17079.37 398
17080.60 422
17081.84 431
17083.07 393
17084.30 416
17085.54 413
17086.77 421
17088.00 418
17089.23 399
17090.47 407
17091.70 378
17092.93 407
17094.17 418
17095.40 419
17096.63 397
17097.87 416
17099.10 401
17100.34 424
17101.57 390
17102.80 394
17104.04 410
17105.27 415
17106.50 402
17107.74 400
17108.97 392
17110.21 394
17111.44 375
17112.67 395
17113.91 376
17115.14 396
17116.38 376
17117.61 418
17118.84 434
17120.08 385
17121.31 380
17122.55 396
17123.78 421
17125.02 401
17126.25 410
17127.48 412
17128.72 406
17129.95 396
17131.19 390
17132.42 378
17133.66 387
17134.89 391
17136.13 413
17137.36 396
17138.60 411
17139.83 359
17141.07 404
17142.30 396
17143.54 396
17144.77 393
17146.01 442
17147.24 435
17148.48 378
17149.71 386
17150.95 392
17152.19 406
17153.42 387
17154.66 406
17155.89 405
17157.13 377
17158.36 398
17159.60 400
17160.83 418
17162.07 384
17163.31 399
17164.54 400
17165.78 402
17167.01 388
17168.25 403
17169.49 380
17170.72 407
17171.96 401
17173.19 414
17174.43 404
17175.67 391
17176.90 396
17178.14 401
17179.38 367
17180.61 352
17181.85 379
17183.09 378
17184.32 369
17185.56 396
17186.80 384
17188.03 384
17189.27 373
17190.51 388
17191.74 376
17192.98 384
17194.22 389
17195.45 356
17196.69 363
17197.93 378
17199.16 383
17200.40 370
17201.64 382
17202.88 408
17204.11 382
17205.35 378
17206.59 395
17207.83 388
17209.06 387
17210.30 407
17211.54 405
17212.78 379
17214.01 378
17215.25 384
17216.49 367
17217.73 385
17218.96 393
17220.20 380
17221.44 357
17222.68 371
17223.92 387
17225.15 377
17226.39 369
17227.63 386
17228.87 402
17230.11 362
17231.35 381
17232.58 373
17233.82 379
17235.06 346
17236.30 372
17237.54 362
17238.78 376
17240.01 363
17241.25 332
17242.49 368
17243.73 384
17244.97 369
17246.21 372
17247.45 350
17248.69 368
17249.93 363
17251.16 369
17252.40 378
17253.64 376
17254.88 362
17256.12 386
17257.36 381
17258.60 341
17259.84 375
17261.08 367
17262.32 370
17263.56 351
17264.80 383
17266.04 384
17267.28 363
17268.51 371
17269.75 367
17270.99 393
17272.23 363
17273.47 392
17274.71 381
17275.95 383
17277.19 349
17278.43 366
17279.67 386
17280.91 387
17282.15 366
17283.39 382
17284.63 373
17285.87 367
17287.11 352
17288.35 379
17289.60 370
17290.84 358
17292.08 349
17293.32 382
17294.56 374
17295.80 381
17297.04 379
17298.28 372
17299.52 374
17300.76 366
17302.00 380
17303.24 383
17304.48 366
17305.72 378
17306.96 364
17308.21 405
17309.45 369
17310.69 398
17311.93 390
17313.17 381
17314.41 355
17315.65 366
17316.89 373
17318.14 371
17319.38 363
17320.62 378
17321.86 359
17323.10 340
17324.34 371
17325.59 370
17326.83 365
17328.07 365
17329.31 362
17330.55 375
17331.79 371
17333.04 371
17334.28 384
17335.52 386
17336.76 382
17338.00 362
17339.25 383
17340.49 365
17341.73 352
17342.97 364
17344.22 372
17345.46 378
17346.70 387
17347.94 365
17349.19 369
17350.43 364
17351.67 364
17352.91 384
17354.16 366
17355.40 369
17356.64 355
17357.88 368
17359.13 381
17360.37 379
17361.61 373
17362.86 374
17364.10 386
17365.34 358
17366.58 377
17367.83 376
17369.07 338
17370.31 345
17371.56 376
17372.80 368
17374.04 396
17375.29 377
17376.53 360
17377.78 371
17379.02 360
17380.26 369
17381.51 374
17382.75 347
17383.99 380
17385.24 362
17386.48 352
17387.72 380
17388.97 347
17390.21 360
17391.46 373
17392.70 366
17393.94 358
17395.19 380
17396.43 382
17397.68 370
17398.92 372
17400.17 351
17401.41 377
17402.65 373
17403.90 379
17405.14 367
17406.39 367
17407.63 334
17408.88 362
17410.12 340
17411.37 326
17412.61 361
17413.86 388
17415.10 381
17416.35 379
17417.59 365
17418.84 381
17420.08 377
17421.33 394
17422.57 389
17423.82 365
17425.06 371
17426.31 365
17427.55 354
17428.80 371
17430.04 399
17431.29 381
17432.53 379
17433.78 373
17435.03 375
17436.27 392
17437.52 371
17438.76 352
17440.01 376
17441.25 388
17442.50 394
17443.75 372
17444.99 366
17446.24 390
17447.48 366
17448.73 380
17449.98 389
17451.22 378
17452.47 369
17453.71 381
17454.96 371
17456.21 393
17457.45 381
17458.70 405
17459.95 406
17461.19 376
17462.44 370
17463.69 395
17464.93 428
17466.18 407
17467.43 352
17468.67 367
17469.92 358
17471.17 393
17472.41 405
17473.66 382
17474.91 391
17476.15 395
17477.40 427
17478.65 386
17479.90 409
17481.14 402
17482.39 383
17483.64 391
17484.88 371
17486.13 377
17487.38 386
17488.63 405
17489.87 401
17491.12 406
17492.37 414
17493.62 403
17494.86 393
17496.11 392
17497.36 398
17498.61 399
17499.86 402
17501.10 406
17502.35 391
17503.60 381
17504.85 394
17506.10 389
17507.34 401
17508.59 434
17509.84 420
17511.09 405
17512.34 422
17513.59 399
17514.83 419
17516.08 424
17517.33 419
17518.58 430
17519.83 384
17521.08 397
17522.33 409
17523.57 389
17524.82 416
17526.07 419
17527.32 406
17528.57 381
17529.82 382
17531.07 406
17532.32 399
17533.57 407
17534.82 423
17536.06 426
17537.31 398
17538.56 408
17539.81 427
17541.06 408
17542.31 391
17543.56 439
17544.81 414
17546.06 397
17547.31 420
17548.56 436
17549.81 428
17551.06 413
17552.31 411
17553.56 419
17554.81 416
17556.06 414
17557.31 411
17558.56 403
17559.81 405
17561.06 407
17562.31 420
17563.56 416
17564.81 366
17566.06 410
17567.31 444
17568.56 396
17569.81 390
17571.06 422
17572.31 417
17573.56 401
17574.81 422
17576.06 415
17577.31 414
17578.56 385
17579.81 416
17581.06 442
17582.31 402
17583.57 400
17584.82 425
17586.07 397
17587.32 378
17588.57 379
17589.82 430
17591.07 424
17592.32 393
17593.57 378
17594.83 384
17596.08 388
17597.33 398
17598.58 411
17599.83 435
17601.08 409
17602.33 433
17603.59 445
17604.84 427
17606.09 400
17607.34 432
17608.59 424
17609.84 435
17611.10 425
17612.35 436
17613.60 386
17614.85 415
17616.10 410
17617.36 423
17618.61 420
17619.86 402
17621.11 430
17622.36 411
17623.62 388
17624.87 384
17626.12 401
17627.37 423
17628.63 407
17629.88 420
17631.13 408
17632.38 410
17633.64 399
17634.89 404
17636.14 381
17637.39 406
17638.65 393
17639.90 379
17641.15 372
17642.41 370
17643.66 395
17644.91 405
17646.17 392
17647.42 431
17648.67 391
17649.92 416
17651.18 422
17652.43 397
17653.68 371
17654.94 388
17656.19 402
17657.44 389
17658.70 414
17659.95 370
17661.21 397
17662.46 377
17663.71 403
17664.97 403
17666.22 387
17667.47 414
17668.73 409
17669.98 395
17671.24 364
17672.49 381
17673.74 379
17675.00 403
17676.25 378
17677.51 369
17678.76 396
17680.02 384
17681.27 370
17682.52 381
17683.78 368
17685.03 388
17686.29 361
17687.54 402
17688.80 382
17690.05 360
17691.31 372
17692.56 386
17693.82 384
17695.07 373
17696.32 385
17697.58 390
17698.83 404
17700.09 363
17701.34 365
17702.60 381
17703.86 354
17705.11 376
17706.37 395
17707.62 362
17708.88 369
17710.13 392
17711.39 353
17712.64 374
17713.90 346
17715.15 363
17716.41 371
17717.66 382
17718.92 386
17720.18 397
17721.43 373
17722.69 383
17723.94 388
17725.20 379
17726.45 357
17727.71 365
17728.97 377
17730.22 350
17731.48 358
17732.74 362
17733.99 353
17735.25 365
17736.50 380
17737.76 368
17739.02 367
17740.27 366
17741.53 378
17742.79 368
17744.04 390
17745.30 362
17746.56 384
17747.81 399
17749.07 331
17750.33 364
17751.58 359
17752.84 365
17754.10 349
17755.35 378
17756.61 349
17757.87 363
17759.12 359
17760.38 382
17761.64 359
17762.90 368
17764.15 352
17765.41 355
17766.67 375
17767.93 373
17769.18 373
17770.44 357
17771.70 345
17772.96 368
17774.21 382
17775.47 380
17776.73 373
17777.99 350
17779.24 374
17780.50 373
17781.76 381
17783.02 364
17784.28 364
17785.53 393
17786.79 391
17788.05 369
17789.31 358
17790.57 359
17791.82 354
17793.08 366
17794.34 356
17795.60 399
17796.86 352
17798.12 361
17799.37 367
17800.63 368
17801.89 352
17803.15 360
17804.41 376
17805.67 384
17806.93 363
17808.19 346
17809.44 370
17810.70 384
17811.96 385
17813.22 342
17814.48 366
17815.74 360
17817.00 377
17818.26 346
17819.52 370
17820.78 362
17822.04 372
17823.29 369
17824.55 365
17825.81 362
17827.07 329
17828.33 327
17829.59 357
17830.85 353
17832.11 357
17833.37 347
17834.63 334
17835.89 340
17837.15 350
17838.41 338
17839.67 340
17840.93 362
17842.19 358
17843.45 348
17844.71 321
17845.97 342
17847.23 341
17848.49 375
17849.75 369
17851.01 334
17852.27 331
17853.53 366
17854.79 354
17856.05 319
17857.31 351
17858.57 329
17859.84 350
17861.10 323
17862.36 337
17863.62 334
17864.88 344
17866.14 344
17867.40 332
17868.66 321
17869.92 331
17871.18 359
17872.44 351
17873.71 333
17874.97 343
17876.23 352
17877.49 332
17878.75 331
17880.01 326
17881.27 301
17882.53 341
17883.80 343
17885.06 363
17886.32 336
17887.58 329
17888.84 361
17890.10 342
17891.37 338
17892.63 343
17893.89 346
17895.15 325
17896.41 343
17897.67 344
17898.94 332
17900.20 346
17901.46 354
17902.72 331
17903.99 353
17905.25 354
17906.51 349
17907.77 359
17909.03 313
17910.30 321
17911.56 329
17912.82 340
17914.08 329
17915.35 312
17916.61 330
17917.87 315
17919.14 348
17920.40 345
17921.66 335
17922.92 320
17924.19 329
17925.45 332
17926.71 364
17927.98 336
17929.24 352
17930.50 326
17931.76 323
17933.03 328
17934.29 349
17935.55 368
17936.82 334
17938.08 351
17939.34 353
17940.61 350
17941.87 334
17943.14 329
17944.40 332
17945.66 347
17946.93 323
17948.19 330
17949.45 341
17950.72 343
17951.98 350
17953.25 349
17954.51 334
17955.77 342
17957.04 335
17958.30 338
17959.57 321
17960.83 326
17962.09 319
17963.36 326
17964.62 340
17965.89 330
17967.15 318
17968.42 335
17969.68 348
17970.95 333
17972.21 334
17973.47 351
17974.74 364
17976.00 329
17977.27 337
17978.53 353
17979.80 368
17981.06 341
17982.33 339
17983.59 355
17984.86 341
17986.12 334
17987.39 335
17988.65 338
17989.92 359
17991.18 322
17992.45 321
17993.71 364
17994.98 353
17996.25 328
17997.51 364
17998.78 353
18000.04 352
18001.31 335
18002.57 325
18003.84 337
18005.10 332
18006.37 359
18007.64 349
18008.90 319
18010.17 324
18011.43 321
18012.70 351
18013.97 326
18015.23 330
18016.50 355
18017.76 345
18019.03 333
18020.30 303
18021.56 345
18022.83 327
18024.10 326
18025.36 320
18026.63 351
18027.90 337
18029.16 346
18030.43 330
18031.70 333
18032.96 347
18034.23 333
18035.50 359
18036.76 317
18038.03 314
18039.30 309
18040.56 340
18041.83 325
18043.10 343
18044.37 337
18045.63 360
18046.90 344
18048.17 311
18049.43 331
18050.70 323
18051.97 323
18053.24 349
18054.50 344
18055.77 344
18057.04 331
18058.31 327
18059.57 335
18060.84 356
18062.11 336
18063.38 337
18064.65 354
18065.91 323
18067.18 346
18068.45 356
18069.72 330
18070.98 348
18072.25 351
18073.52 359
18074.79 336
18076.06 348
18077.33 346
18078.59 346
18079.86 337
18081.13 348
18082.40 357
18083.67 358
18084.94 325
18086.21 361
18087.47 336
18088.74 338
18090.01 346
18091.28 358
18092.55 361
18093.82 335
18095.09 346
18096.36 351
18097.62 365
18098.89 333
18100.16 344
18101.43 339
18102.70 376
18103.97 337
18105.24 368
18106.51 349
18107.78 347
18109.05 351
18110.32 351
18111.59 337
18112.86 342
18114.13 365
18115.40 357
18116.66 367
18117.93 333
18119.20 358
18120.47 332
18121.74 360
18123.01 352
18124.28 363
18125.55 352
18126.82 315
18128.09 331
18129.36 357
18130.63 342
18131.90 340
18133.17 336
18134.44 351
18135.71 337
18136.99 344
18138.26 360
18139.53 343
18140.80 364
18142.07 356
18143.34 371
18144.61 340
18145.88 362
18147.15 358
18148.42 356
18149.69 364
18150.96 348
18152.23 326
18153.50 323
18154.78 337
18156.05 352
18157.32 357
18158.59 322
18159.86 333
18161.13 324
18162.40 343
18163.67 364
18164.94 362
18166.22 356
18167.49 342
18168.76 354
18170.03 340
18171.30 342
18172.57 338
18173.85 342
18175.12 359
18176.39 346
18177.66 353
18178.93 344
18180.20 354
18181.48 363
18182.75 326
18184.02 348
18185.29 331
18186.56 350
18187.84 362
18189.11 327
18190.38 339
18191.65 357
18192.93 351
18194.20 335
18195.47 362
18196.74 341
18198.02 353
18199.29 336
18200.56 330
18201.83 326
18203.11 307
18204.38 354
18205.65 336
18206.92 333
18208.20 345
18209.47 358
18210.74 347
18212.02 355
18213.29 330
18214.56 336
18215.84 326
18217.11 346
18218.38 358
18219.65 336
18220.93 338
18222.20 320
18223.47 335
18224.75 345
18226.02 322
18227.30 328
18228.57 302
18229.84 320
18231.12 350
18232.39 337
18233.66 321
18234.94 319
18236.21 350
18237.48 328
18238.76 360
18240.03 356
18241.31 332
18242.58 332
18243.86 322
18245.13 314
18246.40 333
18247.68 351
18248.95 328
18250.23 332
18251.50 345
18252.77 342
18254.05 308
18255.32 313
18256.60 315
18257.87 361
18259.15 327
18260.42 352
18261.70 341
18262.97 338
18264.25 345
18265.52 348
18266.80 327
18268.07 339
18269.35 333
18270.62 345
18271.90 357
18273.17 329
18274.45 331
18275.72 326
18277.00 349
18278.27 332
18279.55 315
18280.82 307
18282.10 337
18283.37 326
18284.65 332
18285.93 335
18287.20 326
18288.48 335
18289.75 355
18291.03 333
18292.30 338
18293.58 354
18294.86 331
18296.13 328
18297.41 331
18298.68 332
18299.96 347
18301.24 341
18302.51 323
18303.79 340
18305.06 333
18306.34 343
18307.62 348
18308.89 346
18310.17 369
18311.45 385
18312.72 344
18314.00 320
18315.28 339
18316.55 337
18317.83 322
18319.11 345
18320.38 342
18321.66 335
18322.94 324
18324.21 335
18325.49 317
18326.77 340
18328.04 330
18329.32 322
18330.60 326
18331.88 327
18333.15 334
18334.43 338
18335.71 310
18336.98 316
18338.26 325
18339.54 332
18340.82 322
18342.09 328
18343.37 327
18344.65 330
18345.93 359
18347.20 339
18348.48 339
18349.76 313
18351.04 344
18352.32 341
18353.59 341
18354.87 336
18356.15 325
18357.43 346
18358.71 325
18359.98 307
18361.26 318
18362.54 328
18363.82 324
18365.10 341
18366.38 329
18367.65 326
18368.93 337
18370.21 329
18371.49 337
18372.77 325
18374.05 347
18375.33 321
18376.60 299
18377.88 326
18379.16 322
18380.44 351
18381.72 321
18383.00 318
18384.28 328
18385.56 340
18386.84 328
18388.11 327
18389.39 334
18390.67 349
18391.95 321
18393.23 350
18394.51 307
18395.79 327
18397.07 368
18398.35 363
18399.63 313
18400.91 343
18402.19 336
18403.47 342
18404.75 329
18406.03 336
18407.31 321
18408.59 357
18409.87 381
18411.15 358
18412.43 344
18413.71 322
18414.99 313
18416.27 331
18417.55 337
18418.83 301
18420.11 320
18421.39 313
18422.67 340
18423.95 335
18425.23 345
18426.51 339
18427.79 336
18429.07 360
18430.35 329
18431.63 329
18432.91 312
18434.19 333
18435.47 338
18436.75 329
18438.04 333
18439.32 373
18440.60 321
18441.88 335
18443.16 322
18444.44 327
18445.72 339
18447.00 348
18448.28 342
18449.57 353
18450.85 335
18452.13 322
18453.41 324
18454.69 315
18455.97 338
18457.25 349
18458.54 327
18459.82 311
18461.10 328
18462.38 327
18463.66 327
18464.94 325
18466.23 309
18467.51 313
18468.79 335
18470.07 363
18471.35 362
18472.64 341
18473.92 337
18475.20 356
18476.48 329
18477.76 325
18479.05 317
18480.33 329
18481.61 317
18482.89 324
18484.18 351
18485.46 330
18486.74 323
18488.02 327
18489.31 331
18490.59 368
18491.87 354
18493.15 351
18494.44 341
18495.72 329
18497.00 317
18498.29 339
18499.57 329
18500.85 316
18502.13 352
18503.42 331
18504.70 324
18505.98 327
18507.27 323
18508.55 325
18509.83 337
18511.12 343
18512.40 346
18513.68 345
18514.97 347
18516.25 338
18517.54 345
18518.82 353
18520.10 319
18521.39 338
18522.67 351
18523.95 346
18525.24 355
18526.52 348
18527.81 338
18529.09 326
18530.37 348
18531.66 362
18532.94 335
18534.23 338
18535.51 336
18536.79 333
18538.08 363
18539.36 330
18540.65 338
18541.93 363
18543.22 332
18544.50 345
18545.79 340
18547.07 337
18548.36 341
18549.64 318
18550.92 351
18552.21 353
18553.49 337
18554.78 343
18556.06 363
18557.35 351
18558.63 336
18559.92 339
18561.20 342
18562.49 335
18563.77 350
18565.06 368
18566.35 363
18567.63 363
18568.92 344
18570.20 366
18571.49 358
18572.77 349
18574.06 347
18575.34 353
18576.63 352
18577.92 391
18579.20 384
18580.49 363
18581.77 389
18583.06 384
18584.34 385
18585.63 368
18586.92 351
18588.20 368
18589.49 386
18590.77 357
18592.06 375
18593.35 380
18594.63 366
18595.92 373
18597.21 363
18598.49 358
18599.78 370
18601.07 381
18602.35 338
18603.64 361
18604.93 394
18606.21 383
18607.50 378
18608.79 395
18610.07 346
18611.36 369
18612.65 365
18613.93 372
18615.22 340
18616.51 390
18617.79 381
18619.08 368
18620.37 389
18621.66 361
18622.94 381
18624.23 379
18625.52 386
18626.80 377
18628.09 376
18629.38 357
18630.67 388
18631.95 380
18633.24 355
18634.53 364
18635.82 344
18637.11 348
18638.39 360
18639.68 352
18640.97 338
18642.26 349
18643.54 357
18644.83 363
18646.12 358
18647.41 340
18648.70 337
18649.99 338
18651.27 336
18652.56 347
18653.85 372
18655.14 363
18656.43 334
18657.72 331
18659.00 318
18660.29 332
18661.58 342
18662.87 356
18664.16 363
18665.45 343
18666.74 367
18668.02 343
18669.31 359
18670.60 347
18671.89 352
18673.18 332
18674.47 330
18675.76 341
18677.05 348
18678.34 345
18679.63 342
18680.92 350
18682.20 343
18683.49 340
18684.78 349
18686.07 332
18687.36 328
18688.65 340
18689.94 347
18691.23 348
18692.52 329
18693.81 338
18695.10 353
18696.39 340
18697.68 342
18698.97 331
18700.26 318
18701.55 323
18702.84 340
18704.13 338
18705.42 340
18706.71 328
18708.00 327
18709.29 342
18710.58 343
18711.87 327
18713.16 356
18714.45 325
18715.74 344
18717.03 328
18718.32 322
18719.61 295
18720.90 339
18722.20 359
18723.49 330
18724.78 350
18726.07 341
18727.36 361
18728.65 364
18729.94 334
18731.23 350
18732.52 336
18733.81 331
18735.10 332
18736.40 347
18737.69 380
18738.98 311
18740.27 316
18741.56 319
18742.85 329
18744.14 333
18745.43 339
18746.73 346
18748.02 350
18749.31 343
18750.60 330
18751.89 324
18753.18 332
18754.48 371
18755.77 334
18757.06 320
18758.35 333
18759.64 345
18760.94 341
18762.23 325
18763.52 323
18764.81 320
18766.10 351
18767.40 339
18768.69 359
18769.98 342
18771.27 349
18772.57 369
18773.86 339
18775.15 340
18776.44 321
18777.74 318
18779.03 363
18780.32 338
18781.61 357
18782.91 336
18784.20 315
18785.49 356
18786.79 335
18788.08 337
18789.37 340
18790.66 334
18791.96 321
18793.25 328
18794.54 327
18795.84 338
18797.13 332
18798.42 345
18799.72 352
18801.01 329
18802.30 320
18803.60 368
18804.89 350
18806.18 345
18807.48 347
18808.77 349
18810.07 325
18811.36 319
18812.65 344
18813.95 328
18815.24 329
18816.53 341
18817.83 354
18819.12 357
18820.42 345
18821.71 334
18823.00 336
18824.30 346
18825.59 335
18826.89 352
18828.18 333
18829.48 322
18830.77 337
18832.07 341
18833.36 330
18834.65 327
18835.95 327
18837.24 349
18838.54 337
18839.83 323
18841.13 334
18842.42 334
18843.72 328
18845.01 333
18846.31 338
18847.60 353
18848.90 325
18850.19 328
18851.49 316
18852.78 333
18854.08 331
18855.37 332
18856.67 330
18857.96 313
18859.26 319
18860.55 332
18861.85 333
18863.15 341
18864.44 306
18865.74 303
18867.03 333
18868.33 362
18869.62 318
18870.92 325
18872.22 329
18873.51 347
18874.81 313
18876.10 324
18877.40 355
18878.70 348
18879.99 306
18881.29 322
18882.58 340
18883.88 328
18885.18 320
18886.47 354
18887.77 356
18889.07 333
18890.36 341
18891.66 327
18892.95 317
18894.25 328
18895.55 336
18896.84 307
18898.14 311
18899.44 313
18900.73 329
18902.03 318
18903.33 323
18904.63 323
18905.92 332
18907.22 299
18908.52 328
18909.81 328
18911.11 321
18912.41 313
18913.71 315
18915.00 344
18916.30 314
18917.60 319
18918.89 309
18920.19 322
18921.49 307
18922.79 290
18924.09 299
18925.38 325
18926.68 310
18927.98 318
18929.28 331
18930.57 314
18931.87 317
18933.17 334
18934.47 332
18935.77 317
18937.06 307
18938.36 298
18939.66 338
18940.96 318
18942.26 300
18943.55 305
18944.85 336
18946.15 326
18947.45 323
18948.75 343
18950.05 336
18951.35 314
18952.64 302
18953.94 310
18955.24 309
18956.54 329
18957.84 322
18959.14 316
18960.44 290
18961.74 323
18963.03 299
18964.33 311
18965.63 299
18966.93 309
18968.23 305
18969.53 322
18970.83 299
18972.13 319
18973.43 310
18974.73 316
18976.03 305
18977.33 314
18978.62 317
18979.92 302
18981.22 300
18982.52 295
18983.82 311
18985.12 288
18986.42 313
18987.72 305
18989.02 313
18990.32 313
18991.62 309
18992.92 327
18994.22 315
18995.52 293
18996.82 296
18998.12 288
18999.42 280
19000.72 325
19002.02 286
19003.32 295
19004.62 306
19005.92 309
19007.22 330
19008.53 342
19009.83 322
19011.13 314
19012.43 320
19013.73 307
19015.03 316
19016.33 300
19017.63 302
19018.93 299
19020.23 287
19021.53 303
19022.83 310
19024.13 279
19025.44 319
19026.74 302
19028.04 301
19029.34 309
19030.64 297
19031.94 312
19033.24 287
19034.54 298
19035.85 294
19037.15 336
19038.45 304
19039.75 315
19041.05 329
19042.35 311
19043.66 275
19044.96 301
19046.26 301
19047.56 313
19048.86 306
19050.16 309
19051.47 305
19052.77 290
19054.07 312
19055.37 301
19056.67 290
19057.98 312
19059.28 303
19060.58 298
19061.88 314
19063.19 279
19064.49 303
19065.79 313
19067.09 319
19068.40 316
19069.70 300
19071.00 302
19072.30 309
19073.61 302
19074.91 292
19076.21 296
19077.52 296
19078.82 319
19080.12 292
19081.42 325
19082.73 311
19084.03 310
19085.33 292
19086.64 302
19087.94 309
19089.24 300
19090.55 289
19091.85 311
19093.15 313
19094.46 305
19095.76 309
19097.06 287
19098.37 292
19099.67 282
19100.97 312
19102.28 275
19103.58 301
19104.89 287
19106.19 309
19107.49 297
19108.80 278
19110.10 295
19111.40 290
19112.71 313
19114.01 289
19115.32 309
19116.62 282
19117.93 320
19119.23 290
19120.53 307
19121.84 290
19123.14 292
19124.45 308
19125.75 323
19127.06 303
19128.36 320
19129.67 311
19130.97 304
19132.28 328
19133.58 315
19134.88 302
19136.19 277
19137.49 308
19138.80 308
19140.10 289
19141.41 280
19142.71 283
19144.02 289
19145.32 315
19146.63 288
19147.94 294
19149.24 287
19150.55 302
19151.85 291
19153.16 277
19154.46 291
19155.77 288
19157.07 320
19158.38 306
19159.68 334
19160.99 318
19162.30 307
19163.60 265
19164.91 324
19166.21 275
19167.52 300
19168.83 281
19170.13 311
19171.44 307
19172.74 296
19174.05 294
19175.36 303
19176.66 324
19177.97 292
19179.27 314
19180.58 271
19181.89 300
19183.19 290
19184.50 313
19185.81 296
19187.11 288
19188.42 283
19189.73 290
19191.03 311
19192.34 301
19193.65 297
19194.95 285
19196.26 312
19197.57 294
19198.87 299
19200.18 295
19201.49 327
19202.80 314
19204.10 316
19205.41 294
19206.72 275
19208.03 284
19209.33 297
19210.64 299
19211.95 301
19213.25 274
19214.56 320
19215.87 301
19217.18 302
19218.49 311
19219.79 307
19221.10 291
19222.41 277
19223.72 301
19225.02 296
19226.33 289
19227.64 289
19228.95 275
19230.26 271
19231.56 295
19232.87 311
19234.18 300
19235.49 294
19236.80 294
19238.11 267
19239.41 296
19240.72 296
19242.03 289
19243.34 296
19244.65 298
19245.96 305
19247.26 315
19248.57 297
19249.88 298
19251.19 325
19252.50 299
19253.81 287
19255.12 299
19256.43 294
19257.74 320
19259.04 288
19260.35 321
19261.66 295
19262.97 289
19264.28 287
19265.59 319
19266.90 309
19268.21 306
19269.52 282
19270.83 297
19272.14 293
19273.45 265
19274.76 295
19276.07 288
19277.38 286
19278.69 305
19279.99 318
19281.30 290
19282.61 299
19283.92 285
19285.23 299
19286.54 304
19287.85 318
19289.16 291
19290.47 295
19291.78 298
19293.09 288
19294.40 308
19295.72 273
19297.03 280
19298.34 294
19299.65 316
19300.96 286
19302.27 322
19303.58 268
19304.89 272
19306.20 280
19307.51 291
19308.82 287
19310.13 313
19311.44 298
19312.75 288
19314.06 304
19315.37 294
19316.69 317
19318.00 302
19319.31 314
19320.62 282
19321.93 294
19323.24 307
19324.55 298
19325.86 301
19327.18 316
19328.49 299
19329.80 298
19331.11 303
19332.42 306
19333.73 315
19335.04 300
19336.36 307
19337.67 287
19338.98 288
19340.29 309
19341.60 313
19342.91 294
19344.23 288
19345.54 271
19346.85 295
19348.16 294
19349.47 313
19350.79 301
19352.10 294
19353.41 304
19354.72 282
19356.04 323
19357.35 306
19358.66 290
19359.97 295
19361.29 298
19362.60 287
19363.91 284
19365.22 301
19366.54 300
19367.85 302
19369.16 301
19370.47 305
19371.79 316
19373.10 289
19374.41 283
19375.73 294
19377.04 308
19378.35 305
19379.67 288
19380.98 290
19382.29 280
19383.60 312
19384.92 285
19386.23 269
19387.54 302
19388.86 300
19390.17 288
19391.49 288
19392.80 275
19394.11 295
19395.43 313
19396.74 310
19398.05 299
19399.37 294
19400.68 322
19402.00 302
19403.31 303
19404.62 290
19405.94 303
19407.25 307
19408.57 292
19409.88 289
19411.19 305
19412.51 298
19413.82 302
19415.14 299
19416.45 282
19417.77 279
19419.08 281
19420.39 328
19421.71 304
19423.02 292
19424.34 283
19425.65 293
19426.97 277
19428.28 314
19429.60 297
19430.91 334
19432.23 312
19433.54 285
19434.86 276
19436.17 280
19437.49 319
19438.80 330
19440.12 310
19441.43 315
19442.75 291
19444.06 287
19445.38 301
19446.69 295
19448.01 320
19449.32 284
19450.64 309
19451.96 295
19453.27 299
19454.59 306
19455.90 284
19457.22 297
19458.53 302
19459.85 297
19461.17 287
19462.48 313
19463.80 311
19465.11 295
19466.43 302
19467.75 312
19469.06 279
19470.38 294
19471.69 298
19473.01 316
19474.33 295
19475.64 288
19476.96 295
19478.28 311
19479.59 310
19480.91 274
19482.23 287
19483.54 287
19484.86 297
19486.18 319
19487.49 329
19488.81 295
19490.13 293
19491.44 288
19492.76 299
19494.08 297
19495.39 282
19496.71 294
19498.03 288
19499.35 309
19500.66 293
19501.98 278
19503.30 290
19504.61 299
19505.93 284
19507.25 307
19508.57 293
19509.88 290
19511.20 280
19512.52 298
19513.84 303
19515.15 293
19516.47 285
19517.79 305
19519.11 308
19520.43 284
19521.74 276
19523.06 295
19524.38 327
19525.70 284
19527.02 276
19528.33 277
19529.65 326
19530.97 276
19532.29 253
19533.61 309
19534.93 307
19536.24 280
19537.56 307
19538.88 283
19540.20 293
19541.52 295
19542.84 303
19544.16 295
19545.47 284
19546.79 298
19548.11 295
19549.43 315
19550.75 282
19552.07 291
19553.39 302
19554.71 313
19556.03 300
19557.34 313
19558.66 276
19559.98 306
19561.30 305
19562.62 285
19563.94 296
19565.26 304
19566.58 307
19567.90 263
19569.22 274
19570.54 285
19571.86 293
19573.18 294
19574.50 287
19575.82 292
19577.14 261
19578.46 277
19579.78 309
19581.10 293
19582.42 293
19583.74 291
19585.06 280
19586.38 302
19587.70 292
19589.02 308
19590.34 291
19591.66 309
19592.98 290
19594.30 298
19595.62 281
19596.94 294
19598.26 313
19599.58 298
19600.90 295
19602.22 280
19603.54 306
19604.86 281
19606.18 307
19607.50 299
19608.82 273
19610.15 270
19611.47 263
19612.79 270
19614.11 283
19615.43 281
19616.75 301
19618.07 280
19619.39 297
19620.71 295
19622.04 266
19623.36 303
19624.68 289
19626.00 283
19627.32 280
19628.64 295
19629.96 275
19631.29 282
19632.61 291
19633.93 302
19635.25 284
19636.57 301
19637.89 286
19639.22 285
19640.54 280
19641.86 269
19643.18 276
19644.50 282
19645.83 313
19647.15 270
19648.47 308
19649.79 273
19651.12 279
19652.44 269
19653.76 294
19655.08 272
19656.40 291
19657.73 306
19659.05 287
19660.37 295
19661.70 287
19663.02 291
19664.34 268
19665.66 312
19666.99 274
19668.31 301
19669.63 296
19670.95 269
19672.28 269
19673.60 294
19674.92 292
19676.25 301
19677.57 309
19678.89 324
19680.22 316
19681.54 276
19682.86 287
19684.19 291
19685.51 293
19686.83 283
19688.16 300
19689.48 260
19690.80 304
19692.13 299
19693.45 291
19694.78 275
19696.10 276
19697.42 297
19698.75 314
19700.07 284
19701.39 285
19702.72 272
19704.04 298
19705.37 291
19706.69 284
19708.02 284
19709.34 278
19710.66 284
19711.99 275
19713.31 248
19714.64 283
19715.96 301
19717.29 302
19718.61 292
19719.93 301
19721.26 296
19722.58 313
19723.91 284
19725.23 300
19726.56 283
19727.88 281
19729.21 284
19730.53 274
19731.86 298
19733.18 292
19734.51 265
19735.83 308
19737.16 283
19738.48 308
19739.81 273
19741.13 293
19742.46 310
19743.78 318
19745.11 316
19746.44 268
19747.76 292
19749.09 285
19750.41 300
19751.74 293
19753.06 305
19754.39 300
19755.72 283
19757.04 280
19758.37 288
19759.69 282
19761.02 279
19762.34 276
19763.67 299
19765.00 280
19766.32 272
19767.65 290
19768.98 269
19770.30 256
19771.63 275
19772.95 289
19774.28 279
19775.61 304
19776.93 289
19778.26 287
19779.59 261
19780.91 264
19782.24 278
19783.57 292
19784.89 276
19786.22 276
19787.55 298
19788.87 277
19790.20 279
19791.53 298
19792.86 291
19794.18 273
19795.51 310
19796.84 300
19798.16 294
19799.49 266
19800.82 273
19802.15 292
19803.47 284
19804.80 294
19806.13 283
19807.46 285
19808.78 272
19810.11 274
19811.44 272
19812.77 310
19814.09 282
19815.42 278
19816.75 301
19818.08 304
19819.41 279
19820.73 278
19822.06 302
19823.39 295
19824.72 272
19826.05 280
19827.37 309
19828.70 289
19830.03 301
19831.36 287
19832.69 313
19834.02 283
19835.34 312
19836.67 296
19838.00 291
19839.33 272
19840.66 291
19841.99 277
19843.32 250
19844.64 301
19845.97 286
19847.30 286
19848.63 299
19849.96 300
19851.29 299
19852.62 283
19853.95 296
19855.28 282
19856.60 290
19857.93 306
19859.26 269
19860.59 287
19861.92 305
19863.25 296
19864.58 307
19865.91 300
19867.24 313
19868.57 277
19869.90 297
19871.23 256
19872.56 304
19873.89 278
19875.22 307
19876.55 296
19877.88 311
19879.21 266
19880.54 284
19881.87 275
19883.20 263
19884.53 279
19885.86 298
19887.19 302
19888.52 261
19889.85 263
19891.18 300
19892.51 312
19893.84 298
19895.17 301
19896.50 281
19897.83 289
19899.16 273
19900.49 287
19901.82 258
19903.15 279
19904.48 325
19905.81 308
19907.15 302
19908.48 268
19909.81 264
19911.14 291
19912.47 305
19913.80 277
19915.13 276
19916.46 293
19917.79 295
19919.13 259
19920.46 282
19921.79 289
19923.12 285
19924.45 296
19925.78 280
19927.11 302
19928.45 286
19929.78 288
19931.11 294
19932.44 272
19933.77 248
19935.10 290
19936.44 294
19937.77 305
19939.10 277
19940.43 274
19941.76 279
19943.10 275
19944.43 281
19945.76 275
19947.09 295
19948.42 282
19949.76 299
19951.09 304
19952.42 292
19953.75 291
19955.09 308
19956.42 291
19957.75 299
19959.08 250
19960.42 294
19961.75 283
19963.08 272
19964.41 287
19965.75 305
19967.08 291
19968.41 282
19969.75 295
19971.08 293
19972.41 299
19973.74 310
19975.08 326
19976.41 289
19977.74 277
19979.08 269
19980.41 286
19981.74 291
19983.08 303
19984.41 298
19985.74 305
19987.08 297
19988.41 289
19989.75 290
19991.08 260
19992.41 274
19993.75 288
19995.08 319
19996.41 307
19997.75 291
19999.08 293
20000.42 326
20001.75 284
20003.08 284
20004.42 308
20005.75 298
20007.09 332
20008.42 287
20009.75 275
20011.09 291
20012.42 303
20013.76 279
20015.09 294
20016.43 286
20017.76 278
20019.10 282
20020.43 309
20021.76 286
20023.10 275
20024.43 298
20025.77 312
20027.10 316
20028.44 289
20029.77 290
20031.11 293
20032.44 299
20033.78 294
20035.11 315
20036.45 310
20037.78 304
20039.12 305
20040.46 303
20041.79 285
20043.13 291
20044.46 298
20045.80 295
20047.13 300
20048.47 309
20049.80 314
20051.14 275
20052.47 319
20053.81 300
20055.15 321
20056.48 300
20057.82 293
20059.15 286
20060.49 307
20061.83 313
20063.16 303
20064.50 307
20065.83 323
20067.17 291
20068.51 280
20069.84 287
20071.18 287
20072.52 307
20073.85 291
20075.19 299
20076.52 274
20077.86 304
20079.20 306
20080.53 315
20081.87 311
20083.21 308
20084.54 309
20085.88 319
20087.22 310
20088.56 287
20089.89 281
20091.23 302
20092.57 313
20093.90 286
20095.24 280
20096.58 287
20097.91 297
20099.25 324
20100.59 313
20101.93 314
20103.26 323
20104.60 329
20105.94 323
20107.28 284
20108.61 289
20109.95 320
20111.29 306
20112.63 316
20113.96 304
20115.30 289
20116.64 302
20117.98 302
20119.32 298
20120.65 277
20121.99 285
20123.33 318
20124.67 311
20126.01 305
