# Supplementary material for: MALDI-TOF MS typing enables the classification of brewing yeasts of the genus Saccharomyces to major beer styles
Source: PLoS One. 2017 Aug 9;12(8):e0181694. doi: 10.1371/journal.pone.0181694 (PMC5549903; doi:10.1371/journal.pone.0181694)
Supplement: S18 File — The directory includes 30 raw files and was zipped to “.zip”; the folder has one strain with 30 spectra; S1 Text explains the raw files with an example and Table 1 represents the yeast strain used within the experiment. (ZIP) [file pone.0181694.s021.zip › 52/FK28-Z-OG-Koe-Koe-YPG-18h-E-E_2016-10-03_7_0_A9_1.dat]

1998.43 2160
1998.85 2147
1999.27 2103
1999.69 2009
2000.11 2020
2000.54 2096
2000.96 2068
2001.38 2065
2001.80 1965
2002.23 1988
2002.65 2001
2003.07 2061
2003.49 2071
2003.92 2183
2004.34 2161
2004.76 2155
2005.18 2090
2005.61 2220
2006.03 2166
2006.45 2172
2006.87 2075
2007.30 2118
2007.72 2138
2008.14 2069
2008.57 2053
2008.99 2093
2009.41 1996
2009.84 1941
2010.26 1941
2010.68 1840
2011.11 1981
2011.53 1969
2011.95 1935
2012.38 1919
2012.80 1869
2013.22 1807
2013.65 1995
2014.07 2024
2014.49 2013
2014.92 2007
2015.34 2009
2015.77 1909
2016.19 2004
2016.61 2006
2017.04 2040
2017.46 2074
2017.89 2120
2018.31 2136
2018.73 2075
2019.16 2027
2019.58 2044
2020.01 1953
2020.43 1962
2020.85 1955
2021.28 2061
2021.70 2034
2022.13 1924
2022.55 1894
2022.98 1837
2023.40 1933
2023.83 2068
2024.25 2059
2024.68 2023
2025.10 2022
2025.53 1956
2025.95 1937
2026.38 1916
2026.80 1931
2027.23 1938
2027.65 1907
2028.08 1899
2028.50 1924
2028.93 1904
2029.35 1840
2029.78 1926
2030.20 1915
2030.63 1853
2031.05 1904
2031.48 1896
2031.90 1912
2032.33 2036
2032.75 2072
2033.18 1967
2033.61 1956
2034.03 1987
2034.46 2080
2034.88 2009
2035.31 2046
2035.74 2068
2036.16 2102
2036.59 2163
2037.01 2130
2037.44 2133
2037.87 2171
2038.29 2016
2038.72 1998
2039.14 2155
2039.57 2036
2040.00 2075
2040.42 2060
2040.85 2070
2041.28 2037
2041.70 2017
2042.13 1960
2042.56 1955
2042.98 2029
2043.41 1970
2043.84 1919
2044.26 1964
2044.69 1985
2045.12 2079
2045.54 2083
2045.97 1978
2046.40 2030
2046.82 2011
2047.25 1998
2047.68 2023
2048.11 1937
2048.53 1944
2048.96 2040
2049.39 1960
2049.82 2170
2050.24 2158
2050.67 2127
2051.10 2172
2051.53 2124
2051.95 2083
2052.38 2049
2052.81 2038
2053.24 2013
2053.66 1917
2054.09 2005
2054.52 2018
2054.95 2097
2055.38 2091
2055.80 2020
2056.23 1913
2056.66 2012
2057.09 1958
2057.52 1994
2057.94 2016
2058.37 1973
2058.80 2067
2059.23 2124
2059.66 1997
2060.09 2008
2060.51 2157
2060.94 2113
2061.37 2147
2061.80 2171
2062.23 2116
2062.66 2265
2063.09 2303
2063.52 2302
2063.94 2192
2064.37 2240
2064.80 2301
2065.23 2298
2065.66 2153
2066.09 2213
2066.52 2202
2066.95 2185
2067.38 2080
2067.81 1901
2068.24 2019
2068.66 2009
2069.09 2075
2069.52 2077
2069.95 2124
2070.38 2141
2070.81 2118
2071.24 2089
2071.67 2061
2072.10 2264
2072.53 2295
2072.96 2249
2073.39 2150
2073.82 2280
2074.25 2339
2074.68 2351
2075.11 2309
2075.54 2226
2075.97 2442
2076.40 2395
2076.83 2362
2077.26 2371
2077.69 2402
2078.12 2466
2078.55 2442
2078.98 2374
2079.41 2298
2079.84 2281
2080.27 2257
2080.70 2181
2081.14 2084
2081.57 2180
2082.00 2037
2082.43 2102
2082.86 2041
2083.29 2060
2083.72 2022
2084.15 2035
2084.58 1988
2085.01 1879
2085.44 2000
2085.88 2049
2086.31 2014
2086.74 1958
2087.17 1998
2087.60 2047
2088.03 2011
2088.46 2050
2088.89 2036
2089.33 1950
2089.76 1962
2090.19 2078
2090.62 2105
2091.05 2089
2091.48 2066
2091.92 2028
2092.35 2160
2092.78 2075
2093.21 1982
2093.64 2044
2094.07 2094
2094.51 1992
2094.94 1972
2095.37 1936
2095.80 1800
2096.24 1852
2096.67 1911
2097.10 1958
2097.53 1909
2097.96 1896
2098.40 1918
2098.83 2024
2099.26 1964
2099.69 2001
2100.13 1977
2100.56 1917
2100.99 1972
2101.43 1991
2101.86 1907
2102.29 2013
2102.72 1972
2103.16 1929
2103.59 1968
2104.02 2026
2104.46 2046
2104.89 2053
2105.32 2082
2105.76 2112
2106.19 2123
2106.62 2076
2107.05 2049
2107.49 2057
2107.92 1998
2108.36 2080
2108.79 2100
2109.22 2074
2109.66 2012
2110.09 1953
2110.52 1916
2110.96 2025
2111.39 1974
2111.82 1976
2112.26 1987
2112.69 1916
2113.13 2000
2113.56 1992
2113.99 1914
2114.43 1856
2114.86 1874
2115.30 1874
2115.73 1951
2116.16 2002
2116.60 1971
2117.03 2049
2117.47 1975
2117.90 2005
2118.34 1900
2118.77 1914
2119.21 1918
2119.64 1902
2120.07 1959
2120.51 1999
2120.94 1853
2121.38 1899
2121.81 1988
2122.25 1966
2122.68 1997
2123.12 1918
2123.55 1911
2123.99 1965
2124.42 1918
2124.86 1873
2125.29 1894
2125.73 1990
2126.16 1952
2126.60 2048
2127.04 1986
2127.47 1890
2127.91 2039
2128.34 2048
2128.78 2053
2129.21 2001
2129.65 2066
2130.08 2119
2130.52 2076
2130.96 2078
2131.39 2116
2131.83 2166
2132.26 2162
2132.70 2272
2133.14 2373
2133.57 2443
2134.01 2430
2134.44 2380
2134.88 2373
2135.32 2424
2135.75 2224
2136.19 2349
2136.62 2270
2137.06 2172
2137.50 2175
2137.93 2089
2138.37 2006
2138.81 2058
2139.24 1947
2139.68 1965
2140.12 1941
2140.55 1863
2140.99 1893
2141.43 1911
2141.86 1901
2142.30 1896
2142.74 1893
2143.18 1933
2143.61 1962
2144.05 1955
2144.49 2030
2144.92 1988
2145.36 1960
2145.80 2060
2146.24 2064
2146.67 2096
2147.11 2138
2147.55 2155
2147.99 2241
2148.42 2232
2148.86 2186
2149.30 2268
2149.74 2286
2150.17 2231
2150.61 2168
2151.05 2236
2151.49 2249
2151.92 2272
2152.36 2260
2152.80 2289
2153.24 2192
2153.68 2225
2154.11 2204
2154.55 2164
2154.99 2143
2155.43 2188
2155.87 2061
2156.31 2165
2156.74 2153
2157.18 2133
2157.62 2131
2158.06 2102
2158.50 2152
2158.94 2065
2159.38 2236
2159.81 2286
2160.25 2227
2160.69 2129
2161.13 2108
2161.57 2169
2162.01 2248
2162.45 2148
2162.89 2197
2163.33 2175
2163.76 2190
2164.20 2131
2164.64 2071
2165.08 2171
2165.52 2220
2165.96 2149
2166.40 2107
2166.84 2167
2167.28 2177
2167.72 2204
2168.16 2244
2168.60 2288
2169.04 2335
2169.48 2390
2169.92 2320
2170.36 2403
2170.80 2371
2171.24 2320
2171.68 2309
2172.12 2232
2172.56 2352
2173.00 2411
2173.44 2308
2173.88 2439
2174.32 2528
2174.76 2406
2175.20 2235
2175.64 2419
2176.08 2407
2176.52 2366
2176.96 2456
2177.40 2369
2177.84 2317
2178.28 2349
2178.72 2265
2179.16 2238
2179.60 2275
2180.04 2220
2180.48 2076
2180.92 2041
2181.37 2021
2181.81 1828
2182.25 1957
2182.69 2037
2183.13 2001
2183.57 1974
2184.01 2078
2184.45 2124
2184.89 2070
2185.34 2164
2185.78 2099
2186.22 2157
2186.66 2197
2187.10 2168
2187.54 2168
2187.98 2217
2188.43 2234
2188.87 2162
2189.31 2183
2189.75 2216
2190.19 2180
2190.63 2092
2191.08 2118
2191.52 2197
2191.96 2256
2192.40 2290
2192.84 2302
2193.29 2321
2193.73 2321
2194.17 2270
2194.61 2195
2195.05 2261
2195.50 2129
2195.94 2071
2196.38 2163
2196.82 2267
2197.27 2246
2197.71 2154
2198.15 2091
2198.59 2067
2199.04 2090
2199.48 2016
2199.92 2073
2200.37 2100
2200.81 2148
2201.25 2070
2201.69 2103
2202.14 2058
2202.58 2130
2203.02 2137
2203.47 2139
2203.91 2184
2204.35 2204
2204.80 2259
2205.24 2287
2205.68 2217
2206.13 2113
2206.57 2184
2207.01 2224
2207.46 2254
2207.90 2234
2208.34 2296
2208.79 2232
2209.23 2263
2209.67 2280
2210.12 2194
2210.56 2210
2211.01 2167
2211.45 2192
2211.89 2132
2212.34 2229
2212.78 2164
2213.23 2186
2213.67 2153
2214.11 2163
2214.56 2096
2215.00 2002
2215.45 2059
2215.89 2011
2216.34 2076
2216.78 2043
2217.22 2093
2217.67 2086
2218.11 2100
2218.56 2122
2219.00 2188
2219.45 2152
2219.89 2199
2220.34 2248
2220.78 2245
2221.23 2194
2221.67 2246
2222.12 2277
2222.56 2309
2223.01 2203
2223.45 2350
2223.90 2303
2224.34 2351
2224.79 2330
2225.23 2345
2225.68 2291
2226.12 2295
2226.57 2314
2227.01 2319
2227.46 2421
2227.91 2304
2228.35 2275
2228.80 2382
2229.24 2423
2229.69 2319
2230.13 2416
2230.58 2467
2231.03 2451
2231.47 2398
2231.92 2414
2232.36 2436
2232.81 2419
2233.26 2444
2233.70 2464
2234.15 2405
2234.59 2362
2235.04 2268
2235.49 2222
2235.93 2266
2236.38 2253
2236.83 2320
2237.27 2281
2237.72 2214
2238.17 2112
2238.61 2055
2239.06 2100
2239.51 2087
2239.95 2056
2240.40 2074
2240.85 1950
2241.29 2040
2241.74 2045
2242.19 2012
2242.63 2029
2243.08 2043
2243.53 2039
2243.98 1990
2244.42 1978
2244.87 2106
2245.32 2108
2245.76 2148
2246.21 2036
2246.66 2058
2247.11 2073
2247.55 2112
2248.00 2105
2248.45 2077
2248.90 2052
2249.35 2048
2249.79 2048
2250.24 1993
2250.69 2047
2251.14 2175
2251.58 2075
2252.03 2068
2252.48 2044
2252.93 2071
2253.38 2058
2253.82 1962
2254.27 2038
2254.72 2068
2255.17 2031
2255.62 2015
2256.07 1974
2256.51 2009
2256.96 1994
2257.41 2096
2257.86 2179
2258.31 2208
2258.76 2237
2259.21 2270
2259.65 2476
2260.10 2548
2260.55 2584
2261.00 2607
2261.45 2568
2261.90 2565
2262.35 2594
2262.80 2622
2263.25 2663
2263.69 2546
2264.14 2535
2264.59 2617
2265.04 2636
2265.49 2574
2265.94 2458
2266.39 2503
2266.84 2479
2267.29 2576
2267.74 2407
2268.19 2347
2268.64 2405
2269.09 2331
2269.54 2475
2269.99 2376
2270.44 2280
2270.89 2169
2271.34 2174
2271.79 2174
2272.24 2127
2272.69 2169
2273.14 2191
2273.59 2073
2274.04 2179
2274.49 2246
2274.94 2204
2275.39 2109
2275.84 2199
2276.29 2186
2276.74 2252
2277.19 2300
2277.64 2292
2278.09 2246
2278.54 2267
2278.99 2291
2279.44 2234
2279.89 2260
2280.34 2240
2280.79 2239
2281.25 2231
2281.70 2215
2282.15 2192
2282.60 2248
2283.05 2213
2283.50 2320
2283.95 2349
2284.40 2385
2284.85 2418
2285.31 2446
2285.76 2487
2286.21 2637
2286.66 2740
2287.11 2950
2287.56 3106
2288.01 3231
2288.47 3586
2288.92 3630
2289.37 3676
2289.82 3515
2290.27 3532
2290.72 3698
2291.18 3524
2291.63 3418
2292.08 3289
2292.53 3258
2292.98 3078
2293.44 2949
2293.89 2889
2294.34 2788
2294.79 2691
2295.24 2733
2295.70 2498
2296.15 2428
2296.60 2531
2297.05 2514
2297.51 2431
2297.96 2351
2298.41 2293
2298.86 2256
2299.32 2207
2299.77 2185
2300.22 2248
2300.67 2238
2301.13 2228
2301.58 2293
2302.03 2229
2302.49 2188
2302.94 2147
2303.39 2265
2303.85 2201
2304.30 2209
2304.75 2331
2305.20 2353
2305.66 2365
2306.11 2488
2306.56 2606
2307.02 2571
2307.47 2543
2307.93 2579
2308.38 2620
2308.83 2579
2309.29 2593
2309.74 2595
2310.19 2612
2310.65 2497
2311.10 2434
2311.55 2360
2312.01 2390
2312.46 2450
2312.92 2363
2313.37 2351
2313.82 2394
2314.28 2346
2314.73 2250
2315.19 2305
2315.64 2392
2316.10 2392
2316.55 2374
2317.00 2415
2317.46 2365
2317.91 2427
2318.37 2442
2318.82 2327
2319.28 2417
2319.73 2398
2320.19 2305
2320.64 2308
2321.10 2376
2321.55 2293
2322.01 2291
2322.46 2298
2322.92 2309
2323.37 2304
2323.83 2316
2324.28 2348
2324.74 2329
2325.19 2306
2325.65 2345
2326.10 2436
2326.56 2431
2327.01 2475
2327.47 2500
2327.92 2530
2328.38 2576
2328.83 2556
2329.29 2585
2329.74 2497
2330.20 2456
2330.66 2529
2331.11 2448
2331.57 2503
2332.02 2350
2332.48 2411
2332.94 2360
2333.39 2390
2333.85 2470
2334.30 2472
2334.76 2428
2335.22 2347
2335.67 2425
2336.13 2347
2336.58 2394
2337.04 2538
2337.50 2459
2337.95 2512
2338.41 2501
2338.87 2538
2339.32 2579
2339.78 2533
2340.24 2548
2340.69 2525
2341.15 2432
2341.61 2469
2342.06 2453
2342.52 2471
2342.98 2482
2343.43 2463
2343.89 2512
2344.35 2506
2344.81 2438
2345.26 2495
2345.72 2520
2346.18 2555
2346.63 2386
2347.09 2355
2347.55 2281
2348.01 2477
2348.46 2443
2348.92 2404
2349.38 2327
2349.84 2319
2350.29 2213
2350.75 2392
2351.21 2350
2351.67 2267
2352.13 2218
2352.58 2309
2353.04 2246
2353.50 2319
2353.96 2269
2354.41 2179
2354.87 2260
2355.33 2276
2355.79 2348
2356.25 2274
2356.71 2237
2357.16 2294
2357.62 2345
2358.08 2367
2358.54 2322
2359.00 2361
2359.46 2364
2359.91 2454
2360.37 2427
2360.83 2294
2361.29 2323
2361.75 2420
2362.21 2459
2362.67 2418
2363.13 2401
2363.58 2351
2364.04 2322
2364.50 2311
2364.96 2400
2365.42 2390
2365.88 2356
2366.34 2387
2366.80 2283
2367.26 2457
2367.72 2404
2368.18 2315
2368.64 2435
2369.10 2304
2369.55 2235
2370.01 2243
2370.47 2294
2370.93 2242
2371.39 2147
2371.85 2275
2372.31 2313
2372.77 2371
2373.23 2430
2373.69 2495
2374.15 2601
2374.61 2583
2375.07 2619
2375.53 2778
2375.99 2723
2376.45 2738
2376.91 2675
2377.37 2610
2377.83 2594
2378.29 2548
2378.75 2564
2379.21 2566
2379.68 2452
2380.14 2475
2380.60 2435
2381.06 2504
2381.52 2451
2381.98 2351
2382.44 2391
2382.90 2227
2383.36 2258
2383.82 2359
2384.28 2242
2384.74 2323
2385.20 2197
2385.67 2194
2386.13 2259
2386.59 2339
2387.05 2289
2387.51 2320
2387.97 2340
2388.43 2319
2388.89 2373
2389.36 2349
2389.82 2439
2390.28 2360
2390.74 2337
2391.20 2384
2391.66 2387
2392.13 2262
2392.59 2294
2393.05 2331
2393.51 2347
2393.97 2237
2394.43 2187
2394.90 2255
2395.36 2204
2395.82 2170
2396.28 2276
2396.74 2233
2397.21 2181
2397.67 2188
2398.13 2180
2398.59 2174
2399.06 2306
2399.52 2213
2399.98 2144
2400.44 2173
2400.91 2172
2401.37 2156
2401.83 2094
2402.29 2288
2402.76 2194
2403.22 2269
2403.68 2228
2404.14 2162
2404.61 2191
2405.07 2221
2405.53 2284
2406.00 2299
2406.46 2304
2406.92 2134
2407.39 2135
2407.85 2215
2408.31 2160
2408.78 2170
2409.24 2226
2409.70 2215
2410.17 2304
2410.63 2252
2411.09 2395
2411.56 2299
2412.02 2398
2412.48 2427
2412.95 2496
2413.41 2545
2413.87 2631
2414.34 2722
2414.80 2726
2415.27 2823
2415.73 2855
2416.19 2962
2416.66 2855
2417.12 2876
2417.59 2997
2418.05 2933
2418.51 2782
2418.98 2819
2419.44 2783
2419.91 2771
2420.37 2703
2420.84 2581
2421.30 2446
2421.77 2461
2422.23 2575
2422.69 2453
2423.16 2352
2423.62 2470
2424.09 2343
2424.55 2377
2425.02 2275
2425.48 2249
2425.95 2227
2426.41 2257
2426.88 2268
2427.34 2275
2427.81 2221
2428.27 2215
2428.74 2180
2429.20 2260
2429.67 2175
2430.13 2231
2430.60 2383
2431.07 2385
2431.53 2470
2432.00 2444
2432.46 2470
2432.93 2516
2433.39 2445
2433.86 2394
2434.32 2487
2434.79 2467
2435.26 2388
2435.72 2397
2436.19 2454
2436.65 2470
2437.12 2557
2437.59 2665
2438.05 2685
2438.52 2792
2438.98 2727
2439.45 2660
2439.92 2745
2440.38 2624
2440.85 2691
2441.32 2595
2441.78 2492
2442.25 2391
2442.72 2377
2443.18 2391
2443.65 2406
2444.12 2280
2444.58 2196
2445.05 2217
2445.52 2223
2445.98 2177
2446.45 2117
2446.92 2145
2447.38 2193
2447.85 2220
2448.32 2145
2448.78 2127
2449.25 2216
2449.72 2160
2450.19 2118
2450.65 2178
2451.12 2153
2451.59 2129
2452.06 2193
2452.52 2228
2452.99 2212
2453.46 2225
2453.93 2227
2454.39 2279
2454.86 2348
2455.33 2274
2455.80 2195
2456.26 2262
2456.73 2224
2457.20 2267
2457.67 2250
2458.14 2204
2458.60 2232
2459.07 2197
2459.54 2141
2460.01 2122
2460.48 2199
2460.95 2209
2461.41 2314
2461.88 2265
2462.35 2288
2462.82 2277
2463.29 2319
2463.76 2412
2464.22 2220
2464.69 2206
2465.16 2278
2465.63 2282
2466.10 2344
2466.57 2336
2467.04 2242
2467.51 2308
2467.97 2227
2468.44 2196
2468.91 2160
2469.38 2194
2469.85 2085
2470.32 2106
2470.79 2080
2471.26 2077
2471.73 2139
2472.20 2113
2472.67 2102
2473.14 2123
2473.61 2124
2474.07 2121
2474.54 2195
2475.01 2140
2475.48 2153
2475.95 2125
2476.42 2262
2476.89 2229
2477.36 2366
2477.83 2343
2478.30 2386
2478.77 2469
2479.24 2397
2479.71 2359
2480.18 2246
2480.65 2268
2481.12 2257
2481.59 2200
2482.06 2203
2482.53 2115
2483.00 2071
2483.47 2135
2483.95 2208
2484.42 2283
2484.89 2268
2485.36 2429
2485.83 2297
2486.30 2310
2486.77 2328
2487.24 2336
2487.71 2396
2488.18 2422
2488.65 2397
2489.12 2350
2489.59 2316
2490.07 2329
2490.54 2393
2491.01 2424
2491.48 2411
2491.95 2502
2492.42 2447
2492.89 2374
2493.36 2540
2493.84 2444
2494.31 2415
2494.78 2373
2495.25 2359
2495.72 2325
2496.19 2338
2496.66 2299
2497.14 2265
2497.61 2226
2498.08 2183
2498.55 2190
2499.02 2155
2499.50 2089
2499.97 2135
2500.44 2182
2500.91 2193
2501.38 2194
2501.86 2199
2502.33 2290
2502.80 2367
2503.27 2406
2503.74 2418
2504.22 2421
2504.69 2379
2505.16 2491
2505.63 2531
2506.11 2503
2506.58 2608
2507.05 2589
2507.52 2653
2508.00 2779
2508.47 2750
2508.94 2611
2509.42 2647
2509.89 2656
2510.36 2617
2510.83 2570
2511.31 2488
2511.78 2631
2512.25 2567
2512.73 2490
2513.20 2463
2513.67 2345
2514.15 2403
2514.62 2280
2515.09 2322
2515.57 2321
2516.04 2201
2516.51 2276
2516.99 2233
2517.46 2241
2517.94 2200
2518.41 2278
2518.88 2391
2519.36 2255
2519.83 2188
2520.30 2273
2520.78 2249
2521.25 2157
2521.73 2185
2522.20 2162
2522.67 2139
2523.15 2188
2523.62 2179
2524.10 2240
2524.57 2223
2525.05 2320
2525.52 2331
2525.99 2403
2526.47 2367
2526.94 2154
2527.42 2252
2527.89 2221
2528.37 2194
2528.84 2247
2529.32 2194
2529.79 2265
2530.27 2269
2530.74 2146
2531.22 2160
2531.69 2218
2532.17 2204
2532.64 2353
2533.12 2396
2533.59 2428
2534.07 2402
2534.54 2398
2535.02 2363
2535.49 2425
2535.97 2471
2536.44 2478
2536.92 2482
2537.39 2458
2537.87 2533
2538.34 2559
2538.82 2438
2539.30 2347
2539.77 2253
2540.25 2352
2540.72 2366
2541.20 2363
2541.68 2371
2542.15 2367
2542.63 2315
2543.10 2279
2543.58 2435
2544.06 2460
2544.53 2446
2545.01 2412
2545.48 2594
2545.96 2573
2546.44 2630
2546.91 2767
2547.39 2575
2547.87 2563
2548.34 2607
2548.82 2616
2549.30 2635
2549.77 2643
2550.25 2568
2550.73 2535
2551.20 2584
2551.68 2686
2552.16 2793
2552.63 2742
2553.11 2795
2553.59 2830
2554.06 2738
2554.54 2750
2555.02 2650
2555.50 2607
2555.97 2679
2556.45 2625
2556.93 2469
2557.40 2337
2557.88 2243
2558.36 2247
2558.84 2210
2559.31 2235
2559.79 2170
2560.27 2256
2560.75 2308
2561.23 2328
2561.70 2227
2562.18 2147
2562.66 2246
2563.14 2247
2563.61 2172
2564.09 2171
2564.57 2107
2565.05 2162
2565.53 2221
2566.00 2209
2566.48 2107
2566.96 2153
2567.44 2118
2567.92 2101
2568.40 2184
2568.87 2246
2569.35 2092
2569.83 2074
2570.31 2206
2570.79 2313
2571.27 2255
2571.75 2274
2572.22 2281
2572.70 2261
2573.18 2313
2573.66 2258
2574.14 2260
2574.62 2147
2575.10 2118
2575.58 2176
2576.06 2264
2576.54 2176
2577.01 2165
2577.49 2327
2577.97 2239
2578.45 2208
2578.93 2293
2579.41 2357
2579.89 2273
2580.37 2288
2580.85 2260
2581.33 2231
2581.81 2229
2582.29 2245
2582.77 2231
2583.25 2159
2583.73 2132
2584.21 2131
2584.69 2257
2585.17 2260
2585.65 2260
2586.13 2227
2586.61 2225
2587.09 2126
2587.57 2147
2588.05 2184
2588.53 2149
2589.01 2173
2589.49 2315
2589.97 2179
2590.45 2189
2590.93 2321
2591.41 2242
2591.89 2277
2592.37 2292
2592.85 2356
2593.33 2389
2593.81 2324
2594.30 2337
2594.78 2349
2595.26 2299
2595.74 2343
2596.22 2300
2596.70 2263
2597.18 2195
2597.66 2285
2598.14 2172
2598.62 2282
2599.11 2138
2599.59 2122
2600.07 2174
2600.55 2188
2601.03 2231
2601.51 2244
2601.99 2276
2602.48 2222
2602.96 2245
2603.44 2270
2603.92 2219
2604.40 2200
2604.88 2215
2605.37 2292
2605.85 2260
2606.33 2314
2606.81 2391
2607.29 2332
2607.78 2316
2608.26 2515
2608.74 2506
2609.22 2473
2609.70 2377
2610.19 2390
2610.67 2330
2611.15 2317
2611.63 2298
2612.12 2273
2612.60 2250
2613.08 2358
2613.56 2410
2614.05 2359
2614.53 2389
2615.01 2378
2615.49 2328
2615.98 2268
2616.46 2375
2616.94 2385
2617.43 2408
2617.91 2432
2618.39 2389
2618.87 2289
2619.36 2293
2619.84 2280
2620.32 2300
2620.81 2386
2621.29 2396
2621.77 2359
2622.26 2408
2622.74 2421
2623.22 2430
2623.71 2370
2624.19 2276
2624.67 2275
2625.16 2253
2625.64 2257
2626.13 2184
2626.61 2130
2627.09 2182
2627.58 2280
2628.06 2357
2628.55 2280
2629.03 2272
2629.51 2344
2630.00 2398
2630.48 2391
2630.97 2360
2631.45 2359
2631.93 2375
2632.42 2384
2632.90 2389
2633.39 2240
2633.87 2316
2634.36 2275
2634.84 2263
2635.33 2195
2635.81 2174
2636.29 2224
2636.78 2265
2637.26 2298
2637.75 2387
2638.23 2315
2638.72 2444
2639.20 2470
2639.69 2361
2640.17 2460
2640.66 2412
2641.14 2444
2641.63 2363
2642.11 2383
2642.60 2301
2643.08 2299
2643.57 2295
2644.05 2316
2644.54 2257
2645.03 2281
2645.51 2206
2646.00 2211
2646.48 2303
2646.97 2153
2647.45 2239
2647.94 2201
2648.43 2171
2648.91 2130
2649.40 2190
2649.88 2220
2650.37 2164
2650.85 2213
2651.34 2228
2651.83 2235
2652.31 2250
2652.80 2234
2653.29 2278
2653.77 2251
2654.26 2283
2654.74 2202
2655.23 2169
2655.72 2194
2656.20 2215
2656.69 2241
2657.18 2276
2657.66 2155
2658.15 2239
2658.64 2200
2659.12 2225
2659.61 2261
2660.10 2209
2660.58 2224
2661.07 2236
2661.56 2284
2662.05 2241
2662.53 2207
2663.02 2252
2663.51 2318
2663.99 2339
2664.48 2201
2664.97 2191
2665.46 2222
2665.94 2208
2666.43 2240
2666.92 2234
2667.41 2387
2667.89 2326
2668.38 2308
2668.87 2296
2669.36 2338
2669.84 2432
2670.33 2623
2670.82 2599
2671.31 2606
2671.80 2688
2672.28 2797
2672.77 2902
2673.26 2883
2673.75 2912
2674.24 2853
2674.72 2755
2675.21 2756
2675.70 2794
2676.19 2735
2676.68 2774
2677.17 2687
2677.65 2706
2678.14 2695
2678.63 2623
2679.12 2677
2679.61 2646
2680.10 2667
2680.59 2684
2681.07 2635
2681.56 2723
2682.05 2705
2682.54 2793
2683.03 2771
2683.52 2638
2684.01 2604
2684.50 2575
2684.99 2557
2685.47 2420
2685.96 2446
2686.45 2443
2686.94 2395
2687.43 2382
2687.92 2364
2688.41 2402
2688.90 2270
2689.39 2223
2689.88 2246
2690.37 2400
2690.86 2305
2691.35 2360
2691.84 2332
2692.33 2367
2692.82 2317
2693.31 2377
2693.80 2413
2694.29 2439
2694.78 2435
2695.27 2350
2695.76 2344
2696.25 2443
2696.74 2377
2697.23 2477
2697.72 2529
2698.21 2616
2698.70 2616
2699.19 2570
2699.68 2691
2700.17 2582
2700.66 2635
2701.15 2655
2701.64 2592
2702.13 2518
2702.62 2645
2703.11 2494
2703.61 2502
2704.10 2428
2704.59 2408
2705.08 2483
2705.57 2360
2706.06 2287
2706.55 2388
2707.04 2411
2707.53 2369
2708.02 2308
2708.52 2247
2709.01 2262
2709.50 2260
2709.99 2288
2710.48 2310
2710.97 2287
2711.46 2283
2711.96 2273
2712.45 2254
2712.94 2217
2713.43 2241
2713.92 2234
2714.41 2196
2714.91 2214
2715.40 2235
2715.89 2124
2716.38 2231
2716.87 2166
2717.37 2245
2717.86 2254
2718.35 2273
2718.84 2267
2719.33 2352
2719.83 2529
2720.32 2572
2720.81 2603
2721.30 2517
2721.80 2554
2722.29 2573
2722.78 2384
2723.27 2412
2723.77 2430
2724.26 2427
2724.75 2443
2725.24 2331
2725.74 2299
2726.23 2333
2726.72 2277
2727.22 2264
2727.71 2301
2728.20 2220
2728.70 2324
2729.19 2257
2729.68 2257
2730.18 2209
2730.67 2304
2731.16 2269
2731.65 2161
2732.15 2275
2732.64 2286
2733.14 2235
2733.63 2376
2734.12 2355
2734.62 2374
2735.11 2394
2735.60 2376
2736.10 2444
2736.59 2470
2737.08 2531
2737.58 2523
2738.07 2536
2738.57 2528
2739.06 2522
2739.55 2454
2740.05 2474
2740.54 2438
2741.04 2295
2741.53 2369
2742.03 2328
2742.52 2311
2743.01 2283
2743.51 2255
2744.00 2174
2744.50 2164
2744.99 2246
2745.49 2268
2745.98 2185
2746.48 2252
2746.97 2300
2747.47 2185
2747.96 2182
2748.46 2256
2748.95 2345
2749.45 2221
2749.94 2241
2750.44 2259
2750.93 2299
2751.43 2276
2751.92 2314
2752.42 2293
2752.91 2321
2753.41 2377
2753.90 2265
2754.40 2284
2754.89 2279
2755.39 2393
2755.88 2341
2756.38 2335
2756.87 2311
2757.37 2289
2757.87 2275
2758.36 2297
2758.86 2310
2759.35 2373
2759.85 2282
2760.35 2254
2760.84 2235
2761.34 2169
2761.83 2221
2762.33 2234
2762.83 2238
2763.32 2172
2763.82 2175
2764.31 2212
2764.81 2235
2765.31 2292
2765.80 2271
2766.30 2233
2766.80 2317
2767.29 2327
2767.79 2286
2768.29 2374
2768.78 2394
2769.28 2429
2769.78 2517
2770.27 2451
2770.77 2452
2771.27 2341
2771.76 2466
2772.26 2606
2772.76 2388
2773.26 2474
2773.75 2554
2774.25 2543
2774.75 2603
2775.24 2674
2775.74 2510
2776.24 2440
2776.74 2447
2777.23 2434
2777.73 2440
2778.23 2382
2778.73 2518
2779.22 2528
2779.72 2488
2780.22 2260
2780.72 2349
2781.21 2302
2781.71 2330
2782.21 2404
2782.71 2425
2783.21 2433
2783.70 2445
2784.20 2305
2784.70 2266
2785.20 2343
2785.70 2304
2786.20 2309
2786.69 2269
2787.19 2317
2787.69 2242
2788.19 2279
2788.69 2349
2789.19 2374
2789.68 2412
2790.18 2330
2790.68 2353
2791.18 2412
2791.68 2464
2792.18 2557
2792.68 2460
2793.18 2549
2793.67 2785
2794.17 2850
2794.67 3005
2795.17 3159
2795.67 3116
2796.17 3240
2796.67 3263
2797.17 3257
2797.67 3099
2798.17 3096
2798.67 3121
2799.17 2993
2799.66 2901
2800.16 2734
2800.66 2710
2801.16 2634
2801.66 2527
2802.16 2520
2802.66 2563
2803.16 2606
2803.66 2544
2804.16 2655
2804.66 2644
2805.16 2735
2805.66 2799
2806.16 2967
2806.66 2980
2807.16 2995
2807.66 3002
2808.16 2955
2808.66 3003
2809.16 2899
2809.66 2831
2810.16 2587
2810.66 2607
2811.16 2606
2811.66 2529
2812.17 2464
2812.67 2410
2813.17 2375
2813.67 2331
2814.17 2381
2814.67 2328
2815.17 2365
2815.67 2402
2816.17 2496
2816.67 2482
2817.17 2350
2817.67 2401
2818.18 2427
2818.68 2475
2819.18 2463
2819.68 2458
2820.18 2448
2820.68 2364
2821.18 2441
2821.68 2391
2822.19 2433
2822.69 2398
2823.19 2454
2823.69 2377
2824.19 2367
2824.69 2394
2825.20 2439
2825.70 2350
2826.20 2266
2826.70 2211
2827.20 2147
2827.70 2308
2828.21 2225
2828.71 2185
2829.21 2190
2829.71 2251
2830.22 2303
2830.72 2339
2831.22 2319
2831.72 2293
2832.22 2362
2832.73 2368
2833.23 2418
2833.73 2447
2834.23 2556
2834.74 2523
2835.24 2449
2835.74 2615
2836.24 2628
2836.75 2414
2837.25 2482
2837.75 2502
2838.26 2375
2838.76 2456
2839.26 2414
2839.76 2325
2840.27 2300
2840.77 2409
2841.27 2237
2841.78 2317
2842.28 2339
2842.78 2386
2843.29 2321
2843.79 2359
2844.29 2386
2844.80 2554
2845.30 2601
2845.80 2610
2846.31 2658
2846.81 2625
2847.32 2566
2847.82 2506
2848.32 2545
2848.83 2491
2849.33 2417
2849.83 2495
2850.34 2472
2850.84 2448
2851.35 2387
2851.85 2263
2852.35 2209
2852.86 2205
2853.36 2257
2853.87 2168
2854.37 2265
2854.88 2368
2855.38 2355
2855.88 2449
2856.39 2326
2856.89 2304
2857.40 2311
2857.90 2269
2858.41 2302
2858.91 2387
2859.42 2286
2859.92 2295
2860.43 2232
2860.93 2234
2861.44 2222
2861.94 2175
2862.45 2250
2862.95 2254
2863.46 2251
2863.96 2191
2864.47 2146
2864.97 2169
2865.48 2224
2865.98 2220
2866.49 2198
2866.99 2091
2867.50 2154
2868.00 2221
2868.51 2316
2869.02 2353
2869.52 2239
2870.03 2242
2870.53 2177
2871.04 2268
2871.54 2343
2872.05 2387
2872.56 2294
2873.06 2353
2873.57 2367
2874.07 2485
2874.58 2361
2875.09 2427
2875.59 2434
2876.10 2489
2876.61 2498
2877.11 2572
2877.62 2450
2878.12 2539
2878.63 2626
2879.14 2616
2879.64 2642
2880.15 2702
2880.66 2759
2881.16 2788
2881.67 2660
2882.18 2835
2882.68 2854
2883.19 2971
2883.70 3071
2884.20 3086
2884.71 3050
2885.22 3142
2885.73 3151
2886.23 3262
2886.74 3369
2887.25 3313
2887.75 3329
2888.26 3281
2888.77 3057
2889.28 2999
2889.78 2920
2890.29 2807
2890.80 2862
2891.31 2869
2891.81 2768
2892.32 2773
2892.83 2772
2893.34 2717
2893.84 2761
2894.35 2801
2894.86 2780
2895.37 2865
2895.88 2904
2896.38 2759
2896.89 2839
2897.40 2892
2897.91 2940
2898.42 2970
2898.92 3043
2899.43 3154
2899.94 3074
2900.45 3056
2900.96 3150
2901.47 3184
2901.98 3228
2902.48 3192
2902.99 3126
2903.50 3009
2904.01 2834
2904.52 2852
2905.03 2818
2905.54 2762
2906.04 2847
2906.55 2718
2907.06 2597
2907.57 2464
2908.08 2473
2908.59 2460
2909.10 2523
2909.61 2409
2910.12 2413
2910.63 2418
2911.14 2466
2911.64 2469
2912.15 2520
2912.66 2528
2913.17 2502
2913.68 2495
2914.19 2397
2914.70 2510
2915.21 2477
2915.72 2451
2916.23 2485
2916.74 2364
2917.25 2422
2917.76 2404
2918.27 2330
2918.78 2476
2919.29 2395
2919.80 2445
2920.31 2477
2920.82 2566
2921.33 2677
2921.84 2882
2922.35 2881
2922.86 3051
2923.37 3242
2923.88 3263
2924.39 3190
2924.90 3295
2925.41 3192
2925.92 3173
2926.44 3033
2926.95 2840
2927.46 2701
2927.97 2604
2928.48 2714
2928.99 2577
2929.50 2461
2930.01 2428
2930.52 2441
2931.03 2382
2931.54 2389
2932.05 2515
2932.57 2493
2933.08 2489
2933.59 2444
2934.10 2583
2934.61 2575
2935.12 2581
2935.63 2591
2936.15 2711
2936.66 2642
2937.17 2711
2937.68 2646
2938.19 2701
2938.70 2658
2939.22 2633
2939.73 2670
2940.24 2712
2940.75 2640
2941.26 2675
2941.77 2702
2942.29 2645
2942.80 2696
2943.31 2797
2943.82 2843
2944.34 2928
2944.85 3074
2945.36 3005
2945.87 2920
2946.38 2874
2946.90 2811
2947.41 2770
2947.92 2757
2948.43 2733
2948.95 2685
2949.46 2702
2949.97 2647
2950.48 2604
2951.00 2570
2951.51 2435
2952.02 2431
2952.54 2550
2953.05 2546
2953.56 2503
2954.08 2329
2954.59 2428
2955.10 2369
2955.61 2313
2956.13 2366
2956.64 2436
2957.15 2507
2957.67 2522
2958.18 2468
2958.69 2575
2959.21 2605
2959.72 2573
2960.23 2777
2960.75 2710
2961.26 2694
2961.78 2765
2962.29 2744
2962.80 2764
2963.32 2737
2963.83 2678
2964.35 2657
2964.86 2602
2965.37 2564
2965.89 2484
2966.40 2491
2966.92 2500
2967.43 2430
2967.94 2404
2968.46 2466
2968.97 2410
2969.49 2402
2970.00 2424
2970.52 2389
2971.03 2303
2971.54 2315
2972.06 2344
2972.57 2452
2973.09 2361
2973.60 2393
2974.12 2432
2974.63 2398
2975.15 2461
2975.66 2390
2976.18 2419
2976.69 2447
2977.21 2444
2977.72 2448
2978.24 2567
2978.75 2592
2979.27 2445
2979.78 2521
2980.30 2440
2980.81 2462
2981.33 2446
2981.84 2533
2982.36 2578
2982.88 2732
2983.39 2706
2983.91 2695
2984.42 2702
2984.94 2711
2985.45 2732
2985.97 2860
2986.49 2766
2987.00 2748
2987.52 2713
2988.03 2692
2988.55 2826
2989.07 2691
2989.58 2654
2990.10 2670
2990.61 2787
2991.13 2747
2991.65 2725
2992.16 2659
2992.68 2768
2993.20 2772
2993.71 2943
2994.23 3065
2994.75 3104
2995.26 3116
2995.78 3079
2996.30 3156
2996.81 3175
2997.33 3214
2997.85 3248
2998.36 3158
2998.88 3175
2999.40 3196
2999.91 3280
3000.43 3325
3000.95 3386
3001.46 3594
3001.98 3883
3002.50 4221
3003.02 4409
3003.53 4555
3004.05 4553
3004.57 4592
3005.09 4678
3005.60 4352
3006.12 4142
3006.64 3878
3007.16 3662
3007.67 3292
3008.19 3082
3008.71 3048
3009.23 3030
3009.74 2872
3010.26 2777
3010.78 2696
3011.30 2666
3011.82 2675
3012.33 2743
3012.85 2691
3013.37 2749
3013.89 2721
3014.41 2820
3014.93 3016
3015.44 3060
3015.96 3075
3016.48 3013
3017.00 2946
3017.52 3037
3018.04 3006
3018.55 3014
3019.07 3076
3019.59 2915
3020.11 2778
3020.63 2844
3021.15 2938
3021.67 2975
3022.19 2925
3022.71 2826
3023.22 2882
3023.74 2947
3024.26 2851
3024.78 2747
3025.30 2805
3025.82 2728
3026.34 2711
3026.86 2683
3027.38 2665
3027.90 2584
3028.42 2482
3028.94 2525
3029.46 2453
3029.98 2555
3030.49 2518
3031.01 2617
3031.53 2504
3032.05 2554
3032.57 2597
3033.09 2618
3033.61 2541
3034.13 2563
3034.65 2505
3035.17 2466
3035.69 2598
3036.21 2583
3036.73 2565
3037.25 2493
3037.77 2610
3038.29 2366
3038.81 2301
3039.34 2425
3039.86 2387
3040.38 2430
3040.90 2381
3041.42 2356
3041.94 2428
3042.46 2419
3042.98 2357
3043.50 2363
3044.02 2483
3044.54 2449
3045.06 2470
3045.58 2525
3046.10 2522
3046.63 2467
3047.15 2391
3047.67 2462
3048.19 2490
3048.71 2433
3049.23 2367
3049.75 2393
3050.27 2296
3050.79 2360
3051.32 2360
3051.84 2378
3052.36 2309
3052.88 2357
3053.40 2510
3053.92 2510
3054.45 2477
3054.97 2390
3055.49 2427
3056.01 2512
3056.53 2342
3057.05 2380
3057.58 2370
3058.10 2283
3058.62 2321
3059.14 2320
3059.66 2352
3060.19 2444
3060.71 2455
3061.23 2477
3061.75 2451
3062.28 2474
3062.80 2469
3063.32 2438
3063.84 2528
3064.37 2577
3064.89 2604
3065.41 2539
3065.93 2577
3066.46 2538
3066.98 2588
3067.50 2641
3068.02 2667
3068.55 2687
3069.07 2611
3069.59 2614
3070.12 2609
3070.64 2608
3071.16 2547
3071.69 2614
3072.21 2528
3072.73 2649
3073.26 2696
3073.78 2645
3074.30 2696
3074.83 2660
3075.35 2619
3075.87 2798
3076.40 2886
3076.92 2895
3077.44 2916
3077.97 2957
3078.49 2971
3079.01 3078
3079.54 3128
3080.06 3158
3080.59 3312
3081.11 3266
3081.63 3151
3082.16 3179
3082.68 3210
3083.21 3198
3083.73 3158
3084.25 3038
3084.78 3054
3085.30 2985
3085.83 3053
3086.35 2937
3086.88 2926
3087.40 2953
3087.93 2847
3088.45 2844
3088.97 2851
3089.50 2732
3090.02 2835
3090.55 2746
3091.07 2787
3091.60 2917
3092.12 2987
3092.65 3050
3093.17 3053
3093.70 3126
3094.22 3093
3094.75 3167
3095.27 3285
3095.80 3198
3096.32 3370
3096.85 3482
3097.37 3456
3097.90 3684
3098.43 4073
3098.95 4342
3099.48 4987
3100.00 5678
3100.53 6511
3101.05 7278
3101.58 7926
3102.10 8149
3102.63 8158
3103.16 7896
3103.68 7300
3104.21 6598
3104.73 5862
3105.26 5174
3105.79 4738
3106.31 4317
3106.84 3949
3107.36 3579
3107.89 3524
3108.42 3542
3108.94 3477
3109.47 3555
3110.00 3541
3110.52 3504
3111.05 3364
3111.57 3376
3112.10 3394
3112.63 3187
3113.15 3020
3113.68 3001
3114.21 2962
3114.74 2876
3115.26 2763
3115.79 2759
3116.32 2822
3116.84 2836
3117.37 2908
3117.90 2966
3118.42 3049
3118.95 3173
3119.48 3133
3120.01 3057
3120.53 3203
3121.06 3335
3121.59 3183
3122.11 3216
3122.64 3204
3123.17 3267
3123.70 3084
3124.22 2956
3124.75 2789
3125.28 2761
3125.81 2878
3126.34 2885
3126.86 2858
3127.39 2761
3127.92 2765
3128.45 2746
3128.98 2651
3129.50 2668
3130.03 2573
3130.56 2538
3131.09 2478
3131.62 2554
3132.14 2644
3132.67 2571
3133.20 2537
3133.73 2618
3134.26 2548
3134.79 2594
3135.31 2556
3135.84 2592
3136.37 2650
3136.90 2522
3137.43 2562
3137.96 2581
3138.49 2619
3139.02 2548
3139.54 2594
3140.07 2406
3140.60 2507
3141.13 2539
3141.66 2521
3142.19 2391
3142.72 2431
3143.25 2509
3143.78 2554
3144.31 2690
3144.84 2678
3145.37 2798
3145.89 2959
3146.42 3047
3146.95 2972
3147.48 3144
3148.01 3185
3148.54 3103
3149.07 3143
3149.60 3082
3150.13 2893
3150.66 2844
3151.19 2776
3151.72 2744
3152.25 2655
3152.78 2691
3153.31 2772
3153.84 2746
3154.37 2746
3154.90 2788
3155.43 2768
3155.96 2597
3156.49 2638
3157.02 2729
3157.55 2792
3158.08 2766
3158.61 2663
3159.14 2649
3159.68 2480
3160.21 2583
3160.74 2525
3161.27 2510
3161.80 2540
3162.33 2565
3162.86 2434
3163.39 2360
3163.92 2484
3164.45 2451
3164.98 2555
3165.51 2518
3166.05 2510
3166.58 2563
3167.11 2452
3167.64 2347
3168.17 2325
3168.70 2418
3169.23 2486
3169.76 2394
3170.30 2363
3170.83 2433
3171.36 2488
3171.89 2505
3172.42 2563
3172.95 2619
3173.49 2548
3174.02 2650
3174.55 2686
3175.08 2680
3175.61 2639
3176.15 2557
3176.68 2614
3177.21 2641
3177.74 2614
3178.27 2573
3178.81 2559
3179.34 2482
3179.87 2442
3180.40 2492
3180.93 2494
3181.47 2510
3182.00 2504
3182.53 2435
3183.06 2488
3183.60 2472
3184.13 2362
3184.66 2444
3185.20 2412
3185.73 2393
3186.26 2352
3186.79 2454
3187.33 2384
3187.86 2467
3188.39 2534
3188.93 2521
3189.46 2401
3189.99 2278
3190.52 2418
3191.06 2422
3191.59 2459
3192.12 2502
3192.66 2474
3193.19 2392
3193.72 2511
3194.26 2405
3194.79 2460
3195.33 2410
3195.86 2492
3196.39 2482
3196.93 2545
3197.46 2424
3197.99 2510
3198.53 2596
3199.06 2585
3199.60 2655
3200.13 2701
3200.66 2743
3201.20 2722
3201.73 2789
3202.27 2891
3202.80 2757
3203.33 2721
3203.87 2767
3204.40 2775
3204.94 2879
3205.47 2722
3206.01 2741
3206.54 2700
3207.07 2733
3207.61 2784
3208.14 2927
3208.68 2956
3209.21 2927
3209.75 3059
3210.28 3081
3210.82 3036
3211.35 2956
3211.89 2978
3212.42 2773
3212.96 2780
3213.49 2707
3214.03 2726
3214.56 2679
3215.10 2651
3215.63 2739
3216.17 2822
3216.70 2831
3217.24 2882
3217.78 2816
3218.31 2770
3218.85 2839
3219.38 2817
3219.92 2898
3220.45 2867
3220.99 2808
3221.52 2928
3222.06 2960
3222.60 3053
3223.13 3017
3223.67 2899
3224.20 3023
3224.74 2869
3225.28 2864
3225.81 2913
3226.35 2779
3226.88 2710
3227.42 2698
3227.96 2639
3228.49 2718
3229.03 2770
3229.57 2681
3230.10 2710
3230.64 2746
3231.18 2645
3231.71 2718
3232.25 2690
3232.79 2755
3233.32 2683
3233.86 2705
3234.40 2711
3234.93 2857
3235.47 2798
3236.01 2918
3236.54 2964
3237.08 3041
3237.62 3109
3238.15 3049
3238.69 3149
3239.23 3074
3239.77 3063
3240.30 3122
3240.84 2969
3241.38 2920
3241.92 2994
3242.45 3002
3242.99 3051
3243.53 2973
3244.07 2836
3244.60 2836
3245.14 2859
3245.68 2868
3246.22 2881
3246.75 2888
3247.29 2948
3247.83 2867
3248.37 3093
3248.91 2965
3249.44 2821
3249.98 2891
3250.52 2994
3251.06 3145
3251.60 3151
3252.14 3038
3252.67 3158
3253.21 3290
3253.75 3244
3254.29 3173
3254.83 3282
3255.37 3409
3255.90 3491
3256.44 3486
3256.98 3575
3257.52 3562
3258.06 3739
3258.60 3986
3259.14 4054
3259.68 4280
3260.21 4493
3260.75 4593
3261.29 4781
3261.83 5024
3262.37 5218
3262.91 5406
3263.45 5333
3263.99 5484
3264.53 5692
3265.07 5906
3265.61 6058
3266.15 6109
3266.69 5968
3267.23 5704
3267.76 5277
3268.30 4965
3268.84 4646
3269.38 4053
3269.92 3901
3270.46 3649
3271.00 3650
3271.54 3479
3272.08 3326
3272.62 3393
3273.16 3393
3273.70 3391
3274.24 3474
3274.78 3495
3275.32 3540
3275.86 3654
3276.40 3544
3276.94 3509
3277.48 3509
3278.03 3615
3278.57 3529
3279.11 3566
3279.65 3499
3280.19 3458
3280.73 3473
3281.27 3457
3281.81 3433
3282.35 3601
3282.89 3616
3283.43 3582
3283.97 3483
3284.51 3440
3285.05 3540
3285.60 3538
3286.14 3590
3286.68 3606
3287.22 3697
3287.76 3684
3288.30 3803
3288.84 3994
3289.38 3914
3289.93 4174
3290.47 4339
3291.01 4445
3291.55 4719
3292.09 5173
3292.63 5443
3293.18 5734
3293.72 5714
3294.26 5842
3294.80 6019
3295.34 6121
3295.88 5768
3296.43 5534
3296.97 5448
3297.51 5143
3298.05 4768
3298.59 4477
3299.14 4322
3299.68 4239
3300.22 4156
3300.76 3931
3301.31 3874
3301.85 3725
3302.39 3699
3302.93 3696
3303.48 3691
3304.02 3614
3304.56 3471
3305.10 3587
3305.65 3575
3306.19 3552
3306.73 3498
3307.27 3427
3307.82 3469
3308.36 3442
3308.90 3390
3309.45 3393
3309.99 3427
3310.53 3501
3311.07 3439
3311.62 3473
3312.16 3791
3312.70 3763
3313.25 4033
3313.79 4145
3314.33 4055
3314.88 4197
3315.42 4291
3315.97 4515
3316.51 4704
3317.05 4783
3317.60 5117
3318.14 5082
3318.68 5219
3319.23 5289
3319.77 5365
3320.32 5282
3320.86 5318
3321.40 5286
3321.95 5186
3322.49 4965
3323.04 4920
3323.58 4882
3324.12 4827
3324.67 4690
3325.21 4709
3325.76 4702
3326.30 4620
3326.85 4462
3327.39 4471
3327.93 4603
3328.48 4919
3329.02 5130
3329.57 5684
3330.11 6690
3330.66 8310
3331.20 10510
3331.75 13093
3332.29 16162
3332.84 19399
3333.38 22672
3333.93 25144
3334.47 26900
3335.02 27469
3335.56 27346
3336.11 26826
3336.65 25174
3337.20 23142
3337.74 20039
3338.29 16949
3338.83 14201
3339.38 11872
3339.92 10058
3340.47 8466
3341.02 7206
3341.56 6327
3342.11 5613
3342.65 5029
3343.20 4688
3343.74 4565
3344.29 4407
3344.84 4272
3345.38 4142
3345.93 4021
3346.47 4074
3347.02 4100
3347.57 4112
3348.11 4017
3348.66 3986
3349.21 4121
3349.75 4108
3350.30 4022
3350.84 4026
3351.39 3956
3351.94 3949
3352.48 3970
3353.03 3906
3353.58 3808
3354.12 3914
3354.67 3830
3355.22 3677
3355.76 3707
3356.31 3667
3356.86 3680
3357.40 3558
3357.95 3480
3358.50 3557
3359.05 3583
3359.59 3434
3360.14 3533
3360.69 3577
3361.23 3476
3361.78 3435
3362.33 3512
3362.88 3586
3363.42 3612
3363.97 3536
3364.52 3560
3365.07 3457
3365.61 3523
3366.16 3465
3366.71 3526
3367.26 3543
3367.80 3533
3368.35 3564
3368.90 3573
3369.45 3739
3370.00 3955
3370.54 4183
3371.09 4290
3371.64 4414
3372.19 4526
3372.74 4651
3373.28 4706
3373.83 4564
3374.38 4492
3374.93 4468
3375.48 4103
3376.03 4017
3376.57 3767
3377.12 3540
3377.67 3329
3378.22 3193
3378.77 3166
3379.32 3147
3379.87 3081
3380.42 3082
3380.96 2986
3381.51 2940
3382.06 2998
3382.61 2987
3383.16 2983
3383.71 3040
3384.26 2986
3384.81 2952
3385.36 2871
3385.91 2865
3386.45 2873
3387.00 2784
3387.55 2798
3388.10 2772
3388.65 2732
3389.20 2808
3389.75 2816
3390.30 2785
3390.85 2808
3391.40 2819
3391.95 2755
3392.50 2978
3393.05 2941
3393.60 2871
3394.15 2918
3394.70 2970
3395.25 2859
3395.80 2933
3396.35 3037
3396.90 3063
3397.45 2989
3398.00 2967
3398.55 2850
3399.10 2846
3399.65 2808
3400.20 2709
3400.75 2816
3401.30 2752
3401.85 2739
3402.40 2736
3402.95 2614
3403.50 2592
3404.06 2600
3404.61 2609
3405.16 2634
3405.71 2609
3406.26 2637
3406.81 2622
3407.36 2555
3407.91 2586
3408.46 2704
3409.01 2844
3409.56 2825
3410.12 2898
3410.67 2989
3411.22 2974
3411.77 2923
3412.32 2879
3412.87 3059
3413.42 2972
3413.98 2973
3414.53 2908
3415.08 2894
3415.63 2914
3416.18 2765
3416.73 2724
3417.29 2686
3417.84 2639
3418.39 2673
3418.94 2543
3419.49 2588
3420.05 2710
3420.60 2705
3421.15 2775
3421.70 2772
3422.25 2670
3422.81 2755
3423.36 2774
3423.91 2740
3424.46 2804
3425.01 2755
3425.57 2721
3426.12 2699
3426.67 2562
3427.23 2573
3427.78 2536
3428.33 2563
3428.88 2536
3429.44 2517
3429.99 2529
3430.54 2462
3431.09 2577
3431.65 2516
3432.20 2493
3432.75 2509
3433.31 2552
3433.86 2587
3434.41 2649
3434.97 2631
3435.52 2646
3436.07 2615
3436.63 2569
3437.18 2635
3437.73 2677
3438.29 2669
3438.84 2531
3439.39 2571
3439.95 2600
3440.50 2527
3441.05 2651
3441.61 2684
3442.16 2470
3442.72 2490
3443.27 2541
3443.82 2553
3444.38 2512
3444.93 2528
3445.48 2536
3446.04 2505
3446.59 2456
3447.15 2478
3447.70 2431
3448.26 2509
3448.81 2471
3449.36 2425
3449.92 2430
3450.47 2471
3451.03 2442
3451.58 2402
3452.14 2399
3452.69 2329
3453.25 2388
3453.80 2368
3454.36 2463
3454.91 2449
3455.47 2408
3456.02 2457
3456.58 2424
3457.13 2431
3457.69 2524
3458.24 2388
3458.80 2386
3459.35 2478
3459.91 2463
3460.46 2489
3461.02 2488
3461.57 2507
3462.13 2515
3462.68 2521
3463.24 2527
3463.79 2501
3464.35 2517
3464.90 2573
3465.46 2512
3466.02 2723
3466.57 2673
3467.13 2602
3467.68 2646
3468.24 2725
3468.80 2635
3469.35 2617
3469.91 2712
3470.46 2753
3471.02 2696
3471.58 2658
3472.13 2706
3472.69 2754
3473.24 2778
3473.80 2750
3474.36 2749
3474.91 2746
3475.47 2872
3476.03 2852
3476.58 2961
3477.14 2984
3477.70 3029
3478.25 3175
3478.81 3126
3479.37 2997
3479.92 3022
3480.48 3104
3481.04 3030
3481.59 2977
3482.15 2991
3482.71 3083
3483.26 2977
3483.82 3016
3484.38 3065
3484.94 3245
3485.49 3276
3486.05 3284
3486.61 3344
3487.17 3437
3487.72 3627
3488.28 3836
3488.84 4124
3489.40 4597
3489.95 4959
3490.51 5171
3491.07 5460
3491.63 5656
3492.18 5362
3492.74 5155
3493.30 5111
3493.86 4811
3494.42 4672
3494.97 4686
3495.53 4736
3496.09 4919
3496.65 5049
3497.21 5391
3497.76 5856
3498.32 5863
3498.88 5946
3499.44 5966
3500.00 5940
3500.56 5795
3501.11 5753
3501.67 5714
3502.23 5707
3502.79 5806
3503.35 5753
3503.91 5973
3504.47 5862
3505.03 5714
3505.58 5580
3506.14 5457
3506.70 5273
3507.26 4962
3507.82 4496
3508.38 4176
3508.94 4078
3509.50 3931
3510.06 3498
3510.62 3472
3511.17 3365
3511.73 3218
3512.29 3102
3512.85 3109
3513.41 3012
3513.97 2900
3514.53 2911
3515.09 2983
3515.65 2913
3516.21 3022
3516.77 3038
3517.33 3094
3517.89 3039
3518.45 3037
3519.01 3142
3519.57 3296
3520.13 3353
3520.69 3528
3521.25 3636
3521.81 3683
3522.37 3755
3522.93 3803
3523.49 3805
3524.05 3698
3524.61 3615
3525.17 3427
3525.73 3354
3526.29 3129
3526.85 3076
3527.41 2924
3527.97 2689
3528.54 2751
3529.10 2717
3529.66 2587
3530.22 2617
3530.78 2669
3531.34 2693
3531.90 2761
3532.46 2685
3533.02 2808
3533.58 2811
3534.14 2637
3534.71 2665
3535.27 2703
3535.83 2755
3536.39 2801
3536.95 2823
3537.51 2823
3538.07 2757
3538.64 2781
3539.20 2751
3539.76 2731
3540.32 2773
3540.88 2865
3541.44 2895
3542.00 2959
3542.57 2922
3543.13 2933
3543.69 2870
3544.25 2862
3544.81 2801
3545.38 2683
3545.94 2695
3546.50 2696
3547.06 2621
3547.62 2506
3548.19 2557
3548.75 2482
3549.31 2611
3549.87 2584
3550.44 2438
3551.00 2459
3551.56 2554
3552.12 2513
3552.69 2464
3553.25 2492
3553.81 2491
3554.37 2454
3554.94 2527
3555.50 2533
3556.06 2439
3556.63 2414
3557.19 2469
3557.75 2436
3558.31 2571
3558.88 2471
3559.44 2490
3560.00 2591
3560.57 2553
3561.13 2540
3561.69 2661
3562.26 2608
3562.82 2567
3563.38 2559
3563.95 2447
3564.51 2352
3565.07 2439
3565.64 2330
3566.20 2420
3566.77 2339
3567.33 2247
3567.89 2313
3568.46 2278
3569.02 2213
3569.59 2249
3570.15 2413
3570.71 2397
3571.28 2272
3571.84 2282
3572.41 2319
3572.97 2358
3573.53 2448
3574.10 2437
3574.66 2480
3575.23 2534
3575.79 2539
3576.36 2484
3576.92 2527
3577.48 2518
3578.05 2472
3578.61 2357
3579.18 2291
3579.74 2306
3580.31 2291
3580.87 2314
3581.44 2286
3582.00 2333
3582.57 2370
3583.13 2362
3583.70 2356
3584.26 2423
3584.83 2344
3585.39 2399
3585.96 2204
3586.52 2282
3587.09 2266
3587.65 2354
3588.22 2371
3588.79 2376
3589.35 2390
3589.92 2410
3590.48 2482
3591.05 2439
3591.61 2387
3592.18 2269
3592.74 2339
3593.31 2417
3593.88 2467
3594.44 2425
3595.01 2480
3595.57 2512
3596.14 2495
3596.71 2487
3597.27 2468
3597.84 2463
3598.40 2492
3598.97 2494
3599.54 2482
3600.10 2410
3600.67 2393
3601.24 2485
3601.80 2461
3602.37 2506
3602.94 2371
3603.50 2347
3604.07 2345
3604.64 2341
3605.20 2300
3605.77 2244
3606.34 2220
3606.90 2144
3607.47 2184
3608.04 2107
3608.60 2144
3609.17 2227
3609.74 2240
3610.30 2168
3610.87 2242
3611.44 2198
3612.01 2315
3612.57 2394
3613.14 2597
3613.71 2782
3614.28 3121
3614.84 3466
3615.41 3704
3615.98 3969
3616.55 4399
3617.11 4630
3617.68 4736
3618.25 4586
3618.82 4419
3619.39 4214
3619.95 3892
3620.52 3528
3621.09 3357
3621.66 3175
3622.23 2985
3622.79 2908
3623.36 2654
3623.93 2528
3624.50 2427
3625.07 2401
3625.63 2439
3626.20 2354
3626.77 2363
3627.34 2279
3627.91 2322
3628.48 2309
3629.05 2384
3629.61 2335
3630.18 2397
3630.75 2463
3631.32 2468
3631.89 2350
3632.46 2375
3633.03 2346
3633.60 2452
3634.16 2434
3634.73 2450
3635.30 2392
3635.87 2406
3636.44 2465
3637.01 2471
3637.58 2659
3638.15 2764
3638.72 2848
3639.29 2960
3639.86 3105
3640.43 3282
3641.00 3269
3641.57 3306
3642.14 3271
3642.71 3212
3643.27 3092
3643.84 3140
3644.41 2983
3644.98 2872
3645.55 2905
3646.12 2920
3646.69 2900
3647.26 2887
3647.83 2806
3648.40 2882
3648.97 2876
3649.54 2875
3650.12 2790
3650.69 2879
3651.26 2951
3651.83 2899
3652.40 3120
3652.97 3273
3653.54 3254
3654.11 3251
3654.68 3327
3655.25 3345
3655.82 3291
3656.39 3403
3656.96 3424
3657.53 3504
3658.10 3457
3658.67 3607
3659.25 3604
3659.82 3492
3660.39 3463
3660.96 3462
3661.53 3247
3662.10 3094
3662.67 2996
3663.24 2973
3663.81 2965
3664.39 2879
3664.96 2932
3665.53 2873
3666.10 2894
3666.67 2781
3667.24 2705
3667.81 2785
3668.39 2841
3668.96 2893
3669.53 2817
3670.10 2755
3670.67 2804
3671.25 2750
3671.82 2765
3672.39 2789
3672.96 2855
3673.53 2859
3674.11 2878
3674.68 2868
3675.25 2804
3675.82 2733
3676.39 2705
3676.97 2637
3677.54 2651
3678.11 2674
3678.68 2616
3679.26 2573
3679.83 2574
3680.40 2577
3680.97 2486
3681.55 2476
3682.12 2519
3682.69 2512
3683.27 2515
3683.84 2535
3684.41 2644
3684.98 2777
3685.56 2741
3686.13 2951
3686.70 3081
3687.28 3134
3687.85 3309
3688.42 3395
3689.00 3322
3689.57 3375
3690.14 3353
3690.72 3315
3691.29 3109
3691.86 2996
3692.44 2887
3693.01 2757
3693.58 2699
3694.16 2561
3694.73 2627
3695.31 2593
3695.88 2534
3696.45 2449
3697.03 2514
3697.60 2585
3698.18 2601
3698.75 2522
3699.32 2672
3699.90 2643
3700.47 2578
3701.05 2594
3701.62 2683
3702.19 2717
3702.77 2718
3703.34 2578
3703.92 2671
3704.49 2665
3705.07 2617
3705.64 2642
3706.22 2676
3706.79 2664
3707.37 2638
3707.94 2753
3708.51 2742
3709.09 2699
3709.66 2657
3710.24 2642
3710.81 2609
3711.39 2606
3711.96 2562
3712.54 2477
3713.11 2597
3713.69 2474
3714.27 2512
3714.84 2583
3715.42 2459
3715.99 2367
3716.57 2510
3717.14 2429
3717.72 2386
3718.29 2351
3718.87 2400
3719.44 2422
3720.02 2337
3720.60 2276
3721.17 2332
3721.75 2329
3722.32 2238
3722.90 2262
3723.47 2416
3724.05 2292
3724.63 2325
3725.20 2323
3725.78 2398
3726.36 2283
3726.93 2373
3727.51 2477
3728.08 2533
3728.66 2625
3729.24 2727
3729.81 2738
3730.39 2860
3730.97 2931
3731.54 2966
3732.12 3107
3732.70 2996
3733.27 2982
3733.85 2970
3734.43 2890
3735.00 2779
3735.58 2680
3736.16 2598
3736.73 2547
3737.31 2413
3737.89 2280
3738.47 2332
3739.04 2434
3739.62 2354
3740.20 2306
3740.77 2356
3741.35 2260
3741.93 2293
3742.51 2368
3743.08 2180
3743.66 2246
3744.24 2347
3744.82 2410
3745.39 2478
3745.97 2387
3746.55 2335
3747.13 2471
3747.71 2581
3748.28 2505
3748.86 2354
3749.44 2358
3750.02 2343
3750.59 2363
3751.17 2267
3751.75 2257
3752.33 2286
3752.91 2348
3753.49 2364
3754.06 2375
3754.64 2354
3755.22 2280
3755.80 2257
3756.38 2367
3756.96 2215
3757.53 2332
3758.11 2381
3758.69 2355
3759.27 2402
3759.85 2461
3760.43 2417
3761.01 2342
3761.59 2466
3762.17 2430
3762.74 2430
3763.32 2502
3763.90 2417
3764.48 2340
3765.06 2334
3765.64 2418
3766.22 2337
3766.80 2377
3767.38 2334
3767.96 2349
3768.54 2327
3769.12 2390
3769.70 2471
3770.27 2424
3770.85 2341
3771.43 2372
3772.01 2334
3772.59 2378
3773.17 2382
3773.75 2221
3774.33 2187
3774.91 2266
3775.49 2164
3776.07 2153
3776.65 2225
3777.23 2193
3777.81 2056
3778.39 2011
3778.97 2182
3779.55 2253
3780.13 2109
3780.71 2208
3781.29 2265
3781.88 2244
3782.46 2307
3783.04 2284
3783.62 2235
3784.20 2299
3784.78 2225
3785.36 2183
3785.94 2218
3786.52 2114
3787.10 2292
3787.68 2260
3788.26 2285
3788.84 2169
3789.43 2263
3790.01 2203
3790.59 2189
3791.17 2316
3791.75 2250
3792.33 2283
3792.91 2243
3793.49 2311
3794.08 2290
3794.66 2248
3795.24 2269
3795.82 2359
3796.40 2337
3796.98 2353
3797.56 2341
3798.15 2363
3798.73 2429
3799.31 2476
3799.89 2450
3800.47 2574
3801.06 2594
3801.64 2605
3802.22 2627
3802.80 2610
3803.38 2624
3803.97 2529
3804.55 2645
3805.13 2731
3805.71 2730
3806.29 2781
3806.88 2876
3807.46 2879
3808.04 2929
3808.62 2843
3809.21 2871
3809.79 2908
3810.37 2884
3810.95 2833
3811.54 2812
3812.12 2914
3812.70 2796
3813.29 2919
3813.87 2850
3814.45 2945
3815.03 2862
3815.62 3063
3816.20 2873
3816.78 2669
3817.37 2575
3817.95 2600
3818.53 2503
3819.12 2426
3819.70 2374
3820.28 2432
3820.87 2249
3821.45 2228
3822.03 2184
3822.62 2236
3823.20 2274
3823.78 2226
3824.37 2249
3824.95 2286
3825.54 2209
3826.12 2126
3826.70 2235
3827.29 2275
3827.87 2274
3828.46 2331
3829.04 2341
3829.62 2316
3830.21 2343
3830.79 2345
3831.38 2338
3831.96 2305
3832.54 2263
3833.13 2306
3833.71 2265
3834.30 2292
3834.88 2280
3835.47 2368
3836.05 2307
3836.64 2204
3837.22 2233
3837.81 2160
3838.39 2189
3838.98 2142
3839.56 2104
3840.15 2173
3840.73 2170
3841.31 2136
3841.90 2143
3842.49 2214
3843.07 2144
3843.66 2072
3844.24 2196
3844.83 2185
3845.41 2107
3846.00 2147
3846.58 2127
3847.17 2161
3847.75 2080
3848.34 2223
3848.92 2259
3849.51 2202
3850.10 2226
3850.68 2294
3851.27 2237
3851.85 2295
3852.44 2229
3853.02 2268
3853.61 2248
3854.20 2255
3854.78 2294
3855.37 2368
3855.95 2334
3856.54 2477
3857.13 2697
3857.71 2895
3858.30 3141
3858.89 3316
3859.47 3510
3860.06 3689
3860.64 3669
3861.23 3717
3861.82 3661
3862.40 3595
3862.99 3526
3863.58 3538
3864.16 3448
3864.75 3421
3865.34 3160
3865.92 3029
3866.51 3007
3867.10 2879
3867.69 2693
3868.27 2533
3868.86 2564
3869.45 2571
3870.03 2422
3870.62 2439
3871.21 2468
3871.80 2488
3872.38 2649
3872.97 2673
3873.56 2558
3874.15 2630
3874.73 2727
3875.32 2729
3875.91 2634
3876.50 2540
3877.08 2520
3877.67 2424
3878.26 2390
3878.85 2305
3879.43 2358
3880.02 2289
3880.61 2276
3881.20 2251
3881.79 2306
3882.37 2268
3882.96 2251
3883.55 2157
3884.14 2253
3884.73 2394
3885.32 2325
3885.90 2408
3886.49 2470
3887.08 2562
3887.67 2556
3888.26 2485
3888.85 2656
3889.44 2701
3890.02 2625
3890.61 2666
3891.20 2722
3891.79 2638
3892.38 2574
3892.97 2589
3893.56 2418
3894.15 2437
3894.74 2466
3895.32 2403
3895.91 2420
3896.50 2422
3897.09 2387
3897.68 2289
3898.27 2365
3898.86 2435
3899.45 2440
3900.04 2349
3900.63 2399
3901.22 2336
3901.81 2345
3902.40 2443
3902.99 2371
3903.58 2333
3904.17 2309
3904.76 2300
3905.35 2354
3905.94 2364
3906.53 2344
3907.12 2407
3907.71 2291
3908.30 2250
3908.89 2270
3909.48 2195
3910.07 2173
3910.66 2093
3911.25 2081
3911.84 2050
3912.43 2064
3913.02 2089
3913.61 2117
3914.20 2123
3914.79 2178
3915.38 2144
3915.97 2143
3916.56 2193
3917.15 2193
3917.74 2191
3918.33 2162
3918.92 2111
3919.52 2211
3920.11 2193
3920.70 2185
3921.29 2154
3921.88 2146
3922.47 2133
3923.06 2031
3923.65 2053
3924.24 2051
3924.84 2068
3925.43 2046
3926.02 2057
3926.61 2059
3927.20 2070
3927.79 2034
3928.38 2055
3928.98 2089
3929.57 2113
3930.16 2052
3930.75 2034
3931.34 2009
3931.93 1953
3932.53 1955
3933.12 1994
3933.71 2059
3934.30 1999
3934.89 1981
3935.49 1992
3936.08 2037
3936.67 1987
3937.26 2085
3937.86 2063
3938.45 2052
3939.04 2079
3939.63 2061
3940.23 2062
3940.82 2084
3941.41 2069
3942.00 2152
3942.60 2102
3943.19 2057
3943.78 2088
3944.37 2055
3944.97 2021
3945.56 2054
3946.15 2058
3946.75 2075
3947.34 2076
3947.93 2032
3948.52 2154
3949.12 2034
3949.71 2028
3950.30 2032
3950.90 2046
3951.49 2071
3952.08 2053
3952.68 2058
3953.27 2066
3953.86 2036
3954.46 2078
3955.05 2111
3955.65 2143
3956.24 2185
3956.83 2212
3957.43 2183
3958.02 2110
3958.61 2116
3959.21 2062
3959.80 2149
3960.40 2088
3960.99 2101
3961.58 2035
3962.18 2099
3962.77 2019
3963.37 2087
3963.96 2133
3964.55 2149
3965.15 2149
3965.74 2112
3966.34 2170
3966.93 2175
3967.53 2217
3968.12 2085
3968.72 2044
3969.31 2089
3969.91 2076
3970.50 2063
3971.10 2075
3971.69 2068
3972.28 2021
3972.88 2067
3973.47 2130
3974.07 2227
3974.66 2155
3975.26 2252
3975.85 2285
3976.45 2307
3977.05 2226
3977.64 2189
3978.24 2197
3978.83 2032
3979.43 1994
3980.02 2057
3980.62 2064
3981.21 2092
3981.81 2165
3982.40 2186
3983.00 2191
3983.60 2147
3984.19 2136
3984.79 2300
3985.38 2249
3985.98 2229
3986.58 2262
3987.17 2158
3987.77 2139
3988.36 2162
3988.96 2113
3989.56 2123
3990.15 2063
3990.75 2130
3991.34 2228
3991.94 2143
3992.54 2138
3993.13 2200
3993.73 2235
3994.33 2204
3994.92 2259
3995.52 2152
3996.12 2184
3996.71 2240
3997.31 2225
3997.91 2151
3998.50 2172
3999.10 2221
3999.70 2223
4000.29 2167
4000.89 2197
4001.49 2175
4002.09 2233
4002.68 2151
4003.28 2113
4003.88 2251
4004.47 2221
4005.07 2205
4005.67 2263
4006.27 2298
4006.86 2326
4007.46 2347
4008.06 2316
4008.66 2237
4009.25 2210
4009.85 2204
4010.45 2179
4011.05 2203
4011.64 2262
4012.24 2230
4012.84 2252
4013.44 2429
4014.04 2374
4014.63 2409
4015.23 2561
4015.83 2645
4016.43 2512
4017.03 2515
4017.63 2422
4018.22 2425
4018.82 2385
4019.42 2368
4020.02 2381
4020.62 2368
4021.22 2300
4021.81 2240
4022.41 2238
4023.01 2217
4023.61 2357
4024.21 2374
4024.81 2366
4025.41 2281
4026.01 2353
4026.60 2359
4027.20 2305
4027.80 2311
4028.40 2317
4029.00 2297
4029.60 2274
4030.20 2321
4030.80 2351
4031.40 2359
4032.00 2396
4032.60 2287
4033.20 2372
4033.80 2336
4034.39 2345
4034.99 2349
4035.59 2376
4036.19 2271
4036.79 2306
4037.39 2289
4037.99 2194
4038.59 2144
4039.19 2147
4039.79 2083
4040.39 2008
4040.99 2003
4041.59 2035
4042.19 2048
4042.79 2065
4043.39 2041
4043.99 2094
4044.59 2067
4045.19 2042
4045.79 2096
4046.39 2130
4046.99 2120
4047.60 2250
4048.20 2212
4048.80 2150
4049.40 2310
4050.00 2320
4050.60 2374
4051.20 2364
4051.80 2366
4052.40 2310
4053.00 2305
4053.60 2192
4054.20 2170
4054.80 2168
4055.41 2129
4056.01 2061
4056.61 2005
4057.21 2017
4057.81 2028
4058.41 2025
4059.01 1996
4059.61 1975
4060.22 1964
4060.82 1960
4061.42 1910
4062.02 1970
4062.62 1845
4063.22 1847
4063.82 1862
4064.43 1813
4065.03 1858
4065.63 1899
4066.23 1884
4066.83 1987
4067.44 1920
4068.04 1940
4068.64 1890
4069.24 1842
4069.84 1869
4070.45 1904
4071.05 1863
4071.65 1820
4072.25 1866
4072.86 1934
4073.46 1923
4074.06 1817
4074.66 1935
4075.27 1958
4075.87 1911
4076.47 1888
4077.07 1877
4077.68 1905
4078.28 1918
4078.88 1958
4079.48 2016
4080.09 1899
4080.69 1902
4081.29 1897
4081.90 1958
4082.50 1936
4083.10 1860
4083.71 1937
4084.31 1936
4084.91 1867
4085.52 1870
4086.12 1911
4086.72 1859
4087.33 1845
4087.93 1929
4088.53 1926
4089.14 1886
4089.74 1942
4090.34 1924
4090.95 1856
4091.55 1906
4092.15 1917
4092.76 1925
4093.36 1898
4093.97 1883
4094.57 1954
4095.17 1932
4095.78 1895
4096.38 1939
4096.99 1969
4097.59 1830
4098.19 1897
4098.80 1974
4099.40 1996
4100.01 1974
4100.61 1890
4101.22 1884
4101.82 1892
4102.43 1912
4103.03 1914
4103.63 1895
4104.24 1886
4104.84 1906
4105.45 1803
4106.05 1795
4106.66 1889
4107.26 1846
4107.87 1864
4108.47 1878
4109.08 1844
4109.68 1820
4110.29 1868
4110.89 1829
4111.50 1802
4112.10 1836
4112.71 1948
4113.31 1862
4113.92 1925
4114.53 2009
4115.13 1994
4115.74 1976
4116.34 2016
4116.95 2078
4117.55 1976
4118.16 2030
4118.76 2101
4119.37 2067
4119.98 2157
4120.58 2069
4121.19 2012
4121.79 2018
4122.40 1992
4123.01 1929
4123.61 1993
4124.22 2098
4124.82 1983
4125.43 1915
4126.04 2021
4126.64 1966
4127.25 1933
4127.86 2039
4128.46 2126
4129.07 2034
4129.68 1947
4130.28 1916
4130.89 2017
4131.50 2053
4132.10 2051
4132.71 1985
4133.32 2047
4133.92 2102
4134.53 2092
4135.14 2151
4135.74 2219
4136.35 2301
4136.96 2275
4137.56 2423
4138.17 2421
4138.78 2403
4139.39 2424
4139.99 2481
4140.60 2437
4141.21 2415
4141.82 2498
4142.42 2408
4143.03 2376
4143.64 2312
4144.25 2270
4144.85 2232
4145.46 2151
4146.07 2156
4146.68 2144
4147.28 2090
4147.89 1948
4148.50 1904
4149.11 1887
4149.72 1943
4150.32 2018
4150.93 2040
4151.54 1923
4152.15 1904
4152.76 1983
4153.37 1898
4153.97 1898
4154.58 1967
4155.19 1883
4155.80 1879
4156.41 1941
4157.02 1933
4157.62 1958
4158.23 1946
4158.84 1993
4159.45 1946
4160.06 1961
4160.67 1971
4161.28 1963
4161.89 1977
4162.49 2129
4163.10 2075
4163.71 2130
4164.32 2033
4164.93 2039
4165.54 2285
4166.15 2172
4166.76 2169
4167.37 2136
4167.98 2129
4168.59 2070
4169.20 2146
4169.81 2158
4170.42 2146
4171.02 2029
4171.63 2095
4172.24 2117
4172.85 2221
4173.46 2257
4174.07 2253
4174.68 2203
4175.29 2277
4175.90 2222
4176.51 2268
4177.12 2183
4177.73 2175
4178.34 2202
4178.95 2197
4179.56 2229
4180.17 2148
4180.78 2200
4181.39 2097
4182.00 2139
4182.61 2093
4183.23 2089
4183.84 2037
4184.45 1956
4185.06 1942
4185.67 2008
4186.28 1999
4186.89 2013
4187.50 2028
4188.11 2014
4188.72 2123
4189.33 2116
4189.94 2247
4190.55 2282
4191.17 2424
4191.78 2582
4192.39 2618
4193.00 2665
4193.61 2659
4194.22 2685
4194.83 2642
4195.44 2701
4196.06 2596
4196.67 2593
4197.28 2489
4197.89 2453
4198.50 2520
4199.11 2325
4199.72 2287
4200.34 2253
4200.95 2228
4201.56 2147
4202.17 2195
4202.78 2137
4203.40 2146
4204.01 2148
4204.62 2106
4205.23 2173
4205.84 2136
4206.46 2092
4207.07 2209
4207.68 2288
4208.29 2188
4208.90 2170
4209.52 2225
4210.13 2204
4210.74 2182
4211.35 2139
4211.97 2232
4212.58 2328
4213.19 2285
4213.80 2231
4214.42 2321
4215.03 2383
4215.64 2398
4216.26 2507
4216.87 2595
4217.48 2792
4218.09 2892
4218.71 3066
4219.32 3160
4219.93 3348
4220.55 3554
4221.16 3701
4221.77 3719
4222.39 3769
4223.00 3870
4223.61 3779
4224.23 3758
4224.84 3622
4225.45 3671
4226.07 3514
4226.68 3400
4227.30 3456
4227.91 3367
4228.52 3312
4229.14 3292
4229.75 3205
4230.36 3180
4230.98 3154
4231.59 3331
4232.21 3490
4232.82 3795
4233.43 3945
4234.05 3998
4234.66 4161
4235.28 4182
4235.89 3902
4236.51 3755
4237.12 3457
4237.73 3227
4238.35 3074
4238.96 2696
4239.58 2650
4240.19 2614
4240.81 2495
4241.42 2540
4242.04 2501
4242.65 2521
4243.27 2434
4243.88 2461
4244.50 2519
4245.11 2553
4245.73 2697
4246.34 2765
4246.96 2672
4247.57 2693
4248.19 2657
4248.80 2588
4249.42 2554
4250.03 2614
4250.65 2571
4251.26 2483
4251.88 2479
4252.49 2415
4253.11 2445
4253.72 2409
4254.34 2430
4254.96 2416
4255.57 2340
4256.19 2497
4256.80 2462
4257.42 2282
4258.03 2316
4258.65 2399
4259.27 2364
4259.88 2292
4260.50 2337
4261.12 2366
4261.73 2271
4262.35 2174
4262.96 2231
4263.58 2241
4264.20 2243
4264.81 2323
4265.43 2334
4266.05 2337
4266.66 2281
4267.28 2368
4267.90 2400
4268.51 2344
4269.13 2241
4269.75 2313
4270.36 2324
4270.98 2188
4271.60 2229
4272.21 2330
4272.83 2287
4273.45 2364
4274.06 2500
4274.68 2496
4275.30 2485
4275.92 2488
4276.53 2530
4277.15 2457
4277.77 2381
4278.38 2392
4279.00 2305
4279.62 2170
4280.24 2150
4280.85 2067
4281.47 2021
4282.09 1975
4282.71 2000
4283.32 2005
4283.94 1966
4284.56 2031
4285.18 1948
4285.80 2003
4286.41 2091
4287.03 2162
4287.65 2089
4288.27 2041
4288.89 2077
4289.50 2070
4290.12 2089
4290.74 2009
4291.36 2048
4291.98 2057
4292.60 1986
4293.21 1992
4293.83 1977
4294.45 1972
4295.07 2087
4295.69 2084
4296.31 2058
4296.93 2056
4297.54 2049
4298.16 2105
4298.78 2109
4299.40 2083
4300.02 2065
4300.64 2088
4301.26 2121
4301.88 2083
4302.50 2030
4303.12 2023
4303.73 2001
4304.35 2115
4304.97 2100
4305.59 2082
4306.21 2100
4306.83 2098
4307.45 2055
4308.07 2133
4308.69 2107
4309.31 2062
4309.93 2012
4310.55 2015
4311.17 2061
4311.79 2012
4312.41 2012
4313.03 2116
4313.65 2129
4314.27 2063
4314.89 2079
4315.51 2133
4316.13 2151
4316.75 2200
4317.37 2155
4317.99 2244
4318.61 2200
4319.23 2234
4319.85 2213
4320.47 2335
4321.09 2431
4321.71 2399
4322.33 2463
4322.95 2415
4323.57 2507
4324.19 2548
4324.81 2573
4325.43 2645
4326.05 2606
4326.68 2628
4327.30 2488
4327.92 2451
4328.54 2347
4329.16 2443
4329.78 2467
4330.40 2309
4331.02 2318
4331.64 2270
4332.26 2361
4332.89 2393
4333.51 2498
4334.13 2737
4334.75 2869
4335.37 2928
4335.99 3079
4336.61 3274
4337.24 3403
4337.86 3324
4338.48 3364
4339.10 3279
4339.72 3182
4340.34 3074
4340.97 3018
4341.59 3044
4342.21 3231
4342.83 3316
4343.45 3636
4344.08 4141
4344.70 4621
4345.32 4900
4345.94 5066
4346.57 5342
4347.19 5105
4347.81 4653
4348.43 4459
4349.05 3934
4349.68 3562
4350.30 3370
4350.92 3038
4351.54 2757
4352.17 2675
4352.79 2615
4353.41 2585
4354.04 2520
4354.66 2494
4355.28 2422
4355.90 2545
4356.53 2450
4357.15 2519
4357.77 2525
4358.40 2570
4359.02 2542
4359.64 2522
4360.27 2488
4360.89 2534
4361.51 2601
4362.14 2496
4362.76 2429
4363.38 2414
4364.01 2550
4364.63 2436
4365.25 2355
4365.88 2332
4366.50 2412
4367.12 2342
4367.75 2310
4368.37 2248
4369.00 2170
4369.62 2150
4370.24 2131
4370.87 2100
4371.49 2067
4372.12 2161
4372.74 2048
4373.36 2066
4373.99 2149
4374.61 2194
4375.24 2129
4375.86 2189
4376.49 2148
4377.11 2348
4377.73 2324
4378.36 2365
4378.98 2400
4379.61 2308
4380.23 2367
4380.86 2353
4381.48 2287
4382.11 2263
4382.73 2168
4383.36 2185
4383.98 2215
4384.61 2148
4385.23 2154
4385.86 2118
4386.48 2047
4387.11 2026
4387.73 2016
4388.36 2053
4388.98 2103
4389.61 2028
4390.23 1944
4390.86 2014
4391.48 2017
4392.11 1945
4392.74 1964
4393.36 2107
4393.99 2103
4394.61 2078
4395.24 2144
4395.86 2130
4396.49 2133
4397.12 2141
4397.74 2166
4398.37 2157
4398.99 2083
4399.62 2125
4400.25 2121
4400.87 2045
4401.50 2100
4402.12 2073
4402.75 2098
4403.38 2143
4404.00 2116
4404.63 2083
4405.26 2085
4405.88 2080
4406.51 2177
4407.14 2104
4407.76 2161
4408.39 2145
4409.02 2205
4409.64 2125
4410.27 2182
4410.90 2137
4411.52 2137
4412.15 2162
4412.78 2056
4413.40 2075
4414.03 2057
4414.66 2096
4415.29 2002
4415.91 2005
4416.54 2052
4417.17 1995
4417.79 2078
4418.42 2039
4419.05 2008
4419.68 1944
4420.30 1934
4420.93 1921
4421.56 1819
4422.19 1879
4422.81 1838
4423.44 1846
4424.07 1827
4424.70 1780
4425.33 1811
4425.95 1784
4426.58 1724
4427.21 1787
4427.84 1848
4428.47 1803
4429.09 1828
4429.72 1912
4430.35 1902
4430.98 1849
4431.61 1819
4432.23 1888
4432.86 1850
4433.49 1849
4434.12 1921
4434.75 1931
4435.38 1905
4436.01 1929
4436.63 1907
4437.26 1936
4437.89 1919
4438.52 1932
4439.15 1864
4439.78 1854
4440.41 1697
4441.04 1775
4441.67 1804
4442.29 1835
4442.92 1909
4443.55 1885
4444.18 1931
4444.81 1910
4445.44 2000
4446.07 1981
4446.70 2004
4447.33 2129
4447.96 2036
4448.59 2058
4449.22 2007
4449.85 2034
4450.48 2041
4451.11 1934
4451.74 1945
4452.37 1835
4453.00 1892
4453.63 1889
4454.26 1973
4454.89 1959
4455.52 1892
4456.15 1880
4456.78 1903
4457.41 1913
4458.04 1816
4458.67 1834
4459.30 1837
4459.93 1766
4460.56 1681
4461.19 1733
4461.82 1698
4462.45 1756
4463.08 1715
4463.71 1724
4464.34 1684
4464.97 1721
4465.60 1745
4466.23 1710
4466.86 1647
4467.49 1759
4468.12 1828
4468.76 1767
4469.39 1659
4470.02 1737
4470.65 1676
4471.28 1692
4471.91 1710
4472.54 1821
4473.17 1704
4473.80 1639
4474.44 1726
4475.07 1677
4475.70 1701
4476.33 1681
4476.96 1762
4477.59 1767
4478.22 1782
4478.86 1753
4479.49 1791
4480.12 1812
4480.75 1838
4481.38 1810
4482.02 1829
4482.65 1839
4483.28 1904
4483.91 1948
4484.54 1923
4485.18 1924
4485.81 1904
4486.44 1912
4487.07 1922
4487.70 1864
4488.34 1951
4488.97 1831
4489.60 1966
4490.23 1886
4490.87 1943
4491.50 1858
4492.13 1876
4492.76 1877
4493.40 1928
4494.03 1857
4494.66 1937
4495.30 1920
4495.93 1936
4496.56 1946
4497.19 1924
4497.83 1853
4498.46 1947
4499.09 1992
4499.73 2098
4500.36 2124
4500.99 2205
4501.63 2246
4502.26 2180
4502.89 2141
4503.53 2181
4504.16 2159
4504.79 2017
4505.43 2037
4506.06 1924
4506.69 1867
4507.33 1961
4507.96 1982
4508.59 1939
4509.23 1894
4509.86 1917
4510.50 1916
4511.13 1895
4511.76 1946
4512.40 2052
4513.03 2085
4513.67 2081
4514.30 1942
4514.93 1947
4515.57 1898
4516.20 2002
4516.84 1964
4517.47 1874
4518.11 1850
4518.74 1853
4519.37 1921
4520.01 1937
4520.64 1958
4521.28 1966
4521.91 2080
4522.55 2084
4523.18 2064
4523.82 2148
4524.45 2206
4525.09 2166
4525.72 2204
4526.36 2413
4526.99 2603
4527.63 2819
4528.26 3238
4528.90 3495
4529.53 3884
4530.17 4277
4530.80 4504
4531.44 4616
4532.07 4449
4532.71 4323
4533.34 4042
4533.98 3658
4534.62 3406
4535.25 3060
4535.89 2889
4536.52 2704
4537.16 2564
4537.79 2331
4538.43 2271
4539.07 2137
4539.70 2124
4540.34 2030
4540.97 1977
4541.61 1999
4542.25 1933
4542.88 1956
4543.52 1938
4544.15 1914
4544.79 1909
4545.43 1904
4546.06 1902
4546.70 1857
4547.34 1878
4547.97 1943
4548.61 1887
4549.25 1903
4549.88 1934
4550.52 1876
4551.16 1875
4551.79 1848
4552.43 2014
4553.07 1905
4553.70 1897
4554.34 1936
4554.98 1898
4555.61 1927
4556.25 1871
4556.89 1907
4557.53 1924
4558.16 1961
4558.80 1955
4559.44 1971
4560.07 2040
4560.71 1960
4561.35 1925
4561.99 1992
4562.62 2025
4563.26 1923
4563.90 1942
4564.54 1988
4565.18 2084
4565.81 2060
4566.45 2059
4567.09 2147
4567.73 2219
4568.36 2071
4569.00 2085
4569.64 2147
4570.28 2146
4570.92 2190
4571.55 2099
4572.19 2010
4572.83 1981
4573.47 1951
4574.11 1898
4574.75 1850
4575.38 1842
4576.02 1920
4576.66 1960
4577.30 1926
4577.94 1986
4578.58 2020
4579.22 1904
4579.85 1939
4580.49 1981
4581.13 1999
4581.77 1943
4582.41 1939
4583.05 1939
4583.69 1977
4584.33 1939
4584.97 1867
4585.61 1892
4586.24 1958
4586.88 1917
4587.52 2000
4588.16 1971
4588.80 2134
4589.44 2156
4590.08 2288
4590.72 2384
4591.36 2378
4592.00 2262
4592.64 2230
4593.28 2145
4593.92 2131
4594.56 2024
4595.20 1965
4595.84 1948
4596.48 1959
4597.12 1869
4597.76 1933
4598.40 1873
4599.04 1817
4599.68 1958
4600.32 1978
4600.96 2062
4601.60 2094
4602.24 2037
4602.88 2094
4603.52 2175
4604.16 2185
4604.80 2227
4605.44 2167
4606.08 2205
4606.72 2182
4607.36 2192
4608.00 2148
4608.64 2134
4609.28 2202
4609.93 2182
4610.57 2089
4611.21 2051
4611.85 2022
4612.49 2026
4613.13 1930
4613.77 1993
4614.41 1970
4615.05 1917
4615.69 1891
4616.34 1789
4616.98 1891
4617.62 1880
4618.26 1839
4618.90 1850
4619.54 1770
4620.18 1761
4620.83 1816
4621.47 1828
4622.11 1855
4622.75 1814
4623.39 1787
4624.03 1816
4624.68 1847
4625.32 1822
4625.96 1727
4626.60 1736
4627.24 1809
4627.89 1771
4628.53 1766
4629.17 1866
4629.81 1933
4630.45 1857
4631.10 1871
4631.74 1961
4632.38 1940
4633.02 1948
4633.67 1985
4634.31 2083
4634.95 2101
4635.59 2101
4636.24 2079
4636.88 2126
4637.52 2194
4638.17 2232
4638.81 2123
4639.45 2072
4640.09 2148
4640.74 2095
4641.38 1987
4642.02 2060
4642.67 2006
4643.31 1985
4643.95 1983
4644.60 1862
4645.24 1931
4645.88 1971
4646.53 1966
4647.17 2033
4647.81 1997
4648.46 2048
4649.10 2012
4649.74 2146
4650.39 2224
4651.03 2239
4651.67 2368
4652.32 2335
4652.96 2323
4653.61 2246
4654.25 2223
4654.89 2237
4655.54 2153
4656.18 1995
4656.83 2019
4657.47 1973
4658.11 1921
4658.76 1905
4659.40 1985
4660.05 1976
4660.69 2149
4661.33 2018
4661.98 2015
4662.62 1916
4663.27 1895
4663.91 1877
4664.56 1821
4665.20 1812
4665.85 1775
4666.49 1750
4667.14 1743
4667.78 1725
4668.43 1768
4669.07 1757
4669.72 1776
4670.36 1810
4671.01 1871
4671.65 1823
4672.30 1804
4672.94 1879
4673.59 1887
4674.23 1882
4674.88 1964
4675.52 1946
4676.17 1911
4676.81 1922
4677.46 1901
4678.10 1907
4678.75 1950
4679.40 2004
4680.04 1945
4680.69 1917
4681.33 1941
4681.98 1938
4682.62 1969
4683.27 1897
4683.92 1945
4684.56 1914
4685.21 1898
4685.85 1917
4686.50 1882
4687.15 1882
4687.79 1847
4688.44 1823
4689.09 1823
4689.73 1796
4690.38 1772
4691.02 1810
4691.67 1865
4692.32 1879
4692.96 1870
4693.61 1870
4694.26 1865
4694.90 1948
4695.55 1946
4696.20 2012
4696.84 2028
4697.49 2039
4698.14 2089
4698.78 2119
4699.43 2174
4700.08 2129
4700.73 2061
4701.37 1973
4702.02 1956
4702.67 1940
4703.31 1895
4703.96 1911
4704.61 1897
4705.26 1806
4705.90 1814
4706.55 1926
4707.20 1913
4707.85 1948
4708.49 1989
4709.14 2002
4709.79 1972
4710.44 1914
4711.09 1842
4711.73 1853
4712.38 1958
4713.03 1817
4713.68 1858
4714.33 1939
4714.97 1889
4715.62 1888
4716.27 1919
4716.92 1823
4717.57 1950
4718.21 1899
4718.86 1983
4719.51 1994
4720.16 2046
4720.81 2065
4721.46 2186
4722.11 2145
4722.75 2110
4723.40 2096
4724.05 2070
4724.70 2054
4725.35 2114
4726.00 2011
4726.65 1957
4727.30 2035
4727.94 1960
4728.59 1990
4729.24 1980
4729.89 1894
4730.54 1914
4731.19 1835
4731.84 1873
4732.49 1836
4733.14 1825
4733.79 1739
4734.44 1790
4735.09 1799
4735.74 1792
4736.38 1862
4737.03 1882
4737.68 1934
4738.33 1974
4738.98 1920
4739.63 1912
4740.28 1893
4740.93 1896
4741.58 1907
4742.23 1957
4742.88 1960
4743.53 1944
4744.18 1862
4744.83 1865
4745.48 1910
4746.13 1897
4746.78 1987
4747.43 2062
4748.08 2089
4748.73 2066
4749.39 2240
4750.04 2400
4750.69 2322
4751.34 2463
4751.99 2396
4752.64 2341
4753.29 2279
4753.94 2228
4754.59 2189
4755.24 2104
4755.89 2017
4756.54 2013
4757.19 1955
4757.84 1978
4758.50 1958
4759.15 1893
4759.80 1907
4760.45 1961
4761.10 2025
4761.75 2007
4762.40 2045
4763.05 2011
4763.71 2123
4764.36 2168
4765.01 2281
4765.66 2271
4766.31 2322
4766.96 2341
4767.62 2295
4768.27 2274
4768.92 2108
4769.57 2145
4770.22 2034
4770.87 1982
4771.53 1937
4772.18 1880
4772.83 1841
4773.48 1861
4774.13 1949
4774.79 1989
4775.44 1902
4776.09 1887
4776.74 1972
4777.40 2077
4778.05 2008
4778.70 2072
4779.35 2123
4780.01 2197
4780.66 2129
4781.31 2071
4781.96 2005
4782.62 1973
4783.27 1987
4783.92 1997
4784.57 1892
4785.23 1898
4785.88 1886
4786.53 1971
4787.19 2002
4787.84 2002
4788.49 2043
4789.15 1996
4789.80 1941
4790.45 1948
4791.11 2021
4791.76 1966
4792.41 1990
4793.07 1976
4793.72 1913
4794.37 1883
4795.03 1936
4795.68 1876
4796.33 1874
4796.99 1821
4797.64 1820
4798.29 1888
4798.95 1951
4799.60 1894
4800.26 1928
4800.91 1932
4801.56 1851
4802.22 1836
4802.87 1888
4803.53 1881
4804.18 1939
4804.83 1813
4805.49 1787
4806.14 1866
4806.80 1970
4807.45 1919
4808.11 1944
4808.76 1850
4809.42 1836
4810.07 1863
4810.72 1885
4811.38 1874
4812.03 1892
4812.69 1908
4813.34 1972
4814.00 1955
4814.65 1965
4815.31 2002
4815.96 2005
4816.62 2105
4817.27 2118
4817.93 2143
4818.58 2079
4819.24 2176
4819.89 2223
4820.55 2182
4821.20 2264
4821.86 2378
4822.52 2384
4823.17 2456
4823.83 2468
4824.48 2542
4825.14 2605
4825.79 2633
4826.45 2478
4827.10 2514
4827.76 2495
4828.42 2454
4829.07 2396
4829.73 2476
4830.38 2408
4831.04 2365
4831.70 2531
4832.35 2588
4833.01 2656
4833.66 2776
4834.32 2917
4834.98 3071
4835.63 3194
4836.29 3414
4836.95 3376
4837.60 3438
4838.26 3448
4838.92 3340
4839.57 3134
4840.23 3002
4840.89 2980
4841.54 2817
4842.20 2725
4842.86 2612
4843.51 2556
4844.17 2731
4844.83 2614
4845.48 2467
4846.14 2523
4846.80 2452
4847.45 2544
4848.11 2650
4848.77 2682
4849.43 2733
4850.08 2736
4850.74 2666
4851.40 2643
4852.06 2576
4852.71 2556
4853.37 2643
4854.03 2667
4854.69 2719
4855.34 2715
4856.00 2768
4856.66 2905
4857.32 2941
4857.97 2939
4858.63 3019
4859.29 2864
4859.95 2882
4860.61 2883
4861.26 2812
4861.92 2847
4862.58 2853
4863.24 2929
4863.90 2877
4864.55 2899
4865.21 2965
4865.87 2941
4866.53 2932
4867.19 2829
4867.85 2788
4868.51 2661
4869.16 2503
4869.82 2558
4870.48 2618
4871.14 2606
4871.80 2566
4872.46 2561
4873.12 2591
4873.78 2632
4874.43 2555
4875.09 2557
4875.75 2535
4876.41 2530
4877.07 2578
4877.73 2570
4878.39 2635
4879.05 2650
4879.71 2568
4880.37 2449
4881.03 2361
4881.69 2292
4882.34 2247
4883.00 2251
4883.66 2225
4884.32 2253
4884.98 2234
4885.64 2276
4886.30 2428
4886.96 2440
4887.62 2439
4888.28 2511
4888.94 2570
4889.60 2621
4890.26 2676
4890.92 2697
4891.58 2656
4892.24 2634
4892.90 2541
4893.56 2519
4894.22 2403
4894.88 2377
4895.54 2347
4896.20 2373
4896.86 2339
4897.52 2293
4898.19 2497
4898.85 2515
4899.51 2541
4900.17 2472
4900.83 2517
4901.49 2437
4902.15 2374
4902.81 2415
4903.47 2348
4904.13 2178
4904.79 2196
4905.45 2149
4906.12 2198
4906.78 2151
4907.44 2074
4908.10 2011
4908.76 2060
4909.42 2008
4910.08 2061
4910.74 2064
4911.41 2045
4912.07 2020
4912.73 1976
4913.39 1986
4914.05 2040
4914.71 1915
4915.38 1908
4916.04 1940
4916.70 1897
4917.36 1964
4918.02 1899
4918.68 1875
4919.35 1865
4920.01 1835
4920.67 1898
4921.33 1872
4921.99 1848
4922.66 1759
4923.32 1801
4923.98 1844
4924.64 1704
4925.31 1778
4925.97 1773
4926.63 1846
4927.29 1920
4927.96 1853
4928.62 1870
4929.28 1971
4929.94 1966
4930.61 1978
4931.27 1949
4931.93 1960
4932.59 1955
4933.26 1916
4933.92 1861
4934.58 1911
4935.25 1931
4935.91 1924
4936.57 1928
4937.24 1939
4937.90 1932
4938.56 1868
4939.23 1828
4939.89 1884
4940.55 1918
4941.22 1895
4941.88 1874
4942.54 1855
4943.21 1852
4943.87 1870
4944.53 1842
4945.20 1883
4945.86 1799
4946.52 1812
4947.19 1775
4947.85 1781
4948.52 1755
4949.18 1749
4949.84 1747
4950.51 1737
4951.17 1738
4951.84 1757
4952.50 1831
4953.17 1791
4953.83 1784
4954.49 1738
4955.16 1691
4955.82 1766
4956.49 1748
4957.15 1703
4957.82 1761
4958.48 1684
4959.15 1730
4959.81 1853
4960.47 1775
4961.14 1855
4961.80 1949
4962.47 1918
4963.13 1960
4963.80 1940
4964.46 1889
4965.13 1895
4965.79 1870
4966.46 1866
4967.12 1863
4967.79 1816
4968.45 1827
4969.12 1851
4969.79 1851
4970.45 1945
4971.12 1860
4971.78 1837
4972.45 1837
4973.11 1871
4973.78 1855
4974.44 1843
4975.11 1847
4975.78 1844
4976.44 1861
4977.11 1899
4977.77 1897
4978.44 1978
4979.11 1814
4979.77 1800
4980.44 1718
4981.10 1822
4981.77 1909
4982.44 1901
4983.10 1894
4983.77 1966
4984.43 2067
4985.10 2091
4985.77 1956
4986.43 1942
4987.10 1985
4987.77 1949
4988.43 1826
4989.10 1875
4989.77 1836
4990.43 1749
4991.10 1758
4991.77 1828
4992.43 1809
4993.10 1777
4993.77 1791
4994.43 1764
4995.10 1756
4995.77 1789
4996.44 1787
4997.10 1770
4997.77 1783
4998.44 1795
4999.10 1767
4999.77 1807
5000.44 1792
5001.11 1866
5001.77 1921
5002.44 1834
5003.11 1841
5003.78 1787
5004.44 1822
5005.11 1849
5005.78 1844
5006.45 1935
5007.12 1931
5007.78 1877
5008.45 1955
5009.12 2023
5009.79 1957
5010.46 1831
5011.12 1915
5011.79 1968
5012.46 1965
5013.13 1940
5013.80 1994
5014.47 1983
5015.13 2030
5015.80 2086
5016.47 2159
5017.14 2330
5017.81 2385
5018.48 2539
5019.14 2758
5019.81 3090
5020.48 3401
5021.15 3681
5021.82 3942
5022.49 4126
5023.16 4060
5023.83 3809
5024.50 3712
5025.16 3407
5025.83 3159
5026.50 2936
5027.17 2645
5027.84 2444
5028.51 2291
5029.18 2192
5029.85 2095
5030.52 1979
5031.19 1926
5031.86 1843
5032.53 1794
5033.20 1788
5033.87 1810
5034.54 1834
5035.21 1891
5035.88 1809
5036.54 1818
5037.21 1794
5037.88 1780
5038.55 1786
5039.22 1767
5039.89 1753
5040.56 1659
5041.23 1754
5041.90 1766
5042.58 1781
5043.25 1846
5043.92 1792
5044.59 1785
5045.26 1855
5045.93 1876
5046.60 1802
5047.27 1868
5047.94 1950
5048.61 1906
5049.28 1851
5049.95 1844
5050.62 1802
5051.29 1795
5051.96 1762
5052.63 1730
5053.30 1835
5053.98 1758
5054.65 1734
5055.32 1810
5055.99 1802
5056.66 1863
5057.33 1846
5058.00 1873
5058.67 1804
5059.34 1912
5060.02 1893
5060.69 1852
5061.36 1894
5062.03 1845
5062.70 1929
5063.37 1880
5064.04 1861
5064.72 1850
5065.39 1875
5066.06 1805
5066.73 1717
5067.40 1672
5068.08 1747
5068.75 1729
5069.42 1708
5070.09 1694
5070.76 1710
5071.44 1693
5072.11 1704
5072.78 1722
5073.45 1694
5074.12 1756
5074.80 1782
5075.47 1861
5076.14 1925
5076.81 1950
5077.49 1838
5078.16 1939
5078.83 1925
5079.50 2007
5080.18 1982
5080.85 1927
5081.52 1846
5082.20 1818
5082.87 1797
5083.54 1760
5084.21 1791
5084.89 1776
5085.56 1794
5086.23 1854
5086.91 1924
5087.58 1902
5088.25 1939
5088.93 1940
5089.60 1973
5090.27 2075
5090.95 2084
5091.62 2123
5092.29 2122
5092.97 2069
5093.64 1902
5094.31 1900
5094.99 1917
5095.66 1851
5096.34 1833
5097.01 1863
5097.68 1789
5098.36 1825
5099.03 1831
5099.70 1831
5100.38 1759
5101.05 1820
5101.73 1801
5102.40 1883
5103.08 1924
5103.75 1865
5104.42 1946
5105.10 1943
5105.77 1952
5106.45 1918
5107.12 1828
5107.80 1804
5108.47 1739
5109.15 1737
5109.82 1704
5110.49 1743
5111.17 1789
5111.84 1807
5112.52 1702
5113.19 1639
5113.87 1692
5114.54 1735
5115.22 1798
5115.89 1822
5116.57 1867
5117.24 1932
5117.92 1964
5118.59 1960
5119.27 1943
5119.94 1984
5120.62 1840
5121.30 1863
5121.97 1834
5122.65 1820
5123.32 1744
5124.00 1701
5124.67 1763
5125.35 1739
5126.02 1764
5126.70 1774
5127.38 1786
5128.05 1749
5128.73 1711
5129.40 1720
5130.08 1806
5130.76 1850
5131.43 1858
5132.11 1784
5132.78 1874
5133.46 1885
5134.14 1851
5134.81 1832
5135.49 1853
5136.17 1854
5136.84 1820
5137.52 1868
5138.20 1769
5138.87 1837
5139.55 1780
5140.22 1834
5140.90 1771
5141.58 1749
5142.26 1715
5142.93 1730
5143.61 1680
5144.29 1683
5144.96 1611
5145.64 1604
5146.32 1727
5146.99 1670
5147.67 1658
5148.35 1665
5149.03 1640
5149.70 1636
5150.38 1694
5151.06 1629
5151.73 1599
5152.41 1551
5153.09 1559
5153.77 1588
5154.44 1591
5155.12 1626
5155.80 1609
5156.48 1633
5157.16 1661
5157.83 1617
5158.51 1596
5159.19 1596
5159.87 1586
5160.55 1595
5161.22 1628
5161.90 1578
5162.58 1569
5163.26 1616
5163.94 1656
5164.61 1624
5165.29 1726
5165.97 1708
5166.65 1711
5167.33 1695
5168.01 1713
5168.68 1637
5169.36 1656
5170.04 1667
5170.72 1656
5171.40 1656
5172.08 1639
5172.76 1660
5173.44 1688
5174.11 1685
5174.79 1710
5175.47 1673
5176.15 1820
5176.83 1766
5177.51 1752
5178.19 1817
5178.87 1829
5179.55 1832
5180.23 1785
5180.91 1782
5181.58 1796
5182.26 1805
5182.94 1703
5183.62 1646
5184.30 1648
5184.98 1586
5185.66 1570
5186.34 1568
5187.02 1536
5187.70 1529
5188.38 1582
5189.06 1593
5189.74 1549
5190.42 1519
5191.10 1589
5191.78 1550
5192.46 1557
5193.14 1538
5193.82 1657
5194.50 1605
5195.18 1641
5195.86 1540
5196.54 1582
5197.22 1596
5197.90 1587
5198.58 1567
5199.26 1612
5199.94 1654
5200.63 1583
5201.31 1566
5201.99 1607
5202.67 1688
5203.35 1696
5204.03 1726
5204.71 1704
5205.39 1705
5206.07 1724
5206.75 1746
5207.43 1701
5208.11 1753
5208.80 1704
5209.48 1777
5210.16 1838
5210.84 1769
5211.52 1802
5212.20 1818
5212.88 1760
5213.57 1711
5214.25 1655
5214.93 1741
5215.61 1753
5216.29 1676
5216.97 1756
5217.66 1710
5218.34 1693
5219.02 1770
5219.70 1783
5220.38 1730
5221.06 1676
5221.75 1693
5222.43 1686
5223.11 1741
5223.79 1716
5224.47 1652
5225.16 1581
5225.84 1609
5226.52 1619
5227.20 1608
5227.89 1591
5228.57 1569
5229.25 1601
5229.93 1656
5230.62 1644
5231.30 1607
5231.98 1584
5232.66 1655
5233.35 1655
5234.03 1666
5234.71 1625
5235.40 1559
5236.08 1696
5236.76 1753
5237.44 1735
5238.13 1727
5238.81 1739
5239.49 1747
5240.18 1697
5240.86 1633
5241.54 1636
5242.23 1675
5242.91 1685
5243.59 1628
5244.28 1558
5244.96 1569
5245.64 1641
5246.33 1604
5247.01 1544
5247.70 1654
5248.38 1664
5249.06 1628
5249.75 1625
5250.43 1635
5251.11 1670
5251.80 1675
5252.48 1651
5253.17 1618
5253.85 1590
5254.53 1556
5255.22 1580
5255.90 1589
5256.59 1673
5257.27 1621
5257.96 1653
5258.64 1638
5259.32 1722
5260.01 1738
5260.69 1714
5261.38 1649
5262.06 1743
5262.75 1739
5263.43 1754
5264.12 1760
5264.80 1819
5265.49 1739
5266.17 1633
5266.86 1705
5267.54 1710
5268.23 1711
5268.91 1663
5269.60 1707
5270.28 1674
5270.97 1693
5271.65 1679
5272.34 1673
5273.02 1707
5273.71 1675
5274.39 1679
5275.08 1612
5275.76 1666
5276.45 1778
5277.14 1803
5277.82 1822
5278.51 1871
5279.19 1915
5279.88 2021
5280.56 2036
5281.25 2143
5281.94 2144
5282.62 2054
5283.31 2027
5283.99 1887
5284.68 1780
5285.37 1839
5286.05 1801
5286.74 1771
5287.43 1735
5288.11 1706
5288.80 1716
5289.48 1687
5290.17 1747
5290.86 1745
5291.54 1757
5292.23 1731
5292.92 1760
5293.60 1782
5294.29 1778
5294.98 1821
5295.66 1722
5296.35 1817
5297.04 1770
5297.72 1772
5298.41 1745
5299.10 1776
5299.79 1715
5300.47 1771
5301.16 1810
5301.85 1854
5302.53 1816
5303.22 1740
5303.91 1811
5304.60 1805
5305.28 1809
5305.97 1766
5306.66 1778
5307.35 1760
5308.03 1800
5308.72 1838
5309.41 1787
5310.10 1741
5310.78 1883
5311.47 1888
5312.16 1822
5312.85 1820
5313.54 1798
5314.22 1831
5314.91 1763
5315.60 1779
5316.29 1754
5316.98 1760
5317.66 1820
5318.35 1877
5319.04 1920
5319.73 1934
5320.42 1884
5321.11 1901
5321.80 1967
5322.48 1902
5323.17 1888
5323.86 1885
5324.55 1871
5325.24 1819
5325.93 1819
5326.62 1841
5327.30 1827
5327.99 1729
5328.68 1729
5329.37 1765
5330.06 1816
5330.75 1795
5331.44 1864
5332.13 1847
5332.82 1866
5333.51 1923
5334.20 1876
5334.88 1850
5335.57 1949
5336.26 1858
5336.95 1881
5337.64 1939
5338.33 1951
5339.02 2062
5339.71 2127
5340.40 2083
5341.09 2162
5341.78 2175
5342.47 2202
5343.16 2161
5343.85 2136
5344.54 2136
5345.23 2178
5345.92 2180
5346.61 2279
5347.30 2447
5347.99 2608
5348.68 2875
5349.37 3108
5350.06 3192
5350.75 3291
5351.44 3337
5352.13 3264
5352.82 2994
5353.51 2877
5354.20 2596
5354.90 2344
5355.59 2201
5356.28 2077
5356.97 1943
5357.66 1906
5358.35 1816
5359.04 1737
5359.73 1822
5360.42 1784
5361.11 1754
5361.80 1754
5362.49 1771
5363.19 1831
5363.88 1744
5364.57 1682
5365.26 1691
5365.95 1756
5366.64 1748
5367.33 1741
5368.03 1677
5368.72 1669
5369.41 1684
5370.10 1751
5370.79 1688
5371.48 1648
5372.18 1695
5372.87 1782
5373.56 1726
5374.25 1647
5374.94 1711
5375.63 1683
5376.33 1724
5377.02 1716
5377.71 1801
5378.40 1773
5379.10 1762
5379.79 1770
5380.48 1766
5381.17 1672
5381.86 1687
5382.56 1677
5383.25 1676
5383.94 1669
5384.63 1753
5385.33 1786
5386.02 1709
5386.71 1778
5387.40 1795
5388.10 1827
5388.79 1934
5389.48 1929
5390.18 1954
5390.87 1942
5391.56 1843
5392.26 1874
5392.95 1844
5393.64 1835
5394.33 1833
5395.03 1733
5395.72 1707
5396.41 1669
5397.11 1626
5397.80 1573
5398.49 1636
5399.19 1659
5399.88 1604
5400.58 1635
5401.27 1666
5401.96 1701
5402.66 1630
5403.35 1637
5404.04 1700
5404.74 1665
5405.43 1655
5406.13 1786
5406.82 1675
5407.51 1646
5408.21 1730
5408.90 1687
5409.60 1672
5410.29 1595
5410.98 1703
5411.68 1635
5412.37 1580
5413.07 1626
5413.76 1600
5414.46 1649
5415.15 1642
5415.84 1653
5416.54 1653
5417.23 1707
5417.93 1735
5418.62 1711
5419.32 1723
5420.01 1734
5420.71 1776
5421.40 1785
5422.10 1791
5422.79 1743
5423.49 1800
5424.18 1755
5424.88 1666
5425.57 1743
5426.27 1671
5426.96 1640
5427.66 1636
5428.35 1621
5429.05 1743
5429.74 1792
5430.44 1736
5431.14 1697
5431.83 1626
5432.53 1736
5433.22 1736
5433.92 1655
5434.61 1696
5435.31 1805
5436.01 1849
5436.70 1815
5437.40 1868
5438.09 1832
5438.79 1884
5439.49 1871
5440.18 1842
5440.88 1802
5441.57 1790
5442.27 1763
5442.97 1846
5443.66 1855
5444.36 1908
5445.06 2008
5445.75 2115
5446.45 2191
5447.15 2204
5447.84 2194
5448.54 2189
5449.24 2189
5449.93 2079
5450.63 2096
5451.33 2041
5452.02 2013
5452.72 2026
5453.42 1863
5454.11 1879
5454.81 1914
5455.51 1841
5456.20 1868
5456.90 1802
5457.60 1856
5458.30 1885
5458.99 1903
5459.69 1934
5460.39 1935
5461.09 1936
5461.78 1936
5462.48 1947
5463.18 1959
5463.88 2055
5464.57 1948
5465.27 1893
5465.97 1968
5466.67 1987
5467.36 1965
5468.06 1932
5468.76 1937
5469.46 1938
5470.16 2017
5470.85 2056
5471.55 2144
5472.25 2181
5472.95 2165
5473.65 2264
5474.35 2233
5475.04 2187
5475.74 2198
5476.44 2225
5477.14 2398
5477.84 2472
5478.54 2584
5479.23 2689
5479.93 2813
5480.63 2922
5481.33 2853
5482.03 2893
5482.73 2724
5483.43 2686
5484.13 2603
5484.83 2451
5485.52 2385
5486.22 2441
5486.92 2405
5487.62 2297
5488.32 2246
5489.02 2253
5489.72 2338
5490.42 2350
5491.12 2446
5491.82 2465
5492.52 2570
5493.22 2658
5493.92 2649
5494.62 2551
5495.31 2546
5496.01 2612
5496.71 2739
5497.41 2795
5498.11 3131
5498.81 3590
5499.51 3832
5500.21 4044
5500.91 4256
5501.61 4344
5502.31 4085
5503.01 3727
5503.71 3214
5504.41 3120
5505.11 2983
5505.81 2734
5506.51 2503
5507.22 2477
5507.92 2433
5508.62 2476
5509.32 2355
5510.02 2297
5510.72 2290
5511.42 2330
5512.12 2276
5512.82 2346
5513.52 2329
5514.22 2308
5514.92 2318
5515.62 2304
5516.32 2282
5517.03 2264
5517.73 2202
5518.43 2245
5519.13 2211
5519.83 2191
5520.53 2189
5521.23 2166
5521.93 2162
5522.63 2019
5523.34 2051
5524.04 1992
5524.74 1938
5525.44 1964
5526.14 1955
5526.84 1949
5527.55 1881
5528.25 1906
5528.95 1834
5529.65 1883
5530.35 1901
5531.05 1870
5531.76 1892
5532.46 1894
5533.16 1933
5533.86 1867
5534.56 1911
5535.27 1942
5535.97 1925
5536.67 1894
5537.37 1778
5538.08 1783
5538.78 1728
5539.48 1691
5540.18 1689
5540.89 1783
5541.59 1704
5542.29 1722
5542.99 1820
5543.70 1800
5544.40 1770
5545.10 1746
5545.80 1761
5546.51 1811
5547.21 1837
5547.91 1856
5548.62 1751
5549.32 1784
5550.02 1752
5550.73 1792
5551.43 1688
5552.13 1731
5552.84 1709
5553.54 1747
5554.24 1718
5554.95 1719
5555.65 1713
5556.35 1725
5557.06 1654
5557.76 1679
5558.46 1687
5559.17 1714
5559.87 1667
5560.57 1624
5561.28 1714
5561.98 1684
5562.69 1707
5563.39 1698
5564.09 1693
5564.80 1700
5565.50 1707
5566.21 1755
5566.91 1705
5567.61 1706
5568.32 1765
5569.02 1702
5569.73 1662
5570.43 1629
5571.14 1623
5571.84 1771
5572.54 1638
5573.25 1692
5573.95 1721
5574.66 1684
5575.36 1725
5576.07 1799
5576.77 1804
5577.48 1758
5578.18 1743
5578.89 1682
5579.59 1631
5580.30 1617
5581.00 1629
5581.71 1639
5582.41 1688
5583.12 1641
5583.82 1705
5584.53 1588
5585.23 1612
5585.94 1702
5586.64 1643
5587.35 1582
5588.06 1633
5588.76 1570
5589.47 1572
5590.17 1535
5590.88 1567
5591.58 1593
5592.29 1604
5592.99 1579
5593.70 1629
5594.41 1544
5595.11 1517
5595.82 1566
5596.52 1575
5597.23 1526
5597.94 1520
5598.64 1522
5599.35 1559
5600.06 1565
5600.76 1598
5601.47 1529
5602.17 1518
5602.88 1559
5603.59 1604
5604.29 1541
5605.00 1489
5605.71 1498
5606.41 1485
5607.12 1475
5607.83 1515
5608.53 1597
5609.24 1626
5609.95 1580
5610.65 1607
5611.36 1565
5612.07 1553
5612.78 1578
5613.48 1529
5614.19 1529
5614.90 1519
5615.60 1560
5616.31 1552
5617.02 1569
5617.73 1525
5618.43 1536
5619.14 1458
5619.85 1500
5620.56 1478
5621.26 1589
5621.97 1584
5622.68 1555
5623.39 1485
5624.09 1572
5624.80 1567
5625.51 1571
5626.22 1611
5626.93 1579
5627.63 1607
5628.34 1523
5629.05 1605
5629.76 1552
5630.47 1633
5631.17 1606
5631.88 1557
5632.59 1619
5633.30 1532
5634.01 1522
5634.72 1582
5635.42 1600
5636.13 1620
5636.84 1632
5637.55 1733
5638.26 1692
5638.97 1679
5639.68 1733
5640.39 1711
5641.09 1739
5641.80 1773
5642.51 1739
5643.22 1675
5643.93 1682
5644.64 1591
5645.35 1628
5646.06 1608
5646.77 1657
5647.48 1605
5648.19 1608
5648.89 1616
5649.60 1673
5650.31 1635
5651.02 1631
5651.73 1600
5652.44 1591
5653.15 1608
5653.86 1558
5654.57 1688
5655.28 1675
5655.99 1745
5656.70 1764
5657.41 1679
5658.12 1650
5658.83 1761
5659.54 1762
5660.25 1727
5660.96 1733
5661.67 1649
5662.38 1626
5663.09 1654
5663.80 1709
5664.51 1586
5665.22 1677
5665.93 1620
5666.64 1631
5667.35 1588
5668.06 1719
5668.77 1783
5669.48 1723
5670.19 1735
5670.91 1774
5671.62 1721
5672.33 1763
5673.04 1754
5673.75 1633
5674.46 1605
5675.17 1627
5675.88 1637
5676.59 1607
5677.30 1633
5678.01 1591
5678.73 1668
5679.44 1753
5680.15 1710
5680.86 1655
5681.57 1653
5682.28 1699
5682.99 1696
5683.71 1779
5684.42 1788
5685.13 1831
5685.84 1787
5686.55 1734
5687.26 1647
5687.98 1659
5688.69 1618
5689.40 1619
5690.11 1634
5690.82 1625
5691.54 1577
5692.25 1615
5692.96 1579
5693.67 1537
5694.38 1490
5695.10 1495
5695.81 1506
5696.52 1493
5697.23 1537
5697.95 1512
5698.66 1445
5699.37 1558
5700.08 1500
5700.80 1509
5701.51 1515
5702.22 1495
5702.93 1503
5703.65 1514
5704.36 1575
5705.07 1514
5705.78 1566
5706.50 1547
5707.21 1580
5707.92 1534
5708.64 1514
5709.35 1503
5710.06 1502
5710.78 1536
5711.49 1585
5712.20 1548
5712.92 1543
5713.63 1522
5714.34 1591
5715.06 1558
5715.77 1536
5716.48 1517
5717.20 1571
5717.91 1575
5718.62 1517
5719.34 1566
5720.05 1628
5720.77 1637
5721.48 1596
5722.19 1658
5722.91 1759
5723.62 1664
5724.33 1742
5725.05 1844
5725.76 1965
5726.48 2019
5727.19 2061
5727.91 2157
5728.62 2137
5729.33 2110
5730.05 2039
5730.76 1950
5731.48 1910
5732.19 1866
5732.91 1882
5733.62 1805
5734.34 1718
5735.05 1723
5735.77 1706
5736.48 1756
5737.20 1715
5737.91 1625
5738.63 1671
5739.34 1664
5740.06 1584
5740.77 1681
5741.49 1660
5742.20 1593
5742.92 1573
5743.63 1603
5744.35 1595
5745.06 1589
5745.78 1604
5746.49 1610
5747.21 1611
5747.92 1602
5748.64 1750
5749.35 1760
5750.07 1819
5750.79 1808
5751.50 1915
5752.22 2057
5752.93 1969
5753.65 2123
5754.36 2149
5755.08 2077
5755.80 1969
5756.51 1974
5757.23 1946
5757.95 1988
5758.66 1802
5759.38 1835
5760.09 1842
5760.81 1830
5761.53 1786
5762.24 1785
5762.96 1802
5763.68 1742
5764.39 1790
5765.11 1787
5765.83 1869
5766.54 1798
5767.26 1755
5767.98 1729
5768.69 1786
5769.41 1721
5770.13 1742
5770.84 1789
5771.56 1724
5772.28 1797
5772.99 1796
5773.71 1806
5774.43 1833
5775.15 1885
5775.86 1864
5776.58 1849
5777.30 1845
5778.01 1932
5778.73 1977
5779.45 1991
5780.17 1978
5780.88 1939
5781.60 1896
5782.32 2017
5783.04 2019
5783.76 2025
5784.47 2026
5785.19 2026
5785.91 2052
5786.63 2013
5787.34 2096
5788.06 2115
5788.78 2163
5789.50 2190
5790.22 2285
5790.94 2427
5791.65 2407
5792.37 2397
5793.09 2389
5793.81 2478
5794.53 2605
5795.25 2657
5795.96 2844
5796.68 3020
5797.40 3492
5798.12 4113
5798.84 4803
5799.56 5567
5800.28 6086
5800.99 6160
5801.71 5643
5802.43 5426
5803.15 4753
5803.87 4138
5804.59 3695
5805.31 3128
5806.03 3052
5806.75 2886
5807.47 2706
5808.18 2601
5808.90 2642
5809.62 2574
5810.34 2577
5811.06 2575
5811.78 2502
5812.50 2530
5813.22 2528
5813.94 2519
5814.66 2647
5815.38 2621
5816.10 2652
5816.82 2564
5817.54 2560
5818.26 2532
5818.98 2482
5819.70 2479
5820.42 2467
5821.14 2389
5821.86 2366
5822.58 2297
5823.30 2249
5824.02 2165
5824.74 2272
5825.46 2226
5826.18 2021
5826.90 2138
5827.62 2040
5828.34 2066
5829.06 2035
5829.78 2081
5830.50 2145
5831.22 2009
5831.95 2000
5832.67 1998
5833.39 2012
5834.11 1997
5834.83 1986
5835.55 1962
5836.27 1948
5836.99 1984
5837.71 1977
5838.43 1995
5839.15 2105
5839.88 1989
5840.60 2114
5841.32 2005
5842.04 1926
5842.76 1882
5843.48 1873
5844.20 1906
5844.93 1862
5845.65 1883
5846.37 1870
5847.09 1902
5847.81 1841
5848.53 1844
5849.26 1949
5849.98 1918
5850.70 1889
5851.42 1910
5852.14 1893
5852.87 1860
5853.59 1888
5854.31 1883
5855.03 1896
5855.75 1795
5856.48 1779
5857.20 1830
5857.92 1859
5858.64 1820
5859.37 1839
5860.09 1772
5860.81 1784
5861.53 1879
5862.26 1934
5862.98 1915
5863.70 1798
5864.42 1839
5865.15 1908
5865.87 1910
5866.59 1847
5867.31 1828
5868.04 1856
5868.76 1916
5869.48 1945
5870.21 1963
5870.93 1882
5871.65 1946
5872.38 1928
5873.10 1980
5873.82 1887
5874.55 1909
5875.27 1903
5875.99 1923
5876.72 1907
5877.44 1909
5878.16 1962
5878.89 2049
5879.61 1995
5880.33 2055
5881.06 2094
5881.78 2179
5882.51 2117
5883.23 2125
5883.95 2139
5884.68 2044
5885.40 2066
5886.13 2146
5886.85 2026
5887.57 1930
5888.30 1925
5889.02 1857
5889.75 1861
5890.47 1858
5891.20 1816
5891.92 1889
5892.64 1878
5893.37 1841
5894.09 1816
5894.82 1756
5895.54 1725
5896.27 1871
5896.99 1835
5897.72 1807
5898.44 1821
5899.17 1868
5899.89 1873
5900.62 1853
5901.34 1802
5902.07 1862
5902.79 1890
5903.52 1889
5904.24 1869
5904.97 1872
5905.69 1842
5906.42 1864
5907.14 1873
5907.87 1900
5908.59 1891
5909.32 1927
5910.04 1864
5910.77 1919
5911.50 1945
5912.22 2021
5912.95 1982
5913.67 2027
5914.40 1960
5915.12 2017
5915.85 2041
5916.58 2055
5917.30 2095
5918.03 2027
5918.75 2009
5919.48 2020
5920.21 2019
5920.93 2048
5921.66 2108
5922.39 2033
5923.11 2051
5923.84 2112
5924.56 2147
5925.29 2224
5926.02 2176
5926.74 2095
5927.47 2145
5928.20 2189
5928.92 2165
5929.65 2311
5930.38 2334
5931.10 2260
5931.83 2215
5932.56 2309
5933.28 2284
5934.01 2401
5934.74 2542
5935.47 2495
5936.19 2497
5936.92 2609
5937.65 2613
5938.37 2608
5939.10 2625
5939.83 2735
5940.56 2644
5941.28 2705
5942.01 2681
5942.74 2720
5943.47 2823
5944.19 2770
5944.92 2746
5945.65 2777
5946.38 2851
5947.11 2808
5947.83 2936
5948.56 3049
5949.29 3143
5950.02 3211
5950.74 3309
5951.47 3466
5952.20 3607
5952.93 3610
5953.66 3575
5954.39 3502
5955.11 3474
5955.84 3411
5956.57 3495
5957.30 3483
5958.03 3425
5958.76 3456
5959.48 3343
5960.21 3299
5960.94 3351
5961.67 3289
5962.40 3321
5963.13 3452
5963.86 3640
5964.59 3967
5965.31 4257
5966.04 4532
5966.77 4692
5967.50 4706
5968.23 4778
5968.96 4713
5969.69 4538
5970.42 4180
5971.15 4086
5971.88 3981
5972.61 3946
5973.34 3926
5974.06 3842
5974.79 3836
5975.52 3786
5976.25 3873
5976.98 3926
5977.71 3914
5978.44 4073
5979.17 4267
5979.90 4331
5980.63 4373
5981.36 4369
5982.09 4526
5982.82 4428
5983.55 4457
5984.28 4434
5985.01 4435
5985.74 4650
5986.47 4608
5987.20 4522
5987.93 4559
5988.66 4515
5989.39 4507
5990.12 4483
5990.85 4518
5991.58 4446
5992.32 4606
5993.05 4777
5993.78 4736
5994.51 4819
5995.24 4941
5995.97 4927
5996.70 5049
5997.43 5059
5998.16 4958
5998.89 4790
5999.62 4894
6000.35 4826
6001.09 4758
6001.82 4583
6002.55 4470
6003.28 4550
6004.01 4551
6004.74 4428
6005.47 4377
6006.20 4633
6006.94 4977
6007.67 5284
6008.40 5753
6009.13 6692
6009.86 7755
6010.59 8872
6011.33 9773
6012.06 10774
6012.79 11592
6013.52 12016
6014.25 11946
6014.98 11446
6015.72 10729
6016.45 9857
6017.18 8778
6017.91 7660
6018.64 6771
6019.38 5820
6020.11 5377
6020.84 4821
6021.57 4402
6022.31 4064
6023.04 3916
6023.77 3783
6024.50 3710
6025.24 3531
6025.97 3551
6026.70 3521
6027.43 3501
6028.17 3518
6028.90 3496
6029.63 3521
6030.37 3277
6031.10 3237
6031.83 3288
6032.56 3224
6033.30 3247
6034.03 3166
6034.76 3211
6035.50 3272
6036.23 3226
6036.96 3276
6037.70 3271
6038.43 3341
6039.16 3439
6039.90 3576
6040.63 3588
6041.36 3605
6042.10 3571
6042.83 3563
6043.56 3687
6044.30 3649
6045.03 3783
6045.77 3658
6046.50 3749
6047.23 3836
6047.97 3780
6048.70 3837
6049.44 3934
6050.17 4278
6050.90 4398
6051.64 4544
6052.37 4745
6053.11 4921
6053.84 4872
6054.57 4661
6055.31 4574
6056.04 4321
6056.78 4037
6057.51 3961
6058.25 3831
6058.98 3825
6059.72 3775
6060.45 3612
6061.19 3551
6061.92 3610
6062.66 3510
6063.39 3574
6064.13 3569
6064.86 3653
6065.60 3654
6066.33 3533
6067.07 3547
6067.80 3474
6068.54 3484
6069.27 3445
6070.01 3334
6070.74 3288
6071.48 3207
6072.21 3134
6072.95 3059
6073.68 3061
6074.42 3070
6075.15 3145
6075.89 3064
6076.63 3025
6077.36 3051
6078.10 3015
6078.83 2938
6079.57 2896
6080.30 2932
6081.04 2942
6081.78 2942
6082.51 2810
6083.25 2812
6083.98 2813
6084.72 2722
6085.46 2712
6086.19 2716
6086.93 2752
6087.67 2787
6088.40 2749
6089.14 2759
6089.88 2764
6090.61 2732
6091.35 2806
6092.09 2820
6092.82 2787
6093.56 2745
6094.30 2731
6095.03 2764
6095.77 2721
6096.51 2782
6097.24 2760
6097.98 2644
6098.72 2658
6099.45 2664
6100.19 2653
6100.93 2648
6101.67 2648
6102.40 2667
6103.14 2631
6103.88 2669
6104.61 2623
6105.35 2587
6106.09 2575
6106.83 2575
6107.56 2648
6108.30 2661
6109.04 2606
6109.78 2663
6110.51 2647
6111.25 2682
6111.99 2609
6112.73 2644
6113.47 2670
6114.20 2686
6114.94 2645
6115.68 2711
6116.42 2731
6117.16 2783
6117.89 2786
6118.63 2667
6119.37 2699
6120.11 2816
6120.85 2823
6121.59 2714
6122.32 2839
6123.06 2835
6123.80 2833
6124.54 2886
6125.28 2877
6126.02 2839
6126.76 2947
6127.49 2957
6128.23 2985
6128.97 2901
6129.71 2945
6130.45 2949
6131.19 3051
6131.93 2991
6132.67 2949
6133.41 3021
6134.15 3040
6134.88 3202
6135.62 3139
6136.36 3055
6137.10 3063
6137.84 3144
6138.58 3106
6139.32 3166
6140.06 2976
6140.80 3110
6141.54 3048
6142.28 3126
6143.02 3089
6143.76 3026
6144.50 3161
6145.24 3232
6145.98 3215
6146.72 3251
6147.46 3238
6148.20 3247
6148.94 3338
6149.68 3235
6150.42 3295
6151.16 3404
6151.90 3391
6152.64 3419
6153.38 3467
6154.12 3498
6154.86 3578
6155.60 3574
6156.34 3458
6157.08 3524
6157.82 3580
6158.56 3615
6159.30 3711
6160.04 3768
6160.78 3935
6161.52 3858
6162.27 4007
6163.01 4284
6163.75 4487
6164.49 4796
6165.23 4968
6165.97 5135
6166.71 5326
6167.45 5510
6168.19 5399
6168.94 5250
6169.68 5226
6170.42 5121
6171.16 4946
6171.90 4932
6172.64 4826
6173.38 4731
6174.13 4586
6174.87 4586
6175.61 4548
6176.35 4491
6177.09 4474
6177.83 4573
6178.58 4624
6179.32 4601
6180.06 4709
6180.80 4856
6181.54 4852
6182.28 4897
6183.03 4903
6183.77 4981
6184.51 4823
6185.25 4906
6186.00 5051
6186.74 5070
6187.48 5125
6188.22 5233
6188.97 5488
6189.71 5538
6190.45 5823
6191.19 5884
6191.94 6012
6192.68 6144
6193.42 6225
6194.16 6137
6194.91 6222
6195.65 6124
6196.39 6030
6197.13 6117
6197.88 6002
6198.62 6195
6199.36 6255
6200.11 6330
6200.85 6248
6201.59 6355
6202.34 6780
6203.08 7325
6203.82 8203
6204.57 9445
6205.31 11537
6206.05 14656
6206.80 18024
6207.54 21264
6208.28 23593
6209.03 25277
6209.77 25362
6210.52 24444
6211.26 22181
6212.00 19711
6212.75 17223
6213.49 14591
6214.23 12164
6214.98 10085
6215.72 8602
6216.47 7315
6217.21 6433
6217.95 5886
6218.70 5514
6219.44 5244
6220.19 4950
6220.93 4944
6221.68 4949
6222.42 4898
6223.17 4982
6223.91 5059
6224.65 5104
6225.40 4976
6226.14 4727
6226.89 4614
6227.63 4362
6228.38 4126
6229.12 3739
6229.87 3587
6230.61 3554
6231.36 3420
6232.10 3368
6232.85 3404
6233.59 3389
6234.34 3499
6235.08 3496
6235.83 3469
6236.57 3541
6237.32 3618
6238.06 3682
6238.81 3706
6239.56 3747
6240.30 3684
6241.05 3757
6241.79 3788
6242.54 3829
6243.28 3982
6244.03 4078
6244.77 4217
6245.52 4479
6246.27 4807
6247.01 4970
6247.76 5220
6248.50 5338
6249.25 5426
6250.00 5317
6250.74 5128
6251.49 4827
6252.23 4701
6252.98 4427
6253.73 4312
6254.47 4211
6255.22 4198
6255.97 4139
6256.71 4130
6257.46 3988
6258.21 4129
6258.95 4110
6259.70 3998
6260.45 4067
6261.19 4004
6261.94 4008
6262.69 3902
6263.43 3869
6264.18 3748
6264.93 3817
6265.67 3856
6266.42 3815
6267.17 3819
6267.92 4006
6268.66 3875
6269.41 3860
6270.16 3881
6270.90 3881
6271.65 3875
6272.40 3869
6273.15 3910
6273.89 3925
6274.64 3933
6275.39 4049
6276.14 4032
6276.89 4019
6277.63 4092
6278.38 3971
6279.13 3911
6279.88 3747
6280.62 3738
6281.37 3684
6282.12 3613
6282.87 3433
6283.62 3454
6284.36 3340
6285.11 3402
6285.86 3436
6286.61 3570
6287.36 3564
6288.11 3663
6288.85 3674
6289.60 3776
6290.35 3728
6291.10 3446
6291.85 3464
6292.60 3348
6293.35 3212
6294.09 3090
6294.84 3144
6295.59 3054
6296.34 3073
6297.09 2994
6297.84 3065
6298.59 3034
6299.34 3024
6300.09 3054
6300.83 3041
6301.58 3066
6302.33 3110
6303.08 3135
6303.83 2992
6304.58 3021
6305.33 3019
6306.08 2962
6306.83 2989
6307.58 2945
6308.33 2924
6309.08 2956
6309.83 2893
6310.58 2944
6311.33 2919
6312.08 2942
6312.83 2986
6313.58 3018
6314.33 3006
6315.08 3031
6315.83 2946
6316.58 2999
6317.33 2993
6318.08 2886
6318.83 2820
6319.58 2788
6320.33 2859
6321.08 2825
6321.83 2709
6322.58 2639
6323.33 2558
6324.08 2586
6324.83 2625
6325.58 2764
6326.33 2586
6327.08 2572
6327.83 2646
6328.58 2693
6329.33 2588
6330.08 2575
6330.84 2538
6331.59 2513
6332.34 2408
6333.09 2426
6333.84 2422
6334.59 2435
6335.34 2540
6336.09 2568
6336.84 2532
6337.60 2434
6338.35 2564
6339.10 2548
6339.85 2528
6340.60 2475
6341.35 2422
6342.10 2445
6342.86 2551
6343.61 2537
6344.36 2420
6345.11 2516
6345.86 2492
6346.61 2499
6347.37 2505
6348.12 2537
6348.87 2521
6349.62 2600
6350.37 2762
6351.13 2797
6351.88 2769
6352.63 2902
6353.38 2897
6354.14 2870
6354.89 2878
6355.64 2753
6356.39 2746
6357.14 2654
6357.90 2677
6358.65 2657
6359.40 2602
6360.16 2628
6360.91 2610
6361.66 2610
6362.41 2664
6363.17 2613
6363.92 2586
6364.67 2576
6365.42 2622
6366.18 2566
6366.93 2560
6367.68 2537
6368.44 2554
6369.19 2554
6369.94 2606
6370.70 2520
6371.45 2474
6372.20 2407
6372.96 2416
6373.71 2442
6374.46 2442
6375.22 2435
6375.97 2446
6376.72 2475
6377.48 2515
6378.23 2429
6378.99 2372
6379.74 2525
6380.49 2510
6381.25 2518
6382.00 2413
6382.75 2386
6383.51 2409
6384.26 2346
6385.02 2317
6385.77 2333
6386.53 2449
6387.28 2398
6388.03 2372
6388.79 2462
6389.54 2483
6390.30 2428
6391.05 2451
6391.81 2430
6392.56 2383
6393.31 2330
6394.07 2370
6394.82 2345
6395.58 2236
6396.33 2230
6397.09 2349
6397.84 2299
6398.60 2303
6399.35 2175
6400.11 2191
6400.86 2141
6401.62 2206
6402.37 2230
6403.13 2190
6403.88 2292
6404.64 2242
6405.39 2249
6406.15 2372
6406.90 2388
6407.66 2466
6408.42 2468
6409.17 2552
6409.93 2544
6410.68 2479
6411.44 2410
6412.19 2396
6412.95 2368
6413.71 2293
6414.46 2235
6415.22 2217
6415.97 2248
6416.73 2302
6417.48 2268
6418.24 2250
6419.00 2232
6419.75 2286
6420.51 2304
6421.27 2281
6422.02 2267
6422.78 2224
6423.53 2159
6424.29 2192
6425.05 2243
6425.80 2249
6426.56 2253
6427.32 2210
6428.07 2260
6428.83 2163
6429.59 2246
6430.34 2311
6431.10 2354
6431.86 2317
6432.61 2272
6433.37 2241
6434.13 2324
6434.89 2296
6435.64 2341
6436.40 2407
6437.16 2313
6437.91 2396
6438.67 2484
6439.43 2448
6440.19 2434
6440.94 2338
6441.70 2464
6442.46 2471
6443.22 2422
6443.97 2512
6444.73 2502
6445.49 2458
6446.25 2380
6447.00 2486
6447.76 2413
6448.52 2467
6449.28 2508
6450.04 2466
6450.79 2434
6451.55 2423
6452.31 2427
6453.07 2472
6453.83 2552
6454.58 2556
6455.34 2534
6456.10 2565
6456.86 2571
6457.62 2605
6458.38 2674
6459.13 2642
6459.89 2669
6460.65 2609
6461.41 2614
6462.17 2599
6462.93 2651
6463.69 2791
6464.44 2780
6465.20 2689
6465.96 2706
6466.72 2706
6467.48 2724
6468.24 2787
6469.00 2842
6469.76 2905
6470.52 2791
6471.28 2820
6472.03 2934
6472.79 2939
6473.55 2903
6474.31 2870
6475.07 3012
6475.83 3050
6476.59 3044
6477.35 3038
6478.11 3136
6478.87 3128
6479.63 3132
6480.39 3107
6481.15 3150
6481.91 3237
6482.67 3326
6483.43 3263
6484.19 3298
6484.95 3319
6485.71 3387
6486.47 3441
6487.23 3525
6487.99 3535
6488.75 3609
6489.51 3683
6490.27 3747
6491.03 3843
6491.79 3981
6492.55 4136
6493.31 4158
6494.07 4232
6494.83 4216
6495.59 4315
6496.35 4427
6497.11 4289
6497.87 4277
6498.64 4267
6499.40 4217
6500.16 4306
6500.92 4319
6501.68 4346
6502.44 4321
6503.20 4288
6503.96 4493
6504.72 4629
6505.48 4611
6506.25 4750
6507.01 4904
6507.77 4867
6508.53 4910
6509.29 5017
6510.05 5139
6510.81 5097
6511.57 5005
6512.34 5005
6513.10 5021
6513.86 5031
6514.62 5020
6515.38 4997
6516.15 5069
6516.91 5225
6517.67 5275
6518.43 5420
6519.19 5569
6519.95 5606
6520.72 5731
6521.48 5974
6522.24 6155
6523.00 6402
6523.77 6660
6524.53 7146
6525.29 7693
6526.05 8321
6526.81 8680
6527.58 8991
6528.34 9141
6529.10 9213
6529.86 8948
6530.63 8519
6531.39 8639
6532.15 9113
6532.92 10086
6533.68 11291
6534.44 12957
6535.20 14772
6535.97 15810
6536.73 16413
6537.49 15838
6538.26 15047
6539.02 13519
6539.78 11812
6540.55 10073
6541.31 8824
6542.07 7654
6542.84 6522
6543.60 5837
6544.36 5438
6545.13 5037
6545.89 4735
6546.65 4444
6547.42 4398
6548.18 4237
6548.94 4199
6549.71 4132
6550.47 4168
6551.24 4217
6552.00 4134
6552.76 4100
6553.53 4048
6554.29 4009
6555.06 3965
6555.82 3947
6556.58 3884
6557.35 3833
6558.11 3883
6558.88 3910
6559.64 4017
6560.41 4055
6561.17 4231
6561.93 4295
6562.70 4533
6563.46 4524
6564.23 4545
6564.99 4535
6565.76 4595
6566.52 4575
6567.29 4483
6568.05 4414
6568.82 4466
6569.58 4611
6570.35 4614
6571.11 4698
6571.88 4782
6572.64 5005
6573.41 5027
6574.17 5136
6574.94 5230
6575.70 5343
6576.47 5480
6577.23 5557
6578.00 5648
6578.76 5705
6579.53 5766
6580.29 5688
6581.06 5716
6581.83 5588
6582.59 5477
6583.36 5259
6584.12 5181
6584.89 5012
6585.65 5082
6586.42 4954
6587.19 5065
6587.95 4935
6588.72 5006
6589.48 5039
6590.25 5368
6591.02 5740
6591.78 6113
6592.55 6584
6593.32 7166
6594.08 7511
6594.85 7617
6595.61 7547
6596.38 7508
6597.15 7362
6597.91 6892
6598.68 6443
6599.45 5858
6600.21 5446
6600.98 5124
6601.75 4877
6602.51 4622
6603.28 4346
6604.05 4214
6604.82 4183
6605.58 4190
6606.35 4183
6607.12 4120
6607.88 4075
6608.65 3949
6609.42 3916
6610.19 3897
6610.95 3770
6611.72 3635
6612.49 3671
6613.25 3726
6614.02 3667
6614.79 3571
6615.56 3538
6616.32 3620
6617.09 3540
6617.86 3575
6618.63 3609
6619.40 3612
6620.16 3670
6620.93 3571
6621.70 3630
6622.47 3747
6623.24 3665
6624.00 3619
6624.77 3597
6625.54 3520
6626.31 3466
6627.08 3434
6627.84 3454
6628.61 3530
6629.38 3612
6630.15 3663
6630.92 3891
6631.69 4138
6632.46 4251
6633.22 4427
6633.99 4571
6634.76 4607
6635.53 4560
6636.30 4501
6637.07 4329
6637.84 4180
6638.61 3970
6639.37 3829
6640.14 3588
6640.91 3421
6641.68 3480
6642.45 3393
6643.22 3345
6643.99 3355
6644.76 3370
6645.53 3216
6646.30 3185
6647.07 3288
6647.84 3309
6648.61 3248
6649.37 3242
6650.14 3303
6650.91 3307
6651.68 3251
6652.45 3152
6653.22 3139
6653.99 3224
6654.76 3257
6655.53 3275
6656.30 3208
6657.07 3210
6657.84 3157
6658.61 3064
6659.38 3124
6660.15 3078
6660.92 3075
6661.69 3003
6662.46 3036
6663.23 2936
6664.00 2960
6664.77 2966
6665.55 2940
6666.32 2946
6667.09 2921
6667.86 2891
6668.63 2871
6669.40 2909
6670.17 2994
6670.94 3059
6671.71 3057
6672.48 3192
6673.25 3122
6674.02 3009
6674.79 2974
6675.57 3068
6676.34 3045
6677.11 2987
6677.88 2974
6678.65 3011
6679.42 3074
6680.19 2986
6680.96 3114
6681.74 3220
6682.51 3279
6683.28 3321
6684.05 3496
6684.82 3574
6685.59 3595
6686.37 3616
6687.14 3617
6687.91 3565
6688.68 3376
6689.45 3192
6690.22 3112
6691.00 3060
6691.77 2974
6692.54 2856
6693.31 2733
6694.08 2756
6694.86 2792
6695.63 2690
6696.40 2748
6697.17 2829
6697.95 2718
6698.72 2789
6699.49 2726
6700.26 2609
6701.04 2700
6701.81 2650
6702.58 2668
6703.35 2700
6704.13 2667
6704.90 2612
6705.67 2715
6706.44 2658
6707.22 2637
6707.99 2568
6708.76 2686
6709.54 2571
6710.31 2569
6711.08 2587
6711.86 2584
6712.63 2506
6713.40 2500
6714.17 2543
6714.95 2434
6715.72 2468
6716.50 2527
6717.27 2475
6718.04 2372
6718.82 2456
6719.59 2413
6720.36 2408
6721.14 2382
6721.91 2404
6722.68 2493
6723.46 2423
6724.23 2519
6725.01 2418
6725.78 2358
6726.55 2379
6727.33 2443
6728.10 2461
6728.88 2494
6729.65 2469
6730.42 2532
6731.20 2472
6731.97 2383
6732.75 2386
6733.52 2470
6734.30 2526
6735.07 2455
6735.84 2408
6736.62 2533
6737.39 2542
6738.17 2543
6738.94 2530
6739.72 2487
6740.49 2547
6741.27 2492
6742.04 2516
6742.82 2548
6743.59 2648
6744.37 2564
6745.14 2579
6745.92 2667
6746.69 2594
6747.47 2594
6748.24 2646
6749.02 2779
6749.79 2898
6750.57 2944
6751.34 3137
6752.12 3211
6752.90 3181
6753.67 3192
6754.45 3218
6755.22 3008
6756.00 2889
6756.77 2842
6757.55 2779
6758.33 2611
6759.10 2552
6759.88 2509
6760.65 2575
6761.43 2538
6762.20 2510
6762.98 2493
6763.76 2389
6764.53 2502
6765.31 2490
6766.09 2508
6766.86 2441
6767.64 2456
6768.41 2488
6769.19 2449
6769.97 2392
6770.74 2422
6771.52 2467
6772.30 2475
6773.07 2400
6773.85 2418
6774.63 2343
6775.40 2501
6776.18 2505
6776.96 2562
6777.74 2521
6778.51 2558
6779.29 2563
6780.07 2561
6780.84 2510
6781.62 2519
6782.40 2587
6783.17 2459
6783.95 2424
6784.73 2444
6785.51 2470
6786.28 2357
6787.06 2328
6787.84 2329
6788.62 2259
6789.39 2200
6790.17 2238
6790.95 2230
6791.73 2196
6792.51 2166
6793.28 2223
6794.06 2181
6794.84 2208
6795.62 2173
6796.39 2170
6797.17 2244
6797.95 2230
6798.73 2230
6799.51 2258
6800.29 2358
6801.06 2292
6801.84 2286
6802.62 2290
6803.40 2313
6804.18 2419
6804.96 2398
6805.73 2334
6806.51 2250
6807.29 2297
6808.07 2207
6808.85 2253
6809.63 2148
6810.41 2251
6811.18 2163
6811.96 2302
6812.74 2277
6813.52 2247
6814.30 2234
6815.08 2265
6815.86 2272
6816.64 2252
6817.42 2230
6818.20 2292
6818.98 2252
6819.76 2224
6820.53 2322
6821.31 2340
6822.09 2253
6822.87 2305
6823.65 2300
6824.43 2416
6825.21 2320
6825.99 2290
6826.77 2253
6827.55 2336
6828.33 2302
6829.11 2250
6829.89 2289
6830.67 2269
6831.45 2283
6832.23 2381
6833.01 2238
6833.79 2293
6834.57 2305
6835.35 2310
6836.13 2285
6836.91 2221
6837.69 2209
6838.47 2226
6839.25 2254
6840.03 2198
6840.81 2142
6841.59 2216
6842.37 2235
6843.16 2283
6843.94 2274
6844.72 2307
6845.50 2360
6846.28 2476
6847.06 2711
6847.84 2876
6848.62 3346
6849.40 3773
6850.18 4179
6850.96 4336
6851.75 4410
6852.53 4262
6853.31 3982
6854.09 3603
6854.87 3439
6855.65 3094
6856.43 2910
6857.22 2758
6858.00 2659
6858.78 2641
6859.56 2514
6860.34 2488
6861.12 2440
6861.90 2453
6862.69 2395
6863.47 2464
6864.25 2536
6865.03 2606
6865.81 2624
6866.60 2654
6867.38 2611
6868.16 2520
6868.94 2589
6869.72 2542
6870.51 2503
6871.29 2550
6872.07 2579
6872.85 2499
6873.64 2490
6874.42 2459
6875.20 2515
6875.98 2564
6876.77 2568
6877.55 2632
6878.33 2698
6879.11 2680
6879.90 2720
6880.68 2793
6881.46 2821
6882.25 2903
6883.03 2942
6883.81 2990
6884.59 3124
6885.38 3312
6886.16 3681
6886.94 4120
6887.73 4322
6888.51 4460
6889.29 4370
6890.08 4051
6890.86 3810
6891.64 3602
6892.43 3441
6893.21 3280
6893.99 3090
6894.78 2953
6895.56 3067
6896.35 3015
6897.13 2970
6897.91 2935
6898.70 2911
6899.48 2952
6900.26 2976
6901.05 2973
6901.83 2961
6902.62 2960
6903.40 2966
6904.18 2985
6904.97 2913
6905.75 3003
6906.54 2981
6907.32 2920
6908.11 2872
6908.89 2915
6909.67 2854
6910.46 2827
6911.24 2795
6912.03 2843
6912.81 2696
6913.60 2799
6914.38 2785
6915.17 2790
6915.95 2766
6916.74 2813
6917.52 2778
6918.31 2790
6919.09 2832
6919.88 2816
6920.66 2794
6921.45 2807
6922.23 2818
6923.02 2666
6923.80 2791
6924.59 2836
6925.37 2884
6926.16 2819
6926.94 2823
6927.73 2935
6928.51 2901
6929.30 2964
6930.09 2954
6930.87 3031
6931.66 3009
6932.44 3064
6933.23 3153
6934.01 3200
6934.80 3218
6935.59 3181
6936.37 3162
6937.16 3091
6937.94 3129
6938.73 3221
6939.52 3262
6940.30 3327
6941.09 3439
6941.88 3558
6942.66 3609
6943.45 3597
6944.23 3631
6945.02 3684
6945.81 3633
6946.59 3668
6947.38 3767
6948.17 3636
6948.95 3772
6949.74 3773
6950.53 3693
6951.31 3777
6952.10 3705
6952.89 3789
6953.67 3869
6954.46 3958
6955.25 4007
6956.04 3992
6956.82 4048
6957.61 4182
6958.40 4182
6959.18 4139
6959.97 4192
6960.76 4179
6961.55 3952
6962.33 4031
6963.12 4105
6963.91 4192
6964.70 4230
6965.48 4243
6966.27 4392
6967.06 4415
6967.85 4497
6968.63 4566
6969.42 4508
6970.21 4616
6971.00 4703
6971.79 4647
6972.57 4618
6973.36 4792
6974.15 4778
6974.94 4758
6975.73 4946
6976.52 5054
6977.30 5254
6978.09 5407
6978.88 5541
6979.67 5836
6980.46 6294
6981.25 6992
6982.03 7845
6982.82 8820
6983.61 9926
6984.40 10965
6985.19 11746
6985.98 12022
6986.77 11869
6987.55 11434
6988.34 10308
6989.13 9516
6989.92 8712
6990.71 7754
6991.50 7120
6992.29 6539
6993.08 6148
6993.87 6063
6994.66 6196
6995.45 6647
6996.24 7377
6997.02 8295
6997.81 9493
6998.60 10538
6999.39 11063
7000.18 11293
7000.97 11071
7001.76 10609
7002.55 9632
7003.34 8751
7004.13 7740
7004.92 6906
7005.71 5996
7006.50 5368
7007.29 4887
7008.08 4505
7008.87 4335
7009.66 4275
7010.45 4190
7011.24 4125
7012.03 4248
7012.82 4250
7013.61 4235
7014.40 4171
7015.19 3953
7015.98 3806
7016.77 3859
7017.56 3634
7018.35 3523
7019.15 3498
7019.94 3474
7020.73 3382
7021.52 3428
7022.31 3366
7023.10 3477
7023.89 3527
7024.68 3593
7025.47 3563
7026.26 3601
7027.05 3622
7027.85 3505
7028.64 3499
7029.43 3483
7030.22 3491
7031.01 3320
7031.80 3232
7032.59 3163
7033.38 3283
7034.18 3278
7034.97 3181
7035.76 3252
7036.55 3432
7037.34 3587
7038.13 3488
7038.93 3508
7039.72 3491
7040.51 3451
7041.30 3550
7042.09 3478
7042.89 3316
7043.68 3415
7044.47 3321
7045.26 3347
7046.05 3443
7046.85 3368
7047.64 3386
7048.43 3521
7049.22 3774
7050.01 3863
7050.81 3865
7051.60 3819
7052.39 3721
7053.18 3575
7053.98 3468
7054.77 3415
7055.56 3285
7056.36 3236
7057.15 3146
7057.94 3075
7058.73 3171
7059.53 3089
7060.32 3057
7061.11 3037
7061.91 3069
7062.70 3120
7063.49 3129
7064.29 3143
7065.08 3011
7065.87 3017
7066.66 2980
7067.46 3026
7068.25 2983
7069.04 2963
7069.84 2933
7070.63 3001
7071.43 2984
7072.22 2919
7073.01 2913
7073.81 2823
7074.60 2953
7075.39 2881
7076.19 2830
7076.98 2909
7077.78 2929
7078.57 2841
7079.36 2835
7080.16 2809
7080.95 2829
7081.75 2865
7082.54 2896
7083.33 2984
7084.13 3041
7084.92 3134
7085.72 3274
7086.51 3515
7087.31 3680
7088.10 3728
7088.90 3698
7089.69 3617
7090.48 3369
7091.28 3126
7092.07 3021
7092.87 2893
7093.66 2808
7094.46 2735
7095.25 2534
7096.05 2452
7096.84 2368
7097.64 2337
7098.43 2337
7099.23 2368
7100.02 2313
7100.82 2286
7101.61 2294
7102.41 2285
7103.20 2181
7104.00 2162
7104.80 2115
7105.59 2122
7106.39 2064
7107.18 2007
7107.98 2133
7108.77 2078
7109.57 2052
7110.36 2025
7111.16 2088
7111.96 2125
7112.75 2024
7113.55 2105
7114.34 2059
7115.14 2087
7115.94 2093
7116.73 2059
7117.53 2089
7118.32 2043
7119.12 2123
7119.92 2129
7120.71 2025
7121.51 2014
7122.31 2022
7123.10 2022
7123.90 2066
7124.70 2111
7125.49 2174
7126.29 2141
7127.09 2172
7127.88 2144
7128.68 2126
7129.48 2099
7130.27 2076
7131.07 2035
7131.87 2071
7132.66 2065
7133.46 2068
7134.26 2025
7135.06 2055
7135.85 2048
7136.65 1975
7137.45 2068
7138.24 2153
7139.04 2106
7139.84 2080
7140.64 2087
7141.43 2046
7142.23 2100
7143.03 2084
7143.83 2068
7144.62 2052
7145.42 2107
7146.22 2125
7147.02 2093
7147.82 2058
7148.61 2092
7149.41 2052
7150.21 1987
7151.01 1967
7151.81 2034
7152.60 2049
7153.40 2017
7154.20 1974
7155.00 1952
7155.80 2019
7156.59 1971
7157.39 1983
7158.19 1993
7158.99 1943
7159.79 1882
7160.59 1911
7161.39 1887
7162.18 1897
7162.98 1895
7163.78 1816
7164.58 1894
7165.38 1856
7166.18 1870
7166.98 1809
7167.78 1894
7168.57 1876
7169.37 1889
7170.17 1897
7170.97 1896
7171.77 1852
7172.57 1897
7173.37 1899
7174.17 1875
7174.97 1840
7175.77 1829
7176.57 1822
7177.37 1862
7178.17 1884
7178.97 1886
7179.77 1950
7180.56 1950
7181.36 2041
7182.16 2064
7182.96 2121
7183.76 2083
7184.56 2053
7185.36 2032
7186.16 2012
7186.96 1959
7187.76 1891
7188.56 1938
7189.36 1925
7190.16 1835
7190.96 1814
7191.76 1859
7192.57 1803
7193.37 1762
7194.17 1791
7194.97 1810
7195.77 1811
7196.57 1844
7197.37 1771
7198.17 1804
7198.97 1812
7199.77 1776
7200.57 1772
7201.37 1769
7202.17 1811
7202.97 1878
7203.77 1818
7204.58 1785
7205.38 1787
7206.18 1768
7206.98 1783
7207.78 1715
7208.58 1800
7209.38 1852
7210.18 1708
7210.99 1765
7211.79 1859
7212.59 1772
7213.39 1837
7214.19 1867
7214.99 1856
7215.79 1878
7216.60 1851
7217.40 1841
7218.20 1942
7219.00 1912
7219.80 1903
7220.60 1943
7221.41 1879
7222.21 1906
7223.01 1901
7223.81 1911
7224.62 1971
7225.42 1898
7226.22 1852
7227.02 1922
7227.82 1904
7228.63 1840
7229.43 1892
7230.23 1934
7231.03 1952
7231.84 1928
7232.64 1952
7233.44 1932
7234.24 1941
7235.05 1950
7235.85 1973
7236.65 2002
7237.45 2090
7238.26 2025
7239.06 2054
7239.86 2124
7240.67 2078
7241.47 2161
7242.27 2106
7243.08 2104
7243.88 2133
7244.68 2127
7245.49 2168
7246.29 2096
7247.09 2048
7247.90 2232
7248.70 2215
7249.50 2222
7250.31 2220
7251.11 2184
7251.91 2222
7252.72 2183
7253.52 2242
7254.32 2269
7255.13 2349
7255.93 2254
7256.74 2298
7257.54 2301
7258.34 2320
7259.15 2318
7259.95 2364
7260.76 2370
7261.56 2331
7262.36 2392
7263.17 2480
7263.97 2539
7264.78 2487
7265.58 2566
7266.39 2586
7267.19 2685
7268.00 2724
7268.80 2755
7269.60 2664
7270.41 2740
7271.21 2745
7272.02 2760
7272.82 2745
7273.63 2841
7274.43 2771
7275.24 2852
7276.04 2906
7276.85 2831
7277.65 2889
7278.46 3111
7279.26 3345
7280.07 3631
7280.87 3950
7281.68 4555
7282.48 5085
7283.29 5679
7284.09 6038
7284.90 6132
7285.71 6112
7286.51 5915
7287.32 5473
7288.12 5034
7288.93 4442
7289.73 4054
7290.54 3807
7291.35 3645
7292.15 3456
7292.96 3399
7293.76 3257
7294.57 3186
7295.38 3107
7296.18 3128
7296.99 3200
7297.79 3156
7298.60 3147
7299.41 3215
7300.21 3160
7301.02 3259
7301.82 3379
7302.63 3363
7303.44 3497
7304.24 3424
7305.05 3533
7305.86 3715
7306.66 3942
7307.47 3984
7308.28 4239
7309.08 4444
7309.89 4635
7310.70 4725
7311.50 4679
7312.31 4657
7313.12 4667
7313.93 4498
7314.73 4333
7315.54 4270
7316.35 4500
7317.15 4821
7317.96 5109
7318.77 5725
7319.58 6329
7320.38 6670
7321.19 6621
7322.00 6656
7322.81 6383
7323.61 5860
7324.42 5494
7325.23 4952
7326.04 4516
7326.84 4120
7327.65 3817
7328.46 3610
7329.27 3455
7330.08 3311
7330.88 3141
7331.69 3151
7332.50 3092
7333.31 3052
7334.12 3004
7334.92 2990
7335.73 3063
7336.54 3140
7337.35 3134
7338.16 3138
7338.97 3112
7339.78 3126
7340.58 3173
7341.39 3052
7342.20 3102
7343.01 3005
7343.82 2997
7344.63 3039
7345.44 3047
7346.24 3138
7347.05 3233
7347.86 3243
7348.67 3201
7349.48 3135
7350.29 3088
7351.10 3039
7351.91 3001
7352.72 3008
7353.53 2917
7354.34 2863
7355.14 2898
7355.95 2892
7356.76 2928
7357.57 2971
7358.38 2933
7359.19 2966
7360.00 3141
7360.81 3131
7361.62 3175
7362.43 3141
7363.24 3116
7364.05 3158
7364.86 3156
7365.67 3147
7366.48 3080
7367.29 3130
7368.10 3110
7368.91 3169
7369.72 3155
7370.53 3065
7371.34 3124
7372.15 3200
7372.96 3064
7373.77 3169
7374.58 3197
7375.39 3320
7376.20 3365
7377.01 3480
7377.82 3743
7378.63 4021
7379.44 4334
7380.26 4526
7381.07 4592
7381.88 4610
7382.69 4597
7383.50 4446
7384.31 4176
7385.12 3963
7385.93 3717
7386.74 3437
7387.55 3364
7388.36 3216
7389.18 3109
7389.99 2976
7390.80 2972
7391.61 2871
7392.42 2843
7393.23 2861
7394.04 2830
7394.86 2877
7395.67 2914
7396.48 2977
7397.29 3102
7398.10 3379
7398.91 3514
7399.73 3676
7400.54 3781
7401.35 3853
7402.16 3872
7402.97 3795
7403.79 3655
7404.60 3557
7405.41 3540
7406.22 3451
7407.03 3340
7407.85 3320
7408.66 3172
7409.47 3041
7410.28 3032
7411.10 2849
7411.91 2707
7412.72 2650
7413.53 2645
7414.35 2465
7415.16 2410
7415.97 2415
7416.78 2373
7417.60 2367
7418.41 2389
7419.22 2374
7420.03 2346
7420.85 2244
7421.66 2220
7422.47 2205
7423.29 2157
7424.10 2172
7424.91 2128
7425.73 2105
7426.54 2138
7427.35 2136
7428.17 2133
7428.98 2049
7429.79 2113
7430.61 2133
7431.42 2143
7432.23 2016
7433.05 1975
7433.86 2020
7434.67 2062
7435.49 2062
7436.30 2057
7437.12 2114
7437.93 2154
7438.74 2098
7439.56 2102
7440.37 2136
7441.18 2122
7442.00 2177
7442.81 2143
7443.63 2145
7444.44 2133
7445.26 2076
7446.07 2070
7446.88 2040
7447.70 2070
7448.51 2029
7449.33 1991
7450.14 1995
7450.96 1969
7451.77 2026
7452.59 2037
7453.40 1957
7454.22 1971
7455.03 1984
7455.85 2010
7456.66 1982
7457.47 1921
7458.29 2026
7459.10 1940
7459.92 1917
7460.74 1941
7461.55 1889
7462.37 1997
7463.18 2010
7464.00 1988
7464.81 1961
7465.63 2104
7466.44 2077
7467.26 2020
7468.07 2022
7468.89 2022
7469.70 1984
7470.52 2021
7471.34 2028
7472.15 1974
7472.97 1955
7473.78 1992
7474.60 1973
7475.41 1896
7476.23 1888
7477.05 1908
7477.86 1874
7478.68 1832
7479.49 1847
7480.31 1832
7481.13 1828
7481.94 1731
7482.76 1801
7483.58 1781
7484.39 1747
7485.21 1789
7486.03 1739
7486.84 1721
7487.66 1719
7488.48 1752
7489.29 1777
7490.11 1720
7490.93 1660
7491.74 1762
7492.56 1780
7493.38 1711
7494.19 1644
7495.01 1676
7495.83 1702
7496.64 1679
7497.46 1711
7498.28 1678
7499.10 1755
7499.91 1668
7500.73 1685
7501.55 1694
7502.36 1677
7503.18 1676
7504.00 1628
7504.82 1623
7505.63 1638
7506.45 1677
7507.27 1725
7508.09 1655
7508.90 1649
7509.72 1650
7510.54 1622
7511.36 1637
7512.18 1659
7512.99 1614
7513.81 1590
7514.63 1684
7515.45 1600
7516.27 1576
7517.08 1527
7517.90 1641
7518.72 1651
7519.54 1610
7520.36 1547
7521.18 1603
7521.99 1651
7522.81 1648
7523.63 1629
7524.45 1567
7525.27 1684
7526.09 1669
7526.91 1630
7527.72 1642
7528.54 1666
7529.36 1591
7530.18 1678
7531.00 1679
7531.82 1655
7532.64 1653
7533.46 1681
7534.28 1652
7535.10 1656
7535.91 1678
7536.73 1654
7537.55 1690
7538.37 1740
7539.19 1731
7540.01 1703
7540.83 1692
7541.65 1724
7542.47 1719
7543.29 1760
7544.11 1742
7544.93 1787
7545.75 1722
7546.57 1760
7547.39 1783
7548.21 1760
7549.03 1729
7549.85 1694
7550.67 1697
7551.49 1707
7552.31 1755
7553.13 1762
7553.95 1776
7554.77 1719
7555.59 1751
7556.41 1810
7557.23 1823
7558.05 1820
7558.87 1833
7559.69 1836
7560.51 1811
7561.33 1757
7562.15 1794
7562.97 1802
7563.79 1792
7564.61 1750
7565.44 1762
7566.26 1766
7567.08 1757
7567.90 1783
7568.72 1697
7569.54 1808
7570.36 1765
7571.18 1770
7572.00 1825
7572.82 1758
7573.65 1786
7574.47 1808
7575.29 1815
7576.11 1806
7576.93 1827
7577.75 1816
7578.57 1836
7579.40 1824
7580.22 1865
7581.04 1822
7581.86 1877
7582.68 1893
7583.50 1889
7584.33 1956
7585.15 1887
7585.97 1946
7586.79 2014
7587.61 2070
7588.44 2083
7589.26 2131
7590.08 2060
7590.90 2087
7591.72 2127
7592.55 2092
7593.37 2025
7594.19 1979
7595.01 1981
7595.84 2001
7596.66 1963
7597.48 2088
7598.30 2047
7599.13 2018
7599.95 2073
7600.77 2246
7601.59 2365
7602.42 2436
7603.24 2492
7604.06 2541
7604.89 2567
7605.71 2552
7606.53 2524
7607.36 2496
7608.18 2473
7609.00 2351
7609.82 2289
7610.65 2274
7611.47 2228
7612.29 2184
7613.12 2256
7613.94 2309
7614.77 2270
7615.59 2342
7616.41 2418
7617.24 2407
7618.06 2448
7618.88 2448
7619.71 2476
7620.53 2447
7621.35 2396
7622.18 2311
7623.00 2287
7623.83 2277
7624.65 2200
7625.47 2204
7626.30 2295
7627.12 2350
7627.95 2349
7628.77 2479
7629.60 2690
7630.42 2861
7631.24 2967
7632.07 2894
7632.89 2902
7633.72 2827
7634.54 2752
7635.37 2551
7636.19 2435
7637.02 2318
7637.84 2189
7638.67 2091
7639.49 1945
7640.31 1884
7641.14 1813
7641.96 1736
7642.79 1764
7643.61 1753
7644.44 1744
7645.26 1748
7646.09 1732
7646.92 1716
7647.74 1746
7648.57 1754
7649.39 1763
7650.22 1678
7651.04 1682
7651.87 1664
7652.69 1650
7653.52 1698
7654.34 1652
7655.17 1654
7656.00 1668
7656.82 1629
7657.65 1667
7658.47 1640
7659.30 1604
7660.12 1617
7660.95 1593
7661.78 1652
7662.60 1620
7663.43 1624
7664.25 1634
7665.08 1655
7665.91 1589
7666.73 1584
7667.56 1616
7668.39 1660
7669.21 1660
7670.04 1662
7670.87 1551
7671.69 1594
7672.52 1609
7673.35 1592
7674.17 1546
7675.00 1606
7675.83 1574
7676.65 1580
7677.48 1573
7678.31 1513
7679.13 1555
7679.96 1615
7680.79 1631
7681.61 1594
7682.44 1598
7683.27 1606
7684.10 1656
7684.92 1643
7685.75 1643
7686.58 1619
7687.40 1681
7688.23 1659
7689.06 1636
7689.89 1661
7690.71 1622
7691.54 1643
7692.37 1607
7693.20 1672
7694.03 1592
7694.85 1574
7695.68 1668
7696.51 1733
7697.34 1791
7698.16 1789
7698.99 1781
7699.82 1800
7700.65 1806
7701.48 1701
7702.31 1710
7703.13 1680
7703.96 1689
7704.79 1669
7705.62 1648
7706.45 1619
7707.28 1663
7708.10 1622
7708.93 1577
7709.76 1601
7710.59 1703
7711.42 1529
7712.25 1547
7713.08 1603
7713.90 1547
7714.73 1551
7715.56 1555
7716.39 1626
7717.22 1626
7718.05 1592
7718.88 1468
7719.71 1494
7720.54 1537
7721.37 1528
7722.20 1505
7723.02 1511
7723.85 1531
7724.68 1472
7725.51 1559
7726.34 1486
7727.17 1495
7728.00 1516
7728.83 1546
7729.66 1541
7730.49 1554
7731.32 1470
7732.15 1541
7732.98 1570
7733.81 1469
7734.64 1548
7735.47 1514
7736.30 1483
7737.13 1521
7737.96 1516
7738.79 1511
7739.62 1532
7740.45 1513
7741.28 1565
7742.11 1597
7742.94 1628
7743.77 1734
7744.60 1829
7745.43 1848
7746.26 2012
7747.09 2140
7747.92 2100
7748.75 2176
7749.59 2128
7750.42 2013
7751.25 1948
7752.08 1889
7752.91 1759
7753.74 1728
7754.57 1723
7755.40 1631
7756.23 1614
7757.06 1682
7757.90 1704
7758.73 1669
7759.56 1589
7760.39 1634
7761.22 1569
7762.05 1572
7762.88 1600
7763.71 1545
7764.55 1522
7765.38 1493
7766.21 1506
7767.04 1487
7767.87 1520
7768.70 1438
7769.54 1481
7770.37 1460
7771.20 1502
7772.03 1486
7772.86 1491
7773.70 1462
7774.53 1478
7775.36 1456
7776.19 1449
7777.02 1510
7777.86 1469
7778.69 1498
7779.52 1467
7780.35 1472
7781.19 1465
7782.02 1510
7782.85 1511
7783.68 1575
7784.52 1496
7785.35 1552
7786.18 1625
7787.01 1563
7787.85 1498
7788.68 1550
7789.51 1556
7790.35 1551
7791.18 1543
7792.01 1523
7792.84 1547
7793.68 1493
7794.51 1611
7795.34 1563
7796.18 1561
7797.01 1555
7797.84 1538
7798.68 1613
7799.51 1570
7800.34 1608
7801.18 1689
7802.01 1661
7802.84 1618
7803.68 1666
7804.51 1636
7805.35 1668
7806.18 1621
7807.01 1665
7807.85 1717
7808.68 1629
7809.51 1690
7810.35 1807
7811.18 1760
7812.02 1804
7812.85 1841
7813.68 1902
7814.52 1953
7815.35 1897
7816.19 1917
7817.02 1939
7817.86 1905
7818.69 1918
7819.52 1851
7820.36 1859
7821.19 1827
7822.03 1822
7822.86 1858
7823.70 1811
7824.53 1842
7825.37 1886
7826.20 1920
7827.04 1942
7827.87 1920
7828.71 1901
7829.54 1838
7830.38 1834
7831.21 1797
7832.05 1840
7832.88 1864
7833.72 1915
7834.55 1939
7835.39 1924
7836.22 1894
7837.06 1828
7837.89 1828
7838.73 1913
7839.57 1854
7840.40 1857
7841.24 1765
7842.07 1756
7842.91 1806
7843.74 1743
7844.58 1714
7845.42 1733
7846.25 1761
7847.09 1686
7847.92 1722
7848.76 1717
7849.60 1721
7850.43 1700
7851.27 1686
7852.10 1693
7852.94 1666
7853.78 1675
7854.61 1691
7855.45 1778
7856.29 1726
7857.12 1797
7857.96 1904
7858.79 1924
7859.63 1910
7860.47 1909
7861.30 1874
7862.14 1876
7862.98 1870
7863.81 1866
7864.65 1786
7865.49 1748
7866.33 1691
7867.16 1669
7868.00 1659
7868.84 1742
7869.67 1780
7870.51 1747
7871.35 1743
7872.19 1783
7873.02 1852
7873.86 1833
7874.70 1831
7875.54 1858
7876.37 1912
7877.21 1914
7878.05 1938
7878.89 2055
7879.72 1942
7880.56 1893
7881.40 1845
7882.24 1822
7883.07 1788
7883.91 1810
7884.75 1809
7885.59 1770
7886.43 1721
7887.26 1739
7888.10 1777
7888.94 1826
7889.78 1903
7890.62 1921
7891.45 1900
7892.29 1892
7893.13 2010
7893.97 1931
7894.81 1867
7895.65 1777
7896.49 1815
7897.32 1842
7898.16 1820
7899.00 1722
7899.84 1721
7900.68 1759
7901.52 1783
7902.36 1765
7903.20 1754
7904.03 1722
7904.87 1737
7905.71 1669
7906.55 1687
7907.39 1682
7908.23 1691
7909.07 1631
7909.91 1621
7910.75 1675
7911.59 1680
7912.43 1743
7913.27 1751
7914.11 1821
7914.94 1875
7915.78 1999
7916.62 2096
7917.46 2088
7918.30 2078
7919.14 2141
7919.98 2047
7920.82 1944
7921.66 1967
7922.50 1831
7923.34 1724
7924.18 1666
7925.02 1656
7925.86 1597
7926.70 1587
7927.54 1585
7928.38 1614
7929.22 1563
7930.06 1574
7930.90 1567
7931.74 1589
7932.59 1524
7933.43 1531
7934.27 1579
7935.11 1527
7935.95 1494
7936.79 1512
7937.63 1560
7938.47 1524
7939.31 1548
7940.15 1559
7940.99 1584
7941.83 1593
7942.67 1637
7943.52 1655
7944.36 1656
7945.20 1699
7946.04 1643
7946.88 1668
7947.72 1657
7948.56 1683
7949.40 1672
7950.25 1673
7951.09 1747
7951.93 1700
7952.77 1715
7953.61 1762
7954.45 1732
7955.29 1734
7956.14 1711
7956.98 1737
7957.82 1679
7958.66 1634
7959.50 1654
7960.35 1627
7961.19 1662
7962.03 1631
7962.87 1627
7963.71 1664
7964.56 1735
7965.40 1762
7966.24 1817
7967.08 1968
7967.93 1938
7968.77 1857
7969.61 1854
7970.45 1775
7971.29 1748
7972.14 1644
7972.98 1628
7973.82 1594
7974.67 1561
7975.51 1570
7976.35 1578
7977.19 1577
7978.04 1548
7978.88 1534
7979.72 1521
7980.57 1551
7981.41 1486
7982.25 1410
7983.09 1498
7983.94 1506
7984.78 1499
7985.62 1486
7986.47 1492
7987.31 1437
7988.15 1423
7989.00 1456
7989.84 1424
7990.68 1414
7991.53 1401
7992.37 1459
7993.22 1364
7994.06 1358
7994.90 1422
7995.75 1413
7996.59 1359
7997.43 1332
7998.28 1388
7999.12 1373
7999.97 1352
8000.81 1375
8001.65 1396
8002.50 1360
8003.34 1385
8004.19 1335
8005.03 1317
8005.88 1312
8006.72 1298
8007.57 1339
8008.41 1278
8009.25 1276
8010.10 1240
8010.94 1287
8011.79 1296
8012.63 1302
8013.48 1206
8014.32 1208
8015.17 1268
8016.01 1232
8016.86 1208
8017.70 1273
8018.55 1215
8019.39 1217
8020.24 1288
8021.08 1278
8021.93 1205
8022.77 1219
8023.62 1159
8024.46 1240
8025.31 1227
8026.15 1248
8027.00 1263
8027.84 1207
8028.69 1236
8029.54 1281
8030.38 1253
8031.23 1296
8032.07 1245
8032.92 1276
8033.76 1249
8034.61 1207
8035.46 1220
8036.30 1216
8037.15 1229
8037.99 1209
8038.84 1228
8039.69 1281
8040.53 1240
8041.38 1189
8042.22 1188
8043.07 1217
8043.92 1220
8044.76 1201
8045.61 1181
8046.46 1227
8047.30 1236
8048.15 1266
8049.00 1242
8049.84 1289
8050.69 1260
8051.54 1226
8052.38 1238
8053.23 1191
8054.08 1207
8054.92 1203
8055.77 1185
8056.62 1225
8057.46 1229
8058.31 1213
8059.16 1210
8060.01 1133
8060.85 1161
8061.70 1196
8062.55 1214
8063.40 1197
8064.24 1205
8065.09 1220
8065.94 1152
8066.79 1139
8067.63 1137
8068.48 1159
8069.33 1169
8070.18 1148
8071.02 1254
8071.87 1241
8072.72 1150
8073.57 1117
8074.42 1158
8075.26 1152
8076.11 1157
8076.96 1156
8077.81 1156
8078.66 1158
8079.50 1178
8080.35 1121
8081.20 1139
8082.05 1123
8082.90 1164
8083.75 1120
8084.59 1122
8085.44 1148
8086.29 1130
8087.14 1188
8087.99 1132
8088.84 1151
8089.69 1137
8090.53 1227
8091.38 1140
8092.23 1135
8093.08 1118
8093.93 1130
8094.78 1148
8095.63 1163
8096.48 1193
8097.33 1159
8098.18 1167
8099.02 1170
8099.87 1169
8100.72 1179
8101.57 1165
8102.42 1173
8103.27 1199
8104.12 1151
8104.97 1134
8105.82 1114
8106.67 1170
8107.52 1174
8108.37 1119
8109.22 1143
8110.07 1137
8110.92 1192
8111.77 1099
8112.62 1144
8113.47 1186
8114.32 1209
8115.17 1205
8116.02 1217
8116.87 1222
8117.72 1232
8118.57 1273
8119.42 1262
8120.27 1231
8121.12 1254
8121.97 1252
8122.82 1221
8123.67 1180
8124.52 1205
8125.37 1242
8126.22 1210
8127.07 1243
8127.93 1233
8128.78 1206
8129.63 1172
8130.48 1188
8131.33 1208
8132.18 1216
8133.03 1224
8133.88 1231
8134.73 1238
8135.58 1193
8136.44 1218
8137.29 1233
8138.14 1286
8138.99 1241
8139.84 1277
8140.69 1257
8141.54 1211
8142.39 1216
8143.25 1246
8144.10 1283
8144.95 1245
8145.80 1224
8146.65 1254
8147.50 1332
8148.36 1271
8149.21 1224
8150.06 1240
8150.91 1300
8151.76 1325
8152.62 1347
8153.47 1404
8154.32 1385
8155.17 1429
8156.02 1476
8156.88 1462
8157.73 1398
8158.58 1324
8159.43 1308
8160.29 1282
8161.14 1312
8161.99 1258
8162.84 1224
8163.70 1272
8164.55 1180
8165.40 1191
8166.25 1229
8167.11 1210
8167.96 1248
8168.81 1263
8169.67 1238
8170.52 1206
8171.37 1129
8172.23 1221
8173.08 1187
8173.93 1226
8174.78 1158
8175.64 1166
8176.49 1154
8177.34 1113
8178.20 1111
8179.05 1072
8179.90 1103
8180.76 1064
8181.61 1108
8182.47 1142
8183.32 1073
8184.17 1071
8185.03 1095
8185.88 1125
8186.73 1159
8187.59 1108
8188.44 1085
8189.30 1114
8190.15 1085
8191.00 1065
8191.86 1139
8192.71 1120
8193.57 1084
8194.42 1123
8195.27 1081
8196.13 1047
8196.98 1116
8197.84 1108
8198.69 1135
8199.55 1112
8200.40 1128
8201.26 1118
8202.11 1073
8202.96 1045
8203.82 1105
8204.67 1106
8205.53 1122
8206.38 1070
8207.24 1135
8208.09 1162
8208.95 1103
8209.80 1134
8210.66 1119
8211.51 1141
8212.37 1070
8213.22 1079
8214.08 1116
8214.93 1146
8215.79 1083
8216.65 1121
8217.50 1184
8218.36 1136
8219.21 1140
8220.07 1163
8220.92 1172
8221.78 1130
8222.63 1151
8223.49 1177
8224.35 1226
8225.20 1182
8226.06 1152
8226.91 1223
8227.77 1162
8228.63 1144
8229.48 1182
8230.34 1114
8231.19 1116
8232.05 1140
8232.91 1129
8233.76 1144
8234.62 1117
8235.47 1106
8236.33 1166
8237.19 1189
8238.04 1141
8238.90 1105
8239.76 1092
8240.61 1143
8241.47 1126
8242.33 1107
8243.18 1148
8244.04 1101
8244.90 1150
8245.75 1102
8246.61 1128
8247.47 1106
8248.33 1085
8249.18 1144
8250.04 1169
8250.90 1090
8251.75 1091
8252.61 1101
8253.47 1089
8254.33 1102
8255.18 1113
8256.04 1139
8256.90 1131
8257.76 1125
8258.61 1107
8259.47 1087
8260.33 1102
8261.19 1078
8262.04 1097
8262.90 1152
8263.76 1125
8264.62 1140
8265.48 1106
8266.33 1069
8267.19 1127
8268.05 1094
8268.91 1100
8269.77 1080
8270.62 1147
8271.48 1152
8272.34 1110
8273.20 1148
8274.06 1096
8274.92 1093
8275.77 1159
8276.63 1146
8277.49 1160
8278.35 1150
8279.21 1150
8280.07 1200
8280.93 1148
8281.78 1193
8282.64 1138
8283.50 1166
8284.36 1168
8285.22 1180
8286.08 1209
8286.94 1188
8287.80 1198
8288.66 1250
8289.51 1267
8290.37 1282
8291.23 1271
8292.09 1276
8292.95 1324
8293.81 1378
8294.67 1301
8295.53 1248
8296.39 1240
8297.25 1283
8298.11 1295
8298.97 1139
8299.83 1216
8300.69 1232
8301.55 1275
8302.41 1205
8303.27 1240
8304.13 1270
8304.99 1237
8305.85 1256
8306.71 1224
8307.57 1247
8308.43 1185
8309.29 1137
8310.15 1166
8311.01 1190
8311.87 1223
8312.73 1181
8313.59 1198
8314.45 1177
8315.31 1187
8316.17 1181
8317.03 1196
8317.89 1182
8318.75 1215
8319.61 1278
8320.47 1259
8321.33 1184
8322.20 1154
8323.06 1125
8323.92 1145
8324.78 1202
8325.64 1201
8326.50 1153
8327.36 1171
8328.22 1197
8329.08 1210
8329.94 1168
8330.81 1198
8331.67 1180
8332.53 1132
8333.39 1174
8334.25 1190
8335.11 1215
8335.97 1254
8336.84 1184
8337.70 1223
8338.56 1175
8339.42 1183
8340.28 1220
8341.15 1246
8342.01 1193
8342.87 1243
8343.73 1284
8344.59 1207
8345.45 1144
8346.32 1236
8347.18 1255
8348.04 1178
8348.90 1223
8349.77 1253
8350.63 1321
8351.49 1307
8352.35 1229
8353.22 1199
8354.08 1214
8354.94 1246
8355.80 1266
8356.67 1269
8357.53 1279
8358.39 1246
8359.25 1253
8360.12 1269
8360.98 1270
8361.84 1295
8362.71 1291
8363.57 1285
8364.43 1318
8365.29 1380
8366.16 1334
8367.02 1327
8367.88 1307
8368.75 1338
8369.61 1302
8370.47 1282
8371.34 1360
8372.20 1362
8373.06 1322
8373.93 1341
8374.79 1410
8375.65 1412
8376.52 1425
8377.38 1414
8378.25 1370
8379.11 1450
8379.97 1436
8380.84 1368
8381.70 1500
8382.56 1414
8383.43 1455
8384.29 1434
8385.16 1439
8386.02 1440
8386.89 1417
8387.75 1482
8388.61 1422
8389.48 1509
8390.34 1459
8391.21 1450
8392.07 1482
8392.94 1461
8393.80 1489
8394.67 1462
8395.53 1531
8396.39 1509
8397.26 1509
8398.12 1569
8398.99 1525
8399.85 1543
8400.72 1564
8401.58 1589
8402.45 1556
8403.31 1605
8404.18 1663
8405.04 1579
8405.91 1613
8406.77 1594
8407.64 1584
8408.50 1621
8409.37 1666
8410.24 1682
8411.10 1722
8411.97 1743
8412.83 1697
8413.70 1732
8414.56 1800
8415.43 1835
8416.29 1795
8417.16 1802
8418.03 1859
8418.89 1819
8419.76 1930
8420.62 1973
8421.49 1995
8422.36 2051
8423.22 2039
8424.09 2096
8424.95 2081
8425.82 2093
8426.69 2066
8427.55 2089
8428.42 2190
8429.28 2166
8430.15 2116
8431.02 2127
8431.88 2226
8432.75 2201
8433.62 2215
8434.48 2410
8435.35 2384
8436.22 2340
8437.08 2413
8437.95 2542
8438.82 2596
8439.68 2706
8440.55 2758
8441.42 2763
8442.29 2726
8443.15 2803
8444.02 2803
8444.89 2819
8445.75 2861
8446.62 2924
8447.49 2917
8448.36 2981
8449.22 3041
8450.09 2996
8450.96 3179
8451.83 3364
8452.69 3638
8453.56 3920
8454.43 4202
8455.30 4401
8456.16 4596
8457.03 4783
8457.90 4732
8458.77 4501
8459.64 4225
8460.50 4157
8461.37 3942
8462.24 3758
8463.11 3729
8463.98 3702
8464.84 3821
8465.71 4235
8466.58 4722
8467.45 5405
8468.32 6107
8469.19 6731
8470.05 7016
8470.92 7077
8471.79 6850
8472.66 6336
8473.53 5812
8474.40 5163
8475.27 4498
8476.13 3993
8477.00 3643
8477.87 3313
8478.74 2935
8479.61 2734
8480.48 2533
8481.35 2411
8482.22 2380
8483.09 2291
8483.96 2195
8484.82 2168
8485.69 2174
8486.56 2216
8487.43 2193
8488.30 2136
8489.17 2123
8490.04 2059
8490.91 2060
8491.78 2049
8492.65 2108
8493.52 2082
8494.39 2053
8495.26 2080
8496.13 2152
8497.00 2228
8497.87 2135
8498.74 2089
8499.61 2098
8500.48 2083
8501.35 2129
8502.22 2072
8503.09 2064
8503.96 2113
8504.83 2264
8505.70 2276
8506.57 2333
8507.44 2352
8508.31 2366
8509.18 2355
8510.05 2277
8510.92 2312
8511.79 2354
8512.66 2242
8513.53 2223
8514.40 2137
8515.27 2155
8516.15 2133
8517.02 2110
8517.89 2127
8518.76 2130
8519.63 2142
8520.50 2092
8521.37 2056
8522.24 2100
8523.11 2131
8523.98 2198
8524.86 2179
8525.73 2211
8526.60 2238
8527.47 2216
8528.34 2221
8529.21 2320
8530.08 2312
8530.96 2308
8531.83 2380
8532.70 2363
8533.57 2385
8534.44 2388
8535.31 2403
8536.19 2334
8537.06 2365
8537.93 2291
8538.80 2257
8539.67 2291
8540.55 2288
8541.42 2273
8542.29 2226
8543.16 2282
8544.03 2266
8544.91 2244
8545.78 2224
8546.65 2305
8547.52 2305
8548.40 2360
8549.27 2370
8550.14 2388
8551.01 2335
8551.89 2506
8552.76 2647
8553.63 2586
8554.51 2578
8555.38 2543
8556.25 2570
8557.12 2497
8558.00 2390
8558.87 2282
8559.74 2209
8560.62 2098
8561.49 2043
8562.36 2038
8563.24 1980
8564.11 1945
8564.98 1947
8565.86 1955
8566.73 1942
8567.60 1851
8568.48 1861
8569.35 1885
8570.22 1907
8571.10 1846
8571.97 1889
8572.84 1847
8573.72 1850
8574.59 1866
8575.46 1863
8576.34 1836
8577.21 1790
8578.09 1781
8578.96 1769
8579.83 1816
8580.71 1876
8581.58 1843
8582.46 1770
8583.33 1742
8584.21 1731
8585.08 1703
8585.95 1777
8586.83 1751
8587.70 1789
8588.58 1795
8589.45 1767
8590.33 1772
8591.20 1783
8592.08 1795
8592.95 1736
8593.83 1766
8594.70 1764
8595.58 1796
8596.45 1785
8597.33 1796
8598.20 1808
8599.08 1805
8599.95 1803
8600.83 1824
8601.70 1835
8602.58 1788
8603.45 1833
8604.33 1823
8605.20 1797
8606.08 1854
8606.95 1833
8607.83 1895
8608.70 1880
8609.58 1936
8610.45 1919
8611.33 1962
8612.21 1936
8613.08 1841
8613.96 1963
8614.83 2002
8615.71 2067
8616.59 1956
8617.46 2053
8618.34 2063
8619.21 1983
8620.09 2013
8620.97 2058
8621.84 1990
8622.72 2002
8623.59 2123
8624.47 2214
8625.35 2231
8626.22 2167
8627.10 2217
8627.98 2171
8628.85 2191
8629.73 2282
8630.61 2184
8631.48 2224
8632.36 2177
8633.24 2203
8634.11 2336
8634.99 2260
8635.87 2240
8636.74 2311
8637.62 2255
8638.50 2332
8639.37 2339
8640.25 2302
8641.13 2380
8642.01 2370
8642.88 2439
8643.76 2457
8644.64 2494
8645.52 2545
8646.39 2517
8647.27 2608
8648.15 2657
8649.03 2662
8649.90 2731
8650.78 2679
8651.66 2654
8652.54 2676
8653.41 2786
8654.29 2778
8655.17 2738
8656.05 2776
8656.93 2846
8657.80 2818
8658.68 2790
8659.56 2869
8660.44 2861
8661.32 2874
8662.19 2836
8663.07 2779
8663.95 2768
8664.83 2891
8665.71 2920
8666.59 2964
8667.46 3070
8668.34 3231
8669.22 3379
8670.10 3675
8670.98 4025
8671.86 4262
8672.74 4500
8673.62 4825
8674.49 4717
8675.37 4907
8676.25 4689
8677.13 4498
8678.01 4284
8678.89 4073
8679.77 3845
8680.65 3533
8681.53 3421
8682.41 3421
8683.29 3414
8684.16 3346
8685.04 3462
8685.92 3617
8686.80 3784
8687.68 4172
8688.56 4536
8689.44 5015
8690.32 5493
8691.20 5967
8692.08 6237
8692.96 6441
8693.84 6354
8694.72 6044
8695.60 5579
8696.48 4946
8697.36 4558
8698.24 3952
8699.12 3564
8700.00 3309
8700.88 3044
8701.76 2855
8702.64 2629
8703.52 2521
8704.40 2503
8705.28 2337
8706.16 2283
8707.04 2227
8707.92 2171
8708.80 2160
8709.69 2201
8710.57 2127
8711.45 2135
8712.33 2086
8713.21 2066
8714.09 2042
8714.97 2053
8715.85 2068
8716.73 1975
8717.61 1994
8718.49 1990
8719.38 1982
8720.26 1975
8721.14 2023
8722.02 1967
8722.90 2027
8723.78 1980
8724.66 2051
8725.54 2018
8726.43 2056
8727.31 2133
8728.19 2112
8729.07 2217
8729.95 2197
8730.83 2199
8731.72 2223
8732.60 2194
8733.48 2103
8734.36 2052
8735.24 2012
8736.13 2024
8737.01 1957
8737.89 2065
8738.77 2001
8739.65 2005
8740.54 1964
8741.42 2002
8742.30 1993
8743.18 1983
8744.07 2013
8744.95 1977
8745.83 2012
8746.71 2014
8747.60 2016
8748.48 2083
8749.36 2062
8750.24 2019
8751.13 2043
8752.01 2118
8752.89 2144
8753.77 2124
8754.66 2190
8755.54 2276
8756.42 2319
8757.31 2380
8758.19 2369
8759.07 2310
8759.96 2297
8760.84 2245
8761.72 2251
8762.61 2193
8763.49 2205
8764.37 2121
8765.26 2113
8766.14 2018
8767.02 2081
8767.91 2063
8768.79 2097
8769.67 2113
8770.56 2095
8771.44 2049
8772.32 2066
8773.21 2059
8774.09 2015
8774.98 2033
8775.86 2024
8776.74 1983
8777.63 1908
8778.51 1881
8779.40 1879
8780.28 1860
8781.17 1776
8782.05 1807
8782.93 1764
8783.82 1853
8784.70 1827
8785.59 1828
8786.47 1818
8787.36 1801
8788.24 1829
8789.13 1868
8790.01 1918
8790.89 2011
8791.78 2028
8792.66 2090
8793.55 2024
8794.43 1965
8795.32 1963
8796.20 1809
8797.09 1826
8797.97 1780
8798.86 1742
8799.74 1690
8800.63 1697
8801.52 1725
8802.40 1701
8803.29 1736
8804.17 1730
8805.06 1706
8805.94 1694
8806.83 1685
8807.71 1659
8808.60 1645
8809.48 1583
8810.37 1550
8811.26 1521
8812.14 1497
8813.03 1522
8813.91 1544
8814.80 1550
8815.69 1508
8816.57 1544
8817.46 1501
8818.34 1471
8819.23 1517
8820.12 1481
8821.00 1496
8821.89 1515
8822.77 1466
8823.66 1532
8824.55 1514
8825.43 1476
8826.32 1459
8827.21 1460
8828.09 1441
8828.98 1420
8829.87 1409
8830.75 1423
8831.64 1386
8832.53 1412
8833.41 1427
8834.30 1478
8835.19 1420
8836.08 1366
8836.96 1403
8837.85 1437
8838.74 1385
8839.62 1358
8840.51 1342
8841.40 1377
8842.29 1339
8843.17 1342
8844.06 1317
8844.95 1300
8845.84 1334
8846.72 1383
8847.61 1365
8848.50 1352
8849.39 1355
8850.27 1377
8851.16 1363
8852.05 1293
8852.94 1247
8853.82 1278
8854.71 1281
8855.60 1289
8856.49 1295
8857.38 1284
8858.26 1244
8859.15 1259
8860.04 1276
8860.93 1266
8861.82 1261
8862.71 1267
8863.59 1258
8864.48 1266
8865.37 1214
8866.26 1203
8867.15 1180
8868.04 1216
8868.93 1191
8869.81 1161
8870.70 1199
8871.59 1169
8872.48 1208
8873.37 1233
8874.26 1204
8875.15 1231
8876.04 1197
8876.93 1230
8877.81 1165
8878.70 1166
8879.59 1166
8880.48 1201
8881.37 1208
8882.26 1186
8883.15 1167
8884.04 1150
8884.93 1165
8885.82 1120
8886.71 1203
8887.60 1154
8888.49 1134
8889.38 1182
8890.27 1167
8891.16 1172
8892.05 1146
8892.94 1097
8893.83 1105
8894.72 1089
8895.61 1081
8896.50 1092
8897.39 1128
8898.28 1161
8899.17 1107
8900.06 1117
8900.95 1101
8901.84 1095
8902.73 1036
8903.62 1089
8904.51 1133
8905.40 1078
8906.29 1054
8907.18 1041
8908.07 1053
8908.96 1085
8909.85 1040
8910.74 1044
8911.63 1057
8912.52 1036
8913.41 1054
8914.31 1061
8915.20 1040
8916.09 1074
8916.98 1035
8917.87 1054
8918.76 1020
8919.65 1078
8920.54 1054
8921.43 1061
8922.33 1065
8923.22 999
8924.11 1042
8925.00 1055
8925.89 1033
8926.78 1014
8927.67 1015
8928.57 1070
8929.46 1046
8930.35 974
8931.24 1005
8932.13 1007
8933.03 1011
8933.92 1034
8934.81 1067
8935.70 1049
8936.59 1070
8937.49 1052
8938.38 1048
8939.27 1020
8940.16 1041
8941.05 1029
8941.95 1064
8942.84 1049
8943.73 1021
8944.62 1022
8945.52 1022
8946.41 1007
8947.30 987
8948.19 965
8949.09 992
8949.98 1028
8950.87 1013
8951.76 996
8952.66 992
8953.55 968
8954.44 998
8955.34 1022
8956.23 998
8957.12 1012
8958.02 1002
8958.91 1003
8959.80 984
8960.69 1023
8961.59 1022
8962.48 1039
8963.37 1015
8964.27 1029
8965.16 1070
8966.05 1054
8966.95 996
8967.84 1020
8968.74 1024
8969.63 1013
8970.52 1000
8971.42 1015
8972.31 971
8973.20 982
8974.10 989
8974.99 1033
8975.89 1025
8976.78 1024
8977.67 1053
8978.57 1032
8979.46 1033
8980.36 1032
8981.25 1040
8982.15 1011
8983.04 978
8983.93 980
8984.83 982
8985.72 980
8986.62 998
8987.51 948
8988.41 935
8989.30 988
8990.20 991
8991.09 963
8991.99 966
8992.88 953
8993.78 954
8994.67 950
8995.57 928
8996.46 938
8997.36 949
8998.25 937
8999.15 969
9000.04 941
9000.94 923
9001.83 961
9002.73 926
9003.62 950
9004.52 932
9005.41 952
9006.31 914
9007.20 923
9008.10 898
9009.00 916
9009.89 921
9010.79 938
9011.68 939
9012.58 913
9013.47 908
9014.37 904
9015.27 923
9016.16 939
9017.06 898
9017.95 900
9018.85 916
9019.75 940
9020.64 914
9021.54 937
9022.43 919
9023.33 926
9024.23 925
9025.12 926
9026.02 929
9026.92 899
9027.81 963
9028.71 943
9029.61 910
9030.50 877
9031.40 930
9032.30 960
9033.19 917
9034.09 872
9034.99 923
9035.88 979
9036.78 968
9037.68 930
9038.58 949
9039.47 937
9040.37 973
9041.27 962
9042.16 956
9043.06 928
9043.96 937
9044.86 983
9045.75 964
9046.65 941
9047.55 941
9048.45 964
9049.34 976
9050.24 937
9051.14 948
9052.04 953
9052.94 938
9053.83 937
9054.73 932
9055.63 940
9056.53 978
9057.43 945
9058.32 976
9059.22 974
9060.12 908
9061.02 948
9061.92 958
9062.81 978
9063.71 956
9064.61 962
9065.51 968
9066.41 982
9067.31 985
9068.21 983
9069.10 976
9070.00 929
9070.90 1000
9071.80 1002
9072.70 959
9073.60 920
9074.50 954
9075.40 948
9076.29 928
9077.19 949
9078.09 935
9078.99 982
9079.89 954
9080.79 927
9081.69 915
9082.59 933
9083.49 947
9084.39 1010
9085.29 1036
9086.19 973
9087.09 996
9087.98 1033
9088.88 988
9089.78 999
9090.68 952
9091.58 963
9092.48 987
9093.38 997
9094.28 938
9095.18 963
9096.08 975
9096.98 967
9097.88 974
9098.78 951
9099.68 949
9100.58 983
9101.48 964
9102.38 923
9103.28 906
9104.18 886
9105.08 940
9105.99 924
9106.89 929
9107.79 906
9108.69 904
9109.59 917
9110.49 909
9111.39 907
9112.29 954
9113.19 902
9114.09 947
9114.99 950
9115.89 957
9116.79 921
9117.69 928
9118.60 966
9119.50 957
9120.40 898
9121.30 926
9122.20 979
9123.10 966
9124.00 907
9124.90 918
9125.81 917
9126.71 929
9127.61 966
9128.51 946
9129.41 929
9130.31 941
9131.22 940
9132.12 938
9133.02 909
9133.92 907
9134.82 921
9135.72 908
9136.63 906
9137.53 908
9138.43 918
9139.33 943
9140.23 896
9141.14 939
9142.04 990
9142.94 951
9143.84 938
9144.75 949
9145.65 952
9146.55 928
9147.45 866
9148.36 880
9149.26 938
9150.16 952
9151.06 921
9151.97 980
9152.87 955
9153.77 927
9154.67 949
9155.58 944
9156.48 931
9157.38 937
9158.29 932
9159.19 963
9160.09 985
9161.00 970
9161.90 956
9162.80 923
9163.71 947
9164.61 953
9165.51 943
9166.42 948
9167.32 931
9168.22 984
9169.13 954
9170.03 951
9170.93 958
9171.84 924
9172.74 982
9173.64 969
9174.55 996
9175.45 971
9176.36 959
9177.26 973
9178.16 961
9179.07 965
9179.97 1020
9180.88 963
9181.78 966
9182.69 954
9183.59 963
9184.49 972
9185.40 964
9186.30 944
9187.21 1011
9188.11 946
9189.02 984
9189.92 1007
9190.82 997
9191.73 980
9192.63 992
9193.54 999
9194.44 1042
9195.35 1056
9196.25 998
9197.16 995
9198.06 1030
9198.97 1066
9199.87 1060
9200.78 1033
9201.68 1014
9202.59 1039
9203.49 1043
9204.40 1043
9205.30 1022
9206.21 1008
9207.12 980
9208.02 966
9208.93 996
9209.83 1008
9210.74 957
9211.64 967
9212.55 1017
9213.45 999
9214.36 1040
9215.27 1079
9216.17 1032
9217.08 1106
9217.98 1138
9218.89 1154
9219.80 1099
9220.70 1056
9221.61 1032
9222.51 1027
9223.42 1032
9224.33 1013
9225.23 994
9226.14 1007
9227.05 1022
9227.95 985
9228.86 992
9229.77 1019
9230.67 982
9231.58 958
9232.49 927
9233.39 911
9234.30 952
9235.21 931
9236.11 933
9237.02 917
9237.93 952
9238.83 925
9239.74 954
9240.65 943
9241.55 970
9242.46 931
9243.37 965
9244.28 988
9245.18 943
9246.09 925
9247.00 972
9247.91 1003
9248.81 958
9249.72 976
9250.63 954
9251.54 952
9252.44 947
9253.35 969
9254.26 952
9255.17 935
9256.07 939
9256.98 1001
9257.89 966
9258.80 935
9259.71 943
9260.61 976
9261.52 958
9262.43 925
9263.34 956
9264.25 962
9265.16 899
9266.06 910
9266.97 921
9267.88 924
9268.79 898
9269.70 941
9270.61 942
9271.51 952
9272.42 962
9273.33 968
9274.24 993
9275.15 957
9276.06 965
9276.97 965
9277.88 984
9278.78 936
9279.69 968
9280.60 984
9281.51 972
9282.42 991
9283.33 955
9284.24 938
9285.15 970
9286.06 980
9286.97 975
9287.88 984
9288.79 988
9289.70 958
9290.60 987
9291.51 1003
9292.42 970
9293.33 970
9294.24 942
9295.15 1016
9296.06 1046
9296.97 1017
9297.88 997
9298.79 1009
9299.70 1012
9300.61 1021
9301.52 1013
9302.43 985
9303.34 1014
9304.25 1048
9305.16 1044
9306.07 1068
9306.98 1077
9307.89 1116
9308.80 1065
9309.71 1100
9310.63 1050
9311.54 1087
9312.45 1118
9313.36 1162
9314.27 1071
9315.18 1048
9316.09 1060
9317.00 1015
9317.91 1041
9318.82 1043
9319.73 1007
9320.64 991
9321.55 988
9322.47 969
9323.38 1025
9324.29 993
9325.20 956
9326.11 1014
9327.02 1026
9327.93 1021
9328.84 951
9329.76 931
9330.67 973
9331.58 987
9332.49 988
9333.40 981
9334.31 983
9335.23 962
9336.14 983
9337.05 1013
9337.96 985
9338.87 1014
9339.78 1034
9340.70 1019
9341.61 1050
9342.52 1030
9343.43 1006
9344.34 1004
9345.26 1021
9346.17 989
9347.08 946
9347.99 991
9348.91 997
9349.82 994
9350.73 1029
9351.64 975
9352.56 1007
9353.47 1010
9354.38 992
9355.29 973
9356.21 990
9357.12 1013
9358.03 1027
9358.94 948
9359.86 1006
9360.77 986
9361.68 1006
9362.60 982
9363.51 1026
9364.42 967
9365.34 998
9366.25 1024
9367.16 1067
9368.08 1007
9368.99 1052
9369.90 1025
9370.82 1045
9371.73 1006
9372.64 1000
9373.56 1007
9374.47 1001
9375.38 1002
9376.30 1011
9377.21 1045
9378.12 1006
9379.04 1000
9379.95 1034
9380.87 1026
9381.78 1020
9382.69 1071
9383.61 1040
9384.52 1083
9385.44 1090
9386.35 1102
9387.27 1101
9388.18 1107
9389.09 1087
9390.01 1174
9390.92 1146
9391.84 1217
9392.75 1175
9393.67 1171
9394.58 1180
9395.50 1147
9396.41 1120
9397.32 1155
9398.24 1091
9399.15 1071
9400.07 1108
9400.98 1094
9401.90 1048
9402.81 1040
9403.73 1070
9404.64 1074
9405.56 1090
9406.47 1081
9407.39 1083
9408.30 1054
9409.22 1089
9410.14 1110
9411.05 1109
9411.97 1053
9412.88 1127
9413.80 1099
9414.71 1146
9415.63 1101
9416.54 1118
9417.46 1170
9418.38 1078
9419.29 1084
9420.21 1089
9421.12 1112
9422.04 1072
9422.95 1125
9423.87 1162
9424.79 1092
9425.70 1092
9426.62 1137
9427.54 1123
9428.45 1127
9429.37 1128
9430.28 1123
9431.20 1157
9432.12 1157
9433.03 1157
9433.95 1180
9434.87 1158
9435.78 1145
9436.70 1137
9437.62 1184
9438.53 1139
9439.45 1115
9440.37 1148
9441.28 1114
9442.20 1101
9443.12 1126
9444.03 1160
9444.95 1175
9445.87 1143
9446.79 1199
9447.70 1254
9448.62 1264
9449.54 1251
9450.45 1284
9451.37 1340
9452.29 1275
9453.21 1299
9454.12 1287
9455.04 1330
9455.96 1258
9456.88 1251
9457.79 1232
9458.71 1213
9459.63 1139
9460.55 1162
9461.47 1168
9462.38 1159
9463.30 1163
9464.22 1145
9465.14 1133
9466.06 1227
9466.97 1140
9467.89 1130
9468.81 1140
9469.73 1160
9470.65 1144
9471.56 1163
9472.48 1212
9473.40 1145
9474.32 1151
9475.24 1156
9476.16 1195
9477.08 1162
9477.99 1173
9478.91 1180
9479.83 1214
9480.75 1219
9481.67 1183
9482.59 1196
9483.51 1166
9484.43 1262
9485.34 1193
9486.26 1209
9487.18 1210
9488.10 1233
9489.02 1252
9489.94 1255
9490.86 1228
9491.78 1243
9492.70 1269
9493.62 1246
9494.54 1251
9495.46 1226
9496.38 1268
9497.30 1207
9498.22 1249
9499.13 1257
9500.05 1208
9500.97 1235
9501.89 1228
9502.81 1185
9503.73 1247
9504.65 1209
9505.57 1251
9506.49 1259
9507.41 1311
9508.33 1289
9509.25 1276
9510.17 1339
9511.09 1329
9512.01 1367
9512.93 1277
9513.86 1412
9514.78 1422
9515.70 1417
9516.62 1385
9517.54 1382
9518.46 1353
9519.38 1388
9520.30 1425
9521.22 1417
9522.14 1440
9523.06 1396
9523.98 1398
9524.90 1472
9525.82 1524
9526.75 1566
9527.67 1655
9528.59 1752
9529.51 1831
9530.43 1898
9531.35 1999
9532.27 1980
9533.19 1992
9534.11 2014
9535.04 1971
9535.96 1893
9536.88 1918
9537.80 1783
9538.72 1670
9539.64 1645
9540.57 1592
9541.49 1555
9542.41 1529
9543.33 1465
9544.25 1423
9545.17 1409
9546.10 1401
9547.02 1386
9547.94 1435
9548.86 1397
9549.78 1370
9550.71 1390
9551.63 1378
9552.55 1388
9553.47 1378
9554.40 1444
9555.32 1370
9556.24 1412
9557.16 1511
9558.09 1475
9559.01 1488
9559.93 1507
9560.85 1512
9561.78 1506
9562.70 1485
9563.62 1415
9564.54 1391
9565.47 1422
9566.39 1435
9567.31 1397
9568.24 1407
9569.16 1353
9570.08 1350
9571.00 1351
9571.93 1371
9572.85 1417
9573.77 1395
9574.70 1320
9575.62 1353
9576.54 1343
9577.47 1332
9578.39 1355
9579.31 1400
9580.24 1334
9581.16 1340
9582.09 1332
9583.01 1423
9583.93 1380
9584.86 1343
9585.78 1382
9586.70 1377
9587.63 1417
9588.55 1375
9589.48 1371
9590.40 1374
9591.32 1383
9592.25 1445
9593.17 1367
9594.10 1444
9595.02 1459
9595.95 1434
9596.87 1486
9597.79 1386
9598.72 1490
9599.64 1439
9600.57 1470
9601.49 1516
9602.42 1492
9603.34 1510
9604.27 1461
9605.19 1484
9606.12 1557
9607.04 1556
9607.97 1499
9608.89 1594
9609.82 1572
9610.74 1562
9611.67 1588
9612.59 1664
9613.52 1597
9614.44 1634
9615.37 1622
9616.29 1663
9617.22 1671
9618.14 1638
9619.07 1648
9619.99 1662
9620.92 1656
9621.85 1709
9622.77 1723
9623.70 1762
9624.62 1751
9625.55 1770
9626.47 1793
9627.40 1869
9628.33 1823
9629.25 1896
9630.18 1873
9631.10 1846
9632.03 1908
9632.96 1998
9633.88 2034
9634.81 2014
9635.73 2059
9636.66 2048
9637.59 2059
9638.51 2047
9639.44 2056
9640.37 2083
9641.29 2114
9642.22 2151
9643.15 2290
9644.07 2370
9645.00 2353
9645.93 2473
9646.85 2563
9647.78 2636
9648.71 2695
9649.63 2689
9650.56 2605
9651.49 2605
9652.41 2532
9653.34 2451
9654.27 2425
9655.20 2263
9656.12 2235
9657.05 2205
9657.98 2161
9658.90 2197
9659.83 2105
9660.76 2130
9661.69 2088
9662.61 2005
9663.54 2069
9664.47 2144
9665.40 2150
9666.32 2213
9667.25 2129
9668.18 2133
9669.11 2143
9670.04 2147
9670.96 2221
9671.89 2153
9672.82 2136
9673.75 2182
9674.68 2187
9675.60 2224
9676.53 2253
9677.46 2226
9678.39 2320
9679.32 2233
9680.25 2251
9681.17 2275
9682.10 2254
9683.03 2253
9683.96 2295
9684.89 2340
9685.82 2374
9686.75 2365
9687.67 2399
9688.60 2434
9689.53 2427
9690.46 2445
9691.39 2481
9692.32 2438
9693.25 2399
9694.18 2451
9695.11 2536
9696.03 2497
9696.96 2520
9697.89 2480
9698.82 2432
9699.75 2443
9700.68 2470
9701.61 2397
9702.54 2391
9703.47 2263
9704.40 2297
9705.33 2301
9706.26 2297
9707.19 2264
9708.12 2257
9709.05 2253
9709.98 2286
9710.91 2297
9711.84 2314
9712.77 2419
9713.70 2417
9714.63 2434
9715.56 2356
9716.49 2353
9717.42 2386
9718.35 2285
9719.28 2252
9720.21 2258
9721.14 2123
9722.07 2060
9723.00 2120
9723.93 2074
9724.86 2032
9725.79 2033
9726.72 2057
9727.65 2016
9728.58 2038
9729.51 2024
9730.44 2077
9731.37 2060
9732.31 2055
9733.24 2051
9734.17 2012
9735.10 2017
9736.03 2011
9736.96 1991
9737.89 1941
9738.82 1853
9739.75 1877
9740.69 1864
9741.62 1828
9742.55 1811
9743.48 1777
9744.41 1849
9745.34 1760
9746.27 1780
9747.21 1825
9748.14 1814
9749.07 1861
9750.00 1814
9750.93 1757
9751.86 1716
9752.80 1726
9753.73 1799
9754.66 1840
9755.59 1790
9756.52 1767
9757.46 1718
9758.39 1768
9759.32 1785
9760.25 1850
9761.18 1814
9762.12 1836
9763.05 1761
9763.98 1820
9764.91 1857
9765.85 1816
9766.78 1787
9767.71 1756
9768.64 1786
9769.58 1815
9770.51 1849
9771.44 1848
9772.37 1824
9773.31 1824
9774.24 1813
9775.17 1847
9776.11 1901
9777.04 1934
9777.97 1974
9778.91 2024
9779.84 2038
9780.77 2090
9781.71 2088
9782.64 2023
9783.57 2020
9784.51 1990
9785.44 1929
9786.37 1898
9787.31 1911
9788.24 1792
9789.17 1762
9790.11 1783
9791.04 1758
9791.97 1741
9792.91 1741
9793.84 1773
9794.77 1712
9795.71 1726
9796.64 1830
9797.58 1841
9798.51 1775
9799.44 1784
9800.38 1743
9801.31 1694
9802.25 1768
9803.18 1639
9804.12 1680
9805.05 1649
9805.98 1629
9806.92 1570
9807.85 1451
9808.79 1446
9809.72 1430
9810.66 1447
9811.59 1375
9812.53 1429
9813.46 1429
9814.40 1425
9815.33 1407
9816.27 1422
9817.20 1457
9818.14 1448
9819.07 1449
9820.01 1434
9820.94 1428
9821.88 1415
9822.81 1378
9823.75 1379
9824.68 1439
9825.62 1399
9826.55 1432
9827.49 1377
9828.42 1384
9829.36 1363
9830.29 1349
9831.23 1347
9832.17 1378
9833.10 1395
9834.04 1403
9834.97 1343
9835.91 1389
9836.84 1401
9837.78 1372
9838.72 1412
9839.65 1385
9840.59 1410
9841.52 1378
9842.46 1365
9843.40 1380
9844.33 1398
9845.27 1355
9846.20 1378
9847.14 1376
9848.08 1360
9849.01 1353
9849.95 1413
9850.89 1387
9851.82 1295
9852.76 1367
9853.70 1350
9854.63 1438
9855.57 1370
9856.51 1423
9857.44 1452
9858.38 1498
9859.32 1498
9860.25 1464
9861.19 1407
9862.13 1426
9863.07 1420
9864.00 1379
9864.94 1400
9865.88 1374
9866.81 1401
9867.75 1363
9868.69 1407
9869.63 1361
9870.56 1306
9871.50 1293
9872.44 1272
9873.38 1303
9874.31 1331
9875.25 1338
9876.19 1342
9877.13 1297
9878.07 1272
9879.00 1299
9879.94 1313
9880.88 1288
9881.82 1289
9882.75 1286
9883.69 1266
9884.63 1247
9885.57 1275
9886.51 1263
9887.45 1253
9888.38 1193
9889.32 1217
9890.26 1220
9891.20 1213
9892.14 1168
9893.08 1211
9894.01 1187
9894.95 1105
9895.89 1226
9896.83 1234
9897.77 1199
9898.71 1225
9899.65 1178
9900.59 1195
9901.52 1182
9902.46 1180
9903.40 1147
9904.34 1170
9905.28 1189
9906.22 1185
9907.16 1247
9908.10 1265
9909.04 1235
9909.98 1246
9910.92 1231
9911.86 1210
9912.80 1215
9913.73 1199
9914.67 1194
9915.61 1227
9916.55 1232
9917.49 1210
9918.43 1243
9919.37 1314
9920.31 1391
9921.25 1353
9922.19 1372
9923.13 1475
9924.07 1542
9925.01 1618
9925.95 1608
9926.89 1654
9927.83 1647
9928.77 1566
9929.71 1499
9930.65 1519
9931.59 1403
9932.53 1425
9933.47 1397
9934.41 1351
9935.36 1295
9936.30 1253
9937.24 1263
9938.18 1238
9939.12 1243
9940.06 1200
9941.00 1154
9941.94 1146
9942.88 1136
9943.82 1128
9944.76 1079
9945.70 1120
9946.64 1148
9947.59 1153
9948.53 1132
9949.47 1106
9950.41 1082
9951.35 1102
9952.29 1125
9953.23 1128
9954.17 1089
9955.12 1136
9956.06 1144
9957.00 1147
9957.94 1135
9958.88 1166
9959.82 1108
9960.77 1080
9961.71 1095
9962.65 1102
9963.59 1094
9964.53 1057
9965.48 1100
9966.42 1065
9967.36 1064
9968.30 1068
9969.24 1030
9970.19 1014
9971.13 1026
9972.07 1053
9973.01 1022
9973.95 1020
9974.90 1036
9975.84 1043
9976.78 995
9977.72 1008
9978.67 962
9979.61 1016
9980.55 1027
9981.50 999
9982.44 1024
9983.38 1005
9984.32 1003
9985.27 1014
9986.21 1037
9987.15 1022
9988.10 987
9989.04 996
9989.98 997
9990.92 1030
9991.87 1019
9992.81 997
9993.75 1021
9994.70 933
9995.64 986
9996.58 990
9997.53 995
9998.47 996
9999.41 941
10000.36 979
10001.30 965
10002.25 1005
10003.19 994
10004.13 978
10005.08 955
10006.02 943
10006.96 972
10007.91 974
10008.85 944
10009.80 955
10010.74 997
10011.68 982
10012.63 1044
10013.57 1011
10014.52 964
10015.46 981
10016.41 934
10017.35 969
10018.29 1009
10019.24 1011
10020.18 1003
10021.13 962
10022.07 980
10023.02 975
10023.96 945
10024.91 1010
10025.85 969
10026.80 944
10027.74 983
10028.69 960
10029.63 940
10030.58 951
10031.52 944
10032.47 961
10033.41 984
10034.36 949
10035.30 931
10036.25 942
10037.19 941
10038.14 932
10039.08 977
10040.03 969
10040.97 953
10041.92 970
10042.87 979
10043.81 966
10044.76 954
10045.70 937
10046.65 914
10047.59 947
10048.54 934
10049.49 892
10050.43 880
10051.38 914
10052.32 920
10053.27 909
10054.22 900
10055.16 882
10056.11 891
10057.05 862
10058.00 861
10058.95 910
10059.89 887
10060.84 885
10061.79 890
10062.73 923
10063.68 900
10064.63 931
10065.57 924
10066.52 912
10067.47 888
10068.41 868
10069.36 852
10070.31 876
10071.25 866
10072.20 869
10073.15 902
10074.10 888
10075.04 894
10075.99 920
10076.94 919
10077.88 892
10078.83 910
10079.78 936
10080.73 894
10081.67 924
10082.62 946
10083.57 912
10084.52 879
10085.46 861
10086.41 884
10087.36 870
10088.31 871
10089.25 891
10090.20 918
10091.15 881
10092.10 873
10093.05 897
10093.99 892
10094.94 913
10095.89 928
10096.84 899
10097.79 895
10098.73 924
10099.68 886
10100.63 882
10101.58 907
10102.53 925
10103.48 895
10104.42 875
10105.37 909
10106.32 892
10107.27 895
10108.22 912
10109.17 861
10110.12 884
10111.06 897
10112.01 894
10112.96 882
10113.91 916
10114.86 904
10115.81 873
10116.76 890
10117.71 862
10118.66 886
10119.61 932
10120.56 890
10121.50 902
10122.45 844
10123.40 894
10124.35 903
10125.30 920
10126.25 876
10127.20 871
10128.15 911
10129.10 914
10130.05 900
10131.00 909
10131.95 911
10132.90 945
10133.85 939
10134.80 914
10135.75 901
10136.70 884
10137.65 886
10138.60 933
10139.55 913
10140.50 907
10141.45 940
10142.40 941
10143.35 957
10144.30 952
10145.25 929
10146.20 944
10147.15 974
10148.10 951
10149.05 952
10150.00 992
10150.95 957
10151.90 971
10152.86 972
10153.81 1032
10154.76 958
10155.71 925
10156.66 969
10157.61 987
10158.56 1024
10159.51 996
10160.46 993
10161.41 986
10162.37 1037
10163.32 997
10164.27 1056
10165.22 1033
10166.17 1000
10167.12 1042
10168.07 1062
10169.03 1096
10169.98 1051
10170.93 1047
10171.88 1041
10172.83 1065
10173.78 1023
10174.74 1087
10175.69 1080
10176.64 1062
10177.59 1064
10178.54 1132
10179.49 1105
10180.45 1083
10181.40 1150
10182.35 1145
10183.30 1111
10184.26 1129
10185.21 1167
10186.16 1180
10187.11 1154
10188.06 1161
10189.02 1114
10189.97 1194
10190.92 1209
10191.87 1150
10192.83 1243
10193.78 1223
10194.73 1212
10195.69 1178
10196.64 1176
10197.59 1163
10198.54 1214
10199.50 1242
10200.45 1248
10201.40 1320
10202.36 1261
10203.31 1326
10204.26 1327
10205.22 1364
10206.17 1349
10207.12 1335
10208.08 1302
10209.03 1304
10209.98 1296
10210.94 1265
10211.89 1271
10212.84 1296
10213.80 1225
10214.75 1191
10215.70 1216
10216.66 1201
10217.61 1194
10218.56 1178
10219.52 1161
10220.47 1203
10221.43 1139
10222.38 1163
10223.33 1126
10224.29 1106
10225.24 1148
10226.20 1175
10227.15 1161
10228.11 1159
10229.06 1198
10230.01 1240
10230.97 1283
10231.92 1301
10232.88 1371
10233.83 1372
10234.79 1424
10235.74 1413
10236.70 1395
10237.65 1333
10238.60 1308
10239.56 1265
10240.51 1275
10241.47 1253
10242.42 1220
10243.38 1153
10244.33 1126
10245.29 1070
10246.24 1046
10247.20 1030
10248.15 1045
10249.11 1005
10250.07 1035
10251.02 1001
10251.98 993
10252.93 988
10253.89 1020
10254.84 981
10255.80 980
10256.75 976
10257.71 960
10258.67 956
10259.62 934
10260.58 971
10261.53 942
10262.49 957
10263.44 936
10264.40 937
10265.36 968
10266.31 937
10267.27 931
10268.22 918
10269.18 940
10270.14 921
10271.09 950
10272.05 959
10273.01 930
10273.96 916
10274.92 917
10275.87 919
10276.83 938
10277.79 932
10278.74 908
10279.70 933
10280.66 914
10281.61 891
10282.57 903
10283.53 892
10284.49 944
10285.44 925
10286.40 891
10287.36 909
10288.31 936
10289.27 911
10290.23 910
10291.18 903
10292.14 921
10293.10 945
10294.06 931
10295.01 896
10295.97 895
10296.93 956
10297.89 949
10298.84 907
10299.80 938
10300.76 959
10301.72 933
10302.67 925
10303.63 900
10304.59 935
10305.55 906
10306.51 917
10307.46 915
10308.42 919
10309.38 888
10310.34 947
10311.30 960
10312.25 946
10313.21 943
10314.17 945
10315.13 923
10316.09 860
10317.05 885
10318.00 933
10318.96 903
10319.92 930
10320.88 942
10321.84 899
10322.80 884
10323.76 909
10324.71 901
10325.67 921
10326.63 930
10327.59 885
10328.55 934
10329.51 907
10330.47 921
10331.43 917
10332.39 908
10333.35 911
10334.30 885
10335.26 929
10336.22 880
10337.18 901
10338.14 874
10339.10 896
10340.06 873
10341.02 853
10341.98 863
10342.94 884
10343.90 909
10344.86 856
10345.82 871
10346.78 887
10347.74 880
10348.70 871
10349.66 864
10350.62 839
10351.58 835
10352.54 841
10353.50 853
10354.46 851
10355.42 842
10356.38 828
10357.34 837
10358.30 823
10359.26 824
10360.22 802
10361.18 845
10362.14 848
10363.10 843
10364.06 814
10365.02 817
10365.98 808
10366.94 854
10367.90 859
10368.87 816
10369.83 833
10370.79 807
10371.75 853
10372.71 819
10373.67 789
10374.63 836
10375.59 858
10376.55 844
10377.51 811
10378.48 839
10379.44 844
10380.40 822
10381.36 835
10382.32 808
10383.28 868
10384.24 828
10385.21 818
10386.17 853
10387.13 838
10388.09 865
10389.05 849
10390.01 861
10390.98 844
10391.94 843
10392.90 858
10393.86 838
10394.82 849
10395.79 864
10396.75 909
10397.71 871
10398.67 861
10399.63 868
10400.60 844
10401.56 867
10402.52 845
10403.48 843
10404.45 882
10405.41 897
10406.37 834
10407.33 860
10408.30 884
10409.26 883
10410.22 892
10411.18 921
10412.15 971
10413.11 941
10414.07 968
10415.04 972
10416.00 1021
10416.96 1087
10417.93 1063
10418.89 1048
10419.85 1087
10420.81 1085
10421.78 984
10422.74 992
10423.70 918
10424.67 923
10425.63 935
10426.59 902
10427.56 887
10428.52 884
10429.49 910
10430.45 864
10431.41 847
10432.38 820
10433.34 814
10434.30 811
10435.27 833
10436.23 848
10437.20 812
10438.16 797
10439.12 818
10440.09 787
10441.05 805
10442.02 825
10442.98 837
10443.94 834
10444.91 843
10445.87 823
10446.84 811
10447.80 803
10448.77 799
10449.73 789
10450.70 775
10451.66 795
10452.63 786
10453.59 810
10454.55 819
10455.52 814
10456.48 806
10457.45 797
10458.41 790
10459.38 778
10460.34 793
10461.31 755
10462.27 790
10463.24 802
10464.20 795
10465.17 759
10466.14 772
10467.10 779
10468.07 807
10469.03 795
10470.00 771
10470.96 780
10471.93 814
10472.89 808
10473.86 765
10474.82 779
10475.79 793
10476.76 818
10477.72 800
10478.69 800
10479.65 811
10480.62 810
10481.59 776
10482.55 844
10483.52 780
10484.48 797
10485.45 794
10486.42 798
10487.38 838
10488.35 814
10489.32 808
10490.28 770
10491.25 810
10492.21 791
10493.18 830
10494.15 810
10495.11 832
10496.08 816
10497.05 813
10498.01 851
10498.98 814
10499.95 795
10500.92 794
10501.88 813
10502.85 841
10503.82 796
10504.78 811
10505.75 821
10506.72 819
10507.68 840
10508.65 845
10509.62 836
10510.59 825
10511.55 820
10512.52 831
10513.49 844
10514.46 801
10515.42 814
10516.39 796
10517.36 785
10518.33 775
10519.29 852
10520.26 860
10521.23 796
10522.20 806
10523.17 799
10524.13 854
10525.10 872
10526.07 868
10527.04 809
10528.01 812
10528.97 859
10529.94 838
10530.91 849
10531.88 825
10532.85 798
10533.82 836
10534.78 842
10535.75 850
10536.72 823
10537.69 862
10538.66 856
10539.63 833
10540.60 847
10541.56 811
10542.53 886
10543.50 855
10544.47 860
10545.44 842
10546.41 868
10547.38 883
10548.35 877
10549.32 911
10550.29 882
10551.25 929
10552.22 874
10553.19 927
10554.16 950
10555.13 996
10556.10 976
10557.07 1026
10558.04 998
10559.01 1020
10559.98 1051
10560.95 1084
10561.92 1074
10562.89 997
10563.86 1024
10564.83 999
10565.80 999
10566.77 971
10567.74 930
10568.71 913
10569.68 911
10570.65 911
10571.62 869
10572.59 815
10573.56 859
10574.53 880
10575.50 850
10576.47 876
10577.44 869
10578.41 834
10579.38 839
10580.35 846
10581.32 846
10582.29 855
10583.26 874
10584.23 894
10585.21 925
10586.18 932
10587.15 913
10588.12 909
10589.09 870
10590.06 904
10591.03 930
10592.00 898
10592.97 937
10593.94 911
10594.92 900
10595.89 845
10596.86 849
10597.83 882
10598.80 881
10599.77 888
10600.74 896
10601.71 871
10602.69 870
10603.66 856
10604.63 866
10605.60 848
10606.57 860
10607.54 863
10608.52 864
10609.49 824
10610.46 848
10611.43 826
10612.40 815
10613.38 854
10614.35 886
10615.32 871
10616.29 842
10617.27 864
10618.24 884
10619.21 863
10620.18 835
10621.15 846
10622.13 929
10623.10 897
10624.07 926
10625.04 863
10626.02 859
10626.99 867
10627.96 892
10628.94 882
10629.91 907
10630.88 918
10631.85 961
10632.83 937
10633.80 950
10634.77 1008
10635.75 1004
10636.72 1024
10637.69 1038
10638.67 1028
10639.64 999
10640.61 1007
10641.59 993
10642.56 978
10643.53 968
10644.51 938
10645.48 959
10646.45 914
10647.43 876
10648.40 892
10649.37 848
10650.35 859
10651.32 833
10652.30 855
10653.27 846
10654.24 846
10655.22 848
10656.19 840
10657.16 907
10658.14 862
10659.11 859
10660.09 871
10661.06 853
10662.04 876
10663.01 839
10663.98 856
10664.96 832
10665.93 852
10666.91 861
10667.88 843
10668.86 847
10669.83 860
10670.81 842
10671.78 840
10672.76 868
10673.73 842
10674.71 857
10675.68 868
10676.66 919
10677.63 931
10678.61 880
10679.58 851
10680.56 838
10681.53 874
10682.51 848
10683.48 884
10684.46 866
10685.43 809
10686.41 830
10687.38 851
10688.36 872
10689.33 798
10690.31 765
10691.28 780
10692.26 796
10693.24 791
10694.21 812
10695.19 782
10696.16 786
10697.14 778
10698.12 808
10699.09 783
10700.07 815
10701.04 806
10702.02 759
10703.00 796
10703.97 839
10704.95 804
10705.92 806
10706.90 806
10707.88 817
10708.85 825
10709.83 789
10710.81 797
10711.78 789
10712.76 803
10713.74 772
10714.71 769
10715.69 793
10716.67 797
10717.64 765
10718.62 797
10719.60 824
10720.57 855
10721.55 777
10722.53 802
10723.50 816
10724.48 796
10725.46 824
10726.44 805
10727.41 820
10728.39 783
10729.37 807
10730.35 816
10731.32 798
10732.30 774
10733.28 813
10734.26 817
10735.23 841
10736.21 830
10737.19 899
10738.17 864
10739.14 807
10740.12 829
10741.10 786
10742.08 773
10743.06 799
10744.03 833
10745.01 828
10745.99 783
10746.97 799
10747.95 877
10748.92 866
10749.90 797
10750.88 791
10751.86 825
10752.84 840
10753.82 805
10754.79 747
10755.77 794
10756.75 814
10757.73 803
10758.71 804
10759.69 845
10760.67 815
10761.65 807
10762.62 822
10763.60 837
10764.58 828
10765.56 810
10766.54 824
10767.52 849
10768.50 801
10769.48 832
10770.46 848
10771.44 846
10772.42 832
10773.39 814
10774.37 824
10775.35 873
10776.33 826
10777.31 856
10778.29 853
10779.27 811
10780.25 839
10781.23 877
10782.21 845
10783.19 831
10784.17 848
10785.15 891
10786.13 850
10787.11 841
10788.09 891
10789.07 880
10790.05 877
10791.03 793
10792.01 827
10792.99 819
10793.97 830
10794.95 842
10795.93 840
10796.91 830
10797.89 804
10798.87 850
10799.85 818
10800.83 855
10801.82 869
10802.80 888
10803.78 847
10804.76 836
10805.74 838
10806.72 847
10807.70 821
10808.68 843
10809.66 864
10810.64 866
10811.62 849
10812.61 857
10813.59 834
10814.57 802
10815.55 823
10816.53 854
10817.51 868
10818.49 840
10819.47 842
10820.46 886
10821.44 864
10822.42 879
10823.40 913
10824.38 839
10825.36 859
10826.35 852
10827.33 883
10828.31 906
10829.29 908
10830.27 925
10831.25 873
10832.24 887
10833.22 874
10834.20 875
10835.18 903
10836.17 881
10837.15 880
10838.13 896
10839.11 937
10840.09 921
10841.08 930
10842.06 927
10843.04 907
10844.02 896
10845.01 886
10845.99 914
10846.97 949
10847.96 910
10848.94 909
10849.92 942
10850.90 939
10851.89 956
10852.87 940
10853.85 930
10854.84 971
10855.82 990
10856.80 1020
10857.78 992
10858.77 952
10859.75 961
10860.73 982
10861.72 957
10862.70 960
10863.68 976
10864.67 970
10865.65 947
10866.64 1034
10867.62 1031
10868.60 1023
10869.59 1051
10870.57 1034
10871.55 1045
10872.54 1031
10873.52 1059
10874.51 1027
10875.49 1046
10876.47 1105
10877.46 1051
10878.44 1053
10879.43 1072
10880.41 1068
10881.39 1107
10882.38 1170
10883.36 1113
10884.35 1120
10885.33 1131
10886.32 1161
10887.30 1183
10888.29 1125
10889.27 1125
10890.25 1175
10891.24 1176
10892.22 1148
10893.21 1156
10894.19 1175
10895.18 1184
10896.16 1206
10897.15 1208
10898.13 1159
10899.12 1164
10900.10 1205
10901.09 1217
10902.07 1206
10903.06 1189
10904.04 1233
10905.03 1254
10906.01 1204
10907.00 1250
10907.99 1255
10908.97 1215
10909.96 1257
10910.94 1255
10911.93 1280
10912.91 1231
10913.90 1337
10914.88 1312
10915.87 1290
10916.86 1289
10917.84 1341
10918.83 1315
10919.81 1300
10920.80 1277
10921.79 1360
10922.77 1372
10923.76 1366
10924.74 1326
10925.73 1334
10926.72 1380
10927.70 1358
10928.69 1374
10929.68 1437
10930.66 1417
10931.65 1396
10932.64 1384
10933.62 1480
10934.61 1464
10935.60 1404
10936.58 1501
10937.57 1544
10938.56 1547
10939.54 1562
10940.53 1631
10941.52 1623
10942.50 1616
10943.49 1652
10944.48 1660
10945.47 1628
10946.45 1644
10947.44 1647
10948.43 1712
10949.41 1705
10950.40 1714
10951.39 1755
10952.38 1743
10953.36 1824
10954.35 1869
10955.34 1907
10956.33 1954
10957.31 1932
10958.30 1899
10959.29 1957
10960.28 1876
10961.27 1863
10962.25 1817
10963.24 1724
10964.23 1792
10965.22 1741
10966.21 1722
10967.19 1656
10968.18 1660
10969.17 1597
10970.16 1621
10971.15 1605
10972.13 1606
10973.12 1622
10974.11 1555
10975.10 1604
10976.09 1610
10977.08 1650
10978.07 1682
10979.05 1575
10980.04 1656
10981.03 1704
10982.02 1607
10983.01 1662
10984.00 1725
10984.99 1714
10985.98 1711
10986.96 1725
10987.95 1790
10988.94 1822
10989.93 1847
10990.92 1946
10991.91 1980
10992.90 1998
10993.89 2168
10994.88 2225
10995.87 2392
10996.86 2335
10997.85 2451
10998.84 2384
10999.83 2396
11000.82 2411
11001.81 2324
11002.79 2278
11003.78 2158
11004.77 2059
11005.76 1987
11006.75 1864
11007.74 1725
11008.73 1691
11009.72 1550
11010.71 1575
11011.70 1585
11012.69 1500
11013.68 1503
11014.67 1501
11015.67 1412
11016.66 1458
11017.65 1414
11018.64 1358
11019.63 1367
11020.62 1413
11021.61 1417
11022.60 1438
11023.59 1407
11024.58 1340
11025.57 1379
11026.56 1336
11027.55 1313
11028.54 1292
11029.53 1327
11030.52 1332
11031.52 1333
11032.51 1350
11033.50 1263
11034.49 1251
11035.48 1357
11036.47 1315
11037.46 1228
11038.45 1262
11039.45 1246
11040.44 1269
11041.43 1185
11042.42 1164
11043.41 1152
11044.40 1204
11045.39 1177
11046.39 1212
11047.38 1171
11048.37 1167
11049.36 1194
11050.35 1141
11051.35 1166
11052.34 1163
11053.33 1181
11054.32 1126
11055.31 1141
11056.31 1159
11057.30 1166
11058.29 1141
11059.28 1178
11060.27 1158
11061.27 1157
11062.26 1188
11063.25 1175
11064.24 1147
11065.24 1115
11066.23 1147
11067.22 1152
11068.21 1138
11069.21 1141
11070.20 1158
11071.19 1154
11072.19 1144
11073.18 1130
11074.17 1130
11075.16 1138
11076.16 1168
11077.15 1131
11078.14 1135
11079.14 1135
11080.13 1173
11081.12 1179
11082.12 1102
11083.11 1107
11084.10 1088
11085.10 1111
11086.09 1105
11087.08 1056
11088.08 1114
11089.07 1072
11090.06 1099
11091.06 1071
11092.05 1093
11093.04 1114
11094.04 1059
11095.03 1057
11096.03 1073
11097.02 1067
11098.01 1081
11099.01 1065
11100.00 1098
11101.00 1104
11101.99 1128
11102.98 1096
11103.98 1056
11104.97 1040
11105.97 1043
11106.96 1043
11107.96 1032
11108.95 1038
11109.95 1098
11110.94 1032
11111.93 1058
11112.93 1024
11113.92 1015
11114.92 1051
11115.91 1061
11116.91 1064
11117.90 1019
11118.90 1027
11119.89 1044
11120.89 1083
11121.88 1028
11122.88 1065
11123.87 1012
11124.87 1041
11125.86 1078
11126.86 1080
11127.85 1077
11128.85 1034
11129.84 1010
11130.84 1009
11131.84 1001
11132.83 1012
11133.83 1052
11134.82 984
11135.82 1022
11136.81 1014
11137.81 997
11138.81 983
11139.80 989
11140.80 1000
11141.79 1021
11142.79 972
11143.79 981
11144.78 968
11145.78 966
11146.77 956
11147.77 958
11148.77 1001
11149.76 950
11150.76 976
11151.75 964
11152.75 993
11153.75 966
11154.74 993
11155.74 978
11156.74 977
11157.73 980
11158.73 891
11159.73 934
11160.72 945
11161.72 973
11162.72 938
11163.71 947
11164.71 950
11165.71 925
11166.71 895
11167.70 932
11168.70 949
11169.70 960
11170.69 964
11171.69 916
11172.69 953
11173.69 978
11174.68 985
11175.68 984
11176.68 975
11177.68 949
11178.67 929
11179.67 912
11180.67 923
11181.67 929
11182.66 946
11183.66 947
11184.66 974
11185.66 940
11186.66 962
11187.65 933
11188.65 932
11189.65 943
11190.65 981
11191.65 1002
11192.64 928
11193.64 910
11194.64 931
11195.64 979
11196.64 937
11197.64 921
11198.63 953
11199.63 925
11200.63 929
11201.63 917
11202.63 920
11203.63 944
11204.63 930
11205.63 943
11206.62 948
11207.62 881
11208.62 919
11209.62 914
11210.62 927
11211.62 904
11212.62 880
11213.62 880
11214.62 908
11215.62 917
11216.61 904
11217.61 904
11218.61 914
11219.61 907
11220.61 921
11221.61 857
11222.61 883
11223.61 886
11224.61 897
11225.61 913
11226.61 879
11227.61 888
11228.61 932
11229.61 879
11230.61 883
11231.61 911
11232.61 880
11233.61 871
11234.61 902
11235.61 899
11236.61 858
11237.61 903
11238.61 889
11239.61 902
11240.61 904
11241.61 926
11242.61 851
11243.61 880
11244.61 874
11245.61 882
11246.61 902
11247.61 895
11248.62 914
11249.62 884
11250.62 963
11251.62 896
11252.62 900
11253.62 926
11254.62 911
11255.62 894
11256.62 883
11257.62 878
11258.62 889
11259.63 937
11260.63 871
11261.63 862
11262.63 909
11263.63 923
11264.63 918
11265.63 891
11266.64 876
11267.64 927
11268.64 904
11269.64 968
11270.64 971
11271.64 949
11272.65 965
11273.65 951
11274.65 1040
11275.65 1011
11276.65 1002
11277.65 991
11278.66 1001
11279.66 982
11280.66 988
11281.66 978
11282.67 1001
11283.67 982
11284.67 925
11285.67 943
11286.67 952
11287.68 921
11288.68 910
11289.68 945
11290.68 936
11291.69 907
11292.69 910
11293.69 889
11294.70 880
11295.70 904
11296.70 884
11297.70 868
11298.71 905
11299.71 933
11300.71 878
11301.72 889
11302.72 866
11303.72 873
11304.72 912
11305.73 937
11306.73 907
11307.73 926
11308.74 951
11309.74 969
11310.74 951
11311.75 969
11312.75 964
11313.76 921
11314.76 954
11315.76 938
11316.77 900
11317.77 918
11318.77 931
11319.78 918
11320.78 935
11321.79 893
11322.79 885
11323.79 886
11324.80 876
11325.80 868
11326.81 856
11327.81 876
11328.81 858
11329.82 859
11330.82 885
11331.83 890
11332.83 895
11333.84 894
11334.84 900
11335.85 904
11336.85 912
11337.85 914
11338.86 921
11339.86 895
11340.87 873
11341.87 879
11342.88 874
11343.88 888
11344.89 847
11345.89 855
11346.90 904
11347.90 861
11348.91 854
11349.91 870
11350.92 869
11351.92 903
11352.93 871
11353.94 879
11354.94 921
11355.95 871
11356.95 820
11357.96 884
11358.96 856
11359.97 895
11360.97 901
11361.98 858
11362.99 861
11363.99 840
11365.00 878
11366.00 877
11367.01 831
11368.02 851
11369.02 882
11370.03 860
11371.03 875
11372.04 853
11373.05 851
11374.05 844
11375.06 854
11376.06 877
11377.07 886
11378.08 846
11379.08 864
11380.09 866
11381.10 807
11382.10 870
11383.11 873
11384.12 884
11385.12 882
11386.13 843
11387.14 829
11388.14 850
11389.15 844
11390.16 850
11391.17 813
11392.17 824
11393.18 873
11394.19 850
11395.19 847
11396.20 874
11397.21 896
11398.22 880
11399.22 858
11400.23 868
11401.24 873
11402.25 902
11403.25 866
11404.26 891
11405.27 863
11406.28 871
11407.28 849
11408.29 905
11409.30 879
11410.31 895
11411.31 827
11412.32 860
11413.33 910
11414.34 883
11415.35 847
11416.35 875
11417.36 917
11418.37 929
11419.38 902
11420.39 893
11421.40 895
11422.40 876
11423.41 900
11424.42 870
11425.43 898
11426.44 898
11427.45 925
11428.46 905
11429.46 936
11430.47 957
11431.48 901
11432.49 951
11433.50 962
11434.51 943
11435.52 940
11436.53 986
11437.54 951
11438.54 974
11439.55 942
11440.56 935
11441.57 983
11442.58 992
11443.59 955
11444.60 978
11445.61 979
11446.62 989
11447.63 978
11448.64 974
11449.65 981
11450.66 963
11451.67 995
11452.68 929
11453.69 960
11454.70 980
11455.71 978
11456.72 966
11457.73 1015
11458.74 1003
11459.75 1029
11460.76 1001
11461.77 980
11462.78 991
11463.79 980
11464.80 988
11465.81 1017
11466.82 1030
11467.83 996
11468.84 1022
11469.85 1064
11470.86 1047
11471.87 1048
11472.88 1029
11473.89 1039
11474.90 982
11475.91 1029
11476.92 1035
11477.93 1019
11478.95 1036
11479.96 1029
11480.97 1040
11481.98 1065
11482.99 1061
11484.00 1040
11485.01 1001
11486.02 1057
11487.03 1053
11488.05 1069
11489.06 1054
11490.07 1102
11491.08 1032
11492.09 1072
11493.10 1056
11494.11 1054
11495.13 1077
11496.14 1076
11497.15 1088
11498.16 1047
11499.17 1084
11500.18 1089
11501.20 1078
11502.21 1054
11503.22 1050
11504.23 1064
11505.24 1105
11506.26 1060
11507.27 1090
11508.28 1114
11509.29 1070
11510.30 1019
11511.32 1096
11512.33 1086
11513.34 1107
11514.35 1126
11515.37 1154
11516.38 1144
11517.39 1164
11518.40 1161
11519.42 1163
11520.43 1135
11521.44 1118
11522.45 1174
11523.47 1163
11524.48 1178
11525.49 1147
11526.51 1233
11527.52 1191
11528.53 1151
11529.55 1161
11530.56 1231
11531.57 1237
11532.59 1209
11533.60 1229
11534.61 1276
11535.63 1288
11536.64 1312
11537.65 1276
11538.67 1266
11539.68 1295
11540.69 1294
11541.71 1310
11542.72 1275
11543.73 1338
11544.75 1339
11545.76 1300
11546.78 1364
11547.79 1334
11548.80 1391
11549.82 1398
11550.83 1394
11551.85 1398
11552.86 1371
11553.87 1478
11554.89 1465
11555.90 1481
11556.92 1544
11557.93 1525
11558.95 1512
11559.96 1555
11560.97 1549
11561.99 1537
11563.00 1554
11564.02 1605
11565.03 1619
11566.05 1601
11567.06 1607
11568.08 1672
11569.09 1700
11570.11 1683
11571.12 1724
11572.14 1813
11573.15 1798
11574.17 1842
11575.18 1938
11576.20 2005
11577.21 2004
11578.23 2074
11579.24 2190
11580.26 2225
11581.27 2261
11582.29 2294
11583.30 2309
11584.32 2411
11585.33 2410
11586.35 2407
11587.37 2665
11588.38 2759
11589.40 2932
11590.41 3097
11591.43 3241
11592.44 3518
11593.46 3658
11594.48 3886
11595.49 4175
11596.51 4272
11597.52 4293
11598.54 4372
11599.56 4247
11600.57 4156
11601.59 3881
11602.61 3664
11603.62 3458
11604.64 3258
11605.66 3040
11606.67 2795
11607.69 2541
11608.70 2345
11609.72 2248
11610.74 2104
11611.75 2043
11612.77 1918
11613.79 1832
11614.81 1792
11615.82 1738
11616.84 1670
11617.86 1619
11618.87 1616
11619.89 1569
11620.91 1552
11621.92 1514
11622.94 1508
11623.96 1528
11624.98 1503
11625.99 1441
11627.01 1487
11628.03 1466
11629.05 1427
11630.06 1487
11631.08 1448
11632.10 1426
11633.12 1387
11634.13 1393
11635.15 1436
11636.17 1394
11637.19 1414
11638.20 1447
11639.22 1371
11640.24 1392
11641.26 1378
11642.28 1307
11643.29 1351
11644.31 1302
11645.33 1283
11646.35 1274
11647.37 1284
11648.39 1294
11649.40 1285
11650.42 1271
11651.44 1241
11652.46 1285
11653.48 1255
11654.50 1310
11655.51 1238
11656.53 1291
11657.55 1268
11658.57 1254
11659.59 1275
11660.61 1300
11661.63 1350
11662.65 1339
11663.67 1324
11664.68 1309
11665.70 1378
11666.72 1355
11667.74 1393
11668.76 1377
11669.78 1383
11670.80 1408
11671.82 1398
11672.84 1420
11673.86 1407
11674.88 1415
11675.90 1424
11676.92 1454
11677.94 1416
11678.96 1481
11679.98 1492
11680.99 1373
11682.01 1434
11683.03 1466
11684.05 1418
11685.07 1417
11686.09 1407
11687.11 1361
11688.13 1380
11689.15 1353
11690.17 1344
11691.19 1310
11692.21 1371
11693.24 1382
11694.26 1349
11695.28 1310
11696.30 1314
11697.32 1322
11698.34 1319
11699.36 1348
11700.38 1330
11701.40 1306
11702.42 1265
11703.44 1274
11704.46 1233
11705.48 1223
11706.50 1208
11707.52 1233
11708.54 1244
11709.57 1278
11710.59 1167
11711.61 1162
11712.63 1214
11713.65 1223
11714.67 1200
11715.69 1189
11716.71 1154
11717.73 1151
11718.76 1134
11719.78 1143
11720.80 1127
11721.82 1126
11722.84 1154
11723.86 1145
11724.89 1129
11725.91 1129
11726.93 1107
11727.95 1073
11728.97 1103
11729.99 1074
11731.02 1069
11732.04 1106
11733.06 1100
11734.08 1084
11735.10 1070
11736.13 1065
11737.15 1055
11738.17 1050
11739.19 1107
11740.22 1100
11741.24 1076
11742.26 1088
11743.28 1069
11744.30 1070
11745.33 1063
11746.35 1071
11747.37 1080
11748.40 1081
11749.42 1079
11750.44 1047
11751.46 1048
11752.49 1068
11753.51 1033
11754.53 1045
11755.56 1088
11756.58 1016
11757.60 1013
11758.62 1018
11759.65 1056
11760.67 995
11761.69 959
11762.72 1024
11763.74 1007
11764.76 1004
11765.79 997
11766.81 1005
11767.83 1005
11768.86 985
11769.88 990
11770.91 988
11771.93 947
11772.95 1000
11773.98 993
11775.00 1007
11776.02 1002
11777.05 976
11778.07 1015
11779.10 1011
11780.12 974
11781.14 974
11782.17 957
11783.19 991
11784.22 1028
11785.24 992
11786.26 1004
11787.29 945
11788.31 942
11789.34 972
11790.36 988
11791.39 938
11792.41 934
11793.44 942
11794.46 951
11795.49 984
11796.51 976
11797.54 951
11798.56 981
11799.59 1003
11800.61 949
11801.63 929
11802.66 950
11803.69 984
11804.71 943
11805.74 945
11806.76 934
11807.79 984
11808.81 964
11809.84 948
11810.86 986
11811.89 991
11812.91 984
11813.94 963
11814.96 957
11815.99 956
11817.01 978
11818.04 969
11819.07 994
11820.09 1005
11821.12 1013
11822.14 967
11823.17 1018
11824.20 995
11825.22 1059
11826.25 1040
11827.27 1069
11828.30 1000
11829.33 985
11830.35 1018
11831.38 1060
11832.40 1020
11833.43 1006
11834.46 1043
11835.48 1006
11836.51 1039
11837.54 1029
11838.56 1034
11839.59 1028
11840.62 1032
11841.64 1011
11842.67 1008
11843.70 1034
11844.72 1037
11845.75 1009
11846.78 1000
11847.80 1007
11848.83 1000
11849.86 1010
11850.89 1019
11851.91 1019
11852.94 1013
11853.97 1041
11854.99 1023
11856.02 1066
11857.05 1035
11858.08 1030
11859.10 1096
11860.13 1069
11861.16 1051
11862.19 1052
11863.21 1067
11864.24 1078
11865.27 1052
11866.30 1073
11867.33 1115
11868.35 1063
11869.38 1051
11870.41 1062
11871.44 1047
11872.47 1039
11873.49 1138
11874.52 1126
11875.55 1146
11876.58 1088
11877.61 1089
11878.63 1112
11879.66 1134
11880.69 1150
11881.72 1162
11882.75 1144
11883.78 1164
11884.81 1198
11885.83 1159
11886.86 1154
11887.89 1143
11888.92 1201
11889.95 1231
11890.98 1233
11892.01 1222
11893.04 1282
11894.06 1299
11895.09 1335
11896.12 1306
11897.15 1319
11898.18 1341
11899.21 1405
11900.24 1391
11901.27 1399
11902.30 1389
11903.33 1374
11904.36 1413
11905.39 1309
11906.42 1314
11907.45 1304
11908.48 1308
11909.50 1289
11910.53 1287
11911.56 1217
11912.59 1281
11913.62 1293
11914.65 1274
11915.68 1266
11916.71 1264
11917.74 1304
11918.77 1309
11919.80 1369
11920.83 1345
11921.86 1381
11922.89 1446
11923.92 1525
11924.95 1538
11925.99 1558
11927.02 1577
11928.05 1610
11929.08 1631
11930.11 1643
11931.14 1621
11932.17 1659
11933.20 1555
11934.23 1528
11935.26 1571
11936.29 1498
11937.32 1432
11938.35 1331
11939.38 1349
11940.41 1318
11941.45 1290
11942.48 1234
11943.51 1234
11944.54 1256
11945.57 1233
11946.60 1157
11947.63 1146
11948.66 1153
11949.70 1146
11950.73 1152
11951.76 1135
11952.79 1146
11953.82 1135
11954.85 1177
11955.88 1126
11956.92 1092
11957.95 1065
11958.98 1112
11960.01 1105
11961.04 1110
11962.08 1083
11963.11 1098
11964.14 1106
11965.17 1093
11966.20 1092
11967.24 1091
11968.27 1133
11969.30 1095
11970.33 1104
11971.36 1116
11972.40 1126
11973.43 1155
11974.46 1154
11975.49 1086
11976.53 1095
11977.56 1128
11978.59 1108
11979.62 1121
11980.66 1120
11981.69 1138
11982.72 1127
11983.76 1191
11984.79 1162
11985.82 1171
11986.85 1135
11987.89 1141
11988.92 1140
11989.95 1163
11990.99 1162
11992.02 1187
11993.05 1166
11994.09 1173
11995.12 1139
11996.15 1123
11997.19 1162
11998.22 1212
11999.25 1185
12000.29 1209
12001.32 1220
12002.35 1126
12003.39 1208
12004.42 1239
12005.46 1242
12006.49 1242
12007.52 1211
12008.56 1172
12009.59 1198
12010.63 1258
12011.66 1258
12012.69 1216
12013.73 1261
12014.76 1297
12015.80 1273
12016.83 1299
12017.86 1291
12018.90 1291
12019.93 1265
12020.97 1284
12022.00 1295
12023.04 1324
12024.07 1277
12025.11 1243
12026.14 1209
12027.18 1255
12028.21 1280
12029.25 1246
12030.28 1235
12031.32 1236
12032.35 1216
12033.39 1246
12034.42 1238
12035.46 1210
12036.49 1172
12037.53 1233
12038.56 1221
12039.60 1217
12040.63 1193
12041.67 1196
12042.70 1210
12043.74 1224
12044.77 1195
12045.81 1180
12046.84 1215
12047.88 1193
12048.92 1188
12049.95 1234
12050.99 1211
12052.02 1207
12053.06 1177
12054.09 1170
12055.13 1223
12056.17 1171
12057.20 1159
12058.24 1230
12059.27 1265
12060.31 1254
12061.35 1233
12062.38 1201
12063.42 1217
12064.46 1191
12065.49 1174
12066.53 1248
12067.56 1223
12068.60 1172
12069.64 1222
12070.67 1213
12071.71 1226
12072.75 1241
12073.78 1240
12074.82 1250
12075.86 1211
12076.89 1221
12077.93 1267
12078.97 1281
12080.01 1270
12081.04 1255
12082.08 1262
12083.12 1245
12084.15 1305
12085.19 1246
12086.23 1246
12087.27 1270
12088.30 1337
12089.34 1356
12090.38 1384
12091.41 1365
12092.45 1382
12093.49 1380
12094.53 1403
12095.57 1497
12096.60 1442
12097.64 1474
12098.68 1505
12099.72 1486
12100.75 1552
12101.79 1474
12102.83 1496
12103.87 1485
12104.91 1433
12105.94 1444
12106.98 1392
12108.02 1369
12109.06 1315
12110.10 1328
12111.14 1306
12112.17 1220
12113.21 1245
12114.25 1183
12115.29 1128
12116.33 1116
12117.37 1130
12118.40 1115
12119.44 1070
12120.48 1074
12121.52 1097
12122.56 1088
12123.60 1067
12124.64 1042
12125.68 1033
12126.72 1042
12127.75 1055
12128.79 1012
12129.83 996
12130.87 1022
12131.91 1041
12132.95 1024
12133.99 998
12135.03 1008
12136.07 999
12137.11 972
12138.15 1007
12139.19 989
12140.23 999
12141.27 1000
12142.31 1016
12143.35 1016
12144.38 981
12145.42 1000
12146.46 990
12147.50 1043
12148.54 1038
12149.58 974
12150.62 944
12151.66 974
12152.70 969
12153.74 961
12154.78 956
12155.82 965
12156.87 1010
12157.91 975
12158.95 965
12159.99 935
12161.03 974
12162.07 963
12163.11 948
12164.15 941
12165.19 989
12166.23 918
12167.27 943
12168.31 972
12169.35 969
12170.39 970
12171.43 943
12172.47 992
12173.52 960
12174.56 929
12175.60 982
12176.64 957
12177.68 965
12178.72 953
12179.76 955
12180.80 981
12181.85 977
12182.89 966
12183.93 956
12184.97 953
12186.01 967
12187.05 975
12188.09 994
12189.14 1011
12190.18 997
12191.22 979
12192.26 982
12193.30 950
12194.34 966
12195.39 954
12196.43 966
12197.47 956
12198.51 958
12199.55 962
12200.60 967
12201.64 967
12202.68 959
12203.72 971
12204.77 983
12205.81 964
12206.85 926
12207.89 941
12208.94 997
12209.98 978
12211.02 965
12212.06 940
12213.11 962
12214.15 953
12215.19 928
12216.23 952
12217.28 959
12218.32 959
12219.36 956
12220.41 950
12221.45 979
12222.49 980
12223.54 956
12224.58 959
12225.62 980
12226.66 974
12227.71 977
12228.75 964
12229.79 971
12230.84 976
12231.88 951
12232.93 975
12233.97 985
12235.01 960
12236.06 947
12237.10 898
12238.14 936
12239.19 927
12240.23 925
12241.28 939
12242.32 932
12243.36 914
12244.41 912
12245.45 900
12246.50 906
12247.54 925
12248.58 935
12249.63 902
12250.67 914
12251.72 903
12252.76 879
12253.80 900
12254.85 876
12255.89 876
12256.94 886
12257.98 912
12259.03 902
12260.07 860
12261.12 862
12262.16 855
12263.21 886
12264.25 842
12265.30 845
12266.34 841
12267.39 845
12268.43 843
12269.48 853
12270.52 840
12271.57 817
12272.61 829
12273.66 859
12274.70 842
12275.75 850
12276.79 838
12277.84 848
12278.88 849
12279.93 826
12280.98 823
12282.02 851
12283.07 796
12284.11 824
12285.16 843
12286.20 842
12287.25 835
12288.30 827
12289.34 844
12290.39 830
12291.43 854
12292.48 831
12293.53 823
12294.57 847
12295.62 788
12296.66 833
12297.71 842
12298.76 835
12299.80 818
12300.85 815
12301.90 856
12302.94 867
12303.99 842
12305.04 874
12306.08 860
12307.13 835
12308.18 845
12309.22 882
12310.27 829
12311.32 806
12312.36 794
12313.41 853
12314.46 808
12315.50 838
12316.55 808
12317.60 794
12318.65 776
12319.69 784
12320.74 816
12321.79 821
12322.83 785
12323.88 803
12324.93 794
12325.98 793
12327.02 775
12328.07 818
12329.12 775
12330.17 787
12331.21 804
12332.26 849
12333.31 815
12334.36 751
12335.41 776
12336.45 801
12337.50 809
12338.55 808
12339.60 791
12340.65 808
12341.69 801
12342.74 802
12343.79 782
12344.84 808
12345.89 800
12346.94 795
12347.98 828
12349.03 784
12350.08 775
12351.13 803
12352.18 791
12353.23 782
12354.28 797
12355.32 810
12356.37 801
12357.42 820
12358.47 848
12359.52 811
12360.57 826
12361.62 792
12362.67 782
12363.72 764
12364.76 816
12365.81 857
12366.86 843
12367.91 844
12368.96 821
12370.01 862
12371.06 842
12372.11 863
12373.16 821
12374.21 810
12375.26 810
12376.31 855
12377.36 834
12378.41 823
12379.46 806
12380.51 809
12381.56 836
12382.61 843
12383.66 828
12384.71 805
12385.76 848
12386.81 854
12387.86 852
12388.91 828
12389.96 839
12391.01 860
12392.06 839
12393.11 839
12394.16 824
12395.21 866
12396.26 863
12397.31 866
12398.36 836
12399.41 845
12400.46 868
12401.51 844
12402.56 814
12403.61 833
12404.66 873
12405.71 874
12406.77 861
12407.82 873
12408.87 862
12409.92 862
12410.97 876
12412.02 862
12413.07 842
12414.12 869
12415.17 871
12416.23 844
12417.28 841
12418.33 824
12419.38 850
12420.43 861
12421.48 838
12422.53 888
12423.59 880
12424.64 858
12425.69 894
12426.74 887
12427.79 860
12428.84 850
12429.90 860
12430.95 876
12432.00 848
12433.05 860
12434.10 873
12435.16 887
12436.21 884
12437.26 880
12438.31 888
12439.37 877
12440.42 911
12441.47 937
12442.52 913
12443.58 898
12444.63 891
12445.68 907
12446.73 893
12447.79 897
12448.84 908
12449.89 920
12450.94 945
12452.00 921
12453.05 912
12454.10 904
12455.16 915
12456.21 936
12457.26 929
12458.31 937
12459.37 958
12460.42 940
12461.47 914
12462.53 922
12463.58 974
12464.63 999
12465.69 984
12466.74 984
12467.79 967
12468.85 992
12469.90 1002
12470.95 1044
12472.01 1051
12473.06 1061
12474.12 1088
12475.17 1105
12476.22 1101
12477.28 1107
12478.33 1137
12479.39 1160
12480.44 1223
12481.49 1248
12482.55 1274
12483.60 1275
12484.66 1299
12485.71 1384
12486.76 1514
12487.82 1528
12488.87 1561
12489.93 1523
12490.98 1589
12492.04 1678
12493.09 1644
12494.15 1582
12495.20 1616
12496.25 1614
12497.31 1515
12498.36 1507
12499.42 1435
12500.47 1358
12501.53 1335
12502.58 1272
12503.64 1229
12504.69 1204
12505.75 1185
12506.80 1199
12507.86 1126
12508.91 1046
12509.97 1043
12511.03 1062
12512.08 1036
12513.14 1009
12514.19 1004
12515.25 1027
12516.30 970
12517.36 1008
12518.41 986
12519.47 981
12520.52 1072
12521.58 1000
12522.64 993
12523.69 997
12524.75 992
12525.80 1031
12526.86 1012
12527.92 995
12528.97 997
12530.03 1000
12531.08 1004
12532.14 990
12533.20 977
12534.25 980
12535.31 964
12536.37 968
12537.42 983
12538.48 990
12539.54 993
12540.59 974
12541.65 1004
12542.70 1026
12543.76 1003
12544.82 1017
12545.88 1014
12546.93 994
12547.99 1032
12549.05 1044
12550.10 1049
12551.16 1053
12552.22 1051
12553.27 1085
12554.33 1089
12555.39 1022
12556.45 1029
12557.50 1102
12558.56 1155
12559.62 1112
12560.67 1213
12561.73 1205
12562.79 1210
12563.85 1233
12564.90 1284
12565.96 1330
12567.02 1294
12568.08 1337
12569.14 1405
12570.19 1377
12571.25 1374
12572.31 1441
12573.37 1470
12574.42 1412
12575.48 1431
12576.54 1410
12577.60 1358
12578.66 1368
12579.72 1356
12580.77 1364
12581.83 1238
12582.89 1272
12583.95 1278
12585.01 1234
12586.07 1215
12587.12 1171
12588.18 1170
12589.24 1161
12590.30 1182
12591.36 1152
12592.42 1136
12593.48 1136
12594.53 1119
12595.59 1083
12596.65 1061
12597.71 1059
12598.77 1059
12599.83 1077
12600.89 1052
12601.95 1024
12603.01 1042
12604.07 1016
12605.13 1036
12606.18 1015
12607.24 996
12608.30 1021
12609.36 996
12610.42 1057
12611.48 1067
12612.54 1050
12613.60 1056
12614.66 1020
12615.72 1021
12616.78 1017
12617.84 1036
12618.90 1085
12619.96 1032
12621.02 1013
12622.08 1043
12623.14 1018
12624.20 1013
12625.26 988
12626.32 966
12627.38 955
12628.44 975
12629.50 988
12630.56 1029
12631.62 1004
12632.68 999
12633.74 993
12634.80 1006
12635.86 999
12636.92 999
12637.98 1000
12639.04 993
12640.11 1030
12641.17 1009
12642.23 979
12643.29 1018
12644.35 1047
12645.41 1058
12646.47 1025
12647.53 1020
12648.59 1062
12649.65 1051
12650.72 1026
12651.78 1066
12652.84 1067
12653.90 1091
12654.96 1110
12656.02 1092
12657.08 1056
12658.14 1056
12659.21 1078
12660.27 1051
12661.33 1015
12662.39 1042
12663.45 1029
12664.51 1030
12665.58 999
12666.64 1028
12667.70 1005
12668.76 1029
12669.82 997
12670.89 998
12671.95 1008
12673.01 1041
12674.07 979
12675.13 1012
12676.20 990
12677.26 1008
12678.32 991
12679.38 1018
12680.45 1024
12681.51 1033
12682.57 1030
12683.63 1052
12684.70 1084
12685.76 1039
12686.82 1040
12687.88 1029
12688.95 1038
12690.01 1030
12691.07 1054
12692.14 1066
12693.20 1077
12694.26 1057
12695.32 1046
12696.39 1098
12697.45 1055
12698.51 1056
12699.58 1057
12700.64 1114
12701.70 1094
12702.77 1095
12703.83 1084
12704.89 1069
12705.96 1082
12707.02 1045
12708.08 1056
12709.15 1051
12710.21 1002
12711.28 1044
12712.34 1050
12713.40 1051
12714.47 1065
12715.53 1036
12716.59 1025
12717.66 1034
12718.72 1014
12719.79 996
12720.85 1006
12721.92 1018
12722.98 1093
12724.04 1019
12725.11 1073
12726.17 1030
12727.24 1047
12728.30 1064
12729.37 1045
12730.43 1067
12731.49 1047
12732.56 1035
12733.62 1010
12734.69 1007
12735.75 1013
12736.82 1013
12737.88 1000
12738.95 1047
12740.01 1006
12741.08 988
12742.14 940
12743.21 929
12744.27 942
12745.34 939
12746.40 942
12747.47 946
12748.53 956
12749.60 915
12750.66 908
12751.73 878
12752.79 899
12753.86 886
12754.93 928
12755.99 878
12757.06 907
12758.12 910
12759.19 865
12760.25 886
12761.32 869
12762.39 837
12763.45 872
12764.52 879
12765.58 832
12766.65 814
12767.72 857
12768.78 855
12769.85 839
12770.91 836
12771.98 804
12773.05 839
12774.11 865
12775.18 844
12776.25 841
12777.31 829
12778.38 844
12779.45 837
12780.51 836
12781.58 834
12782.65 816
12783.71 799
12784.78 880
12785.85 826
12786.91 897
12787.98 821
12789.05 825
12790.11 812
12791.18 860
12792.25 816
12793.31 796
12794.38 826
12795.45 831
12796.52 820
12797.58 833
12798.65 801
12799.72 806
12800.79 819
12801.85 827
12802.92 836
12803.99 844
12805.06 848
12806.12 784
12807.19 827
12808.26 815
12809.33 821
12810.39 820
12811.46 861
12812.53 840
12813.60 847
12814.67 877
12815.73 850
12816.80 822
12817.87 831
12818.94 863
12820.01 866
12821.08 831
12822.14 804
12823.21 829
12824.28 816
12825.35 797
12826.42 818
12827.49 872
12828.55 818
12829.62 797
12830.69 792
12831.76 812
12832.83 805
12833.90 777
12834.97 763
12836.04 784
12837.11 788
12838.17 743
12839.24 783
12840.31 760
12841.38 758
12842.45 783
12843.52 760
12844.59 756
12845.66 775
12846.73 766
12847.80 754
12848.87 755
12849.94 758
12851.01 728
12852.08 743
12853.14 790
12854.21 725
12855.28 761
12856.35 739
12857.42 747
12858.49 700
12859.56 760
12860.63 759
12861.70 768
12862.77 737
12863.84 719
12864.91 745
12865.98 725
12867.05 700
12868.12 733
12869.19 709
12870.26 717
12871.34 756
12872.41 734
12873.48 709
12874.55 703
12875.62 728
12876.69 736
12877.76 693
12878.83 698
12879.90 725
12880.97 734
12882.04 702
12883.11 712
12884.18 701
12885.25 709
12886.33 679
12887.40 711
12888.47 681
12889.54 697
12890.61 711
12891.68 733
12892.75 661
12893.82 683
12894.89 666
12895.97 691
12897.04 689
12898.11 652
12899.18 685
12900.25 653
12901.32 671
12902.40 688
12903.47 677
12904.54 713
12905.61 705
12906.68 640
12907.75 666
12908.83 655
12909.90 720
12910.97 705
12912.04 672
12913.11 679
12914.19 665
12915.26 680
12916.33 670
12917.40 681
12918.48 661
12919.55 680
12920.62 659
12921.69 662
12922.77 645
12923.84 704
12924.91 681
12925.98 723
12927.06 674
12928.13 672
12929.20 677
12930.27 660
12931.35 659
12932.42 665
12933.49 688
12934.57 671
12935.64 646
12936.71 663
12937.79 648
12938.86 677
12939.93 690
12941.01 692
12942.08 680
12943.15 684
12944.23 673
12945.30 649
12946.37 670
12947.45 667
12948.52 686
12949.59 651
12950.67 631
12951.74 685
12952.81 643
12953.89 635
12954.96 652
12956.04 667
12957.11 687
12958.18 671
12959.26 649
12960.33 667
12961.41 661
12962.48 647
12963.55 660
12964.63 698
12965.70 671
12966.78 679
12967.85 714
12968.93 664
12970.00 650
12971.07 645
12972.15 676
12973.22 653
12974.30 680
12975.37 699
12976.45 662
12977.52 651
12978.60 682
12979.67 667
12980.75 655
12981.82 686
12982.90 675
12983.97 678
12985.05 698
12986.12 670
12987.20 671
12988.27 731
12989.35 683
12990.42 667
12991.50 680
12992.57 686
12993.65 683
12994.73 673
12995.80 692
12996.88 678
12997.95 705
12999.03 680
13000.10 695
13001.18 712
13002.25 685
13003.33 679
13004.41 714
13005.48 706
13006.56 697
13007.63 679
13008.71 699
13009.79 686
13010.86 696
13011.94 695
13013.02 716
13014.09 746
13015.17 742
13016.24 747
13017.32 708
13018.40 721
13019.47 681
13020.55 721
13021.63 736
13022.70 726
13023.78 712
13024.86 711
13025.93 722
13027.01 698
13028.09 680
13029.16 701
13030.24 714
13031.32 747
13032.40 731
13033.47 715
13034.55 720
13035.63 718
13036.70 769
13037.78 740
13038.86 762
13039.94 752
13041.01 777
13042.09 714
13043.17 707
13044.25 722
13045.32 693
13046.40 721
13047.48 714
13048.56 723
13049.63 752
13050.71 756
13051.79 740
13052.87 713
13053.95 703
13055.02 748
13056.10 729
13057.18 729
13058.26 733
13059.34 700
13060.41 725
13061.49 739
13062.57 735
13063.65 740
13064.73 730
13065.81 750
13066.88 727
13067.96 707
13069.04 716
13070.12 718
13071.20 756
13072.28 737
13073.36 732
13074.43 712
13075.51 721
13076.59 708
13077.67 715
13078.75 737
13079.83 719
13080.91 685
13081.99 702
13083.07 709
13084.15 712
13085.23 676
13086.30 670
13087.38 693
13088.46 660
13089.54 655
13090.62 675
13091.70 688
13092.78 712
13093.86 706
13094.94 711
13096.02 714
13097.10 727
13098.18 697
13099.26 700
13100.34 711
13101.42 743
13102.50 701
13103.58 664
13104.66 665
13105.74 682
13106.82 693
13107.90 688
13108.98 709
13110.06 685
13111.14 693
13112.22 700
13113.30 689
13114.38 677
13115.46 678
13116.54 665
13117.62 715
13118.70 707
13119.78 672
13120.86 720
13121.95 723
13123.03 699
13124.11 684
13125.19 683
13126.27 687
13127.35 675
13128.43 695
13129.51 687
13130.59 691
13131.67 675
13132.76 653
13133.84 698
13134.92 667
13136.00 627
13137.08 695
13138.16 692
13139.24 683
13140.32 712
13141.41 691
13142.49 707
13143.57 716
13144.65 694
13145.73 661
13146.81 685
13147.90 675
13148.98 674
13150.06 686
13151.14 682
13152.22 658
13153.31 659
13154.39 672
13155.47 701
13156.55 680
13157.63 701
13158.72 673
13159.80 686
13160.88 689
13161.96 688
13163.05 678
13164.13 704
13165.21 652
13166.29 705
13167.38 681
13168.46 682
13169.54 695
13170.62 684
13171.71 703
13172.79 670
13173.87 704
13174.96 659
13176.04 693
13177.12 683
13178.20 712
13179.29 699
13180.37 721
13181.45 700
13182.54 715
13183.62 701
13184.70 668
13185.79 666
13186.87 678
13187.95 693
13189.04 658
13190.12 712
13191.20 736
13192.29 686
13193.37 673
13194.46 709
13195.54 701
13196.62 685
13197.71 700
13198.79 711
13199.88 701
13200.96 711
13202.04 723
13203.13 719
13204.21 681
13205.30 696
13206.38 692
13207.46 689
13208.55 691
13209.63 717
13210.72 707
13211.80 719
13212.89 714
13213.97 752
13215.05 734
13216.14 716
13217.22 733
13218.31 722
13219.39 727
13220.48 704
13221.56 709
13222.65 726
13223.73 707
13224.82 736
13225.90 720
13226.99 732
13228.07 681
13229.16 729
13230.24 746
13231.33 703
13232.41 698
13233.50 695
13234.58 733
13235.67 720
13236.76 739
13237.84 747
13238.93 721
13240.01 734
13241.10 744
13242.18 764
13243.27 767
13244.35 751
13245.44 729
13246.53 732
13247.61 792
13248.70 742
13249.78 744
13250.87 744
13251.96 735
13253.04 735
13254.13 749
13255.21 762
13256.30 763
13257.39 742
13258.47 758
13259.56 778
13260.65 764
13261.73 764
13262.82 777
13263.91 755
13264.99 749
13266.08 764
13267.17 761
13268.25 765
13269.34 801
13270.43 773
13271.51 783
13272.60 814
13273.69 830
13274.77 808
13275.86 804
13276.95 782
13278.04 774
13279.12 801
13280.21 809
13281.30 794
13282.38 825
13283.47 800
13284.56 823
13285.65 855
13286.73 826
13287.82 835
13288.91 801
13290.00 844
13291.08 865
13292.17 839
13293.26 832
13294.35 832
13295.44 851
13296.52 878
13297.61 857
13298.70 846
13299.79 907
13300.88 891
13301.96 867
13303.05 854
13304.14 854
13305.23 887
13306.32 886
13307.41 933
13308.49 905
13309.58 871
13310.67 868
13311.76 874
13312.85 865
13313.94 878
13315.02 872
13316.11 875
13317.20 895
13318.29 895
13319.38 855
13320.47 896
13321.56 904
13322.65 908
13323.74 905
13324.82 883
13325.91 877
13327.00 867
13328.09 881
13329.18 894
13330.27 864
13331.36 837
13332.45 855
13333.54 860
13334.63 913
13335.72 898
13336.81 866
13337.90 881
13338.99 892
13340.08 887
13341.17 915
13342.26 902
13343.35 916
13344.44 910
13345.53 949
13346.61 899
13347.70 888
13348.79 926
13349.89 933
13350.98 909
13352.07 900
13353.16 946
13354.25 902
13355.34 920
13356.43 933
13357.52 943
13358.61 949
13359.70 950
13360.79 964
13361.88 998
13362.97 940
13364.06 977
13365.15 992
13366.24 972
13367.33 942
13368.42 948
13369.51 946
13370.60 942
13371.70 951
13372.79 928
13373.88 950
13374.97 923
13376.06 909
13377.15 881
13378.24 884
13379.33 904
13380.43 844
13381.52 830
13382.61 844
13383.70 852
13384.79 834
13385.88 801
13386.97 840
13388.07 834
13389.16 813
13390.25 858
13391.34 801
13392.43 820
13393.52 845
13394.62 836
13395.71 838
13396.80 839
13397.89 827
13398.98 802
13400.08 804
13401.17 800
13402.26 806
13403.35 793
13404.45 836
13405.54 833
13406.63 806
13407.72 775
13408.82 836
13409.91 809
13411.00 809
13412.09 825
13413.19 828
13414.28 862
13415.37 842
13416.46 819
13417.56 821
13418.65 835
13419.74 814
13420.84 817
13421.93 851
13423.02 817
13424.11 858
13425.21 863
13426.30 842
13427.39 830
13428.49 822
13429.58 823
13430.67 816
13431.77 865
13432.86 880
13433.95 898
13435.05 873
13436.14 875
13437.24 864
13438.33 843
13439.42 874
13440.52 860
13441.61 858
13442.70 870
13443.80 877
13444.89 846
13445.99 880
13447.08 863
13448.17 880
13449.27 852
13450.36 873
13451.46 920
13452.55 873
13453.64 881
13454.74 924
13455.83 924
13456.93 940
13458.02 957
13459.12 941
13460.21 910
13461.31 903
13462.40 930
13463.50 952
13464.59 949
13465.69 908
13466.78 913
13467.87 944
13468.97 930
13470.06 924
13471.16 918
13472.25 918
13473.35 976
13474.44 933
13475.54 936
13476.64 919
13477.73 941
13478.83 947
13479.92 924
13481.02 952
13482.11 941
13483.21 980
13484.30 952
13485.40 973
13486.49 989
13487.59 1009
13488.69 1018
13489.78 989
13490.88 1049
13491.97 1062
13493.07 1045
13494.17 1020
13495.26 1051
13496.36 1072
13497.45 1064
13498.55 1063
13499.65 1064
13500.74 1027
13501.84 1042
13502.93 1046
13504.03 1032
13505.13 1000
13506.22 1015
13507.32 1003
13508.42 967
13509.51 967
13510.61 962
13511.71 919
13512.80 895
13513.90 912
13515.00 891
13516.09 896
13517.19 859
13518.29 891
13519.38 839
13520.48 827
13521.58 847
13522.68 860
13523.77 832
13524.87 833
13525.97 846
13527.06 858
13528.16 859
13529.26 839
13530.36 806
13531.45 770
13532.55 801
13533.65 848
13534.75 822
13535.84 739
13536.94 791
13538.04 829
13539.14 778
13540.23 792
13541.33 809
13542.43 776
13543.53 759
13544.63 746
13545.72 786
13546.82 786
13547.92 796
13549.02 822
13550.12 793
13551.22 767
13552.31 759
13553.41 792
13554.51 764
13555.61 764
13556.71 753
13557.81 799
13558.90 782
13560.00 777
13561.10 767
13562.20 739
13563.30 786
13564.40 789
13565.50 753
13566.60 752
13567.69 761
13568.79 789
13569.89 815
13570.99 812
13572.09 787
13573.19 787
13574.29 807
13575.39 744
13576.49 768
13577.59 762
13578.69 782
13579.79 755
13580.89 746
13581.98 784
13583.08 811
13584.18 783
13585.28 806
13586.38 793
13587.48 766
13588.58 780
13589.68 803
13590.78 807
13591.88 792
13592.98 813
13594.08 826
13595.18 784
13596.28 793
13597.38 756
13598.48 764
13599.58 753
13600.68 792
13601.78 759
13602.88 788
13603.98 823
13605.08 787
13606.18 822
13607.29 825
13608.39 800
13609.49 797
13610.59 792
13611.69 788
13612.79 789
13613.89 794
13614.99 839
13616.09 791
13617.19 779
13618.29 761
13619.39 789
13620.50 814
13621.60 812
13622.70 816
13623.80 791
13624.90 821
13626.00 821
13627.10 789
13628.20 783
13629.31 817
13630.41 816
13631.51 809
13632.61 784
13633.71 802
13634.81 834
13635.91 813
13637.02 801
13638.12 789
13639.22 814
13640.32 834
13641.42 834
13642.53 818
13643.63 788
13644.73 784
13645.83 815
13646.93 782
13648.04 774
13649.14 809
13650.24 784
13651.34 759
13652.45 776
13653.55 775
13654.65 768
13655.75 781
13656.85 777
13657.96 773
13659.06 776
13660.16 761
13661.27 829
13662.37 805
13663.47 834
13664.57 848
13665.68 802
13666.78 781
13667.88 805
13668.99 782
13670.09 806
13671.19 821
13672.29 805
13673.40 799
13674.50 811
13675.60 798
13676.71 808
13677.81 815
13678.91 839
13680.02 838
13681.12 838
13682.23 813
13683.33 820
13684.43 862
13685.54 816
13686.64 863
13687.74 785
13688.85 800
13689.95 835
13691.06 818
13692.16 869
13693.26 832
13694.37 818
13695.47 863
13696.58 858
13697.68 842
13698.78 858
13699.89 881
13700.99 849
13702.10 838
13703.20 895
13704.31 913
13705.41 888
13706.51 877
13707.62 883
13708.72 902
13709.83 910
13710.93 921
13712.04 906
13713.14 900
13714.25 920
13715.35 907
13716.46 893
13717.56 939
13718.67 926
13719.77 952
13720.88 946
13721.98 983
13723.09 972
13724.19 920
13725.30 958
13726.40 998
13727.51 964
13728.61 975
13729.72 1016
13730.83 1024
13731.93 1016
13733.04 1044
13734.14 1039
13735.25 1030
13736.35 1042
13737.46 1013
13738.57 1056
13739.67 1021
13740.78 1057
13741.88 1077
13742.99 1069
13744.09 1019
13745.20 1076
13746.31 1098
13747.41 1102
13748.52 1123
13749.63 1131
13750.73 1111
13751.84 1131
13752.94 1161
13754.05 1184
13755.16 1173
13756.26 1183
13757.37 1218
13758.48 1326
13759.58 1334
13760.69 1335
13761.80 1323
13762.90 1412
13764.01 1419
13765.12 1399
13766.22 1401
13767.33 1451
13768.44 1459
13769.55 1437
13770.65 1412
13771.76 1378
13772.87 1378
13773.97 1386
13775.08 1337
13776.19 1304
13777.30 1272
13778.40 1313
13779.51 1248
13780.62 1179
13781.73 1167
13782.83 1165
13783.94 1118
13785.05 1121
13786.16 1097
13787.26 1090
13788.37 1040
13789.48 1036
13790.59 1022
13791.70 984
13792.80 961
13793.91 971
13795.02 969
13796.13 942
13797.24 981
13798.35 955
13799.45 933
13800.56 969
13801.67 975
13802.78 981
13803.89 948
13805.00 936
13806.10 964
13807.21 956
13808.32 933
13809.43 953
13810.54 930
13811.65 927
13812.76 941
13813.86 910
13814.97 887
13816.08 898
13817.19 946
13818.30 943
13819.41 929
13820.52 928
13821.63 919
13822.74 939
13823.85 900
13824.96 915
13826.06 897
13827.17 928
13828.28 922
13829.39 897
13830.50 912
13831.61 912
13832.72 905
13833.83 882
13834.94 897
13836.05 903
13837.16 862
13838.27 913
13839.38 877
13840.49 901
13841.60 921
13842.71 895
13843.82 916
13844.93 928
13846.04 922
13847.15 928
13848.26 897
13849.37 886
13850.48 943
13851.59 937
13852.70 971
13853.81 972
13854.92 963
13856.03 940
13857.14 985
13858.25 962
13859.37 987
13860.48 998
13861.59 990
13862.70 984
13863.81 968
13864.92 1011
13866.03 992
13867.14 994
13868.25 981
13869.36 966
13870.47 969
13871.59 962
13872.70 933
13873.81 934
13874.92 951
13876.03 955
13877.14 963
13878.25 926
13879.36 919
13880.48 956
13881.59 968
13882.70 941
13883.81 937
13884.92 963
13886.03 976
13887.15 942
13888.26 961
13889.37 965
13890.48 934
13891.59 962
13892.71 994
13893.82 979
13894.93 972
13896.04 941
13897.15 964
13898.27 934
13899.38 894
13900.49 936
13901.60 963
13902.72 927
13903.83 946
13904.94 949
13906.05 902
13907.17 910
13908.28 909
13909.39 929
13910.50 931
13911.62 904
13912.73 886
13913.84 876
13914.95 880
13916.07 870
13917.18 905
13918.29 844
13919.41 875
13920.52 864
13921.63 853
13922.75 882
13923.86 861
13924.97 850
13926.09 850
13927.20 888
13928.31 856
13929.43 821
13930.54 871
13931.65 857
13932.77 860
13933.88 843
13934.99 864
13936.11 844
13937.22 815
13938.34 841
13939.45 859
13940.56 857
13941.68 853
13942.79 835
13943.91 847
13945.02 846
13946.13 866
13947.25 813
13948.36 853
13949.48 841
13950.59 810
13951.70 848
13952.82 829
13953.93 860
13955.05 871
13956.16 847
13957.28 829
13958.39 840
13959.51 864
13960.62 839
13961.74 845
13962.85 807
13963.97 828
13965.08 819
13966.20 805
13967.31 813
13968.43 802
13969.54 821
13970.66 824
13971.77 824
13972.89 836
13974.00 855
13975.12 814
13976.23 840
13977.35 812
13978.46 834
13979.58 825
13980.69 850
13981.81 841
13982.92 852
13984.04 868
13985.16 875
13986.27 829
13987.39 857
13988.50 897
13989.62 939
13990.74 872
13991.85 923
13992.97 852
13994.08 871
13995.20 859
13996.32 900
13997.43 888
13998.55 894
13999.66 883
14000.78 880
14001.90 900
14003.01 912
14004.13 949
14005.25 906
14006.36 910
14007.48 901
14008.60 938
14009.71 924
14010.83 955
14011.95 921
14013.06 977
14014.18 958
14015.30 941
14016.41 950
14017.53 942
14018.65 963
14019.76 911
14020.88 945
14022.00 951
14023.12 941
14024.23 889
14025.35 922
14026.47 895
14027.59 887
14028.70 898
14029.82 907
14030.94 900
14032.06 889
14033.17 847
14034.29 835
14035.41 848
14036.53 854
14037.64 873
14038.76 867
14039.88 866
14041.00 839
14042.11 893
14043.23 859
14044.35 835
14045.47 895
14046.59 860
14047.71 839
14048.82 805
14049.94 880
14051.06 874
14052.18 826
14053.30 854
14054.42 903
14055.53 857
14056.65 852
14057.77 895
14058.89 888
14060.01 823
14061.13 843
14062.25 874
14063.36 869
14064.48 844
14065.60 834
14066.72 874
14067.84 890
14068.96 860
14070.08 891
14071.20 891
14072.32 896
14073.44 921
14074.55 897
14075.67 912
14076.79 912
14077.91 930
14079.03 922
14080.15 996
14081.27 927
14082.39 943
14083.51 981
14084.63 985
14085.75 966
14086.87 985
14087.99 1011
14089.11 1015
14090.23 1016
14091.35 1000
14092.47 1044
14093.59 1029
14094.71 1016
14095.83 989
14096.95 1007
14098.07 985
14099.19 987
14100.31 942
14101.43 970
14102.55 937
14103.67 940
14104.79 958
14105.91 923
14107.03 872
14108.15 871
14109.27 904
14110.39 882
14111.51 857
14112.64 827
14113.76 823
14114.88 836
14116.00 803
14117.12 810
14118.24 782
14119.36 770
14120.48 799
14121.60 803
14122.72 779
14123.85 789
14124.97 759
14126.09 828
14127.21 790
14128.33 758
14129.45 765
14130.57 765
14131.70 740
14132.82 766
14133.94 781
14135.06 773
14136.18 724
14137.30 757
14138.43 754
14139.55 752
14140.67 752
14141.79 758
14142.91 758
14144.03 732
14145.16 788
14146.28 759
14147.40 782
14148.52 741
14149.65 747
14150.77 776
14151.89 733
14153.01 712
14154.13 746
14155.26 729
14156.38 767
14157.50 717
14158.62 724
14159.75 774
14160.87 735
14161.99 739
14163.12 741
14164.24 744
14165.36 707
14166.48 732
14167.61 746
14168.73 744
14169.85 694
14170.98 728
14172.10 738
14173.22 740
14174.35 743
14175.47 732
14176.59 744
14177.72 707
14178.84 710
14179.96 689
14181.09 683
14182.21 733
14183.33 728
14184.46 714
14185.58 710
14186.70 672
14187.83 728
14188.95 695
14190.07 698
14191.20 698
14192.32 684
14193.45 704
14194.57 694
14195.69 692
14196.82 681
14197.94 659
14199.07 681
14200.19 684
14201.32 669
14202.44 692
14203.56 666
14204.69 714
14205.81 656
14206.94 672
14208.06 665
14209.19 661
14210.31 651
14211.44 636
14212.56 679
14213.69 651
14214.81 666
14215.93 671
14217.06 671
14218.18 627
14219.31 636
14220.43 640
14221.56 636
14222.68 642
14223.81 638
14224.94 630
14226.06 659
14227.19 630
14228.31 609
14229.44 619
14230.56 675
14231.69 626
14232.81 638
14233.94 655
14235.06 654
14236.19 625
14237.32 623
14238.44 640
14239.57 601
14240.69 650
14241.82 649
14242.94 636
14244.07 607
14245.20 626
14246.32 601
14247.45 642
14248.57 605
14249.70 605
14250.83 637
14251.95 592
14253.08 614
14254.21 582
14255.33 643
14256.46 641
14257.59 624
14258.71 610
14259.84 626
14260.97 619
14262.09 606
14263.22 597
14264.35 628
14265.47 621
14266.60 634
14267.73 627
14268.85 608
14269.98 591
14271.11 605
14272.23 606
14273.36 584
14274.49 617
14275.62 609
14276.74 627
14277.87 626
14279.00 590
14280.12 596
14281.25 576
14282.38 572
14283.51 619
14284.63 600
14285.76 613
14286.89 614
14288.02 603
14289.15 597
14290.27 578
14291.40 576
14292.53 577
14293.66 588
14294.78 572
14295.91 593
14297.04 581
14298.17 548
14299.30 573
14300.42 566
14301.55 588
14302.68 591
14303.81 604
14304.94 577
14306.07 587
14307.19 582
14308.32 572
14309.45 587
14310.58 604
14311.71 579
14312.84 585
14313.97 546
14315.10 602
14316.22 584
14317.35 576
14318.48 555
14319.61 531
14320.74 581
14321.87 565
14323.00 585
14324.13 571
14325.26 580
14326.39 561
14327.51 574
14328.64 572
14329.77 569
14330.90 531
14332.03 561
14333.16 520
14334.29 553
14335.42 568
14336.55 550
14337.68 567
14338.81 554
14339.94 579
14341.07 568
14342.20 539
14343.33 545
14344.46 561
14345.59 550
14346.72 552
14347.85 536
14348.98 577
14350.11 585
14351.24 576
14352.37 579
14353.50 555
14354.63 558
14355.76 571
14356.89 532
14358.02 539
14359.15 556
14360.28 572
14361.41 576
14362.54 571
14363.67 599
14364.80 564
14365.94 560
14367.07 558
14368.20 602
14369.33 586
14370.46 548
14371.59 576
14372.72 547
14373.85 561
14374.98 580
14376.11 540
14377.25 535
14378.38 568
14379.51 587
14380.64 562
14381.77 538
14382.90 576
14384.03 572
14385.16 587
14386.30 555
14387.43 572
14388.56 578
14389.69 565
14390.82 564
14391.95 606
14393.09 555
14394.22 584
14395.35 557
14396.48 572
14397.61 598
14398.75 579
14399.88 590
14401.01 584
14402.14 589
14403.27 561
14404.41 580
14405.54 592
14406.67 595
14407.80 582
14408.94 555
14410.07 545
14411.20 575
14412.33 582
14413.47 589
14414.60 582
14415.73 556
14416.87 596
14418.00 583
14419.13 569
14420.26 589
14421.40 576
14422.53 606
14423.66 610
14424.80 594
14425.93 595
14427.06 599
14428.20 608
14429.33 623
14430.46 607
14431.59 613
14432.73 613
14433.86 627
14435.00 611
14436.13 612
14437.26 607
14438.40 631
14439.53 604
14440.66 607
14441.80 607
14442.93 626
14444.06 593
14445.20 574
14446.33 561
14447.47 566
14448.60 570
14449.73 576
14450.87 608
14452.00 579
14453.14 588
14454.27 573
14455.41 608
14456.54 581
14457.67 610
14458.81 599
14459.94 624
14461.08 598
14462.21 624
14463.35 592
14464.48 601
14465.62 604
14466.75 575
14467.89 591
14469.02 613
14470.15 604
14471.29 614
14472.42 597
14473.56 600
14474.69 626
14475.83 645
14476.96 651
14478.10 626
14479.24 633
14480.37 622
14481.51 595
14482.64 597
14483.78 601
14484.91 610
14486.05 587
14487.18 594
14488.32 602
14489.45 617
14490.59 596
14491.73 601
14492.86 588
14494.00 577
14495.13 568
14496.27 612
14497.40 602
14498.54 606
14499.68 586
14500.81 551
14501.95 621
14503.08 576
14504.22 609
14505.36 582
14506.49 616
14507.63 588
14508.77 607
14509.90 594
14511.04 569
14512.18 580
14513.31 584
14514.45 599
14515.58 600
14516.72 599
14517.86 572
14519.00 566
14520.13 567
14521.27 601
14522.41 612
14523.54 577
14524.68 586
14525.82 598
14526.95 596
14528.09 594
14529.23 578
14530.37 613
14531.50 577
14532.64 587
14533.78 556
14534.91 582
14536.05 587
14537.19 582
14538.33 612
14539.46 621
14540.60 607
14541.74 594
14542.88 612
14544.02 599
14545.15 602
14546.29 641
14547.43 631
14548.57 632
14549.70 625
14550.84 641
14551.98 621
14553.12 610
14554.26 620
14555.39 622
14556.53 627
14557.67 639
14558.81 631
14559.95 621
14561.09 624
14562.22 645
14563.36 604
14564.50 659
14565.64 650
14566.78 633
14567.92 638
14569.06 608
14570.20 621
14571.33 652
14572.47 676
14573.61 651
14574.75 679
14575.89 670
14577.03 682
14578.17 642
14579.31 692
14580.45 723
14581.59 723
14582.72 699
14583.86 670
14585.00 695
14586.14 706
14587.28 682
14588.42 685
14589.56 725
14590.70 679
14591.84 725
14592.98 699
14594.12 694
14595.26 725
14596.40 694
14597.54 718
14598.68 730
14599.82 718
14600.96 698
14602.10 714
14603.24 708
14604.38 758
14605.52 733
14606.66 718
14607.80 736
14608.94 715
14610.08 750
14611.22 731
14612.36 728
14613.50 729
14614.64 749
14615.78 782
14616.92 781
14618.06 770
14619.20 800
14620.34 772
14621.49 816
14622.63 799
14623.77 828
14624.91 814
14626.05 859
14627.19 818
14628.33 839
14629.47 852
14630.61 842
14631.75 870
14632.90 887
14634.04 849
14635.18 838
14636.32 790
14637.46 822
14638.60 784
14639.74 780
14640.88 792
14642.03 774
14643.17 714
14644.31 713
14645.45 750
14646.59 767
14647.73 729
14648.88 693
14650.02 694
14651.16 715
14652.30 683
14653.44 670
14654.59 646
14655.73 658
14656.87 655
14658.01 647
14659.16 652
14660.30 633
14661.44 655
14662.58 670
14663.72 630
14664.87 629
14666.01 625
14667.15 618
14668.29 642
14669.44 621
14670.58 598
14671.72 615
14672.87 627
14674.01 627
14675.15 605
14676.29 605
14677.44 580
14678.58 600
14679.72 613
14680.87 581
14682.01 598
14683.15 618
14684.30 621
14685.44 627
14686.58 612
14687.73 591
14688.87 606
14690.01 605
14691.16 579
14692.30 571
14693.44 589
14694.59 603
14695.73 568
14696.87 562
14698.02 552
14699.16 572
14700.30 597
14701.45 597
14702.59 594
14703.74 579
14704.88 618
14706.02 572
14707.17 599
14708.31 584
14709.46 598
14710.60 585
14711.75 583
14712.89 581
14714.03 574
14715.18 583
14716.32 561
14717.47 563
14718.61 594
14719.76 572
14720.90 570
14722.05 596
14723.19 562
14724.34 574
14725.48 597
14726.63 620
14727.77 604
14728.92 586
14730.06 587
14731.21 619
14732.35 598
14733.50 631
14734.64 601
14735.79 599
14736.93 580
14738.08 616
14739.22 632
14740.37 579
14741.51 593
14742.66 601
14743.80 602
14744.95 593
14746.09 604
14747.24 616
14748.39 631
14749.53 598
14750.68 581
14751.82 630
14752.97 627
14754.11 600
14755.26 601
14756.41 630
14757.55 633
14758.70 642
14759.85 627
14760.99 623
14762.14 600
14763.28 605
14764.43 636
14765.58 651
14766.72 621
14767.87 644
14769.02 671
14770.16 664
14771.31 630
14772.46 648
14773.60 642
14774.75 660
14775.90 629
14777.04 634
14778.19 615
14779.34 596
14780.48 624
14781.63 670
14782.78 669
14783.92 652
14785.07 671
14786.22 669
14787.37 671
14788.51 664
14789.66 689
14790.81 697
14791.96 687
14793.10 644
14794.25 682
14795.40 651
14796.54 646
14797.69 650
14798.84 607
14799.99 627
14801.14 611
14802.28 638
14803.43 617
14804.58 630
14805.73 616
14806.88 633
14808.02 599
14809.17 577
14810.32 595
14811.47 621
14812.62 611
14813.76 569
14814.91 595
14816.06 597
14817.21 578
14818.36 596
14819.51 566
14820.65 572
14821.80 562
14822.95 602
14824.10 543
14825.25 599
14826.40 567
14827.55 569
14828.69 520
14829.84 536
14830.99 520
14832.14 521
14833.29 514
14834.44 519
14835.59 493
14836.74 482
14837.89 526
14839.04 522
14840.19 508
14841.33 521
14842.48 539
14843.63 550
14844.78 518
14845.93 503
14847.08 538
14848.23 526
14849.38 519
14850.53 498
14851.68 504
14852.83 504
14853.98 499
14855.13 492
14856.28 501
14857.43 511
14858.58 530
14859.73 516
14860.88 492
14862.03 489
14863.18 516
14864.33 502
14865.48 501
14866.63 502
14867.78 471
14868.93 468
14870.08 474
14871.23 488
14872.38 490
14873.53 489
14874.68 475
14875.83 493
14876.98 466
14878.14 507
14879.29 493
14880.44 477
14881.59 478
14882.74 467
14883.89 493
14885.04 465
14886.19 479
14887.34 491
14888.49 503
14889.64 481
14890.80 508
14891.95 482
14893.10 481
14894.25 465
14895.40 479
14896.55 516
14897.70 474
14898.86 499
14900.01 453
14901.16 498
14902.31 456
14903.46 520
14904.61 506
14905.77 518
14906.92 479
14908.07 511
14909.22 517
14910.37 508
14911.53 494
14912.68 472
14913.83 442
14914.98 469
14916.13 491
14917.29 456
14918.44 470
14919.59 471
14920.74 480
14921.90 468
14923.05 479
14924.20 476
14925.35 473
14926.51 507
14927.66 498
14928.81 499
14929.96 468
14931.12 472
14932.27 498
14933.42 474
14934.57 477
14935.73 494
14936.88 474
14938.03 481
14939.19 477
14940.34 480
14941.49 475
14942.65 478
14943.80 493
14944.95 516
14946.11 473
14947.26 494
14948.41 484
14949.57 486
14950.72 490
14951.87 475
14953.03 486
14954.18 449
14955.33 442
14956.49 498
14957.64 479
14958.80 459
14959.95 511
14961.10 467
14962.26 483
14963.41 476
14964.57 483
14965.72 456
14966.87 450
14968.03 484
14969.18 434
14970.34 451
14971.49 447
14972.65 477
14973.80 481
14974.95 444
14976.11 442
14977.26 445
14978.42 467
14979.57 457
14980.73 432
14981.88 438
14983.04 465
14984.19 420
14985.35 407
14986.50 444
14987.66 459
14988.81 478
14989.97 442
14991.12 446
14992.28 469
14993.43 409
14994.59 443
14995.74 428
14996.90 462
14998.05 447
14999.21 443
15000.36 432
15001.52 440
15002.67 447
15003.83 411
15004.99 444
15006.14 430
15007.30 452
15008.45 442
15009.61 428
15010.76 425
15011.92 446
15013.08 427
15014.23 419
15015.39 439
15016.54 449
15017.70 468
15018.86 450
15020.01 453
15021.17 410
15022.32 432
15023.48 445
15024.64 429
15025.79 433
15026.95 445
15028.11 435
15029.26 453
15030.42 434
15031.58 479
15032.73 435
15033.89 428
15035.05 430
15036.20 414
15037.36 432
15038.52 418
15039.67 440
15040.83 453
15041.99 450
15043.15 439
15044.30 443
15045.46 428
15046.62 431
15047.77 441
15048.93 411
15050.09 426
15051.25 426
15052.40 438
15053.56 400
15054.72 423
15055.88 435
15057.03 437
15058.19 423
15059.35 419
15060.51 454
15061.66 413
15062.82 419
15063.98 433
15065.14 434
15066.30 451
15067.45 415
15068.61 429
15069.77 416
15070.93 408
15072.09 428
15073.24 439
15074.40 421
15075.56 417
15076.72 431
15077.88 465
15079.04 438
15080.20 410
15081.35 424
15082.51 439
15083.67 479
15084.83 436
15085.99 453
15087.15 420
15088.31 425
15089.46 429
15090.62 430
15091.78 412
15092.94 415
15094.10 430
15095.26 454
15096.42 425
15097.58 424
15098.74 430
15099.90 456
15101.06 464
15102.22 430
15103.37 428
15104.53 437
15105.69 413
15106.85 421
15108.01 434
15109.17 444
15110.33 421
15111.49 418
15112.65 433
15113.81 441
15114.97 438
15116.13 449
15117.29 444
15118.45 441
15119.61 422
15120.77 446
15121.93 447
15123.09 434
15124.25 450
15125.41 428
15126.57 437
15127.73 444
15128.89 440
15130.05 448
15131.21 454
15132.37 449
15133.53 437
15134.69 446
15135.86 445
15137.02 456
15138.18 452
15139.34 432
15140.50 453
15141.66 463
15142.82 435
15143.98 443
15145.14 478
15146.30 471
15147.46 489
15148.63 454
15149.79 446
15150.95 445
15152.11 461
15153.27 443
15154.43 454
15155.59 467
15156.75 458
15157.92 443
15159.08 441
15160.24 496
15161.40 462
15162.56 486
15163.72 481
15164.89 475
15166.05 446
15167.21 447
15168.37 441
15169.53 497
15170.69 458
15171.86 477
15173.02 469
15174.18 483
15175.34 480
15176.51 487
15177.67 474
15178.83 473
15179.99 462
15181.15 490
15182.32 499
15183.48 474
15184.64 478
15185.80 498
15186.97 486
15188.13 488
15189.29 487
15190.46 486
15191.62 485
15192.78 494
15193.94 518
15195.11 480
15196.27 477
15197.43 540
15198.60 522
15199.76 489
15200.92 494
15202.08 507
15203.25 511
15204.41 517
15205.57 486
15206.74 528
15207.90 528
15209.06 533
15210.23 494
15211.39 515
15212.56 530
15213.72 509
15214.88 527
15216.05 556
15217.21 564
15218.37 565
15219.54 565
15220.70 531
15221.87 559
15223.03 542
15224.19 561
15225.36 549
15226.52 582
15227.69 553
15228.85 552
15230.01 536
15231.18 572
15232.34 550
15233.51 563
15234.67 578
15235.84 574
15237.00 546
15238.16 545
15239.33 555
15240.49 546
15241.66 529
15242.82 518
15243.99 510
15245.15 478
15246.32 522
15247.48 512
15248.65 478
15249.81 527
15250.98 515
15252.14 484
15253.31 503
15254.47 470
15255.64 484
15256.80 518
15257.97 457
15259.13 451
15260.30 484
15261.46 488
15262.63 437
15263.80 479
15264.96 459
15266.13 445
15267.29 472
15268.46 460
15269.62 447
15270.79 475
15271.96 473
15273.12 440
15274.29 447
15275.45 482
15276.62 479
15277.79 450
15278.95 447
15280.12 457
15281.28 479
15282.45 452
15283.62 443
15284.78 474
15285.95 433
15287.12 426
15288.28 448
15289.45 455
15290.62 474
15291.78 487
15292.95 499
15294.12 466
15295.28 453
15296.45 474
15297.62 489
15298.78 520
15299.95 487
15301.12 489
15302.28 487
15303.45 482
15304.62 498
15305.78 462
15306.95 470
15308.12 462
15309.29 470
15310.45 447
15311.62 484
15312.79 497
15313.96 493
15315.12 439
15316.29 478
15317.46 435
15318.63 450
15319.79 487
15320.96 462
15322.13 459
15323.30 462
15324.46 477
15325.63 444
15326.80 472
15327.97 463
15329.14 508
15330.30 447
15331.47 472
15332.64 472
15333.81 487
15334.98 448
15336.14 493
15337.31 462
15338.48 465
15339.65 482
15340.82 483
15341.99 466
15343.16 463
15344.32 483
15345.49 465
15346.66 473
15347.83 461
15349.00 492
15350.17 475
15351.34 522
15352.51 467
15353.67 474
15354.84 505
15356.01 512
15357.18 527
15358.35 496
15359.52 496
15360.69 502
15361.86 523
15363.03 499
15364.20 526
15365.37 498
15366.54 497
15367.71 491
15368.87 487
15370.04 468
15371.21 494
15372.38 507
15373.55 526
15374.72 509
15375.89 525
15377.06 510
15378.23 509
15379.40 541
15380.57 515
15381.74 551
15382.91 538
15384.08 531
15385.25 521
15386.42 554
15387.59 527
15388.76 549
15389.93 520
15391.10 539
15392.27 509
15393.44 531
15394.62 520
15395.79 484
15396.96 491
15398.13 504
15399.30 503
15400.47 469
15401.64 483
15402.81 484
15403.98 499
15405.15 488
15406.32 490
15407.49 468
15408.66 465
15409.84 469
15411.01 494
15412.18 496
15413.35 485
15414.52 452
15415.69 457
15416.86 491
15418.03 465
15419.21 505
15420.38 480
15421.55 488
15422.72 471
15423.89 479
15425.06 454
15426.24 470
15427.41 461
15428.58 492
15429.75 497
15430.92 464
15432.09 453
15433.27 460
15434.44 442
15435.61 432
15436.78 451
15437.96 456
15439.13 513
15440.30 472
15441.47 433
15442.64 429
15443.82 476
15444.99 423
15446.16 475
15447.33 467
15448.51 450
15449.68 450
15450.85 444
15452.02 472
15453.20 427
15454.37 466
15455.54 485
15456.72 477
15457.89 449
15459.06 460
15460.23 454
15461.41 445
15462.58 454
15463.75 495
15464.93 491
15466.10 464
15467.27 470
15468.45 448
15469.62 475
15470.79 464
15471.97 446
15473.14 446
15474.31 464
15475.49 472
15476.66 449
15477.83 455
15479.01 477
15480.18 479
15481.36 469
15482.53 461
15483.70 460
15484.88 439
15486.05 461
15487.23 471
15488.40 481
15489.57 463
15490.75 431
15491.92 464
15493.10 470
15494.27 500
15495.44 487
15496.62 482
15497.79 459
15498.97 450
15500.14 437
15501.32 460
15502.49 482
15503.67 486
15504.84 472
15506.02 483
15507.19 440
15508.36 468
15509.54 481
15510.71 468
15511.89 489
15513.06 476
15514.24 475
15515.41 471
15516.59 524
15517.77 490
15518.94 452
15520.12 489
15521.29 479
15522.47 506
15523.64 470
15524.82 484
15525.99 478
15527.17 479
15528.34 484
15529.52 511
15530.69 512
15531.87 484
15533.05 476
15534.22 521
15535.40 505
15536.57 521
15537.75 486
15538.93 504
15540.10 465
15541.28 505
15542.45 470
15543.63 496
15544.81 490
15545.98 485
15547.16 512
15548.33 510
15549.51 506
15550.69 498
15551.86 530
15553.04 519
15554.22 507
15555.39 496
15556.57 527
15557.75 524
15558.92 550
15560.10 529
15561.28 509
15562.45 533
15563.63 517
15564.81 535
15565.99 517
15567.16 561
15568.34 536
15569.52 532
15570.69 521
15571.87 535
15573.05 510
15574.23 525
15575.40 532
15576.58 533
15577.76 527
15578.93 544
15580.11 537
15581.29 515
15582.47 533
15583.65 561
15584.82 590
15586.00 582
15587.18 566
15588.36 568
15589.53 547
15590.71 549
15591.89 587
15593.07 570
15594.25 587
15595.42 552
15596.60 584
15597.78 585
15598.96 563
15600.14 617
15601.32 616
15602.49 560
15603.67 601
15604.85 589
15606.03 589
15607.21 560
15608.39 584
15609.56 619
15610.74 616
15611.92 661
15613.10 626
15614.28 588
15615.46 627
15616.64 620
15617.82 641
15619.00 641
15620.17 623
15621.35 604
15622.53 637
15623.71 632
15624.89 616
15626.07 624
15627.25 654
15628.43 629
15629.61 624
15630.79 625
15631.97 643
15633.15 628
15634.33 649
15635.51 678
15636.69 682
15637.87 635
15639.05 677
15640.22 687
15641.40 667
15642.58 654
15643.76 667
15644.94 652
15646.12 663
15647.30 705
15648.48 712
15649.66 688
15650.85 715
15652.03 714
15653.21 758
15654.39 712
15655.57 697
15656.75 687
15657.93 730
15659.11 709
15660.29 675
15661.47 709
15662.65 719
15663.83 720
15665.01 684
15666.19 684
15667.37 705
15668.55 708
15669.73 705
15670.92 671
15672.10 645
15673.28 691
15674.46 711
15675.64 721
15676.82 698
15678.00 671
15679.18 675
15680.36 714
15681.55 664
15682.73 652
15683.91 678
15685.09 692
15686.27 701
15687.45 732
15688.63 719
15689.82 708
15691.00 728
15692.18 735
15693.36 702
15694.54 694
15695.73 731
15696.91 770
15698.09 731
15699.27 710
15700.45 707
15701.64 758
15702.82 794
15704.00 808
15705.18 764
15706.36 779
15707.55 772
15708.73 795
15709.91 818
15711.09 815
15712.28 797
15713.46 795
15714.64 759
15715.82 813
15717.01 795
15718.19 749
15719.37 785
15720.55 804
15721.74 791
15722.92 743
15724.10 775
15725.29 765
15726.47 803
15727.65 783
15728.84 781
15730.02 801
15731.20 745
15732.39 720
15733.57 745
15734.75 703
15735.94 730
15737.12 761
15738.30 753
15739.49 800
15740.67 734
15741.85 724
15743.04 776
15744.22 772
15745.40 761
15746.59 773
15747.77 729
15748.96 750
15750.14 762
15751.32 752
15752.51 736
15753.69 728
15754.88 763
15756.06 734
15757.24 717
15758.43 727
15759.61 719
15760.80 733
15761.98 752
15763.17 716
15764.35 714
15765.53 684
15766.72 718
15767.90 682
15769.09 711
15770.27 689
15771.46 727
15772.64 730
15773.83 705
15775.01 690
15776.20 688
15777.38 652
15778.57 667
15779.75 664
15780.94 654
15782.12 707
15783.31 693
15784.49 661
15785.68 659
15786.86 685
15788.05 688
15789.23 671
15790.42 667
15791.60 673
15792.79 657
15793.98 691
15795.16 643
15796.35 654
15797.53 665
15798.72 657
15799.90 647
15801.09 651
15802.28 598
15803.46 617
15804.65 635
15805.83 651
15807.02 608
15808.21 628
15809.39 600
15810.58 612
15811.76 595
15812.95 621
15814.14 595
15815.32 643
15816.51 615
15817.70 573
15818.88 583
15820.07 590
15821.26 622
15822.44 605
15823.63 609
15824.82 592
15826.00 610
15827.19 608
15828.38 620
15829.56 627
15830.75 630
15831.94 621
15833.12 613
15834.31 626
15835.50 606
15836.69 564
15837.87 604
15839.06 631
15840.25 642
15841.44 611
15842.62 587
15843.81 580
15845.00 593
15846.18 642
15847.37 638
15848.56 619
15849.75 619
15850.94 627
15852.12 584
15853.31 612
15854.50 591
15855.69 587
15856.87 578
15858.06 613
15859.25 633
15860.44 573
15861.63 586
15862.81 602
15864.00 638
15865.19 618
15866.38 587
15867.57 588
15868.76 591
15869.94 606
15871.13 591
15872.32 619
15873.51 616
15874.70 634
15875.89 616
15877.08 607
15878.26 618
15879.45 623
15880.64 645
15881.83 623
15883.02 614
15884.21 607
15885.40 627
15886.59 660
15887.78 637
15888.97 630
15890.15 645
15891.34 627
15892.53 605
15893.72 618
15894.91 666
15896.10 641
15897.29 698
15898.48 685
15899.67 665
15900.86 632
15902.05 643
15903.24 666
15904.43 666
15905.62 655
15906.81 668
15908.00 654
15909.19 665
15910.38 648
15911.57 654
15912.76 647
15913.95 668
15915.14 642
15916.33 652
15917.52 664
15918.71 666
15919.90 613
15921.09 634
15922.28 650
15923.47 652
15924.66 665
15925.85 649
15927.04 668
15928.23 673
15929.42 616
15930.61 646
15931.80 644
15932.99 645
15934.18 619
15935.38 629
15936.57 595
15937.76 577
15938.95 573
15940.14 599
15941.33 578
15942.52 552
15943.71 569
15944.90 564
15946.10 546
15947.29 545
15948.48 541
15949.67 542
15950.86 555
15952.05 553
15953.24 523
15954.44 532
15955.63 515
15956.82 493
15958.01 497
15959.20 517
15960.39 515
15961.59 512
15962.78 504
15963.97 510
15965.16 516
15966.35 529
15967.55 494
15968.74 491
15969.93 484
15971.12 507
15972.31 488
15973.51 465
15974.70 457
15975.89 469
15977.08 477
15978.28 469
15979.47 491
15980.66 499
15981.85 496
15983.05 489
15984.24 491
15985.43 434
15986.62 449
15987.82 448
15989.01 477
15990.20 480
15991.40 475
15992.59 451
15993.78 441
15994.98 448
15996.17 459
15997.36 474
15998.55 471
15999.75 454
16000.94 435
16002.13 451
16003.33 449
16004.52 470
16005.72 459
16006.91 457
16008.10 482
16009.30 445
16010.49 458
16011.68 465
16012.88 475
16014.07 440
16015.26 476
16016.46 469
16017.65 456
16018.85 437
16020.04 469
16021.23 442
16022.43 457
16023.62 492
16024.82 459
16026.01 447
16027.21 427
16028.40 443
16029.59 458
16030.79 458
16031.98 452
16033.18 464
16034.37 457
16035.57 452
16036.76 448
16037.96 456
16039.15 464
16040.35 444
16041.54 428
16042.73 433
16043.93 453
16045.12 427
16046.32 444
16047.51 428
16048.71 457
16049.91 439
16051.10 438
16052.30 451
16053.49 424
16054.69 417
16055.88 431
16057.08 440
16058.27 442
16059.47 440
16060.66 436
16061.86 447
16063.05 448
16064.25 404
16065.45 406
16066.64 426
16067.84 430
16069.03 412
16070.23 438
16071.42 430
16072.62 419
16073.82 432
16075.01 442
16076.21 417
16077.41 410
16078.60 406
16079.80 448
16080.99 414
16082.19 425
16083.39 405
16084.58 438
16085.78 424
16086.98 424
16088.17 417
16089.37 390
16090.57 418
16091.76 402
16092.96 416
16094.16 442
16095.35 412
16096.55 428
16097.75 416
16098.94 401
16100.14 397
16101.34 405
16102.53 410
16103.73 413
16104.93 417
16106.13 394
16107.32 394
16108.52 368
16109.72 413
16110.92 390
16112.11 397
16113.31 387
16114.51 397
16115.71 406
16116.90 409
16118.10 433
16119.30 389
16120.50 397
16121.69 397
16122.89 414
16124.09 388
16125.29 408
16126.49 409
16127.68 411
16128.88 393
16130.08 402
16131.28 414
16132.48 401
16133.67 412
16134.87 413
16136.07 386
16137.27 424
16138.47 397
16139.67 391
16140.86 406
16142.06 409
16143.26 405
16144.46 412
16145.66 415
16146.86 389
16148.06 409
16149.26 399
16150.45 368
16151.65 392
16152.85 420
16154.05 411
16155.25 386
16156.45 397
16157.65 366
16158.85 418
16160.05 419
16161.25 391
16162.45 381
16163.64 414
16164.84 407
16166.04 379
16167.24 375
16168.44 399
16169.64 420
16170.84 415
16172.04 409
16173.24 404
16174.44 396
16175.64 389
16176.84 397
16178.04 402
16179.24 405
16180.44 362
16181.64 417
16182.84 414
16184.04 382
16185.24 404
16186.44 399
16187.64 411
16188.84 399
16190.04 404
16191.24 379
16192.44 423
16193.64 423
16194.84 402
16196.04 397
16197.24 404
16198.44 381
16199.65 432
16200.85 417
16202.05 423
16203.25 422
16204.45 418
16205.65 417
16206.85 414
16208.05 397
16209.25 429
16210.45 409
16211.65 402
16212.86 405
16214.06 378
16215.26 407
16216.46 412
16217.66 453
16218.86 442
16220.06 403
16221.27 408
16222.47 403
16223.67 420
16224.87 407
16226.07 414
16227.27 399
16228.48 425
16229.68 426
16230.88 449
16232.08 398
16233.28 420
16234.48 409
16235.69 418
16236.89 402
16238.09 425
16239.29 408
16240.50 447
16241.70 413
16242.90 417
16244.10 388
16245.30 428
16246.51 469
16247.71 428
16248.91 450
16250.11 406
16251.32 438
16252.52 436
16253.72 431
16254.92 450
16256.13 410
16257.33 436
16258.53 413
16259.74 432
16260.94 476
16262.14 429
16263.35 422
16264.55 458
16265.75 479
16266.95 454
16268.16 459
16269.36 451
16270.56 437
16271.77 464
16272.97 453
16274.17 449
16275.38 447
16276.58 462
16277.79 446
16278.99 466
16280.19 454
16281.40 440
16282.60 464
16283.80 482
16285.01 484
16286.21 451
16287.42 450
16288.62 460
16289.82 462
16291.03 450
16292.23 479
16293.44 484
16294.64 463
16295.84 479
16297.05 495
16298.25 453
16299.46 484
16300.66 490
16301.87 496
16303.07 487
16304.27 476
16305.48 460
16306.68 487
16307.89 473
16309.09 479
16310.30 460
16311.50 455
16312.71 451
16313.91 460
16315.12 429
16316.32 432
16317.53 443
16318.73 459
16319.94 439
16321.14 441
16322.35 424
16323.55 419
16324.76 441
16325.96 415
16327.17 408
16328.38 408
16329.58 418
16330.79 432
16331.99 400
16333.20 415
16334.40 444
16335.61 426
16336.81 415
16338.02 437
16339.23 380
16340.43 421
16341.64 432
16342.84 383
16344.05 397
16345.26 428
16346.46 387
16347.67 384
16348.87 406
16350.08 413
16351.29 360
16352.49 358
16353.70 386
16354.91 404
16356.11 402
16357.32 396
16358.53 388
16359.73 387
16360.94 368
16362.15 406
16363.35 403
16364.56 385
16365.77 386
16366.97 416
16368.18 397
16369.39 405
16370.59 426
16371.80 381
16373.01 395
16374.21 387
16375.42 384
16376.63 392
16377.84 403
16379.04 376
16380.25 381
16381.46 368
16382.67 378
16383.87 396
16385.08 382
16386.29 361
16387.50 397
16388.70 373
16389.91 361
16391.12 375
16392.33 361
16393.53 386
16394.74 379
16395.95 379
16397.16 397
16398.37 388
16399.57 432
16400.78 407
16401.99 400
16403.20 372
16404.41 370
16405.62 381
16406.82 376
16408.03 386
16409.24 372
16410.45 396
16411.66 382
16412.87 393
16414.07 360
16415.28 380
16416.49 365
16417.70 378
16418.91 369
16420.12 360
16421.33 373
16422.54 388
16423.75 398
16424.95 371
16426.16 371
16427.37 374
16428.58 360
16429.79 405
16431.00 385
16432.21 366
16433.42 360
16434.63 356
16435.84 374
16437.05 400
16438.26 375
16439.47 352
16440.68 375
16441.88 385
16443.09 355
16444.30 363
16445.51 385
16446.72 381
16447.93 363
16449.14 380
16450.35 361
16451.56 365
16452.77 384
16453.98 404
16455.19 396
16456.40 386
16457.61 402
16458.82 378
16460.03 384
16461.24 351
16462.45 338
16463.67 372
16464.88 389
16466.09 370
16467.30 376
16468.51 385
16469.72 373
16470.93 358
16472.14 376
16473.35 384
16474.56 336
16475.77 371
16476.98 357
16478.19 353
16479.40 372
16480.62 367
16481.83 389
16483.04 368
16484.25 351
16485.46 347
16486.67 361
16487.88 357
16489.09 377
16490.31 375
16491.52 345
16492.73 342
16493.94 380
16495.15 346
16496.36 374
16497.57 383
16498.79 362
16500.00 353
16501.21 371
16502.42 366
16503.63 374
16504.85 333
16506.06 333
16507.27 361
16508.48 384
16509.69 366
16510.91 350
16512.12 387
16513.33 365
16514.54 358
16515.76 341
16516.97 354
16518.18 367
16519.39 354
16520.60 361
16521.82 377
16523.03 367
16524.24 374
16525.46 372
16526.67 362
16527.88 362
16529.09 362
16530.31 376
16531.52 380
16532.73 359
16533.95 374
16535.16 372
16536.37 373
16537.58 353
16538.80 363
16540.01 365
16541.22 370
16542.44 377
16543.65 358
16544.86 361
16546.08 384
16547.29 385
16548.50 378
16549.72 371
16550.93 366
16552.15 368
16553.36 387
16554.57 372
16555.79 373
16557.00 408
16558.21 404
16559.43 373
16560.64 404
16561.86 400
16563.07 398
16564.28 387
16565.50 393
16566.71 411
16567.93 403
16569.14 415
16570.36 419
16571.57 406
16572.78 385
16574.00 376
16575.21 411
16576.43 382
16577.64 408
16578.86 415
16580.07 397
16581.29 413
16582.50 410
16583.72 430
16584.93 415
16586.15 410
16587.36 381
16588.58 385
16589.79 425
16591.01 400
16592.22 394
16593.44 415
16594.65 400
16595.87 389
16597.08 387
16598.30 375
16599.51 378
16600.73 387
16601.94 386
16603.16 403
16604.37 386
16605.59 376
16606.81 396
16608.02 358
16609.24 389
16610.45 382
16611.67 378
16612.89 377
16614.10 375
16615.32 372
16616.53 349
16617.75 378
16618.97 367
16620.18 345
16621.40 347
16622.61 357
16623.83 363
16625.05 347
16626.26 351
16627.48 341
16628.70 363
16629.91 385
16631.13 360
16632.35 371
16633.56 372
16634.78 361
16636.00 335
16637.21 369
16638.43 361
16639.65 381
16640.86 365
16642.08 368
16643.30 355
16644.51 347
16645.73 343
16646.95 328
16648.17 373
16649.38 355
16650.60 374
16651.82 331
16653.03 344
16654.25 330
16655.47 364
16656.69 346
16657.90 353
16659.12 357
16660.34 361
16661.56 391
16662.77 354
16663.99 335
16665.21 349
16666.43 316
16667.65 348
16668.86 368
16670.08 352
16671.30 324
16672.52 363
16673.74 367
16674.95 364
16676.17 341
16677.39 318
16678.61 350
16679.83 358
16681.05 338
16682.26 337
16683.48 353
16684.70 337
16685.92 348
16687.14 346
16688.36 339
16689.58 347
16690.79 341
16692.01 361
16693.23 330
16694.45 357
16695.67 329
16696.89 341
16698.11 352
16699.33 312
16700.55 365
16701.76 332
16702.98 350
16704.20 336
16705.42 331
16706.64 358
16707.86 321
16709.08 318
16710.30 330
16711.52 346
16712.74 332
16713.96 341
16715.18 355
16716.40 334
16717.62 348
16718.84 345
16720.06 362
16721.28 352
16722.50 335
16723.72 364
16724.94 363
16726.16 338
16727.38 340
16728.60 350
16729.82 332
16731.04 376
16732.26 354
16733.48 347
16734.70 373
16735.92 347
16737.14 334
16738.36 343
16739.58 347
16740.80 321
16742.02 341
16743.24 324
16744.46 335
16745.68 353
16746.90 351
16748.12 344
16749.35 331
16750.57 324
16751.79 331
16753.01 318
16754.23 333
16755.45 343
16756.67 343
16757.89 318
16759.11 318
16760.33 337
16761.56 348
16762.78 322
16764.00 314
16765.22 332
16766.44 329
16767.66 321
16768.88 336
16770.11 345
16771.33 327
16772.55 340
16773.77 340
16774.99 354
16776.22 313
16777.44 344
16778.66 358
16779.88 328
16781.10 332
16782.33 311
16783.55 362
16784.77 343
16785.99 340
16787.21 343
16788.44 339
16789.66 332
16790.88 336
16792.10 329
16793.33 336
16794.55 331
16795.77 341
16796.99 362
16798.22 355
16799.44 340
16800.66 353
16801.88 367
16803.11 325
16804.33 348
16805.55 345
16806.78 353
16808.00 357
16809.22 329
16810.44 350
16811.67 357
16812.89 348
16814.11 377
16815.34 364
16816.56 333
16817.78 344
16819.01 341
16820.23 363
16821.45 319
16822.68 346
16823.90 398
16825.13 345
16826.35 339
16827.57 349
16828.80 358
16830.02 384
16831.24 352
16832.47 348
16833.69 376
16834.92 364
16836.14 342
16837.36 343
16838.59 392
16839.81 357
16841.04 378
16842.26 375
16843.48 389
16844.71 359
16845.93 401
16847.16 375
16848.38 369
16849.61 382
16850.83 393
16852.06 399
16853.28 357
16854.51 375
16855.73 381
16856.95 396
16858.18 392
16859.40 427
16860.63 436
16861.85 401
16863.08 415
16864.30 399
16865.53 416
16866.75 438
16867.98 421
16869.21 459
16870.43 428
16871.66 414
16872.88 414
16874.11 443
16875.33 455
16876.56 429
16877.78 463
16879.01 414
16880.23 441
16881.46 432
16882.69 428
16883.91 398
16885.14 417
16886.36 408
16887.59 430
16888.81 420
16890.04 393
16891.27 431
16892.49 389
16893.72 419
16894.94 387
16896.17 394
16897.40 412
16898.62 392
16899.85 374
16901.08 414
16902.30 387
16903.53 372
16904.76 396
16905.98 393
16907.21 367
16908.44 362
16909.66 360
16910.89 362
16912.12 354
16913.34 363
16914.57 365
16915.80 380
16917.02 360
16918.25 368
16919.48 378
16920.70 378
16921.93 379
16923.16 360
16924.39 358
16925.61 356
16926.84 387
16928.07 397
16929.30 367
16930.52 369
16931.75 340
16932.98 346
16934.21 346
16935.43 340
16936.66 346
16937.89 359
16939.12 351
16940.34 356
16941.57 340
16942.80 347
16944.03 340
16945.26 325
16946.48 355
16947.71 335
16948.94 380
16950.17 341
16951.40 352
16952.62 327
16953.85 351
16955.08 351
16956.31 343
16957.54 327
16958.77 336
16959.99 310
16961.22 334
16962.45 324
16963.68 343
16964.91 356
16966.14 348
16967.37 350
16968.60 317
16969.82 334
16971.05 339
16972.28 349
16973.51 329
16974.74 355
16975.97 347
16977.20 361
16978.43 378
16979.66 337
16980.89 350
16982.11 352
16983.34 354
16984.57 330
16985.80 355
16987.03 354
16988.26 349
16989.49 348
16990.72 324
16991.95 333
16993.18 354
16994.41 332
16995.64 353
16996.87 342
16998.10 325
16999.33 336
17000.56 355
17001.79 346
17003.02 354
17004.25 360
17005.48 352
17006.71 333
17007.94 295
17009.17 349
17010.40 330
17011.63 327
17012.86 333
17014.09 341
17015.32 315
17016.55 360
17017.78 348
17019.01 331
17020.25 349
17021.48 290
17022.71 338
17023.94 332
17025.17 330
17026.40 336
17027.63 304
17028.86 311
17030.09 293
17031.32 290
17032.55 325
17033.79 322
17035.02 318
17036.25 325
17037.48 326
17038.71 359
17039.94 314
17041.17 344
17042.41 340
17043.64 337
17044.87 341
17046.10 337
17047.33 309
17048.56 307
17049.80 315
17051.03 324
17052.26 319
17053.49 292
17054.72 304
17055.95 329
17057.19 347
17058.42 322
17059.65 322
17060.88 296
17062.12 307
17063.35 333
17064.58 339
17065.81 312
17067.04 325
17068.28 320
17069.51 324
17070.74 307
17071.97 315
17073.21 353
17074.44 317
17075.67 309
17076.90 297
17078.14 314
17079.37 311
17080.60 313
17081.84 316
17083.07 302
17084.30 338
17085.54 319
17086.77 321
17088.00 286
17089.23 304
17090.47 302
17091.70 286
17092.93 322
17094.17 331
17095.40 301
17096.63 320
17097.87 319
17099.10 329
17100.34 331
17101.57 310
17102.80 306
17104.04 291
17105.27 301
17106.50 346
17107.74 312
17108.97 294
17110.21 304
17111.44 318
17112.67 325
17113.91 332
17115.14 308
17116.38 296
17117.61 309
17118.84 291
17120.08 315
17121.31 305
17122.55 311
17123.78 314
17125.02 306
17126.25 310
17127.48 298
17128.72 335
17129.95 307
17131.19 284
17132.42 294
17133.66 318
17134.89 322
17136.13 297
17137.36 331
17138.60 343
17139.83 299
17141.07 318
17142.30 299
17143.54 294
17144.77 279
17146.01 315
17147.24 303
17148.48 291
17149.71 306
17150.95 315
17152.19 291
17153.42 287
17154.66 293
17155.89 317
17157.13 312
17158.36 303
17159.60 302
17160.83 282
17162.07 276
17163.31 274
17164.54 280
17165.78 284
17167.01 280
17168.25 291
17169.49 303
17170.72 299
17171.96 302
17173.19 288
17174.43 293
17175.67 303
17176.90 313
17178.14 321
17179.38 294
17180.61 299
17181.85 293
17183.09 295
17184.32 294
17185.56 275
17186.80 283
17188.03 278
17189.27 274
17190.51 280
17191.74 300
17192.98 307
17194.22 306
17195.45 297
17196.69 291
17197.93 289
17199.16 282
17200.40 278
17201.64 285
17202.88 288
17204.11 280
17205.35 308
17206.59 283
17207.83 299
17209.06 302
17210.30 293
17211.54 299
17212.78 302
17214.01 288
17215.25 261
17216.49 291
17217.73 320
17218.96 298
17220.20 306
17221.44 306
17222.68 303
17223.92 286
17225.15 264
17226.39 259
17227.63 258
17228.87 307
17230.11 312
17231.35 284
17232.58 284
17233.82 299
17235.06 313
17236.30 295
17237.54 291
17238.78 290
17240.01 270
17241.25 274
17242.49 301
17243.73 269
17244.97 254
17246.21 284
17247.45 300
17248.69 277
17249.93 260
17251.16 268
17252.40 291
17253.64 308
17254.88 280
17256.12 264
17257.36 298
17258.60 264
17259.84 257
17261.08 289
17262.32 306
17263.56 293
17264.80 263
17266.04 294
17267.28 272
17268.51 268
17269.75 259
17270.99 284
17272.23 295
17273.47 286
17274.71 293
17275.95 272
17277.19 270
17278.43 257
17279.67 290
17280.91 279
17282.15 260
17283.39 260
17284.63 291
17285.87 282
17287.11 301
17288.35 285
17289.60 303
17290.84 301
17292.08 278
17293.32 268
17294.56 296
17295.80 283
17297.04 251
17298.28 287
17299.52 282
17300.76 278
17302.00 270
17303.24 275
17304.48 276
17305.72 259
17306.96 264
17308.21 258
17309.45 257
17310.69 282
17311.93 291
17313.17 287
17314.41 296
17315.65 278
17316.89 307
17318.14 292
17319.38 265
17320.62 281
17321.86 270
17323.10 277
17324.34 263
17325.59 280
17326.83 287
17328.07 303
17329.31 281
17330.55 267
17331.79 278
17333.04 252
17334.28 287
17335.52 293
17336.76 271
17338.00 278
17339.25 281
17340.49 298
17341.73 286
17342.97 277
17344.22 276
17345.46 302
17346.70 276
17347.94 279
17349.19 286
17350.43 285
17351.67 292
17352.91 282
17354.16 274
17355.40 267
17356.64 256
17357.88 282
17359.13 279
17360.37 260
17361.61 252
17362.86 264
17364.10 284
17365.34 286
17366.58 257
17367.83 262
17369.07 296
17370.31 266
17371.56 259
17372.80 284
17374.04 294
17375.29 259
17376.53 277
17377.78 266
17379.02 267
17380.26 295
17381.51 310
17382.75 294
17383.99 275
17385.24 268
17386.48 290
17387.72 283
17388.97 282
17390.21 288
17391.46 285
17392.70 300
17393.94 283
17395.19 299
17396.43 274
17397.68 278
17398.92 267
17400.17 295
17401.41 287
17402.65 289
17403.90 301
17405.14 273
17406.39 260
17407.63 280
17408.88 288
17410.12 282
17411.37 260
17412.61 258
17413.86 284
17415.10 284
17416.35 268
17417.59 254
17418.84 307
17420.08 293
17421.33 282
17422.57 281
17423.82 270
17425.06 292
17426.31 276
17427.55 297
17428.80 290
17430.04 293
17431.29 284
17432.53 282
17433.78 302
17435.03 272
17436.27 283
17437.52 278
17438.76 292
17440.01 266
17441.25 307
17442.50 284
17443.75 283
17444.99 285
17446.24 286
17447.48 316
17448.73 291
17449.98 276
17451.22 287
17452.47 267
17453.71 276
17454.96 311
17456.21 268
17457.45 290
17458.70 291
17459.95 291
17461.19 291
17462.44 286
17463.69 279
17464.93 320
17466.18 290
17467.43 299
17468.67 304
17469.92 301
17471.17 317
17472.41 310
17473.66 312
17474.91 288
17476.15 320
17477.40 290
17478.65 324
17479.90 316
17481.14 301
17482.39 302
17483.64 319
17484.88 314
17486.13 290
17487.38 299
17488.63 300
17489.87 299
17491.12 326
17492.37 314
17493.62 309
17494.86 325
17496.11 293
17497.36 298
17498.61 303
17499.86 325
17501.10 308
17502.35 312
17503.60 317
17504.85 313
17506.10 315
17507.34 336
17508.59 345
17509.84 357
17511.09 324
17512.34 307
17513.59 319
17514.83 295
17516.08 330
17517.33 302
17518.58 348
17519.83 341
17521.08 345
17522.33 324
17523.57 342
17524.82 328
17526.07 310
17527.32 301
17528.57 319
17529.82 347
17531.07 348
17532.32 331
17533.57 317
17534.82 333
17536.06 319
17537.31 333
17538.56 344
17539.81 310
17541.06 287
17542.31 323
17543.56 337
17544.81 320
17546.06 319
17547.31 303
17548.56 316
17549.81 339
17551.06 358
17552.31 344
17553.56 315
17554.81 318
17556.06 351
17557.31 312
17558.56 346
17559.81 302
17561.06 321
17562.31 325
17563.56 329
17564.81 308
17566.06 324
17567.31 342
17568.56 324
17569.81 320
17571.06 297
17572.31 332
17573.56 319
17574.81 322
17576.06 320
17577.31 316
17578.56 311
17579.81 308
17581.06 320
17582.31 322
17583.57 310
17584.82 342
17586.07 317
17587.32 315
17588.57 329
17589.82 324
17591.07 317
17592.32 315
17593.57 335
17594.83 317
17596.08 360
17597.33 322
17598.58 341
17599.83 294
17601.08 317
17602.33 322
17603.59 333
17604.84 316
17606.09 311
17607.34 324
17608.59 308
17609.84 308
17611.10 316
17612.35 321
17613.60 305
17614.85 291
17616.10 316
17617.36 319
17618.61 309
17619.86 307
17621.11 288
17622.36 298
17623.62 315
17624.87 304
17626.12 314
17627.37 285
17628.63 301
17629.88 307
17631.13 329
17632.38 312
17633.64 320
17634.89 307
17636.14 323
17637.39 278
17638.65 281
17639.90 303
17641.15 333
17642.41 303
17643.66 294
17644.91 294
17646.17 316
17647.42 310
17648.67 310
17649.92 328
17651.18 300
17652.43 299
17653.68 306
17654.94 295
17656.19 319
17657.44 288
17658.70 310
17659.95 293
17661.21 289
17662.46 301
17663.71 307
17664.97 248
17666.22 268
17667.47 283
17668.73 279
17669.98 289
17671.24 287
17672.49 278
17673.74 298
17675.00 275
17676.25 260
17677.51 259
17678.76 300
17680.02 270
17681.27 283
17682.52 319
17683.78 322
17685.03 295
17686.29 299
17687.54 290
17688.80 271
17690.05 267
17691.31 272
17692.56 289
17693.82 267
17695.07 272
17696.32 279
17697.58 275
17698.83 263
17700.09 278
17701.34 277
17702.60 293
17703.86 286
17705.11 282
17706.37 285
17707.62 250
17708.88 283
17710.13 273
17711.39 288
17712.64 263
17713.90 280
17715.15 276
17716.41 258
17717.66 290
17718.92 319
17720.18 277
17721.43 294
17722.69 269
17723.94 280
17725.20 257
17726.45 265
17727.71 268
17728.97 278
17730.22 286
17731.48 261
17732.74 300
17733.99 278
17735.25 275
17736.50 278
17737.76 306
17739.02 289
17740.27 290
17741.53 277
17742.79 308
17744.04 280
17745.30 292
17746.56 268
17747.81 305
17749.07 271
17750.33 256
17751.58 271
17752.84 264
17754.10 287
17755.35 292
17756.61 281
17757.87 283
17759.12 299
17760.38 271
17761.64 283
17762.90 265
17764.15 257
17765.41 275
17766.67 307
17767.93 259
17769.18 265
17770.44 293
17771.70 274
17772.96 290
17774.21 270
17775.47 265
17776.73 279
17777.99 280
17779.24 261
17780.50 299
17781.76 268
17783.02 288
17784.28 274
17785.53 283
17786.79 286
17788.05 266
17789.31 288
17790.57 264
17791.82 264
17793.08 268
17794.34 284
17795.60 255
17796.86 279
17798.12 251
17799.37 304
17800.63 264
17801.89 266
17803.15 295
17804.41 284
17805.67 277
17806.93 282
17808.19 263
17809.44 265
17810.70 266
17811.96 254
17813.22 278
17814.48 276
17815.74 287
17817.00 259
17818.26 281
17819.52 270
17820.78 252
17822.04 236
17823.29 260
17824.55 243
17825.81 263
17827.07 257
17828.33 279
17829.59 278
17830.85 260
17832.11 256
17833.37 273
17834.63 263
17835.89 245
17837.15 270
17838.41 240
17839.67 279
17840.93 274
17842.19 293
17843.45 260
17844.71 263
17845.97 258
17847.23 258
17848.49 263
17849.75 244
17851.01 280
17852.27 245
17853.53 259
17854.79 258
17856.05 276
17857.31 251
17858.57 241
17859.84 237
17861.10 265
17862.36 240
17863.62 244
17864.88 277
17866.14 246
17867.40 268
17868.66 267
17869.92 279
17871.18 249
17872.44 249
17873.71 247
17874.97 263
17876.23 246
17877.49 271
17878.75 275
17880.01 282
17881.27 269
17882.53 255
17883.80 251
17885.06 239
17886.32 250
17887.58 266
17888.84 284
17890.10 266
17891.37 262
17892.63 247
17893.89 257
17895.15 255
17896.41 264
17897.67 286
17898.94 255
17900.20 251
17901.46 253
17902.72 262
17903.99 247
17905.25 254
17906.51 263
17907.77 273
17909.03 260
17910.30 247
17911.56 258
17912.82 276
17914.08 237
17915.35 252
17916.61 244
17917.87 280
17919.14 261
17920.40 260
17921.66 265
17922.92 281
17924.19 283
17925.45 259
17926.71 248
17927.98 255
17929.24 272
17930.50 274
17931.76 277
17933.03 254
17934.29 259
17935.55 253
17936.82 269
17938.08 247
17939.34 270
17940.61 287
17941.87 269
17943.14 261
17944.40 237
17945.66 257
17946.93 269
17948.19 268
17949.45 233
17950.72 254
17951.98 257
17953.25 250
17954.51 265
17955.77 263
17957.04 256
17958.30 273
17959.57 291
17960.83 239
17962.09 240
17963.36 270
17964.62 265
17965.89 238
17967.15 274
17968.42 251
17969.68 268
17970.95 264
17972.21 263
17973.47 244
17974.74 255
17976.00 245
17977.27 268
17978.53 250
17979.80 239
17981.06 243
17982.33 256
17983.59 267
17984.86 270
17986.12 261
17987.39 270
17988.65 234
17989.92 243
17991.18 261
17992.45 257
17993.71 243
17994.98 247
17996.25 274
17997.51 246
17998.78 255
18000.04 241
18001.31 262
18002.57 280
18003.84 266
18005.10 264
18006.37 250
18007.64 254
18008.90 238
18010.17 265
18011.43 260
18012.70 280
18013.97 274
18015.23 264
18016.50 239
18017.76 245
18019.03 247
18020.30 253
18021.56 272
18022.83 266
18024.10 246
18025.36 274
18026.63 263
18027.90 259
18029.16 258
18030.43 266
18031.70 267
18032.96 253
18034.23 273
18035.50 251
18036.76 232
18038.03 256
18039.30 280
18040.56 250
18041.83 262
18043.10 240
18044.37 243
18045.63 261
18046.90 268
18048.17 258
18049.43 237
18050.70 256
18051.97 273
18053.24 248
18054.50 230
18055.77 251
18057.04 254
18058.31 234
18059.57 251
18060.84 268
18062.11 249
18063.38 275
18064.65 261
18065.91 266
18067.18 274
18068.45 298
18069.72 263
18070.98 254
18072.25 250
18073.52 272
18074.79 249
18076.06 253
18077.33 281
18078.59 251
18079.86 268
18081.13 259
18082.40 257
18083.67 264
18084.94 285
18086.21 293
18087.47 275
18088.74 290
18090.01 253
18091.28 280
18092.55 279
18093.82 279
18095.09 253
18096.36 256
18097.62 264
18098.89 274
18100.16 262
18101.43 285
18102.70 268
18103.97 270
18105.24 286
18106.51 283
18107.78 265
18109.05 280
18110.32 282
18111.59 275
18112.86 258
18114.13 275
18115.40 286
18116.66 270
18117.93 282
18119.20 273
18120.47 282
18121.74 264
18123.01 270
18124.28 262
18125.55 295
18126.82 278
18128.09 263
18129.36 244
18130.63 258
18131.90 253
18133.17 248
18134.44 274
18135.71 280
18136.99 275
18138.26 259
18139.53 255
18140.80 268
18142.07 258
18143.34 264
18144.61 243
18145.88 270
18147.15 258
18148.42 262
18149.69 255
18150.96 273
18152.23 255
18153.50 262
18154.78 243
18156.05 258
18157.32 256
18158.59 260
18159.86 259
18161.13 254
18162.40 257
18163.67 265
18164.94 243
18166.22 264
18167.49 258
18168.76 258
18170.03 276
18171.30 276
18172.57 285
18173.85 264
18175.12 254
18176.39 251
18177.66 278
18178.93 262
18180.20 277
18181.48 267
18182.75 267
18184.02 244
18185.29 267
18186.56 268
18187.84 281
18189.11 259
18190.38 243
18191.65 260
18192.93 263
18194.20 263
18195.47 232
18196.74 258
18198.02 292
18199.29 269
18200.56 274
18201.83 255
18203.11 261
18204.38 258
18205.65 270
18206.92 282
18208.20 284
18209.47 245
18210.74 274
18212.02 264
18213.29 249
18214.56 257
18215.84 272
18217.11 273
18218.38 261
18219.65 267
18220.93 279
18222.20 289
18223.47 251
18224.75 265
18226.02 257
18227.30 259
18228.57 282
18229.84 299
18231.12 252
18232.39 251
18233.66 254
18234.94 238
18236.21 247
18237.48 249
18238.76 257
18240.03 259
18241.31 263
18242.58 242
18243.86 255
18245.13 247
18246.40 255
18247.68 282
18248.95 252
18250.23 279
18251.50 259
18252.77 242
18254.05 270
18255.32 259
18256.60 253
18257.87 259
18259.15 285
18260.42 263
18261.70 265
18262.97 257
18264.25 267
18265.52 274
18266.80 246
18268.07 261
18269.35 274
18270.62 246
18271.90 249
18273.17 259
18274.45 256
18275.72 222
18277.00 285
18278.27 249
18279.55 270
18280.82 267
18282.10 253
18283.37 264
18284.65 264
18285.93 271
18287.20 274
18288.48 258
18289.75 255
18291.03 268
18292.30 275
18293.58 260
18294.86 265
18296.13 243
18297.41 248
18298.68 276
18299.96 261
18301.24 266
18302.51 285
18303.79 283
18305.06 273
18306.34 233
18307.62 266
18308.89 245
18310.17 277
18311.45 268
18312.72 277
18314.00 270
18315.28 242
18316.55 262
18317.83 307
18319.11 267
18320.38 268
18321.66 268
18322.94 246
18324.21 274
18325.49 243
18326.77 245
18328.04 244
18329.32 242
18330.60 271
18331.88 289
18333.15 278
18334.43 255
18335.71 257
18336.98 254
18338.26 266
18339.54 259
18340.82 240
18342.09 252
18343.37 269
18344.65 242
18345.93 235
18347.20 255
18348.48 265
18349.76 257
18351.04 244
18352.32 270
18353.59 263
18354.87 255
18356.15 241
18357.43 250
18358.71 256
18359.98 289
18361.26 261
18362.54 256
18363.82 268
18365.10 271
18366.38 254
18367.65 266
18368.93 255
18370.21 259
18371.49 245
18372.77 236
18374.05 259
18375.33 260
18376.60 264
18377.88 265
18379.16 253
18380.44 251
18381.72 266
18383.00 272
18384.28 249
18385.56 248
18386.84 278
18388.11 274
18389.39 250
18390.67 266
18391.95 257
18393.23 252
18394.51 272
18395.79 272
18397.07 250
18398.35 251
18399.63 247
18400.91 271
18402.19 254
18403.47 250
18404.75 261
18406.03 255
18407.31 241
18408.59 249
18409.87 247
18411.15 271
18412.43 257
18413.71 257
18414.99 285
18416.27 233
18417.55 259
18418.83 253
18420.11 240
18421.39 268
18422.67 246
18423.95 261
18425.23 240
18426.51 269
18427.79 249
18429.07 274
18430.35 263
18431.63 236
18432.91 256
18434.19 249
18435.47 247
18436.75 264
18438.04 260
18439.32 244
18440.60 254
18441.88 241
18443.16 257
18444.44 255
18445.72 262
18447.00 276
18448.28 239
18449.57 271
18450.85 268
18452.13 260
18453.41 273
18454.69 256
18455.97 256
18457.25 251
18458.54 251
18459.82 257
18461.10 243
18462.38 257
18463.66 268
18464.94 253
18466.23 248
18467.51 255
18468.79 264
18470.07 260
18471.35 245
18472.64 284
18473.92 243
18475.20 271
18476.48 251
18477.76 244
18479.05 245
18480.33 232
18481.61 250
18482.89 255
18484.18 267
18485.46 269
18486.74 264
18488.02 248
18489.31 247
18490.59 252
18491.87 260
18493.15 239
18494.44 244
18495.72 233
18497.00 242
18498.29 243
18499.57 244
18500.85 264
18502.13 253
18503.42 247
18504.70 262
18505.98 234
18507.27 238
18508.55 276
18509.83 268
18511.12 248
18512.40 242
18513.68 239
18514.97 251
18516.25 256
18517.54 246
18518.82 264
18520.10 271
18521.39 250
18522.67 266
18523.95 269
18525.24 274
18526.52 269
18527.81 272
18529.09 274
18530.37 276
18531.66 267
18532.94 269
18534.23 259
18535.51 243
18536.79 253
18538.08 257
18539.36 250
18540.65 276
18541.93 266
18543.22 264
18544.50 278
18545.79 286
18547.07 279
18548.36 272
18549.64 273
18550.92 287
18552.21 260
18553.49 254
18554.78 266
18556.06 274
18557.35 288
18558.63 300
18559.92 275
18561.20 261
18562.49 245
18563.77 285
18565.06 283
18566.35 287
18567.63 274
18568.92 298
18570.20 284
18571.49 291
18572.77 270
18574.06 280
18575.34 278
18576.63 285
18577.92 278
18579.20 298
18580.49 280
18581.77 278
18583.06 289
18584.34 281
18585.63 297
18586.92 311
18588.20 292
18589.49 287
18590.77 300
18592.06 296
18593.35 313
18594.63 305
18595.92 314
18597.21 316
18598.49 310
18599.78 296
18601.07 292
18602.35 293
18603.64 265
18604.93 277
18606.21 289
18607.50 319
18608.79 282
18610.07 282
18611.36 305
18612.65 305
18613.93 280
18615.22 299
18616.51 267
18617.79 290
18619.08 281
18620.37 287
18621.66 279
18622.94 281
18624.23 317
18625.52 290
18626.80 271
18628.09 265
18629.38 307
18630.67 285
18631.95 286
18633.24 266
18634.53 267
18635.82 259
18637.11 266
18638.39 261
18639.68 282
18640.97 275
18642.26 281
18643.54 255
18644.83 226
18646.12 272
18647.41 253
18648.70 276
18649.99 269
18651.27 255
18652.56 251
18653.85 261
18655.14 265
18656.43 271
18657.72 276
18659.00 267
18660.29 248
18661.58 274
18662.87 261
18664.16 252
18665.45 259
18666.74 257
18668.02 265
18669.31 260
18670.60 268
18671.89 231
18673.18 258
18674.47 265
18675.76 239
18677.05 243
18678.34 274
18679.63 278
18680.92 250
18682.20 266
18683.49 238
18684.78 257
18686.07 262
18687.36 254
18688.65 260
18689.94 276
18691.23 253
18692.52 268
18693.81 254
18695.10 261
18696.39 276
18697.68 260
18698.97 241
18700.26 255
18701.55 262
18702.84 272
18704.13 255
18705.42 243
18706.71 265
18708.00 277
18709.29 256
18710.58 247
18711.87 279
18713.16 252
18714.45 268
18715.74 260
18717.03 273
18718.32 246
18719.61 247
18720.90 248
18722.20 255
18723.49 258
18724.78 250
18726.07 276
18727.36 253
18728.65 300
18729.94 255
18731.23 263
18732.52 260
18733.81 267
18735.10 277
18736.40 276
18737.69 275
18738.98 251
18740.27 274
18741.56 267
18742.85 283
18744.14 260
18745.43 272
18746.73 265
18748.02 278
18749.31 277
18750.60 275
18751.89 272
18753.18 266
18754.48 250
18755.77 267
18757.06 266
18758.35 270
18759.64 268
18760.94 255
18762.23 256
18763.52 252
18764.81 235
18766.10 254
18767.40 304
18768.69 262
18769.98 268
18771.27 251
18772.57 279
18773.86 265
18775.15 268
18776.44 271
18777.74 266
18779.03 290
18780.32 265
18781.61 252
18782.91 220
18784.20 244
18785.49 265
18786.79 280
18788.08 234
18789.37 264
18790.66 265
18791.96 282
18793.25 268
18794.54 267
18795.84 246
18797.13 277
18798.42 296
18799.72 274
18801.01 259
18802.30 254
18803.60 273
18804.89 248
18806.18 276
18807.48 220
18808.77 281
18810.07 288
18811.36 270
18812.65 254
18813.95 262
18815.24 295
18816.53 280
18817.83 269
18819.12 263
18820.42 275
18821.71 262
18823.00 286
18824.30 257
18825.59 257
18826.89 246
18828.18 281
18829.48 270
18830.77 268
18832.07 268
18833.36 265
18834.65 268
18835.95 242
18837.24 254
18838.54 274
18839.83 253
18841.13 243
18842.42 273
18843.72 272
18845.01 266
18846.31 266
18847.60 254
18848.90 263
18850.19 242
18851.49 241
18852.78 263
18854.08 257
18855.37 233
18856.67 250
18857.96 270
18859.26 251
18860.55 241
18861.85 278
18863.15 275
18864.44 229
18865.74 250
18867.03 243
18868.33 258
18869.62 256
18870.92 239
18872.22 259
18873.51 238
18874.81 249
18876.10 248
18877.40 244
18878.70 244
18879.99 234
18881.29 249
18882.58 255
18883.88 235
18885.18 244
18886.47 264
18887.77 265
18889.07 270
18890.36 258
18891.66 278
18892.95 242
18894.25 255
18895.55 248
18896.84 249
18898.14 241
18899.44 249
18900.73 228
18902.03 227
18903.33 225
18904.63 239
18905.92 268
18907.22 267
18908.52 246
18909.81 217
18911.11 240
18912.41 253
18913.71 238
18915.00 234
18916.30 246
18917.60 245
18918.89 227
18920.19 231
18921.49 269
18922.79 236
18924.09 227
18925.38 245
18926.68 255
18927.98 243
18929.28 240
18930.57 260
18931.87 233
18933.17 234
18934.47 245
18935.77 271
18937.06 233
18938.36 238
18939.66 250
18940.96 265
18942.26 257
18943.55 248
18944.85 245
18946.15 247
18947.45 252
18948.75 270
18950.05 266
18951.35 243
18952.64 255
18953.94 244
18955.24 230
18956.54 217
18957.84 228
18959.14 234
18960.44 267
18961.74 248
18963.03 239
18964.33 254
18965.63 251
18966.93 212
18968.23 236
18969.53 263
18970.83 242
18972.13 242
18973.43 230
18974.73 223
18976.03 223
18977.33 243
18978.62 235
18979.92 218
18981.22 227
18982.52 238
18983.82 249
18985.12 233
18986.42 240
18987.72 219
18989.02 248
18990.32 228
18991.62 249
18992.92 232
18994.22 250
18995.52 226
18996.82 251
18998.12 243
18999.42 231
19000.72 230
19002.02 245
19003.32 230
19004.62 255
19005.92 222
19007.22 248
19008.53 236
19009.83 215
19011.13 252
19012.43 225
19013.73 240
19015.03 238
19016.33 263
19017.63 239
19018.93 236
19020.23 236
19021.53 262
19022.83 243
19024.13 227
19025.44 205
19026.74 271
19028.04 250
19029.34 240
19030.64 247
19031.94 222
19033.24 240
19034.54 224
19035.85 247
19037.15 258
19038.45 242
19039.75 222
19041.05 233
19042.35 234
19043.66 239
19044.96 205
19046.26 241
19047.56 236
19048.86 210
19050.16 241
19051.47 268
19052.77 257
19054.07 230
19055.37 253
19056.67 254
19057.98 226
19059.28 230
19060.58 223
19061.88 221
19063.19 234
19064.49 225
19065.79 250
19067.09 259
19068.40 215
19069.70 237
19071.00 221
19072.30 262
19073.61 223
19074.91 233
19076.21 236
19077.52 217
19078.82 227
19080.12 236
19081.42 246
19082.73 221
19084.03 224
19085.33 264
19086.64 244
19087.94 241
19089.24 238
19090.55 243
19091.85 246
19093.15 242
19094.46 250
19095.76 224
19097.06 230
19098.37 236
19099.67 256
19100.97 225
19102.28 224
19103.58 196
19104.89 230
19106.19 253
19107.49 249
19108.80 224
19110.10 222
19111.40 258
19112.71 235
19114.01 245
19115.32 232
19116.62 249
19117.93 261
19119.23 255
19120.53 234
19121.84 230
19123.14 258
19124.45 248
19125.75 202
19127.06 199
19128.36 222
19129.67 244
19130.97 243
19132.28 258
19133.58 242
19134.88 222
19136.19 226
19137.49 245
19138.80 266
19140.10 230
19141.41 221
19142.71 258
19144.02 271
19145.32 227
19146.63 217
19147.94 251
19149.24 213
19150.55 217
19151.85 208
19153.16 242
19154.46 243
19155.77 253
19157.07 233
19158.38 256
19159.68 218
19160.99 221
19162.30 257
19163.60 237
19164.91 223
19166.21 206
19167.52 233
19168.83 252
19170.13 215
19171.44 222
19172.74 237
19174.05 222
19175.36 216
19176.66 210
19177.97 255
19179.27 233
19180.58 206
19181.89 226
19183.19 240
19184.50 204
19185.81 213
19187.11 227
19188.42 229
19189.73 222
19191.03 228
19192.34 234
19193.65 230
19194.95 232
19196.26 242
19197.57 255
19198.87 210
19200.18 225
19201.49 239
19202.80 243
19204.10 245
19205.41 243
19206.72 237
19208.03 221
19209.33 223
19210.64 224
19211.95 249
19213.25 205
19214.56 212
19215.87 233
19217.18 248
19218.49 234
19219.79 221
19221.10 239
19222.41 233
19223.72 218
19225.02 213
19226.33 229
19227.64 220
19228.95 207
19230.26 232
19231.56 213
19232.87 237
19234.18 225
19235.49 244
19236.80 216
19238.11 214
19239.41 249
19240.72 228
19242.03 244
19243.34 228
19244.65 236
19245.96 241
19247.26 222
19248.57 238
19249.88 222
19251.19 248
19252.50 246
19253.81 235
19255.12 239
19256.43 251
19257.74 219
19259.04 215
19260.35 235
19261.66 217
19262.97 215
19264.28 218
19265.59 210
19266.90 210
19268.21 223
19269.52 236
19270.83 249
19272.14 218
19273.45 229
19274.76 227
19276.07 257
19277.38 229
19278.69 238
19279.99 243
19281.30 232
19282.61 216
19283.92 249
19285.23 245
19286.54 224
19287.85 232
19289.16 202
19290.47 230
19291.78 250
19293.09 241
19294.40 235
19295.72 224
19297.03 221
19298.34 229
19299.65 227
19300.96 237
19302.27 235
19303.58 235
19304.89 255
19306.20 220
19307.51 217
19308.82 227
19310.13 239
19311.44 238
19312.75 249
19314.06 247
19315.37 224
19316.69 238
19318.00 248
19319.31 234
19320.62 238
19321.93 231
19323.24 228
19324.55 224
19325.86 220
19327.18 223
19328.49 240
19329.80 232
19331.11 247
19332.42 222
19333.73 229
19335.04 221
19336.36 231
19337.67 215
19338.98 262
19340.29 230
19341.60 212
19342.91 207
19344.23 241
19345.54 194
19346.85 224
19348.16 246
19349.47 223
19350.79 231
19352.10 220
19353.41 223
19354.72 232
19356.04 224
19357.35 223
19358.66 255
19359.97 230
19361.29 197
19362.60 235
19363.91 237
19365.22 245
19366.54 228
19367.85 258
19369.16 235
19370.47 225
19371.79 211
19373.10 241
19374.41 229
19375.73 220
19377.04 239
19378.35 235
19379.67 259
19380.98 241
19382.29 254
19383.60 243
19384.92 233
19386.23 249
19387.54 233
19388.86 228
19390.17 251
19391.49 221
19392.80 228
19394.11 208
19395.43 235
19396.74 236
19398.05 250
19399.37 231
19400.68 235
19402.00 256
19403.31 257
19404.62 231
19405.94 246
19407.25 249
19408.57 224
19409.88 195
19411.19 213
19412.51 222
19413.82 229
19415.14 223
19416.45 237
19417.77 240
19419.08 250
19420.39 212
19421.71 227
19423.02 236
19424.34 223
19425.65 239
19426.97 241
19428.28 246
19429.60 236
19430.91 216
19432.23 218
19433.54 213
19434.86 222
19436.17 227
19437.49 206
19438.80 215
19440.12 234
19441.43 205
19442.75 240
19444.06 243
19445.38 248
19446.69 241
19448.01 212
19449.32 230
19450.64 224
19451.96 247
19453.27 239
19454.59 229
19455.90 232
19457.22 242
19458.53 217
19459.85 231
19461.17 234
19462.48 203
19463.80 224
19465.11 217
19466.43 217
19467.75 243
19469.06 218
19470.38 229
19471.69 252
19473.01 239
19474.33 247
19475.64 222
19476.96 242
19478.28 209
19479.59 226
19480.91 232
19482.23 218
19483.54 210
19484.86 217
19486.18 231
19487.49 226
19488.81 239
19490.13 247
19491.44 223
19492.76 249
19494.08 238
19495.39 226
19496.71 238
19498.03 243
19499.35 216
19500.66 244
19501.98 228
19503.30 220
19504.61 215
19505.93 229
19507.25 223
19508.57 232
19509.88 224
19511.20 231
19512.52 241
19513.84 232
19515.15 232
19516.47 238
19517.79 210
19519.11 221
19520.43 218
19521.74 223
19523.06 244
19524.38 235
19525.70 253
19527.02 217
19528.33 244
19529.65 241
19530.97 231
19532.29 223
19533.61 197
19534.93 218
19536.24 231
19537.56 228
19538.88 229
19540.20 235
19541.52 237
19542.84 239
19544.16 210
19545.47 232
19546.79 228
19548.11 239
19549.43 208
19550.75 229
19552.07 219
19553.39 228
19554.71 218
19556.03 242
19557.34 216
19558.66 240
19559.98 251
19561.30 241
19562.62 227
19563.94 227
19565.26 237
19566.58 226
19567.90 235
19569.22 225
19570.54 246
19571.86 214
19573.18 240
19574.50 216
19575.82 237
19577.14 208
19578.46 219
19579.78 225
19581.10 228
19582.42 218
19583.74 238
19585.06 231
19586.38 219
19587.70 226
19589.02 215
19590.34 231
19591.66 222
19592.98 213
19594.30 227
19595.62 225
19596.94 220
19598.26 207
19599.58 239
19600.90 220
19602.22 218
19603.54 221
19604.86 240
19606.18 237
19607.50 221
19608.82 233
19610.15 221
19611.47 214
19612.79 254
19614.11 199
19615.43 233
19616.75 237
19618.07 241
19619.39 210
19620.71 234
19622.04 235
19623.36 245
19624.68 242
19626.00 224
19627.32 228
19628.64 206
19629.96 255
19631.29 238
19632.61 244
19633.93 227
19635.25 248
19636.57 257
19637.89 229
19639.22 225
19640.54 230
19641.86 223
19643.18 225
19644.50 206
19645.83 225
19647.15 233
19648.47 235
19649.79 243
19651.12 237
19652.44 223
19653.76 233
19655.08 239
19656.40 229
19657.73 218
19659.05 209
19660.37 227
19661.70 213
19663.02 228
19664.34 218
19665.66 228
19666.99 231
19668.31 215
19669.63 231
19670.95 213
19672.28 238
19673.60 214
19674.92 225
19676.25 235
19677.57 216
19678.89 222
19680.22 229
19681.54 232
19682.86 218
19684.19 239
19685.51 239
19686.83 217
19688.16 229
19689.48 240
19690.80 227
19692.13 228
19693.45 233
19694.78 231
19696.10 229
19697.42 212
19698.75 223
19700.07 233
19701.39 207
19702.72 210
19704.04 238
19705.37 236
19706.69 229
19708.02 206
19709.34 214
19710.66 240
19711.99 238
19713.31 208
19714.64 214
19715.96 220
19717.29 222
19718.61 231
19719.93 241
19721.26 215
19722.58 208
19723.91 202
19725.23 209
19726.56 211
19727.88 212
19729.21 218
19730.53 224
19731.86 252
19733.18 238
19734.51 207
19735.83 227
19737.16 223
19738.48 208
19739.81 196
19741.13 205
19742.46 230
19743.78 229
19745.11 236
19746.44 216
19747.76 246
19749.09 235
19750.41 238
19751.74 230
19753.06 209
19754.39 236
19755.72 213
19757.04 248
19758.37 228
19759.69 223
19761.02 204
19762.34 222
19763.67 230
19765.00 218
19766.32 213
19767.65 209
19768.98 241
19770.30 198
19771.63 226
19772.95 231
19774.28 227
19775.61 224
19776.93 209
19778.26 228
19779.59 231
19780.91 212
19782.24 226
19783.57 209
19784.89 219
19786.22 222
19787.55 226
19788.87 224
19790.20 225
19791.53 228
19792.86 210
19794.18 220
19795.51 228
19796.84 217
19798.16 225
19799.49 221
19800.82 197
19802.15 221
19803.47 236
19804.80 218
19806.13 200
19807.46 239
19808.78 216
19810.11 204
19811.44 221
19812.77 218
19814.09 241
19815.42 225
19816.75 244
19818.08 212
19819.41 225
19820.73 224
19822.06 219
19823.39 237
19824.72 241
19826.05 222
19827.37 240
19828.70 219
19830.03 215
19831.36 206
19832.69 224
19834.02 227
19835.34 199
19836.67 223
19838.00 187
19839.33 212
19840.66 195
19841.99 229
19843.32 204
19844.64 217
19845.97 205
19847.30 221
19848.63 226
19849.96 226
19851.29 210
19852.62 240
19853.95 243
19855.28 215
19856.60 226
19857.93 221
19859.26 237
19860.59 215
19861.92 204
19863.25 223
19864.58 209
19865.91 216
19867.24 213
19868.57 212
19869.90 199
19871.23 222
19872.56 237
19873.89 243
19875.22 236
19876.55 252
19877.88 220
19879.21 210
19880.54 188
19881.87 217
19883.20 214
19884.53 199
19885.86 207
19887.19 208
19888.52 212
19889.85 224
19891.18 211
19892.51 210
19893.84 207
19895.17 224
19896.50 227
19897.83 211
19899.16 221
19900.49 226
19901.82 235
19903.15 212
19904.48 223
19905.81 229
19907.15 231
19908.48 215
19909.81 216
19911.14 201
19912.47 193
19913.80 214
19915.13 224
19916.46 236
19917.79 198
19919.13 221
19920.46 234
19921.79 219
19923.12 238
19924.45 223
19925.78 209
19927.11 218
19928.45 238
19929.78 233
19931.11 204
19932.44 213
19933.77 231
19935.10 244
19936.44 216
19937.77 227
19939.10 224
19940.43 227
19941.76 193
19943.10 231
19944.43 227
19945.76 203
19947.09 207
19948.42 180
19949.76 221
19951.09 194
19952.42 219
19953.75 222
19955.09 219
19956.42 213
19957.75 235
19959.08 244
19960.42 231
19961.75 237
19963.08 209
19964.41 245
19965.75 230
19967.08 245
19968.41 219
19969.75 238
19971.08 230
19972.41 217
19973.74 232
19975.08 228
19976.41 225
19977.74 229
19979.08 235
19980.41 208
19981.74 243
19983.08 252
19984.41 234
19985.74 228
19987.08 223
19988.41 232
19989.75 248
19991.08 239
19992.41 224
19993.75 229
19995.08 220
19996.41 231
19997.75 228
19999.08 243
20000.42 224
20001.75 239
20003.08 231
20004.42 228
20005.75 231
20007.09 241
20008.42 221
20009.75 228
20011.09 239
20012.42 212
20013.76 216
20015.09 237
20016.43 241
20017.76 211
20019.10 226
20020.43 229
20021.76 234
20023.10 242
20024.43 256
20025.77 214
20027.10 208
20028.44 233
20029.77 245
20031.11 230
20032.44 235
20033.78 219
20035.11 273
20036.45 222
20037.78 232
20039.12 235
20040.46 223
20041.79 238
20043.13 243
20044.46 262
20045.80 232
20047.13 235
20048.47 222
20049.80 218
20051.14 210
20052.47 238
20053.81 240
20055.15 257
20056.48 255
20057.82 246
20059.15 239
20060.49 232
20061.83 234
20063.16 216
20064.50 246
20065.83 220
20067.17 220
20068.51 226
20069.84 255
20071.18 216
20072.52 232
20073.85 215
20075.19 236
20076.52 235
20077.86 225
20079.20 228
20080.53 207
20081.87 216
20083.21 257
20084.54 251
20085.88 218
20087.22 231
20088.56 220
20089.89 223
20091.23 212
20092.57 242
20093.90 237
20095.24 246
20096.58 219
20097.91 232
20099.25 240
20100.59 215
20101.93 239
20103.26 250
20104.60 219
20105.94 215
20107.28 240
20108.61 233
20109.95 214
20111.29 238
20112.63 237
20113.96 220
20115.30 217
20116.64 225
20117.98 241
20119.32 216
20120.65 224
20121.99 229
20123.33 259
20124.67 206
20126.01 233
