# Supplementary material for: MALDI-TOF MS typing enables the classification of brewing yeasts of the genus Saccharomyces to major beer styles
Source: PLoS One. 2017 Aug 9;12(8):e0181694. doi: 10.1371/journal.pone.0181694 (PMC5549903; doi:10.1371/journal.pone.0181694)
Supplement: S18 File — The directory includes 30 raw files and was zipped to “.zip”; the folder has one strain with 30 spectra; S1 Text explains the raw files with an example and Table 1 represents the yeast strain used within the experiment. (ZIP) [file pone.0181694.s021.zip › 52/FK28-Z-OG-Koe-Koe-YPG-18h-E-E_2016-10-03_8_0_A10_1.dat]

1998.43 3338
1998.85 3301
1999.27 3191
1999.69 3157
2000.11 2989
2000.54 2876
2000.96 2941
2001.38 3002
2001.80 2896
2002.23 2960
2002.65 2926
2003.07 2888
2003.49 2926
2003.92 3010
2004.34 3052
2004.76 3047
2005.18 3059
2005.61 3193
2006.03 3145
2006.45 3168
2006.87 3070
2007.30 3206
2007.72 3089
2008.14 3087
2008.57 3101
2008.99 3008
2009.41 2913
2009.84 2921
2010.26 2835
2010.68 2845
2011.11 2784
2011.53 2813
2011.95 2767
2012.38 2833
2012.80 2793
2013.22 2899
2013.65 2914
2014.07 2778
2014.49 2721
2014.92 2846
2015.34 2875
2015.77 2924
2016.19 3048
2016.61 3019
2017.04 3033
2017.46 3024
2017.89 2973
2018.31 3000
2018.73 3043
2019.16 2948
2019.58 3036
2020.01 3024
2020.43 2961
2020.85 2958
2021.28 2930
2021.70 2827
2022.13 2896
2022.55 2907
2022.98 2776
2023.40 2866
2023.83 2856
2024.25 2910
2024.68 2758
2025.10 2725
2025.53 2808
2025.95 2897
2026.38 2881
2026.80 2799
2027.23 2796
2027.65 2876
2028.08 2809
2028.50 2772
2028.93 2824
2029.35 2800
2029.78 2754
2030.20 2792
2030.63 2746
2031.05 2829
2031.48 2832
2031.90 2780
2032.33 2890
2032.75 2848
2033.18 2795
2033.61 2822
2034.03 2849
2034.46 2986
2034.88 2832
2035.31 2932
2035.74 2987
2036.16 3044
2036.59 2954
2037.01 3162
2037.44 3168
2037.87 3143
2038.29 3122
2038.72 3078
2039.14 3055
2039.57 3067
2040.00 2901
2040.42 2986
2040.85 2910
2041.28 2974
2041.70 2934
2042.13 2862
2042.56 2895
2042.98 2743
2043.41 2894
2043.84 2895
2044.26 2850
2044.69 2846
2045.12 2843
2045.54 2979
2045.97 2990
2046.40 2851
2046.82 2808
2047.25 2891
2047.68 2826
2048.11 2809
2048.53 2780
2048.96 2892
2049.39 2958
2049.82 2897
2050.24 2807
2050.67 2873
2051.10 2848
2051.53 2829
2051.95 2753
2052.38 2786
2052.81 2839
2053.24 2849
2053.66 2926
2054.09 2848
2054.52 2864
2054.95 2789
2055.38 2893
2055.80 2895
2056.23 2844
2056.66 2770
2057.09 2833
2057.52 2825
2057.94 2806
2058.37 2833
2058.80 2833
2059.23 2854
2059.66 2830
2060.09 2779
2060.51 2932
2060.94 2930
2061.37 2965
2061.80 2984
2062.23 3174
2062.66 3285
2063.09 3190
2063.52 3293
2063.94 3289
2064.37 3274
2064.80 3286
2065.23 3245
2065.66 3200
2066.09 3202
2066.52 3066
2066.95 3014
2067.38 3036
2067.81 3003
2068.24 3032
2068.66 3011
2069.09 2860
2069.52 2885
2069.95 2962
2070.38 2970
2070.81 2811
2071.24 2863
2071.67 2981
2072.10 3069
2072.53 3107
2072.96 3129
2073.39 3122
2073.82 3173
2074.25 3038
2074.68 3031
2075.11 3055
2075.54 3123
2075.97 3279
2076.40 3461
2076.83 3592
2077.26 3534
2077.69 3609
2078.12 3606
2078.55 3636
2078.98 3756
2079.41 3694
2079.84 3608
2080.27 3431
2080.70 3420
2081.14 3382
2081.57 3292
2082.00 3244
2082.43 3207
2082.86 3026
2083.29 2943
2083.72 3089
2084.15 2972
2084.58 2960
2085.01 2903
2085.44 2820
2085.88 2811
2086.31 2792
2086.74 2938
2087.17 2821
2087.60 2808
2088.03 2803
2088.46 2816
2088.89 2882
2089.33 3005
2089.76 2989
2090.19 3004
2090.62 2985
2091.05 2993
2091.48 2929
2091.92 2957
2092.35 2954
2092.78 2926
2093.21 2934
2093.64 2854
2094.07 2967
2094.51 2869
2094.94 2826
2095.37 2873
2095.80 2861
2096.24 2827
2096.67 2790
2097.10 2792
2097.53 2797
2097.96 2793
2098.40 2835
2098.83 2781
2099.26 2746
2099.69 2843
2100.13 2805
2100.56 2733
2100.99 2841
2101.43 2845
2101.86 2852
2102.29 2798
2102.72 2815
2103.16 2804
2103.59 2981
2104.02 2901
2104.46 2914
2104.89 3019
2105.32 3126
2105.76 3114
2106.19 3123
2106.62 3018
2107.05 3027
2107.49 3057
2107.92 3042
2108.36 2980
2108.79 2886
2109.22 2787
2109.66 2743
2110.09 2854
2110.52 2859
2110.96 2800
2111.39 2818
2111.82 2749
2112.26 2795
2112.69 2722
2113.13 2562
2113.56 2755
2113.99 2715
2114.43 2711
2114.86 2714
2115.30 2839
2115.73 2781
2116.16 2825
2116.60 2774
2117.03 2934
2117.47 2928
2117.90 2869
2118.34 2889
2118.77 2987
2119.21 3007
2119.64 2989
2120.07 2955
2120.51 2901
2120.94 2929
2121.38 2814
2121.81 2817
2122.25 2810
2122.68 2779
2123.12 2832
2123.55 2861
2123.99 2698
2124.42 2643
2124.86 2774
2125.29 2779
2125.73 2699
2126.16 2754
2126.60 2846
2127.04 2799
2127.47 2756
2127.91 2739
2128.34 2824
2128.78 2839
2129.21 2836
2129.65 2924
2130.08 2920
2130.52 2968
2130.96 3077
2131.39 2953
2131.83 3040
2132.26 3044
2132.70 3184
2133.14 3351
2133.57 3427
2134.01 3435
2134.44 3507
2134.88 3532
2135.32 3576
2135.75 3536
2136.19 3423
2136.62 3344
2137.06 3316
2137.50 3255
2137.93 3228
2138.37 3115
2138.81 2988
2139.24 2985
2139.68 3000
2140.12 2926
2140.55 2859
2140.99 2733
2141.43 2713
2141.86 2762
2142.30 2750
2142.74 2824
2143.18 2787
2143.61 2730
2144.05 2779
2144.49 2813
2144.92 2774
2145.36 2717
2145.80 2856
2146.24 2887
2146.67 2987
2147.11 2934
2147.55 3108
2147.99 3098
2148.42 3247
2148.86 3248
2149.30 3227
2149.74 3177
2150.17 3114
2150.61 3190
2151.05 3161
2151.49 2952
2151.92 2972
2152.36 3046
2152.80 3005
2153.24 3100
2153.68 3078
2154.11 2948
2154.55 2931
2154.99 2936
2155.43 3041
2155.87 3025
2156.31 3040
2156.74 3031
2157.18 3035
2157.62 3035
2158.06 2976
2158.50 2994
2158.94 2970
2159.38 3016
2159.81 3016
2160.25 3054
2160.69 2859
2161.13 2986
2161.57 2966
2162.01 3134
2162.45 3163
2162.89 3059
2163.33 3028
2163.76 3100
2164.20 3145
2164.64 3049
2165.08 3014
2165.52 3024
2165.96 3025
2166.40 3010
2166.84 3048
2167.28 3020
2167.72 3077
2168.16 3104
2168.60 3042
2169.04 3188
2169.48 3186
2169.92 3204
2170.36 3176
2170.80 3238
2171.24 3291
2171.68 3406
2172.12 3275
2172.56 3377
2173.00 3397
2173.44 3420
2173.88 3352
2174.32 3357
2174.76 3457
2175.20 3398
2175.64 3363
2176.08 3418
2176.52 3387
2176.96 3446
2177.40 3392
2177.84 3271
2178.28 3086
2178.72 3200
2179.16 3148
2179.60 3119
2180.04 3194
2180.48 3099
2180.92 3018
2181.37 2979
2181.81 2918
2182.25 2926
2182.69 2931
2183.13 2871
2183.57 2903
2184.01 2939
2184.45 2947
2184.89 2921
2185.34 2970
2185.78 3072
2186.22 3038
2186.66 3008
2187.10 3198
2187.54 3098
2187.98 3166
2188.43 3064
2188.87 3077
2189.31 3024
2189.75 3057
2190.19 2987
2190.63 2954
2191.08 2994
2191.52 3201
2191.96 3050
2192.40 3163
2192.84 3117
2193.29 3075
2193.73 3003
2194.17 3038
2194.61 3127
2195.05 3201
2195.50 3075
2195.94 3083
2196.38 3061
2196.82 3043
2197.27 2880
2197.71 2973
2198.15 2933
2198.59 2957
2199.04 2985
2199.48 2918
2199.92 2986
2200.37 2965
2200.81 2877
2201.25 2949
2201.69 2854
2202.14 2892
2202.58 2914
2203.02 2889
2203.47 3002
2203.91 3025
2204.35 3022
2204.80 3031
2205.24 2978
2205.68 3167
2206.13 3182
2206.57 3156
2207.01 3214
2207.46 3154
2207.90 3179
2208.34 3290
2208.79 3122
2209.23 3119
2209.67 3160
2210.12 3118
2210.56 3051
2211.01 3035
2211.45 2951
2211.89 2958
2212.34 2947
2212.78 2902
2213.23 2958
2213.67 2917
2214.11 2884
2214.56 2988
2215.00 2887
2215.45 2829
2215.89 2855
2216.34 2815
2216.78 2836
2217.22 2810
2217.67 2905
2218.11 2872
2218.56 2848
2219.00 2932
2219.45 3001
2219.89 3060
2220.34 2920
2220.78 2976
2221.23 3026
2221.67 3040
2222.12 3112
2222.56 3241
2223.01 3274
2223.45 3271
2223.90 3294
2224.34 3324
2224.79 3264
2225.23 3182
2225.68 3110
2226.12 3136
2226.57 3162
2227.01 3155
2227.46 3233
2227.91 3136
2228.35 3206
2228.80 3133
2229.24 3089
2229.69 3188
2230.13 3277
2230.58 3223
2231.03 3300
2231.47 3398
2231.92 3455
2232.36 3392
2232.81 3314
2233.26 3314
2233.70 3319
2234.15 3244
2234.59 3203
2235.04 3206
2235.49 3159
2235.93 3182
2236.38 3186
2236.83 3172
2237.27 3143
2237.72 3090
2238.17 3068
2238.61 3115
2239.06 3040
2239.51 2916
2239.95 2851
2240.40 2847
2240.85 2826
2241.29 2828
2241.74 2910
2242.19 2871
2242.63 2907
2243.08 2867
2243.53 2927
2243.98 2914
2244.42 2925
2244.87 2846
2245.32 2783
2245.76 2851
2246.21 2940
2246.66 2968
2247.11 2876
2247.55 3033
2248.00 2956
2248.45 2986
2248.90 2878
2249.35 2856
2249.79 2924
2250.24 2864
2250.69 2899
2251.14 2868
2251.58 2905
2252.03 2808
2252.48 2805
2252.93 2849
2253.38 2763
2253.82 2827
2254.27 2849
2254.72 2782
2255.17 2780
2255.62 2751
2256.07 2762
2256.51 2866
2256.96 2891
2257.41 2905
2257.86 2900
2258.31 2870
2258.76 3073
2259.21 3095
2259.65 3056
2260.10 3229
2260.55 3280
2261.00 3338
2261.45 3423
2261.90 3369
2262.35 3546
2262.80 3647
2263.25 3571
2263.69 3488
2264.14 3581
2264.59 3660
2265.04 3628
2265.49 3627
2265.94 3543
2266.39 3509
2266.84 3473
2267.29 3445
2267.74 3479
2268.19 3469
2268.64 3472
2269.09 3446
2269.54 3351
2269.99 3429
2270.44 3299
2270.89 3264
2271.34 3195
2271.79 3146
2272.24 3208
2272.69 3051
2273.14 3068
2273.59 2997
2274.04 2999
2274.49 3103
2274.94 3036
2275.39 3019
2275.84 2944
2276.29 2992
2276.74 3048
2277.19 3049
2277.64 3055
2278.09 3198
2278.54 3292
2278.99 3284
2279.44 3255
2279.89 3334
2280.34 3366
2280.79 3324
2281.25 3262
2281.70 3178
2282.15 3374
2282.60 3337
2283.05 3149
2283.50 3190
2283.95 3142
2284.40 3254
2284.85 3275
2285.31 3255
2285.76 3244
2286.21 3466
2286.66 3760
2287.11 3987
2287.56 4165
2288.01 4324
2288.47 4471
2288.92 4504
2289.37 4666
2289.82 4822
2290.27 4808
2290.72 4982
2291.18 4821
2291.63 4818
2292.08 4645
2292.53 4618
2292.98 4446
2293.44 4228
2293.89 4156
2294.34 4099
2294.79 4034
2295.24 3734
2295.70 3577
2296.15 3620
2296.60 3614
2297.05 3459
2297.51 3351
2297.96 3268
2298.41 3144
2298.86 3181
2299.32 3175
2299.77 3130
2300.22 3042
2300.67 3072
2301.13 3103
2301.58 3054
2302.03 3019
2302.49 3127
2302.94 3122
2303.39 3147
2303.85 3026
2304.30 3131
2304.75 3307
2305.20 3233
2305.66 3277
2306.11 3341
2306.56 3447
2307.02 3495
2307.47 3449
2307.93 3597
2308.38 3568
2308.83 3578
2309.29 3592
2309.74 3631
2310.19 3463
2310.65 3349
2311.10 3397
2311.55 3339
2312.01 3179
2312.46 3160
2312.92 3225
2313.37 3093
2313.82 3029
2314.28 2947
2314.73 2975
2315.19 2965
2315.64 3060
2316.10 3199
2316.55 3070
2317.00 3116
2317.46 3213
2317.91 3317
2318.37 3289
2318.82 3150
2319.28 3139
2319.73 3083
2320.19 3028
2320.64 3150
2321.10 3098
2321.55 3178
2322.01 3090
2322.46 3151
2322.92 3230
2323.37 3165
2323.83 3145
2324.28 3253
2324.74 3157
2325.19 3207
2325.65 3212
2326.10 3236
2326.56 3407
2327.01 3428
2327.47 3390
2327.92 3586
2328.38 3684
2328.83 3576
2329.29 3542
2329.74 3511
2330.20 3397
2330.66 3395
2331.11 3454
2331.57 3308
2332.02 3271
2332.48 3225
2332.94 3193
2333.39 3248
2333.85 3178
2334.30 3236
2334.76 3302
2335.22 3318
2335.67 3475
2336.13 3452
2336.58 3527
2337.04 3599
2337.50 3662
2337.95 3917
2338.41 3778
2338.87 3808
2339.32 3743
2339.78 3673
2340.24 3712
2340.69 3711
2341.15 3598
2341.61 3546
2342.06 3594
2342.52 3595
2342.98 3401
2343.43 3533
2343.89 3553
2344.35 3551
2344.81 3418
2345.26 3439
2345.72 3488
2346.18 3399
2346.63 3406
2347.09 3517
2347.55 3390
2348.01 3424
2348.46 3280
2348.92 3279
2349.38 3275
2349.84 3334
2350.29 3444
2350.75 3425
2351.21 3223
2351.67 3258
2352.13 3393
2352.58 3294
2353.04 3283
2353.50 3152
2353.96 3124
2354.41 3154
2354.87 3037
2355.33 3071
2355.79 3067
2356.25 3070
2356.71 3145
2357.16 3245
2357.62 3306
2358.08 3260
2358.54 3343
2359.00 3257
2359.46 3396
2359.91 3275
2360.37 3341
2360.83 3277
2361.29 3312
2361.75 3250
2362.21 3273
2362.67 3257
2363.13 3257
2363.58 3228
2364.04 3260
2364.50 3215
2364.96 3208
2365.42 3406
2365.88 3353
2366.34 3369
2366.80 3352
2367.26 3291
2367.72 3308
2368.18 3256
2368.64 3190
2369.10 3196
2369.55 3130
2370.01 3207
2370.47 3086
2370.93 3078
2371.39 3001
2371.85 3122
2372.31 3136
2372.77 3113
2373.23 3104
2373.69 3244
2374.15 3279
2374.61 3375
2375.07 3328
2375.53 3363
2375.99 3440
2376.45 3491
2376.91 3386
2377.37 3351
2377.83 3355
2378.29 3465
2378.75 3340
2379.21 3360
2379.68 3284
2380.14 3290
2380.60 3242
2381.06 3278
2381.52 3160
2381.98 3162
2382.44 3244
2382.90 3193
2383.36 3244
2383.82 3169
2384.28 3125
2384.74 3185
2385.20 3130
2385.67 3049
2386.13 3085
2386.59 3163
2387.05 3260
2387.51 3189
2387.97 3147
2388.43 3083
2388.89 3210
2389.36 3147
2389.82 3216
2390.28 3172
2390.74 3075
2391.20 3118
2391.66 3098
2392.13 3055
2392.59 3078
2393.05 3115
2393.51 3020
2393.97 3000
2394.43 2913
2394.90 2943
2395.36 2943
2395.82 2950
2396.28 3062
2396.74 3038
2397.21 2905
2397.67 2943
2398.13 2903
2398.59 2959
2399.06 2952
2399.52 2880
2399.98 2873
2400.44 2848
2400.91 2855
2401.37 2862
2401.83 3001
2402.29 2956
2402.76 2955
2403.22 2896
2403.68 3043
2404.14 2973
2404.61 2927
2405.07 2994
2405.53 3096
2406.00 3016
2406.46 3104
2406.92 3060
2407.39 2935
2407.85 2963
2408.31 3035
2408.78 3064
2409.24 3027
2409.70 3054
2410.17 3052
2410.63 3011
2411.09 3079
2411.56 3030
2412.02 3100
2412.48 3225
2412.95 3291
2413.41 3437
2413.87 3436
2414.34 3592
2414.80 3844
2415.27 3840
2415.73 4002
2416.19 4069
2416.66 4282
2417.12 4313
2417.59 4214
2418.05 4145
2418.51 4142
2418.98 4023
2419.44 3880
2419.91 3832
2420.37 3684
2420.84 3728
2421.30 3633
2421.77 3544
2422.23 3303
2422.69 3412
2423.16 3298
2423.62 3286
2424.09 3164
2424.55 3247
2425.02 3285
2425.48 3112
2425.95 3098
2426.41 3143
2426.88 3087
2427.34 3015
2427.81 3135
2428.27 3091
2428.74 3082
2429.20 3081
2429.67 3114
2430.13 3189
2430.60 3263
2431.07 3242
2431.53 3441
2432.00 3464
2432.46 3465
2432.93 3309
2433.39 3331
2433.86 3192
2434.32 3402
2434.79 3468
2435.26 3432
2435.72 3487
2436.19 3660
2436.65 3599
2437.12 3625
2437.59 3760
2438.05 3913
2438.52 4183
2438.98 4103
2439.45 4107
2439.92 4091
2440.38 4002
2440.85 3857
2441.32 3786
2441.78 3786
2442.25 3596
2442.72 3401
2443.18 3189
2443.65 3286
2444.12 3152
2444.58 2978
2445.05 3015
2445.52 3002
2445.98 2966
2446.45 2923
2446.92 2853
2447.38 2905
2447.85 2890
2448.32 2997
2448.78 2963
2449.25 2967
2449.72 3012
2450.19 3014
2450.65 2982
2451.12 2975
2451.59 2993
2452.06 3105
2452.52 2987
2452.99 2959
2453.46 3045
2453.93 2904
2454.39 3093
2454.86 3085
2455.33 3055
2455.80 3066
2456.26 3039
2456.73 3105
2457.20 3123
2457.67 3051
2458.14 2963
2458.60 3014
2459.07 3189
2459.54 2971
2460.01 3005
2460.48 2966
2460.95 3045
2461.41 3080
2461.88 2979
2462.35 3017
2462.82 3126
2463.29 3071
2463.76 3108
2464.22 3136
2464.69 3301
2465.16 3067
2465.63 3044
2466.10 3008
2466.57 3167
2467.04 3147
2467.51 3276
2467.97 3261
2468.44 3128
2468.91 3087
2469.38 3010
2469.85 2900
2470.32 2936
2470.79 2930
2471.26 2855
2471.73 2773
2472.20 2759
2472.67 2752
2473.14 2833
2473.61 2800
2474.07 2860
2474.54 2963
2475.01 3033
2475.48 3037
2475.95 3035
2476.42 3128
2476.89 3362
2477.36 3472
2477.83 3404
2478.30 3477
2478.77 3463
2479.24 3613
2479.71 3546
2480.18 3378
2480.65 3395
2481.12 3342
2481.59 3276
2482.06 3211
2482.53 3062
2483.00 3012
2483.47 3125
2483.95 3115
2484.42 3112
2484.89 3191
2485.36 3080
2485.83 3131
2486.30 3104
2486.77 3019
2487.24 3002
2487.71 3130
2488.18 3070
2488.65 3031
2489.12 3080
2489.59 3215
2490.07 3164
2490.54 3149
2491.01 3274
2491.48 3237
2491.95 3271
2492.42 3510
2492.89 3378
2493.36 3327
2493.84 3391
2494.31 3285
2494.78 3217
2495.25 3136
2495.72 3186
2496.19 3111
2496.66 3058
2497.14 3012
2497.61 2871
2498.08 2741
2498.55 2825
2499.02 2836
2499.50 2921
2499.97 2875
2500.44 2865
2500.91 2878
2501.38 2997
2501.86 2933
2502.33 2896
2502.80 3003
2503.27 3061
2503.74 3080
2504.22 3096
2504.69 3325
2505.16 3223
2505.63 3335
2506.11 3404
2506.58 3572
2507.05 3673
2507.52 3674
2508.00 3807
2508.47 3759
2508.94 3687
2509.42 3711
2509.89 3664
2510.36 3491
2510.83 3544
2511.31 3527
2511.78 3529
2512.25 3436
2512.73 3315
2513.20 3424
2513.67 3194
2514.15 3212
2514.62 3338
2515.09 3069
2515.57 3249
2516.04 3208
2516.51 3151
2516.99 3175
2517.46 3324
2517.94 3211
2518.41 3131
2518.88 3186
2519.36 2990
2519.83 3026
2520.30 3026
2520.78 2907
2521.25 2999
2521.73 2992
2522.20 3028
2522.67 2977
2523.15 2993
2523.62 3032
2524.10 2963
2524.57 3028
2525.05 2999
2525.52 2977
2525.99 3004
2526.47 3014
2526.94 2999
2527.42 2967
2527.89 3008
2528.37 2971
2528.84 3033
2529.32 3044
2529.79 3103
2530.27 3076
2530.74 3123
2531.22 3027
2531.69 2939
2532.17 3036
2532.64 3094
2533.12 3153
2533.59 3059
2534.07 3206
2534.54 3096
2535.02 3160
2535.49 3166
2535.97 3223
2536.44 3300
2536.92 3200
2537.39 3247
2537.87 3138
2538.34 3212
2538.82 3295
2539.30 3220
2539.77 3228
2540.25 3257
2540.72 3235
2541.20 3229
2541.68 3195
2542.15 3164
2542.63 3041
2543.10 3085
2543.58 3174
2544.06 3302
2544.53 3388
2545.01 3420
2545.48 3608
2545.96 3736
2546.44 3860
2546.91 3871
2547.39 3872
2547.87 3831
2548.34 3744
2548.82 3775
2549.30 3715
2549.77 3731
2550.25 3683
2550.73 3661
2551.20 3577
2551.68 3703
2552.16 3655
2552.63 3886
2553.11 3995
2553.59 4008
2554.06 3960
2554.54 4012
2555.02 4000
2555.50 3822
2555.97 3858
2556.45 3743
2556.93 3596
2557.40 3454
2557.88 3307
2558.36 3258
2558.84 3094
2559.31 3022
2559.79 3041
2560.27 3027
2560.75 2924
2561.23 2911
2561.70 3009
2562.18 2981
2562.66 2963
2563.14 2947
2563.61 2895
2564.09 2919
2564.57 2941
2565.05 2937
2565.53 2842
2566.00 2867
2566.48 3042
2566.96 2958
2567.44 2907
2567.92 2953
2568.40 2981
2568.87 2885
2569.35 2897
2569.83 2848
2570.31 2874
2570.79 3030
2571.27 2980
2571.75 3004
2572.22 2976
2572.70 2834
2573.18 2817
2573.66 3059
2574.14 2966
2574.62 2935
2575.10 2865
2575.58 2920
2576.06 2945
2576.54 2978
2577.01 2966
2577.49 2881
2577.97 2996
2578.45 3000
2578.93 2951
2579.41 3050
2579.89 3096
2580.37 2972
2580.85 2855
2581.33 2921
2581.81 3025
2582.29 2969
2582.77 2860
2583.25 3016
2583.73 3056
2584.21 2935
2584.69 2990
2585.17 3042
2585.65 2900
2586.13 3053
2586.61 3080
2587.09 3041
2587.57 2923
2588.05 2963
2588.53 2929
2589.01 2975
2589.49 2975
2589.97 2971
2590.45 3051
2590.93 3062
2591.41 3128
2591.89 3160
2592.37 3220
2592.85 3240
2593.33 3223
2593.81 3181
2594.30 3145
2594.78 3189
2595.26 3166
2595.74 3108
2596.22 3027
2596.70 2961
2597.18 2963
2597.66 2969
2598.14 2929
2598.62 2839
2599.11 2760
2599.59 2842
2600.07 2906
2600.55 2885
2601.03 2911
2601.51 2928
2601.99 2930
2602.48 2949
2602.96 2952
2603.44 3028
2603.92 2960
2604.40 2987
2604.88 2954
2605.37 2948
2605.85 3106
2606.33 3065
2606.81 3214
2607.29 3450
2607.78 3341
2608.26 3314
2608.74 3470
2609.22 3412
2609.70 3287
2610.19 3130
2610.67 3171
2611.15 3190
2611.63 3148
2612.12 3184
2612.60 3086
2613.08 3079
2613.56 3041
2614.05 3028
2614.53 3133
2615.01 3100
2615.49 3053
2615.98 3156
2616.46 3185
2616.94 3190
2617.43 3244
2617.91 3257
2618.39 3086
2618.87 3264
2619.36 3135
2619.84 3107
2620.32 3125
2620.81 3139
2621.29 3116
2621.77 3041
2622.26 3069
2622.74 2985
2623.22 3037
2623.71 3003
2624.19 3002
2624.67 2903
2625.16 2906
2625.64 2869
2626.13 2867
2626.61 2831
2627.09 2922
2627.58 2901
2628.06 2814
2628.55 2919
2629.03 2919
2629.51 3031
2630.00 2990
2630.48 3043
2630.97 3088
2631.45 2985
2631.93 2947
2632.42 3013
2632.90 3046
2633.39 2971
2633.87 2850
2634.36 2880
2634.84 2795
2635.33 2804
2635.81 2922
2636.29 2958
2636.78 2990
2637.26 3009
2637.75 3007
2638.23 3009
2638.72 3102
2639.20 3310
2639.69 3367
2640.17 3315
2640.66 3297
2641.14 3262
2641.63 3186
2642.11 3256
2642.60 3216
2643.08 3188
2643.57 3174
2644.05 3018
2644.54 2992
2645.03 3060
2645.51 2988
2646.00 2962
2646.48 2928
2646.97 3054
2647.45 2977
2647.94 2933
2648.43 2929
2648.91 2921
2649.40 2945
2649.88 2915
2650.37 2870
2650.85 2820
2651.34 2906
2651.83 2906
2652.31 2863
2652.80 2891
2653.29 2972
2653.77 2977
2654.26 2992
2654.74 2973
2655.23 2925
2655.72 2948
2656.20 2900
2656.69 3048
2657.18 3011
2657.66 2906
2658.15 2829
2658.64 2914
2659.12 2929
2659.61 2938
2660.10 2810
2660.58 2912
2661.07 2997
2661.56 3076
2662.05 2914
2662.53 2996
2663.02 3059
2663.51 2984
2663.99 2916
2664.48 2922
2664.97 2994
2665.46 2958
2665.94 3036
2666.43 2966
2666.92 3016
2667.41 3047
2667.89 2958
2668.38 3000
2668.87 3058
2669.36 3007
2669.84 3077
2670.33 3194
2670.82 3132
2671.31 3333
2671.80 3381
2672.28 3439
2672.77 3534
2673.26 3530
2673.75 3612
2674.24 3523
2674.72 3533
2675.21 3565
2675.70 3508
2676.19 3486
2676.68 3489
2677.17 3480
2677.65 3504
2678.14 3553
2678.63 3526
2679.12 3588
2679.61 3629
2680.10 3643
2680.59 3688
2681.07 3777
2681.56 3816
2682.05 3925
2682.54 3818
2683.03 3705
2683.52 3717
2684.01 3622
2684.50 3582
2684.99 3401
2685.47 3464
2685.96 3343
2686.45 3166
2686.94 3150
2687.43 3203
2687.92 2978
2688.41 2993
2688.90 3060
2689.39 3044
2689.88 3116
2690.37 3044
2690.86 3046
2691.35 3050
2691.84 3135
2692.33 3183
2692.82 3161
2693.31 3241
2693.80 3264
2694.29 3300
2694.78 3420
2695.27 3445
2695.76 3396
2696.25 3526
2696.74 3336
2697.23 3424
2697.72 3536
2698.21 3696
2698.70 3561
2699.19 3619
2699.68 3623
2700.17 3677
2700.66 3705
2701.15 3507
2701.64 3606
2702.13 3490
2702.62 3300
2703.11 3336
2703.61 3354
2704.10 3266
2704.59 3218
2705.08 3109
2705.57 3048
2706.06 2971
2706.55 3112
2707.04 2993
2707.53 2977
2708.02 2858
2708.52 2754
2709.01 2804
2709.50 2768
2709.99 2785
2710.48 2728
2710.97 2910
2711.46 2866
2711.96 2783
2712.45 2696
2712.94 2907
2713.43 2962
2713.92 2871
2714.41 2874
2714.91 2914
2715.40 2876
2715.89 2962
2716.38 2838
2716.87 2750
2717.37 2805
2717.86 2952
2718.35 2889
2718.84 2978
2719.33 3111
2719.83 3050
2720.32 3106
2720.81 3111
2721.30 3206
2721.80 3070
2722.29 3100
2722.78 3069
2723.27 3075
2723.77 3038
2724.26 3091
2724.75 3036
2725.24 2933
2725.74 2844
2726.23 2825
2726.72 2873
2727.22 2910
2727.71 2914
2728.20 2837
2728.70 2822
2729.19 2892
2729.68 2965
2730.18 2908
2730.67 2973
2731.16 2951
2731.65 2916
2732.15 2913
2732.64 3013
2733.14 2921
2733.63 3015
2734.12 3021
2734.62 3001
2735.11 3032
2735.60 3107
2736.10 3119
2736.59 3145
2737.08 3111
2737.58 3096
2738.07 3152
2738.57 3069
2739.06 3026
2739.55 3042
2740.05 3061
2740.54 2915
2741.04 2859
2741.53 2796
2742.03 2830
2742.52 2876
2743.01 2792
2743.51 2816
2744.00 2772
2744.50 2741
2744.99 2747
2745.49 2829
2745.98 2691
2746.48 2824
2746.97 2811
2747.47 2821
2747.96 2834
2748.46 2862
2748.95 2862
2749.45 2840
2749.94 2751
2750.44 2854
2750.93 2853
2751.43 2790
2751.92 2872
2752.42 2875
2752.91 2885
2753.41 2820
2753.90 2871
2754.40 2891
2754.89 2893
2755.39 2932
2755.88 2908
2756.38 2967
2756.87 2995
2757.37 2903
2757.87 2834
2758.36 2926
2758.86 2878
2759.35 2902
2759.85 2980
2760.35 2848
2760.84 2829
2761.34 2935
2761.83 2936
2762.33 2952
2762.83 2799
2763.32 2762
2763.82 2782
2764.31 2719
2764.81 2743
2765.31 2847
2765.80 2850
2766.30 2823
2766.80 2889
2767.29 2904
2767.79 2947
2768.29 2900
2768.78 3019
2769.28 3015
2769.78 3100
2770.27 3050
2770.77 3069
2771.27 3041
2771.76 3265
2772.26 3119
2772.76 3096
2773.26 3069
2773.75 3215
2774.25 3311
2774.75 3261
2775.24 3372
2775.74 3401
2776.24 3224
2776.74 3143
2777.23 3161
2777.73 3142
2778.23 3115
2778.73 3053
2779.22 3106
2779.72 3074
2780.22 3073
2780.72 3008
2781.21 3079
2781.71 3085
2782.21 3141
2782.71 3029
2783.21 3052
2783.70 3043
2784.20 3015
2784.70 3067
2785.20 3041
2785.70 3060
2786.20 3031
2786.69 2996
2787.19 2947
2787.69 2878
2788.19 2888
2788.69 3036
2789.19 3018
2789.68 2881
2790.18 2963
2790.68 3086
2791.18 3087
2791.68 3128
2792.18 3174
2792.68 3272
2793.18 3296
2793.67 3446
2794.17 3719
2794.67 3815
2795.17 4049
2795.67 4158
2796.17 4436
2796.67 4592
2797.17 4481
2797.67 4330
2798.17 4110
2798.67 4170
2799.17 3965
2799.66 3933
2800.16 3791
2800.66 3681
2801.16 3609
2801.66 3495
2802.16 3467
2802.66 3364
2803.16 3381
2803.66 3623
2804.16 3611
2804.66 3722
2805.16 3901
2805.66 4087
2806.16 4252
2806.66 4329
2807.16 4533
2807.66 4550
2808.16 4532
2808.66 4334
2809.16 4388
2809.66 4276
2810.16 4129
2810.66 3956
2811.16 3656
2811.66 3511
2812.17 3351
2812.67 3122
2813.17 3238
2813.67 3227
2814.17 3218
2814.67 3327
2815.17 3212
2815.67 3183
2816.17 3142
2816.67 3282
2817.17 3418
2817.67 3420
2818.18 3416
2818.68 3491
2819.18 3464
2819.68 3374
2820.18 3367
2820.68 3341
2821.18 3337
2821.68 3300
2822.19 3263
2822.69 3316
2823.19 3291
2823.69 3165
2824.19 3039
2824.69 3151
2825.20 3227
2825.70 3097
2826.20 3047
2826.70 3007
2827.20 2960
2827.70 2967
2828.21 3046
2828.71 3010
2829.21 2979
2829.71 3072
2830.22 2996
2830.72 3010
2831.22 3006
2831.72 3003
2832.22 2930
2832.73 3029
2833.23 3214
2833.73 3269
2834.23 3240
2834.74 3188
2835.24 3237
2835.74 3231
2836.24 3223
2836.75 3202
2837.25 3251
2837.75 3193
2838.26 3122
2838.76 3138
2839.26 3042
2839.76 3005
2840.27 3185
2840.77 3134
2841.27 2993
2841.78 3004
2842.28 3018
2842.78 3087
2843.29 3149
2843.79 3204
2844.29 3179
2844.80 3246
2845.30 3341
2845.80 3324
2846.31 3486
2846.81 3515
2847.32 3406
2847.82 3511
2848.32 3429
2848.83 3277
2849.33 3249
2849.83 3266
2850.34 3154
2850.84 3086
2851.35 3004
2851.85 2898
2852.35 2956
2852.86 2913
2853.36 3015
2853.87 3004
2854.37 2884
2854.88 2912
2855.38 3006
2855.88 3095
2856.39 3061
2856.89 2923
2857.40 2985
2857.90 3081
2858.41 3061
2858.91 3050
2859.42 2931
2859.92 2962
2860.43 3047
2860.93 2986
2861.44 2900
2861.94 3006
2862.45 2889
2862.95 2835
2863.46 2838
2863.96 2874
2864.47 2916
2864.97 2741
2865.48 2782
2865.98 2829
2866.49 2869
2866.99 2830
2867.50 2782
2868.00 2828
2868.51 2942
2869.02 2953
2869.52 2912
2870.03 2930
2870.53 3044
2871.04 3024
2871.54 3086
2872.05 3025
2872.56 3012
2873.06 3132
2873.57 3215
2874.07 3135
2874.58 3172
2875.09 3101
2875.59 3145
2876.10 3215
2876.61 3158
2877.11 3281
2877.62 3343
2878.12 3344
2878.63 3394
2879.14 3541
2879.64 3534
2880.15 3686
2880.66 3579
2881.16 3626
2881.67 3647
2882.18 3724
2882.68 3900
2883.19 4016
2883.70 4097
2884.20 4163
2884.71 4370
2885.22 4633
2885.73 4657
2886.23 4873
2886.74 4903
2887.25 4742
2887.75 4603
2888.26 4474
2888.77 4371
2889.28 4151
2889.78 3881
2890.29 3731
2890.80 3649
2891.31 3508
2891.81 3445
2892.32 3376
2892.83 3391
2893.34 3437
2893.84 3581
2894.35 3645
2894.86 3579
2895.37 3536
2895.88 3581
2896.38 3454
2896.89 3493
2897.40 3751
2897.91 3783
2898.42 3981
2898.92 3998
2899.43 4128
2899.94 4065
2900.45 4064
2900.96 4088
2901.47 4193
2901.98 4192
2902.48 4103
2902.99 3966
2903.50 3847
2904.01 3803
2904.52 3804
2905.03 3760
2905.54 3570
2906.04 3588
2906.55 3456
2907.06 3409
2907.57 3272
2908.08 3227
2908.59 3193
2909.10 3298
2909.61 3096
2910.12 3116
2910.63 3186
2911.14 3099
2911.64 3123
2912.15 3109
2912.66 3161
2913.17 3258
2913.68 3195
2914.19 3088
2914.70 3287
2915.21 3142
2915.72 3215
2916.23 3213
2916.74 3160
2917.25 3202
2917.76 3156
2918.27 3130
2918.78 3184
2919.29 3177
2919.80 3243
2920.31 3349
2920.82 3487
2921.33 3504
2921.84 3681
2922.35 3972
2922.86 4236
2923.37 4510
2923.88 4504
2924.39 4630
2924.90 4718
2925.41 4523
2925.92 4251
2926.44 4178
2926.95 3995
2927.46 3776
2927.97 3669
2928.48 3475
2928.99 3392
2929.50 3289
2930.01 3210
2930.52 3113
2931.03 3124
2931.54 2988
2932.05 3035
2932.57 3073
2933.08 3092
2933.59 3099
2934.10 3165
2934.61 3208
2935.12 3179
2935.63 3248
2936.15 3328
2936.66 3266
2937.17 3251
2937.68 3265
2938.19 3212
2938.70 3259
2939.22 3196
2939.73 3256
2940.24 3229
2940.75 3246
2941.26 3397
2941.77 3316
2942.29 3291
2942.80 3395
2943.31 3641
2943.82 3625
2944.34 3701
2944.85 3807
2945.36 3765
2945.87 3758
2946.38 3581
2946.90 3589
2947.41 3635
2947.92 3566
2948.43 3486
2948.95 3301
2949.46 3298
2949.97 3277
2950.48 3109
2951.00 3105
2951.51 3287
2952.02 3251
2952.54 3133
2953.05 3042
2953.56 3086
2954.08 3079
2954.59 3119
2955.10 3104
2955.61 3076
2956.13 3129
2956.64 3135
2957.15 3270
2957.67 3233
2958.18 3188
2958.69 3351
2959.21 3440
2959.72 3493
2960.23 3459
2960.75 3510
2961.26 3536
2961.78 3676
2962.29 3633
2962.80 3546
2963.32 3439
2963.83 3407
2964.35 3343
2964.86 3238
2965.37 3226
2965.89 3243
2966.40 3205
2966.92 3071
2967.43 2980
2967.94 2973
2968.46 3038
2968.97 3083
2969.49 3080
2970.00 3111
2970.52 3101
2971.03 2972
2971.54 3059
2972.06 3169
2972.57 3139
2973.09 3127
2973.60 3056
2974.12 3005
2974.63 3038
2975.15 3062
2975.66 3008
2976.18 3024
2976.69 2933
2977.21 2990
2977.72 3153
2978.24 3147
2978.75 3111
2979.27 3140
2979.78 3263
2980.30 3253
2980.81 3217
2981.33 3301
2981.84 3308
2982.36 3279
2982.88 3318
2983.39 3278
2983.91 3253
2984.42 3403
2984.94 3514
2985.45 3451
2985.97 3464
2986.49 3589
2987.00 3573
2987.52 3473
2988.03 3528
2988.55 3543
2989.07 3578
2989.58 3466
2990.10 3459
2990.61 3462
2991.13 3514
2991.65 3580
2992.16 3618
2992.68 3639
2993.20 3939
2993.71 4043
2994.23 4285
2994.75 4232
2995.26 4423
2995.78 4643
2996.30 4649
2996.81 4649
2997.33 4607
2997.85 4695
2998.36 4711
2998.88 4549
2999.40 4355
2999.91 4390
3000.43 4518
3000.95 4700
3001.46 4762
3001.98 5052
3002.50 5207
3003.02 5622
3003.53 5714
3004.05 6196
3004.57 6070
3005.09 6009
3005.60 5646
3006.12 5244
3006.64 4942
3007.16 4541
3007.67 4213
3008.19 3986
3008.71 3752
3009.23 3527
3009.74 3517
3010.26 3514
3010.78 3464
3011.30 3401
3011.82 3372
3012.33 3409
3012.85 3539
3013.37 3647
3013.89 3674
3014.41 3632
3014.93 3737
3015.44 3629
3015.96 3774
3016.48 3826
3017.00 3763
3017.52 3887
3018.04 3905
3018.55 3809
3019.07 3815
3019.59 3857
3020.11 3763
3020.63 3659
3021.15 3727
3021.67 3789
3022.19 3891
3022.71 3800
3023.22 3794
3023.74 3925
3024.26 3935
3024.78 3886
3025.30 3820
3025.82 3816
3026.34 3725
3026.86 3572
3027.38 3588
3027.90 3531
3028.42 3413
3028.94 3411
3029.46 3369
3029.98 3331
3030.49 3405
3031.01 3402
3031.53 3325
3032.05 3408
3032.57 3408
3033.09 3415
3033.61 3424
3034.13 3402
3034.65 3424
3035.17 3416
3035.69 3487
3036.21 3473
3036.73 3387
3037.25 3347
3037.77 3350
3038.29 3295
3038.81 3118
3039.34 3162
3039.86 3152
3040.38 3213
3040.90 3287
3041.42 3131
3041.94 3256
3042.46 3128
3042.98 3174
3043.50 3241
3044.02 3158
3044.54 3229
3045.06 3259
3045.58 3313
3046.10 3287
3046.63 3294
3047.15 3194
3047.67 3263
3048.19 3222
3048.71 3158
3049.23 3097
3049.75 3170
3050.27 3210
3050.79 3045
3051.32 3089
3051.84 2992
3052.36 3073
3052.88 3003
3053.40 3015
3053.92 3014
3054.45 3012
3054.97 3011
3055.49 3101
3056.01 3075
3056.53 2998
3057.05 2998
3057.58 2974
3058.10 3040
3058.62 3023
3059.14 3060
3059.66 3081
3060.19 3134
3060.71 3092
3061.23 3134
3061.75 3290
3062.28 3178
3062.80 3216
3063.32 3271
3063.84 3233
3064.37 3260
3064.89 3181
3065.41 3267
3065.93 3224
3066.46 3349
3066.98 3310
3067.50 3276
3068.02 3366
3068.55 3309
3069.07 3302
3069.59 3411
3070.12 3259
3070.64 3366
3071.16 3449
3071.69 3525
3072.21 3515
3072.73 3465
3073.26 3459
3073.78 3525
3074.30 3660
3074.83 3560
3075.35 3640
3075.87 3567
3076.40 3681
3076.92 3613
3077.44 3722
3077.97 3833
3078.49 3819
3079.01 3942
3079.54 3969
3080.06 3708
3080.59 3876
3081.11 4051
3081.63 3950
3082.16 3858
3082.68 3828
3083.21 3928
3083.73 3958
3084.25 3997
3084.78 3853
3085.30 3814
3085.83 3723
3086.35 3741
3086.88 3641
3087.40 3547
3087.93 3520
3088.45 3646
3088.97 3669
3089.50 3591
3090.02 3649
3090.55 3626
3091.07 3591
3091.60 3592
3092.12 3588
3092.65 3686
3093.17 3790
3093.70 3895
3094.22 3976
3094.75 4146
3095.27 4175
3095.80 4201
3096.32 4265
3096.85 4239
3097.37 4267
3097.90 4677
3098.43 4948
3098.95 5414
3099.48 6152
3100.00 7238
3100.53 8295
3101.05 9214
3101.58 10078
3102.10 10477
3102.63 10610
3103.16 10317
3103.68 9824
3104.21 8813
3104.73 8064
3105.26 7066
3105.79 6287
3106.31 5633
3106.84 5017
3107.36 4721
3107.89 4736
3108.42 4678
3108.94 4534
3109.47 4612
3110.00 4648
3110.52 4656
3111.05 4557
3111.57 4416
3112.10 4285
3112.63 4202
3113.15 4043
3113.68 3850
3114.21 3880
3114.74 3694
3115.26 3663
3115.79 3553
3116.32 3508
3116.84 3575
3117.37 3465
3117.90 3518
3118.42 3528
3118.95 3792
3119.48 3843
3120.01 3797
3120.53 3953
3121.06 3927
3121.59 3960
3122.11 3818
3122.64 3895
3123.17 3783
3123.70 3732
3124.22 3546
3124.75 3610
3125.28 3630
3125.81 3633
3126.34 3507
3126.86 3613
3127.39 3701
3127.92 3599
3128.45 3425
3128.98 3394
3129.50 3462
3130.03 3369
3130.56 3236
3131.09 3271
3131.62 3312
3132.14 3256
3132.67 3243
3133.20 3114
3133.73 3189
3134.26 3219
3134.79 3182
3135.31 3265
3135.84 3374
3136.37 3353
3136.90 3394
3137.43 3469
3137.96 3340
3138.49 3327
3139.02 3170
3139.54 3166
3140.07 3139
3140.60 3157
3141.13 3074
3141.66 3002
3142.19 3116
3142.72 3205
3143.25 3379
3143.78 3416
3144.31 3470
3144.84 3447
3145.37 3648
3145.89 3839
3146.42 3844
3146.95 3938
3147.48 3942
3148.01 3801
3148.54 3840
3149.07 3807
3149.60 3774
3150.13 3767
3150.66 3604
3151.19 3596
3151.72 3487
3152.25 3333
3152.78 3282
3153.31 3543
3153.84 3505
3154.37 3414
3154.90 3453
3155.43 3406
3155.96 3355
3156.49 3382
3157.02 3430
3157.55 3586
3158.08 3454
3158.61 3421
3159.14 3406
3159.68 3335
3160.21 3235
3160.74 3093
3161.27 3077
3161.80 3173
3162.33 3222
3162.86 3241
3163.39 3117
3163.92 3173
3164.45 3131
3164.98 3067
3165.51 3065
3166.05 3117
3166.58 3052
3167.11 3009
3167.64 3155
3168.17 3023
3168.70 3084
3169.23 3167
3169.76 3071
3170.30 2938
3170.83 3043
3171.36 3073
3171.89 3037
3172.42 3229
3172.95 3270
3173.49 3246
3174.02 3419
3174.55 3340
3175.08 3384
3175.61 3441
3176.15 3342
3176.68 3360
3177.21 3352
3177.74 3343
3178.27 3410
3178.81 3339
3179.34 3353
3179.87 3245
3180.40 3179
3180.93 3385
3181.47 3192
3182.00 3003
3182.53 3173
3183.06 3159
3183.60 3083
3184.13 3094
3184.66 3065
3185.20 3052
3185.73 3079
3186.26 3167
3186.79 3138
3187.33 3115
3187.86 3104
3188.39 3073
3188.93 3152
3189.46 3095
3189.99 3078
3190.52 3040
3191.06 2974
3191.59 3053
3192.12 3108
3192.66 2985
3193.19 3158
3193.72 3073
3194.26 2994
3194.79 3022
3195.33 3126
3195.86 3090
3196.39 3103
3196.93 3163
3197.46 3102
3197.99 3201
3198.53 3201
3199.06 3337
3199.60 3344
3200.13 3500
3200.66 3539
3201.20 3488
3201.73 3561
3202.27 3599
3202.80 3614
3203.33 3742
3203.87 3653
3204.40 3621
3204.94 3466
3205.47 3555
3206.01 3709
3206.54 3676
3207.07 3562
3207.61 3662
3208.14 3681
3208.68 3773
3209.21 3684
3209.75 3740
3210.28 3744
3210.82 3677
3211.35 3690
3211.89 3652
3212.42 3527
3212.96 3599
3213.49 3551
3214.03 3499
3214.56 3524
3215.10 3597
3215.63 3673
3216.17 3613
3216.70 3685
3217.24 3707
3217.78 3698
3218.31 3756
3218.85 3727
3219.38 3745
3219.92 3661
3220.45 3630
3220.99 3653
3221.52 3719
3222.06 3850
3222.60 3843
3223.13 3730
3223.67 3745
3224.20 3698
3224.74 3742
3225.28 3621
3225.81 3613
3226.35 3538
3226.88 3495
3227.42 3464
3227.96 3302
3228.49 3381
3229.03 3398
3229.57 3388
3230.10 3485
3230.64 3385
3231.18 3321
3231.71 3470
3232.25 3315
3232.79 3340
3233.32 3443
3233.86 3412
3234.40 3350
3234.93 3463
3235.47 3753
3236.01 3660
3236.54 3696
3237.08 3758
3237.62 3681
3238.15 3899
3238.69 4001
3239.23 3961
3239.77 3832
3240.30 3778
3240.84 3807
3241.38 3768
3241.92 3777
3242.45 3607
3242.99 3685
3243.53 3649
3244.07 3657
3244.60 3528
3245.14 3637
3245.68 3701
3246.22 3584
3246.75 3604
3247.29 3641
3247.83 3670
3248.37 3684
3248.91 3714
3249.44 3819
3249.98 3757
3250.52 3898
3251.06 3794
3251.60 3919
3252.14 3967
3252.67 3958
3253.21 4013
3253.75 4177
3254.29 4342
3254.83 4306
3255.37 4371
3255.90 4408
3256.44 4399
3256.98 4563
3257.52 4600
3258.06 4740
3258.60 4924
3259.14 4905
3259.68 5257
3260.21 5693
3260.75 5888
3261.29 5994
3261.83 6106
3262.37 6453
3262.91 6554
3263.45 6798
3263.99 7172
3264.53 7592
3265.07 8109
3265.61 8475
3266.15 8699
3266.69 8499
3267.23 8033
3267.76 7479
3268.30 7050
3268.84 6529
3269.38 5689
3269.92 5241
3270.46 4983
3271.00 4645
3271.54 4521
3272.08 4559
3272.62 4391
3273.16 4245
3273.70 4408
3274.24 4518
3274.78 4437
3275.32 4541
3275.86 4651
3276.40 4650
3276.94 4644
3277.48 4500
3278.03 4578
3278.57 4564
3279.11 4617
3279.65 4600
3280.19 4598
3280.73 4531
3281.27 4542
3281.81 4583
3282.35 4624
3282.89 4628
3283.43 4714
3283.97 4801
3284.51 4732
3285.05 4809
3285.60 4866
3286.14 4892
3286.68 4980
3287.22 5040
3287.76 4934
3288.30 4941
3288.84 5064
3289.38 5229
3289.93 5472
3290.47 5589
3291.01 5845
3291.55 6153
3292.09 6815
3292.63 7371
3293.18 7725
3293.72 8121
3294.26 8263
3294.80 8377
3295.34 8493
3295.88 8378
3296.43 7901
3296.97 7470
3297.51 7247
3298.05 6757
3298.59 6307
3299.14 6075
3299.68 5681
3300.22 5458
3300.76 5253
3301.31 5343
3301.85 5208
3302.39 5086
3302.93 5150
3303.48 5060
3304.02 4944
3304.56 5001
3305.10 5059
3305.65 4823
3306.19 4752
3306.73 4741
3307.27 4692
3307.82 4735
3308.36 4771
3308.90 4875
3309.45 4621
3309.99 4527
3310.53 4698
3311.07 4819
3311.62 4941
3312.16 4904
3312.70 5034
3313.25 5266
3313.79 5193
3314.33 5574
3314.88 5790
3315.42 6044
3315.97 6355
3316.51 6725
3317.05 6938
3317.60 7146
3318.14 7402
3318.68 7727
3319.23 7942
3319.77 8077
3320.32 8226
3320.86 8223
3321.40 8149
3321.95 7896
3322.49 7840
3323.04 7823
3323.58 7510
3324.12 7223
3324.67 7246
3325.21 6944
3325.76 6807
3326.30 6672
3326.85 6627
3327.39 6913
3327.93 6933
3328.48 7038
3329.02 7588
3329.57 8366
3330.11 9836
3330.66 11961
3331.20 15030
3331.75 19842
3332.29 25443
3332.84 31621
3333.38 36872
3333.93 41523
3334.47 45047
3335.02 47098
3335.56 47907
3336.11 47217
3336.65 45687
3337.20 42444
3337.74 37909
3338.29 32961
3338.83 27632
3339.38 22708
3339.92 18546
3340.47 15185
3341.02 12513
3341.56 10504
3342.11 9066
3342.65 8041
3343.20 7395
3343.74 6777
3344.29 6612
3344.84 6418
3345.38 6175
3345.93 6089
3346.47 6119
3347.02 6046
3347.57 5919
3348.11 6073
3348.66 5911
3349.21 6119
3349.75 6318
3350.30 6436
3350.84 6467
3351.39 6385
3351.94 6328
3352.48 6359
3353.03 6170
3353.58 6226
3354.12 5976
3354.67 5956
3355.22 5881
3355.76 5641
3356.31 5544
3356.86 5447
3357.40 5193
3357.95 5190
3358.50 4996
3359.05 4935
3359.59 5112
3360.14 5128
3360.69 5121
3361.23 5179
3361.78 5290
3362.33 5222
3362.88 5344
3363.42 5295
3363.97 5340
3364.52 5405
3365.07 5225
3365.61 5264
3366.16 5260
3366.71 5216
3367.26 5089
3367.80 5046
3368.35 5155
3368.90 5430
3369.45 5464
3370.00 5804
3370.54 6233
3371.09 6743
3371.64 7186
3372.19 7747
3372.74 8117
3373.28 8193
3373.83 8141
3374.38 7862
3374.93 7546
3375.48 7312
3376.03 6738
3376.57 6148
3377.12 5740
3377.67 5445
3378.22 5158
3378.77 4990
3379.32 4848
3379.87 4735
3380.42 4707
3380.96 4686
3381.51 4624
3382.06 4621
3382.61 4479
3383.16 4360
3383.71 4297
3384.26 4375
3384.81 4284
3385.36 4329
3385.91 4189
3386.45 4213
3387.00 4091
3387.55 4047
3388.10 4097
3388.65 4132
3389.20 4072
3389.75 4058
3390.30 4031
3390.85 4061
3391.40 3895
3391.95 3825
3392.50 3900
3393.05 4067
3393.60 3864
3394.15 3874
3394.70 3937
3395.25 3995
3395.80 3930
3396.35 3950
3396.90 3974
3397.45 4059
3398.00 3978
3398.55 3935
3399.10 3923
3399.65 3906
3400.20 3732
3400.75 3794
3401.30 3753
3401.85 3715
3402.40 3569
3402.95 3597
3403.50 3666
3404.06 3644
3404.61 3589
3405.16 3600
3405.71 3544
3406.26 3595
3406.81 3571
3407.36 3649
3407.91 3818
3408.46 3884
3409.01 3905
3409.56 3975
3410.12 4215
3410.67 4349
3411.22 4400
3411.77 4442
3412.32 4378
3412.87 4321
3413.42 4215
3413.98 4166
3414.53 4041
3415.08 3974
3415.63 3899
3416.18 3836
3416.73 3827
3417.29 3635
3417.84 3563
3418.39 3523
3418.94 3516
3419.49 3509
3420.05 3476
3420.60 3518
3421.15 3576
3421.70 3815
3422.25 3739
3422.81 3612
3423.36 3679
3423.91 3745
3424.46 3710
3425.01 3611
3425.57 3607
3426.12 3542
3426.67 3423
3427.23 3447
3427.78 3349
3428.33 3296
3428.88 3340
3429.44 3389
3429.99 3357
3430.54 3264
3431.09 3365
3431.65 3255
3432.20 3240
3432.75 3255
3433.31 3359
3433.86 3355
3434.41 3378
3434.97 3382
3435.52 3389
3436.07 3477
3436.63 3437
3437.18 3473
3437.73 3431
3438.29 3480
3438.84 3442
3439.39 3343
3439.95 3424
3440.50 3290
3441.05 3355
3441.61 3357
3442.16 3270
3442.72 3215
3443.27 3160
3443.82 3151
3444.38 3202
3444.93 3161
3445.48 3113
3446.04 3119
3446.59 3252
3447.15 3274
3447.70 3234
3448.26 3265
3448.81 3238
3449.36 3173
3449.92 3038
3450.47 3061
3451.03 3057
3451.58 3008
3452.14 2925
3452.69 2964
3453.25 2883
3453.80 3066
3454.36 2966
3454.91 3121
3455.47 3115
3456.02 3038
3456.58 2970
3457.13 3070
3457.69 3036
3458.24 3064
3458.80 3145
3459.35 3061
3459.91 3044
3460.46 3156
3461.02 3217
3461.57 3300
3462.13 3233
3462.68 3216
3463.24 3241
3463.79 3321
3464.35 3335
3464.90 3282
3465.46 3300
3466.02 3317
3466.57 3248
3467.13 3281
3467.68 3294
3468.24 3223
3468.80 3409
3469.35 3552
3469.91 3409
3470.46 3421
3471.02 3447
3471.58 3424
3472.13 3279
3472.69 3541
3473.24 3349
3473.80 3433
3474.36 3475
3474.91 3450
3475.47 3571
3476.03 3655
3476.58 3765
3477.14 3815
3477.70 3817
3478.25 3981
3478.81 4025
3479.37 4017
3479.92 4164
3480.48 4152
3481.04 4033
3481.59 4093
3482.15 3987
3482.71 3904
3483.26 3826
3483.82 3931
3484.38 3831
3484.94 3749
3485.49 3819
3486.05 3775
3486.61 4003
3487.17 4280
3487.72 4615
3488.28 4828
3488.84 5159
3489.40 5663
3489.95 6046
3490.51 6550
3491.07 7026
3491.63 7121
3492.18 7048
3492.74 7031
3493.30 6722
3493.86 6129
3494.42 5825
3494.97 5635
3495.53 5613
3496.09 5844
3496.65 6216
3497.21 6508
3497.76 6916
3498.32 7285
3498.88 7415
3499.44 7587
3500.00 7565
3500.56 7527
3501.11 7535
3501.67 7598
3502.23 7886
3502.79 7789
3503.35 8175
3503.91 8193
3504.47 8127
3505.03 8319
3505.58 8204
3506.14 7938
3506.70 7301
3507.26 6910
3507.82 6390
3508.38 5882
3508.94 5526
3509.50 5229
3510.06 4732
3510.62 4458
3511.17 4373
3511.73 4261
3512.29 4096
3512.85 3914
3513.41 3813
3513.97 3681
3514.53 3605
3515.09 3721
3515.65 3727
3516.21 3723
3516.77 3919
3517.33 3830
3517.89 3852
3518.45 3907
3519.01 3992
3519.57 4104
3520.13 4168
3520.69 4390
3521.25 4505
3521.81 4550
3522.37 4709
3522.93 4784
3523.49 4936
3524.05 4710
3524.61 4707
3525.17 4515
3525.73 4319
3526.29 4181
3526.85 3865
3527.41 3772
3527.97 3699
3528.54 3559
3529.10 3515
3529.66 3495
3530.22 3499
3530.78 3349
3531.34 3317
3531.90 3390
3532.46 3435
3533.02 3409
3533.58 3446
3534.14 3465
3534.71 3502
3535.27 3501
3535.83 3456
3536.39 3400
3536.95 3503
3537.51 3376
3538.07 3491
3538.64 3556
3539.20 3357
3539.76 3518
3540.32 3654
3540.88 3697
3541.44 3720
3542.00 3725
3542.57 3716
3543.13 3854
3543.69 3697
3544.25 3506
3544.81 3516
3545.38 3449
3545.94 3353
3546.50 3308
3547.06 3157
3547.62 3127
3548.19 3101
3548.75 2963
3549.31 3042
3549.87 3169
3550.44 3121
3551.00 3083
3551.56 3040
3552.12 2982
3552.69 3192
3553.25 3127
3553.81 3054
3554.37 3074
3554.94 2995
3555.50 2999
3556.06 3132
3556.63 3169
3557.19 3047
3557.75 3233
3558.31 3125
3558.88 3205
3559.44 3193
3560.00 3153
3560.57 3130
3561.13 3228
3561.69 3185
3562.26 3185
3562.82 3306
3563.38 3204
3563.95 3215
3564.51 3194
3565.07 3120
3565.64 3081
3566.20 3036
3566.77 3023
3567.33 2836
3567.89 2887
3568.46 2857
3569.02 2747
3569.59 2813
3570.15 2850
3570.71 2944
3571.28 2884
3571.84 2836
3572.41 2989
3572.97 3081
3573.53 3148
3574.10 3149
3574.66 3169
3575.23 3120
3575.79 3131
3576.36 3161
3576.92 3139
3577.48 3141
3578.05 3126
3578.61 3097
3579.18 3038
3579.74 3071
3580.31 3137
3580.87 3139
3581.44 3083
3582.00 2894
3582.57 3055
3583.13 3055
3583.70 2942
3584.26 2892
3584.83 2853
3585.39 2886
3585.96 2947
3586.52 2987
3587.09 2926
3587.65 2925
3588.22 2947
3588.79 3000
3589.35 3069
3589.92 2993
3590.48 2910
3591.05 2920
3591.61 2970
3592.18 2997
3592.74 3025
3593.31 3013
3593.88 2998
3594.44 3042
3595.01 2961
3595.57 2983
3596.14 2986
3596.71 3059
3597.27 3128
3597.84 3118
3598.40 3039
3598.97 3074
3599.54 3122
3600.10 3038
3600.67 3121
3601.24 3101
3601.80 3187
3602.37 3167
3602.94 3115
3603.50 3011
3604.07 3013
3604.64 2969
3605.20 2955
3605.77 2847
3606.34 2757
3606.90 2786
3607.47 2797
3608.04 2828
3608.60 2784
3609.17 2743
3609.74 2672
3610.30 2750
3610.87 2765
3611.44 2825
3612.01 2967
3612.57 3092
3613.14 3284
3613.71 3508
3614.28 3796
3614.84 4276
3615.41 4824
3615.98 5145
3616.55 5509
3617.11 5746
3617.68 5964
3618.25 5973
3618.82 5662
3619.39 5550
3619.95 5227
3620.52 4935
3621.09 4410
3621.66 4092
3622.23 3793
3622.79 3610
3623.36 3432
3623.93 3187
3624.50 3077
3625.07 3120
3625.63 2951
3626.20 2883
3626.77 2897
3627.34 2967
3627.91 2911
3628.48 2887
3629.05 2916
3629.61 2959
3630.18 3020
3630.75 3061
3631.32 3024
3631.89 3041
3632.46 3001
3633.03 2956
3633.60 3117
3634.16 2998
3634.73 2901
3635.30 2942
3635.87 2960
3636.44 3099
3637.01 3183
3637.58 3284
3638.15 3371
3638.72 3567
3639.29 3832
3639.86 4086
3640.43 4084
3641.00 4172
3641.57 4129
3642.14 4123
3642.71 3963
3643.27 4041
3643.84 3943
3644.41 3757
3644.98 3842
3645.55 3772
3646.12 3644
3646.69 3583
3647.26 3581
3647.83 3415
3648.40 3492
3648.97 3581
3649.54 3633
3650.12 3684
3650.69 3764
3651.26 3870
3651.83 3839
3652.40 3944
3652.97 4057
3653.54 4102
3654.11 4116
3654.68 4119
3655.25 4247
3655.82 4245
3656.39 4334
3656.96 4349
3657.53 4610
3658.10 4646
3658.67 4824
3659.25 4879
3659.82 4798
3660.39 4777
3660.96 4495
3661.53 4222
3662.10 4104
3662.67 3935
3663.24 3900
3663.81 3738
3664.39 3680
3664.96 3722
3665.53 3791
3666.10 3624
3666.67 3596
3667.24 3534
3667.81 3580
3668.39 3633
3668.96 3507
3669.53 3510
3670.10 3458
3670.67 3590
3671.25 3487
3671.82 3483
3672.39 3691
3672.96 3729
3673.53 3593
3674.11 3674
3674.68 3657
3675.25 3570
3675.82 3632
3676.39 3558
3676.97 3604
3677.54 3591
3678.11 3533
3678.68 3503
3679.26 3456
3679.83 3469
3680.40 3295
3680.97 3262
3681.55 3272
3682.12 3232
3682.69 3267
3683.27 3308
3683.84 3272
3684.41 3505
3684.98 3729
3685.56 3833
3686.13 3914
3686.70 4125
3687.28 4380
3687.85 4440
3688.42 4725
3689.00 4859
3689.57 4849
3690.14 4798
3690.72 4468
3691.29 4238
3691.86 4078
3692.44 3918
3693.01 3756
3693.58 3561
3694.16 3533
3694.73 3447
3695.31 3540
3695.88 3478
3696.45 3279
3697.03 3275
3697.60 3367
3698.18 3475
3698.75 3458
3699.32 3372
3699.90 3393
3700.47 3395
3701.05 3467
3701.62 3269
3702.19 3398
3702.77 3467
3703.34 3519
3703.92 3520
3704.49 3372
3705.07 3359
3705.64 3446
3706.22 3373
3706.79 3429
3707.37 3357
3707.94 3328
3708.51 3440
3709.09 3462
3709.66 3473
3710.24 3385
3710.81 3368
3711.39 3339
3711.96 3244
3712.54 3171
3713.11 3300
3713.69 3188
3714.27 3149
3714.84 3188
3715.42 3237
3715.99 3205
3716.57 3178
3717.14 3103
3717.72 3050
3718.29 3079
3718.87 3120
3719.44 2973
3720.02 3054
3720.60 2996
3721.17 2957
3721.75 2924
3722.32 2893
3722.90 2924
3723.47 2934
3724.05 2843
3724.63 2776
3725.20 2875
3725.78 2890
3726.36 2923
3726.93 3018
3727.51 3042
3728.08 3120
3728.66 3138
3729.24 3362
3729.81 3424
3730.39 3617
3730.97 3803
3731.54 3827
3732.12 3774
3732.70 3875
3733.27 3809
3733.85 3579
3734.43 3562
3735.00 3429
3735.58 3422
3736.16 3344
3736.73 3220
3737.31 3159
3737.89 2987
3738.47 3116
3739.04 3001
3739.62 2853
3740.20 2847
3740.77 2893
3741.35 2950
3741.93 2955
3742.51 2946
3743.08 3003
3743.66 3003
3744.24 2978
3744.82 3104
3745.39 3103
3745.97 3120
3746.55 3114
3747.13 3166
3747.71 3077
3748.28 3077
3748.86 3094
3749.44 2955
3750.02 2983
3750.59 2873
3751.17 2819
3751.75 2837
3752.33 2838
3752.91 2910
3753.49 2847
3754.06 2698
3754.64 2633
3755.22 2716
3755.80 2803
3756.38 2764
3756.96 2749
3757.53 2850
3758.11 2812
3758.69 2874
3759.27 3012
3759.85 3002
3760.43 2950
3761.01 2847
3761.59 2960
3762.17 3058
3762.74 2958
3763.32 2977
3763.90 2943
3764.48 2813
3765.06 2926
3765.64 2886
3766.22 2966
3766.80 2811
3767.38 2862
3767.96 2845
3768.54 2932
3769.12 2877
3769.70 2917
3770.27 2921
3770.85 2896
3771.43 2818
3772.01 2947
3772.59 2878
3773.17 2817
3773.75 2844
3774.33 2853
3774.91 2744
3775.49 2688
3776.07 2701
3776.65 2732
3777.23 2801
3777.81 2696
3778.39 2726
3778.97 2758
3779.55 2767
3780.13 2725
3780.71 2663
3781.29 2710
3781.88 2697
3782.46 2830
3783.04 2718
3783.62 2703
3784.20 2718
3784.78 2737
3785.36 2813
3785.94 2776
3786.52 2862
3787.10 2765
3787.68 2663
3788.26 2890
3788.84 2808
3789.43 2762
3790.01 2771
3790.59 2679
3791.17 2777
3791.75 2775
3792.33 2888
3792.91 2855
3793.49 2920
3794.08 2872
3794.66 2861
3795.24 2883
3795.82 2766
3796.40 2726
3796.98 2894
3797.56 2870
3798.15 2894
3798.73 2940
3799.31 2967
3799.89 3043
3800.47 3022
3801.06 3190
3801.64 3255
3802.22 3192
3802.80 3241
3803.38 3154
3803.97 3186
3804.55 3201
3805.13 3278
3805.71 3355
3806.29 3373
3806.88 3502
3807.46 3445
3808.04 3519
3808.62 3641
3809.21 3539
3809.79 3447
3810.37 3561
3810.95 3409
3811.54 3498
3812.12 3560
3812.70 3568
3813.29 3627
3813.87 3786
3814.45 3706
3815.03 3674
3815.62 3660
3816.20 3554
3816.78 3474
3817.37 3399
3817.95 3166
3818.53 3047
3819.12 2910
3819.70 2801
3820.28 2745
3820.87 2808
3821.45 2859
3822.03 2806
3822.62 2922
3823.20 2881
3823.78 2816
3824.37 2732
3824.95 2791
3825.54 2913
3826.12 2812
3826.70 2841
3827.29 2731
3827.87 2789
3828.46 2793
3829.04 2809
3829.62 2812
3830.21 2922
3830.79 2908
3831.38 2838
3831.96 2793
3832.54 2922
3833.13 2942
3833.71 2878
3834.30 2872
3834.88 2952
3835.47 2914
3836.05 2839
3836.64 2687
3837.22 2764
3837.81 2783
3838.39 2782
3838.98 2805
3839.56 2720
3840.15 2723
3840.73 2699
3841.31 2715
3841.90 2670
3842.49 2659
3843.07 2800
3843.66 2712
3844.24 2693
3844.83 2756
3845.41 2806
3846.00 2674
3846.58 2646
3847.17 2668
3847.75 2674
3848.34 2753
3848.92 2836
3849.51 2814
3850.10 2787
3850.68 2752
3851.27 2881
3851.85 2887
3852.44 2845
3853.02 2823
3853.61 2805
3854.20 2764
3854.78 2751
3855.37 2822
3855.95 2879
3856.54 3010
3857.13 3205
3857.71 3488
3858.30 3623
3858.89 3906
3859.47 4248
3860.06 4451
3860.64 4738
3861.23 4846
3861.82 4983
3862.40 4887
3862.99 4828
3863.58 4573
3864.16 4501
3864.75 4418
3865.34 4165
3865.92 4203
3866.51 3967
3867.10 3758
3867.69 3509
3868.27 3289
3868.86 3212
3869.45 3258
3870.03 3206
3870.62 3101
3871.21 3234
3871.80 3265
3872.38 3301
3872.97 3367
3873.56 3390
3874.15 3429
3874.73 3336
3875.32 3332
3875.91 3197
3876.50 3192
3877.08 3175
3877.67 3198
3878.26 3073
3878.85 2951
3879.43 2947
3880.02 2875
3880.61 2818
3881.20 2840
3881.79 2630
3882.37 2656
3882.96 2642
3883.55 2612
3884.14 2714
3884.73 2750
3885.32 2795
3885.90 2824
3886.49 2967
3887.08 3055
3887.67 3094
3888.26 3134
3888.85 3153
3889.44 3303
3890.02 3348
3890.61 3341
3891.20 3313
3891.79 3319
3892.38 3284
3892.97 3135
3893.56 3094
3894.15 3099
3894.74 3012
3895.32 2968
3895.91 3051
3896.50 3093
3897.09 3050
3897.68 3038
3898.27 3136
3898.86 3020
3899.45 3116
3900.04 3076
3900.63 3028
3901.22 2916
3901.81 2830
3902.40 2983
3902.99 2909
3903.58 2837
3904.17 2869
3904.76 2814
3905.35 2790
3905.94 2863
3906.53 2823
3907.12 2903
3907.71 2875
3908.30 2695
3908.89 2619
3909.48 2641
3910.07 2598
3910.66 2549
3911.25 2611
3911.84 2643
3912.43 2617
3913.02 2589
3913.61 2552
3914.20 2535
3914.79 2614
3915.38 2567
3915.97 2619
3916.56 2629
3917.15 2602
3917.74 2741
3918.33 2746
3918.92 2794
3919.52 2780
3920.11 2706
3920.70 2846
3921.29 2801
3921.88 2672
3922.47 2654
3923.06 2695
3923.65 2710
3924.24 2629
3924.84 2632
3925.43 2576
3926.02 2573
3926.61 2653
3927.20 2656
3927.79 2556
3928.38 2504
3928.98 2562
3929.57 2623
3930.16 2651
3930.75 2594
3931.34 2593
3931.93 2507
3932.53 2565
3933.12 2500
3933.71 2393
3934.30 2343
3934.89 2470
3935.49 2504
3936.08 2465
3936.67 2528
3937.26 2541
3937.86 2500
3938.45 2533
3939.04 2481
3939.63 2445
3940.23 2420
3940.82 2544
3941.41 2581
3942.00 2529
3942.60 2535
3943.19 2457
3943.78 2467
3944.37 2485
3944.97 2561
3945.56 2477
3946.15 2522
3946.75 2579
3947.34 2539
3947.93 2486
3948.52 2563
3949.12 2539
3949.71 2574
3950.30 2511
3950.90 2510
3951.49 2508
3952.08 2525
3952.68 2676
3953.27 2614
3953.86 2586
3954.46 2647
3955.05 2656
3955.65 2687
3956.24 2647
3956.83 2728
3957.43 2704
3958.02 2747
3958.61 2747
3959.21 2742
3959.80 2598
3960.40 2529
3960.99 2545
3961.58 2465
3962.18 2478
3962.77 2483
3963.37 2528
3963.96 2456
3964.55 2545
3965.15 2513
3965.74 2604
3966.34 2657
3966.93 2639
3967.53 2652
3968.12 2609
3968.72 2602
3969.31 2559
3969.91 2530
3970.50 2485
3971.10 2425
3971.69 2489
3972.28 2379
3972.88 2402
3973.47 2424
3974.07 2472
3974.66 2524
3975.26 2580
3975.85 2551
3976.45 2641
3977.05 2643
3977.64 2655
3978.24 2634
3978.83 2609
3979.43 2628
3980.02 2485
3980.62 2492
3981.21 2570
3981.81 2561
3982.40 2541
3983.00 2555
3983.60 2646
3984.19 2659
3984.79 2636
3985.38 2703
3985.98 2658
3986.58 2742
3987.17 2648
3987.77 2671
3988.36 2729
3988.96 2671
3989.56 2586
3990.15 2683
3990.75 2653
3991.34 2520
3991.94 2653
3992.54 2648
3993.13 2746
3993.73 2807
3994.33 2801
3994.92 2759
3995.52 2798
3996.12 2741
3996.71 2830
3997.31 2881
3997.91 2813
3998.50 2784
3999.10 2681
3999.70 2690
4000.29 2774
4000.89 2724
4001.49 2619
4002.09 2671
4002.68 2708
4003.28 2684
4003.88 2680
4004.47 2805
4005.07 2771
4005.67 2725
4006.27 2682
4006.86 2682
4007.46 2817
4008.06 2814
4008.66 2726
4009.25 2761
4009.85 2767
4010.45 2781
4011.05 2832
4011.64 2788
4012.24 2794
4012.84 2848
4013.44 2978
4014.04 2979
4014.63 3139
4015.23 3198
4015.83 3138
4016.43 3315
4017.03 3218
4017.63 3279
4018.22 3246
4018.82 3146
4019.42 3002
4020.02 2878
4020.62 2780
4021.22 2850
4021.81 2780
4022.41 2889
4023.01 2793
4023.61 2754
4024.21 2705
4024.81 2818
4025.41 2866
4026.01 2850
4026.60 2886
4027.20 2832
4027.80 2911
4028.40 2813
4029.00 2866
4029.60 2865
4030.20 2912
4030.80 2878
4031.40 2867
4032.00 2838
4032.60 2861
4033.20 2842
4033.80 2967
4034.39 2858
4034.99 2870
4035.59 2772
4036.19 2760
4036.79 2736
4037.39 2704
4037.99 2646
4038.59 2551
4039.19 2616
4039.79 2616
4040.39 2560
4040.99 2583
4041.59 2623
4042.19 2531
4042.79 2670
4043.39 2663
4043.99 2666
4044.59 2625
4045.19 2632
4045.79 2559
4046.39 2675
4046.99 2701
4047.60 2651
4048.20 2879
4048.80 2892
4049.40 2900
4050.00 3000
4050.60 2918
4051.20 2906
4051.80 2940
4052.40 2906
4053.00 2942
4053.60 2835
4054.20 2821
4054.80 2827
4055.41 2734
4056.01 2628
4056.61 2550
4057.21 2517
4057.81 2568
4058.41 2485
4059.01 2480
4059.61 2513
4060.22 2464
4060.82 2474
4061.42 2432
4062.02 2398
4062.62 2438
4063.22 2411
4063.82 2350
4064.43 2383
4065.03 2441
4065.63 2448
4066.23 2352
4066.83 2250
4067.44 2328
4068.04 2341
4068.64 2257
4069.24 2303
4069.84 2309
4070.45 2321
4071.05 2382
4071.65 2371
4072.25 2357
4072.86 2316
4073.46 2360
4074.06 2381
4074.66 2437
4075.27 2461
4075.87 2475
4076.47 2430
4077.07 2377
4077.68 2369
4078.28 2405
4078.88 2385
4079.48 2464
4080.09 2476
4080.69 2444
4081.29 2427
4081.90 2331
4082.50 2313
4083.10 2339
4083.71 2339
4084.31 2300
4084.91 2386
4085.52 2298
4086.12 2317
4086.72 2390
4087.33 2308
4087.93 2421
4088.53 2418
4089.14 2400
4089.74 2327
4090.34 2329
4090.95 2332
4091.55 2350
4092.15 2332
4092.76 2323
4093.36 2320
4093.97 2319
4094.57 2358
4095.17 2387
4095.78 2318
4096.38 2346
4096.99 2349
4097.59 2329
4098.19 2257
4098.80 2266
4099.40 2299
4100.01 2279
4100.61 2288
4101.22 2268
4101.82 2213
4102.43 2248
4103.03 2283
4103.63 2320
4104.24 2291
4104.84 2234
4105.45 2175
4106.05 2220
4106.66 2278
4107.26 2227
4107.87 2201
4108.47 2232
4109.08 2263
4109.68 2256
4110.29 2281
4110.89 2247
4111.50 2218
4112.10 2275
4112.71 2268
4113.31 2342
4113.92 2320
4114.53 2301
4115.13 2359
4115.74 2468
4116.34 2535
4116.95 2509
4117.55 2395
4118.16 2435
4118.76 2555
4119.37 2587
4119.98 2576
4120.58 2500
4121.19 2515
4121.79 2414
4122.40 2429
4123.01 2459
4123.61 2453
4124.22 2419
4124.82 2380
4125.43 2478
4126.04 2443
4126.64 2406
4127.25 2352
4127.86 2281
4128.46 2286
4129.07 2396
4129.68 2351
4130.28 2378
4130.89 2370
4131.50 2438
4132.10 2456
4132.71 2479
4133.32 2452
4133.92 2505
4134.53 2595
4135.14 2721
4135.74 2762
4136.35 2783
4136.96 2865
4137.56 2877
4138.17 2938
4138.78 3001
4139.39 2964
4139.99 3055
4140.60 3085
4141.21 2986
4141.82 2944
4142.42 2943
4143.03 2809
4143.64 2779
4144.25 2620
4144.85 2592
4145.46 2598
4146.07 2618
4146.68 2548
4147.28 2512
4147.89 2489
4148.50 2413
4149.11 2332
4149.72 2348
4150.32 2330
4150.93 2311
4151.54 2335
4152.15 2324
4152.76 2401
4153.37 2408
4153.97 2334
4154.58 2308
4155.19 2379
4155.80 2321
4156.41 2305
4157.02 2376
4157.62 2439
4158.23 2405
4158.84 2356
4159.45 2440
4160.06 2560
4160.67 2436
4161.28 2459
4161.89 2568
4162.49 2496
4163.10 2524
4163.71 2672
4164.32 2647
4164.93 2667
4165.54 2650
4166.15 2624
4166.76 2728
4167.37 2607
4167.98 2648
4168.59 2567
4169.20 2545
4169.81 2565
4170.42 2630
4171.02 2678
4171.63 2550
4172.24 2595
4172.85 2565
4173.46 2755
4174.07 2788
4174.68 2785
4175.29 2895
4175.90 2874
4176.51 2857
4177.12 2825
4177.73 2842
4178.34 2733
4178.95 2622
4179.56 2582
4180.17 2604
4180.78 2596
4181.39 2530
4182.00 2483
4182.61 2500
4183.23 2447
4183.84 2407
4184.45 2412
4185.06 2484
4185.67 2392
4186.28 2353
4186.89 2447
4187.50 2472
4188.11 2460
4188.72 2531
4189.33 2486
4189.94 2537
4190.55 2607
4191.17 2805
4191.78 2879
4192.39 3014
4193.00 3128
4193.61 3200
4194.22 3347
4194.83 3283
4195.44 3264
4196.06 3151
4196.67 3094
4197.28 3030
4197.89 3084
4198.50 3072
4199.11 2907
4199.72 2764
4200.34 2755
4200.95 2736
4201.56 2694
4202.17 2640
4202.78 2686
4203.40 2697
4204.01 2657
4204.62 2597
4205.23 2640
4205.84 2595
4206.46 2716
4207.07 2619
4207.68 2505
4208.29 2488
4208.90 2643
4209.52 2658
4210.13 2662
4210.74 2661
4211.35 2626
4211.97 2721
4212.58 2743
4213.19 2791
4213.80 2746
4214.42 2867
4215.03 2930
4215.64 2854
4216.26 3107
4216.87 3178
4217.48 3289
4218.09 3555
4218.71 3673
4219.32 3886
4219.93 4122
4220.55 4251
4221.16 4576
4221.77 4607
4222.39 4630
4223.00 4626
4223.61 4660
4224.23 4566
4224.84 4434
4225.45 4365
4226.07 4359
4226.68 4416
4227.30 4489
4227.91 4466
4228.52 4349
4229.14 4357
4229.75 4137
4230.36 4023
4230.98 3975
4231.59 4118
4232.21 4361
4232.82 4545
4233.43 4833
4234.05 5150
4234.66 5285
4235.28 5174
4235.89 5157
4236.51 4787
4237.12 4451
4237.73 4140
4238.35 3763
4238.96 3593
4239.58 3385
4240.19 3275
4240.81 3131
4241.42 3060
4242.04 2956
4242.65 2976
4243.27 3060
4243.88 3134
4244.50 3206
4245.11 3208
4245.73 3289
4246.34 3298
4246.96 3302
4247.57 3382
4248.19 3257
4248.80 3303
4249.42 3194
4250.03 3172
4250.65 3122
4251.26 2996
4251.88 3032
4252.49 3063
4253.11 3082
4253.72 3060
4254.34 3057
4254.96 2988
4255.57 3056
4256.19 2980
4256.80 2959
4257.42 2944
4258.03 2891
4258.65 2850
4259.27 2970
4259.88 2996
4260.50 2928
4261.12 2888
4261.73 2854
4262.35 2929
4262.96 2897
4263.58 2883
4264.20 2841
4264.81 2737
4265.43 2799
4266.05 2898
4266.66 2798
4267.28 2750
4267.90 2751
4268.51 2849
4269.13 2858
4269.75 2905
4270.36 2845
4270.98 2818
4271.60 2845
4272.21 2892
4272.83 2874
4273.45 2935
4274.06 3034
4274.68 3148
4275.30 3234
4275.92 3144
4276.53 3189
4277.15 3191
4277.77 3118
4278.38 3009
4279.00 2869
4279.62 2783
4280.24 2626
4280.85 2625
4281.47 2638
4282.09 2492
4282.71 2443
4283.32 2622
4283.94 2513
4284.56 2457
4285.18 2597
4285.80 2647
4286.41 2615
4287.03 2562
4287.65 2492
4288.27 2583
4288.89 2549
4289.50 2488
4290.12 2543
4290.74 2532
4291.36 2509
4291.98 2420
4292.60 2514
4293.21 2440
4293.83 2410
4294.45 2411
4295.07 2453
4295.69 2493
4296.31 2547
4296.93 2463
4297.54 2478
4298.16 2520
4298.78 2552
4299.40 2493
4300.02 2498
4300.64 2534
4301.26 2575
4301.88 2500
4302.50 2534
4303.12 2492
4303.73 2451
4304.35 2614
4304.97 2524
4305.59 2462
4306.21 2448
4306.83 2570
4307.45 2555
4308.07 2395
4308.69 2488
4309.31 2529
4309.93 2556
4310.55 2524
4311.17 2502
4311.79 2575
4312.41 2560
4313.03 2511
4313.65 2518
4314.27 2615
4314.89 2535
4315.51 2611
4316.13 2597
4316.75 2520
4317.37 2660
4317.99 2689
4318.61 2706
4319.23 2657
4319.85 2629
4320.47 2666
4321.09 2775
4321.71 2843
4322.33 2936
4322.95 3126
4323.57 3203
4324.19 3251
4324.81 3235
4325.43 3223
4326.05 3192
4326.68 3166
4327.30 3015
4327.92 2968
4328.54 2961
4329.16 2964
4329.78 2813
4330.40 2783
4331.02 2798
4331.64 2779
4332.26 2747
4332.89 2766
4333.51 2879
4334.13 2978
4334.75 3175
4335.37 3417
4335.99 3600
4336.61 3809
4337.24 3894
4337.86 4005
4338.48 3935
4339.10 3739
4339.72 3766
4340.34 3625
4340.97 3449
4341.59 3475
4342.21 3570
4342.83 3764
4343.45 3999
4344.08 4559
4344.70 5062
4345.32 5698
4345.94 6328
4346.57 6412
4347.19 6199
4347.81 6017
4348.43 5462
4349.05 4988
4349.68 4500
4350.30 4021
4350.92 3739
4351.54 3528
4352.17 3365
4352.79 3202
4353.41 3055
4354.04 2996
4354.66 2944
4355.28 2933
4355.90 2913
4356.53 3046
4357.15 3046
4357.77 2967
4358.40 3029
4359.02 3028
4359.64 3032
4360.27 3084
4360.89 3104
4361.51 3050
4362.14 3029
4362.76 3060
4363.38 3082
4364.01 3018
4364.63 3027
4365.25 3023
4365.88 2989
4366.50 2931
4367.12 2858
4367.75 2793
4368.37 2752
4369.00 2596
4369.62 2566
4370.24 2610
4370.87 2547
4371.49 2549
4372.12 2550
4372.74 2564
4373.36 2635
4373.99 2531
4374.61 2615
4375.24 2660
4375.86 2710
4376.49 2725
4377.11 2714
4377.73 2887
4378.36 2984
4378.98 3009
4379.61 2899
4380.23 2787
4380.86 2709
4381.48 2776
4382.11 2758
4382.73 2648
4383.36 2612
4383.98 2587
4384.61 2594
4385.23 2633
4385.86 2686
4386.48 2616
4387.11 2536
4387.73 2512
4388.36 2547
4388.98 2476
4389.61 2420
4390.23 2465
4390.86 2522
4391.48 2480
4392.11 2482
4392.74 2545
4393.36 2554
4393.99 2566
4394.61 2667
4395.24 2617
4395.86 2621
4396.49 2657
4397.12 2703
4397.74 2593
4398.37 2565
4398.99 2578
4399.62 2614
4400.25 2638
4400.87 2715
4401.50 2525
4402.12 2614
4402.75 2640
4403.38 2576
4404.00 2528
4404.63 2668
4405.26 2615
4405.88 2611
4406.51 2676
4407.14 2628
4407.76 2591
4408.39 2608
4409.02 2640
4409.64 2651
4410.27 2577
4410.90 2486
4411.52 2406
4412.15 2472
4412.78 2524
4413.40 2480
4414.03 2386
4414.66 2459
4415.29 2439
4415.91 2544
4416.54 2484
4417.17 2481
4417.79 2527
4418.42 2462
4419.05 2517
4419.68 2446
4420.30 2467
4420.93 2361
4421.56 2228
4422.19 2205
4422.81 2358
4423.44 2348
4424.07 2286
4424.70 2163
4425.33 2206
4425.95 2123
4426.58 2138
4427.21 2189
4427.84 2189
4428.47 2214
4429.09 2175
4429.72 2223
4430.35 2198
4430.98 2190
4431.61 2304
4432.23 2303
4432.86 2256
4433.49 2272
4434.12 2263
4434.75 2297
4435.38 2246
4436.01 2229
4436.63 2320
4437.26 2247
4437.89 2307
4438.52 2295
4439.15 2145
4439.78 2244
4440.41 2099
4441.04 2093
4441.67 2194
4442.29 2245
4442.92 2291
4443.55 2276
4444.18 2367
4444.81 2205
4445.44 2283
4446.07 2408
4446.70 2459
4447.33 2457
4447.96 2437
4448.59 2579
4449.22 2448
4449.85 2354
4450.48 2333
4451.11 2269
4451.74 2297
4452.37 2280
4453.00 2325
4453.63 2356
4454.26 2296
4454.89 2346
4455.52 2357
4456.15 2219
4456.78 2320
4457.41 2217
4458.04 2276
4458.67 2317
4459.30 2231
4459.93 2131
4460.56 2156
4461.19 2095
4461.82 2103
4462.45 2032
4463.08 2066
4463.71 2077
4464.34 2052
4464.97 2066
4465.60 2120
4466.23 2047
4466.86 2115
4467.49 2066
4468.12 2134
4468.76 2084
4469.39 2015
4470.02 2139
4470.65 2104
4471.28 2021
4471.91 2046
4472.54 2133
4473.17 2159
4473.80 1996
4474.44 2047
4475.07 2045
4475.70 2100
4476.33 2115
4476.96 2101
4477.59 2098
4478.22 2104
4478.86 2142
4479.49 2048
4480.12 2117
4480.75 2171
4481.38 2212
4482.02 2168
4482.65 2166
4483.28 2197
4483.91 2244
4484.54 2322
4485.18 2192
4485.81 2206
4486.44 2236
4487.07 2279
4487.70 2209
4488.34 2276
4488.97 2266
4489.60 2279
4490.23 2324
4490.87 2212
4491.50 2258
4492.13 2289
4492.76 2153
4493.40 2205
4494.03 2168
4494.66 2250
4495.30 2250
4495.93 2179
4496.56 2200
4497.19 2219
4497.83 2250
4498.46 2335
4499.09 2503
4499.73 2542
4500.36 2543
4500.99 2559
4501.63 2623
4502.26 2591
4502.89 2449
4503.53 2491
4504.16 2418
4504.79 2436
4505.43 2357
4506.06 2298
4506.69 2311
4507.33 2252
4507.96 2254
4508.59 2330
4509.23 2274
4509.86 2323
4510.50 2339
4511.13 2369
4511.76 2344
4512.40 2376
4513.03 2369
4513.67 2362
4514.30 2296
4514.93 2205
4515.57 2256
4516.20 2268
4516.84 2128
4517.47 2185
4518.11 2244
4518.74 2214
4519.37 2269
4520.01 2267
4520.64 2305
4521.28 2293
4521.91 2326
4522.55 2353
4523.18 2438
4523.82 2443
4524.45 2507
4525.09 2511
4525.72 2586
4526.36 2718
4526.99 2925
4527.63 3262
4528.26 3663
4528.90 4136
4529.53 4589
4530.17 4928
4530.80 5136
4531.44 5269
4532.07 5282
4532.71 5010
4533.34 4746
4533.98 4265
4534.62 3965
4535.25 3712
4535.89 3432
4536.52 3132
4537.16 2985
4537.79 2786
4538.43 2651
4539.07 2469
4539.70 2413
4540.34 2353
4540.97 2321
4541.61 2389
4542.25 2326
4542.88 2218
4543.52 2208
4544.15 2233
4544.79 2205
4545.43 2309
4546.06 2335
4546.70 2343
4547.34 2320
4547.97 2382
4548.61 2477
4549.25 2401
4549.88 2390
4550.52 2387
4551.16 2385
4551.79 2337
4552.43 2343
4553.07 2312
4553.70 2335
4554.34 2246
4554.98 2253
4555.61 2275
4556.25 2316
4556.89 2299
4557.53 2276
4558.16 2300
4558.80 2295
4559.44 2304
4560.07 2309
4560.71 2210
4561.35 2215
4561.99 2296
4562.62 2182
4563.26 2280
4563.90 2305
4564.54 2338
4565.18 2460
4565.81 2382
4566.45 2469
4567.09 2446
4567.73 2507
4568.36 2636
4569.00 2494
4569.64 2578
4570.28 2491
4570.92 2457
4571.55 2507
4572.19 2508
4572.83 2357
4573.47 2328
4574.11 2344
4574.75 2243
4575.38 2297
4576.02 2274
4576.66 2351
4577.30 2288
4577.94 2288
4578.58 2162
4579.22 2271
4579.85 2223
4580.49 2275
4581.13 2271
4581.77 2321
4582.41 2247
4583.05 2294
4583.69 2226
4584.33 2352
4584.97 2285
4585.61 2289
4586.24 2356
4586.88 2347
4587.52 2379
4588.16 2433
4588.80 2481
4589.44 2574
4590.08 2675
4590.72 2756
4591.36 2725
4592.00 2702
4592.64 2563
4593.28 2617
4593.92 2542
4594.56 2368
4595.20 2364
4595.84 2272
4596.48 2315
4597.12 2269
4597.76 2239
4598.40 2274
4599.04 2393
4599.68 2410
4600.32 2436
4600.96 2520
4601.60 2561
4602.24 2609
4602.88 2775
4603.52 2789
4604.16 2735
4604.80 2830
4605.44 2866
4606.08 2784
4606.72 2795
4607.36 2705
4608.00 2575
4608.64 2646
4609.28 2650
4609.93 2568
4610.57 2444
4611.21 2487
4611.85 2547
4612.49 2503
4613.13 2398
4613.77 2375
4614.41 2198
4615.05 2244
4615.69 2171
4616.34 2206
4616.98 2213
4617.62 2200
4618.26 2178
4618.90 2187
4619.54 2103
4620.18 2128
4620.83 2135
4621.47 2191
4622.11 2198
4622.75 2136
4623.39 2183
4624.03 2099
4624.68 2171
4625.32 2056
4625.96 2145
4626.60 2161
4627.24 2056
4627.89 2075
4628.53 2177
4629.17 2174
4629.81 2193
4630.45 2172
4631.10 2297
4631.74 2201
4632.38 2258
4633.02 2301
4633.67 2364
4634.31 2477
4634.95 2373
4635.59 2440
4636.24 2581
4636.88 2595
4637.52 2682
4638.17 2701
4638.81 2551
4639.45 2568
4640.09 2631
4640.74 2626
4641.38 2574
4642.02 2458
4642.67 2471
4643.31 2392
4643.95 2300
4644.60 2339
4645.24 2370
4645.88 2295
4646.53 2241
4647.17 2308
4647.81 2411
4648.46 2508
4649.10 2446
4649.74 2547
4650.39 2714
4651.03 2688
4651.67 2737
4652.32 2772
4652.96 2755
4653.61 2692
4654.25 2628
4654.89 2600
4655.54 2500
4656.18 2379
4656.83 2349
4657.47 2343
4658.11 2318
4658.76 2379
4659.40 2464
4660.05 2502
4660.69 2479
4661.33 2453
4661.98 2464
4662.62 2328
4663.27 2283
4663.91 2327
4664.56 2236
4665.20 2204
4665.85 2259
4666.49 2160
4667.14 2156
4667.78 2129
4668.43 2167
4669.07 2094
4669.72 2117
4670.36 2102
4671.01 2161
4671.65 2102
4672.30 2136
4672.94 2219
4673.59 2152
4674.23 2162
4674.88 2228
4675.52 2287
4676.17 2253
4676.81 2228
4677.46 2118
4678.10 2118
4678.75 2150
4679.40 2127
4680.04 2245
4680.69 2228
4681.33 2232
4681.98 2254
4682.62 2296
4683.27 2309
4683.92 2382
4684.56 2325
4685.21 2319
4685.85 2337
4686.50 2280
4687.15 2257
4687.79 2263
4688.44 2239
4689.09 2233
4689.73 2165
4690.38 2177
4691.02 2190
4691.67 2212
4692.32 2138
4692.96 2199
4693.61 2224
4694.26 2228
4694.90 2283
4695.55 2339
4696.20 2375
4696.84 2369
4697.49 2426
4698.14 2512
4698.78 2603
4699.43 2546
4700.08 2463
4700.73 2457
4701.37 2404
4702.02 2356
4702.67 2340
4703.31 2279
4703.96 2292
4704.61 2252
4705.26 2349
4705.90 2326
4706.55 2286
4707.20 2361
4707.85 2327
4708.49 2382
4709.14 2480
4709.79 2323
4710.44 2352
4711.09 2265
4711.73 2228
4712.38 2339
4713.03 2320
4713.68 2331
4714.33 2321
4714.97 2353
4715.62 2274
4716.27 2360
4716.92 2261
4717.57 2238
4718.21 2431
4718.86 2390
4719.51 2424
4720.16 2462
4720.81 2485
4721.46 2515
4722.11 2555
4722.75 2605
4723.40 2543
4724.05 2565
4724.70 2483
4725.35 2540
4726.00 2538
4726.65 2550
4727.30 2420
4727.94 2374
4728.59 2427
4729.24 2337
4729.89 2328
4730.54 2251
4731.19 2167
4731.84 2188
4732.49 2171
4733.14 2222
4733.79 2218
4734.44 2164
4735.09 2272
4735.74 2252
4736.38 2146
4737.03 2172
4737.68 2152
4738.33 2216
4738.98 2210
4739.63 2194
4740.28 2266
4740.93 2301
4741.58 2258
4742.23 2277
4742.88 2296
4743.53 2325
4744.18 2318
4744.83 2251
4745.48 2308
4746.13 2280
4746.78 2385
4747.43 2355
4748.08 2357
4748.73 2431
4749.39 2461
4750.04 2556
4750.69 2624
4751.34 2621
4751.99 2603
4752.64 2600
4753.29 2536
4753.94 2532
4754.59 2528
4755.24 2422
4755.89 2354
4756.54 2296
4757.19 2362
4757.84 2358
4758.50 2341
4759.15 2292
4759.80 2282
4760.45 2363
4761.10 2383
4761.75 2363
4762.40 2440
4763.05 2471
4763.71 2572
4764.36 2648
4765.01 2725
4765.66 2809
4766.31 2983
4766.96 2919
4767.62 2701
4768.27 2718
4768.92 2741
4769.57 2577
4770.22 2594
4770.87 2465
4771.53 2351
4772.18 2340
4772.83 2278
4773.48 2260
4774.13 2298
4774.79 2243
4775.44 2331
4776.09 2323
4776.74 2349
4777.40 2456
4778.05 2426
4778.70 2498
4779.35 2550
4780.01 2538
4780.66 2454
4781.31 2498
4781.96 2375
4782.62 2440
4783.27 2435
4783.92 2432
4784.57 2396
4785.23 2317
4785.88 2278
4786.53 2299
4787.19 2283
4787.84 2394
4788.49 2278
4789.15 2352
4789.80 2277
4790.45 2256
4791.11 2341
4791.76 2258
4792.41 2204
4793.07 2269
4793.72 2400
4794.37 2384
4795.03 2248
4795.68 2256
4796.33 2237
4796.99 2205
4797.64 2108
4798.29 2185
4798.95 2179
4799.60 2226
4800.26 2330
4800.91 2314
4801.56 2299
4802.22 2264
4802.87 2190
4803.53 2272
4804.18 2227
4804.83 2293
4805.49 2254
4806.14 2258
4806.80 2323
4807.45 2296
4808.11 2368
4808.76 2286
4809.42 2356
4810.07 2288
4810.72 2275
4811.38 2325
4812.03 2315
4812.69 2319
4813.34 2408
4814.00 2485
4814.65 2458
4815.31 2486
4815.96 2524
4816.62 2400
4817.27 2490
4817.93 2605
4818.58 2653
4819.24 2582
4819.89 2653
4820.55 2653
4821.20 2693
4821.86 2875
4822.52 2940
4823.17 2892
4823.83 2981
4824.48 3110
4825.14 3265
4825.79 3233
4826.45 3195
4827.10 3185
4827.76 3043
4828.42 2973
4829.07 2926
4829.73 2823
4830.38 2817
4831.04 2910
4831.70 2969
4832.35 3016
4833.01 3230
4833.66 3349
4834.32 3582
4834.98 3815
4835.63 4085
4836.29 4178
4836.95 4397
4837.60 4433
4838.26 4342
4838.92 4232
4839.57 4007
4840.23 3937
4840.89 3677
4841.54 3491
4842.20 3393
4842.86 3295
4843.51 3207
4844.17 3185
4844.83 3048
4845.48 3175
4846.14 3164
4846.80 3182
4847.45 3104
4848.11 3200
4848.77 3285
4849.43 3222
4850.08 3145
4850.74 3260
4851.40 3240
4852.06 3160
4852.71 3099
4853.37 3129
4854.03 3209
4854.69 3169
4855.34 3163
4856.00 3250
4856.66 3331
4857.32 3487
4857.97 3583
4858.63 3613
4859.29 3624
4859.95 3566
4860.61 3432
4861.26 3412
4861.92 3475
4862.58 3631
4863.24 3489
4863.90 3495
4864.55 3485
4865.21 3648
4865.87 3713
4866.53 3562
4867.19 3505
4867.85 3544
4868.51 3492
4869.16 3192
4869.82 3031
4870.48 3049
4871.14 3027
4871.80 3142
4872.46 3091
4873.12 3074
4873.78 3106
4874.43 3049
4875.09 3102
4875.75 3100
4876.41 2974
4877.07 3004
4877.73 3063
4878.39 3121
4879.05 3131
4879.71 3044
4880.37 3015
4881.03 2976
4881.69 2872
4882.34 2792
4883.00 2825
4883.66 2587
4884.32 2701
4884.98 2733
4885.64 2764
4886.30 2732
4886.96 2683
4887.62 2809
4888.28 2949
4888.94 2815
4889.60 2888
4890.26 2955
4890.92 3090
4891.58 3039
4892.24 2968
4892.90 2992
4893.56 2888
4894.22 2803
4894.88 2751
4895.54 2759
4896.20 2668
4896.86 2765
4897.52 2897
4898.19 3053
4898.85 3162
4899.51 3055
4900.17 3050
4900.83 2967
4901.49 3026
4902.15 3021
4902.81 2857
4903.47 2840
4904.13 2678
4904.79 2674
4905.45 2581
4906.12 2552
4906.78 2588
4907.44 2554
4908.10 2521
4908.76 2505
4909.42 2416
4910.08 2444
4910.74 2368
4911.41 2503
4912.07 2389
4912.73 2398
4913.39 2333
4914.05 2317
4914.71 2265
4915.38 2217
4916.04 2195
4916.70 2194
4917.36 2282
4918.02 2312
4918.68 2259
4919.35 2189
4920.01 2188
4920.67 2243
4921.33 2184
4921.99 2180
4922.66 2221
4923.32 2090
4923.98 2156
4924.64 2166
4925.31 2202
4925.97 2275
4926.63 2312
4927.29 2294
4927.96 2230
4928.62 2234
4929.28 2289
4929.94 2395
4930.61 2364
4931.27 2352
4931.93 2372
4932.59 2296
4933.26 2236
4933.92 2319
4934.58 2238
4935.25 2281
4935.91 2303
4936.57 2263
4937.24 2283
4937.90 2238
4938.56 2248
4939.23 2287
4939.89 2268
4940.55 2190
4941.22 2301
4941.88 2285
4942.54 2357
4943.21 2346
4943.87 2246
4944.53 2239
4945.20 2191
4945.86 2210
4946.52 2221
4947.19 2204
4947.85 2138
4948.52 2113
4949.18 2132
4949.84 2162
4950.51 2078
4951.17 2112
4951.84 2155
4952.50 2192
4953.17 2053
4953.83 2030
4954.49 2121
4955.16 2159
4955.82 2147
4956.49 2094
4957.15 2110
4957.82 2150
4958.48 2146
4959.15 2067
4959.81 2093
4960.47 2146
4961.14 2161
4961.80 2297
4962.47 2355
4963.13 2336
4963.80 2344
4964.46 2399
4965.13 2379
4965.79 2288
4966.46 2308
4967.12 2335
4967.79 2317
4968.45 2201
4969.12 2123
4969.79 2311
4970.45 2209
4971.12 2246
4971.78 2289
4972.45 2177
4973.11 2219
4973.78 2198
4974.44 2229
4975.11 2180
4975.78 2222
4976.44 2210
4977.11 2254
4977.77 2204
4978.44 2175
4979.11 2224
4979.77 2207
4980.44 2179
4981.10 2245
4981.77 2189
4982.44 2246
4983.10 2280
4983.77 2295
4984.43 2346
4985.10 2403
4985.77 2347
4986.43 2250
4987.10 2275
4987.77 2328
4988.43 2298
4989.10 2168
4989.77 2165
4990.43 2125
4991.10 2137
4991.77 2133
4992.43 2103
4993.10 2041
4993.77 2068
4994.43 2091
4995.10 2108
4995.77 2126
4996.44 2219
4997.10 2173
4997.77 2135
4998.44 2102
4999.10 2151
4999.77 2168
5000.44 2124
5001.11 2088
5001.77 2199
5002.44 2265
5003.11 2202
5003.78 2238
5004.44 2351
5005.11 2284
5005.78 2327
5006.45 2449
5007.12 2399
5007.78 2338
5008.45 2336
5009.12 2433
5009.79 2404
5010.46 2339
5011.12 2421
5011.79 2356
5012.46 2381
5013.13 2373
5013.80 2340
5014.47 2412
5015.13 2467
5015.80 2558
5016.47 2590
5017.14 2784
5017.81 2878
5018.48 3089
5019.14 3515
5019.81 3902
5020.48 4456
5021.15 4884
5021.82 5211
5022.49 5342
5023.16 5352
5023.83 5227
5024.50 4906
5025.16 4480
5025.83 4000
5026.50 3649
5027.17 3328
5027.84 3155
5028.51 2844
5029.18 2655
5029.85 2526
5030.52 2371
5031.19 2357
5031.86 2346
5032.53 2323
5033.20 2160
5033.87 2163
5034.54 2216
5035.21 2123
5035.88 2118
5036.54 2113
5037.21 2199
5037.88 2199
5038.55 2213
5039.22 2195
5039.89 2173
5040.56 2062
5041.23 2100
5041.90 2177
5042.58 2255
5043.25 2188
5043.92 2104
5044.59 2180
5045.26 2235
5045.93 2305
5046.60 2244
5047.27 2207
5047.94 2249
5048.61 2285
5049.28 2261
5049.95 2195
5050.62 2222
5051.29 2133
5051.96 2152
5052.63 2180
5053.30 2135
5053.98 2186
5054.65 2104
5055.32 2138
5055.99 2160
5056.66 2101
5057.33 2155
5058.00 2284
5058.67 2278
5059.34 2313
5060.02 2327
5060.69 2370
5061.36 2321
5062.03 2324
5062.70 2273
5063.37 2259
5064.04 2255
5064.72 2267
5065.39 2149
5066.06 2172
5066.73 2165
5067.40 2096
5068.08 2075
5068.75 2083
5069.42 2166
5070.09 2135
5070.76 2051
5071.44 2077
5072.11 2074
5072.78 2056
5073.45 2066
5074.12 2183
5074.80 2190
5075.47 2144
5076.14 2127
5076.81 2148
5077.49 2171
5078.16 2249
5078.83 2296
5079.50 2264
5080.18 2158
5080.85 2176
5081.52 2151
5082.20 2199
5082.87 2143
5083.54 2135
5084.21 2189
5084.89 2087
5085.56 2158
5086.23 2182
5086.91 2193
5087.58 2236
5088.25 2306
5088.93 2489
5089.60 2391
5090.27 2466
5090.95 2549
5091.62 2409
5092.29 2459
5092.97 2387
5093.64 2352
5094.31 2270
5094.99 2226
5095.66 2160
5096.34 2190
5097.01 2099
5097.68 2057
5098.36 2017
5099.03 2079
5099.70 2088
5100.38 2108
5101.05 2163
5101.73 2203
5102.40 2292
5103.08 2236
5103.75 2356
5104.42 2371
5105.10 2324
5105.77 2235
5106.45 2271
5107.12 2210
5107.80 2195
5108.47 2165
5109.15 2136
5109.82 2071
5110.49 2009
5111.17 2065
5111.84 2024
5112.52 2015
5113.19 1974
5113.87 2072
5114.54 2004
5115.22 2052
5115.89 2152
5116.57 2176
5117.24 2269
5117.92 2360
5118.59 2423
5119.27 2354
5119.94 2306
5120.62 2283
5121.30 2204
5121.97 2277
5122.65 2198
5123.32 2124
5124.00 2159
5124.67 2144
5125.35 2070
5126.02 2074
5126.70 2079
5127.38 2052
5128.05 2098
5128.73 2109
5129.40 2108
5130.08 2123
5130.76 2120
5131.43 2159
5132.11 2159
5132.78 2129
5133.46 1965
5134.14 2044
5134.81 2044
5135.49 2088
5136.17 2082
5136.84 2106
5137.52 2169
5138.20 2219
5138.87 2193
5139.55 2235
5140.22 2228
5140.90 2169
5141.58 2114
5142.26 2160
5142.93 2128
5143.61 2024
5144.29 2037
5144.96 2002
5145.64 1909
5146.32 1981
5146.99 1972
5147.67 1890
5148.35 1933
5149.03 1945
5149.70 1916
5150.38 1954
5151.06 1932
5151.73 1892
5152.41 1881
5153.09 1994
5153.77 1965
5154.44 1960
5155.12 1907
5155.80 1864
5156.48 1863
5157.16 1950
5157.83 1886
5158.51 1904
5159.19 1920
5159.87 2002
5160.55 1959
5161.22 1962
5161.90 1957
5162.58 1953
5163.26 1969
5163.94 1971
5164.61 1940
5165.29 2016
5165.97 2088
5166.65 2014
5167.33 2081
5168.01 2040
5168.68 1997
5169.36 1968
5170.04 1939
5170.72 1896
5171.40 1955
5172.08 1942
5172.76 1946
5173.44 2010
5174.11 1916
5174.79 1983
5175.47 1960
5176.15 2004
5176.83 1952
5177.51 2037
5178.19 2040
5178.87 2010
5179.55 1985
5180.23 2036
5180.91 1976
5181.58 2017
5182.26 1924
5182.94 1949
5183.62 1959
5184.30 1894
5184.98 1848
5185.66 1807
5186.34 1804
5187.02 1806
5187.70 1787
5188.38 1863
5189.06 1851
5189.74 1820
5190.42 1848
5191.10 1870
5191.78 1892
5192.46 1849
5193.14 1836
5193.82 1956
5194.50 1901
5195.18 1911
5195.86 1882
5196.54 1882
5197.22 1960
5197.90 1848
5198.58 1895
5199.26 1941
5199.94 1940
5200.63 1884
5201.31 1816
5201.99 1945
5202.67 1968
5203.35 1927
5204.03 2005
5204.71 1940
5205.39 1953
5206.07 2034
5206.75 1948
5207.43 2061
5208.11 2075
5208.80 2145
5209.48 2120
5210.16 2171
5210.84 2260
5211.52 2115
5212.20 2113
5212.88 2134
5213.57 2136
5214.25 2088
5214.93 2054
5215.61 2060
5216.29 2039
5216.97 1960
5217.66 1986
5218.34 2126
5219.02 2082
5219.70 2066
5220.38 2060
5221.06 2070
5221.75 2064
5222.43 2081
5223.11 2037
5223.79 2086
5224.47 1939
5225.16 1925
5225.84 1895
5226.52 1962
5227.20 1916
5227.89 2012
5228.57 1964
5229.25 1892
5229.93 1901
5230.62 1894
5231.30 1905
5231.98 1906
5232.66 1942
5233.35 1916
5234.03 2003
5234.71 1908
5235.40 1940
5236.08 1988
5236.76 2011
5237.44 2105
5238.13 2061
5238.81 2000
5239.49 2150
5240.18 2068
5240.86 1997
5241.54 1953
5242.23 1947
5242.91 1999
5243.59 1996
5244.28 2033
5244.96 1961
5245.64 1910
5246.33 2010
5247.01 2028
5247.70 2108
5248.38 2153
5249.06 2095
5249.75 2106
5250.43 2142
5251.11 2142
5251.80 2124
5252.48 2072
5253.17 2022
5253.85 2036
5254.53 2005
5255.22 1927
5255.90 1915
5256.59 1952
5257.27 1904
5257.96 1930
5258.64 1954
5259.32 1966
5260.01 2058
5260.69 2033
5261.38 2069
5262.06 2112
5262.75 2174
5263.43 2188
5264.12 2213
5264.80 2224
5265.49 2102
5266.17 2103
5266.86 2193
5267.54 2050
5268.23 2012
5268.91 2007
5269.60 2126
5270.28 2185
5270.97 2063
5271.65 2037
5272.34 2078
5273.02 2026
5273.71 2047
5274.39 2044
5275.08 2129
5275.76 2015
5276.45 2043
5277.14 2087
5277.82 2169
5278.51 2170
5279.19 2241
5279.88 2355
5280.56 2438
5281.25 2525
5281.94 2545
5282.62 2495
5283.31 2451
5283.99 2314
5284.68 2268
5285.37 2182
5286.05 2147
5286.74 2126
5287.43 2122
5288.11 2112
5288.80 2085
5289.48 2102
5290.17 2092
5290.86 2014
5291.54 2105
5292.23 2055
5292.92 2143
5293.60 2188
5294.29 2105
5294.98 2148
5295.66 2150
5296.35 2180
5297.04 2127
5297.72 2080
5298.41 2151
5299.10 2192
5299.79 2119
5300.47 2182
5301.16 2186
5301.85 2238
5302.53 2250
5303.22 2257
5303.91 2156
5304.60 2123
5305.28 2131
5305.97 2127
5306.66 2150
5307.35 2114
5308.03 2134
5308.72 2074
5309.41 2117
5310.10 2171
5310.78 2167
5311.47 2247
5312.16 2140
5312.85 2111
5313.54 2102
5314.22 2106
5314.91 2133
5315.60 2100
5316.29 2066
5316.98 2149
5317.66 2160
5318.35 2266
5319.04 2241
5319.73 2332
5320.42 2335
5321.11 2364
5321.80 2267
5322.48 2246
5323.17 2235
5323.86 2111
5324.55 2160
5325.24 2164
5325.93 2141
5326.62 2138
5327.30 2117
5327.99 2183
5328.68 2139
5329.37 2067
5330.06 2215
5330.75 2276
5331.44 2244
5332.13 2291
5332.82 2316
5333.51 2238
5334.20 2261
5334.88 2163
5335.57 2240
5336.26 2201
5336.95 2164
5337.64 2274
5338.33 2345
5339.02 2341
5339.71 2459
5340.40 2582
5341.09 2648
5341.78 2648
5342.47 2672
5343.16 2677
5343.85 2741
5344.54 2671
5345.23 2715
5345.92 2716
5346.61 2683
5347.30 2880
5347.99 3076
5348.68 3327
5349.37 3567
5350.06 3763
5350.75 3912
5351.44 3816
5352.13 3798
5352.82 3663
5353.51 3456
5354.20 3138
5354.90 2986
5355.59 2798
5356.28 2470
5356.97 2338
5357.66 2294
5358.35 2279
5359.04 2115
5359.73 2110
5360.42 2101
5361.11 2064
5361.80 2067
5362.49 2021
5363.19 2063
5363.88 2129
5364.57 2062
5365.26 2038
5365.95 1990
5366.64 2008
5367.33 1921
5368.03 2034
5368.72 2041
5369.41 2043
5370.10 1922
5370.79 2014
5371.48 1971
5372.18 2035
5372.87 1989
5373.56 2013
5374.25 2096
5374.94 2007
5375.63 2036
5376.33 2091
5377.02 2186
5377.71 2137
5378.40 2080
5379.10 2041
5379.79 2136
5380.48 2072
5381.17 2061
5381.86 2068
5382.56 2060
5383.25 2007
5383.94 2007
5384.63 2067
5385.33 2010
5386.02 2032
5386.71 2148
5387.40 2176
5388.10 2145
5388.79 2107
5389.48 2180
5390.18 2226
5390.87 2210
5391.56 2177
5392.26 2201
5392.95 2163
5393.64 2237
5394.33 2122
5395.03 2042
5395.72 2075
5396.41 2047
5397.11 2034
5397.80 1975
5398.49 1992
5399.19 1912
5399.88 1991
5400.58 1964
5401.27 2008
5401.96 2038
5402.66 1950
5403.35 1971
5404.04 2026
5404.74 1937
5405.43 1959
5406.13 1962
5406.82 2067
5407.51 2002
5408.21 2030
5408.90 1948
5409.60 1936
5410.29 1903
5410.98 1847
5411.68 1858
5412.37 1890
5413.07 1953
5413.76 1959
5414.46 1881
5415.15 1919
5415.84 2015
5416.54 1882
5417.23 1984
5417.93 2016
5418.62 2060
5419.32 1993
5420.01 2111
5420.71 2073
5421.40 2103
5422.10 2139
5422.79 2129
5423.49 2081
5424.18 2023
5424.88 2032
5425.57 2048
5426.27 1985
5426.96 2069
5427.66 2026
5428.35 2013
5429.05 1956
5429.74 1953
5430.44 2018
5431.14 2069
5431.83 2082
5432.53 2006
5433.22 2057
5433.92 2161
5434.61 2081
5435.31 2074
5436.01 2195
5436.70 2252
5437.40 2182
5438.09 2250
5438.79 2211
5439.49 2266
5440.18 2145
5440.88 2178
5441.57 2158
5442.27 2169
5442.97 2218
5443.66 2284
5444.36 2373
5445.06 2323
5445.75 2501
5446.45 2556
5447.15 2629
5447.84 2670
5448.54 2589
5449.24 2556
5449.93 2525
5450.63 2539
5451.33 2484
5452.02 2430
5452.72 2394
5453.42 2341
5454.11 2287
5454.81 2165
5455.51 2225
5456.20 2214
5456.90 2234
5457.60 2172
5458.30 2199
5458.99 2278
5459.69 2271
5460.39 2324
5461.09 2304
5461.78 2382
5462.48 2422
5463.18 2466
5463.88 2460
5464.57 2564
5465.27 2524
5465.97 2434
5466.67 2455
5467.36 2428
5468.06 2342
5468.76 2347
5469.46 2358
5470.16 2407
5470.85 2575
5471.55 2586
5472.25 2640
5472.95 2655
5473.65 2606
5474.35 2592
5475.04 2644
5475.74 2660
5476.44 2697
5477.14 2778
5477.84 3005
5478.54 3170
5479.23 3326
5479.93 3388
5480.63 3455
5481.33 3354
5482.03 3339
5482.73 3160
5483.43 3012
5484.13 2951
5484.83 2846
5485.52 2861
5486.22 2785
5486.92 2784
5487.62 2802
5488.32 2832
5489.02 2755
5489.72 2674
5490.42 2722
5491.12 2864
5491.82 2895
5492.52 3012
5493.22 3048
5493.92 3108
5494.62 3258
5495.31 3120
5496.01 3023
5496.71 3029
5497.41 3278
5498.11 3581
5498.81 4036
5499.51 4496
5500.21 4753
5500.91 5103
5501.61 5015
5502.31 4654
5503.01 4427
5503.71 4019
5504.41 3650
5505.11 3490
5505.81 3343
5506.51 3215
5507.22 2992
5507.92 3090
5508.62 2984
5509.32 2876
5510.02 2844
5510.72 2835
5511.42 2783
5512.12 2858
5512.82 2858
5513.52 2937
5514.22 2852
5514.92 2801
5515.62 2774
5516.32 2775
5517.03 2786
5517.73 2767
5518.43 2724
5519.13 2820
5519.83 2810
5520.53 2810
5521.23 2702
5521.93 2706
5522.63 2659
5523.34 2578
5524.04 2539
5524.74 2438
5525.44 2456
5526.14 2380
5526.84 2359
5527.55 2287
5528.25 2287
5528.95 2194
5529.65 2269
5530.35 2294
5531.05 2255
5531.76 2210
5532.46 2250
5533.16 2275
5533.86 2271
5534.56 2163
5535.27 2226
5535.97 2171
5536.67 2196
5537.37 2170
5538.08 2224
5538.78 2172
5539.48 2202
5540.18 2090
5540.89 2112
5541.59 2119
5542.29 2125
5542.99 2082
5543.70 2069
5544.40 2187
5545.10 2282
5545.80 2266
5546.51 2390
5547.21 2368
5547.91 2306
5548.62 2356
5549.32 2279
5550.02 2100
5550.73 2087
5551.43 2113
5552.13 2127
5552.84 2051
5553.54 2046
5554.24 2056
5554.95 2057
5555.65 2052
5556.35 2043
5557.06 2001
5557.76 1960
5558.46 1972
5559.17 2049
5559.87 2039
5560.57 2001
5561.28 2050
5561.98 1994
5562.69 2010
5563.39 2047
5564.09 2101
5564.80 2106
5565.50 2124
5566.21 2082
5566.91 2052
5567.61 2021
5568.32 2027
5569.02 2003
5569.73 2044
5570.43 2024
5571.14 2012
5571.84 2073
5572.54 2087
5573.25 2165
5573.95 2135
5574.66 2055
5575.36 2051
5576.07 2090
5576.77 2182
5577.48 2116
5578.18 2065
5578.89 2014
5579.59 2041
5580.30 2053
5581.00 2020
5581.71 2059
5582.41 2026
5583.12 2014
5583.82 2037
5584.53 1994
5585.23 1928
5585.94 1987
5586.64 2015
5587.35 1962
5588.06 1932
5588.76 1972
5589.47 1969
5590.17 1895
5590.88 1894
5591.58 1976
5592.29 1899
5592.99 1811
5593.70 1895
5594.41 1829
5595.11 1886
5595.82 1888
5596.52 1878
5597.23 1873
5597.94 1883
5598.64 1933
5599.35 1984
5600.06 1872
5600.76 1887
5601.47 1863
5602.17 1796
5602.88 1808
5603.59 1863
5604.29 1820
5605.00 1839
5605.71 1840
5606.41 1843
5607.12 1894
5607.83 1825
5608.53 1797
5609.24 1853
5609.95 1867
5610.65 1911
5611.36 1840
5612.07 1898
5612.78 1842
5613.48 1929
5614.19 1883
5614.90 1902
5615.60 1921
5616.31 1919
5617.02 1832
5617.73 1841
5618.43 1865
5619.14 1903
5619.85 1839
5620.56 1858
5621.26 1908
5621.97 1885
5622.68 1824
5623.39 1890
5624.09 1875
5624.80 1827
5625.51 1838
5626.22 1845
5626.93 1918
5627.63 1833
5628.34 1898
5629.05 1925
5629.76 1900
5630.47 1901
5631.17 1892
5631.88 1895
5632.59 1883
5633.30 1894
5634.01 1865
5634.72 1835
5635.42 1908
5636.13 1979
5636.84 1947
5637.55 1875
5638.26 1928
5638.97 2066
5639.68 2036
5640.39 2031
5641.09 2056
5641.80 2025
5642.51 2040
5643.22 2072
5643.93 2019
5644.64 1994
5645.35 1921
5646.06 1963
5646.77 1988
5647.48 1951
5648.19 1905
5648.89 1931
5649.60 2027
5650.31 2038
5651.02 1978
5651.73 1966
5652.44 1948
5653.15 1910
5653.86 1890
5654.57 2031
5655.28 2084
5655.99 2033
5656.70 2108
5657.41 2276
5658.12 2120
5658.83 2133
5659.54 2167
5660.25 2066
5660.96 2053
5661.67 2036
5662.38 1959
5663.09 1940
5663.80 1929
5664.51 1947
5665.22 1994
5665.93 1970
5666.64 1998
5667.35 2017
5668.06 2003
5668.77 2046
5669.48 2113
5670.19 2090
5670.91 2180
5671.62 2110
5672.33 2109
5673.04 2057
5673.75 2036
5674.46 1964
5675.17 1884
5675.88 2001
5676.59 1886
5677.30 1835
5678.01 1869
5678.73 1940
5679.44 1963
5680.15 1900
5680.86 1998
5681.57 1969
5682.28 1964
5682.99 2012
5683.71 1993
5684.42 2046
5685.13 2067
5685.84 2086
5686.55 2088
5687.26 1949
5687.98 1913
5688.69 1968
5689.40 1935
5690.11 2018
5690.82 1959
5691.54 1912
5692.25 1957
5692.96 1922
5693.67 1827
5694.38 1751
5695.10 1827
5695.81 1790
5696.52 1802
5697.23 1829
5697.95 1826
5698.66 1751
5699.37 1879
5700.08 1866
5700.80 1824
5701.51 1787
5702.22 1797
5702.93 1814
5703.65 1821
5704.36 1873
5705.07 1926
5705.78 1893
5706.50 1868
5707.21 1914
5707.92 1840
5708.64 1794
5709.35 1863
5710.06 1845
5710.78 1845
5711.49 1863
5712.20 1814
5712.92 1828
5713.63 1837
5714.34 1873
5715.06 1897
5715.77 1922
5716.48 1864
5717.20 1850
5717.91 1873
5718.62 1978
5719.34 1866
5720.05 1832
5720.77 1877
5721.48 1908
5722.19 1939
5722.91 1938
5723.62 2056
5724.33 2123
5725.05 2167
5725.76 2281
5726.48 2485
5727.19 2543
5727.91 2694
5728.62 2743
5729.33 2764
5730.05 2715
5730.76 2594
5731.48 2440
5732.19 2342
5732.91 2314
5733.62 2238
5734.34 2203
5735.05 2132
5735.77 2033
5736.48 2047
5737.20 1964
5737.91 1967
5738.63 2015
5739.34 1928
5740.06 1940
5740.77 2006
5741.49 2008
5742.20 1976
5742.92 1968
5743.63 1956
5744.35 1971
5745.06 1944
5745.78 1970
5746.49 2015
5747.21 2031
5747.92 1986
5748.64 2020
5749.35 2069
5750.07 2098
5750.79 2241
5751.50 2399
5752.22 2500
5752.93 2655
5753.65 2691
5754.36 2686
5755.08 2613
5755.80 2646
5756.51 2653
5757.23 2571
5757.95 2433
5758.66 2360
5759.38 2358
5760.09 2310
5760.81 2123
5761.53 2095
5762.24 2192
5762.96 2223
5763.68 2253
5764.39 2207
5765.11 2188
5765.83 2226
5766.54 2256
5767.26 2269
5767.98 2225
5768.69 2180
5769.41 2241
5770.13 2282
5770.84 2249
5771.56 2169
5772.28 2191
5772.99 2222
5773.71 2295
5774.43 2315
5775.15 2332
5775.86 2310
5776.58 2325
5777.30 2407
5778.01 2446
5778.73 2419
5779.45 2500
5780.17 2461
5780.88 2506
5781.60 2510
5782.32 2451
5783.04 2442
5783.76 2435
5784.47 2500
5785.19 2520
5785.91 2514
5786.63 2686
5787.34 2699
5788.06 2649
5788.78 2766
5789.50 2875
5790.22 2873
5790.94 3058
5791.65 3081
5792.37 3159
5793.09 3260
5793.81 3224
5794.53 3438
5795.25 3436
5795.96 3515
5796.68 3923
5797.40 4517
5798.12 5534
5798.84 6477
5799.56 7773
5800.28 8576
5800.99 8907
5801.71 8911
5802.43 7975
5803.15 6987
5803.87 6098
5804.59 5092
5805.31 4491
5806.03 4032
5806.75 3874
5807.47 3771
5808.18 3674
5808.90 3628
5809.62 3614
5810.34 3456
5811.06 3514
5811.78 3475
5812.50 3482
5813.22 3539
5813.94 3568
5814.66 3596
5815.38 3647
5816.10 3593
5816.82 3579
5817.54 3600
5818.26 3613
5818.98 3558
5819.70 3497
5820.42 3537
5821.14 3389
5821.86 3219
5822.58 3148
5823.30 3053
5824.02 2887
5824.74 2833
5825.46 2745
5826.18 2709
5826.90 2704
5827.62 2667
5828.34 2673
5829.06 2619
5829.78 2712
5830.50 2715
5831.22 2791
5831.95 2620
5832.67 2657
5833.39 2680
5834.11 2560
5834.83 2524
5835.55 2524
5836.27 2643
5836.99 2598
5837.71 2498
5838.43 2500
5839.15 2638
5839.88 2678
5840.60 2658
5841.32 2630
5842.04 2475
5842.76 2457
5843.48 2317
5844.20 2298
5844.93 2336
5845.65 2319
5846.37 2310
5847.09 2330
5847.81 2403
5848.53 2333
5849.26 2272
5849.98 2242
5850.70 2265
5851.42 2196
5852.14 2270
5852.87 2259
5853.59 2369
5854.31 2362
5855.03 2319
5855.75 2265
5856.48 2265
5857.20 2329
5857.92 2307
5858.64 2210
5859.37 2305
5860.09 2234
5860.81 2240
5861.53 2220
5862.26 2255
5862.98 2246
5863.70 2272
5864.42 2204
5865.15 2247
5865.87 2174
5866.59 2216
5867.31 2185
5868.04 2183
5868.76 2233
5869.48 2277
5870.21 2273
5870.93 2304
5871.65 2285
5872.38 2349
5873.10 2330
5873.82 2297
5874.55 2304
5875.27 2371
5875.99 2319
5876.72 2311
5877.44 2378
5878.16 2356
5878.89 2345
5879.61 2304
5880.33 2265
5881.06 2253
5881.78 2317
5882.51 2353
5883.23 2390
5883.95 2410
5884.68 2339
5885.40 2394
5886.13 2372
5886.85 2298
5887.57 2270
5888.30 2299
5889.02 2240
5889.75 2206
5890.47 2215
5891.20 2218
5891.92 2172
5892.64 2170
5893.37 2190
5894.09 2276
5894.82 2119
5895.54 2135
5896.27 2227
5896.99 2210
5897.72 2134
5898.44 2163
5899.17 2191
5899.89 2212
5900.62 2188
5901.34 2214
5902.07 2245
5902.79 2244
5903.52 2214
5904.24 2236
5904.97 2221
5905.69 2177
5906.42 2282
5907.14 2267
5907.87 2207
5908.59 2175
5909.32 2208
5910.04 2272
5910.77 2166
5911.50 2232
5912.22 2306
5912.95 2210
5913.67 2199
5914.40 2314
5915.12 2267
5915.85 2322
5916.58 2372
5917.30 2327
5918.03 2379
5918.75 2283
5919.48 2313
5920.21 2325
5920.93 2299
5921.66 2375
5922.39 2452
5923.11 2459
5923.84 2446
5924.56 2486
5925.29 2519
5926.02 2461
5926.74 2442
5927.47 2464
5928.20 2512
5928.92 2554
5929.65 2561
5930.38 2561
5931.10 2490
5931.83 2564
5932.56 2588
5933.28 2676
5934.01 2748
5934.74 2801
5935.47 2838
5936.19 2908
5936.92 2865
5937.65 2974
5938.37 2967
5939.10 3040
5939.83 3086
5940.56 3052
5941.28 3032
5942.01 3153
5942.74 3156
5943.47 3109
5944.19 3107
5944.92 3229
5945.65 3254
5946.38 3168
5947.11 3218
5947.83 3283
5948.56 3365
5949.29 3389
5950.02 3609
5950.74 3768
5951.47 3914
5952.20 3932
5952.93 3976
5953.66 3945
5954.39 3854
5955.11 3825
5955.84 3864
5956.57 3772
5957.30 3728
5958.03 3697
5958.76 3868
5959.48 3936
5960.21 3870
5960.94 3753
5961.67 3834
5962.40 3900
5963.13 4008
5963.86 4186
5964.59 4351
5965.31 4725
5966.04 4849
5966.77 5308
5967.50 5410
5968.23 5368
5968.96 5158
5969.69 5126
5970.42 4927
5971.15 4840
5971.88 4675
5972.61 4598
5973.34 4528
5974.06 4478
5974.79 4532
5975.52 4605
5976.25 4506
5976.98 4482
5977.71 4702
5978.44 4840
5979.17 4974
5979.90 4938
5980.63 5068
5981.36 5173
5982.09 5155
5982.82 5218
5983.55 5172
5984.28 5221
5985.01 5263
5985.74 5232
5986.47 5261
5987.20 5336
5987.93 5431
5988.66 5280
5989.39 5236
5990.12 5277
5990.85 5384
5991.58 5398
5992.32 5393
5993.05 5452
5993.78 5536
5994.51 5731
5995.24 5809
5995.97 5906
5996.70 5961
5997.43 5997
5998.16 5978
5998.89 5822
5999.62 5817
6000.35 5696
6001.09 5656
6001.82 5515
6002.55 5404
6003.28 5486
6004.01 5371
6004.74 5502
6005.47 5383
6006.20 5513
6006.94 5752
6007.67 6229
6008.40 6702
6009.13 7782
6009.86 9008
6010.59 10590
6011.33 11825
6012.06 12990
6012.79 14351
6013.52 15080
6014.25 14787
6014.98 14272
6015.72 13529
6016.45 12539
6017.18 11221
6017.91 9821
6018.64 8553
6019.38 7566
6020.11 6642
6020.84 5988
6021.57 5417
6022.31 4955
6023.04 4740
6023.77 4687
6024.50 4423
6025.24 4319
6025.97 4418
6026.70 4253
6027.43 4148
6028.17 4179
6028.90 4122
6029.63 4069
6030.37 3980
6031.10 3855
6031.83 3974
6032.56 4010
6033.30 3748
6034.03 3729
6034.76 3793
6035.50 3755
6036.23 3868
6036.96 3935
6037.70 3933
6038.43 4083
6039.16 4013
6039.90 4162
6040.63 4116
6041.36 4084
6042.10 4138
6042.83 4176
6043.56 4250
6044.30 4289
6045.03 4352
6045.77 4412
6046.50 4469
6047.23 4535
6047.97 4593
6048.70 4762
6049.44 4740
6050.17 4848
6050.90 5192
6051.64 5504
6052.37 5741
6053.11 5811
6053.84 5739
6054.57 5626
6055.31 5339
6056.04 5136
6056.78 4853
6057.51 4740
6058.25 4690
6058.98 4611
6059.72 4491
6060.45 4485
6061.19 4448
6061.92 4323
6062.66 4287
6063.39 4190
6064.13 4250
6064.86 4238
6065.60 4185
6066.33 4029
6067.07 4042
6067.80 3955
6068.54 3999
6069.27 3924
6070.01 3980
6070.74 3863
6071.48 3775
6072.21 3765
6072.95 3738
6073.68 3724
6074.42 3635
6075.15 3599
6075.89 3607
6076.63 3570
6077.36 3610
6078.10 3563
6078.83 3466
6079.57 3556
6080.30 3448
6081.04 3437
6081.78 3477
6082.51 3403
6083.25 3447
6083.98 3440
6084.72 3376
6085.46 3402
6086.19 3354
6086.93 3430
6087.67 3352
6088.40 3322
6089.14 3343
6089.88 3417
6090.61 3340
6091.35 3328
6092.09 3420
6092.82 3388
6093.56 3337
6094.30 3307
6095.03 3326
6095.77 3203
6096.51 3304
6097.24 3184
6097.98 3238
6098.72 3251
6099.45 3248
6100.19 3184
6100.93 3203
6101.67 3148
6102.40 3155
6103.14 3056
6103.88 3136
6104.61 3055
6105.35 3051
6106.09 3115
6106.83 3110
6107.56 3136
6108.30 3123
6109.04 3175
6109.78 3202
6110.51 3277
6111.25 3158
6111.99 3239
6112.73 3226
6113.47 3222
6114.20 3248
6114.94 3345
6115.68 3438
6116.42 3428
6117.16 3355
6117.89 3256
6118.63 3281
6119.37 3209
6120.11 3305
6120.85 3308
6121.59 3327
6122.32 3450
6123.06 3352
6123.80 3399
6124.54 3520
6125.28 3486
6126.02 3563
6126.76 3573
6127.49 3540
6128.23 3582
6128.97 3573
6129.71 3593
6130.45 3454
6131.19 3566
6131.93 3616
6132.67 3533
6133.41 3521
6134.15 3574
6134.88 3583
6135.62 3644
6136.36 3694
6137.10 3660
6137.84 3730
6138.58 3724
6139.32 3736
6140.06 3803
6140.80 3762
6141.54 3798
6142.28 3712
6143.02 3740
6143.76 3654
6144.50 3618
6145.24 3683
6145.98 3774
6146.72 3875
6147.46 3913
6148.20 3977
6148.94 4043
6149.68 4025
6150.42 3985
6151.16 4070
6151.90 3993
6152.64 4054
6153.38 4017
6154.12 4178
6154.86 4234
6155.60 4160
6156.34 4281
6157.08 4264
6157.82 4272
6158.56 4293
6159.30 4294
6160.04 4496
6160.78 4597
6161.52 4618
6162.27 4821
6163.01 5095
6163.75 5520
6164.49 5795
6165.23 6145
6165.97 6330
6166.71 6645
6167.45 6479
6168.19 6471
6168.94 6499
6169.68 6508
6170.42 6296
6171.16 6043
6171.90 5973
6172.64 5884
6173.38 5646
6174.13 5484
6174.87 5358
6175.61 5511
6176.35 5387
6177.09 5515
6177.83 5477
6178.58 5602
6179.32 5638
6180.06 5683
6180.80 5852
6181.54 5880
6182.28 5973
6183.03 5988
6183.77 5987
6184.51 6079
6185.25 5941
6186.00 5912
6186.74 6177
6187.48 6243
6188.22 6260
6188.97 6459
6189.71 6670
6190.45 6993
6191.19 7142
6191.94 7248
6192.68 7479
6193.42 7652
6194.16 7565
6194.91 7635
6195.65 7514
6196.39 7422
6197.13 7364
6197.88 7450
6198.62 7618
6199.36 7551
6200.11 7320
6200.85 7476
6201.59 7714
6202.34 8121
6203.08 8630
6203.82 9602
6204.57 11477
6205.31 14052
6206.05 17433
6206.80 21646
6207.54 25702
6208.28 29106
6209.03 31602
6209.77 32284
6210.52 31216
6211.26 28979
6212.00 25800
6212.75 22267
6213.49 18854
6214.23 15891
6214.98 13387
6215.72 11323
6216.47 9648
6217.21 8584
6217.95 7662
6218.70 7036
6219.44 6683
6220.19 6441
6220.93 6251
6221.68 6393
6222.42 6375
6223.17 6504
6223.91 6664
6224.65 6720
6225.40 6696
6226.14 6495
6226.89 6155
6227.63 5904
6228.38 5548
6229.12 5139
6229.87 4822
6230.61 4614
6231.36 4478
6232.10 4476
6232.85 4383
6233.59 4384
6234.34 4370
6235.08 4427
6235.83 4379
6236.57 4395
6237.32 4491
6238.06 4647
6238.81 4606
6239.56 4550
6240.30 4651
6241.05 4826
6241.79 4893
6242.54 4945
6243.28 4985
6244.03 5168
6244.77 5522
6245.52 5800
6246.27 6155
6247.01 6493
6247.76 6767
6248.50 7000
6249.25 6928
6250.00 6833
6250.74 6692
6251.49 6488
6252.23 5982
6252.98 5624
6253.73 5414
6254.47 5381
6255.22 5352
6255.97 5266
6256.71 5173
6257.46 5140
6258.21 5207
6258.95 5088
6259.70 5124
6260.45 4946
6261.19 4989
6261.94 5077
6262.69 5018
6263.43 4842
6264.18 4782
6264.93 4837
6265.67 4911
6266.42 4856
6267.17 4926
6267.92 4955
6268.66 4923
6269.41 4909
6270.16 4864
6270.90 4808
6271.65 4786
6272.40 4791
6273.15 4846
6273.89 4847
6274.64 4894
6275.39 5090
6276.14 5343
6276.89 5417
6277.63 5528
6278.38 5482
6279.13 5289
6279.88 5112
6280.62 5013
6281.37 4782
6282.12 4526
6282.87 4531
6283.62 4490
6284.36 4455
6285.11 4357
6285.86 4357
6286.61 4441
6287.36 4594
6288.11 4733
6288.85 4753
6289.60 4783
6290.35 4712
6291.10 4519
6291.85 4350
6292.60 4090
6293.35 4127
6294.09 4030
6294.84 3821
6295.59 3828
6296.34 3851
6297.09 3842
6297.84 3801
6298.59 3890
6299.34 3873
6300.09 3903
6300.83 3911
6301.58 3960
6302.33 3941
6303.08 3915
6303.83 3834
6304.58 3941
6305.33 3869
6306.08 3855
6306.83 3790
6307.58 3750
6308.33 3657
6309.08 3724
6309.83 3790
6310.58 3774
6311.33 3778
6312.08 3812
6312.83 3777
6313.58 3726
6314.33 3792
6315.08 3799
6315.83 3798
6316.58 3810
6317.33 3770
6318.08 3729
6318.83 3738
6319.58 3711
6320.33 3648
6321.08 3529
6321.83 3461
6322.58 3376
6323.33 3212
6324.08 3314
6324.83 3196
6325.58 3227
6326.33 3295
6327.08 3322
6327.83 3295
6328.58 3340
6329.33 3292
6330.08 3219
6330.84 3157
6331.59 3149
6332.34 3243
6333.09 3169
6333.84 3085
6334.59 2978
6335.34 3053
6336.09 3046
6336.84 3087
6337.60 3033
6338.35 3077
6339.10 3184
6339.85 3088
6340.60 3064
6341.35 3075
6342.10 3046
6342.86 3121
6343.61 3113
6344.36 3103
6345.11 3073
6345.86 3151
6346.61 3181
6347.37 3176
6348.12 3144
6348.87 3154
6349.62 3260
6350.37 3339
6351.13 3396
6351.88 3447
6352.63 3557
6353.38 3640
6354.14 3629
6354.89 3595
6355.64 3606
6356.39 3406
6357.14 3355
6357.90 3381
6358.65 3368
6359.40 3329
6360.16 3256
6360.91 3189
6361.66 3232
6362.41 3288
6363.17 3206
6363.92 3160
6364.67 3135
6365.42 3230
6366.18 3270
6366.93 3317
6367.68 3289
6368.44 3336
6369.19 3272
6369.94 3238
6370.70 3319
6371.45 3200
6372.20 3074
6372.96 3028
6373.71 3073
6374.46 3036
6375.22 3023
6375.97 3114
6376.72 2979
6377.48 2931
6378.23 3055
6378.99 3120
6379.74 3117
6380.49 3076
6381.25 3056
6382.00 2990
6382.75 3020
6383.51 3064
6384.26 2969
6385.02 2863
6385.77 2849
6386.53 2936
6387.28 2906
6388.03 2879
6388.79 2927
6389.54 2994
6390.30 3023
6391.05 2879
6391.81 2822
6392.56 2828
6393.31 2846
6394.07 2788
6394.82 2824
6395.58 2894
6396.33 2835
6397.09 2868
6397.84 2767
6398.60 2721
6399.35 2711
6400.11 2749
6400.86 2707
6401.62 2738
6402.37 2737
6403.13 2600
6403.88 2693
6404.64 2709
6405.39 2711
6406.15 2737
6406.90 2686
6407.66 2774
6408.42 2854
6409.17 2883
6409.93 2917
6410.68 2924
6411.44 2819
6412.19 2787
6412.95 2718
6413.71 2821
6414.46 2777
6415.22 2692
6415.97 2743
6416.73 2798
6417.48 2730
6418.24 2715
6419.00 2720
6419.75 2696
6420.51 2650
6421.27 2739
6422.02 2788
6422.78 2679
6423.53 2648
6424.29 2738
6425.05 2731
6425.80 2719
6426.56 2643
6427.32 2705
6428.07 2767
6428.83 2768
6429.59 2722
6430.34 2646
6431.10 2708
6431.86 2639
6432.61 2664
6433.37 2805
6434.13 2824
6434.89 2807
6435.64 2792
6436.40 2848
6437.16 2884
6437.91 2983
6438.67 2866
6439.43 2914
6440.19 2999
6440.94 2973
6441.70 2928
6442.46 2958
6443.22 2909
6443.97 2894
6444.73 2925
6445.49 2879
6446.25 2938
6447.00 2944
6447.76 2868
6448.52 2912
6449.28 2953
6450.04 2966
6450.79 2990
6451.55 2986
6452.31 3025
6453.07 3042
6453.83 2950
6454.58 3050
6455.34 2987
6456.10 3045
6456.86 3045
6457.62 3066
6458.38 3060
6459.13 3088
6459.89 3214
6460.65 3073
6461.41 3223
6462.17 3190
6462.93 3204
6463.69 3194
6464.44 3144
6465.20 3230
6465.96 3266
6466.72 3272
6467.48 3262
6468.24 3315
6469.00 3373
6469.76 3417
6470.52 3471
6471.28 3543
6472.03 3562
6472.79 3537
6473.55 3567
6474.31 3589
6475.07 3588
6475.83 3620
6476.59 3645
6477.35 3662
6478.11 3772
6478.87 3768
6479.63 3734
6480.39 3768
6481.15 3777
6481.91 3917
6482.67 3926
6483.43 3941
6484.19 4061
6484.95 4024
6485.71 4065
6486.47 4181
6487.23 4276
6487.99 4228
6488.75 4318
6489.51 4279
6490.27 4465
6491.03 4627
6491.79 4851
6492.55 5011
6493.31 5118
6494.07 5279
6494.83 5262
6495.59 5212
6496.35 5314
6497.11 5125
6497.87 5218
6498.64 5332
6499.40 5273
6500.16 5350
6500.92 5329
6501.68 5406
6502.44 5419
6503.20 5399
6503.96 5498
6504.72 5547
6505.48 5645
6506.25 5894
6507.01 6140
6507.77 6291
6508.53 6494
6509.29 6543
6510.05 6567
6510.81 6435
6511.57 6540
6512.34 6468
6513.10 6299
6513.86 6364
6514.62 6374
6515.38 6369
6516.15 6444
6516.91 6552
6517.67 6600
6518.43 6802
6519.19 7018
6519.95 7099
6520.72 7107
6521.48 7322
6522.24 7454
6523.00 7852
6523.77 8160
6524.53 8556
6525.29 9360
6526.05 10126
6526.81 10704
6527.58 11198
6528.34 11260
6529.10 11531
6529.86 11258
6530.63 10924
6531.39 10905
6532.15 11442
6532.92 12694
6533.68 14841
6534.44 17724
6535.20 20620
6535.97 22797
6536.73 23697
6537.49 23579
6538.26 21901
6539.02 19585
6539.78 17552
6540.55 15227
6541.31 12880
6542.07 11053
6542.84 9422
6543.60 8313
6544.36 7432
6545.13 6749
6545.89 6380
6546.65 5904
6547.42 5670
6548.18 5430
6548.94 5355
6549.71 5323
6550.47 5283
6551.24 5288
6552.00 5355
6552.76 5129
6553.53 5128
6554.29 5020
6555.06 4835
6555.82 4844
6556.58 4814
6557.35 4672
6558.11 4695
6558.88 4728
6559.64 4897
6560.41 4968
6561.17 5203
6561.93 5242
6562.70 5414
6563.46 5464
6564.23 5441
6564.99 5664
6565.76 5765
6566.52 5645
6567.29 5606
6568.05 5709
6568.82 5651
6569.58 5631
6570.35 5694
6571.11 5864
6571.88 5980
6572.64 6220
6573.41 6405
6574.17 6488
6574.94 6691
6575.70 6827
6576.47 6842
6577.23 6914
6578.00 7080
6578.76 7098
6579.53 7245
6580.29 7372
6581.06 7225
6581.83 6989
6582.59 6798
6583.36 6606
6584.12 6386
6584.89 6247
6585.65 6214
6586.42 6171
6587.19 5974
6587.95 5953
6588.72 6066
6589.48 6217
6590.25 6427
6591.02 6848
6591.78 7134
6592.55 7661
6593.32 8244
6594.08 9017
6594.85 9516
6595.61 9576
6596.38 9568
6597.15 9246
6597.91 8774
6598.68 8205
6599.45 7682
6600.21 7038
6600.98 6682
6601.75 6238
6602.51 5984
6603.28 5540
6604.05 5469
6604.82 5284
6605.58 5273
6606.35 5197
6607.12 5178
6607.88 5181
6608.65 5111
6609.42 5049
6610.19 4985
6610.95 4886
6611.72 4796
6612.49 4724
6613.25 4605
6614.02 4702
6614.79 4636
6615.56 4520
6616.32 4490
6617.09 4484
6617.86 4458
6618.63 4445
6619.40 4395
6620.16 4516
6620.93 4499
6621.70 4607
6622.47 4544
6623.24 4481
6624.00 4521
6624.77 4397
6625.54 4392
6626.31 4306
6627.08 4319
6627.84 4363
6628.61 4292
6629.38 4269
6630.15 4522
6630.92 4616
6631.69 4779
6632.46 5126
6633.22 5447
6633.99 5680
6634.76 5756
6635.53 5741
6636.30 5565
6637.07 5409
6637.84 5153
6638.61 5009
6639.37 4789
6640.14 4506
6640.91 4356
6641.68 4180
6642.45 4119
6643.22 4113
6643.99 3967
6644.76 3925
6645.53 4030
6646.30 4027
6647.07 4058
6647.84 3997
6648.61 4070
6649.37 4091
6650.14 4074
6650.91 4015
6651.68 4043
6652.45 4028
6653.22 3927
6653.99 3837
6654.76 3962
6655.53 3945
6656.30 3937
6657.07 3861
6657.84 3822
6658.61 3822
6659.38 3872
6660.15 3746
6660.92 3675
6661.69 3627
6662.46 3605
6663.23 3652
6664.00 3577
6664.77 3609
6665.55 3642
6666.32 3603
6667.09 3709
6667.86 3657
6668.63 3761
6669.40 3802
6670.17 3795
6670.94 3813
6671.71 3892
6672.48 3827
6673.25 3845
6674.02 3760
6674.79 3783
6675.57 3720
6676.34 3694
6677.11 3700
6677.88 3813
6678.65 3852
6679.42 3921
6680.19 3785
6680.96 3917
6681.74 4020
6682.51 4117
6683.28 4259
6684.05 4444
6684.82 4539
6685.59 4502
6686.37 4552
6687.14 4514
6687.91 4416
6688.68 4319
6689.45 4093
6690.22 3988
6691.00 3756
6691.77 3663
6692.54 3590
6693.31 3566
6694.08 3436
6694.86 3439
6695.63 3425
6696.40 3440
6697.17 3319
6697.95 3287
6698.72 3312
6699.49 3325
6700.26 3306
6701.04 3254
6701.81 3392
6702.58 3266
6703.35 3324
6704.13 3329
6704.90 3259
6705.67 3252
6706.44 3267
6707.22 3247
6707.99 3313
6708.76 3281
6709.54 3242
6710.31 3231
6711.08 3182
6711.86 3146
6712.63 3088
6713.40 3108
6714.17 3133
6714.95 3126
6715.72 3093
6716.50 3068
6717.27 3071
6718.04 2964
6718.82 2987
6719.59 2972
6720.36 2925
6721.14 3007
6721.91 2971
6722.68 3009
6723.46 3038
6724.23 3046
6725.01 3076
6725.78 2992
6726.55 3018
6727.33 3069
6728.10 2959
6728.88 2927
6729.65 2950
6730.42 2999
6731.20 3045
6731.97 3041
6732.75 3024
6733.52 3103
6734.30 2975
6735.07 3058
6735.84 3159
6736.62 3183
6737.39 3174
6738.17 3152
6738.94 3135
6739.72 3247
6740.49 3115
6741.27 3018
6742.04 3096
6742.82 3168
6743.59 3137
6744.37 3241
6745.14 3232
6745.92 3157
6746.69 3190
6747.47 3250
6748.24 3311
6749.02 3336
6749.79 3463
6750.57 3694
6751.34 3814
6752.12 3836
6752.90 3971
6753.67 4095
6754.45 3910
6755.22 3746
6756.00 3586
6756.77 3543
6757.55 3366
6758.33 3227
6759.10 3132
6759.88 3120
6760.65 3082
6761.43 3111
6762.20 3118
6762.98 3059
6763.76 3101
6764.53 3123
6765.31 3011
6766.09 2999
6766.86 2966
6767.64 3019
6768.41 3087
6769.19 3107
6769.97 3016
6770.74 3028
6771.52 2971
6772.30 3030
6773.07 2941
6773.85 2937
6774.63 2980
6775.40 2991
6776.18 3033
6776.96 3025
6777.74 3119
6778.51 3136
6779.29 3151
6780.07 3174
6780.84 3157
6781.62 3170
6782.40 3138
6783.17 3173
6783.95 3038
6784.73 2965
6785.51 3029
6786.28 3051
6787.06 2945
6787.84 2896
6788.62 2783
6789.39 2745
6790.17 2748
6790.95 2727
6791.73 2767
6792.51 2674
6793.28 2587
6794.06 2747
6794.84 2704
6795.62 2700
6796.39 2706
6797.17 2791
6797.95 2825
6798.73 2747
6799.51 2792
6800.29 2741
6801.06 2870
6801.84 2926
6802.62 2815
6803.40 2915
6804.18 2866
6804.96 2920
6805.73 2931
6806.51 2877
6807.29 2760
6808.07 2793
6808.85 2711
6809.63 2700
6810.41 2707
6811.18 2711
6811.96 2756
6812.74 2819
6813.52 2838
6814.30 2717
6815.08 2760
6815.86 2772
6816.64 2811
6817.42 2792
6818.20 2778
6818.98 2803
6819.76 2800
6820.53 2842
6821.31 2812
6822.09 2781
6822.87 2850
6823.65 2736
6824.43 2704
6825.21 2675
6825.99 2811
6826.77 2869
6827.55 2758
6828.33 2879
6829.11 2926
6829.89 2768
6830.67 2801
6831.45 2884
6832.23 2805
6833.01 2811
6833.79 2847
6834.57 2831
6835.35 2810
6836.13 2739
6836.91 2780
6837.69 2788
6838.47 2764
6839.25 2780
6840.03 2848
6840.81 2721
6841.59 2727
6842.37 2761
6843.16 2692
6843.94 2699
6844.72 2751
6845.50 2864
6846.28 3022
6847.06 3282
6847.84 3684
6848.62 4299
6849.40 4851
6850.18 5268
6850.96 5531
6851.75 5612
6852.53 5536
6853.31 5248
6854.09 4839
6854.87 4423
6855.65 4047
6856.43 3766
6857.22 3479
6858.00 3437
6858.78 3299
6859.56 3105
6860.34 3116
6861.12 3080
6861.90 3036
6862.69 2980
6863.47 3043
6864.25 3043
6865.03 3120
6865.81 3243
6866.60 3389
6867.38 3354
6868.16 3307
6868.94 3376
6869.72 3263
6870.51 3222
6871.29 3036
6872.07 3034
6872.85 3036
6873.64 2913
6874.42 3000
6875.20 3090
6875.98 3029
6876.77 3127
6877.55 3215
6878.33 3243
6879.11 3261
6879.90 3332
6880.68 3494
6881.46 3444
6882.25 3449
6883.03 3413
6883.81 3606
6884.59 3729
6885.38 4046
6886.16 4407
6886.94 4852
6887.73 5324
6888.51 5430
6889.29 5347
6890.08 5069
6890.86 4895
6891.64 4480
6892.43 4250
6893.21 4021
6893.99 3863
6894.78 3780
6895.56 3704
6896.35 3713
6897.13 3698
6897.91 3687
6898.70 3700
6899.48 3659
6900.26 3730
6901.05 3685
6901.83 3680
6902.62 3658
6903.40 3665
6904.18 3593
6904.97 3590
6905.75 3613
6906.54 3574
6907.32 3623
6908.11 3542
6908.89 3449
6909.67 3409
6910.46 3393
6911.24 3414
6912.03 3388
6912.81 3312
6913.60 3242
6914.38 3243
6915.17 3272
6915.95 3246
6916.74 3342
6917.52 3258
6918.31 3190
6919.09 3319
6919.88 3392
6920.66 3393
6921.45 3353
6922.23 3396
6923.02 3427
6923.80 3389
6924.59 3511
6925.37 3452
6926.16 3407
6926.94 3552
6927.73 3529
6928.51 3503
6929.30 3450
6930.09 3525
6930.87 3586
6931.66 3535
6932.44 3545
6933.23 3699
6934.01 3582
6934.80 3736
6935.59 3613
6936.37 3767
6937.16 3691
6937.94 3683
6938.73 3776
6939.52 3832
6940.30 3954
6941.09 3982
6941.88 4181
6942.66 4305
6943.45 4342
6944.23 4267
6945.02 4313
6945.81 4318
6946.59 4277
6947.38 4342
6948.17 4361
6948.95 4436
6949.74 4358
6950.53 4348
6951.31 4322
6952.10 4375
6952.89 4415
6953.67 4505
6954.46 4533
6955.25 4532
6956.04 4651
6956.82 4781
6957.61 4816
6958.40 4843
6959.18 4808
6959.97 4900
6960.76 4739
6961.55 4793
6962.33 4811
6963.12 4786
6963.91 4886
6964.70 4978
6965.48 4922
6966.27 5095
6967.06 5168
6967.85 5201
6968.63 5337
6969.42 5446
6970.21 5421
6971.00 5463
6971.79 5585
6972.57 5569
6973.36 5598
6974.15 5562
6974.94 5620
6975.73 5733
6976.52 5867
6977.30 6090
6978.09 6349
6978.88 6762
6979.67 7143
6980.46 7493
6981.25 8015
6982.03 8903
6982.82 10281
6983.61 11777
6984.40 12831
6985.19 13993
6985.98 14374
6986.77 14279
6987.55 13841
6988.34 12894
6989.13 12013
6989.92 10669
6990.71 9455
6991.50 8539
6992.29 7812
6993.08 7470
6993.87 7140
6994.66 7177
6995.45 7679
6996.24 8553
6997.02 9790
6997.81 11241
6998.60 12414
6999.39 13593
7000.18 13899
7000.97 13655
7001.76 13090
7002.55 12215
7003.34 11013
7004.13 9733
7004.92 8573
7005.71 7444
7006.50 6614
7007.29 6075
7008.08 5671
7008.87 5322
7009.66 5144
7010.45 5053
7011.24 5180
7012.03 5337
7012.82 5374
7013.61 5283
7014.40 5248
7015.19 5086
7015.98 4810
7016.77 4687
7017.56 4461
7018.35 4321
7019.15 4324
7019.94 4215
7020.73 4229
7021.52 4217
7022.31 4245
7023.10 4390
7023.89 4393
7024.68 4482
7025.47 4450
7026.26 4492
7027.05 4398
7027.85 4450
7028.64 4323
7029.43 4258
7030.22 4136
7031.01 4079
7031.80 4031
7032.59 3977
7033.38 3918
7034.18 4059
7034.97 4072
7035.76 4057
7036.55 4115
7037.34 4086
7038.13 4281
7038.93 4340
7039.72 4431
7040.51 4424
7041.30 4211
7042.09 4249
7042.89 4219
7043.68 4201
7044.47 4164
7045.26 4048
7046.05 3947
7046.85 4069
7047.64 4165
7048.43 4258
7049.22 4360
7050.01 4493
7050.81 4688
7051.60 4773
7052.39 4600
7053.18 4425
7053.98 4363
7054.77 4092
7055.56 3925
7056.36 3916
7057.15 3901
7057.94 3888
7058.73 3750
7059.53 3871
7060.32 3829
7061.11 3697
7061.91 3779
7062.70 3843
7063.49 3785
7064.29 3719
7065.08 3834
7065.87 3701
7066.66 3735
7067.46 3769
7068.25 3780
7069.04 3684
7069.84 3607
7070.63 3613
7071.43 3713
7072.22 3776
7073.01 3673
7073.81 3527
7074.60 3588
7075.39 3499
7076.19 3507
7076.98 3523
7077.78 3516
7078.57 3504
7079.36 3506
7080.16 3514
7080.95 3600
7081.75 3540
7082.54 3553
7083.33 3525
7084.13 3739
7084.92 3851
7085.72 4081
7086.51 4298
7087.31 4484
7088.10 4732
7088.90 4711
7089.69 4575
7090.48 4408
7091.28 4135
7092.07 3849
7092.87 3674
7093.66 3541
7094.46 3385
7095.25 3245
7096.05 3077
7096.84 2895
7097.64 2896
7098.43 2874
7099.23 2855
7100.02 2867
7100.82 2832
7101.61 2848
7102.41 2787
7103.20 2701
7104.00 2708
7104.80 2660
7105.59 2643
7106.39 2641
7107.18 2649
7107.98 2588
7108.77 2552
7109.57 2545
7110.36 2519
7111.16 2562
7111.96 2561
7112.75 2592
7113.55 2499
7114.34 2563
7115.14 2514
7115.94 2567
7116.73 2634
7117.53 2536
7118.32 2586
7119.12 2528
7119.92 2530
7120.71 2525
7121.51 2538
7122.31 2526
7123.10 2547
7123.90 2551
7124.70 2592
7125.49 2572
7126.29 2632
7127.09 2611
7127.88 2725
7128.68 2671
7129.48 2667
7130.27 2653
7131.07 2709
7131.87 2594
7132.66 2525
7133.46 2518
7134.26 2465
7135.06 2565
7135.85 2491
7136.65 2492
7137.45 2493
7138.24 2443
7139.04 2486
7139.84 2554
7140.64 2605
7141.43 2581
7142.23 2630
7143.03 2566
7143.83 2596
7144.62 2619
7145.42 2560
7146.22 2509
7147.02 2569
7147.82 2554
7148.61 2574
7149.41 2455
7150.21 2438
7151.01 2446
7151.81 2404
7152.60 2351
7153.40 2463
7154.20 2472
7155.00 2482
7155.80 2450
7156.59 2425
7157.39 2445
7158.19 2411
7158.99 2392
7159.79 2383
7160.59 2419
7161.39 2344
7162.18 2365
7162.98 2311
7163.78 2317
7164.58 2301
7165.38 2280
7166.18 2300
7166.98 2280
7167.78 2292
7168.57 2293
7169.37 2274
7170.17 2304
7170.97 2276
7171.77 2298
7172.57 2355
7173.37 2325
7174.17 2317
7174.97 2292
7175.77 2289
7176.57 2211
7177.37 2282
7178.17 2277
7178.97 2284
7179.77 2337
7180.56 2393
7181.36 2430
7182.16 2483
7182.96 2500
7183.76 2558
7184.56 2496
7185.36 2444
7186.16 2530
7186.96 2427
7187.76 2329
7188.56 2291
7189.36 2277
7190.16 2280
7190.96 2210
7191.76 2146
7192.57 2221
7193.37 2200
7194.17 2229
7194.97 2185
7195.77 2252
7196.57 2212
7197.37 2161
7198.17 2217
7198.97 2199
7199.77 2246
7200.57 2197
7201.37 2257
7202.17 2254
7202.97 2204
7203.77 2200
7204.58 2171
7205.38 2223
7206.18 2173
7206.98 2176
7207.78 2168
7208.58 2143
7209.38 2157
7210.18 2220
7210.99 2255
7211.79 2225
7212.59 2256
7213.39 2233
7214.19 2270
7214.99 2232
7215.79 2213
7216.60 2294
7217.40 2297
7218.20 2342
7219.00 2285
7219.80 2328
7220.60 2362
7221.41 2332
7222.21 2328
7223.01 2269
7223.81 2299
7224.62 2285
7225.42 2356
7226.22 2340
7227.02 2362
7227.82 2373
7228.63 2423
7229.43 2353
7230.23 2374
7231.03 2362
7231.84 2446
7232.64 2403
7233.44 2402
7234.24 2465
7235.05 2462
7235.85 2403
7236.65 2494
7237.45 2517
7238.26 2608
7239.06 2615
7239.86 2605
7240.67 2593
7241.47 2658
7242.27 2609
7243.08 2604
7243.88 2643
7244.68 2611
7245.49 2613
7246.29 2532
7247.09 2558
7247.90 2581
7248.70 2577
7249.50 2653
7250.31 2659
7251.11 2624
7251.91 2690
7252.72 2772
7253.52 2776
7254.32 2798
7255.13 2720
7255.93 2826
7256.74 2815
7257.54 2809
7258.34 2789
7259.15 2868
7259.95 2920
7260.76 2903
7261.56 2967
7262.36 2928
7263.17 2988
7263.97 3087
7264.78 3065
7265.58 3082
7266.39 3170
7267.19 3323
7268.00 3446
7268.80 3488
7269.60 3408
7270.41 3408
7271.21 3403
7272.02 3540
7272.82 3470
7273.63 3458
7274.43 3515
7275.24 3600
7276.04 3668
7276.85 3761
7277.65 3841
7278.46 3890
7279.26 4274
7280.07 4578
7280.87 5027
7281.68 5746
7282.48 6509
7283.29 7365
7284.09 7939
7284.90 8229
7285.71 8181
7286.51 7847
7287.32 7372
7288.12 6616
7288.93 6132
7289.73 5484
7290.54 4976
7291.35 4642
7292.15 4452
7292.96 4386
7293.76 4273
7294.57 4120
7295.38 4036
7296.18 3934
7296.99 3877
7297.79 3952
7298.60 4089
7299.41 4122
7300.21 4115
7301.02 4157
7301.82 4207
7302.63 4302
7303.44 4314
7304.24 4500
7305.05 4559
7305.86 4776
7306.66 4815
7307.47 5179
7308.28 5445
7309.08 5655
7309.89 6021
7310.70 6271
7311.50 6228
7312.31 6244
7313.12 6079
7313.93 5867
7314.73 5761
7315.54 5734
7316.35 5757
7317.15 6100
7317.96 6632
7318.77 7173
7319.58 7905
7320.38 8428
7321.19 8833
7322.00 8743
7322.81 8422
7323.61 8096
7324.42 7419
7325.23 6804
7326.04 6193
7326.84 5513
7327.65 5138
7328.46 4788
7329.27 4489
7330.08 4355
7330.88 4151
7331.69 3991
7332.50 3935
7333.31 3899
7334.12 3872
7334.92 3871
7335.73 4022
7336.54 4009
7337.35 3977
7338.16 4079
7338.97 4085
7339.78 3985
7340.58 4004
7341.39 3966
7342.20 3869
7343.01 3897
7343.82 3938
7344.63 4003
7345.44 4098
7346.24 4215
7347.05 4264
7347.86 4335
7348.67 4264
7349.48 4265
7350.29 4162
7351.10 3986
7351.91 3963
7352.72 3935
7353.53 3943
7354.34 3850
7355.14 3938
7355.95 3854
7356.76 3846
7357.57 3881
7358.38 3986
7359.19 3994
7360.00 4041
7360.81 4070
7361.62 4060
7362.43 4108
7363.24 4150
7364.05 4294
7364.86 4213
7365.67 4215
7366.48 4226
7367.29 4107
7368.10 4156
7368.91 4152
7369.72 4198
7370.53 4116
7371.34 4175
7372.15 4184
7372.96 4185
7373.77 4245
7374.58 4319
7375.39 4274
7376.20 4411
7377.01 4698
7377.82 5031
7378.63 5386
7379.44 5691
7380.26 6133
7381.07 6307
7381.88 6308
7382.69 6385
7383.50 6094
7384.31 5870
7385.12 5582
7385.93 5204
7386.74 4999
7387.55 4605
7388.36 4436
7389.18 4272
7389.99 4122
7390.80 4011
7391.61 3770
7392.42 3817
7393.23 3797
7394.04 3839
7394.86 3831
7395.67 3985
7396.48 4054
7397.29 4315
7398.10 4571
7398.91 4735
7399.73 5077
7400.54 5213
7401.35 5193
7402.16 5227
7402.97 5078
7403.79 4931
7404.60 4833
7405.41 4639
7406.22 4607
7407.03 4482
7407.85 4491
7408.66 4380
7409.47 4215
7410.28 4106
7411.10 3908
7411.91 3766
7412.72 3657
7413.53 3539
7414.35 3375
7415.16 3291
7415.97 3129
7416.78 3115
7417.60 3161
7418.41 3149
7419.22 3070
7420.03 3011
7420.85 3004
7421.66 3163
7422.47 2998
7423.29 2941
7424.10 2970
7424.91 2842
7425.73 2847
7426.54 2753
7427.35 2829
7428.17 2856
7428.98 2919
7429.79 2831
7430.61 2751
7431.42 2739
7432.23 2753
7433.05 2694
7433.86 2704
7434.67 2629
7435.49 2697
7436.30 2733
7437.12 2792
7437.93 2916
7438.74 2881
7439.56 2877
7440.37 2922
7441.18 2967
7442.00 2911
7442.81 2890
7443.63 2842
7444.44 2809
7445.26 2808
7446.07 2781
7446.88 2702
7447.70 2650
7448.51 2610
7449.33 2602
7450.14 2604
7450.96 2474
7451.77 2538
7452.59 2631
7453.40 2531
7454.22 2580
7455.03 2548
7455.85 2531
7456.66 2618
7457.47 2640
7458.29 2527
7459.10 2515
7459.92 2534
7460.74 2496
7461.55 2511
7462.37 2487
7463.18 2573
7464.00 2580
7464.81 2582
7465.63 2579
7466.44 2607
7467.26 2515
7468.07 2507
7468.89 2587
7469.70 2572
7470.52 2543
7471.34 2527
7472.15 2568
7472.97 2485
7473.78 2465
7474.60 2459
7475.41 2372
7476.23 2362
7477.05 2420
7477.86 2390
7478.68 2342
7479.49 2356
7480.31 2310
7481.13 2285
7481.94 2249
7482.76 2256
7483.58 2259
7484.39 2264
7485.21 2271
7486.03 2268
7486.84 2304
7487.66 2258
7488.48 2188
7489.29 2124
7490.11 2114
7490.93 2141
7491.74 2102
7492.56 2123
7493.38 2132
7494.19 2183
7495.01 2124
7495.83 2071
7496.64 2092
7497.46 2153
7498.28 2127
7499.10 2171
7499.91 2118
7500.73 2029
7501.55 2060
7502.36 2094
7503.18 2146
7504.00 2118
7504.82 2027
7505.63 2125
7506.45 2089
7507.27 2042
7508.09 2054
7508.90 2035
7509.72 2023
7510.54 2056
7511.36 2116
7512.18 2116
7512.99 2048
7513.81 2040
7514.63 2015
7515.45 2006
7516.27 2051
7517.08 2039
7517.90 1958
7518.72 1907
7519.54 2011
7520.36 1959
7521.18 2000
7521.99 1935
7522.81 1990
7523.63 1995
7524.45 2029
7525.27 1989
7526.09 1965
7526.91 1991
7527.72 1984
7528.54 2059
7529.36 2027
7530.18 2052
7531.00 2113
7531.82 2068
7532.64 2048
7533.46 2077
7534.28 1983
7535.10 2031
7535.91 2029
7536.73 2062
7537.55 2102
7538.37 2060
7539.19 2120
7540.01 2115
7540.83 2047
7541.65 2006
7542.47 2122
7543.29 2114
7544.11 2136
7544.93 2184
7545.75 2117
7546.57 2121
7547.39 2184
7548.21 2216
7549.03 2198
7549.85 2264
7550.67 2140
7551.49 2157
7552.31 2104
7553.13 2132
7553.95 2231
7554.77 2155
7555.59 2105
7556.41 2169
7557.23 2160
7558.05 2194
7558.87 2207
7559.69 2230
7560.51 2226
7561.33 2226
7562.15 2251
7562.97 2309
7563.79 2217
7564.61 2232
7565.44 2201
7566.26 2214
7567.08 2203
7567.90 2156
7568.72 2165
7569.54 2248
7570.36 2188
7571.18 2131
7572.00 2187
7572.82 2264
7573.65 2244
7574.47 2209
7575.29 2183
7576.11 2241
7576.93 2222
7577.75 2147
7578.57 2210
7579.40 2239
7580.22 2209
7581.04 2210
7581.86 2215
7582.68 2239
7583.50 2235
7584.33 2263
7585.15 2342
7585.97 2469
7586.79 2481
7587.61 2488
7588.44 2501
7589.26 2473
7590.08 2478
7590.90 2557
7591.72 2505
7592.55 2463
7593.37 2451
7594.19 2438
7595.01 2429
7595.84 2508
7596.66 2500
7597.48 2511
7598.30 2549
7599.13 2484
7599.95 2584
7600.77 2666
7601.59 2640
7602.42 2767
7603.24 2927
7604.06 3072
7604.89 3111
7605.71 3161
7606.53 3155
7607.36 3103
7608.18 3045
7609.00 2952
7609.82 2893
7610.65 2823
7611.47 2749
7612.29 2733
7613.12 2665
7613.94 2675
7614.77 2693
7615.59 2744
7616.41 2787
7617.24 2848
7618.06 2971
7618.88 2970
7619.71 2975
7620.53 2867
7621.35 2837
7622.18 2825
7623.00 2848
7623.83 2717
7624.65 2722
7625.47 2733
7626.30 2803
7627.12 2770
7627.95 2881
7628.77 3128
7629.60 3358
7630.42 3487
7631.24 3617
7632.07 3768
7632.89 3715
7633.72 3632
7634.54 3488
7635.37 3284
7636.19 3077
7637.02 2907
7637.84 2813
7638.67 2651
7639.49 2506
7640.31 2355
7641.14 2286
7641.96 2293
7642.79 2269
7643.61 2216
7644.44 2254
7645.26 2184
7646.09 2151
7646.92 2116
7647.74 2177
7648.57 2187
7649.39 2129
7650.22 2067
7651.04 2100
7651.87 2038
7652.69 2053
7653.52 2011
7654.34 2019
7655.17 2036
7656.00 2040
7656.82 2004
7657.65 1986
7658.47 1958
7659.30 1978
7660.12 2024
7660.95 1959
7661.78 1982
7662.60 2006
7663.43 1993
7664.25 1973
7665.08 1956
7665.91 1933
7666.73 1967
7667.56 1960
7668.39 2013
7669.21 2035
7670.04 2073
7670.87 2112
7671.69 2072
7672.52 1986
7673.35 1999
7674.17 1978
7675.00 1993
7675.83 1960
7676.65 1951
7677.48 1900
7678.31 1893
7679.13 1941
7679.96 1985
7680.79 1912
7681.61 1897
7682.44 1958
7683.27 1959
7684.10 1932
7684.92 2014
7685.75 2027
7686.58 2027
7687.40 2019
7688.23 2014
7689.06 1972
7689.89 1973
7690.71 1964
7691.54 1916
7692.37 1925
7693.20 1923
7694.03 2034
7694.85 1998
7695.68 1959
7696.51 2079
7697.34 2049
7698.16 2072
7698.99 2137
7699.82 2157
7700.65 2157
7701.48 2101
7702.31 2071
7703.13 1999
7703.96 1995
7704.79 1976
7705.62 2022
7706.45 1995
7707.28 1993
7708.10 1938
7708.93 1907
7709.76 1951
7710.59 1875
7711.42 1892
7712.25 1949
7713.08 1917
7713.90 1881
7714.73 1969
7715.56 1980
7716.39 1929
7717.22 1933
7718.05 1964
7718.88 1923
7719.71 1951
7720.54 1877
7721.37 1911
7722.20 1872
7723.02 1864
7723.85 1867
7724.68 1793
7725.51 1821
7726.34 1829
7727.17 1881
7728.00 1881
7728.83 1932
7729.66 1874
7730.49 1914
7731.32 1883
7732.15 1852
7732.98 1894
7733.81 1838
7734.64 1872
7735.47 1880
7736.30 1849
7737.13 1831
7737.96 1859
7738.79 1872
7739.62 1891
7740.45 1884
7741.28 1930
7742.11 1964
7742.94 2042
7743.77 2081
7744.60 2152
7745.43 2309
7746.26 2501
7747.09 2715
7747.92 2795
7748.75 2694
7749.59 2614
7750.42 2566
7751.25 2568
7752.08 2360
7752.91 2267
7753.74 2253
7754.57 2151
7755.40 2109
7756.23 2162
7757.06 2101
7757.90 2022
7758.73 2013
7759.56 2034
7760.39 2044
7761.22 2037
7762.05 1962
7762.88 1982
7763.71 1934
7764.55 1930
7765.38 1880
7766.21 1854
7767.04 1822
7767.87 1781
7768.70 1799
7769.54 1769
7770.37 1742
7771.20 1782
7772.03 1761
7772.86 1773
7773.70 1767
7774.53 1795
7775.36 1823
7776.19 1839
7777.02 1842
7777.86 1752
7778.69 1834
7779.52 1859
7780.35 1809
7781.19 1845
7782.02 1844
7782.85 1844
7783.68 1825
7784.52 1863
7785.35 1856
7786.18 1929
7787.01 1842
7787.85 1861
7788.68 1835
7789.51 1785
7790.35 1820
7791.18 1844
7792.01 1855
7792.84 1916
7793.68 1918
7794.51 1954
7795.34 1962
7796.18 1953
7797.01 1950
7797.84 1940
7798.68 1902
7799.51 1990
7800.34 1973
7801.18 1993
7802.01 1975
7802.84 1903
7803.68 1933
7804.51 1999
7805.35 1992
7806.18 2005
7807.01 2049
7807.85 2063
7808.68 2076
7809.51 2042
7810.35 2140
7811.18 2201
7812.02 2237
7812.85 2217
7813.68 2319
7814.52 2473
7815.35 2440
7816.19 2418
7817.02 2459
7817.86 2430
7818.69 2365
7819.52 2334
7820.36 2345
7821.19 2248
7822.03 2255
7822.86 2221
7823.70 2202
7824.53 2159
7825.37 2227
7826.20 2261
7827.04 2326
7827.87 2273
7828.71 2368
7829.54 2214
7830.38 2260
7831.21 2332
7832.05 2266
7832.88 2182
7833.72 2237
7834.55 2284
7835.39 2358
7836.22 2331
7837.06 2248
7837.89 2265
7838.73 2212
7839.57 2217
7840.40 2244
7841.24 2198
7842.07 2192
7842.91 2133
7843.74 2139
7844.58 2110
7845.42 2121
7846.25 2084
7847.09 2035
7847.92 2082
7848.76 2096
7849.60 2042
7850.43 2036
7851.27 2050
7852.10 1980
7852.94 2041
7853.78 2069
7854.61 2109
7855.45 2159
7856.29 2065
7857.12 2171
7857.96 2175
7858.79 2237
7859.63 2265
7860.47 2274
7861.30 2307
7862.14 2261
7862.98 2210
7863.81 2193
7864.65 2124
7865.49 2151
7866.33 2115
7867.16 2030
7868.00 2041
7868.84 2072
7869.67 2127
7870.51 2115
7871.35 2099
7872.19 2061
7873.02 2141
7873.86 2177
7874.70 2234
7875.54 2322
7876.37 2328
7877.21 2363
7878.05 2352
7878.89 2403
7879.72 2334
7880.56 2330
7881.40 2328
7882.24 2318
7883.07 2340
7883.91 2258
7884.75 2235
7885.59 2203
7886.43 2148
7887.26 2166
7888.10 2207
7888.94 2234
7889.78 2266
7890.62 2319
7891.45 2293
7892.29 2336
7893.13 2275
7893.97 2303
7894.81 2264
7895.65 2193
7896.49 2254
7897.32 2213
7898.16 2237
7899.00 2209
7899.84 2268
7900.68 2129
7901.52 2108
7902.36 2210
7903.20 2143
7904.03 2100
7904.87 2076
7905.71 2101
7906.55 2091
7907.39 2054
7908.23 2012
7909.07 1981
7909.91 2000
7910.75 1997
7911.59 2087
7912.43 2102
7913.27 2146
7914.11 2311
7914.94 2433
7915.78 2530
7916.62 2568
7917.46 2554
7918.30 2577
7919.14 2523
7919.98 2498
7920.82 2438
7921.66 2394
7922.50 2282
7923.34 2281
7924.18 2185
7925.02 2126
7925.86 2011
7926.70 1968
7927.54 1949
7928.38 1953
7929.22 1924
7930.06 1904
7930.90 1936
7931.74 1892
7932.59 1890
7933.43 1932
7934.27 1915
7935.11 1925
7935.95 1863
7936.79 1865
7937.63 1845
7938.47 1850
7939.31 1868
7940.15 1922
7940.99 1956
7941.83 1967
7942.67 2031
7943.52 2047
7944.36 2086
7945.20 2090
7946.04 2040
7946.88 2042
7947.72 1976
7948.56 2000
7949.40 2047
7950.25 2019
7951.09 2000
7951.93 1998
7952.77 2008
7953.61 2097
7954.45 2119
7955.29 2173
7956.14 2165
7956.98 2080
7957.82 2099
7958.66 2123
7959.50 2092
7960.35 2055
7961.19 2094
7962.03 1957
7962.87 1989
7963.71 2021
7964.56 2075
7965.40 2110
7966.24 2197
7967.08 2142
7967.93 2166
7968.77 2169
7969.61 2215
7970.45 2186
7971.29 2106
7972.14 2081
7972.98 2117
7973.82 2071
7974.67 1921
7975.51 1874
7976.35 1827
7977.19 1916
7978.04 1875
7978.88 1848
7979.72 1780
7980.57 1841
7981.41 1869
7982.25 1848
7983.09 1799
7983.94 1808
7984.78 1825
7985.62 1822
7986.47 1776
7987.31 1746
7988.15 1774
7989.00 1703
7989.84 1790
7990.68 1769
7991.53 1728
7992.37 1735
7993.22 1759
7994.06 1688
7994.90 1600
7995.75 1642
7996.59 1704
7997.43 1712
7998.28 1712
7999.12 1717
7999.97 1687
8000.81 1694
8001.65 1769
8002.50 1742
8003.34 1633
8004.19 1649
8005.03 1615
8005.88 1617
8006.72 1585
8007.57 1568
8008.41 1541
8009.25 1629
8010.10 1590
8010.94 1552
8011.79 1502
8012.63 1558
8013.48 1631
8014.32 1565
8015.17 1548
8016.01 1517
8016.86 1552
8017.70 1610
8018.55 1590
8019.39 1546
8020.24 1555
8021.08 1535
8021.93 1497
8022.77 1531
8023.62 1537
8024.46 1591
8025.31 1582
8026.15 1548
8027.00 1497
8027.84 1521
8028.69 1484
8029.54 1537
8030.38 1522
8031.23 1482
8032.07 1521
8032.92 1559
8033.76 1557
8034.61 1465
8035.46 1485
8036.30 1499
8037.15 1537
8037.99 1566
8038.84 1585
8039.69 1514
8040.53 1522
8041.38 1518
8042.22 1532
8043.07 1564
8043.92 1535
8044.76 1517
8045.61 1542
8046.46 1553
8047.30 1577
8048.15 1524
8049.00 1519
8049.84 1560
8050.69 1484
8051.54 1486
8052.38 1459
8053.23 1489
8054.08 1489
8054.92 1466
8055.77 1501
8056.62 1561
8057.46 1434
8058.31 1435
8059.16 1488
8060.01 1502
8060.85 1496
8061.70 1432
8062.55 1426
8063.40 1481
8064.24 1478
8065.09 1543
8065.94 1455
8066.79 1437
8067.63 1443
8068.48 1420
8069.33 1447
8070.18 1459
8071.02 1412
8071.87 1494
8072.72 1487
8073.57 1452
8074.42 1473
8075.26 1507
8076.11 1440
8076.96 1479
8077.81 1436
8078.66 1405
8079.50 1424
8080.35 1457
8081.20 1397
8082.05 1470
8082.90 1482
8083.75 1437
8084.59 1442
8085.44 1500
8086.29 1478
8087.14 1489
8087.99 1449
8088.84 1413
8089.69 1452
8090.53 1473
8091.38 1411
8092.23 1396
8093.08 1468
8093.93 1497
8094.78 1424
8095.63 1463
8096.48 1448
8097.33 1460
8098.18 1411
8099.02 1446
8099.87 1456
8100.72 1442
8101.57 1459
8102.42 1512
8103.27 1433
8104.12 1440
8104.97 1400
8105.82 1462
8106.67 1443
8107.52 1436
8108.37 1460
8109.22 1472
8110.07 1475
8110.92 1378
8111.77 1460
8112.62 1442
8113.47 1483
8114.32 1490
8115.17 1493
8116.02 1517
8116.87 1548
8117.72 1560
8118.57 1544
8119.42 1523
8120.27 1555
8121.12 1552
8121.97 1586
8122.82 1590
8123.67 1561
8124.52 1603
8125.37 1603
8126.22 1525
8127.07 1530
8127.93 1586
8128.78 1559
8129.63 1519
8130.48 1457
8131.33 1460
8132.18 1512
8133.03 1515
8133.88 1497
8134.73 1529
8135.58 1544
8136.44 1493
8137.29 1504
8138.14 1507
8138.99 1578
8139.84 1492
8140.69 1564
8141.54 1520
8142.39 1551
8143.25 1608
8144.10 1587
8144.95 1559
8145.80 1566
8146.65 1592
8147.50 1679
8148.36 1662
8149.21 1579
8150.06 1572
8150.91 1654
8151.76 1664
8152.62 1672
8153.47 1790
8154.32 1816
8155.17 1846
8156.02 1896
8156.88 1909
8157.73 1744
8158.58 1764
8159.43 1787
8160.29 1670
8161.14 1590
8161.99 1565
8162.84 1626
8163.70 1611
8164.55 1565
8165.40 1593
8166.25 1545
8167.11 1464
8167.96 1523
8168.81 1555
8169.67 1537
8170.52 1494
8171.37 1516
8172.23 1559
8173.08 1526
8173.93 1511
8174.78 1430
8175.64 1461
8176.49 1472
8177.34 1432
8178.20 1417
8179.05 1481
8179.90 1451
8180.76 1431
8181.61 1443
8182.47 1434
8183.32 1381
8184.17 1397
8185.03 1413
8185.88 1414
8186.73 1367
8187.59 1415
8188.44 1459
8189.30 1397
8190.15 1407
8191.00 1412
8191.86 1370
8192.71 1443
8193.57 1416
8194.42 1392
8195.27 1375
8196.13 1369
8196.98 1418
8197.84 1439
8198.69 1388
8199.55 1367
8200.40 1349
8201.26 1312
8202.11 1424
8202.96 1421
8203.82 1429
8204.67 1482
8205.53 1412
8206.38 1443
8207.24 1411
8208.09 1409
8208.95 1454
8209.80 1453
8210.66 1456
8211.51 1447
8212.37 1463
8213.22 1410
8214.08 1387
8214.93 1390
8215.79 1398
8216.65 1430
8217.50 1512
8218.36 1445
8219.21 1474
8220.07 1420
8220.92 1472
8221.78 1516
8222.63 1571
8223.49 1638
8224.35 1560
8225.20 1530
8226.06 1525
8226.91 1497
8227.77 1492
8228.63 1475
8229.48 1473
8230.34 1465
8231.19 1445
8232.05 1442
8232.91 1412
8233.76 1433
8234.62 1403
8235.47 1470
8236.33 1407
8237.19 1389
8238.04 1384
8238.90 1434
8239.76 1378
8240.61 1360
8241.47 1360
8242.33 1344
8243.18 1346
8244.04 1406
8244.90 1443
8245.75 1376
8246.61 1359
8247.47 1375
8248.33 1378
8249.18 1429
8250.04 1398
8250.90 1424
8251.75 1375
8252.61 1386
8253.47 1384
8254.33 1408
8255.18 1401
8256.04 1479
8256.90 1449
8257.76 1411
8258.61 1421
8259.47 1363
8260.33 1336
8261.19 1357
8262.04 1313
8262.90 1368
8263.76 1329
8264.62 1381
8265.48 1395
8266.33 1363
8267.19 1399
8268.05 1404
8268.91 1365
8269.77 1369
8270.62 1416
8271.48 1373
8272.34 1372
8273.20 1385
8274.06 1376
8274.92 1407
8275.77 1404
8276.63 1370
8277.49 1382
8278.35 1424
8279.21 1404
8280.07 1363
8280.93 1370
8281.78 1413
8282.64 1447
8283.50 1466
8284.36 1422
8285.22 1459
8286.08 1461
8286.94 1452
8287.80 1409
8288.66 1412
8289.51 1400
8290.37 1471
8291.23 1474
8292.09 1442
8292.95 1452
8293.81 1508
8294.67 1528
8295.53 1535
8296.39 1498
8297.25 1458
8298.11 1493
8298.97 1482
8299.83 1533
8300.69 1490
8301.55 1477
8302.41 1508
8303.27 1513
8304.13 1485
8304.99 1483
8305.85 1475
8306.71 1448
8307.57 1482
8308.43 1491
8309.29 1524
8310.15 1495
8311.01 1462
8311.87 1456
8312.73 1462
8313.59 1472
8314.45 1568
8315.31 1508
8316.17 1531
8317.03 1471
8317.89 1475
8318.75 1432
8319.61 1479
8320.47 1506
8321.33 1496
8322.20 1418
8323.06 1453
8323.92 1539
8324.78 1524
8325.64 1550
8326.50 1556
8327.36 1524
8328.22 1513
8329.08 1428
8329.94 1465
8330.81 1440
8331.67 1473
8332.53 1519
8333.39 1448
8334.25 1450
8335.11 1442
8335.97 1469
8336.84 1502
8337.70 1458
8338.56 1458
8339.42 1449
8340.28 1492
8341.15 1478
8342.01 1521
8342.87 1512
8343.73 1506
8344.59 1486
8345.45 1506
8346.32 1451
8347.18 1527
8348.04 1531
8348.90 1576
8349.77 1585
8350.63 1562
8351.49 1507
8352.35 1505
8353.22 1520
8354.08 1513
8354.94 1488
8355.80 1499
8356.67 1503
8357.53 1576
8358.39 1561
8359.25 1559
8360.12 1612
8360.98 1607
8361.84 1563
8362.71 1590
8363.57 1622
8364.43 1648
8365.29 1594
8366.16 1618
8367.02 1642
8367.88 1670
8368.75 1630
8369.61 1694
8370.47 1651
8371.34 1727
8372.20 1731
8373.06 1708
8373.93 1624
8374.79 1639
8375.65 1686
8376.52 1641
8377.38 1664
8378.25 1662
8379.11 1750
8379.97 1697
8380.84 1719
8381.70 1751
8382.56 1728
8383.43 1730
8384.29 1836
8385.16 1808
8386.02 1773
8386.89 1759
8387.75 1803
8388.61 1811
8389.48 1800
8390.34 1853
8391.21 1808
8392.07 1796
8392.94 1810
8393.80 1759
8394.67 1782
8395.53 1836
8396.39 1888
8397.26 1896
8398.12 1868
8398.99 1928
8399.85 1922
8400.72 1983
8401.58 1974
8402.45 1921
8403.31 1995
8404.18 1981
8405.04 2006
8405.91 1992
8406.77 1987
8407.64 2065
8408.50 2025
8409.37 2034
8410.24 2046
8411.10 2054
8411.97 2124
8412.83 2123
8413.70 2141
8414.56 2110
8415.43 2183
8416.29 2151
8417.16 2142
8418.03 2214
8418.89 2240
8419.76 2304
8420.62 2280
8421.49 2324
8422.36 2380
8423.22 2421
8424.09 2442
8424.95 2455
8425.82 2539
8426.69 2696
8427.55 2611
8428.42 2608
8429.28 2663
8430.15 2667
8431.02 2649
8431.88 2723
8432.75 2743
8433.62 2740
8434.48 2762
8435.35 2833
8436.22 2898
8437.08 2965
8437.95 3006
8438.82 3173
8439.68 3156
8440.55 3246
8441.42 3310
8442.29 3462
8443.15 3545
8444.02 3456
8444.89 3425
8445.75 3520
8446.62 3431
8447.49 3558
8448.36 3610
8449.22 3672
8450.09 3826
8450.96 3913
8451.83 4223
8452.69 4586
8453.56 5028
8454.43 5348
8455.30 5660
8456.16 5927
8457.03 6058
8457.90 6098
8458.77 5951
8459.64 5692
8460.50 5405
8461.37 5092
8462.24 4811
8463.11 4664
8463.98 4718
8464.84 4939
8465.71 5270
8466.58 5980
8467.45 6778
8468.32 7723
8469.19 8309
8470.05 8803
8470.92 8998
8471.79 8816
8472.66 8141
8473.53 7554
8474.40 6842
8475.27 6205
8476.13 5400
8477.00 4826
8477.87 4340
8478.74 3953
8479.61 3552
8480.48 3343
8481.35 3194
8482.22 3064
8483.09 2996
8483.96 2905
8484.82 2906
8485.69 2901
8486.56 2830
8487.43 2749
8488.30 2791
8489.17 2728
8490.04 2674
8490.91 2667
8491.78 2649
8492.65 2624
8493.52 2702
8494.39 2760
8495.26 2716
8496.13 2754
8497.00 2866
8497.87 2806
8498.74 2823
8499.61 2759
8500.48 2670
8501.35 2664
8502.22 2676
8503.09 2708
8503.96 2688
8504.83 2823
8505.70 2930
8506.57 2970
8507.44 3054
8508.31 3126
8509.18 3105
8510.05 3141
8510.92 3048
8511.79 2944
8512.66 2849
8513.53 2830
8514.40 2742
8515.27 2698
8516.15 2698
8517.02 2656
8517.89 2604
8518.76 2623
8519.63 2613
8520.50 2556
8521.37 2597
8522.24 2680
8523.11 2632
8523.98 2716
8524.86 2638
8525.73 2696
8526.60 2675
8527.47 2722
8528.34 2700
8529.21 2806
8530.08 2890
8530.96 2846
8531.83 2985
8532.70 2932
8533.57 2974
8534.44 2929
8535.31 2814
8536.19 2872
8537.06 2856
8537.93 2863
8538.80 2815
8539.67 2849
8540.55 2813
8541.42 2830
8542.29 2795
8543.16 2779
8544.03 2810
8544.91 2749
8545.78 2793
8546.65 2717
8547.52 2842
8548.40 2846
8549.27 2909
8550.14 3022
8551.01 3094
8551.89 3112
8552.76 3224
8553.63 3277
8554.51 3237
8555.38 3267
8556.25 3259
8557.12 3107
8558.00 2966
8558.87 2844
8559.74 2743
8560.62 2676
8561.49 2626
8562.36 2576
8563.24 2454
8564.11 2469
8564.98 2382
8565.86 2375
8566.73 2373
8567.60 2321
8568.48 2338
8569.35 2286
8570.22 2302
8571.10 2270
8571.97 2225
8572.84 2221
8573.72 2254
8574.59 2199
8575.46 2164
8576.34 2211
8577.21 2139
8578.09 2165
8578.96 2198
8579.83 2079
8580.71 2026
8581.58 2106
8582.46 2147
8583.33 2169
8584.21 2177
8585.08 2191
8585.95 2192
8586.83 2220
8587.70 2122
8588.58 2159
8589.45 2092
8590.33 2137
8591.20 2126
8592.08 2150
8592.95 2161
8593.83 2151
8594.70 2110
8595.58 2142
8596.45 2106
8597.33 2166
8598.20 2202
8599.08 2193
8599.95 2195
8600.83 2161
8601.70 2240
8602.58 2160
8603.45 2203
8604.33 2184
8605.20 2203
8606.08 2174
8606.95 2193
8607.83 2201
8608.70 2203
8609.58 2243
8610.45 2241
8611.33 2231
8612.21 2255
8613.08 2300
8613.96 2324
8614.83 2354
8615.71 2337
8616.59 2430
8617.46 2391
8618.34 2426
8619.21 2417
8620.09 2418
8620.97 2360
8621.84 2393
8622.72 2442
8623.59 2484
8624.47 2535
8625.35 2554
8626.22 2528
8627.10 2620
8627.98 2614
8628.85 2661
8629.73 2639
8630.61 2599
8631.48 2633
8632.36 2656
8633.24 2645
8634.11 2592
8634.99 2626
8635.87 2599
8636.74 2590
8637.62 2690
8638.50 2673
8639.37 2628
8640.25 2739
8641.13 2821
8642.01 2779
8642.88 2904
8643.76 2962
8644.64 2837
8645.52 2826
8646.39 2939
8647.27 3031
8648.15 2986
8649.03 3004
8649.90 3074
8650.78 3089
8651.66 3104
8652.54 3154
8653.41 3125
8654.29 3201
8655.17 3158
8656.05 3181
8656.93 3199
8657.80 3190
8658.68 3254
8659.56 3210
8660.44 3244
8661.32 3168
8662.19 3175
8663.07 3220
8663.95 3259
8664.83 3312
8665.71 3309
8666.59 3381
8667.46 3536
8668.34 3688
8669.22 3900
8670.10 4100
8670.98 4434
8671.86 4690
8672.74 4928
8673.62 5189
8674.49 5310
8675.37 5300
8676.25 5185
8677.13 5106
8678.01 4796
8678.89 4632
8679.77 4482
8680.65 4174
8681.53 4119
8682.41 3916
8683.29 3768
8684.16 3856
8685.04 3907
8685.92 4130
8686.80 4412
8687.68 4803
8688.56 5327
8689.44 5833
8690.32 6448
8691.20 6961
8692.08 7385
8692.96 7593
8693.84 7535
8694.72 7155
8695.60 6717
8696.48 6123
8697.36 5630
8698.24 5036
8699.12 4531
8700.00 4030
8700.88 3780
8701.76 3516
8702.64 3299
8703.52 3186
8704.40 3047
8705.28 2957
8706.16 2769
8707.04 2710
8707.92 2642
8708.80 2630
8709.69 2588
8710.57 2554
8711.45 2612
8712.33 2539
8713.21 2543
8714.09 2482
8714.97 2492
8715.85 2397
8716.73 2452
8717.61 2419
8718.49 2409
8719.38 2384
8720.26 2410
8721.14 2426
8722.02 2433
8722.90 2401
8723.78 2516
8724.66 2473
8725.54 2514
8726.43 2569
8727.31 2568
8728.19 2596
8729.07 2602
8729.95 2683
8730.83 2704
8731.72 2705
8732.60 2711
8733.48 2682
8734.36 2576
8735.24 2543
8736.13 2513
8737.01 2514
8737.89 2517
8738.77 2438
8739.65 2417
8740.54 2400
8741.42 2462
8742.30 2380
8743.18 2369
8744.07 2399
8744.95 2441
8745.83 2377
8746.71 2441
8747.60 2351
8748.48 2420
8749.36 2476
8750.24 2478
8751.13 2494
8752.01 2542
8752.89 2556
8753.77 2680
8754.66 2723
8755.54 2851
8756.42 2895
8757.31 2836
8758.19 2948
8759.07 2891
8759.96 2850
8760.84 2860
8761.72 2875
8762.61 2762
8763.49 2756
8764.37 2702
8765.26 2705
8766.14 2602
8767.02 2617
8767.91 2712
8768.79 2599
8769.67 2544
8770.56 2638
8771.44 2527
8772.32 2553
8773.21 2592
8774.09 2517
8774.98 2546
8775.86 2480
8776.74 2447
8777.63 2453
8778.51 2390
8779.40 2356
8780.28 2356
8781.17 2312
8782.05 2190
8782.93 2136
8783.82 2211
8784.70 2229
8785.59 2254
8786.47 2247
8787.36 2347
8788.24 2406
8789.13 2459
8790.01 2549
8790.89 2537
8791.78 2632
8792.66 2533
8793.55 2610
8794.43 2637
8795.32 2530
8796.20 2429
8797.09 2360
8797.97 2278
8798.86 2206
8799.74 2188
8800.63 2211
8801.52 2205
8802.40 2135
8803.29 2141
8804.17 2141
8805.06 2204
8805.94 2146
8806.83 2164
8807.71 2149
8808.60 2111
8809.48 2128
8810.37 2066
8811.26 2075
8812.14 2008
8813.03 1929
8813.91 1989
8814.80 1968
8815.69 1943
8816.57 1900
8817.46 1919
8818.34 1945
8819.23 1874
8820.12 1873
8821.00 1940
8821.89 1899
8822.77 1935
8823.66 1908
8824.55 1915
8825.43 1906
8826.32 1890
8827.21 1871
8828.09 1844
8828.98 1879
8829.87 1892
8830.75 1915
8831.64 1883
8832.53 1872
8833.41 1829
8834.30 1824
8835.19 1800
8836.08 1729
8836.96 1826
8837.85 1758
8838.74 1685
8839.62 1681
8840.51 1825
8841.40 1792
8842.29 1772
8843.17 1791
8844.06 1740
8844.95 1708
8845.84 1722
8846.72 1711
8847.61 1674
8848.50 1617
8849.39 1636
8850.27 1661
8851.16 1672
8852.05 1580
8852.94 1622
8853.82 1610
8854.71 1613
8855.60 1627
8856.49 1616
8857.38 1599
8858.26 1614
8859.15 1581
8860.04 1599
8860.93 1552
8861.82 1582
8862.71 1548
8863.59 1609
8864.48 1635
8865.37 1587
8866.26 1554
8867.15 1574
8868.04 1493
8868.93 1520
8869.81 1524
8870.70 1475
8871.59 1484
8872.48 1478
8873.37 1490
8874.26 1487
8875.15 1471
8876.04 1439
8876.93 1475
8877.81 1459
8878.70 1465
8879.59 1500
8880.48 1510
8881.37 1459
8882.26 1466
8883.15 1443
8884.04 1480
8884.93 1487
8885.82 1498
8886.71 1469
8887.60 1426
8888.49 1480
8889.38 1408
8890.27 1436
8891.16 1440
8892.05 1392
8892.94 1389
8893.83 1388
8894.72 1377
8895.61 1387
8896.50 1375
8897.39 1380
8898.28 1410
8899.17 1414
8900.06 1378
8900.95 1327
8901.84 1327
8902.73 1366
8903.62 1371
8904.51 1392
8905.40 1358
8906.29 1361
8907.18 1417
8908.07 1374
8908.96 1399
8909.85 1387
8910.74 1373
8911.63 1367
8912.52 1337
8913.41 1355
8914.31 1325
8915.20 1347
8916.09 1328
8916.98 1339
8917.87 1357
8918.76 1290
8919.65 1283
8920.54 1342
8921.43 1353
8922.33 1336
8923.22 1346
8924.11 1348
8925.00 1253
8925.89 1299
8926.78 1316
8927.67 1274
8928.57 1294
8929.46 1276
8930.35 1293
8931.24 1206
8932.13 1246
8933.03 1290
8933.92 1295
8934.81 1226
8935.70 1332
8936.59 1258
8937.49 1205
8938.38 1202
8939.27 1289
8940.16 1293
8941.05 1279
8941.95 1272
8942.84 1274
8943.73 1256
8944.62 1239
8945.52 1259
8946.41 1293
8947.30 1274
8948.19 1217
8949.09 1195
8949.98 1219
8950.87 1216
8951.76 1262
8952.66 1258
8953.55 1222
8954.44 1184
8955.34 1197
8956.23 1184
8957.12 1212
8958.02 1185
8958.91 1247
8959.80 1239
8960.69 1317
8961.59 1263
8962.48 1215
8963.37 1190
8964.27 1256
8965.16 1249
8966.05 1238
8966.95 1219
8967.84 1255
8968.74 1230
8969.63 1188
8970.52 1217
8971.42 1228
8972.31 1301
8973.20 1237
8974.10 1224
8974.99 1229
8975.89 1204
8976.78 1205
8977.67 1284
8978.57 1290
8979.46 1263
8980.36 1276
8981.25 1236
8982.15 1252
8983.04 1263
8983.93 1192
8984.83 1184
8985.72 1240
8986.62 1231
8987.51 1210
8988.41 1162
8989.30 1157
8990.20 1241
8991.09 1184
8991.99 1123
8992.88 1144
8993.78 1159
8994.67 1165
8995.57 1143
8996.46 1157
8997.36 1148
8998.25 1117
8999.15 1137
9000.04 1131
9000.94 1095
9001.83 1129
9002.73 1186
9003.62 1154
9004.52 1138
9005.41 1137
9006.31 1193
9007.20 1147
9008.10 1114
9009.00 1134
9009.89 1117
9010.79 1086
9011.68 1077
9012.58 1167
9013.47 1158
9014.37 1147
9015.27 1139
9016.16 1173
9017.06 1098
9017.95 1104
9018.85 1102
9019.75 1158
9020.64 1112
9021.54 1116
9022.43 1127
9023.33 1163
9024.23 1160
9025.12 1118
9026.02 1163
9026.92 1124
9027.81 1106
9028.71 1102
9029.61 1132
9030.50 1113
9031.40 1131
9032.30 1116
9033.19 1115
9034.09 1152
9034.99 1107
9035.88 1098
9036.78 1081
9037.68 1109
9038.58 1112
9039.47 1133
9040.37 1144
9041.27 1141
9042.16 1098
9043.06 1119
9043.96 1179
9044.86 1161
9045.75 1147
9046.65 1118
9047.55 1122
9048.45 1110
9049.34 1084
9050.24 1136
9051.14 1109
9052.04 1097
9052.94 1139
9053.83 1148
9054.73 1169
9055.63 1102
9056.53 1150
9057.43 1208
9058.32 1185
9059.22 1158
9060.12 1185
9061.02 1159
9061.92 1217
9062.81 1200
9063.71 1165
9064.61 1195
9065.51 1184
9066.41 1190
9067.31 1200
9068.21 1196
9069.10 1172
9070.00 1186
9070.90 1202
9071.80 1166
9072.70 1169
9073.60 1183
9074.50 1155
9075.40 1163
9076.29 1174
9077.19 1125
9078.09 1129
9078.99 1167
9079.89 1137
9080.79 1142
9081.69 1186
9082.59 1162
9083.49 1193
9084.39 1228
9085.29 1214
9086.19 1177
9087.09 1239
9087.98 1213
9088.88 1156
9089.78 1147
9090.68 1162
9091.58 1178
9092.48 1192
9093.38 1186
9094.28 1221
9095.18 1225
9096.08 1194
9096.98 1202
9097.88 1231
9098.78 1177
9099.68 1136
9100.58 1164
9101.48 1185
9102.38 1177
9103.28 1182
9104.18 1159
9105.08 1193
9105.99 1152
9106.89 1156
9107.79 1170
9108.69 1157
9109.59 1082
9110.49 1110
9111.39 1095
9112.29 1124
9113.19 1134
9114.09 1141
9114.99 1131
9115.89 1157
9116.79 1128
9117.69 1165
9118.60 1094
9119.50 1135
9120.40 1140
9121.30 1073
9122.20 1093
9123.10 1149
9124.00 1108
9124.90 1120
9125.81 1120
9126.71 1152
9127.61 1184
9128.51 1081
9129.41 1114
9130.31 1071
9131.22 1093
9132.12 1086
9133.02 1104
9133.92 1107
9134.82 1082
9135.72 1125
9136.63 1110
9137.53 1146
9138.43 1139
9139.33 1165
9140.23 1137
9141.14 1131
9142.04 1134
9142.94 1180
9143.84 1095
9144.75 1137
9145.65 1081
9146.55 1084
9147.45 1145
9148.36 1115
9149.26 1129
9150.16 1102
9151.06 1094
9151.97 1176
9152.87 1141
9153.77 1109
9154.67 1119
9155.58 1128
9156.48 1122
9157.38 1115
9158.29 1107
9159.19 1143
9160.09 1154
9161.00 1100
9161.90 1130
9162.80 1161
9163.71 1101
9164.61 1100
9165.51 1161
9166.42 1127
9167.32 1129
9168.22 1164
9169.13 1148
9170.03 1172
9170.93 1110
9171.84 1120
9172.74 1141
9173.64 1152
9174.55 1151
9175.45 1175
9176.36 1152
9177.26 1155
9178.16 1173
9179.07 1185
9179.97 1138
9180.88 1172
9181.78 1138
9182.69 1126
9183.59 1141
9184.49 1106
9185.40 1122
9186.30 1156
9187.21 1155
9188.11 1174
9189.02 1130
9189.92 1152
9190.82 1171
9191.73 1160
9192.63 1206
9193.54 1205
9194.44 1216
9195.35 1227
9196.25 1246
9197.16 1266
9198.06 1222
9198.97 1242
9199.87 1268
9200.78 1249
9201.68 1269
9202.59 1275
9203.49 1266
9204.40 1279
9205.30 1244
9206.21 1215
9207.12 1213
9208.02 1189
9208.93 1229
9209.83 1187
9210.74 1185
9211.64 1160
9212.55 1234
9213.45 1254
9214.36 1275
9215.27 1283
9216.17 1347
9217.08 1379
9217.98 1345
9218.89 1294
9219.80 1301
9220.70 1297
9221.61 1236
9222.51 1239
9223.42 1231
9224.33 1229
9225.23 1230
9226.14 1197
9227.05 1168
9227.95 1139
9228.86 1142
9229.77 1136
9230.67 1162
9231.58 1134
9232.49 1114
9233.39 1134
9234.30 1151
9235.21 1162
9236.11 1205
9237.02 1150
9237.93 1160
9238.83 1145
9239.74 1139
9240.65 1157
9241.55 1169
9242.46 1167
9243.37 1157
9244.28 1141
9245.18 1150
9246.09 1142
9247.00 1147
9247.91 1121
9248.81 1137
9249.72 1166
9250.63 1113
9251.54 1098
9252.44 1141
9253.35 1151
9254.26 1146
9255.17 1095
9256.07 1153
9256.98 1205
9257.89 1155
9258.80 1139
9259.71 1152
9260.61 1109
9261.52 1119
9262.43 1126
9263.34 1154
9264.25 1166
9265.16 1170
9266.06 1126
9266.97 1120
9267.88 1128
9268.79 1154
9269.70 1138
9270.61 1167
9271.51 1155
9272.42 1126
9273.33 1141
9274.24 1131
9275.15 1166
9276.06 1164
9276.97 1172
9277.88 1171
9278.78 1178
9279.69 1198
9280.60 1141
9281.51 1127
9282.42 1149
9283.33 1180
9284.24 1173
9285.15 1125
9286.06 1174
9286.97 1181
9287.88 1169
9288.79 1197
9289.70 1238
9290.60 1233
9291.51 1184
9292.42 1210
9293.33 1164
9294.24 1160
9295.15 1198
9296.06 1155
9296.97 1227
9297.88 1196
9298.79 1237
9299.70 1254
9300.61 1323
9301.52 1237
9302.43 1229
9303.34 1221
9304.25 1220
9305.16 1217
9306.07 1233
9306.98 1300
9307.89 1279
9308.80 1261
9309.71 1332
9310.63 1313
9311.54 1323
9312.45 1307
9313.36 1299
9314.27 1281
9315.18 1268
9316.09 1259
9317.00 1223
9317.91 1246
9318.82 1254
9319.73 1194
9320.64 1258
9321.55 1254
9322.47 1259
9323.38 1225
9324.29 1205
9325.20 1187
9326.11 1161
9327.02 1162
9327.93 1162
9328.84 1149
9329.76 1166
9330.67 1159
9331.58 1160
9332.49 1172
9333.40 1163
9334.31 1194
9335.23 1199
9336.14 1166
9337.05 1172
9337.96 1192
9338.87 1180
9339.78 1170
9340.70 1151
9341.61 1223
9342.52 1213
9343.43 1148
9344.34 1167
9345.26 1182
9346.17 1196
9347.08 1215
9347.99 1252
9348.91 1237
9349.82 1210
9350.73 1213
9351.64 1224
9352.56 1171
9353.47 1153
9354.38 1194
9355.29 1227
9356.21 1179
9357.12 1229
9358.03 1182
9358.94 1198
9359.86 1161
9360.77 1164
9361.68 1211
9362.60 1245
9363.51 1215
9364.42 1216
9365.34 1171
9366.25 1209
9367.16 1193
9368.08 1249
9368.99 1239
9369.90 1257
9370.82 1256
9371.73 1244
9372.64 1233
9373.56 1192
9374.47 1217
9375.38 1196
9376.30 1232
9377.21 1251
9378.12 1241
9379.04 1240
9379.95 1213
9380.87 1247
9381.78 1262
9382.69 1232
9383.61 1302
9384.52 1298
9385.44 1282
9386.35 1324
9387.27 1339
9388.18 1352
9389.09 1394
9390.01 1363
9390.92 1380
9391.84 1395
9392.75 1378
9393.67 1432
9394.58 1442
9395.50 1436
9396.41 1420
9397.32 1361
9398.24 1373
9399.15 1343
9400.07 1398
9400.98 1391
9401.90 1348
9402.81 1284
9403.73 1291
9404.64 1304
9405.56 1321
9406.47 1311
9407.39 1323
9408.30 1320
9409.22 1343
9410.14 1348
9411.05 1301
9411.97 1282
9412.88 1304
9413.80 1266
9414.71 1282
9415.63 1303
9416.54 1321
9417.46 1356
9418.38 1352
9419.29 1354
9420.21 1376
9421.12 1328
9422.04 1349
9422.95 1336
9423.87 1340
9424.79 1330
9425.70 1332
9426.62 1397
9427.54 1396
9428.45 1380
9429.37 1362
9430.28 1353
9431.20 1373
9432.12 1338
9433.03 1383
9433.95 1360
9434.87 1370
9435.78 1372
9436.70 1434
9437.62 1498
9438.53 1444
9439.45 1422
9440.37 1448
9441.28 1411
9442.20 1356
9443.12 1423
9444.03 1429
9444.95 1408
9445.87 1474
9446.79 1444
9447.70 1438
9448.62 1525
9449.54 1536
9450.45 1581
9451.37 1527
9452.29 1536
9453.21 1641
9454.12 1621
9455.04 1576
9455.96 1604
9456.88 1559
9457.79 1512
9458.71 1474
9459.63 1515
9460.55 1497
9461.47 1414
9462.38 1396
9463.30 1366
9464.22 1465
9465.14 1412
9466.06 1392
9466.97 1434
9467.89 1478
9468.81 1438
9469.73 1434
9470.65 1400
9471.56 1445
9472.48 1453
9473.40 1463
9474.32 1452
9475.24 1437
9476.16 1430
9477.08 1482
9477.99 1534
9478.91 1534
9479.83 1444
9480.75 1511
9481.67 1549
9482.59 1519
9483.51 1494
9484.43 1522
9485.34 1518
9486.26 1567
9487.18 1472
9488.10 1462
9489.02 1459
9489.94 1498
9490.86 1439
9491.78 1453
9492.70 1477
9493.62 1519
9494.54 1508
9495.46 1461
9496.38 1434
9497.30 1456
9498.22 1544
9499.13 1493
9500.05 1505
9500.97 1505
9501.89 1500
9502.81 1539
9503.73 1518
9504.65 1525
9505.57 1530
9506.49 1551
9507.41 1618
9508.33 1573
9509.25 1559
9510.17 1543
9511.09 1610
9512.01 1691
9512.93 1653
9513.86 1675
9514.78 1670
9515.70 1719
9516.62 1738
9517.54 1699
9518.46 1728
9519.38 1744
9520.30 1722
9521.22 1730
9522.14 1689
9523.06 1716
9523.98 1811
9524.90 1873
9525.82 1851
9526.75 1873
9527.67 1960
9528.59 2105
9529.51 2180
9530.43 2308
9531.35 2397
9532.27 2513
9533.19 2506
9534.11 2524
9535.04 2519
9535.96 2392
9536.88 2282
9537.80 2254
9538.72 2155
9539.64 2142
9540.57 2024
9541.49 1983
9542.41 1957
9543.33 1884
9544.25 1780
9545.17 1771
9546.10 1778
9547.02 1687
9547.94 1676
9548.86 1657
9549.78 1701
9550.71 1724
9551.63 1681
9552.55 1713
9553.47 1726
9554.40 1783
9555.32 1780
9556.24 1776
9557.16 1798
9558.09 1789
9559.01 1908
9559.93 1859
9560.85 1825
9561.78 1819
9562.70 1806
9563.62 1806
9564.54 1722
9565.47 1729
9566.39 1689
9567.31 1719
9568.24 1699
9569.16 1714
9570.08 1662
9571.00 1640
9571.93 1673
9572.85 1674
9573.77 1723
9574.70 1674
9575.62 1656
9576.54 1643
9577.47 1647
9578.39 1587
9579.31 1562
9580.24 1581
9581.16 1569
9582.09 1575
9583.01 1636
9583.93 1637
9584.86 1675
9585.78 1573
9586.70 1587
9587.63 1621
9588.55 1679
9589.48 1651
9590.40 1638
9591.32 1638
9592.25 1636
9593.17 1706
9594.10 1693
9595.02 1704
9595.95 1682
9596.87 1735
9597.79 1776
9598.72 1733
9599.64 1756
9600.57 1771
9601.49 1767
9602.42 1836
9603.34 1833
9604.27 1794
9605.19 1781
9606.12 1856
9607.04 1921
9607.97 1872
9608.89 1874
9609.82 1875
9610.74 1931
9611.67 1965
9612.59 1967
9613.52 1980
9614.44 1913
9615.37 1923
9616.29 1940
9617.22 1945
9618.14 2021
9619.07 2050
9619.99 2063
9620.92 2021
9621.85 2082
9622.77 2123
9623.70 2137
9624.62 2090
9625.55 2116
9626.47 2147
9627.40 2221
9628.33 2235
9629.25 2258
9630.18 2277
9631.10 2243
9632.03 2319
9632.96 2348
9633.88 2422
9634.81 2475
9635.73 2432
9636.66 2530
9637.59 2560
9638.51 2548
9639.44 2614
9640.37 2610
9641.29 2594
9642.22 2706
9643.15 2829
9644.07 2963
9645.00 2995
9645.93 3131
9646.85 3217
9647.78 3276
9648.71 3379
9649.63 3334
9650.56 3351
9651.49 3374
9652.41 3203
9653.34 3092
9654.27 2979
9655.20 2882
9656.12 2829
9657.05 2728
9657.98 2647
9658.90 2668
9659.83 2588
9660.76 2605
9661.69 2537
9662.61 2593
9663.54 2590
9664.47 2623
9665.40 2573
9666.32 2615
9667.25 2657
9668.18 2646
9669.11 2699
9670.04 2660
9670.96 2682
9671.89 2736
9672.82 2615
9673.75 2604
9674.68 2767
9675.60 2756
9676.53 2731
9677.46 2683
9678.39 2795
9679.32 2782
9680.25 2700
9681.17 2739
9682.10 2827
9683.03 2790
9683.96 2808
9684.89 2790
9685.82 2805
9686.75 2819
9687.67 2930
9688.60 2884
9689.53 2918
9690.46 2975
9691.39 2983
9692.32 3031
9693.25 3040
9694.18 3087
9695.11 3019
9696.03 3046
9696.96 2995
9697.89 2946
9698.82 2828
9699.75 2844
9700.68 2864
9701.61 2849
9702.54 2833
9703.47 2773
9704.40 2847
9705.33 2761
9706.26 2712
9707.19 2673
9708.12 2686
9709.05 2820
9709.98 2851
9710.91 2788
9711.84 2836
9712.77 2868
9713.70 2945
9714.63 2901
9715.56 2892
9716.49 2856
9717.42 2890
9718.35 2821
9719.28 2770
9720.21 2746
9721.14 2721
9722.07 2645
9723.00 2543
9723.93 2536
9724.86 2601
9725.79 2552
9726.72 2520
9727.65 2517
9728.58 2516
9729.51 2446
9730.44 2510
9731.37 2589
9732.31 2516
9733.24 2501
9734.17 2539
9735.10 2498
9736.03 2439
9736.96 2424
9737.89 2470
9738.82 2390
9739.75 2390
9740.69 2355
9741.62 2334
9742.55 2240
9743.48 2247
9744.41 2246
9745.34 2194
9746.27 2185
9747.21 2141
9748.14 2205
9749.07 2142
9750.00 2169
9750.93 2157
9751.86 2132
9752.80 2085
9753.73 2123
9754.66 2143
9755.59 2183
9756.52 2172
9757.46 2139
9758.39 2128
9759.32 2140
9760.25 2119
9761.18 2120
9762.12 2180
9763.05 2215
9763.98 2133
9764.91 2142
9765.85 2208
9766.78 2172
9767.71 2193
9768.64 2147
9769.58 2109
9770.51 2127
9771.44 2191
9772.37 2161
9773.31 2250
9774.24 2264
9775.17 2236
9776.11 2219
9777.04 2304
9777.97 2299
9778.91 2307
9779.84 2365
9780.77 2384
9781.71 2370
9782.64 2412
9783.57 2410
9784.51 2333
9785.44 2286
9786.37 2274
9787.31 2198
9788.24 2173
9789.17 2140
9790.11 2201
9791.04 2208
9791.97 2079
9792.91 2081
9793.84 2151
9794.77 2148
9795.71 2138
9796.64 2182
9797.58 2208
9798.51 2102
9799.44 2136
9800.38 2168
9801.31 2158
9802.25 2060
9803.18 2000
9804.12 1996
9805.05 1893
9805.98 1926
9806.92 1905
9807.85 1913
9808.79 1864
9809.72 1766
9810.66 1780
9811.59 1787
9812.53 1752
9813.46 1718
9814.40 1716
9815.33 1729
9816.27 1725
9817.20 1712
9818.14 1659
9819.07 1666
9820.01 1696
9820.94 1715
9821.88 1685
9822.81 1682
9823.75 1696
9824.68 1683
9825.62 1625
9826.55 1664
9827.49 1667
9828.42 1642
9829.36 1684
9830.29 1615
9831.23 1634
9832.17 1667
9833.10 1692
9834.04 1714
9834.97 1683
9835.91 1713
9836.84 1760
9837.78 1786
9838.72 1717
9839.65 1719
9840.59 1651
9841.52 1707
9842.46 1690
9843.40 1642
9844.33 1611
9845.27 1649
9846.20 1672
9847.14 1660
9848.08 1638
9849.01 1669
9849.95 1662
9850.89 1621
9851.82 1638
9852.76 1668
9853.70 1676
9854.63 1707
9855.57 1713
9856.51 1769
9857.44 1745
9858.38 1740
9859.32 1753
9860.25 1807
9861.19 1728
9862.13 1635
9863.07 1670
9864.00 1659
9864.94 1639
9865.88 1624
9866.81 1601
9867.75 1610
9868.69 1571
9869.63 1615
9870.56 1562
9871.50 1538
9872.44 1565
9873.38 1609
9874.31 1620
9875.25 1588
9876.19 1607
9877.13 1579
9878.07 1629
9879.00 1598
9879.94 1571
9880.88 1591
9881.82 1554
9882.75 1492
9883.69 1526
9884.63 1535
9885.57 1538
9886.51 1527
9887.45 1468
9888.38 1484
9889.32 1528
9890.26 1531
9891.20 1500
9892.14 1426
9893.08 1408
9894.01 1482
9894.95 1490
9895.89 1497
9896.83 1477
9897.77 1476
9898.71 1444
9899.65 1471
9900.59 1424
9901.52 1493
9902.46 1466
9903.40 1475
9904.34 1511
9905.28 1523
9906.22 1465
9907.16 1470
9908.10 1509
9909.04 1467
9909.98 1437
9910.92 1507
9911.86 1491
9912.80 1470
9913.73 1500
9914.67 1488
9915.61 1473
9916.55 1502
9917.49 1521
9918.43 1539
9919.37 1614
9920.31 1649
9921.25 1653
9922.19 1754
9923.13 1778
9924.07 1871
9925.01 1959
9925.95 1990
9926.89 2041
9927.83 1982
9928.77 2056
9929.71 2047
9930.65 1912
9931.59 1832
9932.53 1794
9933.47 1769
9934.41 1674
9935.36 1617
9936.30 1620
9937.24 1538
9938.18 1502
9939.12 1437
9940.06 1417
9941.00 1406
9941.94 1438
9942.88 1420
9943.82 1376
9944.76 1369
9945.70 1345
9946.64 1397
9947.59 1379
9948.53 1341
9949.47 1338
9950.41 1382
9951.35 1330
9952.29 1370
9953.23 1398
9954.17 1341
9955.12 1384
9956.06 1373
9957.00 1386
9957.94 1371
9958.88 1331
9959.82 1352
9960.77 1323
9961.71 1330
9962.65 1308
9963.59 1356
9964.53 1356
9965.48 1263
9966.42 1261
9967.36 1319
9968.30 1326
9969.24 1334
9970.19 1307
9971.13 1316
9972.07 1302
9973.01 1305
9973.95 1257
9974.90 1250
9975.84 1258
9976.78 1239
9977.72 1242
9978.67 1264
9979.61 1234
9980.55 1249
9981.50 1262
9982.44 1244
9983.38 1231
9984.32 1211
9985.27 1241
9986.21 1218
9987.15 1215
9988.10 1208
9989.04 1200
9989.98 1242
9990.92 1206
9991.87 1205
9992.81 1242
9993.75 1229
9994.70 1199
9995.64 1236
9996.58 1203
9997.53 1225
9998.47 1239
9999.41 1266
10000.36 1231
10001.30 1198
10002.25 1221
10003.19 1251
10004.13 1229
10005.08 1211
10006.02 1199
10006.96 1220
10007.91 1224
10008.85 1229
10009.80 1223
10010.74 1193
10011.68 1210
10012.63 1207
10013.57 1196
10014.52 1202
10015.46 1243
10016.41 1193
10017.35 1190
10018.29 1219
10019.24 1221
10020.18 1234
10021.13 1188
10022.07 1180
10023.02 1127
10023.96 1142
10024.91 1177
10025.85 1157
10026.80 1183
10027.74 1191
10028.69 1194
10029.63 1200
10030.58 1182
10031.52 1214
10032.47 1182
10033.41 1172
10034.36 1166
10035.30 1177
10036.25 1177
10037.19 1164
10038.14 1142
10039.08 1115
10040.03 1135
10040.97 1135
10041.92 1116
10042.87 1142
10043.81 1114
10044.76 1117
10045.70 1150
10046.65 1145
10047.59 1119
10048.54 1079
10049.49 1081
10050.43 1077
10051.38 1120
10052.32 1133
10053.27 1116
10054.22 1120
10055.16 1124
10056.11 1086
10057.05 1145
10058.00 1127
10058.95 1137
10059.89 1107
10060.84 1110
10061.79 1101
10062.73 1110
10063.68 1069
10064.63 1092
10065.57 1061
10066.52 1093
10067.47 1045
10068.41 1084
10069.36 1099
10070.31 1104
10071.25 1079
10072.20 1075
10073.15 1085
10074.10 1125
10075.04 1075
10075.99 1095
10076.94 1100
10077.88 1106
10078.83 1093
10079.78 1076
10080.73 1100
10081.67 1098
10082.62 1093
10083.57 1053
10084.52 1090
10085.46 1067
10086.41 1084
10087.36 1084
10088.31 1077
10089.25 1067
10090.20 1130
10091.15 1127
10092.10 1103
10093.05 1072
10093.99 1095
10094.94 1102
10095.89 1117
10096.84 1102
10097.79 1076
10098.73 1103
10099.68 1125
10100.63 1071
10101.58 1071
10102.53 1065
10103.48 1046
10104.42 1049
10105.37 1043
10106.32 1104
10107.27 1074
10108.22 1088
10109.17 1090
10110.12 1071
10111.06 1068
10112.01 1050
10112.96 1045
10113.91 1088
10114.86 1116
10115.81 1103
10116.76 1092
10117.71 1094
10118.66 1103
10119.61 1076
10120.56 1091
10121.50 1108
10122.45 1073
10123.40 1097
10124.35 1051
10125.30 1079
10126.25 1079
10127.20 1106
10128.15 1100
10129.10 1096
10130.05 1060
10131.00 1088
10131.95 1138
10132.90 1061
10133.85 1060
10134.80 1089
10135.75 1116
10136.70 1106
10137.65 1124
10138.60 1171
10139.55 1137
10140.50 1110
10141.45 1129
10142.40 1105
10143.35 1138
10144.30 1136
10145.25 1182
10146.20 1123
10147.15 1124
10148.10 1183
10149.05 1160
10150.00 1126
10150.95 1135
10151.90 1219
10152.86 1184
10153.81 1178
10154.76 1137
10155.71 1193
10156.66 1166
10157.61 1165
10158.56 1146
10159.51 1172
10160.46 1241
10161.41 1244
10162.37 1218
10163.32 1234
10164.27 1191
10165.22 1218
10166.17 1231
10167.12 1271
10168.07 1301
10169.03 1254
10169.98 1323
10170.93 1253
10171.88 1228
10172.83 1265
10173.78 1274
10174.74 1265
10175.69 1285
10176.64 1291
10177.59 1320
10178.54 1339
10179.49 1361
10180.45 1389
10181.40 1374
10182.35 1370
10183.30 1342
10184.26 1370
10185.21 1388
10186.16 1355
10187.11 1386
10188.06 1384
10189.02 1395
10189.97 1473
10190.92 1407
10191.87 1428
10192.83 1456
10193.78 1425
10194.73 1438
10195.69 1488
10196.64 1489
10197.59 1471
10198.54 1492
10199.50 1487
10200.45 1524
10201.40 1515
10202.36 1556
10203.31 1574
10204.26 1578
10205.22 1587
10206.17 1663
10207.12 1667
10208.08 1672
10209.03 1732
10209.98 1616
10210.94 1585
10211.89 1594
10212.84 1562
10213.80 1507
10214.75 1534
10215.70 1505
10216.66 1496
10217.61 1465
10218.56 1457
10219.52 1478
10220.47 1445
10221.43 1412
10222.38 1460
10223.33 1392
10224.29 1434
10225.24 1409
10226.20 1371
10227.15 1427
10228.11 1438
10229.06 1460
10230.01 1509
10230.97 1547
10231.92 1607
10232.88 1626
10233.83 1691
10234.79 1742
10235.74 1748
10236.70 1710
10237.65 1703
10238.60 1741
10239.56 1635
10240.51 1606
10241.47 1531
10242.42 1480
10243.38 1457
10244.33 1396
10245.29 1389
10246.24 1342
10247.20 1315
10248.15 1285
10249.11 1303
10250.07 1301
10251.02 1251
10251.98 1235
10252.93 1294
10253.89 1234
10254.84 1181
10255.80 1160
10256.75 1169
10257.71 1225
10258.67 1218
10259.62 1225
10260.58 1177
10261.53 1173
10262.49 1194
10263.44 1197
10264.40 1142
10265.36 1153
10266.31 1174
10267.27 1192
10268.22 1142
10269.18 1192
10270.14 1183
10271.09 1151
10272.05 1206
10273.01 1168
10273.96 1156
10274.92 1123
10275.87 1119
10276.83 1193
10277.79 1189
10278.74 1186
10279.70 1176
10280.66 1136
10281.61 1135
10282.57 1110
10283.53 1137
10284.49 1159
10285.44 1151
10286.40 1143
10287.36 1142
10288.31 1156
10289.27 1140
10290.23 1115
10291.18 1103
10292.14 1145
10293.10 1128
10294.06 1158
10295.01 1159
10295.97 1161
10296.93 1114
10297.89 1139
10298.84 1149
10299.80 1159
10300.76 1130
10301.72 1114
10302.67 1110
10303.63 1107
10304.59 1103
10305.55 1111
10306.51 1075
10307.46 1114
10308.42 1127
10309.38 1119
10310.34 1121
10311.30 1133
10312.25 1110
10313.21 1146
10314.17 1128
10315.13 1091
10316.09 1121
10317.05 1126
10318.00 1117
10318.96 1140
10319.92 1164
10320.88 1110
10321.84 1118
10322.80 1121
10323.76 1128
10324.71 1134
10325.67 1093
10326.63 1148
10327.59 1130
10328.55 1148
10329.51 1171
10330.47 1190
10331.43 1177
10332.39 1137
10333.35 1170
10334.30 1149
10335.26 1105
10336.22 1128
10337.18 1175
10338.14 1098
10339.10 1100
10340.06 1102
10341.02 1076
10341.98 1106
10342.94 1064
10343.90 1022
10344.86 1059
10345.82 1059
10346.78 1075
10347.74 1073
10348.70 1106
10349.66 1070
10350.62 1067
10351.58 1065
10352.54 1021
10353.50 1051
10354.46 1080
10355.42 1011
10356.38 991
10357.34 1033
10358.30 993
10359.26 989
10360.22 1014
10361.18 1006
10362.14 1043
10363.10 1016
10364.06 994
10365.02 1045
10365.98 1015
10366.94 991
10367.90 1048
10368.87 1011
10369.83 1001
10370.79 1003
10371.75 1024
10372.71 1065
10373.67 1072
10374.63 1067
10375.59 1024
10376.55 1048
10377.51 1029
10378.48 1027
10379.44 1011
10380.40 991
10381.36 1007
10382.32 989
10383.28 1014
10384.24 989
10385.21 998
10386.17 1049
10387.13 1041
10388.09 1009
10389.05 1011
10390.01 1059
10390.98 1040
10391.94 1030
10392.90 1013
10393.86 1067
10394.82 1100
10395.79 1029
10396.75 1037
10397.71 1038
10398.67 1016
10399.63 1010
10400.60 1040
10401.56 1092
10402.52 1052
10403.48 1069
10404.45 1080
10405.41 1065
10406.37 1090
10407.33 1035
10408.30 1085
10409.26 1098
10410.22 1127
10411.18 1162
10412.15 1169
10413.11 1208
10414.07 1192
10415.04 1240
10416.00 1281
10416.96 1275
10417.93 1328
10418.89 1328
10419.85 1318
10420.81 1337
10421.78 1303
10422.74 1280
10423.70 1298
10424.67 1229
10425.63 1215
10426.59 1240
10427.56 1176
10428.52 1126
10429.49 1085
10430.45 1088
10431.41 1104
10432.38 1074
10433.34 1082
10434.30 1083
10435.27 1010
10436.23 1007
10437.20 1016
10438.16 981
10439.12 1002
10440.09 1003
10441.05 1003
10442.02 977
10442.98 956
10443.94 973
10444.91 967
10445.87 995
10446.84 992
10447.80 1026
10448.77 1002
10449.73 986
10450.70 993
10451.66 1021
10452.63 974
10453.59 996
10454.55 1026
10455.52 1015
10456.48 983
10457.45 971
10458.41 991
10459.38 989
10460.34 979
10461.31 989
10462.27 974
10463.24 969
10464.20 927
10465.17 927
10466.14 955
10467.10 934
10468.07 955
10469.03 937
10470.00 949
10470.96 927
10471.93 900
10472.89 990
10473.86 976
10474.82 974
10475.79 946
10476.76 964
10477.72 970
10478.69 935
10479.65 927
10480.62 991
10481.59 958
10482.55 957
10483.52 966
10484.48 987
10485.45 952
10486.42 980
10487.38 989
10488.35 948
10489.32 980
10490.28 993
10491.25 1019
10492.21 972
10493.18 975
10494.15 990
10495.11 1002
10496.08 1016
10497.05 1006
10498.01 989
10498.98 984
10499.95 974
10500.92 988
10501.88 1012
10502.85 1019
10503.82 1038
10504.78 1018
10505.75 1032
10506.72 997
10507.68 1008
10508.65 977
10509.62 1020
10510.59 999
10511.55 1020
10512.52 1020
10513.49 1074
10514.46 1017
10515.42 1011
10516.39 1005
10517.36 989
10518.33 986
10519.29 983
10520.26 985
10521.23 1039
10522.20 1033
10523.17 992
10524.13 1004
10525.10 990
10526.07 1017
10527.04 1011
10528.01 1022
10528.97 1023
10529.94 995
10530.91 972
10531.88 995
10532.85 983
10533.82 1006
10534.78 1012
10535.75 966
10536.72 1051
10537.69 1052
10538.66 1022
10539.63 1008
10540.60 1059
10541.56 1054
10542.53 1014
10543.50 999
10544.47 1008
10545.44 1034
10546.41 1057
10547.38 1075
10548.35 1047
10549.32 1086
10550.29 1094
10551.25 1120
10552.22 1094
10553.19 1123
10554.16 1158
10555.13 1188
10556.10 1157
10557.07 1169
10558.04 1239
10559.01 1245
10559.98 1217
10560.95 1216
10561.92 1252
10562.89 1244
10563.86 1215
10564.83 1199
10565.80 1169
10566.77 1152
10567.74 1143
10568.71 1120
10569.68 1112
10570.65 1116
10571.62 1056
10572.59 1041
10573.56 1081
10574.53 1053
10575.50 1011
10576.47 1042
10577.44 1056
10578.41 1031
10579.38 1032
10580.35 1038
10581.32 1031
10582.29 1054
10583.26 1020
10584.23 1074
10585.21 1101
10586.18 1085
10587.15 1096
10588.12 1107
10589.09 1117
10590.06 1146
10591.03 1077
10592.00 1097
10592.97 1075
10593.94 1116
10594.92 1117
10595.89 1068
10596.86 1130
10597.83 1055
10598.80 1029
10599.77 1010
10600.74 1034
10601.71 1032
10602.69 1058
10603.66 1054
10604.63 1054
10605.60 1013
10606.57 1037
10607.54 1040
10608.52 1049
10609.49 1029
10610.46 1016
10611.43 1046
10612.40 1012
10613.38 1042
10614.35 1013
10615.32 989
10616.29 1027
10617.27 1037
10618.24 1052
10619.21 1045
10620.18 1001
10621.15 1012
10622.13 1024
10623.10 1054
10624.07 1102
10625.04 1049
10626.02 1037
10626.99 1066
10627.96 1074
10628.94 1033
10629.91 1087
10630.88 1118
10631.85 1139
10632.83 1136
10633.80 1189
10634.77 1174
10635.75 1205
10636.72 1201
10637.69 1229
10638.67 1288
10639.64 1284
10640.61 1272
10641.59 1193
10642.56 1205
10643.53 1185
10644.51 1153
10645.48 1119
10646.45 1129
10647.43 1094
10648.40 1100
10649.37 1117
10650.35 1096
10651.32 1060
10652.30 1050
10653.27 1057
10654.24 1020
10655.22 1025
10656.19 1044
10657.16 1053
10658.14 1014
10659.11 1041
10660.09 1041
10661.06 1046
10662.04 1057
10663.01 1086
10663.98 1019
10664.96 1059
10665.93 1107
10666.91 1106
10667.88 1054
10668.86 1046
10669.83 1034
10670.81 1102
10671.78 1071
10672.76 991
10673.73 1050
10674.71 1074
10675.68 1046
10676.66 1080
10677.63 1052
10678.61 1076
10679.58 1121
10680.56 1090
10681.53 1119
10682.51 1061
10683.48 1031
10684.46 1047
10685.43 1072
10686.41 1097
10687.38 1017
10688.36 998
10689.33 977
10690.31 1046
10691.28 987
10692.26 1027
10693.24 979
10694.21 953
10695.19 963
10696.16 982
10697.14 969
10698.12 990
10699.09 962
10700.07 970
10701.04 940
10702.02 963
10703.00 969
10703.97 985
10704.95 1020
10705.92 969
10706.90 986
10707.88 982
10708.85 963
10709.83 943
10710.81 951
10711.78 974
10712.76 980
10713.74 1011
10714.71 1041
10715.69 1001
10716.67 944
10717.64 962
10718.62 969
10719.60 950
10720.57 923
10721.55 962
10722.53 949
10723.50 957
10724.48 973
10725.46 1018
10726.44 985
10727.41 942
10728.39 941
10729.37 955
10730.35 939
10731.32 936
10732.30 967
10733.28 987
10734.26 1016
10735.23 978
10736.21 1015
10737.19 988
10738.17 973
10739.14 935
10740.12 1008
10741.10 980
10742.08 1020
10743.06 1009
10744.03 941
10745.01 942
10745.99 948
10746.97 948
10747.95 961
10748.92 990
10749.90 1014
10750.88 984
10751.86 932
10752.84 969
10753.82 964
10754.79 947
10755.77 940
10756.75 934
10757.73 949
10758.71 1003
10759.69 964
10760.67 994
10761.65 970
10762.62 1025
10763.60 1010
10764.58 971
10765.56 1000
10766.54 971
10767.52 958
10768.50 971
10769.48 952
10770.46 946
10771.44 970
10772.42 1011
10773.39 988
10774.37 996
10775.35 974
10776.33 977
10777.31 1016
10778.29 1061
10779.27 1041
10780.25 1034
10781.23 1004
10782.21 1000
10783.19 975
10784.17 1001
10785.15 1003
10786.13 976
10787.11 957
10788.09 1016
10789.07 996
10790.05 1000
10791.03 1013
10792.01 999
10792.99 986
10793.97 1020
10794.95 1049
10795.93 1019
10796.91 1031
10797.89 1014
10798.87 992
10799.85 996
10800.83 986
10801.82 929
10802.80 974
10803.78 1000
10804.76 1017
10805.74 1003
10806.72 990
10807.70 1012
10808.68 1009
10809.66 1041
10810.64 1004
10811.62 965
10812.61 1005
10813.59 1001
10814.57 954
10815.55 1003
10816.53 1024
10817.51 1056
10818.49 1039
10819.47 1064
10820.46 1031
10821.44 994
10822.42 1016
10823.40 1042
10824.38 1047
10825.36 1026
10826.35 1003
10827.33 1053
10828.31 1031
10829.29 980
10830.27 984
10831.25 1003
10832.24 1066
10833.22 1024
10834.20 1003
10835.18 990
10836.17 1028
10837.15 1062
10838.13 1048
10839.11 1057
10840.09 1063
10841.08 1106
10842.06 1091
10843.04 1092
10844.02 1087
10845.01 1091
10845.99 1113
10846.97 1107
10847.96 1086
10848.94 1093
10849.92 1083
10850.90 1098
10851.89 1098
10852.87 1107
10853.85 1120
10854.84 1128
10855.82 1136
10856.80 1148
10857.78 1133
10858.77 1131
10859.75 1135
10860.73 1146
10861.72 1123
10862.70 1101
10863.68 1123
10864.67 1194
10865.65 1169
10866.64 1139
10867.62 1131
10868.60 1162
10869.59 1186
10870.57 1151
10871.55 1193
10872.54 1199
10873.52 1180
10874.51 1226
10875.49 1207
10876.47 1214
10877.46 1216
10878.44 1265
10879.43 1293
10880.41 1256
10881.39 1240
10882.38 1273
10883.36 1323
10884.35 1365
10885.33 1381
10886.32 1307
10887.30 1317
10888.29 1378
10889.27 1370
10890.25 1392
10891.24 1377
10892.22 1352
10893.21 1358
10894.19 1343
10895.18 1333
10896.16 1359
10897.15 1372
10898.13 1353
10899.12 1340
10900.10 1376
10901.09 1383
10902.07 1364
10903.06 1388
10904.04 1414
10905.03 1423
10906.01 1446
10907.00 1461
10907.99 1406
10908.97 1396
10909.96 1449
10910.94 1467
10911.93 1506
10912.91 1475
10913.90 1486
10914.88 1503
10915.87 1511
10916.86 1492
10917.84 1518
10918.83 1550
10919.81 1566
10920.80 1538
10921.79 1530
10922.77 1619
10923.76 1626
10924.74 1603
10925.73 1564
10926.72 1597
10927.70 1637
10928.69 1625
10929.68 1597
10930.66 1604
10931.65 1633
10932.64 1647
10933.62 1657
10934.61 1757
10935.60 1786
10936.58 1784
10937.57 1846
10938.56 1787
10939.54 1906
10940.53 1922
10941.52 1912
10942.50 1949
10943.49 1975
10944.48 1992
10945.47 1954
10946.45 2006
10947.44 2043
10948.43 2009
10949.41 2076
10950.40 2085
10951.39 2051
10952.38 2081
10953.36 2145
10954.35 2115
10955.34 2174
10956.33 2198
10957.31 2240
10958.30 2290
10959.29 2295
10960.28 2245
10961.27 2176
10962.25 2170
10963.24 2152
10964.23 2092
10965.22 2069
10966.21 2055
10967.19 2020
10968.18 1982
10969.17 1944
10970.16 1921
10971.15 1870
10972.13 1875
10973.12 1928
10974.11 1908
10975.10 1878
10976.09 1933
10977.08 1920
10978.07 1900
10979.05 1934
10980.04 2007
10981.03 1981
10982.02 1997
10983.01 2062
10984.00 1997
10984.99 1991
10985.98 2059
10986.96 2068
10987.95 2096
10988.94 2178
10989.93 2176
10990.92 2226
10991.91 2284
10992.90 2400
10993.89 2419
10994.88 2562
10995.87 2694
10996.86 2775
10997.85 2827
10998.84 2733
10999.83 2721
11000.82 2788
11001.81 2785
11002.79 2694
11003.78 2588
11004.77 2437
11005.76 2315
11006.75 2259
11007.74 2168
11008.73 2099
11009.72 1991
11010.71 1959
11011.70 1858
11012.69 1859
11013.68 1846
11014.67 1768
11015.67 1737
11016.66 1765
11017.65 1721
11018.64 1666
11019.63 1662
11020.62 1673
11021.61 1683
11022.60 1674
11023.59 1680
11024.58 1680
11025.57 1644
11026.56 1667
11027.55 1634
11028.54 1631
11029.53 1632
11030.52 1592
11031.52 1628
11032.51 1604
11033.50 1590
11034.49 1613
11035.48 1644
11036.47 1580
11037.46 1592
11038.45 1555
11039.45 1538
11040.44 1456
11041.43 1504
11042.42 1511
11043.41 1451
11044.40 1458
11045.39 1494
11046.39 1466
11047.38 1419
11048.37 1406
11049.36 1386
11050.35 1389
11051.35 1388
11052.34 1420
11053.33 1472
11054.32 1411
11055.31 1429
11056.31 1388
11057.30 1407
11058.29 1389
11059.28 1357
11060.27 1333
11061.27 1386
11062.26 1348
11063.25 1378
11064.24 1385
11065.24 1376
11066.23 1359
11067.22 1390
11068.21 1337
11069.21 1372
11070.20 1352
11071.19 1384
11072.19 1407
11073.18 1367
11074.17 1389
11075.16 1398
11076.16 1390
11077.15 1373
11078.14 1372
11079.14 1381
11080.13 1393
11081.12 1364
11082.12 1356
11083.11 1276
11084.10 1338
11085.10 1338
11086.09 1327
11087.08 1348
11088.08 1297
11089.07 1344
11090.06 1292
11091.06 1287
11092.05 1309
11093.04 1318
11094.04 1273
11095.03 1297
11096.03 1272
11097.02 1290
11098.01 1318
11099.01 1235
11100.00 1255
11101.00 1283
11101.99 1241
11102.98 1255
11103.98 1264
11104.97 1235
11105.97 1299
11106.96 1258
11107.96 1270
11108.95 1284
11109.95 1274
11110.94 1238
11111.93 1227
11112.93 1252
11113.92 1291
11114.92 1236
11115.91 1275
11116.91 1232
11117.90 1236
11118.90 1225
11119.89 1207
11120.89 1266
11121.88 1242
11122.88 1276
11123.87 1211
11124.87 1235
11125.86 1243
11126.86 1292
11127.85 1200
11128.85 1258
11129.84 1243
11130.84 1251
11131.84 1202
11132.83 1176
11133.83 1235
11134.82 1188
11135.82 1170
11136.81 1194
11137.81 1217
11138.81 1201
11139.80 1179
11140.80 1187
11141.79 1217
11142.79 1219
11143.79 1234
11144.78 1192
11145.78 1247
11146.77 1260
11147.77 1226
11148.77 1206
11149.76 1197
11150.76 1167
11151.75 1198
11152.75 1201
11153.75 1145
11154.74 1138
11155.74 1136
11156.74 1145
11157.73 1133
11158.73 1138
11159.73 1125
11160.72 1166
11161.72 1172
11162.72 1118
11163.71 1157
11164.71 1158
11165.71 1165
11166.71 1174
11167.70 1135
11168.70 1135
11169.70 1144
11170.69 1137
11171.69 1146
11172.69 1176
11173.69 1184
11174.68 1143
11175.68 1135
11176.68 1146
11177.68 1175
11178.67 1118
11179.67 1112
11180.67 1112
11181.67 1106
11182.66 1166
11183.66 1107
11184.66 1161
11185.66 1168
11186.66 1111
11187.65 1103
11188.65 1159
11189.65 1075
11190.65 1101
11191.65 1168
11192.64 1160
11193.64 1119
11194.64 1172
11195.64 1190
11196.64 1175
11197.64 1166
11198.63 1103
11199.63 1128
11200.63 1143
11201.63 1166
11202.63 1108
11203.63 1103
11204.63 1119
11205.63 1121
11206.62 1163
11207.62 1164
11208.62 1060
11209.62 1111
11210.62 1129
11211.62 1127
11212.62 1085
11213.62 1118
11214.62 1069
11215.62 1031
11216.61 1046
11217.61 1053
11218.61 1125
11219.61 1077
11220.61 1041
11221.61 1070
11222.61 1094
11223.61 1070
11224.61 1102
11225.61 1041
11226.61 1101
11227.61 1086
11228.61 1071
11229.61 1071
11230.61 1078
11231.61 1102
11232.61 1096
11233.61 1125
11234.61 1075
11235.61 1098
11236.61 1097
11237.61 1122
11238.61 1113
11239.61 1059
11240.61 1066
11241.61 1062
11242.61 1040
11243.61 1075
11244.61 1132
11245.61 1098
11246.61 1118
11247.61 1049
11248.62 1149
11249.62 1121
11250.62 1105
11251.62 1117
11252.62 1092
11253.62 1093
11254.62 1077
11255.62 1090
11256.62 1081
11257.62 1107
11258.62 1127
11259.63 1142
11260.63 1100
11261.63 1134
11262.63 1094
11263.63 1101
11264.63 1112
11265.63 1168
11266.64 1171
11267.64 1145
11268.64 1109
11269.64 1152
11270.64 1162
11271.64 1170
11272.65 1182
11273.65 1136
11274.65 1182
11275.65 1185
11276.65 1222
11277.65 1223
11278.66 1279
11279.66 1217
11280.66 1239
11281.66 1198
11282.67 1167
11283.67 1166
11284.67 1194
11285.67 1139
11286.67 1181
11287.68 1163
11288.68 1148
11289.68 1131
11290.68 1130
11291.69 1122
11292.69 1105
11293.69 1096
11294.70 1102
11295.70 1095
11296.70 1096
11297.70 1096
11298.71 1090
11299.71 1155
11300.71 1128
11301.72 1129
11302.72 1130
11303.72 1116
11304.72 1152
11305.73 1128
11306.73 1140
11307.73 1193
11308.74 1246
11309.74 1229
11310.74 1195
11311.75 1223
11312.75 1180
11313.76 1183
11314.76 1221
11315.76 1191
11316.77 1151
11317.77 1127
11318.77 1184
11319.78 1183
11320.78 1132
11321.79 1125
11322.79 1110
11323.79 1132
11324.80 1096
11325.80 1104
11326.81 1128
11327.81 1102
11328.81 1059
11329.82 1111
11330.82 1096
11331.83 1065
11332.83 1060
11333.84 1095
11334.84 1048
11335.85 1072
11336.85 1101
11337.85 1136
11338.86 1114
11339.86 1133
11340.87 1138
11341.87 1162
11342.88 1144
11343.88 1108
11344.89 1114
11345.89 1129
11346.90 1105
11347.90 1105
11348.91 1079
11349.91 1053
11350.92 1081
11351.92 1098
11352.93 1079
11353.94 1099
11354.94 1073
11355.95 1071
11356.95 1093
11357.96 1075
11358.96 1104
11359.97 1104
11360.97 1065
11361.98 1059
11362.99 1058
11363.99 1073
11365.00 1033
11366.00 1019
11367.01 1094
11368.02 1083
11369.02 1078
11370.03 1088
11371.03 1115
11372.04 1128
11373.05 1091
11374.05 1071
11375.06 1089
11376.06 1093
11377.07 1093
11378.08 1040
11379.08 1057
11380.09 1069
11381.10 1080
11382.10 1079
11383.11 1099
11384.12 1060
11385.12 1049
11386.13 1068
11387.14 1042
11388.14 1058
11389.15 1028
11390.16 1077
11391.17 1068
11392.17 1054
11393.18 1103
11394.19 1127
11395.19 1052
11396.20 1058
11397.21 1066
11398.22 1096
11399.22 1032
11400.23 1051
11401.24 1081
11402.25 1091
11403.25 1079
11404.26 1113
11405.27 1091
11406.28 1106
11407.28 1126
11408.29 1117
11409.30 1093
11410.31 1095
11411.31 1102
11412.32 1082
11413.33 1107
11414.34 1098
11415.35 1120
11416.35 1121
11417.36 1097
11418.37 1115
11419.38 1117
11420.39 1107
11421.40 1103
11422.40 1150
11423.41 1151
11424.42 1121
11425.43 1119
11426.44 1122
11427.45 1127
11428.46 1181
11429.46 1135
11430.47 1124
11431.48 1160
11432.49 1155
11433.50 1142
11434.51 1163
11435.52 1190
11436.53 1193
11437.54 1165
11438.54 1170
11439.55 1156
11440.56 1175
11441.57 1161
11442.58 1211
11443.59 1212
11444.60 1219
11445.61 1209
11446.62 1258
11447.63 1193
11448.64 1150
11449.65 1217
11450.66 1214
11451.67 1210
11452.68 1200
11453.69 1228
11454.70 1234
11455.71 1205
11456.72 1239
11457.73 1232
11458.74 1280
11459.75 1251
11460.76 1228
11461.77 1256
11462.78 1258
11463.79 1295
11464.80 1266
11465.81 1279
11466.82 1302
11467.83 1270
11468.84 1271
11469.85 1262
11470.86 1289
11471.87 1316
11472.88 1298
11473.89 1260
11474.90 1302
11475.91 1337
11476.92 1312
11477.93 1300
11478.95 1301
11479.96 1317
11480.97 1266
11481.98 1280
11482.99 1317
11484.00 1311
11485.01 1303
11486.02 1358
11487.03 1343
11488.05 1298
11489.06 1300
11490.07 1331
11491.08 1351
11492.09 1387
11493.10 1330
11494.11 1305
11495.13 1303
11496.14 1337
11497.15 1412
11498.16 1380
11499.17 1335
11500.18 1355
11501.20 1393
11502.21 1416
11503.22 1346
11504.23 1376
11505.24 1413
11506.26 1447
11507.27 1408
11508.28 1396
11509.29 1387
11510.30 1398
11511.32 1429
11512.33 1427
11513.34 1432
11514.35 1454
11515.37 1499
11516.38 1480
11517.39 1408
11518.40 1490
11519.42 1504
11520.43 1529
11521.44 1506
11522.45 1504
11523.47 1505
11524.48 1491
11525.49 1530
11526.51 1540
11527.52 1524
11528.53 1582
11529.55 1593
11530.56 1592
11531.57 1566
11532.59 1608
11533.60 1633
11534.61 1644
11535.63 1657
11536.64 1640
11537.65 1611
11538.67 1666
11539.68 1692
11540.69 1697
11541.71 1729
11542.72 1758
11543.73 1767
11544.75 1758
11545.76 1791
11546.78 1801
11547.79 1807
11548.80 1854
11549.82 1826
11550.83 1887
11551.85 1883
11552.86 1899
11553.87 1958
11554.89 1983
11555.90 1963
11556.92 2016
11557.93 2069
11558.95 2039
11559.96 2071
11560.97 2088
11561.99 2078
11563.00 2145
11564.02 2143
11565.03 2235
11566.05 2257
11567.06 2252
11568.08 2357
11569.09 2358
11570.11 2397
11571.12 2469
11572.14 2549
11573.15 2614
11574.17 2663
11575.18 2698
11576.20 2809
11577.21 2867
11578.23 2952
11579.24 2997
11580.26 3067
11581.27 3214
11582.29 3191
11583.30 3285
11584.32 3388
11585.33 3588
11586.35 3658
11587.37 3859
11588.38 4098
11589.40 4308
11590.41 4574
11591.43 4810
11592.44 5060
11593.46 5366
11594.48 5641
11595.49 6031
11596.51 6144
11597.52 6271
11598.54 6260
11599.56 6266
11600.57 6206
11601.59 6052
11602.61 5663
11603.62 5402
11604.64 5126
11605.66 4715
11606.67 4350
11607.69 3978
11608.70 3686
11609.72 3448
11610.74 3294
11611.75 3008
11612.77 2887
11613.79 2786
11614.81 2642
11615.82 2548
11616.84 2483
11617.86 2399
11618.87 2345
11619.89 2277
11620.91 2265
11621.92 2269
11622.94 2230
11623.96 2194
11624.98 2133
11625.99 2171
11627.01 2123
11628.03 2162
11629.05 2133
11630.06 2148
11631.08 2128
11632.10 2074
11633.12 2098
11634.13 2063
11635.15 2066
11636.17 2056
11637.19 2080
11638.20 2045
11639.22 2036
11640.24 2018
11641.26 1900
11642.28 1958
11643.29 1899
11644.31 1869
11645.33 1886
11646.35 1818
11647.37 1759
11648.39 1745
11649.40 1717
11650.42 1742
11651.44 1767
11652.46 1743
11653.48 1720
11654.50 1704
11655.51 1795
11656.53 1706
11657.55 1777
11658.57 1758
11659.59 1797
11660.61 1795
11661.63 1820
11662.65 1847
11663.67 1857
11664.68 1830
11665.70 1836
11666.72 1845
11667.74 1824
11668.76 1877
11669.78 1887
11670.80 1892
11671.82 1921
11672.84 1958
11673.86 1918
11674.88 1991
11675.90 1979
11676.92 1967
11677.94 1987
11678.96 1951
11679.98 1942
11680.99 1937
11682.01 1927
11683.03 1885
11684.05 1976
11685.07 1896
11686.09 1877
11687.11 1867
11688.13 1853
11689.15 1845
11690.17 1832
11691.19 1802
11692.21 1830
11693.24 1856
11694.26 1854
11695.28 1783
11696.30 1779
11697.32 1755
11698.34 1717
11699.36 1737
11700.38 1740
11701.40 1749
11702.42 1727
11703.44 1656
11704.46 1606
11705.48 1670
11706.50 1622
11707.52 1627
11708.54 1630
11709.57 1655
11710.59 1630
11711.61 1636
11712.63 1593
11713.65 1648
11714.67 1639
11715.69 1593
11716.71 1595
11717.73 1551
11718.76 1585
11719.78 1546
11720.80 1550
11721.82 1519
11722.84 1510
11723.86 1533
11724.89 1489
11725.91 1500
11726.93 1484
11727.95 1398
11728.97 1430
11729.99 1417
11731.02 1418
11732.04 1415
11733.06 1450
11734.08 1436
11735.10 1395
11736.13 1461
11737.15 1466
11738.17 1444
11739.19 1446
11740.22 1454
11741.24 1433
11742.26 1411
11743.28 1435
11744.30 1455
11745.33 1460
11746.35 1412
11747.37 1419
11748.40 1434
11749.42 1404
11750.44 1339
11751.46 1394
11752.49 1344
11753.51 1359
11754.53 1320
11755.56 1312
11756.58 1337
11757.60 1321
11758.62 1315
11759.65 1297
11760.67 1283
11761.69 1305
11762.72 1334
11763.74 1371
11764.76 1308
11765.79 1274
11766.81 1225
11767.83 1288
11768.86 1289
11769.88 1276
11770.91 1296
11771.93 1271
11772.95 1247
11773.98 1272
11775.00 1250
11776.02 1259
11777.05 1293
11778.07 1241
11779.10 1227
11780.12 1230
11781.14 1238
11782.17 1232
11783.19 1237
11784.22 1265
11785.24 1226
11786.26 1226
11787.29 1219
11788.31 1224
11789.34 1231
11790.36 1269
11791.39 1265
11792.41 1255
11793.44 1194
11794.46 1218
11795.49 1244
11796.51 1199
11797.54 1201
11798.56 1221
11799.59 1204
11800.61 1216
11801.63 1198
11802.66 1183
11803.69 1193
11804.71 1148
11805.74 1159
11806.76 1173
11807.79 1207
11808.81 1205
11809.84 1204
11810.86 1183
11811.89 1241
11812.91 1236
11813.94 1211
11814.96 1190
11815.99 1155
11817.01 1193
11818.04 1203
11819.07 1214
11820.09 1179
11821.12 1187
11822.14 1221
11823.17 1219
11824.20 1228
11825.22 1243
11826.25 1260
11827.27 1259
11828.30 1278
11829.33 1260
11830.35 1250
11831.38 1242
11832.40 1235
11833.43 1245
11834.46 1279
11835.48 1200
11836.51 1220
11837.54 1247
11838.56 1263
11839.59 1254
11840.62 1183
11841.64 1236
11842.67 1242
11843.70 1233
11844.72 1221
11845.75 1215
11846.78 1221
11847.80 1221
11848.83 1243
11849.86 1240
11850.89 1236
11851.91 1251
11852.94 1226
11853.97 1240
11854.99 1207
11856.02 1242
11857.05 1241
11858.08 1229
11859.10 1212
11860.13 1247
11861.16 1226
11862.19 1242
11863.21 1246
11864.24 1266
11865.27 1210
11866.30 1200
11867.33 1261
11868.35 1246
11869.38 1253
11870.41 1253
11871.44 1321
11872.47 1283
11873.49 1294
11874.52 1244
11875.55 1303
11876.58 1294
11877.61 1253
11878.63 1299
11879.66 1296
11880.69 1310
11881.72 1320
11882.75 1379
11883.78 1359
11884.81 1357
11885.83 1343
11886.86 1389
11887.89 1366
11888.92 1425
11889.95 1346
11890.98 1445
11892.01 1425
11893.04 1463
11894.06 1384
11895.09 1490
11896.12 1503
11897.15 1456
11898.18 1500
11899.21 1563
11900.24 1552
11901.27 1542
11902.30 1450
11903.33 1537
11904.36 1529
11905.39 1497
11906.42 1536
11907.45 1522
11908.48 1514
11909.50 1558
11910.53 1507
11911.56 1493
11912.59 1473
11913.62 1545
11914.65 1481
11915.68 1491
11916.71 1489
11917.74 1463
11918.77 1500
11919.80 1546
11920.83 1596
11921.86 1528
11922.89 1596
11923.92 1637
11924.95 1647
11925.99 1720
11927.02 1778
11928.05 1747
11929.08 1782
11930.11 1806
11931.14 1761
11932.17 1843
11933.20 1787
11934.23 1754
11935.26 1736
11936.29 1728
11937.32 1645
11938.35 1542
11939.38 1557
11940.41 1538
11941.45 1523
11942.48 1458
11943.51 1503
11944.54 1405
11945.57 1408
11946.60 1401
11947.63 1355
11948.66 1373
11949.70 1372
11950.73 1376
11951.76 1372
11952.79 1350
11953.82 1333
11954.85 1306
11955.88 1277
11956.92 1301
11957.95 1243
11958.98 1269
11960.01 1292
11961.04 1279
11962.08 1288
11963.11 1249
11964.14 1283
11965.17 1307
11966.20 1271
11967.24 1292
11968.27 1317
11969.30 1341
11970.33 1339
11971.36 1316
11972.40 1265
11973.43 1322
11974.46 1341
11975.49 1343
11976.53 1321
11977.56 1375
11978.59 1344
11979.62 1366
11980.66 1360
11981.69 1339
11982.72 1351
11983.76 1328
11984.79 1348
11985.82 1350
11986.85 1325
11987.89 1346
11988.92 1349
11989.95 1397
11990.99 1374
11992.02 1340
11993.05 1354
11994.09 1393
11995.12 1387
11996.15 1401
11997.19 1352
11998.22 1357
11999.25 1378
12000.29 1389
12001.32 1366
12002.35 1371
12003.39 1395
12004.42 1422
12005.46 1433
12006.49 1466
12007.52 1379
12008.56 1364
12009.59 1448
12010.63 1472
12011.66 1478
12012.69 1491
12013.73 1511
12014.76 1519
12015.80 1534
12016.83 1493
12017.86 1537
12018.90 1537
12019.93 1499
12020.97 1472
12022.00 1504
12023.04 1501
12024.07 1500
12025.11 1531
12026.14 1525
12027.18 1486
12028.21 1419
12029.25 1474
12030.28 1423
12031.32 1451
12032.35 1460
12033.39 1521
12034.42 1454
12035.46 1430
12036.49 1398
12037.53 1404
12038.56 1428
12039.60 1483
12040.63 1430
12041.67 1425
12042.70 1427
12043.74 1475
12044.77 1443
12045.81 1418
12046.84 1422
12047.88 1406
12048.92 1406
12049.95 1430
12050.99 1426
12052.02 1404
12053.06 1412
12054.09 1390
12055.13 1488
12056.17 1499
12057.20 1418
12058.24 1390
12059.27 1361
12060.31 1475
12061.35 1498
12062.38 1467
12063.42 1507
12064.46 1482
12065.49 1431
12066.53 1495
12067.56 1424
12068.60 1412
12069.64 1449
12070.67 1418
12071.71 1477
12072.75 1448
12073.78 1463
12074.82 1412
12075.86 1485
12076.89 1528
12077.93 1498
12078.97 1514
12080.01 1533
12081.04 1465
12082.08 1507
12083.12 1545
12084.15 1517
12085.19 1550
12086.23 1565
12087.27 1588
12088.30 1551
12089.34 1610
12090.38 1596
12091.41 1608
12092.45 1654
12093.49 1658
12094.53 1712
12095.57 1744
12096.60 1690
12097.64 1723
12098.68 1729
12099.72 1775
12100.75 1782
12101.79 1787
12102.83 1817
12103.87 1775
12104.91 1790
12105.94 1698
12106.98 1652
12108.02 1665
12109.06 1585
12110.10 1558
12111.14 1579
12112.17 1539
12113.21 1522
12114.25 1425
12115.29 1408
12116.33 1398
12117.37 1363
12118.40 1357
12119.44 1278
12120.48 1299
12121.52 1302
12122.56 1280
12123.60 1307
12124.64 1328
12125.68 1273
12126.72 1253
12127.75 1292
12128.79 1312
12129.83 1296
12130.87 1279
12131.91 1307
12132.95 1291
12133.99 1274
12135.03 1253
12136.07 1237
12137.11 1257
12138.15 1253
12139.19 1269
12140.23 1238
12141.27 1258
12142.31 1245
12143.35 1252
12144.38 1266
12145.42 1239
12146.46 1217
12147.50 1175
12148.54 1186
12149.58 1195
12150.62 1163
12151.66 1218
12152.70 1257
12153.74 1190
12154.78 1140
12155.82 1176
12156.87 1170
12157.91 1172
12158.95 1198
12159.99 1250
12161.03 1209
12162.07 1204
12163.11 1174
12164.15 1187
12165.19 1206
12166.23 1197
12167.27 1181
12168.31 1184
12169.35 1189
12170.39 1185
12171.43 1228
12172.47 1214
12173.52 1184
12174.56 1191
12175.60 1186
12176.64 1168
12177.68 1191
12178.72 1179
12179.76 1219
12180.80 1186
12181.85 1178
12182.89 1181
12183.93 1173
12184.97 1168
12186.01 1152
12187.05 1172
12188.09 1167
12189.14 1188
12190.18 1170
12191.22 1200
12192.26 1170
12193.30 1166
12194.34 1196
12195.39 1216
12196.43 1209
12197.47 1164
12198.51 1169
12199.55 1154
12200.60 1201
12201.64 1167
12202.68 1232
12203.72 1168
12204.77 1177
12205.81 1146
12206.85 1194
12207.89 1179
12208.94 1197
12209.98 1210
12211.02 1170
12212.06 1169
12213.11 1213
12214.15 1163
12215.19 1185
12216.23 1221
12217.28 1202
12218.32 1206
12219.36 1174
12220.41 1221
12221.45 1161
12222.49 1152
12223.54 1233
12224.58 1224
12225.62 1188
12226.66 1190
12227.71 1172
12228.75 1215
12229.79 1250
12230.84 1200
12231.88 1225
12232.93 1186
12233.97 1124
12235.01 1146
12236.06 1121
12237.10 1149
12238.14 1175
12239.19 1176
12240.23 1168
12241.28 1151
12242.32 1110
12243.36 1113
12244.41 1124
12245.45 1099
12246.50 1104
12247.54 1112
12248.58 1147
12249.63 1155
12250.67 1120
12251.72 1086
12252.76 1116
12253.80 1114
12254.85 1114
12255.89 1112
12256.94 1123
12257.98 1091
12259.03 1073
12260.07 1084
12261.12 1082
12262.16 1097
12263.21 1107
12264.25 1073
12265.30 986
12266.34 1032
12267.39 1072
12268.43 1046
12269.48 1038
12270.52 1053
12271.57 1067
12272.61 1034
12273.66 1060
12274.70 1076
12275.75 1040
12276.79 1083
12277.84 1070
12278.88 1023
12279.93 1020
12280.98 1019
12282.02 1024
12283.07 1046
12284.11 994
12285.16 1043
12286.20 1025
12287.25 1063
12288.30 1039
12289.34 1013
12290.39 1016
12291.43 1047
12292.48 1012
12293.53 1057
12294.57 995
12295.62 1008
12296.66 1016
12297.71 1022
12298.76 1033
12299.80 1010
12300.85 1039
12301.90 1055
12302.94 1044
12303.99 1050
12305.04 1020
12306.08 1056
12307.13 1033
12308.18 1005
12309.22 1059
12310.27 1055
12311.32 1039
12312.36 1008
12313.41 1026
12314.46 1020
12315.50 1011
12316.55 1047
12317.60 1015
12318.65 952
12319.69 948
12320.74 995
12321.79 1011
12322.83 1013
12323.88 978
12324.93 944
12325.98 957
12327.02 973
12328.07 997
12329.12 1007
12330.17 972
12331.21 966
12332.26 963
12333.31 1000
12334.36 967
12335.41 985
12336.45 1013
12337.50 1006
12338.55 961
12339.60 961
12340.65 954
12341.69 991
12342.74 944
12343.79 964
12344.84 948
12345.89 1000
12346.94 990
12347.98 980
12349.03 961
12350.08 1000
12351.13 990
12352.18 994
12353.23 981
12354.28 956
12355.32 950
12356.37 1005
12357.42 992
12358.47 986
12359.52 979
12360.57 1005
12361.62 1001
12362.67 991
12363.72 984
12364.76 991
12365.81 971
12366.86 974
12367.91 971
12368.96 989
12370.01 1037
12371.06 997
12372.11 998
12373.16 1001
12374.21 994
12375.26 985
12376.31 996
12377.36 1000
12378.41 1000
12379.46 1017
12380.51 1012
12381.56 1030
12382.61 1001
12383.66 1005
12384.71 1012
12385.76 1018
12386.81 993
12387.86 1026
12388.91 1029
12389.96 1022
12391.01 1025
12392.06 1025
12393.11 1038
12394.16 1046
12395.21 1079
12396.26 960
12397.31 1023
12398.36 992
12399.41 1042
12400.46 1041
12401.51 1074
12402.56 1044
12403.61 1087
12404.66 1070
12405.71 1084
12406.77 1033
12407.82 1047
12408.87 1032
12409.92 1031
12410.97 1051
12412.02 1023
12413.07 1033
12414.12 1015
12415.17 1045
12416.23 1035
12417.28 1077
12418.33 1035
12419.38 1061
12420.43 1060
12421.48 1058
12422.53 1012
12423.59 1030
12424.64 1040
12425.69 1069
12426.74 1074
12427.79 1076
12428.84 1049
12429.90 1049
12430.95 1045
12432.00 1028
12433.05 1019
12434.10 1048
12435.16 1074
12436.21 1037
12437.26 1037
12438.31 1068
12439.37 1066
12440.42 1068
12441.47 1037
12442.52 1098
12443.58 1062
12444.63 1116
12445.68 1080
12446.73 1140
12447.79 1073
12448.84 1084
12449.89 1101
12450.94 1073
12452.00 1112
12453.05 1084
12454.10 1094
12455.16 1112
12456.21 1135
12457.26 1145
12458.31 1096
12459.37 1117
12460.42 1107
12461.47 1100
12462.53 1152
12463.58 1128
12464.63 1184
12465.69 1168
12466.74 1206
12467.79 1214
12468.85 1222
12469.90 1265
12470.95 1202
12472.01 1266
12473.06 1326
12474.12 1316
12475.17 1260
12476.22 1289
12477.28 1342
12478.33 1433
12479.39 1446
12480.44 1430
12481.49 1501
12482.55 1568
12483.60 1535
12484.66 1624
12485.71 1679
12486.76 1705
12487.82 1774
12488.87 1879
12489.93 1922
12490.98 1930
12492.04 1925
12493.09 1904
12494.15 1958
12495.20 1905
12496.25 1909
12497.31 1810
12498.36 1754
12499.42 1777
12500.47 1690
12501.53 1660
12502.58 1648
12503.64 1607
12504.69 1478
12505.75 1459
12506.80 1409
12507.86 1380
12508.91 1363
12509.97 1315
12511.03 1347
12512.08 1364
12513.14 1273
12514.19 1254
12515.25 1269
12516.30 1250
12517.36 1240
12518.41 1243
12519.47 1252
12520.52 1230
12521.58 1228
12522.64 1248
12523.69 1235
12524.75 1308
12525.80 1265
12526.86 1230
12527.92 1207
12528.97 1219
12530.03 1200
12531.08 1211
12532.14 1230
12533.20 1222
12534.25 1255
12535.31 1201
12536.37 1258
12537.42 1280
12538.48 1198
12539.54 1190
12540.59 1170
12541.65 1216
12542.70 1239
12543.76 1227
12544.82 1237
12545.88 1216
12546.93 1261
12547.99 1270
12549.05 1285
12550.10 1293
12551.16 1277
12552.22 1330
12553.27 1346
12554.33 1326
12555.39 1339
12556.45 1384
12557.50 1411
12558.56 1390
12559.62 1443
12560.67 1408
12561.73 1476
12562.79 1515
12563.85 1510
12564.90 1541
12565.96 1548
12567.02 1622
12568.08 1646
12569.14 1689
12570.19 1725
12571.25 1773
12572.31 1750
12573.37 1778
12574.42 1765
12575.48 1757
12576.54 1768
12577.60 1766
12578.66 1744
12579.72 1730
12580.77 1664
12581.83 1603
12582.89 1595
12583.95 1566
12585.01 1530
12586.07 1467
12587.12 1427
12588.18 1407
12589.24 1424
12590.30 1375
12591.36 1378
12592.42 1375
12593.48 1361
12594.53 1352
12595.59 1376
12596.65 1372
12597.71 1345
12598.77 1325
12599.83 1284
12600.89 1285
12601.95 1293
12603.01 1308
12604.07 1307
12605.13 1255
12606.18 1273
12607.24 1257
12608.30 1245
12609.36 1249
12610.42 1272
12611.48 1284
12612.54 1321
12613.60 1301
12614.66 1282
12615.72 1285
12616.78 1288
12617.84 1301
12618.90 1275
12619.96 1227
12621.02 1212
12622.08 1209
12623.14 1218
12624.20 1247
12625.26 1229
12626.32 1209
12627.38 1227
12628.44 1241
12629.50 1201
12630.56 1195
12631.62 1148
12632.68 1212
12633.74 1224
12634.80 1240
12635.86 1232
12636.92 1186
12637.98 1194
12639.04 1214
12640.11 1240
12641.17 1204
12642.23 1206
12643.29 1258
12644.35 1300
12645.41 1261
12646.47 1266
12647.53 1306
12648.59 1306
12649.65 1308
12650.72 1340
12651.78 1360
12652.84 1309
12653.90 1334
12654.96 1339
12656.02 1325
12657.08 1329
12658.14 1338
12659.21 1307
12660.27 1305
12661.33 1288
12662.39 1306
12663.45 1277
12664.51 1281
12665.58 1278
12666.64 1236
12667.70 1274
12668.76 1258
12669.82 1271
12670.89 1278
12671.95 1245
12673.01 1210
12674.07 1298
12675.13 1240
12676.20 1260
12677.26 1264
12678.32 1280
12679.38 1270
12680.45 1234
12681.51 1253
12682.57 1245
12683.63 1270
12684.70 1299
12685.76 1268
12686.82 1271
12687.88 1332
12688.95 1299
12690.01 1261
12691.07 1276
12692.14 1327
12693.20 1343
12694.26 1299
12695.32 1301
12696.39 1333
12697.45 1287
12698.51 1319
12699.58 1372
12700.64 1349
12701.70 1328
12702.77 1330
12703.83 1300
12704.89 1287
12705.96 1291
12707.02 1301
12708.08 1291
12709.15 1299
12710.21 1296
12711.28 1292
12712.34 1278
12713.40 1284
12714.47 1306
12715.53 1298
12716.59 1252
12717.66 1249
12718.72 1262
12719.79 1321
12720.85 1288
12721.92 1285
12722.98 1339
12724.04 1283
12725.11 1308
12726.17 1250
12727.24 1274
12728.30 1257
12729.37 1300
12730.43 1285
12731.49 1301
12732.56 1307
12733.62 1272
12734.69 1260
12735.75 1282
12736.82 1229
12737.88 1260
12738.95 1232
12740.01 1181
12741.08 1265
12742.14 1240
12743.21 1201
12744.27 1189
12745.34 1225
12746.40 1204
12747.47 1201
12748.53 1156
12749.60 1180
12750.66 1166
12751.73 1181
12752.79 1146
12753.86 1161
12754.93 1094
12755.99 1096
12757.06 1119
12758.12 1108
12759.19 1104
12760.25 1103
12761.32 1068
12762.39 1055
12763.45 1078
12764.52 1067
12765.58 1076
12766.65 1072
12767.72 1081
12768.78 1066
12769.85 1050
12770.91 1108
12771.98 1067
12773.05 1053
12774.11 1007
12775.18 1042
12776.25 1044
12777.31 1030
12778.38 1084
12779.45 1075
12780.51 1030
12781.58 1019
12782.65 1029
12783.71 1030
12784.78 1001
12785.85 1039
12786.91 1024
12787.98 1025
12789.05 1040
12790.11 1006
12791.18 960
12792.25 975
12793.31 1016
12794.38 1025
12795.45 994
12796.52 1005
12797.58 980
12798.65 1015
12799.72 1034
12800.79 1004
12801.85 992
12802.92 1007
12803.99 980
12805.06 973
12806.12 977
12807.19 998
12808.26 1031
12809.33 1083
12810.39 1031
12811.46 991
12812.53 1023
12813.60 1022
12814.67 997
12815.73 1042
12816.80 998
12817.87 1017
12818.94 981
12820.01 985
12821.08 975
12822.14 1040
12823.21 997
12824.28 993
12825.35 965
12826.42 1004
12827.49 1006
12828.55 940
12829.62 947
12830.69 945
12831.76 956
12832.83 945
12833.90 982
12834.97 970
12836.04 954
12837.11 968
12838.17 918
12839.24 947
12840.31 944
12841.38 957
12842.45 944
12843.52 951
12844.59 935
12845.66 997
12846.73 892
12847.80 936
12848.87 962
12849.94 936
12851.01 886
12852.08 897
12853.14 962
12854.21 933
12855.28 950
12856.35 962
12857.42 914
12858.49 915
12859.56 923
12860.63 916
12861.70 896
12862.77 937
12863.84 943
12864.91 907
12865.98 868
12867.05 911
12868.12 886
12869.19 919
12870.26 905
12871.34 890
12872.41 923
12873.48 868
12874.55 868
12875.62 881
12876.69 875
12877.76 869
12878.83 886
12879.90 863
12880.97 874
12882.04 868
12883.11 884
12884.18 860
12885.25 821
12886.33 838
12887.40 878
12888.47 868
12889.54 853
12890.61 882
12891.68 843
12892.75 834
12893.82 844
12894.89 842
12895.97 862
12897.04 846
12898.11 860
12899.18 868
12900.25 848
12901.32 846
12902.40 851
12903.47 835
12904.54 821
12905.61 847
12906.68 867
12907.75 855
12908.83 819
12909.90 798
12910.97 816
12912.04 846
12913.11 836
12914.19 810
12915.26 829
12916.33 845
12917.40 842
12918.48 819
12919.55 835
12920.62 801
12921.69 822
12922.77 834
12923.84 790
12924.91 805
12925.98 829
12927.06 800
12928.13 809
12929.20 794
12930.27 811
12931.35 844
12932.42 812
12933.49 823
12934.57 830
12935.64 797
12936.71 819
12937.79 818
12938.86 822
12939.93 831
12941.01 821
12942.08 792
12943.15 822
12944.23 827
12945.30 784
12946.37 825
12947.45 826
12948.52 798
12949.59 821
12950.67 832
12951.74 844
12952.81 803
12953.89 784
12954.96 770
12956.04 821
12957.11 812
12958.18 788
12959.26 811
12960.33 837
12961.41 811
12962.48 830
12963.55 828
12964.63 825
12965.70 798
12966.78 819
12967.85 814
12968.93 816
12970.00 828
12971.07 810
12972.15 795
12973.22 789
12974.30 826
12975.37 853
12976.45 852
12977.52 809
12978.60 795
12979.67 789
12980.75 765
12981.82 824
12982.90 843
12983.97 852
12985.05 838
12986.12 848
12987.20 818
12988.27 810
12989.35 796
12990.42 849
12991.50 860
12992.57 867
12993.65 828
12994.73 842
12995.80 838
12996.88 836
12997.95 827
12999.03 832
13000.10 810
13001.18 827
13002.25 866
13003.33 862
13004.41 830
13005.48 869
13006.56 857
13007.63 863
13008.71 826
13009.79 835
13010.86 854
13011.94 895
13013.02 872
13014.09 869
13015.17 888
13016.24 847
13017.32 900
13018.40 864
13019.47 846
13020.55 833
13021.63 882
13022.70 879
13023.78 855
13024.86 830
13025.93 889
13027.01 849
13028.09 870
13029.16 867
13030.24 900
13031.32 905
13032.40 897
13033.47 901
13034.55 896
13035.63 913
13036.70 895
13037.78 904
13038.86 870
13039.94 859
13041.01 887
13042.09 914
13043.17 883
13044.25 848
13045.32 870
13046.40 882
13047.48 909
13048.56 884
13049.63 884
13050.71 882
13051.79 900
13052.87 853
13053.95 856
13055.02 880
13056.10 888
13057.18 877
13058.26 885
13059.34 878
13060.41 866
13061.49 868
13062.57 867
13063.65 889
13064.73 820
13065.81 863
13066.88 880
13067.96 869
13069.04 836
13070.12 870
13071.20 886
13072.28 865
13073.36 849
13074.43 882
13075.51 881
13076.59 834
13077.67 843
13078.75 833
13079.83 811
13080.91 846
13081.99 874
13083.07 831
13084.15 873
13085.23 829
13086.30 858
13087.38 867
13088.46 853
13089.54 863
13090.62 798
13091.70 782
13092.78 847
13093.86 823
13094.94 835
13096.02 841
13097.10 819
13098.18 846
13099.26 828
13100.34 848
13101.42 797
13102.50 808
13103.58 834
13104.66 836
13105.74 819
13106.82 837
13107.90 846
13108.98 800
13110.06 821
13111.14 796
13112.22 840
13113.30 819
13114.38 815
13115.46 843
13116.54 843
13117.62 815
13118.70 808
13119.78 849
13120.86 811
13121.95 844
13123.03 839
13124.11 802
13125.19 800
13126.27 798
13127.35 822
13128.43 821
13129.51 826
13130.59 830
13131.67 837
13132.76 835
13133.84 819
13134.92 794
13136.00 821
13137.08 812
13138.16 823
13139.24 792
13140.32 820
13141.41 820
13142.49 814
13143.57 841
13144.65 849
13145.73 819
13146.81 827
13147.90 819
13148.98 808
13150.06 760
13151.14 803
13152.22 803
13153.31 774
13154.39 805
13155.47 812
13156.55 787
13157.63 777
13158.72 767
13159.80 785
13160.88 817
13161.96 780
13163.05 812
13164.13 791
13165.21 789
13166.29 800
13167.38 806
13168.46 814
13169.54 811
13170.62 797
13171.71 788
13172.79 785
13173.87 810
13174.96 801
13176.04 811
13177.12 862
13178.20 835
13179.29 827
13180.37 791
13181.45 825
13182.54 840
13183.62 854
13184.70 812
13185.79 807
13186.87 813
13187.95 815
13189.04 796
13190.12 800
13191.20 833
13192.29 841
13193.37 834
13194.46 810
13195.54 862
13196.62 838
13197.71 801
13198.79 792
13199.88 847
13200.96 863
13202.04 841
13203.13 789
13204.21 779
13205.30 825
13206.38 820
13207.46 820
13208.55 782
13209.63 839
13210.72 802
13211.80 815
13212.89 833
13213.97 818
13215.05 814
13216.14 889
13217.22 827
13218.31 821
13219.39 832
13220.48 836
13221.56 838
13222.65 830
13223.73 820
13224.82 831
13225.90 858
13226.99 835
13228.07 800
13229.16 836
13230.24 816
13231.33 822
13232.41 861
13233.50 870
13234.58 866
13235.67 857
13236.76 842
13237.84 866
13238.93 848
13240.01 878
13241.10 861
13242.18 893
13243.27 872
13244.35 864
13245.44 851
13246.53 865
13247.61 835
13248.70 853
13249.78 905
13250.87 891
13251.96 901
13253.04 902
13254.13 881
13255.21 878
13256.30 881
13257.39 873
13258.47 903
13259.56 892
13260.65 892
13261.73 905
13262.82 933
13263.91 923
13264.99 911
13266.08 916
13267.17 913
13268.25 949
13269.34 930
13270.43 951
13271.51 951
13272.60 970
13273.69 908
13274.77 905
13275.86 943
13276.95 977
13278.04 920
13279.12 952
13280.21 965
13281.30 1000
13282.38 981
13283.47 965
13284.56 965
13285.65 1011
13286.73 1008
13287.82 996
13288.91 992
13290.00 998
13291.08 1025
13292.17 1026
13293.26 1008
13294.35 1017
13295.44 1013
13296.52 1009
13297.61 1012
13298.70 1070
13299.79 1047
13300.88 1048
13301.96 1056
13303.05 1052
13304.14 1042
13305.23 1058
13306.32 1039
13307.41 1073
13308.49 1079
13309.58 1062
13310.67 1075
13311.76 1084
13312.85 1040
13313.94 1076
13315.02 1089
13316.11 1089
13317.20 1105
13318.29 1072
13319.38 1061
13320.47 1029
13321.56 1057
13322.65 998
13323.74 1023
13324.82 1063
13325.91 1021
13327.00 1021
13328.09 1018
13329.18 1049
13330.27 1004
13331.36 1015
13332.45 1021
13333.54 1058
13334.63 1053
13335.72 1045
13336.81 1062
13337.90 1067
13338.99 1033
13340.08 1048
13341.17 1055
13342.26 1085
13343.35 1055
13344.44 1063
13345.53 1057
13346.61 1054
13347.70 1042
13348.79 1061
13349.89 1087
13350.98 1090
13352.07 1091
13353.16 1109
13354.25 1100
13355.34 1076
13356.43 1118
13357.52 1116
13358.61 1112
13359.70 1078
13360.79 1106
13361.88 1111
13362.97 1169
13364.06 1161
13365.15 1150
13366.24 1185
13367.33 1198
13368.42 1164
13369.51 1164
13370.60 1132
13371.70 1122
13372.79 1135
13373.88 1105
13374.97 1124
13376.06 1069
13377.15 1065
13378.24 1098
13379.33 1082
13380.43 1049
13381.52 1026
13382.61 1020
13383.70 999
13384.79 1009
13385.88 1021
13386.97 1022
13388.07 985
13389.16 1007
13390.25 1003
13391.34 1014
13392.43 1010
13393.52 1015
13394.62 990
13395.71 958
13396.80 958
13397.89 963
13398.98 1005
13400.08 971
13401.17 979
13402.26 984
13403.35 1001
13404.45 956
13405.54 948
13406.63 964
13407.72 967
13408.82 957
13409.91 973
13411.00 959
13412.09 963
13413.19 961
13414.28 966
13415.37 976
13416.46 979
13417.56 989
13418.65 948
13419.74 944
13420.84 936
13421.93 955
13423.02 936
13424.11 1028
13425.21 943
13426.30 970
13427.39 1006
13428.49 995
13429.58 1018
13430.67 964
13431.77 1036
13432.86 1000
13433.95 999
13435.05 1003
13436.14 1005
13437.24 1025
13438.33 1051
13439.42 1046
13440.52 1082
13441.61 1046
13442.70 1024
13443.80 1005
13444.89 1019
13445.99 1046
13447.08 1032
13448.17 1039
13449.27 1047
13450.36 1001
13451.46 1071
13452.55 1093
13453.64 1092
13454.74 1113
13455.83 1103
13456.93 1099
13458.02 1104
13459.12 1146
13460.21 1118
13461.31 1127
13462.40 1128
13463.50 1137
13464.59 1100
13465.69 1103
13466.78 1124
13467.87 1095
13468.97 1120
13470.06 1135
13471.16 1136
13472.25 1132
13473.35 1140
13474.44 1082
13475.54 1123
13476.64 1144
13477.73 1170
13478.83 1149
13479.92 1186
13481.02 1183
13482.11 1139
13483.21 1136
13484.30 1174
13485.40 1188
13486.49 1203
13487.59 1177
13488.69 1238
13489.78 1197
13490.88 1231
13491.97 1245
13493.07 1274
13494.17 1237
13495.26 1257
13496.36 1281
13497.45 1310
13498.55 1267
13499.65 1281
13500.74 1282
13501.84 1289
13502.93 1260
13504.03 1240
13505.13 1240
13506.22 1214
13507.32 1231
13508.42 1206
13509.51 1179
13510.61 1152
13511.71 1115
13512.80 1110
13513.90 1087
13515.00 1130
13516.09 1108
13517.19 1098
13518.29 1098
13519.38 998
13520.48 1013
13521.58 1052
13522.68 1014
13523.77 982
13524.87 984
13525.97 1037
13527.06 1019
13528.16 997
13529.26 1005
13530.36 969
13531.45 1011
13532.55 1007
13533.65 978
13534.75 941
13535.84 983
13536.94 996
13538.04 1019
13539.14 965
13540.23 920
13541.33 971
13542.43 964
13543.53 938
13544.63 938
13545.72 972
13546.82 950
13547.92 978
13549.02 964
13550.12 927
13551.22 898
13552.31 923
13553.41 943
13554.51 928
13555.61 952
13556.71 967
13557.81 951
13558.90 909
13560.00 934
13561.10 965
13562.20 931
13563.30 915
13564.40 950
13565.50 922
13566.60 975
13567.69 934
13568.79 923
13569.89 944
13570.99 947
13572.09 936
13573.19 943
13574.29 944
13575.39 931
13576.49 941
13577.59 952
13578.69 972
13579.79 942
13580.89 980
13581.98 949
13583.08 900
13584.18 905
13585.28 948
13586.38 950
13587.48 947
13588.58 952
13589.68 935
13590.78 949
13591.88 943
13592.98 939
13594.08 966
13595.18 934
13596.28 924
13597.38 942
13598.48 973
13599.58 960
13600.68 957
13601.78 933
13602.88 953
13603.98 940
13605.08 961
13606.18 972
13607.29 969
13608.39 979
13609.49 948
13610.59 982
13611.69 995
13612.79 932
13613.89 974
13614.99 1005
13616.09 956
13617.19 925
13618.29 962
13619.39 984
13620.50 1022
13621.60 987
13622.70 991
13623.80 981
13624.90 952
13626.00 1013
13627.10 943
13628.20 957
13629.31 964
13630.41 936
13631.51 948
13632.61 962
13633.71 945
13634.81 1000
13635.91 980
13637.02 934
13638.12 962
13639.22 976
13640.32 985
13641.42 950
13642.53 974
13643.63 983
13644.73 949
13645.83 926
13646.93 904
13648.04 933
13649.14 949
13650.24 945
13651.34 944
13652.45 916
13653.55 926
13654.65 939
13655.75 935
13656.85 931
13657.96 910
13659.06 972
13660.16 945
13661.27 925
13662.37 903
13663.47 971
13664.57 929
13665.68 922
13666.78 944
13667.88 923
13668.99 897
13670.09 958
13671.19 951
13672.29 932
13673.40 940
13674.50 941
13675.60 951
13676.71 969
13677.81 972
13678.91 940
13680.02 969
13681.12 965
13682.23 966
13683.33 949
13684.43 939
13685.54 957
13686.64 1028
13687.74 986
13688.85 987
13689.95 938
13691.06 987
13692.16 941
13693.26 935
13694.37 969
13695.47 991
13696.58 1027
13697.68 998
13698.78 997
13699.89 991
13700.99 997
13702.10 999
13703.20 1060
13704.31 1006
13705.41 1050
13706.51 1045
13707.62 1049
13708.72 990
13709.83 984
13710.93 1036
13712.04 1075
13713.14 1068
13714.25 1026
13715.35 1032
13716.46 1072
13717.56 1088
13718.67 1058
13719.77 1079
13720.88 1096
13721.98 1173
13723.09 1141
13724.19 1124
13725.30 1156
13726.40 1121
13727.51 1177
13728.61 1148
13729.72 1157
13730.83 1162
13731.93 1159
13733.04 1144
13734.14 1163
13735.25 1171
13736.35 1200
13737.46 1214
13738.57 1231
13739.67 1231
13740.78 1223
13741.88 1217
13742.99 1257
13744.09 1277
13745.20 1269
13746.31 1291
13747.41 1318
13748.52 1332
13749.63 1333
13750.73 1296
13751.84 1397
13752.94 1413
13754.05 1382
13755.16 1478
13756.26 1437
13757.37 1500
13758.48 1492
13759.58 1511
13760.69 1506
13761.80 1563
13762.90 1615
13764.01 1653
13765.12 1654
13766.22 1704
13767.33 1734
13768.44 1687
13769.55 1724
13770.65 1699
13771.76 1683
13772.87 1655
13773.97 1631
13775.08 1621
13776.19 1626
13777.30 1558
13778.40 1548
13779.51 1523
13780.62 1449
13781.73 1434
13782.83 1391
13783.94 1370
13785.05 1369
13786.16 1337
13787.26 1256
13788.37 1292
13789.48 1243
13790.59 1236
13791.70 1199
13792.80 1212
13793.91 1182
13795.02 1193
13796.13 1190
13797.24 1213
13798.35 1186
13799.45 1221
13800.56 1156
13801.67 1204
13802.78 1204
13803.89 1179
13805.00 1170
13806.10 1169
13807.21 1170
13808.32 1183
13809.43 1190
13810.54 1155
13811.65 1129
13812.76 1093
13813.86 1141
13814.97 1120
13816.08 1115
13817.19 1092
13818.30 1087
13819.41 1069
13820.52 1094
13821.63 1134
13822.74 1055
13823.85 1056
13824.96 1035
13826.06 1076
13827.17 1088
13828.28 1080
13829.39 1046
13830.50 1039
13831.61 1059
13832.72 1041
13833.83 1078
13834.94 1052
13836.05 1057
13837.16 1027
13838.27 1080
13839.38 1059
13840.49 1050
13841.60 1095
13842.71 1035
13843.82 1056
13844.93 1095
13846.04 1114
13847.15 1093
13848.26 1092
13849.37 1077
13850.48 1095
13851.59 1119
13852.70 1126
13853.81 1159
13854.92 1145
13856.03 1157
13857.14 1141
13858.25 1094
13859.37 1180
13860.48 1163
13861.59 1172
13862.70 1127
13863.81 1122
13864.92 1110
13866.03 1139
13867.14 1170
13868.25 1159
13869.36 1181
13870.47 1161
13871.59 1151
13872.70 1154
13873.81 1130
13874.92 1087
13876.03 1117
13877.14 1115
13878.25 1139
13879.36 1179
13880.48 1150
13881.59 1088
13882.70 1150
13883.81 1145
13884.92 1108
13886.03 1127
13887.15 1119
13888.26 1206
13889.37 1165
13890.48 1118
13891.59 1132
13892.71 1149
13893.82 1137
13894.93 1125
13896.04 1130
13897.15 1157
13898.27 1139
13899.38 1184
13900.49 1111
13901.60 1086
13902.72 1112
13903.83 1108
13904.94 1133
13906.05 1096
13907.17 1113
13908.28 1067
13909.39 1087
13910.50 1105
13911.62 1108
13912.73 1087
13913.84 1068
13914.95 1038
13916.07 1056
13917.18 1049
13918.29 1055
13919.41 1019
13920.52 1016
13921.63 1018
13922.75 1019
13923.86 1009
13924.97 1035
13926.09 1070
13927.20 1034
13928.31 974
13929.43 990
13930.54 1021
13931.65 995
13932.77 1034
13933.88 1058
13934.99 1033
13936.11 1012
13937.22 962
13938.34 1027
13939.45 978
13940.56 1024
13941.68 1006
13942.79 1029
13943.91 1020
13945.02 1042
13946.13 1041
13947.25 1012
13948.36 972
13949.48 987
13950.59 997
13951.70 988
13952.82 957
13953.93 973
13955.05 990
13956.16 972
13957.28 981
13958.39 974
13959.51 969
13960.62 973
13961.74 998
13962.85 962
13963.97 957
13965.08 954
13966.20 1019
13967.31 990
13968.43 1000
13969.54 1025
13970.66 1009
13971.77 992
13972.89 971
13974.00 971
13975.12 988
13976.23 993
13977.35 960
13978.46 930
13979.58 947
13980.69 978
13981.81 1000
13982.92 983
13984.04 993
13985.16 990
13986.27 1017
13987.39 1053
13988.50 1013
13989.62 1006
13990.74 1005
13991.85 1035
13992.97 1038
13994.08 1039
13995.20 1037
13996.32 1022
13997.43 1054
13998.55 1029
13999.66 1060
14000.78 1045
14001.90 1048
14003.01 1069
14004.13 1126
14005.25 1096
14006.36 1082
14007.48 1069
14008.60 1100
14009.71 1130
14010.83 1144
14011.95 1096
14013.06 1070
14014.18 1082
14015.30 1125
14016.41 1163
14017.53 1079
14018.65 1088
14019.76 1145
14020.88 1104
14022.00 1105
14023.12 1060
14024.23 1043
14025.35 1095
14026.47 1105
14027.59 1076
14028.70 1072
14029.82 1076
14030.94 1041
14032.06 999
14033.17 1000
14034.29 1038
14035.41 1014
14036.53 1003
14037.64 995
14038.76 978
14039.88 969
14041.00 1040
14042.11 1016
14043.23 1022
14044.35 994
14045.47 967
14046.59 1021
14047.71 980
14048.82 1006
14049.94 1015
14051.06 1004
14052.18 995
14053.30 996
14054.42 961
14055.53 1005
14056.65 1000
14057.77 990
14058.89 1023
14060.01 1000
14061.13 999
14062.25 1007
14063.36 1025
14064.48 1032
14065.60 985
14066.72 1009
14067.84 1008
14068.96 1049
14070.08 1070
14071.20 1083
14072.32 1082
14073.44 1091
14074.55 1053
14075.67 1042
14076.79 1075
14077.91 1110
14079.03 1122
14080.15 1096
14081.27 1079
14082.39 1072
14083.51 1119
14084.63 1086
14085.75 1075
14086.87 1137
14087.99 1143
14089.11 1152
14090.23 1153
14091.35 1154
14092.47 1193
14093.59 1184
14094.71 1188
14095.83 1194
14096.95 1179
14098.07 1193
14099.19 1148
14100.31 1150
14101.43 1127
14102.55 1135
14103.67 1100
14104.79 1081
14105.91 1069
14107.03 1072
14108.15 1079
14109.27 1072
14110.39 984
14111.51 983
14112.64 986
14113.76 996
14114.88 999
14116.00 966
14117.12 933
14118.24 945
14119.36 910
14120.48 898
14121.60 920
14122.72 950
14123.85 945
14124.97 901
14126.09 881
14127.21 916
14128.33 900
14129.45 922
14130.57 893
14131.70 892
14132.82 895
14133.94 885
14135.06 883
14136.18 900
14137.30 905
14138.43 868
14139.55 867
14140.67 889
14141.79 906
14142.91 860
14144.03 830
14145.16 862
14146.28 884
14147.40 861
14148.52 861
14149.65 857
14150.77 877
14151.89 883
14153.01 859
14154.13 889
14155.26 856
14156.38 886
14157.50 892
14158.62 862
14159.75 892
14160.87 868
14161.99 901
14163.12 869
14164.24 840
14165.36 849
14166.48 849
14167.61 871
14168.73 908
14169.85 861
14170.98 879
14172.10 862
14173.22 860
14174.35 840
14175.47 852
14176.59 896
14177.72 838
14178.84 817
14179.96 817
14181.09 830
14182.21 840
14183.33 820
14184.46 813
14185.58 807
14186.70 815
14187.83 798
14188.95 811
14190.07 781
14191.20 782
14192.32 798
14193.45 776
14194.57 801
14195.69 828
14196.82 820
14197.94 800
14199.07 746
14200.19 774
14201.32 802
14202.44 788
14203.56 765
14204.69 758
14205.81 760
14206.94 789
14208.06 779
14209.19 754
14210.31 760
14211.44 774
14212.56 773
14213.69 769
14214.81 767
14215.93 728
14217.06 728
14218.18 763
14219.31 757
14220.43 756
14221.56 754
14222.68 719
14223.81 780
14224.94 748
14226.06 728
14227.19 773
14228.31 761
14229.44 752
14230.56 760
14231.69 755
14232.81 760
14233.94 755
14235.06 718
14236.19 719
14237.32 761
14238.44 727
14239.57 722
14240.69 748
14241.82 722
14242.94 703
14244.07 739
14245.20 742
14246.32 742
14247.45 708
14248.57 727
14249.70 733
14250.83 734
14251.95 736
14253.08 743
14254.21 724
14255.33 729
14256.46 742
14257.59 692
14258.71 713
14259.84 708
14260.97 714
14262.09 721
14263.22 731
14264.35 720
14265.47 697
14266.60 706
14267.73 721
14268.85 758
14269.98 728
14271.11 688
14272.23 740
14273.36 758
14274.49 716
14275.62 708
14276.74 723
14277.87 729
14279.00 728
14280.12 700
14281.25 692
14282.38 698
14283.51 678
14284.63 694
14285.76 699
14286.89 674
14288.02 633
14289.15 683
14290.27 660
14291.40 709
14292.53 676
14293.66 692
14294.78 681
14295.91 688
14297.04 682
14298.17 695
14299.30 681
14300.42 680
14301.55 662
14302.68 681
14303.81 685
14304.94 657
14306.07 680
14307.19 688
14308.32 680
14309.45 667
14310.58 659
14311.71 694
14312.84 722
14313.97 669
14315.10 709
14316.22 655
14317.35 646
14318.48 688
14319.61 674
14320.74 659
14321.87 651
14323.00 662
14324.13 669
14325.26 679
14326.39 642
14327.51 694
14328.64 692
14329.77 658
14330.90 648
14332.03 637
14333.16 666
14334.29 630
14335.42 635
14336.55 667
14337.68 684
14338.81 652
14339.94 694
14341.07 683
14342.20 663
14343.33 656
14344.46 633
14345.59 638
14346.72 656
14347.85 620
14348.98 646
14350.11 625
14351.24 650
14352.37 653
14353.50 643
14354.63 689
14355.76 645
14356.89 646
14358.02 672
14359.15 632
14360.28 684
14361.41 678
14362.54 680
14363.67 638
14364.80 659
14365.94 671
14367.07 641
14368.20 640
14369.33 647
14370.46 654
14371.59 632
14372.72 674
14373.85 661
14374.98 656
14376.11 673
14377.25 639
14378.38 651
14379.51 631
14380.64 621
14381.77 632
14382.90 679
14384.03 649
14385.16 703
14386.30 682
14387.43 683
14388.56 654
14389.69 666
14390.82 680
14391.95 710
14393.09 629
14394.22 642
14395.35 677
14396.48 671
14397.61 706
14398.75 696
14399.88 671
14401.01 668
14402.14 677
14403.27 668
14404.41 715
14405.54 702
14406.67 707
14407.80 673
14408.94 675
14410.07 706
14411.20 703
14412.33 736
14413.47 652
14414.60 703
14415.73 685
14416.87 683
14418.00 682
14419.13 675
14420.26 723
14421.40 726
14422.53 670
14423.66 714
14424.80 731
14425.93 733
14427.06 696
14428.20 735
14429.33 740
14430.46 706
14431.59 733
14432.73 745
14433.86 725
14435.00 737
14436.13 731
14437.26 721
14438.40 776
14439.53 691
14440.66 698
14441.80 718
14442.93 716
14444.06 689
14445.20 727
14446.33 701
14447.47 716
14448.60 706
14449.73 698
14450.87 724
14452.00 686
14453.14 714
14454.27 700
14455.41 706
14456.54 680
14457.67 675
14458.81 728
14459.94 737
14461.08 713
14462.21 697
14463.35 760
14464.48 733
14465.62 707
14466.75 719
14467.89 744
14469.02 709
14470.15 719
14471.29 729
14472.42 744
14473.56 727
14474.69 734
14475.83 735
14476.96 716
14478.10 725
14479.24 764
14480.37 714
14481.51 705
14482.64 701
14483.78 725
14484.91 746
14486.05 717
14487.18 699
14488.32 694
14489.45 716
14490.59 710
14491.73 695
14492.86 703
14494.00 741
14495.13 718
14496.27 704
14497.40 704
14498.54 677
14499.68 686
14500.81 643
14501.95 698
14503.08 683
14504.22 732
14505.36 705
14506.49 718
14507.63 672
14508.77 703
14509.90 654
14511.04 669
14512.18 685
14513.31 666
14514.45 703
14515.58 674
14516.72 676
14517.86 666
14519.00 672
14520.13 653
14521.27 687
14522.41 709
14523.54 701
14524.68 669
14525.82 676
14526.95 710
14528.09 690
14529.23 708
14530.37 698
14531.50 689
14532.64 698
14533.78 699
14534.91 654
14536.05 677
14537.19 680
14538.33 674
14539.46 701
14540.60 705
14541.74 685
14542.88 711
14544.02 701
14545.15 714
14546.29 725
14547.43 709
14548.57 671
14549.70 678
14550.84 703
14551.98 700
14553.12 728
14554.26 703
14555.39 699
14556.53 727
14557.67 740
14558.81 716
14559.95 719
14561.09 764
14562.22 718
14563.36 726
14564.50 734
14565.64 719
14566.78 691
14567.92 724
14569.06 744
14570.20 714
14571.33 696
14572.47 722
14573.61 703
14574.75 741
14575.89 701
14577.03 764
14578.17 740
14579.31 752
14580.45 774
14581.59 747
14582.72 766
14583.86 737
14585.00 713
14586.14 772
14587.28 822
14588.42 788
14589.56 792
14590.70 781
14591.84 794
14592.98 777
14594.12 795
14595.26 784
14596.40 779
14597.54 802
14598.68 816
14599.82 800
14600.96 832
14602.10 795
14603.24 799
14604.38 787
14605.52 793
14606.66 782
14607.80 837
14608.94 830
14610.08 800
14611.22 837
14612.36 825
14613.50 825
14614.64 847
14615.78 851
14616.92 823
14618.06 844
14619.20 837
14620.34 881
14621.49 926
14622.63 899
14623.77 939
14624.91 939
14626.05 950
14627.19 934
14628.33 936
14629.47 906
14630.61 903
14631.75 869
14632.90 901
14634.04 902
14635.18 903
14636.32 890
14637.46 875
14638.60 865
14639.74 845
14640.88 869
14642.03 857
14643.17 818
14644.31 845
14645.45 830
14646.59 820
14647.73 790
14648.88 802
14650.02 785
14651.16 794
14652.30 798
14653.44 779
14654.59 778
14655.73 736
14656.87 749
14658.01 764
14659.16 752
14660.30 733
14661.44 732
14662.58 775
14663.72 761
14664.87 736
14666.01 716
14667.15 756
14668.29 740
14669.44 746
14670.58 728
14671.72 718
14672.87 672
14674.01 730
14675.15 724
14676.29 734
14677.44 723
14678.58 753
14679.72 722
14680.87 697
14682.01 705
14683.15 645
14684.30 679
14685.44 681
14686.58 693
14687.73 690
14688.87 703
14690.01 676
14691.16 713
14692.30 702
14693.44 687
14694.59 673
14695.73 672
14696.87 669
14698.02 674
14699.16 704
14700.30 690
14701.45 697
14702.59 651
14703.74 709
14704.88 707
14706.02 684
14707.17 659
14708.31 671
14709.46 673
14710.60 685
14711.75 679
14712.89 654
14714.03 666
14715.18 677
14716.32 700
14717.47 696
14718.61 692
14719.76 661
14720.90 686
14722.05 691
14723.19 733
14724.34 705
14725.48 716
14726.63 696
14727.77 693
14728.92 713
14730.06 696
14731.21 707
14732.35 745
14733.50 726
14734.64 699
14735.79 733
14736.93 705
14738.08 705
14739.22 679
14740.37 723
14741.51 703
14742.66 694
14743.80 740
14744.95 742
14746.09 690
14747.24 711
14748.39 722
14749.53 696
14750.68 676
14751.82 716
14752.97 743
14754.11 764
14755.26 772
14756.41 774
14757.55 779
14758.70 760
14759.85 785
14760.99 799
14762.14 758
14763.28 745
14764.43 748
14765.58 755
14766.72 777
14767.87 768
14769.02 774
14770.16 773
14771.31 806
14772.46 795
14773.60 796
14774.75 817
14775.90 812
14777.04 821
14778.19 797
14779.34 808
14780.48 847
14781.63 823
14782.78 815
14783.92 806
14785.07 794
14786.22 824
14787.37 798
14788.51 865
14789.66 862
14790.81 843
14791.96 840
14793.10 851
14794.25 834
14795.40 872
14796.54 839
14797.69 871
14798.84 832
14799.99 836
14801.14 807
14802.28 840
14803.43 830
14804.58 811
14805.73 832
14806.88 823
14808.02 779
14809.17 800
14810.32 784
14811.47 738
14812.62 783
14813.76 772
14814.91 759
14816.06 771
14817.21 803
14818.36 784
14819.51 741
14820.65 737
14821.80 743
14822.95 776
14824.10 714
14825.25 703
14826.40 703
14827.55 659
14828.69 667
14829.84 652
14830.99 662
14832.14 685
14833.29 687
14834.44 671
14835.59 651
14836.74 678
14837.89 687
14839.04 665
14840.19 658
14841.33 611
14842.48 655
14843.63 643
14844.78 639
14845.93 652
14847.08 624
14848.23 621
14849.38 636
14850.53 651
14851.68 599
14852.83 613
14853.98 607
14855.13 601
14856.28 639
14857.43 639
14858.58 619
14859.73 593
14860.88 602
14862.03 628
14863.18 634
14864.33 649
14865.48 634
14866.63 619
14867.78 618
14868.93 613
14870.08 621
14871.23 643
14872.38 590
14873.53 589
14874.68 575
14875.83 616
14876.98 596
14878.14 628
14879.29 618
14880.44 575
14881.59 591
14882.74 587
14883.89 575
14885.04 556
14886.19 588
14887.34 593
14888.49 626
14889.64 588
14890.80 598
14891.95 569
14893.10 596
14894.25 616
14895.40 589
14896.55 623
14897.70 587
14898.86 598
14900.01 598
14901.16 607
14902.31 573
14903.46 567
14904.61 612
14905.77 599
14906.92 581
14908.07 609
14909.22 596
14910.37 566
14911.53 576
14912.68 593
14913.83 573
14914.98 574
14916.13 598
14917.29 602
14918.44 593
14919.59 570
14920.74 597
14921.90 602
14923.05 617
14924.20 571
14925.35 616
14926.51 588
14927.66 604
14928.81 601
14929.96 613
14931.12 600
14932.27 602
14933.42 616
14934.57 602
14935.73 621
14936.88 591
14938.03 600
14939.19 568
14940.34 579
14941.49 594
14942.65 616
14943.80 586
14944.95 552
14946.11 560
14947.26 538
14948.41 560
14949.57 568
14950.72 599
14951.87 543
14953.03 587
14954.18 586
14955.33 604
14956.49 571
14957.64 563
14958.80 534
14959.95 535
14961.10 535
14962.26 578
14963.41 548
14964.57 530
14965.72 532
14966.87 533
14968.03 560
14969.18 550
14970.34 546
14971.49 564
14972.65 537
14973.80 539
14974.95 516
14976.11 538
14977.26 516
14978.42 535
14979.57 494
14980.73 541
14981.88 523
14983.04 506
14984.19 497
14985.35 528
14986.50 514
14987.66 532
14988.81 518
14989.97 540
14991.12 504
14992.28 503
14993.43 502
14994.59 529
14995.74 515
14996.90 516
14998.05 531
14999.21 522
15000.36 525
15001.52 489
15002.67 483
15003.83 531
15004.99 530
15006.14 524
15007.30 521
15008.45 525
15009.61 543
15010.76 512
15011.92 506
15013.08 494
15014.23 532
15015.39 521
15016.54 525
15017.70 501
15018.86 469
15020.01 515
15021.17 522
15022.32 505
15023.48 487
15024.64 514
15025.79 532
15026.95 513
15028.11 488
15029.26 512
15030.42 518
15031.58 517
15032.73 523
15033.89 499
15035.05 491
15036.20 475
15037.36 480
15038.52 520
15039.67 485
15040.83 502
15041.99 514
15043.15 505
15044.30 492
15045.46 512
15046.62 512
15047.77 503
15048.93 501
15050.09 514
15051.25 500
15052.40 518
15053.56 524
15054.72 502
15055.88 489
15057.03 480
15058.19 511
15059.35 516
15060.51 483
15061.66 512
15062.82 512
15063.98 473
15065.14 483
15066.30 488
15067.45 495
15068.61 506
15069.77 478
15070.93 479
15072.09 494
15073.24 491
15074.40 492
15075.56 497
15076.72 490
15077.88 479
15079.04 491
15080.20 477
15081.35 508
15082.51 505
15083.67 501
15084.83 511
15085.99 502
15087.15 474
15088.31 475
15089.46 492
15090.62 479
15091.78 487
15092.94 519
15094.10 494
15095.26 493
15096.42 524
15097.58 524
15098.74 494
15099.90 480
15101.06 490
15102.22 479
15103.37 501
15104.53 435
15105.69 511
15106.85 521
15108.01 496
15109.17 495
15110.33 493
15111.49 507
15112.65 474
15113.81 489
15114.97 504
15116.13 489
15117.29 496
15118.45 539
15119.61 481
15120.77 511
15121.93 515
15123.09 530
15124.25 524
15125.41 515
15126.57 508
15127.73 493
15128.89 498
15130.05 506
15131.21 518
15132.37 494
15133.53 499
15134.69 507
15135.86 540
15137.02 523
15138.18 487
15139.34 500
15140.50 494
15141.66 503
15142.82 502
15143.98 499
15145.14 517
15146.30 514
15147.46 498
15148.63 505
15149.79 507
15150.95 511
15152.11 562
15153.27 555
15154.43 493
15155.59 506
15156.75 523
15157.92 561
15159.08 514
15160.24 531
15161.40 524
15162.56 535
15163.72 520
15164.89 521
15166.05 538
15167.21 547
15168.37 510
15169.53 518
15170.69 552
15171.86 571
15173.02 515
15174.18 511
15175.34 510
15176.51 531
15177.67 543
15178.83 526
15179.99 542
15181.15 557
15182.32 577
15183.48 563
15184.64 555
15185.80 552
15186.97 574
15188.13 581
15189.29 530
15190.46 558
15191.62 559
15192.78 563
15193.94 564
15195.11 569
15196.27 552
15197.43 577
15198.60 555
15199.76 591
15200.92 537
15202.08 572
15203.25 561
15204.41 567
15205.57 568
15206.74 534
15207.90 589
15209.06 562
15210.23 604
15211.39 575
15212.56 595
15213.72 582
15214.88 620
15216.05 591
15217.21 553
15218.37 590
15219.54 573
15220.70 617
15221.87 656
15223.03 630
15224.19 576
15225.36 649
15226.52 620
15227.69 592
15228.85 583
15230.01 623
15231.18 590
15232.34 626
15233.51 627
15234.67 632
15235.84 615
15237.00 618
15238.16 607
15239.33 625
15240.49 600
15241.66 581
15242.82 582
15243.99 591
15245.15 609
15246.32 575
15247.48 605
15248.65 555
15249.81 546
15250.98 553
15252.14 558
15253.31 553
15254.47 554
15255.64 519
15256.80 550
15257.97 519
15259.13 514
15260.30 508
15261.46 528
15262.63 529
15263.80 533
15264.96 545
15266.13 549
15267.29 546
15268.46 516
15269.62 529
15270.79 523
15271.96 502
15273.12 521
15274.29 543
15275.45 554
15276.62 500
15277.79 537
15278.95 525
15280.12 528
15281.28 495
15282.45 514
15283.62 523
15284.78 538
15285.95 515
15287.12 518
15288.28 508
15289.45 551
15290.62 532
15291.78 530
15292.95 509
15294.12 518
15295.28 538
15296.45 527
15297.62 525
15298.78 531
15299.95 542
15301.12 522
15302.28 523
15303.45 524
15304.62 524
15305.78 508
15306.95 536
15308.12 558
15309.29 541
15310.45 539
15311.62 531
15312.79 548
15313.96 520
15315.12 535
15316.29 490
15317.46 527
15318.63 513
15319.79 540
15320.96 503
15322.13 527
15323.30 523
15324.46 541
15325.63 518
15326.80 512
15327.97 541
15329.14 526
15330.30 543
15331.47 523
15332.64 494
15333.81 532
15334.98 549
15336.14 547
15337.31 558
15338.48 552
15339.65 545
15340.82 527
15341.99 525
15343.16 531
15344.32 536
15345.49 557
15346.66 528
15347.83 521
15349.00 558
15350.17 527
15351.34 516
15352.51 552
15353.67 542
15354.84 529
15356.01 532
15357.18 518
15358.35 537
15359.52 570
15360.69 540
15361.86 550
15363.03 541
15364.20 545
15365.37 525
15366.54 550
15367.71 567
15368.87 558
15370.04 534
15371.21 542
15372.38 559
15373.55 609
15374.72 558
15375.89 569
15377.06 514
15378.23 511
15379.40 565
15380.57 564
15381.74 538
15382.91 585
15384.08 565
15385.25 598
15386.42 552
15387.59 564
15388.76 549
15389.93 580
15391.10 571
15392.27 559
15393.44 575
15394.62 595
15395.79 553
15396.96 572
15398.13 555
15399.30 550
15400.47 568
15401.64 576
15402.81 552
15403.98 535
15405.15 554
15406.32 534
15407.49 527
15408.66 526
15409.84 529
15411.01 511
15412.18 547
15413.35 495
15414.52 522
15415.69 514
15416.86 542
15418.03 529
15419.21 530
15420.38 535
15421.55 526
15422.72 522
15423.89 481
15425.06 496
15426.24 476
15427.41 516
15428.58 522
15429.75 525
15430.92 491
15432.09 520
15433.27 522
15434.44 531
15435.61 494
15436.78 501
15437.96 518
15439.13 540
15440.30 496
15441.47 534
15442.64 526
15443.82 521
15444.99 500
15446.16 513
15447.33 544
15448.51 517
15449.68 530
15450.85 539
15452.02 499
15453.20 491
15454.37 493
15455.54 521
15456.72 514
15457.89 497
15459.06 498
15460.23 503
15461.41 499
15462.58 545
15463.75 551
15464.93 534
15466.10 530
15467.27 506
15468.45 533
15469.62 518
15470.79 543
15471.97 534
15473.14 528
15474.31 503
15475.49 517
15476.66 536
15477.83 525
15479.01 525
15480.18 528
15481.36 547
15482.53 531
15483.70 523
15484.88 531
15486.05 540
15487.23 536
15488.40 516
15489.57 528
15490.75 528
15491.92 524
15493.10 550
15494.27 521
15495.44 521
15496.62 492
15497.79 527
15498.97 547
15500.14 523
15501.32 510
15502.49 544
15503.67 535
15504.84 533
15506.02 525
15507.19 547
15508.36 548
15509.54 510
15510.71 546
15511.89 539
15513.06 548
15514.24 541
15515.41 534
15516.59 516
15517.77 467
15518.94 507
15520.12 559
15521.29 561
15522.47 527
15523.64 528
15524.82 540
15525.99 541
15527.17 527
15528.34 559
15529.52 541
15530.69 540
15531.87 493
15533.05 527
15534.22 505
15535.40 559
15536.57 541
15537.75 540
15538.93 564
15540.10 554
15541.28 533
15542.45 561
15543.63 561
15544.81 572
15545.98 568
15547.16 552
15548.33 557
15549.51 542
15550.69 551
15551.86 580
15553.04 544
15554.22 566
15555.39 551
15556.57 568
15557.75 585
15558.92 594
15560.10 574
15561.28 554
15562.45 580
15563.63 590
15564.81 600
15565.99 601
15567.16 582
15568.34 608
15569.52 590
15570.69 549
15571.87 574
15573.05 605
15574.23 603
15575.40 579
15576.58 594
15577.76 620
15578.93 606
15580.11 610
15581.29 591
15582.47 572
15583.65 605
15584.82 608
15586.00 647
15587.18 624
15588.36 624
15589.53 618
15590.71 621
15591.89 623
15593.07 564
15594.25 598
15595.42 624
15596.60 660
15597.78 643
15598.96 613
15600.14 643
15601.32 622
15602.49 612
15603.67 673
15604.85 639
15606.03 646
15607.21 673
15608.39 683
15609.56 660
15610.74 654
15611.92 672
15613.10 686
15614.28 653
15615.46 649
15616.64 679
15617.82 683
15619.00 660
15620.17 695
15621.35 701
15622.53 704
15623.71 692
15624.89 712
15626.07 702
15627.25 682
15628.43 696
15629.61 722
15630.79 681
15631.97 681
15633.15 707
15634.33 729
15635.51 754
15636.69 730
15637.87 746
15639.05 763
15640.22 751
15641.40 718
15642.58 768
15643.76 756
15644.94 785
15646.12 766
15647.30 729
15648.48 746
15649.66 754
15650.85 754
15652.03 799
15653.21 786
15654.39 760
15655.57 814
15656.75 821
15657.93 793
15659.11 756
15660.29 772
15661.47 746
15662.65 759
15663.83 788
15665.01 781
15666.19 749
15667.37 782
15668.55 777
15669.73 809
15670.92 778
15672.10 780
15673.28 746
15674.46 792
15675.64 776
15676.82 770
15678.00 781
15679.18 777
15680.36 782
15681.55 763
15682.73 769
15683.91 771
15685.09 793
15686.27 764
15687.45 768
15688.63 746
15689.82 755
15691.00 741
15692.18 799
15693.36 783
15694.54 803
15695.73 801
15696.91 831
15698.09 802
15699.27 776
15700.45 807
15701.64 832
15702.82 840
15704.00 818
15705.18 844
15706.36 827
15707.55 848
15708.73 833
15709.91 847
15711.09 864
15712.28 840
15713.46 893
15714.64 889
15715.82 865
15717.01 896
15718.19 862
15719.37 862
15720.55 884
15721.74 865
15722.92 871
15724.10 862
15725.29 865
15726.47 834
15727.65 854
15728.84 843
15730.02 849
15731.20 833
15732.39 864
15733.57 879
15734.75 877
15735.94 866
15737.12 833
15738.30 845
15739.49 845
15740.67 846
15741.85 864
15743.04 868
15744.22 859
15745.40 863
15746.59 855
15747.77 839
15748.96 890
15750.14 867
15751.32 866
15752.51 877
15753.69 844
15754.88 868
15756.06 851
15757.24 849
15758.43 831
15759.61 833
15760.80 855
15761.98 829
15763.17 825
15764.35 773
15765.53 797
15766.72 784
15767.90 836
15769.09 810
15770.27 800
15771.46 814
15772.64 810
15773.83 831
15775.01 798
15776.20 796
15777.38 817
15778.57 788
15779.75 744
15780.94 778
15782.12 776
15783.31 785
15784.49 754
15785.68 773
15786.86 798
15788.05 807
15789.23 761
15790.42 749
15791.60 754
15792.79 724
15793.98 720
15795.16 723
15796.35 747
15797.53 740
15798.72 731
15799.90 727
15801.09 760
15802.28 754
15803.46 698
15804.65 729
15805.83 744
15807.02 705
15808.21 692
15809.39 670
15810.58 693
15811.76 716
15812.95 669
15814.14 670
15815.32 680
15816.51 699
15817.70 689
15818.88 702
15820.07 660
15821.26 680
15822.44 661
15823.63 680
15824.82 721
15826.00 660
15827.19 673
15828.38 688
15829.56 714
15830.75 712
15831.94 665
15833.12 658
15834.31 635
15835.50 658
15836.69 688
15837.87 659
15839.06 701
15840.25 677
15841.44 680
15842.62 653
15843.81 670
15845.00 691
15846.18 703
15847.37 688
15848.56 714
15849.75 711
15850.94 707
15852.12 705
15853.31 657
15854.50 691
15855.69 661
15856.87 718
15858.06 676
15859.25 700
15860.44 705
15861.63 702
15862.81 682
15864.00 709
15865.19 692
15866.38 677
15867.57 724
15868.76 692
15869.94 675
15871.13 690
15872.32 714
15873.51 715
15874.70 706
15875.89 699
15877.08 701
15878.26 710
15879.45 718
15880.64 705
15881.83 718
15883.02 713
15884.21 732
15885.40 718
15886.59 705
15887.78 711
15888.97 740
15890.15 746
15891.34 742
15892.53 709
15893.72 717
15894.91 773
15896.10 746
15897.29 766
15898.48 761
15899.67 762
15900.86 743
15902.05 740
15903.24 766
15904.43 726
15905.62 747
15906.81 735
15908.00 734
15909.19 773
15910.38 801
15911.57 774
15912.76 729
15913.95 769
15915.14 773
15916.33 761
15917.52 737
15918.71 754
15919.90 731
15921.09 772
15922.28 755
15923.47 762
15924.66 707
15925.85 714
15927.04 700
15928.23 741
15929.42 709
15930.61 698
15931.80 736
15932.99 755
15934.18 728
15935.38 704
15936.57 701
15937.76 708
15938.95 699
15940.14 701
15941.33 670
15942.52 680
15943.71 660
15944.90 642
15946.10 626
15947.29 653
15948.48 620
15949.67 626
15950.86 634
15952.05 602
15953.24 617
15954.44 628
15955.63 607
15956.82 593
15958.01 596
15959.20 612
15960.39 596
15961.59 581
15962.78 579
15963.97 575
15965.16 561
15966.35 553
15967.55 536
15968.74 572
15969.93 577
15971.12 532
15972.31 539
15973.51 567
15974.70 563
15975.89 569
15977.08 575
15978.28 549
15979.47 519
15980.66 553
15981.85 598
15983.05 578
15984.24 544
15985.43 544
15986.62 546
15987.82 563
15989.01 543
15990.20 528
15991.40 548
15992.59 537
15993.78 531
15994.98 532
15996.17 553
15997.36 531
15998.55 525
15999.75 556
16000.94 535
16002.13 538
16003.33 540
16004.52 551
16005.72 520
16006.91 501
16008.10 524
16009.30 542
16010.49 516
16011.68 529
16012.88 533
16014.07 496
16015.26 500
16016.46 513
16017.65 513
16018.85 503
16020.04 514
16021.23 526
16022.43 514
16023.62 521
16024.82 531
16026.01 565
16027.21 513
16028.40 514
16029.59 517
16030.79 544
16031.98 533
16033.18 530
16034.37 509
16035.57 489
16036.76 488
16037.96 510
16039.15 520
16040.35 529
16041.54 489
16042.73 462
16043.93 504
16045.12 510
16046.32 501
16047.51 499
16048.71 481
16049.91 483
16051.10 519
16052.30 508
16053.49 496
16054.69 464
16055.88 498
16057.08 513
16058.27 525
16059.47 505
16060.66 502
16061.86 480
16063.05 531
16064.25 516
16065.45 482
16066.64 492
16067.84 500
16069.03 496
16070.23 481
16071.42 479
16072.62 469
16073.82 496
16075.01 500
16076.21 491
16077.41 451
16078.60 457
16079.80 496
16080.99 500
16082.19 492
16083.39 476
16084.58 485
16085.78 461
16086.98 466
16088.17 492
16089.37 497
16090.57 463
16091.76 457
16092.96 463
16094.16 460
16095.35 457
16096.55 461
16097.75 454
16098.94 482
16100.14 460
16101.34 470
16102.53 475
16103.73 465
16104.93 488
16106.13 472
16107.32 475
16108.52 434
16109.72 455
16110.92 457
16112.11 462
16113.31 422
16114.51 437
16115.71 491
16116.90 480
16118.10 429
16119.30 457
16120.50 451
16121.69 472
16122.89 460
16124.09 441
16125.29 451
16126.49 459
16127.68 415
16128.88 442
16130.08 484
16131.28 471
16132.48 487
16133.67 487
16134.87 469
16136.07 456
16137.27 461
16138.47 440
16139.67 445
16140.86 452
16142.06 455
16143.26 445
16144.46 447
16145.66 446
16146.86 458
16148.06 488
16149.26 456
16150.45 457
16151.65 422
16152.85 446
16154.05 467
16155.25 483
16156.45 436
16157.65 432
16158.85 434
16160.05 443
16161.25 466
16162.45 452
16163.64 446
16164.84 481
16166.04 473
16167.24 449
16168.44 454
16169.64 463
16170.84 478
16172.04 450
16173.24 464
16174.44 438
16175.64 471
16176.84 467
16178.04 472
16179.24 473
16180.44 473
16181.64 451
16182.84 475
16184.04 472
16185.24 433
16186.44 510
16187.64 469
16188.84 460
16190.04 423
16191.24 449
16192.44 462
16193.64 467
16194.84 460
16196.04 450
16197.24 480
16198.44 486
16199.65 476
16200.85 464
16202.05 431
16203.25 489
16204.45 488
16205.65 467
16206.85 456
16208.05 444
16209.25 465
16210.45 472
16211.65 518
16212.86 504
16214.06 471
16215.26 490
16216.46 508
16217.66 480
16218.86 480
16220.06 498
16221.27 500
16222.47 495
16223.67 477
16224.87 513
16226.07 489
16227.27 506
16228.48 482
16229.68 466
16230.88 482
16232.08 510
16233.28 498
16234.48 484
16235.69 492
16236.89 503
16238.09 496
16239.29 500
16240.50 477
16241.70 489
16242.90 526
16244.10 518
16245.30 531
16246.51 494
16247.71 506
16248.91 489
16250.11 544
16251.32 514
16252.52 498
16253.72 529
16254.92 530
16256.13 528
16257.33 517
16258.53 543
16259.74 537
16260.94 556
16262.14 542
16263.35 524
16264.55 545
16265.75 536
16266.95 571
16268.16 531
16269.36 528
16270.56 559
16271.77 548
16272.97 530
16274.17 522
16275.38 536
16276.58 552
16277.79 533
16278.99 556
16280.19 567
16281.40 529
16282.60 555
16283.80 557
16285.01 565
16286.21 538
16287.42 559
16288.62 562
16289.82 566
16291.03 544
16292.23 557
16293.44 599
16294.64 608
16295.84 562
16297.05 556
16298.25 558
16299.46 593
16300.66 602
16301.87 582
16303.07 567
16304.27 600
16305.48 584
16306.68 572
16307.89 575
16309.09 624
16310.30 561
16311.50 550
16312.71 548
16313.91 528
16315.12 526
16316.32 528
16317.53 536
16318.73 546
16319.94 523
16321.14 516
16322.35 505
16323.55 522
16324.76 532
16325.96 504
16327.17 534
16328.38 480
16329.58 480
16330.79 513
16331.99 531
16333.20 482
16334.40 504
16335.61 475
16336.81 492
16338.02 447
16339.23 464
16340.43 482
16341.64 464
16342.84 469
16344.05 479
16345.26 507
16346.46 442
16347.67 449
16348.87 499
16350.08 492
16351.29 473
16352.49 489
16353.70 466
16354.91 449
16356.11 469
16357.32 450
16358.53 445
16359.73 446
16360.94 478
16362.15 458
16363.35 473
16364.56 474
16365.77 490
16366.97 468
16368.18 422
16369.39 442
16370.59 443
16371.80 464
16373.01 481
16374.21 448
16375.42 416
16376.63 422
16377.84 434
16379.04 439
16380.25 436
16381.46 444
16382.67 457
16383.87 460
16385.08 447
16386.29 427
16387.50 449
16388.70 456
16389.91 452
16391.12 459
16392.33 429
16393.53 453
16394.74 431
16395.95 427
16397.16 438
16398.37 442
16399.57 455
16400.78 426
16401.99 444
16403.20 452
16404.41 449
16405.62 474
16406.82 420
16408.03 458
16409.24 461
16410.45 444
16411.66 444
16412.87 414
16414.07 432
16415.28 421
16416.49 413
16417.70 426
16418.91 431
16420.12 414
16421.33 432
16422.54 459
16423.75 427
16424.95 428
16426.16 442
16427.37 445
16428.58 423
16429.79 417
16431.00 447
16432.21 457
16433.42 438
16434.63 441
16435.84 410
16437.05 432
16438.26 442
16439.47 458
16440.68 420
16441.88 425
16443.09 439
16444.30 439
16445.51 441
16446.72 435
16447.93 439
16449.14 478
16450.35 435
16451.56 438
16452.77 432
16453.98 445
16455.19 445
16456.40 440
16457.61 433
16458.82 404
16460.03 420
16461.24 436
16462.45 403
16463.67 423
16464.88 416
16466.09 442
16467.30 404
16468.51 446
16469.72 444
16470.93 449
16472.14 411
16473.35 422
16474.56 415
16475.77 448
16476.98 413
16478.19 405
16479.40 423
16480.62 403
16481.83 390
16483.04 389
16484.25 410
16485.46 395
16486.67 431
16487.88 407
16489.09 454
16490.31 420
16491.52 411
16492.73 426
16493.94 430
16495.15 410
16496.36 427
16497.57 415
16498.79 406
16500.00 401
16501.21 394
16502.42 427
16503.63 421
16504.85 420
16506.06 425
16507.27 426
16508.48 367
16509.69 394
16510.91 395
16512.12 389
16513.33 405
16514.54 392
16515.76 406
16516.97 411
16518.18 429
16519.39 389
16520.60 417
16521.82 418
16523.03 414
16524.24 399
16525.46 401
16526.67 408
16527.88 406
16529.09 413
16530.31 427
16531.52 423
16532.73 417
16533.95 422
16535.16 390
16536.37 382
16537.58 390
16538.80 459
16540.01 375
16541.22 382
16542.44 418
16543.65 428
16544.86 426
16546.08 440
16547.29 427
16548.50 425
16549.72 427
16550.93 406
16552.15 415
16553.36 420
16554.57 423
16555.79 412
16557.00 436
16558.21 419
16559.43 418
16560.64 425
16561.86 429
16563.07 418
16564.28 427
16565.50 427
16566.71 417
16567.93 443
16569.14 435
16570.36 393
16571.57 402
16572.78 417
16574.00 429
16575.21 437
16576.43 411
16577.64 412
16578.86 410
16580.07 437
16581.29 426
16582.50 425
16583.72 424
16584.93 465
16586.15 411
16587.36 408
16588.58 417
16589.79 445
16591.01 449
16592.22 424
16593.44 405
16594.65 390
16595.87 387
16597.08 394
16598.30 432
16599.51 430
16600.73 403
16601.94 417
16603.16 397
16604.37 412
16605.59 419
16606.81 413
16608.02 376
16609.24 408
16610.45 414
16611.67 400
16612.89 410
16614.10 387
16615.32 408
16616.53 411
16617.75 417
16618.97 398
16620.18 413
16621.40 428
16622.61 420
16623.83 396
16625.05 388
16626.26 406
16627.48 397
16628.70 416
16629.91 401
16631.13 383
16632.35 413
16633.56 392
16634.78 379
16636.00 407
16637.21 397
16638.43 409
16639.65 365
16640.86 393
16642.08 394
16643.30 385
16644.51 379
16645.73 374
16646.95 392
16648.17 394
16649.38 366
16650.60 395
16651.82 383
16653.03 380
16654.25 393
16655.47 413
16656.69 412
16657.90 397
16659.12 394
16660.34 380
16661.56 396
16662.77 395
16663.99 386
16665.21 397
16666.43 393
16667.65 395
16668.86 374
16670.08 386
16671.30 356
16672.52 393
16673.74 385
16674.95 357
16676.17 358
16677.39 393
16678.61 391
16679.83 392
16681.05 363
16682.26 372
16683.48 372
16684.70 396
16685.92 386
16687.14 382
16688.36 399
16689.58 365
16690.79 377
16692.01 364
16693.23 377
16694.45 364
16695.67 407
16696.89 396
16698.11 414
16699.33 362
16700.55 375
16701.76 357
16702.98 375
16704.20 364
16705.42 361
16706.64 382
16707.86 376
16709.08 380
16710.30 371
16711.52 371
16712.74 384
16713.96 396
16715.18 379
16716.40 391
16717.62 383
16718.84 370
16720.06 378
16721.28 410
16722.50 386
16723.72 366
16724.94 391
16726.16 373
16727.38 403
16728.60 373
16729.82 368
16731.04 352
16732.26 381
16733.48 356
16734.70 409
16735.92 398
16737.14 386
16738.36 378
16739.58 403
16740.80 387
16742.02 379
16743.24 387
16744.46 383
16745.68 388
16746.90 375
16748.12 395
16749.35 396
16750.57 389
16751.79 373
16753.01 376
16754.23 386
16755.45 399
16756.67 383
16757.89 378
16759.11 405
16760.33 402
16761.56 384
16762.78 369
16764.00 385
16765.22 375
16766.44 384
16767.66 373
16768.88 366
16770.11 373
16771.33 420
16772.55 403
16773.77 388
16774.99 375
16776.22 368
16777.44 396
16778.66 424
16779.88 388
16781.10 357
16782.33 373
16783.55 379
16784.77 370
16785.99 366
16787.21 388
16788.44 401
16789.66 404
16790.88 373
16792.10 390
16793.33 400
16794.55 400
16795.77 362
16796.99 377
16798.22 381
16799.44 396
16800.66 379
16801.88 406
16803.11 389
16804.33 371
16805.55 396
16806.78 408
16808.00 432
16809.22 372
16810.44 396
16811.67 405
16812.89 395
16814.11 386
16815.34 383
16816.56 374
16817.78 394
16819.01 407
16820.23 387
16821.45 393
16822.68 391
16823.90 400
16825.13 379
16826.35 379
16827.57 395
16828.80 427
16830.02 423
16831.24 381
16832.47 386
16833.69 406
16834.92 394
16836.14 408
16837.36 400
16838.59 411
16839.81 415
16841.04 426
16842.26 409
16843.48 412
16844.71 413
16845.93 425
16847.16 411
16848.38 417
16849.61 414
16850.83 414
16852.06 436
16853.28 451
16854.51 433
16855.73 463
16856.95 447
16858.18 433
16859.40 438
16860.63 475
16861.85 478
16863.08 471
16864.30 447
16865.53 457
16866.75 451
16867.98 467
16869.21 435
16870.43 445
16871.66 489
16872.88 493
16874.11 456
16875.33 456
16876.56 500
16877.78 485
16879.01 492
16880.23 481
16881.46 470
16882.69 461
16883.91 528
16885.14 517
16886.36 457
16887.59 486
16888.81 500
16890.04 466
16891.27 457
16892.49 450
16893.72 460
16894.94 437
16896.17 455
16897.40 436
16898.62 422
16899.85 444
16901.08 426
16902.30 441
16903.53 415
16904.76 414
16905.98 450
16907.21 425
16908.44 416
16909.66 408
16910.89 424
16912.12 403
16913.34 423
16914.57 411
16915.80 436
16917.02 416
16918.25 418
16919.48 410
16920.70 429
16921.93 375
16923.16 400
16924.39 386
16925.61 407
16926.84 400
16928.07 405
16929.30 421
16930.52 390
16931.75 381
16932.98 402
16934.21 387
16935.43 414
16936.66 396
16937.89 352
16939.12 408
16940.34 387
16941.57 387
16942.80 388
16944.03 413
16945.26 381
16946.48 403
16947.71 393
16948.94 358
16950.17 371
16951.40 396
16952.62 385
16953.85 393
16955.08 374
16956.31 394
16957.54 392
16958.77 385
16959.99 409
16961.22 372
16962.45 368
16963.68 361
16964.91 405
16966.14 376
16967.37 390
16968.60 393
16969.82 406
16971.05 384
16972.28 388
16973.51 383
16974.74 362
16975.97 413
16977.20 377
16978.43 379
16979.66 394
16980.89 404
16982.11 368
16983.34 366
16984.57 384
16985.80 402
16987.03 394
16988.26 377
16989.49 362
16990.72 362
16991.95 355
16993.18 365
16994.41 405
16995.64 384
16996.87 360
16998.10 391
16999.33 401
17000.56 367
17001.79 393
17003.02 399
17004.25 396
17005.48 367
17006.71 366
17007.94 382
17009.17 399
17010.40 374
17011.63 386
17012.86 400
17014.09 391
17015.32 364
17016.55 363
17017.78 374
17019.01 355
17020.25 378
17021.48 383
17022.71 372
17023.94 351
17025.17 358
17026.40 358
17027.63 358
17028.86 375
17030.09 361
17031.32 362
17032.55 352
17033.79 363
17035.02 373
17036.25 362
17037.48 355
17038.71 366
17039.94 348
17041.17 341
17042.41 350
17043.64 360
17044.87 359
17046.10 355
17047.33 351
17048.56 369
17049.80 362
17051.03 344
17052.26 342
17053.49 356
17054.72 352
17055.95 347
17057.19 344
17058.42 362
17059.65 332
17060.88 346
17062.12 348
17063.35 337
17064.58 350
17065.81 330
17067.04 361
17068.28 375
17069.51 364
17070.74 361
17071.97 381
17073.21 323
17074.44 346
17075.67 363
17076.90 355
17078.14 353
17079.37 340
17080.60 374
17081.84 363
17083.07 370
17084.30 344
17085.54 372
17086.77 365
17088.00 344
17089.23 333
17090.47 352
17091.70 340
17092.93 344
17094.17 363
17095.40 352
17096.63 347
17097.87 330
17099.10 375
17100.34 360
17101.57 363
17102.80 331
17104.04 363
17105.27 353
17106.50 335
17107.74 327
17108.97 364
17110.21 364
17111.44 359
17112.67 338
17113.91 359
17115.14 357
17116.38 343
17117.61 355
17118.84 336
17120.08 321
17121.31 319
17122.55 334
17123.78 341
17125.02 321
17126.25 330
17127.48 347
17128.72 383
17129.95 363
17131.19 361
17132.42 364
17133.66 352
17134.89 346
17136.13 357
17137.36 348
17138.60 351
17139.83 332
17141.07 334
17142.30 343
17143.54 336
17144.77 341
17146.01 333
17147.24 327
17148.48 318
17149.71 349
17150.95 344
17152.19 322
17153.42 341
17154.66 342
17155.89 377
17157.13 367
17158.36 346
17159.60 296
17160.83 329
17162.07 325
17163.31 315
17164.54 336
17165.78 331
17167.01 326
17168.25 353
17169.49 307
17170.72 310
17171.96 321
17173.19 327
17174.43 350
17175.67 312
17176.90 299
17178.14 310
17179.38 355
17180.61 320
17181.85 331
17183.09 325
17184.32 317
17185.56 328
17186.80 325
17188.03 341
17189.27 298
17190.51 312
17191.74 332
17192.98 338
17194.22 312
17195.45 304
17196.69 343
17197.93 345
17199.16 302
17200.40 343
17201.64 341
17202.88 359
17204.11 338
17205.35 330
17206.59 351
17207.83 316
17209.06 325
17210.30 344
17211.54 335
17212.78 316
17214.01 340
17215.25 330
17216.49 321
17217.73 314
17218.96 309
17220.20 320
17221.44 332
17222.68 325
17223.92 323
17225.15 324
17226.39 308
17227.63 337
17228.87 316
17230.11 355
17231.35 302
17232.58 328
17233.82 322
17235.06 322
17236.30 307
17237.54 338
17238.78 305
17240.01 338
17241.25 325
17242.49 328
17243.73 324
17244.97 304
17246.21 331
17247.45 326
17248.69 306
17249.93 322
17251.16 355
17252.40 330
17253.64 303
17254.88 308
17256.12 313
17257.36 313
17258.60 321
17259.84 342
17261.08 330
17262.32 331
17263.56 292
17264.80 324
17266.04 318
17267.28 297
17268.51 320
17269.75 316
17270.99 326
17272.23 316
17273.47 302
17274.71 314
17275.95 341
17277.19 305
17278.43 303
17279.67 323
17280.91 319
17282.15 328
17283.39 328
17284.63 316
17285.87 308
17287.11 299
17288.35 304
17289.60 324
17290.84 336
17292.08 279
17293.32 315
17294.56 330
17295.80 325
17297.04 306
17298.28 320
17299.52 334
17300.76 323
17302.00 325
17303.24 331
17304.48 330
17305.72 327
17306.96 323
17308.21 294
17309.45 293
17310.69 297
17311.93 318
17313.17 310
17314.41 316
17315.65 302
17316.89 307
17318.14 333
17319.38 279
17320.62 305
17321.86 329
17323.10 309
17324.34 321
17325.59 338
17326.83 311
17328.07 335
17329.31 300
17330.55 322
17331.79 318
17333.04 299
17334.28 296
17335.52 325
17336.76 335
17338.00 323
17339.25 330
17340.49 321
17341.73 319
17342.97 296
17344.22 336
17345.46 328
17346.70 340
17347.94 292
17349.19 307
17350.43 311
17351.67 314
17352.91 343
17354.16 307
17355.40 314
17356.64 332
17357.88 332
17359.13 336
17360.37 302
17361.61 286
17362.86 298
17364.10 307
17365.34 299
17366.58 280
17367.83 315
17369.07 302
17370.31 304
17371.56 325
17372.80 323
17374.04 318
17375.29 303
17376.53 291
17377.78 304
17379.02 317
17380.26 289
17381.51 364
17382.75 342
17383.99 312
17385.24 295
17386.48 337
17387.72 343
17388.97 302
17390.21 311
17391.46 334
17392.70 307
17393.94 304
17395.19 308
17396.43 297
17397.68 320
17398.92 284
17400.17 345
17401.41 324
17402.65 313
17403.90 296
17405.14 334
17406.39 329
17407.63 304
17408.88 311
17410.12 304
17411.37 338
17412.61 328
17413.86 339
17415.10 304
17416.35 331
17417.59 294
17418.84 304
17420.08 306
17421.33 311
17422.57 301
17423.82 345
17425.06 305
17426.31 281
17427.55 309
17428.80 330
17430.04 315
17431.29 322
17432.53 309
17433.78 314
17435.03 322
17436.27 310
17437.52 328
17438.76 307
17440.01 322
17441.25 337
17442.50 334
17443.75 315
17444.99 309
17446.24 319
17447.48 337
17448.73 341
17449.98 312
17451.22 320
17452.47 321
17453.71 343
17454.96 307
17456.21 330
17457.45 317
17458.70 337
17459.95 337
17461.19 360
17462.44 310
17463.69 316
17464.93 321
17466.18 324
17467.43 300
17468.67 314
17469.92 342
17471.17 330
17472.41 331
17473.66 324
17474.91 341
17476.15 366
17477.40 346
17478.65 345
17479.90 334
17481.14 314
17482.39 322
17483.64 329
17484.88 342
17486.13 315
17487.38 335
17488.63 329
17489.87 330
17491.12 330
17492.37 308
17493.62 342
17494.86 359
17496.11 337
17497.36 322
17498.61 329
17499.86 329
17501.10 322
17502.35 332
17503.60 356
17504.85 358
17506.10 348
17507.34 339
17508.59 331
17509.84 353
17511.09 342
17512.34 339
17513.59 353
17514.83 362
17516.08 341
17517.33 343
17518.58 327
17519.83 316
17521.08 323
17522.33 351
17523.57 351
17524.82 349
17526.07 352
17527.32 328
17528.57 373
17529.82 349
17531.07 370
17532.32 369
17533.57 342
17534.82 316
17536.06 372
17537.31 367
17538.56 333
17539.81 339
17541.06 344
17542.31 330
17543.56 312
17544.81 339
17546.06 369
17547.31 332
17548.56 339
17549.81 333
17551.06 338
17552.31 336
17553.56 340
17554.81 354
17556.06 339
17557.31 328
17558.56 332
17559.81 364
17561.06 334
17562.31 340
17563.56 349
17564.81 336
17566.06 327
17567.31 323
17568.56 346
17569.81 357
17571.06 369
17572.31 325
17573.56 353
17574.81 342
17576.06 357
17577.31 361
17578.56 356
17579.81 323
17581.06 366
17582.31 340
17583.57 347
17584.82 342
17586.07 357
17587.32 369
17588.57 345
17589.82 339
17591.07 340
17592.32 368
17593.57 334
17594.83 352
17596.08 333
17597.33 354
17598.58 360
17599.83 358
17601.08 359
17602.33 348
17603.59 342
17604.84 349
17606.09 357
17607.34 372
17608.59 386
17609.84 340
17611.10 385
17612.35 343
17613.60 354
17614.85 358
17616.10 353
17617.36 354
17618.61 377
17619.86 382
17621.11 346
17622.36 323
17623.62 324
17624.87 341
17626.12 379
17627.37 362
17628.63 356
17629.88 351
17631.13 329
17632.38 340
17633.64 311
17634.89 344
17636.14 335
17637.39 331
17638.65 348
17639.90 340
17641.15 328
17642.41 358
17643.66 368
17644.91 343
17646.17 332
17647.42 377
17648.67 344
17649.92 355
17651.18 358
17652.43 317
17653.68 326
17654.94 338
17656.19 335
17657.44 334
17658.70 345
17659.95 331
17661.21 338
17662.46 343
17663.71 342
17664.97 333
17666.22 343
17667.47 355
17668.73 347
17669.98 340
17671.24 335
17672.49 330
17673.74 321
17675.00 350
17676.25 347
17677.51 334
17678.76 307
17680.02 332
17681.27 322
17682.52 306
17683.78 297
17685.03 323
17686.29 336
17687.54 341
17688.80 302
17690.05 346
17691.31 316
17692.56 321
17693.82 315
17695.07 308
17696.32 311
17697.58 324
17698.83 325
17700.09 301
17701.34 330
17702.60 309
17703.86 288
17705.11 335
17706.37 337
17707.62 298
17708.88 310
17710.13 344
17711.39 313
17712.64 310
17713.90 329
17715.15 322
17716.41 281
17717.66 306
17718.92 347
17720.18 322
17721.43 287
17722.69 313
17723.94 321
17725.20 305
17726.45 295
17727.71 328
17728.97 303
17730.22 285
17731.48 328
17732.74 320
17733.99 319
17735.25 297
17736.50 314
17737.76 312
17739.02 305
17740.27 320
17741.53 323
17742.79 339
17744.04 335
17745.30 309
17746.56 327
17747.81 311
17749.07 312
17750.33 309
17751.58 332
17752.84 330
17754.10 307
17755.35 348
17756.61 326
17757.87 292
17759.12 315
17760.38 326
17761.64 344
17762.90 306
17764.15 308
17765.41 331
17766.67 331
17767.93 327
17769.18 318
17770.44 327
17771.70 323
17772.96 303
17774.21 320
17775.47 328
17776.73 346
17777.99 320
17779.24 311
17780.50 329
17781.76 307
17783.02 293
17784.28 335
17785.53 330
17786.79 296
17788.05 307
17789.31 324
17790.57 298
17791.82 284
17793.08 339
17794.34 314
17795.60 306
17796.86 311
17798.12 302
17799.37 320
17800.63 302
17801.89 315
17803.15 311
17804.41 326
17805.67 318
17806.93 331
17808.19 315
17809.44 322
17810.70 283
17811.96 305
17813.22 276
17814.48 303
17815.74 313
17817.00 316
17818.26 286
17819.52 287
17820.78 292
17822.04 306
17823.29 310
17824.55 285
17825.81 306
17827.07 321
17828.33 285
17829.59 293
17830.85 303
17832.11 303
17833.37 256
17834.63 274
17835.89 315
17837.15 317
17838.41 323
17839.67 292
17840.93 288
17842.19 329
17843.45 294
17844.71 318
17845.97 325
17847.23 313
17848.49 287
17849.75 300
17851.01 313
17852.27 286
17853.53 303
17854.79 290
17856.05 299
17857.31 292
17858.57 291
17859.84 306
17861.10 302
17862.36 284
17863.62 296
17864.88 288
17866.14 302
17867.40 297
17868.66 292
17869.92 285
17871.18 303
17872.44 294
17873.71 301
17874.97 291
17876.23 282
17877.49 277
17878.75 300
17880.01 314
17881.27 287
17882.53 312
17883.80 302
17885.06 304
17886.32 288
17887.58 286
17888.84 318
17890.10 279
17891.37 296
17892.63 339
17893.89 294
17895.15 258
17896.41 265
17897.67 291
17898.94 293
17900.20 260
17901.46 290
17902.72 292
17903.99 283
17905.25 294
17906.51 321
17907.77 322
17909.03 278
17910.30 280
17911.56 274
17912.82 285
17914.08 288
17915.35 290
17916.61 300
17917.87 295
17919.14 284
17920.40 280
17921.66 293
17922.92 279
17924.19 257
17925.45 306
17926.71 308
17927.98 315
17929.24 298
17930.50 327
17931.76 307
17933.03 286
17934.29 274
17935.55 299
17936.82 311
17938.08 283
17939.34 303
17940.61 302
17941.87 277
17943.14 297
17944.40 291
17945.66 317
17946.93 300
17948.19 306
17949.45 326
17950.72 310
17951.98 291
17953.25 312
17954.51 294
17955.77 283
17957.04 288
17958.30 297
17959.57 282
17960.83 295
17962.09 299
17963.36 280
17964.62 293
17965.89 282
17967.15 282
17968.42 285
17969.68 297
17970.95 277
17972.21 291
17973.47 316
17974.74 294
17976.00 286
17977.27 307
17978.53 303
17979.80 290
17981.06 289
17982.33 279
17983.59 297
17984.86 284
17986.12 300
17987.39 310
17988.65 292
17989.92 293
17991.18 299
17992.45 274
17993.71 279
17994.98 288
17996.25 309
17997.51 309
17998.78 306
18000.04 270
18001.31 313
18002.57 285
18003.84 270
18005.10 289
18006.37 307
18007.64 283
18008.90 280
18010.17 289
18011.43 291
18012.70 254
18013.97 271
18015.23 289
18016.50 290
18017.76 293
18019.03 297
18020.30 290
18021.56 293
18022.83 281
18024.10 278
18025.36 294
18026.63 283
18027.90 292
18029.16 286
18030.43 291
18031.70 296
18032.96 291
18034.23 316
18035.50 292
18036.76 306
18038.03 285
18039.30 302
18040.56 279
18041.83 300
18043.10 286
18044.37 291
18045.63 278
18046.90 291
18048.17 297
18049.43 285
18050.70 285
18051.97 306
18053.24 300
18054.50 278
18055.77 292
18057.04 294
18058.31 286
18059.57 266
18060.84 272
18062.11 281
18063.38 309
18064.65 292
18065.91 282
18067.18 305
18068.45 317
18069.72 317
18070.98 278
18072.25 304
18073.52 310
18074.79 299
18076.06 287
18077.33 314
18078.59 287
18079.86 305
18081.13 312
18082.40 277
18083.67 302
18084.94 289
18086.21 291
18087.47 284
18088.74 294
18090.01 281
18091.28 318
18092.55 319
18093.82 299
18095.09 306
18096.36 328
18097.62 310
18098.89 295
18100.16 300
18101.43 305
18102.70 321
18103.97 300
18105.24 311
18106.51 287
18107.78 326
18109.05 303
18110.32 296
18111.59 311
18112.86 306
18114.13 351
18115.40 337
18116.66 314
18117.93 298
18119.20 317
18120.47 314
18121.74 305
18123.01 308
18124.28 300
18125.55 287
18126.82 275
18128.09 297
18129.36 310
18130.63 291
18131.90 297
18133.17 305
18134.44 282
18135.71 275
18136.99 298
18138.26 281
18139.53 279
18140.80 287
18142.07 281
18143.34 298
18144.61 283
18145.88 309
18147.15 294
18148.42 315
18149.69 300
18150.96 298
18152.23 295
18153.50 295
18154.78 275
18156.05 258
18157.32 307
18158.59 307
18159.86 281
18161.13 310
18162.40 270
18163.67 313
18164.94 298
18166.22 292
18167.49 289
18168.76 273
18170.03 301
18171.30 297
18172.57 291
18173.85 278
18175.12 274
18176.39 282
18177.66 286
18178.93 265
18180.20 264
18181.48 301
18182.75 302
18184.02 286
18185.29 268
18186.56 306
18187.84 312
18189.11 316
18190.38 311
18191.65 304
18192.93 278
18194.20 295
18195.47 292
18196.74 288
18198.02 295
18199.29 322
18200.56 303
18201.83 279
18203.11 285
18204.38 297
18205.65 289
18206.92 292
18208.20 319
18209.47 314
18210.74 307
18212.02 291
18213.29 287
18214.56 281
18215.84 300
18217.11 308
18218.38 313
18219.65 299
18220.93 274
18222.20 257
18223.47 284
18224.75 312
18226.02 279
18227.30 264
18228.57 270
18229.84 306
18231.12 294
18232.39 287
18233.66 271
18234.94 283
18236.21 294
18237.48 303
18238.76 289
18240.03 306
18241.31 293
18242.58 306
18243.86 292
18245.13 296
18246.40 300
18247.68 292
18248.95 290
18250.23 285
18251.50 287
18252.77 301
18254.05 308
18255.32 281
18256.60 283
18257.87 298
18259.15 279
18260.42 321
18261.70 321
18262.97 309
18264.25 301
18265.52 284
18266.80 267
18268.07 306
18269.35 289
18270.62 319
18271.90 300
18273.17 305
18274.45 284
18275.72 296
18277.00 284
18278.27 268
18279.55 274
18280.82 326
18282.10 271
18283.37 284
18284.65 288
18285.93 280
18287.20 280
18288.48 289
18289.75 279
18291.03 267
18292.30 277
18293.58 277
18294.86 309
18296.13 303
18297.41 293
18298.68 290
18299.96 282
18301.24 270
18302.51 289
18303.79 277
18305.06 279
18306.34 299
18307.62 310
18308.89 277
18310.17 281
18311.45 283
18312.72 301
18314.00 320
18315.28 304
18316.55 295
18317.83 294
18319.11 327
18320.38 300
18321.66 299
18322.94 275
18324.21 275
18325.49 301
18326.77 292
18328.04 291
18329.32 270
18330.60 273
18331.88 295
18333.15 281
18334.43 285
18335.71 317
18336.98 280
18338.26 304
18339.54 308
18340.82 286
18342.09 284
18343.37 315
18344.65 293
18345.93 268
18347.20 273
18348.48 286
18349.76 303
18351.04 290
18352.32 274
18353.59 301
18354.87 307
18356.15 292
18357.43 297
18358.71 265
18359.98 303
18361.26 316
18362.54 301
18363.82 278
18365.10 301
18366.38 303
18367.65 258
18368.93 300
18370.21 308
18371.49 302
18372.77 256
18374.05 294
18375.33 290
18376.60 294
18377.88 296
18379.16 284
18380.44 296
18381.72 308
18383.00 297
18384.28 281
18385.56 280
18386.84 266
18388.11 310
18389.39 282
18390.67 285
18391.95 277
18393.23 288
18394.51 266
18395.79 308
18397.07 318
18398.35 288
18399.63 322
18400.91 302
18402.19 291
18403.47 297
18404.75 306
18406.03 278
18407.31 281
18408.59 287
18409.87 294
18411.15 284
18412.43 305
18413.71 285
18414.99 279
18416.27 285
18417.55 281
18418.83 289
18420.11 276
18421.39 297
18422.67 294
18423.95 296
18425.23 282
18426.51 273
18427.79 291
18429.07 282
18430.35 253
18431.63 301
18432.91 297
18434.19 282
18435.47 296
18436.75 274
18438.04 285
18439.32 279
18440.60 302
18441.88 306
18443.16 317
18444.44 296
18445.72 295
18447.00 312
18448.28 302
18449.57 296
18450.85 290
18452.13 283
18453.41 280
18454.69 284
18455.97 298
18457.25 293
18458.54 270
18459.82 284
18461.10 285
18462.38 267
18463.66 280
18464.94 307
18466.23 293
18467.51 293
18468.79 289
18470.07 292
18471.35 274
18472.64 306
18473.92 323
18475.20 281
18476.48 270
18477.76 293
18479.05 299
18480.33 298
18481.61 292
18482.89 275
18484.18 295
18485.46 288
18486.74 290
18488.02 264
18489.31 307
18490.59 288
18491.87 285
18493.15 300
18494.44 298
18495.72 285
18497.00 262
18498.29 275
18499.57 304
18500.85 310
18502.13 296
18503.42 305
18504.70 284
18505.98 279
18507.27 282
18508.55 306
18509.83 268
18511.12 305
18512.40 282
18513.68 315
18514.97 300
18516.25 290
18517.54 294
18518.82 318
18520.10 290
18521.39 296
18522.67 285
18523.95 292
18525.24 281
18526.52 280
18527.81 283
18529.09 293
18530.37 295
18531.66 315
18532.94 302
18534.23 316
18535.51 329
18536.79 292
18538.08 303
18539.36 303
18540.65 304
18541.93 299
18543.22 306
18544.50 325
18545.79 309
18547.07 308
18548.36 303
18549.64 302
18550.92 301
18552.21 315
18553.49 296
18554.78 325
18556.06 321
18557.35 329
18558.63 294
18559.92 331
18561.20 309
18562.49 301
18563.77 300
18565.06 326
18566.35 339
18567.63 321
18568.92 314
18570.20 312
18571.49 345
18572.77 301
18574.06 315
18575.34 297
18576.63 301
18577.92 310
18579.20 319
18580.49 301
18581.77 308
18583.06 323
18584.34 331
18585.63 306
18586.92 321
18588.20 326
18589.49 299
18590.77 334
18592.06 308
18593.35 322
18594.63 328
18595.92 327
18597.21 294
18598.49 342
18599.78 322
18601.07 331
18602.35 320
18603.64 311
18604.93 319
18606.21 304
18607.50 327
18608.79 322
18610.07 325
18611.36 305
18612.65 314
18613.93 318
18615.22 312
18616.51 290
18617.79 319
18619.08 352
18620.37 322
18621.66 316
18622.94 308
18624.23 328
18625.52 307
18626.80 289
18628.09 287
18629.38 301
18630.67 293
18631.95 301
18633.24 293
18634.53 301
18635.82 275
18637.11 304
18638.39 314
18639.68 313
18640.97 305
18642.26 305
18643.54 290
18644.83 290
18646.12 285
18647.41 307
18648.70 310
18649.99 290
18651.27 310
18652.56 267
18653.85 303
18655.14 302
18656.43 296
18657.72 285
18659.00 305
18660.29 323
18661.58 310
18662.87 284
18664.16 267
18665.45 282
18666.74 311
18668.02 288
18669.31 290
18670.60 309
18671.89 281
18673.18 293
18674.47 281
18675.76 287
18677.05 300
18678.34 297
18679.63 317
18680.92 331
18682.20 307
18683.49 296
18684.78 285
18686.07 287
18687.36 283
18688.65 303
18689.94 321
18691.23 303
18692.52 285
18693.81 267
18695.10 318
18696.39 307
18697.68 285
18698.97 273
18700.26 290
18701.55 297
18702.84 303
18704.13 315
18705.42 269
18706.71 284
18708.00 275
18709.29 312
18710.58 305
18711.87 287
18713.16 300
18714.45 288
18715.74 274
18717.03 267
18718.32 271
18719.61 314
18720.90 313
18722.20 309
18723.49 281
18724.78 311
18726.07 310
18727.36 296
18728.65 314
18729.94 299
18731.23 279
18732.52 308
18733.81 274
18735.10 295
18736.40 287
18737.69 303
18738.98 300
18740.27 293
18741.56 279
18742.85 289
18744.14 282
18745.43 286
18746.73 284
18748.02 314
18749.31 315
18750.60 317
18751.89 292
18753.18 290
18754.48 287
18755.77 293
18757.06 293
18758.35 308
18759.64 288
18760.94 298
18762.23 289
18763.52 314
18764.81 274
18766.10 290
18767.40 312
18768.69 282
18769.98 296
18771.27 296
18772.57 316
18773.86 286
18775.15 303
18776.44 304
18777.74 327
18779.03 287
18780.32 291
18781.61 292
18782.91 294
18784.20 275
18785.49 309
18786.79 310
18788.08 268
18789.37 285
18790.66 303
18791.96 297
18793.25 293
18794.54 294
18795.84 287
18797.13 287
18798.42 293
18799.72 289
18801.01 291
18802.30 301
18803.60 292
18804.89 308
18806.18 288
18807.48 318
18808.77 301
18810.07 277
18811.36 294
18812.65 306
18813.95 309
18815.24 291
18816.53 286
18817.83 286
18819.12 304
18820.42 307
18821.71 315
18823.00 270
18824.30 300
18825.59 315
18826.89 307
18828.18 297
18829.48 304
18830.77 291
18832.07 291
18833.36 298
18834.65 305
18835.95 312
18837.24 293
18838.54 300
18839.83 275
18841.13 291
18842.42 289
18843.72 287
18845.01 300
18846.31 274
18847.60 267
18848.90 313
18850.19 298
18851.49 277
18852.78 281
18854.08 332
18855.37 283
18856.67 302
18857.96 289
18859.26 292
18860.55 296
18861.85 301
18863.15 294
18864.44 289
18865.74 273
18867.03 278
18868.33 309
18869.62 300
18870.92 267
18872.22 282
18873.51 291
18874.81 285
18876.10 280
18877.40 284
18878.70 304
18879.99 303
18881.29 262
18882.58 274
18883.88 294
18885.18 282
18886.47 283
18887.77 299
18889.07 289
18890.36 261
18891.66 276
18892.95 301
18894.25 270
18895.55 265
18896.84 287
18898.14 269
18899.44 286
18900.73 295
18902.03 295
18903.33 287
18904.63 281
18905.92 275
18907.22 270
18908.52 286
18909.81 277
18911.11 278
18912.41 295
18913.71 295
18915.00 267
18916.30 276
18917.60 263
18918.89 274
18920.19 278
18921.49 261
18922.79 271
18924.09 276
18925.38 278
18926.68 295
18927.98 264
18929.28 266
18930.57 284
18931.87 300
18933.17 286
18934.47 249
18935.77 273
18937.06 280
18938.36 299
18939.66 280
18940.96 292
18942.26 266
18943.55 269
18944.85 288
18946.15 271
18947.45 246
18948.75 261
18950.05 279
18951.35 290
18952.64 294
18953.94 270
18955.24 295
18956.54 278
18957.84 283
18959.14 264
18960.44 301
18961.74 289
18963.03 260
18964.33 268
18965.63 289
18966.93 275
18968.23 263
18969.53 278
18970.83 302
18972.13 280
18973.43 285
18974.73 289
18976.03 268
18977.33 274
18978.62 258
18979.92 266
18981.22 270
18982.52 279
18983.82 278
18985.12 260
18986.42 262
18987.72 264
18989.02 265
18990.32 259
18991.62 291
18992.92 288
18994.22 276
18995.52 262
18996.82 257
18998.12 265
18999.42 294
19000.72 251
19002.02 253
19003.32 270
19004.62 289
19005.92 253
19007.22 258
19008.53 265
19009.83 287
19011.13 262
19012.43 259
19013.73 268
19015.03 250
19016.33 277
19017.63 280
19018.93 270
19020.23 253
19021.53 259
19022.83 275
19024.13 274
19025.44 241
19026.74 260
19028.04 288
19029.34 289
19030.64 272
19031.94 256
19033.24 264
19034.54 252
19035.85 262
19037.15 284
19038.45 301
19039.75 293
19041.05 300
19042.35 247
19043.66 271
19044.96 253
19046.26 279
19047.56 269
19048.86 260
19050.16 263
19051.47 248
19052.77 284
19054.07 270
19055.37 261
19056.67 286
19057.98 261
19059.28 249
19060.58 248
19061.88 265
19063.19 268
19064.49 239
19065.79 260
19067.09 252
19068.40 263
19069.70 256
19071.00 271
19072.30 285
19073.61 260
19074.91 276
19076.21 265
19077.52 267
19078.82 267
19080.12 292
19081.42 255
19082.73 278
19084.03 249
19085.33 258
19086.64 266
19087.94 278
19089.24 238
19090.55 258
19091.85 276
19093.15 253
19094.46 268
19095.76 272
19097.06 261
19098.37 246
19099.67 253
19100.97 243
19102.28 276
19103.58 273
19104.89 306
19106.19 263
19107.49 271
19108.80 266
19110.10 258
19111.40 260
19112.71 247
19114.01 254
19115.32 260
19116.62 228
19117.93 267
19119.23 286
19120.53 275
19121.84 271
19123.14 284
19124.45 273
19125.75 255
19127.06 263
19128.36 273
19129.67 277
19130.97 255
19132.28 254
19133.58 249
19134.88 251
19136.19 268
19137.49 268
19138.80 292
19140.10 231
19141.41 252
19142.71 249
19144.02 277
19145.32 241
19146.63 258
19147.94 255
19149.24 261
19150.55 256
19151.85 239
19153.16 285
19154.46 266
19155.77 283
19157.07 278
19158.38 262
19159.68 271
19160.99 259
19162.30 272
19163.60 260
19164.91 236
19166.21 261
19167.52 234
19168.83 255
19170.13 255
19171.44 247
19172.74 276
19174.05 249
19175.36 258
19176.66 253
19177.97 271
19179.27 280
19180.58 276
19181.89 250
19183.19 281
19184.50 273
19185.81 272
19187.11 257
19188.42 276
19189.73 249
19191.03 267
19192.34 257
19193.65 256
19194.95 262
19196.26 248
19197.57 257
19198.87 245
19200.18 257
19201.49 253
19202.80 264
19204.10 256
19205.41 266
19206.72 246
19208.03 267
19209.33 252
19210.64 263
19211.95 252
19213.25 263
19214.56 237
19215.87 244
19217.18 257
19218.49 264
19219.79 268
19221.10 255
19222.41 255
19223.72 266
19225.02 262
19226.33 258
19227.64 269
19228.95 244
19230.26 245
19231.56 276
19232.87 267
19234.18 251
19235.49 263
19236.80 276
19238.11 272
19239.41 250
19240.72 275
19242.03 244
19243.34 261
19244.65 280
19245.96 248
19247.26 274
19248.57 251
19249.88 234
19251.19 252
19252.50 279
19253.81 251
19255.12 252
19256.43 252
19257.74 249
19259.04 258
19260.35 273
19261.66 238
19262.97 256
19264.28 265
19265.59 254
19266.90 257
19268.21 258
19269.52 278
19270.83 268
19272.14 257
19273.45 251
19274.76 260
19276.07 252
19277.38 248
19278.69 266
19279.99 263
19281.30 289
19282.61 258
19283.92 286
19285.23 245
19286.54 257
19287.85 271
19289.16 254
19290.47 266
19291.78 263
19293.09 270
19294.40 269
19295.72 248
19297.03 266
19298.34 300
19299.65 243
19300.96 241
19302.27 278
19303.58 268
19304.89 250
19306.20 244
19307.51 255
19308.82 266
19310.13 242
19311.44 231
19312.75 235
19314.06 251
19315.37 248
19316.69 270
19318.00 259
19319.31 248
19320.62 246
19321.93 237
19323.24 249
19324.55 236
19325.86 251
19327.18 261
19328.49 268
19329.80 280
19331.11 255
19332.42 258
19333.73 258
19335.04 248
19336.36 267
19337.67 273
19338.98 268
19340.29 264
19341.60 256
19342.91 223
19344.23 243
19345.54 277
19346.85 260
19348.16 266
19349.47 248
19350.79 281
19352.10 256
19353.41 253
19354.72 263
19356.04 271
19357.35 250
19358.66 274
19359.97 245
19361.29 246
19362.60 246
19363.91 261
19365.22 278
19366.54 255
19367.85 253
19369.16 250
19370.47 267
19371.79 260
19373.10 249
19374.41 237
19375.73 266
19377.04 279
19378.35 275
19379.67 255
19380.98 234
19382.29 248
19383.60 254
19384.92 245
19386.23 242
19387.54 268
19388.86 241
19390.17 256
19391.49 257
19392.80 252
19394.11 258
19395.43 253
19396.74 242
19398.05 232
19399.37 271
19400.68 285
19402.00 238
19403.31 267
19404.62 249
19405.94 262
19407.25 271
19408.57 252
19409.88 263
19411.19 258
19412.51 260
19413.82 248
19415.14 266
19416.45 233
19417.77 258
19419.08 270
19420.39 249
19421.71 239
19423.02 242
19424.34 254
19425.65 268
19426.97 273
19428.28 279
19429.60 286
19430.91 241
19432.23 257
19433.54 265
19434.86 252
19436.17 256
19437.49 279
19438.80 261
19440.12 255
19441.43 247
19442.75 252
19444.06 262
19445.38 249
19446.69 253
19448.01 249
19449.32 267
19450.64 266
19451.96 256
19453.27 263
19454.59 269
19455.90 240
19457.22 243
19458.53 265
19459.85 276
19461.17 264
19462.48 279
19463.80 267
19465.11 261
19466.43 245
19467.75 252
19469.06 252
19470.38 279
19471.69 251
19473.01 292
19474.33 255
19475.64 243
19476.96 259
19478.28 248
19479.59 271
19480.91 254
19482.23 270
19483.54 259
19484.86 264
19486.18 257
19487.49 244
19488.81 254
19490.13 248
19491.44 242
19492.76 247
19494.08 272
19495.39 222
19496.71 266
19498.03 239
19499.35 234
19500.66 243
19501.98 255
19503.30 222
19504.61 243
19505.93 251
19507.25 268
19508.57 263
19509.88 260
19511.20 247
19512.52 264
19513.84 239
19515.15 227
19516.47 234
19517.79 245
19519.11 251
19520.43 264
19521.74 278
19523.06 253
19524.38 245
19525.70 245
19527.02 245
19528.33 275
19529.65 244
19530.97 272
19532.29 265
19533.61 255
19534.93 239
19536.24 261
19537.56 277
19538.88 252
19540.20 219
19541.52 240
19542.84 237
19544.16 239
19545.47 231
19546.79 250
19548.11 235
19549.43 242
19550.75 250
19552.07 280
19553.39 245
19554.71 231
19556.03 262
19557.34 273
19558.66 246
19559.98 255
19561.30 270
19562.62 257
19563.94 236
19565.26 240
19566.58 231
19567.90 242
19569.22 239
19570.54 274
19571.86 270
19573.18 249
19574.50 235
19575.82 266
19577.14 254
19578.46 223
19579.78 256
19581.10 264
19582.42 247
19583.74 251
19585.06 244
19586.38 265
19587.70 219
19589.02 241
19590.34 240
19591.66 257
19592.98 247
19594.30 240
19595.62 247
19596.94 252
19598.26 260
19599.58 254
19600.90 256
19602.22 253
19603.54 248
19604.86 260
19606.18 230
19607.50 243
19608.82 265
19610.15 255
19611.47 286
19612.79 237
19614.11 251
19615.43 269
19616.75 259
19618.07 234
19619.39 261
19620.71 273
19622.04 252
19623.36 252
19624.68 236
19626.00 271
19627.32 248
19628.64 247
19629.96 266
19631.29 239
19632.61 221
19633.93 253
19635.25 254
19636.57 261
19637.89 245
19639.22 255
19640.54 251
19641.86 248
19643.18 276
19644.50 254
19645.83 237
19647.15 241
19648.47 231
19649.79 256
19651.12 263
19652.44 257
19653.76 263
19655.08 253
19656.40 262
19657.73 250
19659.05 280
19660.37 262
19661.70 242
19663.02 253
19664.34 244
19665.66 252
19666.99 239
19668.31 247
19669.63 249
19670.95 263
19672.28 260
19673.60 249
19674.92 235
19676.25 250
19677.57 262
19678.89 246
19680.22 258
19681.54 241
19682.86 236
19684.19 286
19685.51 256
19686.83 258
19688.16 263
19689.48 275
19690.80 255
19692.13 248
19693.45 256
19694.78 252
19696.10 254
19697.42 248
19698.75 236
19700.07 245
19701.39 248
19702.72 258
19704.04 271
19705.37 270
19706.69 247
19708.02 260
19709.34 255
19710.66 257
19711.99 248
19713.31 267
19714.64 237
19715.96 266
19717.29 249
19718.61 236
19719.93 246
19721.26 261
19722.58 249
19723.91 257
19725.23 266
19726.56 247
19727.88 242
19729.21 243
19730.53 258
19731.86 221
19733.18 260
19734.51 255
19735.83 252
19737.16 263
19738.48 249
19739.81 242
19741.13 258
19742.46 250
19743.78 264
19745.11 249
19746.44 232
19747.76 246
19749.09 268
19750.41 249
19751.74 238
19753.06 246
19754.39 243
19755.72 264
19757.04 242
19758.37 244
19759.69 263
19761.02 264
19762.34 258
19763.67 242
19765.00 236
19766.32 263
19767.65 251
19768.98 262
19770.30 263
19771.63 232
19772.95 246
19774.28 233
19775.61 243
19776.93 230
19778.26 241
19779.59 236
19780.91 240
19782.24 258
19783.57 247
19784.89 248
19786.22 263
19787.55 278
19788.87 279
19790.20 255
19791.53 252
19792.86 256
19794.18 230
19795.51 250
19796.84 245
19798.16 254
19799.49 246
19800.82 278
19802.15 253
19803.47 242
19804.80 242
19806.13 249
19807.46 252
19808.78 222
19810.11 256
19811.44 244
19812.77 247
19814.09 250
19815.42 241
19816.75 246
19818.08 237
19819.41 261
19820.73 267
19822.06 249
19823.39 245
19824.72 241
19826.05 238
19827.37 255
19828.70 249
19830.03 247
19831.36 229
19832.69 254
19834.02 277
19835.34 264
19836.67 246
19838.00 245
19839.33 233
19840.66 262
19841.99 245
19843.32 243
19844.64 233
19845.97 246
19847.30 242
19848.63 242
19849.96 240
19851.29 230
19852.62 245
19853.95 225
19855.28 235
19856.60 254
19857.93 243
19859.26 231
19860.59 263
19861.92 238
19863.25 240
19864.58 245
19865.91 266
19867.24 256
19868.57 248
19869.90 246
19871.23 251
19872.56 255
19873.89 238
19875.22 245
19876.55 234
19877.88 247
19879.21 234
19880.54 245
19881.87 245
19883.20 261
19884.53 259
19885.86 270
19887.19 243
19888.52 242
19889.85 239
19891.18 252
19892.51 229
19893.84 229
19895.17 235
19896.50 247
19897.83 253
19899.16 257
19900.49 258
19901.82 224
19903.15 239
19904.48 238
19905.81 236
19907.15 247
19908.48 220
19909.81 256
19911.14 240
19912.47 252
19913.80 221
19915.13 229
19916.46 247
19917.79 250
19919.13 241
19920.46 293
19921.79 234
19923.12 258
19924.45 246
19925.78 253
19927.11 239
19928.45 241
19929.78 231
19931.11 249
19932.44 247
19933.77 262
19935.10 233
19936.44 254
19937.77 242
19939.10 254
19940.43 225
19941.76 250
19943.10 219
19944.43 234
19945.76 237
19947.09 256
19948.42 266
19949.76 222
19951.09 255
19952.42 241
19953.75 270
19955.09 247
19956.42 231
19957.75 258
19959.08 255
19960.42 253
19961.75 232
19963.08 253
19964.41 245
19965.75 246
19967.08 253
19968.41 253
19969.75 244
19971.08 252
19972.41 232
19973.74 268
19975.08 227
19976.41 233
19977.74 240
19979.08 241
19980.41 260
19981.74 236
19983.08 261
19984.41 243
19985.74 238
19987.08 228
19988.41 237
19989.75 236
19991.08 242
19992.41 278
19993.75 241
19995.08 242
19996.41 253
19997.75 261
19999.08 239
20000.42 253
20001.75 243
20003.08 244
20004.42 228
20005.75 273
20007.09 236
20008.42 246
20009.75 244
20011.09 244
20012.42 228
20013.76 241
20015.09 224
20016.43 250
20017.76 248
20019.10 246
20020.43 257
20021.76 258
20023.10 250
20024.43 246
20025.77 263
20027.10 249
20028.44 258
20029.77 248
20031.11 239
20032.44 262
20033.78 251
20035.11 235
20036.45 248
20037.78 255
20039.12 259
20040.46 274
20041.79 270
20043.13 256
20044.46 262
20045.80 257
20047.13 243
20048.47 264
20049.80 255
20051.14 257
20052.47 244
20053.81 261
20055.15 264
20056.48 250
20057.82 256
20059.15 240
20060.49 241
20061.83 243
20063.16 243
20064.50 237
20065.83 249
20067.17 244
20068.51 268
20069.84 250
20071.18 242
20072.52 256
20073.85 254
20075.19 255
20076.52 251
20077.86 240
20079.20 232
20080.53 236
20081.87 243
20083.21 260
20084.54 254
20085.88 260
20087.22 263
20088.56 245
20089.89 259
20091.23 266
20092.57 246
20093.90 268
20095.24 241
20096.58 238
20097.91 277
20099.25 240
20100.59 238
20101.93 257
20103.26 255
20104.60 258
20105.94 266
20107.28 256
20108.61 253
20109.95 253
20111.29 262
20112.63 246
20113.96 251
20115.30 253
20116.64 279
20117.98 286
20119.32 264
20120.65 273
20121.99 260
20123.33 240
20124.67 235
20126.01 230
