# Supplementary material for: MALDI-TOF MS typing enables the classification of brewing yeasts of the genus Saccharomyces to major beer styles
Source: PLoS One. 2017 Aug 9;12(8):e0181694. doi: 10.1371/journal.pone.0181694 (PMC5549903; doi:10.1371/journal.pone.0181694)
Supplement: S18 File — The directory includes 30 raw files and was zipped to “.zip”; the folder has one strain with 30 spectra; S1 Text explains the raw files with an example and Table 1 represents the yeast strain used within the experiment. (ZIP) [file pone.0181694.s021.zip › 52/FK28-Z-OG-Koe-Koe-YPG-18h-E-E_2016-10-03_8_0_A11_1.dat]

1998.43 2205
1998.85 2228
1999.27 2268
1999.69 2165
2000.11 2153
2000.54 2077
2000.96 2057
2001.38 2112
2001.80 2136
2002.23 2166
2002.65 2109
2003.07 2187
2003.49 2122
2003.92 2241
2004.34 2162
2004.76 2128
2005.18 2213
2005.61 2288
2006.03 2303
2006.45 2402
2006.87 2391
2007.30 2227
2007.72 2130
2008.14 2280
2008.57 2135
2008.99 2083
2009.41 2097
2009.84 2183
2010.26 2151
2010.68 2092
2011.11 1981
2011.53 1934
2011.95 1948
2012.38 1913
2012.80 1903
2013.22 1999
2013.65 1985
2014.07 1987
2014.49 2062
2014.92 2150
2015.34 2085
2015.77 2084
2016.19 2095
2016.61 2233
2017.04 2193
2017.46 2105
2017.89 2188
2018.31 2208
2018.73 2227
2019.16 2241
2019.58 2147
2020.01 2256
2020.43 2173
2020.85 2066
2021.28 1997
2021.70 2011
2022.13 2082
2022.55 2029
2022.98 1985
2023.40 1908
2023.83 2007
2024.25 2033
2024.68 2017
2025.10 1987
2025.53 2034
2025.95 2008
2026.38 2033
2026.80 1985
2027.23 1940
2027.65 2046
2028.08 1947
2028.50 2026
2028.93 1989
2029.35 2021
2029.78 2099
2030.20 2014
2030.63 1997
2031.05 2020
2031.48 2077
2031.90 2058
2032.33 2077
2032.75 2013
2033.18 2032
2033.61 2073
2034.03 2144
2034.46 2146
2034.88 2044
2035.31 2119
2035.74 2196
2036.16 2117
2036.59 2215
2037.01 2296
2037.44 2215
2037.87 2175
2038.29 2277
2038.72 2248
2039.14 2203
2039.57 2075
2040.00 2112
2040.42 2264
2040.85 2137
2041.28 2113
2041.70 2062
2042.13 1937
2042.56 2082
2042.98 2066
2043.41 1988
2043.84 1927
2044.26 1926
2044.69 1954
2045.12 1890
2045.54 1949
2045.97 2049
2046.40 2138
2046.82 2073
2047.25 2091
2047.68 2030
2048.11 2008
2048.53 2103
2048.96 2089
2049.39 2083
2049.82 2035
2050.24 2051
2050.67 2105
2051.10 1997
2051.53 1991
2051.95 2038
2052.38 1962
2052.81 2012
2053.24 1963
2053.66 1979
2054.09 1975
2054.52 1978
2054.95 2027
2055.38 2031
2055.80 2016
2056.23 2005
2056.66 2067
2057.09 1943
2057.52 2016
2057.94 1975
2058.37 1965
2058.80 2020
2059.23 2059
2059.66 2114
2060.09 2004
2060.51 2029
2060.94 2075
2061.37 2171
2061.80 2147
2062.23 2205
2062.66 2304
2063.09 2326
2063.52 2333
2063.94 2328
2064.37 2353
2064.80 2472
2065.23 2338
2065.66 2358
2066.09 2327
2066.52 2158
2066.95 2109
2067.38 2162
2067.81 2236
2068.24 2172
2068.66 2098
2069.09 2076
2069.52 2144
2069.95 2105
2070.38 2158
2070.81 2029
2071.24 2088
2071.67 2158
2072.10 2113
2072.53 2168
2072.96 2155
2073.39 2214
2073.82 2300
2074.25 2188
2074.68 2208
2075.11 2210
2075.54 2280
2075.97 2386
2076.40 2428
2076.83 2419
2077.26 2558
2077.69 2654
2078.12 2612
2078.55 2532
2078.98 2540
2079.41 2544
2079.84 2541
2080.27 2499
2080.70 2440
2081.14 2418
2081.57 2291
2082.00 2331
2082.43 2183
2082.86 2242
2083.29 2196
2083.72 2158
2084.15 2117
2084.58 2062
2085.01 2072
2085.44 2045
2085.88 2129
2086.31 2048
2086.74 2076
2087.17 2084
2087.60 2113
2088.03 2108
2088.46 2091
2088.89 2217
2089.33 2180
2089.76 2144
2090.19 2134
2090.62 2137
2091.05 2022
2091.48 2101
2091.92 2090
2092.35 2097
2092.78 2010
2093.21 1997
2093.64 1983
2094.07 2025
2094.51 2028
2094.94 2076
2095.37 1993
2095.80 1925
2096.24 2029
2096.67 1953
2097.10 1894
2097.53 1990
2097.96 1938
2098.40 1911
2098.83 1938
2099.26 1968
2099.69 2037
2100.13 2095
2100.56 2066
2100.99 1995
2101.43 2018
2101.86 2003
2102.29 2011
2102.72 1962
2103.16 1997
2103.59 1984
2104.02 2063
2104.46 2059
2104.89 2074
2105.32 2189
2105.76 2195
2106.19 2077
2106.62 2201
2107.05 2147
2107.49 2077
2107.92 2045
2108.36 2004
2108.79 2047
2109.22 1998
2109.66 2017
2110.09 2000
2110.52 1985
2110.96 1944
2111.39 1970
2111.82 1926
2112.26 1887
2112.69 1949
2113.13 1884
2113.56 1844
2113.99 1947
2114.43 1964
2114.86 1916
2115.30 1901
2115.73 1938
2116.16 1884
2116.60 2024
2117.03 2074
2117.47 2129
2117.90 2142
2118.34 2033
2118.77 2129
2119.21 2054
2119.64 2048
2120.07 2004
2120.51 2008
2120.94 2104
2121.38 2065
2121.81 2026
2122.25 1990
2122.68 2050
2123.12 2014
2123.55 2021
2123.99 1915
2124.42 1965
2124.86 1961
2125.29 1907
2125.73 1951
2126.16 1915
2126.60 1918
2127.04 1930
2127.47 2000
2127.91 1957
2128.34 2028
2128.78 1981
2129.21 1996
2129.65 2055
2130.08 2125
2130.52 2123
2130.96 2139
2131.39 2188
2131.83 2171
2132.26 2273
2132.70 2345
2133.14 2430
2133.57 2478
2134.01 2417
2134.44 2487
2134.88 2468
2135.32 2500
2135.75 2586
2136.19 2477
2136.62 2404
2137.06 2314
2137.50 2249
2137.93 2172
2138.37 2161
2138.81 2141
2139.24 2077
2139.68 2092
2140.12 1995
2140.55 2078
2140.99 1973
2141.43 1920
2141.86 1958
2142.30 1878
2142.74 1964
2143.18 2033
2143.61 2019
2144.05 2031
2144.49 1884
2144.92 1957
2145.36 2037
2145.80 2108
2146.24 2175
2146.67 2191
2147.11 2237
2147.55 2296
2147.99 2297
2148.42 2387
2148.86 2372
2149.30 2220
2149.74 2261
2150.17 2222
2150.61 2351
2151.05 2265
2151.49 2308
2151.92 2224
2152.36 2307
2152.80 2261
2153.24 2154
2153.68 2128
2154.11 2097
2154.55 2148
2154.99 2250
2155.43 2267
2155.87 2120
2156.31 2162
2156.74 2148
2157.18 2111
2157.62 2147
2158.06 2179
2158.50 2170
2158.94 2041
2159.38 2126
2159.81 2207
2160.25 2196
2160.69 2210
2161.13 2104
2161.57 2096
2162.01 2141
2162.45 2177
2162.89 2082
2163.33 2124
2163.76 2251
2164.20 2155
2164.64 2197
2165.08 2261
2165.52 2333
2165.96 2225
2166.40 2197
2166.84 2201
2167.28 2190
2167.72 2184
2168.16 2257
2168.60 2305
2169.04 2249
2169.48 2269
2169.92 2276
2170.36 2327
2170.80 2318
2171.24 2379
2171.68 2361
2172.12 2395
2172.56 2469
2173.00 2386
2173.44 2274
2173.88 2415
2174.32 2385
2174.76 2441
2175.20 2428
2175.64 2469
2176.08 2396
2176.52 2405
2176.96 2410
2177.40 2267
2177.84 2304
2178.28 2364
2178.72 2251
2179.16 2250
2179.60 2258
2180.04 2211
2180.48 2201
2180.92 2144
2181.37 2105
2181.81 2049
2182.25 2037
2182.69 2060
2183.13 2086
2183.57 2083
2184.01 1996
2184.45 2008
2184.89 2085
2185.34 2067
2185.78 2095
2186.22 2211
2186.66 2218
2187.10 2255
2187.54 2333
2187.98 2266
2188.43 2267
2188.87 2228
2189.31 2265
2189.75 2332
2190.19 2286
2190.63 2248
2191.08 2181
2191.52 2087
2191.96 2146
2192.40 2190
2192.84 2195
2193.29 2260
2193.73 2168
2194.17 2118
2194.61 2121
2195.05 2169
2195.50 2149
2195.94 2117
2196.38 2142
2196.82 2105
2197.27 2171
2197.71 2159
2198.15 2056
2198.59 2043
2199.04 2135
2199.48 2104
2199.92 2051
2200.37 2066
2200.81 2180
2201.25 2225
2201.69 2058
2202.14 2164
2202.58 2195
2203.02 2106
2203.47 2058
2203.91 2087
2204.35 2146
2204.80 2197
2205.24 2250
2205.68 2226
2206.13 2246
2206.57 2299
2207.01 2287
2207.46 2252
2207.90 2248
2208.34 2205
2208.79 2336
2209.23 2365
2209.67 2257
2210.12 2194
2210.56 2176
2211.01 2253
2211.45 2163
2211.89 2137
2212.34 2131
2212.78 2035
2213.23 2053
2213.67 2091
2214.11 2071
2214.56 2117
2215.00 2022
2215.45 1946
2215.89 2119
2216.34 2133
2216.78 2063
2217.22 1968
2217.67 2024
2218.11 2072
2218.56 2105
2219.00 2060
2219.45 2126
2219.89 2160
2220.34 2183
2220.78 2166
2221.23 2262
2221.67 2155
2222.12 2265
2222.56 2280
2223.01 2360
2223.45 2309
2223.90 2333
2224.34 2297
2224.79 2220
2225.23 2229
2225.68 2283
2226.12 2330
2226.57 2354
2227.01 2243
2227.46 2273
2227.91 2207
2228.35 2296
2228.80 2434
2229.24 2428
2229.69 2419
2230.13 2391
2230.58 2436
2231.03 2439
2231.47 2363
2231.92 2414
2232.36 2399
2232.81 2347
2233.26 2299
2233.70 2249
2234.15 2281
2234.59 2303
2235.04 2299
2235.49 2312
2235.93 2324
2236.38 2336
2236.83 2272
2237.27 2258
2237.72 2206
2238.17 2136
2238.61 2201
2239.06 2212
2239.51 2072
2239.95 2043
2240.40 2037
2240.85 1979
2241.29 2104
2241.74 1984
2242.19 1978
2242.63 2003
2243.08 2130
2243.53 2025
2243.98 2112
2244.42 2175
2244.87 2063
2245.32 2103
2245.76 2104
2246.21 2068
2246.66 2030
2247.11 2124
2247.55 2067
2248.00 2029
2248.45 2054
2248.90 2022
2249.35 1947
2249.79 2017
2250.24 2012
2250.69 2105
2251.14 2010
2251.58 2103
2252.03 2037
2252.48 1985
2252.93 1969
2253.38 1969
2253.82 2026
2254.27 1940
2254.72 2036
2255.17 2030
2255.62 1977
2256.07 2061
2256.51 2099
2256.96 2011
2257.41 2023
2257.86 2037
2258.31 2141
2258.76 2247
2259.21 2433
2259.65 2417
2260.10 2422
2260.55 2416
2261.00 2439
2261.45 2563
2261.90 2478
2262.35 2580
2262.80 2507
2263.25 2468
2263.69 2596
2264.14 2642
2264.59 2578
2265.04 2554
2265.49 2611
2265.94 2534
2266.39 2593
2266.84 2494
2267.29 2498
2267.74 2475
2268.19 2372
2268.64 2330
2269.09 2324
2269.54 2369
2269.99 2390
2270.44 2282
2270.89 2322
2271.34 2316
2271.79 2271
2272.24 2193
2272.69 2141
2273.14 2244
2273.59 2199
2274.04 2145
2274.49 2198
2274.94 2183
2275.39 2129
2275.84 2177
2276.29 2231
2276.74 2243
2277.19 2245
2277.64 2263
2278.09 2266
2278.54 2280
2278.99 2419
2279.44 2417
2279.89 2296
2280.34 2347
2280.79 2476
2281.25 2361
2281.70 2361
2282.15 2381
2282.60 2381
2283.05 2336
2283.50 2411
2283.95 2321
2284.40 2251
2284.85 2273
2285.31 2415
2285.76 2453
2286.21 2548
2286.66 2706
2287.11 2828
2287.56 2972
2288.01 3069
2288.47 3198
2288.92 3383
2289.37 3510
2289.82 3476
2290.27 3512
2290.72 3481
2291.18 3403
2291.63 3414
2292.08 3354
2292.53 3264
2292.98 3179
2293.44 3079
2293.89 2971
2294.34 2856
2294.79 2720
2295.24 2832
2295.70 2630
2296.15 2561
2296.60 2513
2297.05 2533
2297.51 2465
2297.96 2549
2298.41 2383
2298.86 2355
2299.32 2275
2299.77 2191
2300.22 2203
2300.67 2177
2301.13 2222
2301.58 2050
2302.03 2186
2302.49 2256
2302.94 2307
2303.39 2193
2303.85 2191
2304.30 2310
2304.75 2309
2305.20 2324
2305.66 2375
2306.11 2496
2306.56 2525
2307.02 2569
2307.47 2489
2307.93 2641
2308.38 2537
2308.83 2618
2309.29 2527
2309.74 2601
2310.19 2572
2310.65 2523
2311.10 2436
2311.55 2358
2312.01 2329
2312.46 2293
2312.92 2346
2313.37 2281
2313.82 2286
2314.28 2161
2314.73 2202
2315.19 2213
2315.64 2263
2316.10 2297
2316.55 2357
2317.00 2346
2317.46 2340
2317.91 2369
2318.37 2331
2318.82 2346
2319.28 2348
2319.73 2348
2320.19 2263
2320.64 2254
2321.10 2250
2321.55 2252
2322.01 2317
2322.46 2364
2322.92 2443
2323.37 2339
2323.83 2415
2324.28 2360
2324.74 2254
2325.19 2312
2325.65 2348
2326.10 2494
2326.56 2461
2327.01 2529
2327.47 2548
2327.92 2491
2328.38 2596
2328.83 2617
2329.29 2533
2329.74 2583
2330.20 2529
2330.66 2486
2331.11 2399
2331.57 2427
2332.02 2462
2332.48 2298
2332.94 2325
2333.39 2417
2333.85 2410
2334.30 2340
2334.76 2412
2335.22 2465
2335.67 2430
2336.13 2502
2336.58 2604
2337.04 2690
2337.50 2688
2337.95 2678
2338.41 2752
2338.87 2716
2339.32 2649
2339.78 2681
2340.24 2654
2340.69 2569
2341.15 2506
2341.61 2539
2342.06 2561
2342.52 2445
2342.98 2444
2343.43 2515
2343.89 2519
2344.35 2599
2344.81 2512
2345.26 2522
2345.72 2560
2346.18 2530
2346.63 2474
2347.09 2465
2347.55 2460
2348.01 2459
2348.46 2366
2348.92 2345
2349.38 2440
2349.84 2490
2350.29 2468
2350.75 2473
2351.21 2504
2351.67 2463
2352.13 2318
2352.58 2298
2353.04 2225
2353.50 2149
2353.96 2250
2354.41 2221
2354.87 2181
2355.33 2205
2355.79 2245
2356.25 2289
2356.71 2191
2357.16 2310
2357.62 2374
2358.08 2453
2358.54 2327
2359.00 2328
2359.46 2394
2359.91 2405
2360.37 2355
2360.83 2382
2361.29 2341
2361.75 2336
2362.21 2367
2362.67 2344
2363.13 2253
2363.58 2349
2364.04 2282
2364.50 2374
2364.96 2469
2365.42 2349
2365.88 2317
2366.34 2438
2366.80 2317
2367.26 2295
2367.72 2352
2368.18 2300
2368.64 2232
2369.10 2236
2369.55 2257
2370.01 2272
2370.47 2192
2370.93 2193
2371.39 2188
2371.85 2260
2372.31 2292
2372.77 2279
2373.23 2254
2373.69 2178
2374.15 2329
2374.61 2475
2375.07 2461
2375.53 2433
2375.99 2458
2376.45 2442
2376.91 2486
2377.37 2537
2377.83 2495
2378.29 2383
2378.75 2261
2379.21 2267
2379.68 2348
2380.14 2383
2380.60 2340
2381.06 2291
2381.52 2419
2381.98 2309
2382.44 2245
2382.90 2295
2383.36 2218
2383.82 2249
2384.28 2299
2384.74 2261
2385.20 2209
2385.67 2211
2386.13 2202
2386.59 2223
2387.05 2209
2387.51 2205
2387.97 2331
2388.43 2215
2388.89 2380
2389.36 2351
2389.82 2362
2390.28 2445
2390.74 2260
2391.20 2133
2391.66 2128
2392.13 2201
2392.59 2177
2393.05 2127
2393.51 2184
2393.97 2145
2394.43 2115
2394.90 2038
2395.36 2103
2395.82 2179
2396.28 2091
2396.74 2145
2397.21 2204
2397.67 2160
2398.13 2125
2398.59 2077
2399.06 2098
2399.52 2042
2399.98 2068
2400.44 2131
2400.91 2231
2401.37 2155
2401.83 2172
2402.29 2210
2402.76 2213
2403.22 2076
2403.68 2032
2404.14 2188
2404.61 2193
2405.07 2148
2405.53 2114
2406.00 2149
2406.46 2172
2406.92 2208
2407.39 2172
2407.85 2146
2408.31 2064
2408.78 2149
2409.24 2183
2409.70 2233
2410.17 2163
2410.63 2180
2411.09 2180
2411.56 2262
2412.02 2270
2412.48 2290
2412.95 2412
2413.41 2444
2413.87 2635
2414.34 2664
2414.80 2745
2415.27 2820
2415.73 2973
2416.19 3096
2416.66 3083
2417.12 3081
2417.59 3148
2418.05 2997
2418.51 2940
2418.98 2820
2419.44 2869
2419.91 2917
2420.37 2731
2420.84 2635
2421.30 2566
2421.77 2439
2422.23 2470
2422.69 2499
2423.16 2455
2423.62 2373
2424.09 2234
2424.55 2237
2425.02 2385
2425.48 2272
2425.95 2271
2426.41 2236
2426.88 2234
2427.34 2182
2427.81 2191
2428.27 2180
2428.74 2228
2429.20 2251
2429.67 2289
2430.13 2299
2430.60 2375
2431.07 2378
2431.53 2464
2432.00 2393
2432.46 2383
2432.93 2500
2433.39 2447
2433.86 2456
2434.32 2391
2434.79 2510
2435.26 2458
2435.72 2469
2436.19 2498
2436.65 2664
2437.12 2758
2437.59 2846
2438.05 2918
2438.52 2996
2438.98 2999
2439.45 2982
2439.92 2926
2440.38 2902
2440.85 2708
2441.32 2704
2441.78 2596
2442.25 2545
2442.72 2482
2443.18 2308
2443.65 2243
2444.12 2320
2444.58 2217
2445.05 2128
2445.52 2160
2445.98 2108
2446.45 2072
2446.92 2071
2447.38 2101
2447.85 2078
2448.32 2115
2448.78 2056
2449.25 2099
2449.72 2058
2450.19 2078
2450.65 2225
2451.12 2173
2451.59 2180
2452.06 2237
2452.52 2137
2452.99 2096
2453.46 2133
2453.93 2125
2454.39 2153
2454.86 2226
2455.33 2218
2455.80 2193
2456.26 2169
2456.73 2183
2457.20 2207
2457.67 2126
2458.14 2108
2458.60 2223
2459.07 2173
2459.54 2204
2460.01 2198
2460.48 2160
2460.95 2171
2461.41 2129
2461.88 2245
2462.35 2249
2462.82 2184
2463.29 2241
2463.76 2221
2464.22 2221
2464.69 2246
2465.16 2242
2465.63 2368
2466.10 2232
2466.57 2228
2467.04 2284
2467.51 2227
2467.97 2181
2468.44 2170
2468.91 2225
2469.38 2207
2469.85 2122
2470.32 2057
2470.79 2063
2471.26 2022
2471.73 2047
2472.20 2054
2472.67 2021
2473.14 1976
2473.61 2001
2474.07 1997
2474.54 2090
2475.01 2134
2475.48 2227
2475.95 2271
2476.42 2205
2476.89 2434
2477.36 2508
2477.83 2468
2478.30 2602
2478.77 2514
2479.24 2519
2479.71 2520
2480.18 2545
2480.65 2394
2481.12 2368
2481.59 2275
2482.06 2242
2482.53 2239
2483.00 2198
2483.47 2154
2483.95 2205
2484.42 2242
2484.89 2184
2485.36 2115
2485.83 2186
2486.30 2164
2486.77 2189
2487.24 2194
2487.71 2164
2488.18 2154
2488.65 2307
2489.12 2192
2489.59 2096
2490.07 2165
2490.54 2153
2491.01 2260
2491.48 2318
2491.95 2290
2492.42 2399
2492.89 2493
2493.36 2430
2493.84 2464
2494.31 2410
2494.78 2335
2495.25 2335
2495.72 2275
2496.19 2275
2496.66 2215
2497.14 2146
2497.61 2044
2498.08 2001
2498.55 1964
2499.02 1975
2499.50 2055
2499.97 2012
2500.44 2065
2500.91 2104
2501.38 2140
2501.86 2154
2502.33 2099
2502.80 2167
2503.27 2295
2503.74 2334
2504.22 2282
2504.69 2404
2505.16 2420
2505.63 2486
2506.11 2655
2506.58 2713
2507.05 2672
2507.52 2781
2508.00 2918
2508.47 2673
2508.94 2632
2509.42 2662
2509.89 2670
2510.36 2587
2510.83 2602
2511.31 2579
2511.78 2542
2512.25 2489
2512.73 2492
2513.20 2452
2513.67 2407
2514.15 2358
2514.62 2308
2515.09 2183
2515.57 2240
2516.04 2180
2516.51 2182
2516.99 2323
2517.46 2242
2517.94 2268
2518.41 2192
2518.88 2145
2519.36 2231
2519.83 2189
2520.30 2121
2520.78 2103
2521.25 2051
2521.73 2067
2522.20 2106
2522.67 2089
2523.15 2170
2523.62 2173
2524.10 2100
2524.57 2140
2525.05 2141
2525.52 2235
2525.99 2145
2526.47 2062
2526.94 2109
2527.42 2157
2527.89 2091
2528.37 2184
2528.84 2167
2529.32 2149
2529.79 2210
2530.27 2247
2530.74 2117
2531.22 2211
2531.69 2208
2532.17 2144
2532.64 2183
2533.12 2270
2533.59 2199
2534.07 2193
2534.54 2305
2535.02 2317
2535.49 2292
2535.97 2336
2536.44 2386
2536.92 2356
2537.39 2427
2537.87 2409
2538.34 2239
2538.82 2332
2539.30 2300
2539.77 2369
2540.25 2379
2540.72 2317
2541.20 2415
2541.68 2343
2542.15 2285
2542.63 2282
2543.10 2311
2543.58 2311
2544.06 2390
2544.53 2498
2545.01 2648
2545.48 2584
2545.96 2608
2546.44 2698
2546.91 2655
2547.39 2654
2547.87 2790
2548.34 2767
2548.82 2771
2549.30 2633
2549.77 2616
2550.25 2751
2550.73 2721
2551.20 2644
2551.68 2656
2552.16 2730
2552.63 2805
2553.11 2940
2553.59 2940
2554.06 2872
2554.54 2871
2555.02 2899
2555.50 2858
2555.97 2710
2556.45 2729
2556.93 2575
2557.40 2500
2557.88 2403
2558.36 2322
2558.84 2306
2559.31 2187
2559.79 2122
2560.27 2141
2560.75 2122
2561.23 2149
2561.70 2179
2562.18 2125
2562.66 2109
2563.14 2108
2563.61 2043
2564.09 2181
2564.57 2157
2565.05 2253
2565.53 2219
2566.00 2110
2566.48 2118
2566.96 2067
2567.44 2144
2567.92 2097
2568.40 2028
2568.87 2087
2569.35 2150
2569.83 2050
2570.31 2171
2570.79 2055
2571.27 2107
2571.75 2128
2572.22 2102
2572.70 2167
2573.18 2154
2573.66 2202
2574.14 2097
2574.62 2071
2575.10 2033
2575.58 2079
2576.06 2166
2576.54 2114
2577.01 2100
2577.49 2131
2577.97 2115
2578.45 2197
2578.93 2178
2579.41 2105
2579.89 2065
2580.37 2161
2580.85 2175
2581.33 2290
2581.81 2263
2582.29 2155
2582.77 2182
2583.25 2248
2583.73 2224
2584.21 2152
2584.69 2140
2585.17 2138
2585.65 2136
2586.13 2070
2586.61 2118
2587.09 2124
2587.57 2114
2588.05 2149
2588.53 2006
2589.01 2073
2589.49 2104
2589.97 2167
2590.45 2262
2590.93 2289
2591.41 2217
2591.89 2226
2592.37 2297
2592.85 2311
2593.33 2321
2593.81 2323
2594.30 2380
2594.78 2342
2595.26 2298
2595.74 2310
2596.22 2296
2596.70 2214
2597.18 2208
2597.66 2129
2598.14 2119
2598.62 2096
2599.11 2047
2599.59 2015
2600.07 2124
2600.55 2135
2601.03 2083
2601.51 2144
2601.99 2060
2602.48 2058
2602.96 2130
2603.44 2133
2603.92 2080
2604.40 2070
2604.88 2223
2605.37 2220
2605.85 2319
2606.33 2277
2606.81 2243
2607.29 2263
2607.78 2400
2608.26 2341
2608.74 2408
2609.22 2383
2609.70 2385
2610.19 2438
2610.67 2433
2611.15 2345
2611.63 2255
2612.12 2193
2612.60 2268
2613.08 2318
2613.56 2242
2614.05 2307
2614.53 2279
2615.01 2296
2615.49 2287
2615.98 2309
2616.46 2152
2616.94 2297
2617.43 2340
2617.91 2324
2618.39 2209
2618.87 2205
2619.36 2229
2619.84 2231
2620.32 2211
2620.81 2226
2621.29 2174
2621.77 2181
2622.26 2194
2622.74 2197
2623.22 2208
2623.71 2244
2624.19 2245
2624.67 2177
2625.16 2193
2625.64 2119
2626.13 2098
2626.61 2078
2627.09 2149
2627.58 2140
2628.06 2155
2628.55 2133
2629.03 2028
2629.51 2199
2630.00 2219
2630.48 2258
2630.97 2265
2631.45 2196
2631.93 2227
2632.42 2079
2632.90 2036
2633.39 2177
2633.87 2091
2634.36 2081
2634.84 2097
2635.33 2070
2635.81 2080
2636.29 2068
2636.78 2209
2637.26 2231
2637.75 2183
2638.23 2251
2638.72 2406
2639.20 2324
2639.69 2389
2640.17 2448
2640.66 2408
2641.14 2322
2641.63 2444
2642.11 2428
2642.60 2388
2643.08 2259
2643.57 2161
2644.05 2227
2644.54 2225
2645.03 2141
2645.51 2155
2646.00 2093
2646.48 2156
2646.97 2170
2647.45 2130
2647.94 2075
2648.43 2108
2648.91 2100
2649.40 2001
2649.88 2040
2650.37 2065
2650.85 2088
2651.34 2019
2651.83 2165
2652.31 2121
2652.80 2047
2653.29 2006
2653.77 2139
2654.26 2145
2654.74 2133
2655.23 2117
2655.72 2119
2656.20 2167
2656.69 2225
2657.18 2187
2657.66 2008
2658.15 2101
2658.64 2117
2659.12 2129
2659.61 2124
2660.10 2174
2660.58 2268
2661.07 2153
2661.56 2098
2662.05 2185
2662.53 2117
2663.02 2112
2663.51 2183
2663.99 2192
2664.48 2143
2664.97 2201
2665.46 2093
2665.94 2195
2666.43 2158
2666.92 2033
2667.41 2159
2667.89 2183
2668.38 2163
2668.87 2210
2669.36 2207
2669.84 2248
2670.33 2354
2670.82 2368
2671.31 2420
2671.80 2381
2672.28 2460
2672.77 2601
2673.26 2576
2673.75 2649
2674.24 2597
2674.72 2539
2675.21 2455
2675.70 2517
2676.19 2552
2676.68 2565
2677.17 2584
2677.65 2656
2678.14 2582
2678.63 2609
2679.12 2581
2679.61 2677
2680.10 2846
2680.59 2782
2681.07 2736
2681.56 2747
2682.05 2821
2682.54 2706
2683.03 2647
2683.52 2572
2684.01 2575
2684.50 2600
2684.99 2555
2685.47 2515
2685.96 2467
2686.45 2478
2686.94 2367
2687.43 2270
2687.92 2215
2688.41 2215
2688.90 2179
2689.39 2191
2689.88 2194
2690.37 2219
2690.86 2233
2691.35 2264
2691.84 2236
2692.33 2361
2692.82 2329
2693.31 2363
2693.80 2406
2694.29 2477
2694.78 2483
2695.27 2471
2695.76 2431
2696.25 2497
2696.74 2567
2697.23 2642
2697.72 2619
2698.21 2566
2698.70 2537
2699.19 2620
2699.68 2549
2700.17 2502
2700.66 2479
2701.15 2579
2701.64 2457
2702.13 2439
2702.62 2464
2703.11 2348
2703.61 2289
2704.10 2365
2704.59 2365
2705.08 2285
2705.57 2196
2706.06 2119
2706.55 2058
2707.04 2189
2707.53 2223
2708.02 2120
2708.52 2117
2709.01 2185
2709.50 2089
2709.99 2085
2710.48 2045
2710.97 2020
2711.46 2119
2711.96 2149
2712.45 2092
2712.94 2044
2713.43 1955
2713.92 2124
2714.41 2086
2714.91 2067
2715.40 2098
2715.89 2129
2716.38 2135
2716.87 2143
2717.37 2067
2717.86 2193
2718.35 2234
2718.84 2201
2719.33 2205
2719.83 2225
2720.32 2189
2720.81 2240
2721.30 2380
2721.80 2296
2722.29 2310
2722.78 2307
2723.27 2264
2723.77 2159
2724.26 2160
2724.75 2270
2725.24 2142
2725.74 2075
2726.23 2084
2726.72 2077
2727.22 2096
2727.71 2152
2728.20 2158
2728.70 2211
2729.19 2163
2729.68 2119
2730.18 2060
2730.67 2108
2731.16 2117
2731.65 2081
2732.15 2136
2732.64 2177
2733.14 2157
2733.63 2103
2734.12 2152
2734.62 2238
2735.11 2163
2735.60 2194
2736.10 2210
2736.59 2279
2737.08 2192
2737.58 2208
2738.07 2292
2738.57 2317
2739.06 2262
2739.55 2265
2740.05 2192
2740.54 2208
2741.04 2157
2741.53 2052
2742.03 2081
2742.52 2063
2743.01 2039
2743.51 2066
2744.00 2047
2744.50 2079
2744.99 2205
2745.49 2129
2745.98 2124
2746.48 2101
2746.97 2085
2747.47 2075
2747.96 2071
2748.46 2072
2748.95 1985
2749.45 1954
2749.94 1986
2750.44 2051
2750.93 2123
2751.43 2017
2751.92 2039
2752.42 2099
2752.91 2146
2753.41 2194
2753.90 2149
2754.40 2185
2754.89 2203
2755.39 2147
2755.88 2171
2756.38 2167
2756.87 2147
2757.37 2082
2757.87 2074
2758.36 2076
2758.86 2088
2759.35 2034
2759.85 2092
2760.35 2114
2760.84 2061
2761.34 2076
2761.83 2083
2762.33 2082
2762.83 2130
2763.32 2194
2763.82 2148
2764.31 2145
2764.81 2007
2765.31 2051
2765.80 2058
2766.30 2121
2766.80 2103
2767.29 2089
2767.79 2185
2768.29 2239
2768.78 2165
2769.28 2207
2769.78 2188
2770.27 2268
2770.77 2259
2771.27 2347
2771.76 2269
2772.26 2263
2772.76 2260
2773.26 2313
2773.75 2437
2774.25 2305
2774.75 2404
2775.24 2442
2775.74 2396
2776.24 2296
2776.74 2260
2777.23 2260
2777.73 2368
2778.23 2280
2778.73 2283
2779.22 2349
2779.72 2251
2780.22 2198
2780.72 2247
2781.21 2236
2781.71 2247
2782.21 2155
2782.71 2259
2783.21 2187
2783.70 2176
2784.20 2158
2784.70 2195
2785.20 2256
2785.70 2231
2786.20 2145
2786.69 2081
2787.19 2059
2787.69 2131
2788.19 2222
2788.69 2139
2789.19 2120
2789.68 2123
2790.18 2134
2790.68 2227
2791.18 2259
2791.68 2203
2792.18 2343
2792.68 2436
2793.18 2457
2793.67 2565
2794.17 2719
2794.67 2741
2795.17 2910
2795.67 3104
2796.17 3019
2796.67 3074
2797.17 3100
2797.67 3159
2798.17 3089
2798.67 2980
2799.17 2939
2799.66 2789
2800.16 2799
2800.66 2695
2801.16 2608
2801.66 2504
2802.16 2532
2802.66 2599
2803.16 2608
2803.66 2634
2804.16 2810
2804.66 2807
2805.16 2859
2805.66 3145
2806.16 3225
2806.66 3212
2807.16 3173
2807.66 3253
2808.16 3202
2808.66 3056
2809.16 3108
2809.66 2940
2810.16 2816
2810.66 2682
2811.16 2602
2811.66 2449
2812.17 2444
2812.67 2330
2813.17 2256
2813.67 2292
2814.17 2311
2814.67 2330
2815.17 2318
2815.67 2349
2816.17 2382
2816.67 2425
2817.17 2440
2817.67 2532
2818.18 2444
2818.68 2442
2819.18 2558
2819.68 2508
2820.18 2590
2820.68 2498
2821.18 2413
2821.68 2368
2822.19 2387
2822.69 2382
2823.19 2331
2823.69 2227
2824.19 2312
2824.69 2319
2825.20 2263
2825.70 2235
2826.20 2143
2826.70 2160
2827.20 2244
2827.70 2173
2828.21 2144
2828.71 2275
2829.21 2246
2829.71 2275
2830.22 2230
2830.72 2129
2831.22 2196
2831.72 2232
2832.22 2088
2832.73 2214
2833.23 2303
2833.73 2295
2834.23 2284
2834.74 2327
2835.24 2222
2835.74 2218
2836.24 2393
2836.75 2391
2837.25 2321
2837.75 2421
2838.26 2387
2838.76 2356
2839.26 2324
2839.76 2284
2840.27 2321
2840.77 2247
2841.27 2328
2841.78 2182
2842.28 2232
2842.78 2317
2843.29 2478
2843.79 2428
2844.29 2375
2844.80 2382
2845.30 2326
2845.80 2480
2846.31 2557
2846.81 2629
2847.32 2485
2847.82 2592
2848.32 2627
2848.83 2554
2849.33 2444
2849.83 2374
2850.34 2279
2850.84 2216
2851.35 2211
2851.85 2200
2852.35 2037
2852.86 2166
2853.36 2250
2853.87 2160
2854.37 2172
2854.88 2160
2855.38 2124
2855.88 2142
2856.39 2185
2856.89 2216
2857.40 2226
2857.90 2151
2858.41 2161
2858.91 2136
2859.42 2131
2859.92 2172
2860.43 2183
2860.93 2064
2861.44 2102
2861.94 2076
2862.45 2074
2862.95 2050
2863.46 2085
2863.96 2122
2864.47 2030
2864.97 1951
2865.48 2015
2865.98 2024
2866.49 2091
2866.99 2082
2867.50 2136
2868.00 2077
2868.51 2091
2869.02 2096
2869.52 2137
2870.03 2170
2870.53 2205
2871.04 2272
2871.54 2242
2872.05 2226
2872.56 2337
2873.06 2293
2873.57 2176
2874.07 2239
2874.58 2355
2875.09 2325
2875.59 2359
2876.10 2375
2876.61 2324
2877.11 2341
2877.62 2315
2878.12 2474
2878.63 2497
2879.14 2532
2879.64 2567
2880.15 2646
2880.66 2750
2881.16 2779
2881.67 2841
2882.18 2869
2882.68 2819
2883.19 2958
2883.70 3048
2884.20 3146
2884.71 3306
2885.22 3410
2885.73 3421
2886.23 3495
2886.74 3519
2887.25 3462
2887.75 3353
2888.26 3134
2888.77 3112
2889.28 2990
2889.78 2903
2890.29 2618
2890.80 2673
2891.31 2686
2891.81 2571
2892.32 2623
2892.83 2526
2893.34 2477
2893.84 2649
2894.35 2670
2894.86 2633
2895.37 2557
2895.88 2554
2896.38 2655
2896.89 2692
2897.40 2771
2897.91 2764
2898.42 2827
2898.92 2985
2899.43 2977
2899.94 3050
2900.45 3165
2900.96 3166
2901.47 3078
2901.98 3104
2902.48 3000
2902.99 2820
2903.50 2909
2904.01 2832
2904.52 2824
2905.03 2691
2905.54 2592
2906.04 2549
2906.55 2489
2907.06 2460
2907.57 2427
2908.08 2544
2908.59 2442
2909.10 2448
2909.61 2341
2910.12 2384
2910.63 2326
2911.14 2288
2911.64 2367
2912.15 2391
2912.66 2312
2913.17 2342
2913.68 2353
2914.19 2318
2914.70 2414
2915.21 2334
2915.72 2325
2916.23 2371
2916.74 2437
2917.25 2370
2917.76 2351
2918.27 2293
2918.78 2339
2919.29 2346
2919.80 2384
2920.31 2335
2920.82 2497
2921.33 2717
2921.84 2821
2922.35 2838
2922.86 3006
2923.37 3203
2923.88 3282
2924.39 3292
2924.90 3260
2925.41 3319
2925.92 3171
2926.44 2874
2926.95 2929
2927.46 2740
2927.97 2627
2928.48 2505
2928.99 2432
2929.50 2338
2930.01 2314
2930.52 2272
2931.03 2245
2931.54 2224
2932.05 2237
2932.57 2268
2933.08 2355
2933.59 2385
2934.10 2319
2934.61 2370
2935.12 2389
2935.63 2427
2936.15 2436
2936.66 2384
2937.17 2374
2937.68 2376
2938.19 2407
2938.70 2298
2939.22 2406
2939.73 2412
2940.24 2307
2940.75 2345
2941.26 2459
2941.77 2522
2942.29 2507
2942.80 2508
2943.31 2558
2943.82 2673
2944.34 2691
2944.85 2697
2945.36 2793
2945.87 2687
2946.38 2698
2946.90 2627
2947.41 2657
2947.92 2537
2948.43 2507
2948.95 2408
2949.46 2397
2949.97 2384
2950.48 2331
2951.00 2285
2951.51 2252
2952.02 2273
2952.54 2330
2953.05 2282
2953.56 2259
2954.08 2186
2954.59 2142
2955.10 2218
2955.61 2264
2956.13 2293
2956.64 2282
2957.15 2337
2957.67 2360
2958.18 2408
2958.69 2516
2959.21 2503
2959.72 2570
2960.23 2680
2960.75 2638
2961.26 2612
2961.78 2618
2962.29 2553
2962.80 2596
2963.32 2540
2963.83 2482
2964.35 2465
2964.86 2441
2965.37 2391
2965.89 2342
2966.40 2234
2966.92 2299
2967.43 2230
2967.94 2242
2968.46 2240
2968.97 2254
2969.49 2311
2970.00 2333
2970.52 2211
2971.03 2271
2971.54 2374
2972.06 2307
2972.57 2209
2973.09 2220
2973.60 2132
2974.12 2171
2974.63 2224
2975.15 2394
2975.66 2300
2976.18 2174
2976.69 2274
2977.21 2294
2977.72 2288
2978.24 2308
2978.75 2350
2979.27 2339
2979.78 2390
2980.30 2370
2980.81 2311
2981.33 2402
2981.84 2494
2982.36 2435
2982.88 2439
2983.39 2490
2983.91 2524
2984.42 2394
2984.94 2493
2985.45 2570
2985.97 2624
2986.49 2642
2987.00 2724
2987.52 2564
2988.03 2587
2988.55 2538
2989.07 2573
2989.58 2602
2990.10 2658
2990.61 2596
2991.13 2655
2991.65 2670
2992.16 2731
2992.68 2784
2993.20 2771
2993.71 2943
2994.23 3063
2994.75 3083
2995.26 3250
2995.78 3468
2996.30 3530
2996.81 3614
2997.33 3610
2997.85 3411
2998.36 3141
2998.88 3267
2999.40 3323
2999.91 3360
3000.43 3371
3000.95 3577
3001.46 3719
3001.98 4037
3002.50 4130
3003.02 4349
3003.53 4481
3004.05 4577
3004.57 4397
3005.09 4244
3005.60 4195
3006.12 3987
3006.64 3464
3007.16 3291
3007.67 3186
3008.19 2916
3008.71 2830
3009.23 2647
3009.74 2567
3010.26 2581
3010.78 2503
3011.30 2609
3011.82 2666
3012.33 2615
3012.85 2673
3013.37 2625
3013.89 2593
3014.41 2662
3014.93 2644
3015.44 2860
3015.96 2873
3016.48 2934
3017.00 2851
3017.52 2968
3018.04 2940
3018.55 2965
3019.07 2864
3019.59 2740
3020.11 2860
3020.63 2705
3021.15 2869
3021.67 2883
3022.19 2848
3022.71 2836
3023.22 2907
3023.74 2924
3024.26 2845
3024.78 2761
3025.30 2790
3025.82 2727
3026.34 2628
3026.86 2591
3027.38 2490
3027.90 2480
3028.42 2529
3028.94 2405
3029.46 2360
3029.98 2366
3030.49 2405
3031.01 2492
3031.53 2452
3032.05 2389
3032.57 2451
3033.09 2501
3033.61 2508
3034.13 2444
3034.65 2454
3035.17 2429
3035.69 2529
3036.21 2556
3036.73 2482
3037.25 2470
3037.77 2438
3038.29 2332
3038.81 2347
3039.34 2345
3039.86 2467
3040.38 2331
3040.90 2332
3041.42 2358
3041.94 2330
3042.46 2366
3042.98 2305
3043.50 2385
3044.02 2384
3044.54 2418
3045.06 2466
3045.58 2451
3046.10 2437
3046.63 2381
3047.15 2306
3047.67 2310
3048.19 2284
3048.71 2303
3049.23 2283
3049.75 2298
3050.27 2256
3050.79 2361
3051.32 2317
3051.84 2295
3052.36 2320
3052.88 2246
3053.40 2229
3053.92 2287
3054.45 2355
3054.97 2310
3055.49 2208
3056.01 2203
3056.53 2255
3057.05 2303
3057.58 2197
3058.10 2154
3058.62 2194
3059.14 2334
3059.66 2253
3060.19 2333
3060.71 2370
3061.23 2331
3061.75 2351
3062.28 2395
3062.80 2402
3063.32 2378
3063.84 2369
3064.37 2434
3064.89 2349
3065.41 2411
3065.93 2408
3066.46 2539
3066.98 2522
3067.50 2398
3068.02 2402
3068.55 2481
3069.07 2428
3069.59 2383
3070.12 2380
3070.64 2480
3071.16 2534
3071.69 2547
3072.21 2572
3072.73 2567
3073.26 2534
3073.78 2565
3074.30 2703
3074.83 2573
3075.35 2599
3075.87 2692
3076.40 2667
3076.92 2740
3077.44 2769
3077.97 2864
3078.49 2824
3079.01 2895
3079.54 2863
3080.06 2946
3080.59 2923
3081.11 2975
3081.63 2983
3082.16 3042
3082.68 2951
3083.21 2905
3083.73 2955
3084.25 2897
3084.78 2724
3085.30 2796
3085.83 2718
3086.35 2740
3086.88 2724
3087.40 2673
3087.93 2695
3088.45 2573
3088.97 2617
3089.50 2710
3090.02 2671
3090.55 2672
3091.07 2621
3091.60 2627
3092.12 2697
3092.65 2911
3093.17 2817
3093.70 2917
3094.22 2980
3094.75 2992
3095.27 3034
3095.80 3145
3096.32 3280
3096.85 3243
3097.37 3412
3097.90 3566
3098.43 4054
3098.95 4502
3099.48 5142
3100.00 5797
3100.53 6283
3101.05 7106
3101.58 7539
3102.10 7876
3102.63 7793
3103.16 7575
3103.68 7171
3104.21 6510
3104.73 5729
3105.26 5087
3105.79 4635
3106.31 4124
3106.84 3774
3107.36 3585
3107.89 3399
3108.42 3394
3108.94 3505
3109.47 3557
3110.00 3403
3110.52 3521
3111.05 3364
3111.57 3299
3112.10 3301
3112.63 3044
3113.15 2871
3113.68 2934
3114.21 2852
3114.74 2730
3115.26 2641
3115.79 2565
3116.32 2502
3116.84 2633
3117.37 2628
3117.90 2700
3118.42 2784
3118.95 2855
3119.48 2893
3120.01 2867
3120.53 2898
3121.06 2986
3121.59 2978
3122.11 3039
3122.64 2883
3123.17 2888
3123.70 2808
3124.22 2704
3124.75 2793
3125.28 2722
3125.81 2726
3126.34 2796
3126.86 2725
3127.39 2750
3127.92 2605
3128.45 2668
3128.98 2638
3129.50 2564
3130.03 2486
3130.56 2420
3131.09 2421
3131.62 2435
3132.14 2446
3132.67 2354
3133.20 2522
3133.73 2436
3134.26 2477
3134.79 2394
3135.31 2419
3135.84 2499
3136.37 2491
3136.90 2497
3137.43 2495
3137.96 2544
3138.49 2468
3139.02 2403
3139.54 2460
3140.07 2273
3140.60 2383
3141.13 2347
3141.66 2218
3142.19 2317
3142.72 2461
3143.25 2403
3143.78 2353
3144.31 2449
3144.84 2581
3145.37 2813
3145.89 2775
3146.42 2692
3146.95 2738
3147.48 2744
3148.01 2895
3148.54 2911
3149.07 2912
3149.60 2767
3150.13 2773
3150.66 2676
3151.19 2491
3151.72 2557
3152.25 2517
3152.78 2527
3153.31 2512
3153.84 2537
3154.37 2522
3154.90 2478
3155.43 2512
3155.96 2534
3156.49 2451
3157.02 2463
3157.55 2534
3158.08 2547
3158.61 2469
3159.14 2487
3159.68 2318
3160.21 2358
3160.74 2322
3161.27 2369
3161.80 2253
3162.33 2254
3162.86 2254
3163.39 2218
3163.92 2248
3164.45 2187
3164.98 2136
3165.51 2258
3166.05 2290
3166.58 2303
3167.11 2151
3167.64 2229
3168.17 2264
3168.70 2221
3169.23 2198
3169.76 2239
3170.30 2105
3170.83 2227
3171.36 2288
3171.89 2264
3172.42 2423
3172.95 2375
3173.49 2336
3174.02 2411
3174.55 2428
3175.08 2318
3175.61 2364
3176.15 2444
3176.68 2570
3177.21 2561
3177.74 2456
3178.27 2504
3178.81 2516
3179.34 2536
3179.87 2467
3180.40 2340
3180.93 2246
3181.47 2269
3182.00 2373
3182.53 2389
3183.06 2354
3183.60 2310
3184.13 2335
3184.66 2255
3185.20 2255
3185.73 2282
3186.26 2280
3186.79 2192
3187.33 2216
3187.86 2222
3188.39 2267
3188.93 2284
3189.46 2271
3189.99 2250
3190.52 2226
3191.06 2277
3191.59 2268
3192.12 2285
3192.66 2225
3193.19 2262
3193.72 2226
3194.26 2242
3194.79 2241
3195.33 2203
3195.86 2214
3196.39 2226
3196.93 2309
3197.46 2373
3197.99 2375
3198.53 2414
3199.06 2459
3199.60 2423
3200.13 2605
3200.66 2636
3201.20 2630
3201.73 2631
3202.27 2559
3202.80 2645
3203.33 2663
3203.87 2653
3204.40 2541
3204.94 2502
3205.47 2510
3206.01 2583
3206.54 2685
3207.07 2708
3207.61 2682
3208.14 2757
3208.68 2800
3209.21 2757
3209.75 2785
3210.28 2733
3210.82 2795
3211.35 2748
3211.89 2640
3212.42 2667
3212.96 2639
3213.49 2564
3214.03 2530
3214.56 2510
3215.10 2624
3215.63 2544
3216.17 2541
3216.70 2578
3217.24 2632
3217.78 2716
3218.31 2697
3218.85 2683
3219.38 2847
3219.92 2846
3220.45 2759
3220.99 2749
3221.52 2716
3222.06 2777
3222.60 2751
3223.13 2778
3223.67 2858
3224.20 2725
3224.74 2753
3225.28 2705
3225.81 2645
3226.35 2660
3226.88 2595
3227.42 2540
3227.96 2523
3228.49 2525
3229.03 2547
3229.57 2638
3230.10 2519
3230.64 2488
3231.18 2420
3231.71 2489
3232.25 2446
3232.79 2427
3233.32 2524
3233.86 2581
3234.40 2570
3234.93 2629
3235.47 2657
3236.01 2698
3236.54 2848
3237.08 2843
3237.62 3008
3238.15 2853
3238.69 2847
3239.23 2870
3239.77 2838
3240.30 2746
3240.84 2825
3241.38 2843
3241.92 2611
3242.45 2691
3242.99 2583
3243.53 2612
3244.07 2559
3244.60 2580
3245.14 2625
3245.68 2692
3246.22 2650
3246.75 2749
3247.29 2833
3247.83 2806
3248.37 2850
3248.91 2738
3249.44 2910
3249.98 2892
3250.52 2814
3251.06 2886
3251.60 2991
3252.14 3067
3252.67 3064
3253.21 3078
3253.75 3117
3254.29 3123
3254.83 3249
3255.37 3293
3255.90 3389
3256.44 3346
3256.98 3391
3257.52 3416
3258.06 3586
3258.60 3777
3259.14 3940
3259.68 4198
3260.21 4359
3260.75 4516
3261.29 4646
3261.83 5032
3262.37 5155
3262.91 5314
3263.45 5592
3263.99 5854
3264.53 6028
3265.07 6172
3265.61 6340
3266.15 6322
3266.69 6077
3267.23 5767
3267.76 5523
3268.30 5138
3268.84 4705
3269.38 4265
3269.92 3938
3270.46 3643
3271.00 3404
3271.54 3313
3272.08 3199
3272.62 3306
3273.16 3272
3273.70 3354
3274.24 3308
3274.78 3361
3275.32 3406
3275.86 3539
3276.40 3482
3276.94 3421
3277.48 3514
3278.03 3519
3278.57 3613
3279.11 3597
3279.65 3492
3280.19 3543
3280.73 3457
3281.27 3445
3281.81 3482
3282.35 3505
3282.89 3417
3283.43 3458
3283.97 3475
3284.51 3454
3285.05 3686
3285.60 3741
3286.14 3746
3286.68 3613
3287.22 3613
3287.76 3662
3288.30 3823
3288.84 3859
3289.38 3987
3289.93 4098
3290.47 4262
3291.01 4621
3291.55 4854
3292.09 5189
3292.63 5512
3293.18 5881
3293.72 6082
3294.26 6333
3294.80 6421
3295.34 6321
3295.88 6122
3296.43 5966
3296.97 5568
3297.51 5327
3298.05 5022
3298.59 4735
3299.14 4385
3299.68 4326
3300.22 4084
3300.76 3907
3301.31 3818
3301.85 3839
3302.39 3900
3302.93 3716
3303.48 3823
3304.02 3617
3304.56 3620
3305.10 3589
3305.65 3578
3306.19 3503
3306.73 3650
3307.27 3582
3307.82 3645
3308.36 3601
3308.90 3563
3309.45 3518
3309.99 3452
3310.53 3534
3311.07 3639
3311.62 3681
3312.16 3679
3312.70 3945
3313.25 3977
3313.79 4158
3314.33 4215
3314.88 4312
3315.42 4507
3315.97 4923
3316.51 5086
3317.05 5172
3317.60 5496
3318.14 5606
3318.68 5792
3319.23 6131
3319.77 6204
3320.32 6158
3320.86 6307
3321.40 6038
3321.95 6040
3322.49 5860
3323.04 5664
3323.58 5520
3324.12 5336
3324.67 5357
3325.21 5304
3325.76 5305
3326.30 5034
3326.85 5036
3327.39 4985
3327.93 5196
3328.48 5585
3329.02 6178
3329.57 7074
3330.11 8480
3330.66 10549
3331.20 13113
3331.75 16856
3332.29 21080
3332.84 25728
3333.38 29953
3333.93 34043
3334.47 36868
3335.02 38275
3335.56 38309
3336.11 37462
3336.65 34895
3337.20 31821
3337.74 27656
3338.29 23703
3338.83 19706
3339.38 15979
3339.92 13232
3340.47 10755
3341.02 8890
3341.56 7709
3342.11 6646
3342.65 5960
3343.20 5399
3343.74 5126
3344.29 4879
3344.84 4742
3345.38 4617
3345.93 4673
3346.47 4500
3347.02 4465
3347.57 4457
3348.11 4432
3348.66 4446
3349.21 4704
3349.75 4679
3350.30 4849
3350.84 4811
3351.39 4795
3351.94 4809
3352.48 4658
3353.03 4610
3353.58 4427
3354.12 4315
3354.67 4297
3355.22 4120
3355.76 4211
3356.31 3952
3356.86 3760
3357.40 3886
3357.95 3845
3358.50 3800
3359.05 3803
3359.59 3864
3360.14 3728
3360.69 3693
3361.23 3791
3361.78 3822
3362.33 3983
3362.88 3877
3363.42 3883
3363.97 3901
3364.52 3878
3365.07 3995
3365.61 3871
3366.16 3953
3366.71 3885
3367.26 3758
3367.80 3793
3368.35 3913
3368.90 4023
3369.45 4321
3370.00 4551
3370.54 4910
3371.09 5149
3371.64 5378
3372.19 5643
3372.74 5716
3373.28 5954
3373.83 6037
3374.38 5790
3374.93 5466
3375.48 5222
3376.03 4870
3376.57 4587
3377.12 4278
3377.67 3979
3378.22 3725
3378.77 3559
3379.32 3543
3379.87 3525
3380.42 3458
3380.96 3333
3381.51 3357
3382.06 3295
3382.61 3267
3383.16 3287
3383.71 3313
3384.26 3212
3384.81 3122
3385.36 3099
3385.91 3125
3386.45 3105
3387.00 3220
3387.55 3190
3388.10 3031
3388.65 3034
3389.20 3057
3389.75 3032
3390.30 2947
3390.85 2930
3391.40 2950
3391.95 2813
3392.50 3033
3393.05 2895
3393.60 2875
3394.15 2905
3394.70 2857
3395.25 2942
3395.80 2946
3396.35 3009
3396.90 3037
3397.45 3007
3398.00 3031
3398.55 3001
3399.10 2901
3399.65 2868
3400.20 2814
3400.75 2762
3401.30 2692
3401.85 2704
3402.40 2711
3402.95 2679
3403.50 2556
3404.06 2614
3404.61 2637
3405.16 2569
3405.71 2612
3406.26 2730
3406.81 2660
3407.36 2714
3407.91 2811
3408.46 2967
3409.01 3006
3409.56 2883
3410.12 3111
3410.67 3176
3411.22 3258
3411.77 3213
3412.32 3255
3412.87 3226
3413.42 3160
3413.98 3184
3414.53 3037
3415.08 2917
3415.63 2842
3416.18 2846
3416.73 2869
3417.29 2735
3417.84 2623
3418.39 2573
3418.94 2605
3419.49 2547
3420.05 2629
3420.60 2619
3421.15 2643
3421.70 2713
3422.25 2707
3422.81 2773
3423.36 2746
3423.91 2649
3424.46 2650
3425.01 2666
3425.57 2717
3426.12 2623
3426.67 2531
3427.23 2479
3427.78 2483
3428.33 2406
3428.88 2425
3429.44 2377
3429.99 2557
3430.54 2414
3431.09 2524
3431.65 2571
3432.20 2445
3432.75 2434
3433.31 2420
3433.86 2439
3434.41 2514
3434.97 2511
3435.52 2436
3436.07 2465
3436.63 2568
3437.18 2601
3437.73 2555
3438.29 2563
3438.84 2619
3439.39 2539
3439.95 2514
3440.50 2531
3441.05 2495
3441.61 2524
3442.16 2464
3442.72 2477
3443.27 2411
3443.82 2357
3444.38 2326
3444.93 2466
3445.48 2410
3446.04 2373
3446.59 2440
3447.15 2356
3447.70 2419
3448.26 2398
3448.81 2394
3449.36 2379
3449.92 2307
3450.47 2278
3451.03 2232
3451.58 2266
3452.14 2284
3452.69 2217
3453.25 2161
3453.80 2266
3454.36 2206
3454.91 2274
3455.47 2198
3456.02 2245
3456.58 2280
3457.13 2374
3457.69 2292
3458.24 2280
3458.80 2325
3459.35 2331
3459.91 2323
3460.46 2338
3461.02 2423
3461.57 2448
3462.13 2451
3462.68 2433
3463.24 2342
3463.79 2391
3464.35 2406
3464.90 2458
3465.46 2572
3466.02 2470
3466.57 2527
3467.13 2466
3467.68 2475
3468.24 2540
3468.80 2484
3469.35 2437
3469.91 2507
3470.46 2494
3471.02 2497
3471.58 2612
3472.13 2521
3472.69 2513
3473.24 2444
3473.80 2595
3474.36 2532
3474.91 2671
3475.47 2780
3476.03 2733
3476.58 2781
3477.14 2840
3477.70 2966
3478.25 2920
3478.81 3090
3479.37 3081
3479.92 3088
3480.48 3000
3481.04 3236
3481.59 3066
3482.15 2916
3482.71 2934
3483.26 2790
3483.82 2808
3484.38 2934
3484.94 2864
3485.49 2969
3486.05 3009
3486.61 3089
3487.17 3407
3487.72 3525
3488.28 3832
3488.84 4155
3489.40 4320
3489.95 4746
3490.51 5076
3491.07 5257
3491.63 5413
3492.18 5252
3492.74 5122
3493.30 4874
3493.86 4686
3494.42 4507
3494.97 4618
3495.53 4756
3496.09 4804
3496.65 4989
3497.21 5267
3497.76 5626
3498.32 5697
3498.88 5757
3499.44 5842
3500.00 6045
3500.56 6007
3501.11 6059
3501.67 6090
3502.23 6043
3502.79 6174
3503.35 6194
3503.91 6412
3504.47 6370
3505.03 6153
3505.58 5949
3506.14 5709
3506.70 5414
3507.26 4916
3507.82 4629
3508.38 4479
3508.94 3924
3509.50 3757
3510.06 3687
3510.62 3412
3511.17 3186
3511.73 2978
3512.29 2925
3512.85 2909
3513.41 2825
3513.97 2756
3514.53 2743
3515.09 2739
3515.65 2751
3516.21 2720
3516.77 2969
3517.33 2745
3517.89 2880
3518.45 2984
3519.01 3016
3519.57 3133
3520.13 3148
3520.69 3324
3521.25 3421
3521.81 3439
3522.37 3538
3522.93 3593
3523.49 3438
3524.05 3480
3524.61 3368
3525.17 3341
3525.73 3278
3526.29 3023
3526.85 2955
3527.41 2744
3527.97 2717
3528.54 2549
3529.10 2428
3529.66 2516
3530.22 2559
3530.78 2452
3531.34 2471
3531.90 2486
3532.46 2503
3533.02 2579
3533.58 2522
3534.14 2596
3534.71 2566
3535.27 2601
3535.83 2605
3536.39 2667
3536.95 2637
3537.51 2670
3538.07 2766
3538.64 2613
3539.20 2582
3539.76 2698
3540.32 2671
3540.88 2741
3541.44 2758
3542.00 2814
3542.57 2801
3543.13 2745
3543.69 2759
3544.25 2692
3544.81 2477
3545.38 2521
3545.94 2506
3546.50 2422
3547.06 2415
3547.62 2400
3548.19 2345
3548.75 2356
3549.31 2332
3549.87 2368
3550.44 2313
3551.00 2277
3551.56 2294
3552.12 2264
3552.69 2319
3553.25 2291
3553.81 2343
3554.37 2265
3554.94 2339
3555.50 2252
3556.06 2255
3556.63 2253
3557.19 2354
3557.75 2353
3558.31 2371
3558.88 2366
3559.44 2425
3560.00 2409
3560.57 2321
3561.13 2413
3561.69 2473
3562.26 2406
3562.82 2314
3563.38 2318
3563.95 2360
3564.51 2331
3565.07 2185
3565.64 2185
3566.20 2173
3566.77 2202
3567.33 2129
3567.89 2060
3568.46 2082
3569.02 2094
3569.59 2142
3570.15 2109
3570.71 2153
3571.28 2140
3571.84 2115
3572.41 2205
3572.97 2214
3573.53 2198
3574.10 2295
3574.66 2287
3575.23 2281
3575.79 2293
3576.36 2334
3576.92 2310
3577.48 2276
3578.05 2267
3578.61 2256
3579.18 2230
3579.74 2160
3580.31 2214
3580.87 2270
3581.44 2296
3582.00 2128
3582.57 2178
3583.13 2189
3583.70 2170
3584.26 2122
3584.83 2142
3585.39 2217
3585.96 2209
3586.52 2173
3587.09 2131
3587.65 2153
3588.22 2067
3588.79 2075
3589.35 2178
3589.92 2214
3590.48 2217
3591.05 2268
3591.61 2201
3592.18 2175
3592.74 2234
3593.31 2333
3593.88 2307
3594.44 2239
3595.01 2210
3595.57 2227
3596.14 2237
3596.71 2249
3597.27 2128
3597.84 2168
3598.40 2303
3598.97 2348
3599.54 2315
3600.10 2297
3600.67 2263
3601.24 2267
3601.80 2300
3602.37 2315
3602.94 2289
3603.50 2243
3604.07 2163
3604.64 2119
3605.20 2104
3605.77 2197
3606.34 2133
3606.90 2029
3607.47 2043
3608.04 2003
3608.60 1994
3609.17 2043
3609.74 2064
3610.30 2164
3610.87 2070
3611.44 2104
3612.01 2226
3612.57 2292
3613.14 2448
3613.71 2757
3614.28 2945
3614.84 3170
3615.41 3477
3615.98 3793
3616.55 4170
3617.11 4397
3617.68 4355
3618.25 4365
3618.82 4319
3619.39 4095
3619.95 3757
3620.52 3512
3621.09 3082
3621.66 2970
3622.23 2813
3622.79 2641
3623.36 2374
3623.93 2322
3624.50 2242
3625.07 2270
3625.63 2187
3626.20 2209
3626.77 2249
3627.34 2118
3627.91 2069
3628.48 2130
3629.05 2227
3629.61 2144
3630.18 2104
3630.75 2158
3631.32 2135
3631.89 2182
3632.46 2298
3633.03 2191
3633.60 2185
3634.16 2269
3634.73 2241
3635.30 2236
3635.87 2269
3636.44 2342
3637.01 2376
3637.58 2506
3638.15 2586
3638.72 2629
3639.29 2861
3639.86 3076
3640.43 3174
3641.00 3042
3641.57 3064
3642.14 3131
3642.71 3053
3643.27 2851
3643.84 2824
3644.41 2815
3644.98 2653
3645.55 2688
3646.12 2638
3646.69 2618
3647.26 2625
3647.83 2703
3648.40 2553
3648.97 2611
3649.54 2661
3650.12 2721
3650.69 2694
3651.26 2789
3651.83 2940
3652.40 2989
3652.97 2987
3653.54 3123
3654.11 3170
3654.68 3034
3655.25 3117
3655.82 3258
3656.39 3314
3656.96 3302
3657.53 3337
3658.10 3530
3658.67 3631
3659.25 3480
3659.82 3485
3660.39 3416
3660.96 3235
3661.53 3116
3662.10 2999
3662.67 2927
3663.24 2712
3663.81 2794
3664.39 2769
3664.96 2684
3665.53 2725
3666.10 2684
3666.67 2740
3667.24 2783
3667.81 2624
3668.39 2557
3668.96 2588
3669.53 2648
3670.10 2606
3670.67 2586
3671.25 2781
3671.82 2802
3672.39 2631
3672.96 2690
3673.53 2781
3674.11 2818
3674.68 2795
3675.25 2769
3675.82 2729
3676.39 2574
3676.97 2554
3677.54 2669
3678.11 2682
3678.68 2644
3679.26 2591
3679.83 2490
3680.40 2417
3680.97 2385
3681.55 2315
3682.12 2368
3682.69 2387
3683.27 2452
3683.84 2462
3684.41 2635
3684.98 2682
3685.56 2811
3686.13 2905
3686.70 3083
3687.28 3276
3687.85 3351
3688.42 3349
3689.00 3371
3689.57 3449
3690.14 3404
3690.72 3358
3691.29 3189
3691.86 3013
3692.44 2841
3693.01 2772
3693.58 2702
3694.16 2531
3694.73 2452
3695.31 2504
3695.88 2442
3696.45 2507
3697.03 2366
3697.60 2432
3698.18 2501
3698.75 2484
3699.32 2591
3699.90 2661
3700.47 2580
3701.05 2500
3701.62 2578
3702.19 2512
3702.77 2502
3703.34 2622
3703.92 2534
3704.49 2476
3705.07 2498
3705.64 2542
3706.22 2551
3706.79 2538
3707.37 2585
3707.94 2534
3708.51 2440
3709.09 2419
3709.66 2543
3710.24 2594
3710.81 2475
3711.39 2370
3711.96 2410
3712.54 2464
3713.11 2456
3713.69 2403
3714.27 2404
3714.84 2456
3715.42 2350
3715.99 2364
3716.57 2402
3717.14 2239
3717.72 2241
3718.29 2294
3718.87 2289
3719.44 2309
3720.02 2317
3720.60 2271
3721.17 2309
3721.75 2195
3722.32 2148
3722.90 2153
3723.47 2161
3724.05 2235
3724.63 2167
3725.20 2100
3725.78 2167
3726.36 2149
3726.93 2240
3727.51 2253
3728.08 2346
3728.66 2442
3729.24 2538
3729.81 2606
3730.39 2558
3730.97 2626
3731.54 2669
3732.12 2652
3732.70 2813
3733.27 2779
3733.85 2787
3734.43 2659
3735.00 2533
3735.58 2443
3736.16 2391
3736.73 2388
3737.31 2360
3737.89 2162
3738.47 2168
3739.04 2192
3739.62 2228
3740.20 2153
3740.77 2189
3741.35 2232
3741.93 2281
3742.51 2279
3743.08 2162
3743.66 2190
3744.24 2219
3744.82 2318
3745.39 2360
3745.97 2274
3746.55 2309
3747.13 2287
3747.71 2200
3748.28 2294
3748.86 2300
3749.44 2252
3750.02 2160
3750.59 2184
3751.17 2219
3751.75 2051
3752.33 1990
3752.91 2046
3753.49 1977
3754.06 1923
3754.64 1992
3755.22 1992
3755.80 1984
3756.38 2090
3756.96 2092
3757.53 2112
3758.11 2069
3758.69 2173
3759.27 2197
3759.85 2193
3760.43 2146
3761.01 2247
3761.59 2228
3762.17 2166
3762.74 2116
3763.32 2080
3763.90 2103
3764.48 2006
3765.06 2033
3765.64 2075
3766.22 2119
3766.80 2043
3767.38 2045
3767.96 2069
3768.54 2086
3769.12 2096
3769.70 2189
3770.27 2099
3770.85 2168
3771.43 2131
3772.01 2208
3772.59 2221
3773.17 1994
3773.75 2036
3774.33 2092
3774.91 2052
3775.49 2043
3776.07 1960
3776.65 1997
3777.23 1978
3777.81 1983
3778.39 2066
3778.97 1991
3779.55 1993
3780.13 1938
3780.71 1978
3781.29 1962
3781.88 2085
3782.46 2098
3783.04 2136
3783.62 2144
3784.20 2040
3784.78 2043
3785.36 2046
3785.94 2008
3786.52 2040
3787.10 2086
3787.68 2116
3788.26 2016
3788.84 1963
3789.43 2010
3790.01 2004
3790.59 1963
3791.17 2009
3791.75 2057
3792.33 2040
3792.91 2089
3793.49 2110
3794.08 2160
3794.66 2154
3795.24 2128
3795.82 2108
3796.40 2041
3796.98 2069
3797.56 2159
3798.15 2160
3798.73 2158
3799.31 2187
3799.89 2231
3800.47 2347
3801.06 2401
3801.64 2397
3802.22 2353
3802.80 2324
3803.38 2369
3803.97 2422
3804.55 2414
3805.13 2389
3805.71 2441
3806.29 2469
3806.88 2501
3807.46 2475
3808.04 2455
3808.62 2683
3809.21 2609
3809.79 2484
3810.37 2633
3810.95 2549
3811.54 2533
3812.12 2582
3812.70 2570
3813.29 2724
3813.87 2779
3814.45 2762
3815.03 2845
3815.62 2716
3816.20 2642
3816.78 2473
3817.37 2382
3817.95 2368
3818.53 2216
3819.12 2214
3819.70 2219
3820.28 2130
3820.87 2052
3821.45 1980
3822.03 2162
3822.62 2146
3823.20 2076
3823.78 2072
3824.37 2058
3824.95 2075
3825.54 2046
3826.12 2049
3826.70 2030
3827.29 1993
3827.87 2048
3828.46 2086
3829.04 2157
3829.62 2151
3830.21 2104
3830.79 2127
3831.38 2143
3831.96 2096
3832.54 2098
3833.13 2133
3833.71 2101
3834.30 2132
3834.88 2034
3835.47 2069
3836.05 2032
3836.64 2072
3837.22 2018
3837.81 2063
3838.39 1999
3838.98 1972
3839.56 1965
3840.15 2064
3840.73 2078
3841.31 1962
3841.90 2012
3842.49 2006
3843.07 1996
3843.66 2158
3844.24 2040
3844.83 2041
3845.41 2028
3846.00 1975
3846.58 2047
3847.17 2124
3847.75 2053
3848.34 1973
3848.92 2021
3849.51 2084
3850.10 2041
3850.68 2080
3851.27 2100
3851.85 2044
3852.44 2052
3853.02 2131
3853.61 2084
3854.20 2131
3854.78 2123
3855.37 2169
3855.95 2229
3856.54 2367
3857.13 2510
3857.71 2673
3858.30 2773
3858.89 3019
3859.47 3315
3860.06 3312
3860.64 3510
3861.23 3569
3861.82 3577
3862.40 3467
3862.99 3507
3863.58 3397
3864.16 3336
3864.75 3228
3865.34 3201
3865.92 3058
3866.51 2863
3867.10 2691
3867.69 2594
3868.27 2572
3868.86 2377
3869.45 2295
3870.03 2321
3870.62 2375
3871.21 2348
3871.80 2454
3872.38 2364
3872.97 2393
3873.56 2435
3874.15 2377
3874.73 2485
3875.32 2528
3875.91 2395
3876.50 2283
3877.08 2294
3877.67 2263
3878.26 2303
3878.85 2222
3879.43 2192
3880.02 2068
3880.61 2055
3881.20 1964
3881.79 1920
3882.37 1984
3882.96 1950
3883.55 1980
3884.14 2085
3884.73 2019
3885.32 2087
3885.90 2100
3886.49 2257
3887.08 2267
3887.67 2308
3888.26 2398
3888.85 2361
3889.44 2446
3890.02 2423
3890.61 2339
3891.20 2393
3891.79 2452
3892.38 2326
3892.97 2400
3893.56 2339
3894.15 2274
3894.74 2224
3895.32 2143
3895.91 2236
3896.50 2197
3897.09 2219
3897.68 2242
3898.27 2186
3898.86 2190
3899.45 2246
3900.04 2181
3900.63 2185
3901.22 2234
3901.81 2222
3902.40 2202
3902.99 2171
3903.58 2081
3904.17 2099
3904.76 2061
3905.35 2142
3905.94 2146
3906.53 2111
3907.12 2077
3907.71 1961
3908.30 2039
3908.89 1974
3909.48 1988
3910.07 1993
3910.66 1990
3911.25 1906
3911.84 1874
3912.43 1894
3913.02 1911
3913.61 1878
3914.20 1944
3914.79 1906
3915.38 2018
3915.97 2012
3916.56 1953
3917.15 1911
3917.74 1938
3918.33 2008
3918.92 2033
3919.52 2130
3920.11 2053
3920.70 2073
3921.29 1983
3921.88 1930
3922.47 1939
3923.06 1897
3923.65 1885
3924.24 1878
3924.84 1887
3925.43 1944
3926.02 1889
3926.61 1895
3927.20 1895
3927.79 1866
3928.38 1926
3928.98 1945
3929.57 1902
3930.16 1905
3930.75 1872
3931.34 1864
3931.93 1809
3932.53 1893
3933.12 1935
3933.71 1835
3934.30 1777
3934.89 1792
3935.49 1759
3936.08 1786
3936.67 1827
3937.26 1842
3937.86 1823
3938.45 1890
3939.04 1879
3939.63 1875
3940.23 1890
3940.82 1895
3941.41 1820
3942.00 1883
3942.60 1917
3943.19 1870
3943.78 1831
3944.37 1792
3944.97 1853
3945.56 1866
3946.15 1821
3946.75 1859
3947.34 1891
3947.93 1831
3948.52 1788
3949.12 1737
3949.71 1877
3950.30 1958
3950.90 2001
3951.49 1952
3952.08 1868
3952.68 1893
3953.27 1907
3953.86 1917
3954.46 2011
3955.05 2009
3955.65 2021
3956.24 1899
3956.83 1926
3957.43 2024
3958.02 1993
3958.61 1996
3959.21 1935
3959.80 1947
3960.40 1920
3960.99 1842
3961.58 1820
3962.18 1805
3962.77 1812
3963.37 1825
3963.96 1890
3964.55 1885
3965.15 1894
3965.74 1937
3966.34 1997
3966.93 1966
3967.53 1844
3968.12 1910
3968.72 1883
3969.31 1813
3969.91 1898
3970.50 1870
3971.10 1775
3971.69 1822
3972.28 1811
3972.88 1855
3973.47 1894
3974.07 1961
3974.66 1862
3975.26 1803
3975.85 1923
3976.45 1999
3977.05 1972
3977.64 1928
3978.24 1878
3978.83 1811
3979.43 2002
3980.02 1946
3980.62 1981
3981.21 2019
3981.81 1947
3982.40 1986
3983.00 2018
3983.60 1933
3984.19 1940
3984.79 1926
3985.38 1983
3985.98 2039
3986.58 2045
3987.17 2009
3987.77 1974
3988.36 1939
3988.96 1944
3989.56 1983
3990.15 1957
3990.75 2006
3991.34 2025
3991.94 2043
3992.54 2096
3993.13 2078
3993.73 2006
3994.33 2064
3994.92 2000
3995.52 2033
3996.12 2056
3996.71 2087
3997.31 1988
3997.91 1955
3998.50 1949
3999.10 1957
3999.70 2016
4000.29 1982
4000.89 1971
4001.49 1940
4002.09 1952
4002.68 1924
4003.28 2005
4003.88 2058
4004.47 2058
4005.07 2005
4005.67 2062
4006.27 2060
4006.86 1948
4007.46 1986
4008.06 2021
4008.66 1980
4009.25 2034
4009.85 2041
4010.45 2041
4011.05 2068
4011.64 2038
4012.24 2089
4012.84 2044
4013.44 2157
4014.04 2215
4014.63 2260
4015.23 2305
4015.83 2412
4016.43 2430
4017.03 2426
4017.63 2364
4018.22 2315
4018.82 2295
4019.42 2201
4020.02 2096
4020.62 2067
4021.22 2045
4021.81 2023
4022.41 2136
4023.01 2104
4023.61 2084
4024.21 2139
4024.81 2146
4025.41 2145
4026.01 2119
4026.60 2081
4027.20 2117
4027.80 2116
4028.40 2126
4029.00 2122
4029.60 2121
4030.20 2109
4030.80 2168
4031.40 2148
4032.00 2116
4032.60 2167
4033.20 2047
4033.80 2178
4034.39 2081
4034.99 2067
4035.59 2086
4036.19 2060
4036.79 1967
4037.39 1933
4037.99 1904
4038.59 1948
4039.19 1854
4039.79 1867
4040.39 1908
4040.99 1874
4041.59 1968
4042.19 1927
4042.79 1924
4043.39 1890
4043.99 1913
4044.59 1972
4045.19 2002
4045.79 1965
4046.39 2020
4046.99 2079
4047.60 2011
4048.20 2000
4048.80 2128
4049.40 2098
4050.00 2149
4050.60 2179
4051.20 2197
4051.80 2202
4052.40 2170
4053.00 2079
4053.60 2039
4054.20 2042
4054.80 1981
4055.41 1971
4056.01 1936
4056.61 1938
4057.21 1879
4057.81 1831
4058.41 1772
4059.01 1788
4059.61 1852
4060.22 1818
4060.82 1782
4061.42 1767
4062.02 1755
4062.62 1702
4063.22 1732
4063.82 1687
4064.43 1724
4065.03 1669
4065.63 1711
4066.23 1702
4066.83 1760
4067.44 1736
4068.04 1686
4068.64 1717
4069.24 1689
4069.84 1723
4070.45 1696
4071.05 1800
4071.65 1579
4072.25 1743
4072.86 1794
4073.46 1833
4074.06 1714
4074.66 1689
4075.27 1725
4075.87 1788
4076.47 1660
4077.07 1779
4077.68 1720
4078.28 1733
4078.88 1718
4079.48 1794
4080.09 1844
4080.69 1728
4081.29 1720
4081.90 1750
4082.50 1764
4083.10 1687
4083.71 1744
4084.31 1745
4084.91 1747
4085.52 1768
4086.12 1778
4086.72 1737
4087.33 1781
4087.93 1787
4088.53 1777
4089.14 1830
4089.74 1794
4090.34 1836
4090.95 1807
4091.55 1849
4092.15 1758
4092.76 1795
4093.36 1768
4093.97 1744
4094.57 1766
4095.17 1831
4095.78 1803
4096.38 1819
4096.99 1774
4097.59 1778
4098.19 1777
4098.80 1729
4099.40 1747
4100.01 1723
4100.61 1674
4101.22 1671
4101.82 1658
4102.43 1697
4103.03 1696
4103.63 1664
4104.24 1635
4104.84 1670
4105.45 1654
4106.05 1685
4106.66 1671
4107.26 1720
4107.87 1652
4108.47 1759
4109.08 1735
4109.68 1804
4110.29 1707
4110.89 1736
4111.50 1678
4112.10 1737
4112.71 1703
4113.31 1731
4113.92 1738
4114.53 1771
4115.13 1786
4115.74 1784
4116.34 1841
4116.95 1766
4117.55 1818
4118.16 1820
4118.76 1803
4119.37 1826
4119.98 1792
4120.58 1809
4121.19 1904
4121.79 1805
4122.40 1861
4123.01 1841
4123.61 1790
4124.22 1778
4124.82 1792
4125.43 1767
4126.04 1754
4126.64 1815
4127.25 1782
4127.86 1678
4128.46 1795
4129.07 1807
4129.68 1810
4130.28 1815
4130.89 1834
4131.50 1928
4132.10 1886
4132.71 1852
4133.32 1892
4133.92 1924
4134.53 1980
4135.14 1926
4135.74 1951
4136.35 2018
4136.96 2060
4137.56 2140
4138.17 2255
4138.78 2355
4139.39 2220
4139.99 2193
4140.60 2299
4141.21 2193
4141.82 2251
4142.42 2216
4143.03 2143
4143.64 2128
4144.25 2046
4144.85 2022
4145.46 1855
4146.07 1860
4146.68 1805
4147.28 1746
4147.89 1691
4148.50 1721
4149.11 1771
4149.72 1740
4150.32 1742
4150.93 1702
4151.54 1725
4152.15 1771
4152.76 1796
4153.37 1829
4153.97 1731
4154.58 1733
4155.19 1694
4155.80 1781
4156.41 1749
4157.02 1706
4157.62 1715
4158.23 1743
4158.84 1723
4159.45 1773
4160.06 1736
4160.67 1756
4161.28 1836
4161.89 1817
4162.49 1848
4163.10 1928
4163.71 1938
4164.32 1932
4164.93 1984
4165.54 2041
4166.15 1961
4166.76 2020
4167.37 1957
4167.98 1941
4168.59 1857
4169.20 1915
4169.81 1983
4170.42 1981
4171.02 1967
4171.63 1912
4172.24 1874
4172.85 1952
4173.46 2033
4174.07 2022
4174.68 2064
4175.29 2144
4175.90 2072
4176.51 1991
4177.12 2019
4177.73 2119
4178.34 2074
4178.95 2046
4179.56 1984
4180.17 1885
4180.78 1889
4181.39 1810
4182.00 1805
4182.61 1878
4183.23 1768
4183.84 1804
4184.45 1804
4185.06 1766
4185.67 1771
4186.28 1778
4186.89 1736
4187.50 1784
4188.11 1800
4188.72 1779
4189.33 1899
4189.94 2046
4190.55 2120
4191.17 2179
4191.78 2274
4192.39 2341
4193.00 2474
4193.61 2447
4194.22 2391
4194.83 2468
4195.44 2430
4196.06 2372
4196.67 2401
4197.28 2266
4197.89 2217
4198.50 2184
4199.11 2102
4199.72 2023
4200.34 2014
4200.95 2019
4201.56 2012
4202.17 2044
4202.78 2044
4203.40 2043
4204.01 1888
4204.62 1909
4205.23 1933
4205.84 1903
4206.46 1936
4207.07 1949
4207.68 1974
4208.29 1972
4208.90 1963
4209.52 1975
4210.13 1927
4210.74 1896
4211.35 1943
4211.97 2027
4212.58 2051
4213.19 2081
4213.80 2042
4214.42 2090
4215.03 2123
4215.64 2164
4216.26 2304
4216.87 2409
4217.48 2573
4218.09 2691
4218.71 2802
4219.32 2880
4219.93 3115
4220.55 3207
4221.16 3380
4221.77 3399
4222.39 3363
4223.00 3480
4223.61 3396
4224.23 3327
4224.84 3345
4225.45 3323
4226.07 3238
4226.68 3256
4227.30 3336
4227.91 3300
4228.52 3196
4229.14 3238
4229.75 3094
4230.36 3090
4230.98 3215
4231.59 3320
4232.21 3378
4232.82 3608
4233.43 3810
4234.05 3982
4234.66 4054
4235.28 3969
4235.89 3700
4236.51 3528
4237.12 3168
4237.73 3005
4238.35 2882
4238.96 2649
4239.58 2404
4240.19 2278
4240.81 2272
4241.42 2321
4242.04 2305
4242.65 2384
4243.27 2402
4243.88 2354
4244.50 2316
4245.11 2381
4245.73 2427
4246.34 2396
4246.96 2529
4247.57 2493
4248.19 2419
4248.80 2321
4249.42 2363
4250.03 2379
4250.65 2332
4251.26 2346
4251.88 2299
4252.49 2291
4253.11 2330
4253.72 2371
4254.34 2246
4254.96 2234
4255.57 2303
4256.19 2282
4256.80 2257
4257.42 2150
4258.03 2119
4258.65 2151
4259.27 1990
4259.88 2138
4260.50 2219
4261.12 2160
4261.73 2159
4262.35 2130
4262.96 2094
4263.58 2157
4264.20 2093
4264.81 2147
4265.43 2178
4266.05 2160
4266.66 2090
4267.28 2142
4267.90 2150
4268.51 2137
4269.13 2169
4269.75 2120
4270.36 2108
4270.98 2136
4271.60 2184
4272.21 2195
4272.83 2208
4273.45 2343
4274.06 2279
4274.68 2359
4275.30 2387
4275.92 2437
4276.53 2426
4277.15 2278
4277.77 2178
4278.38 2169
4279.00 2090
4279.62 2071
4280.24 1953
4280.85 1976
4281.47 1916
4282.09 1844
4282.71 1791
4283.32 1899
4283.94 1886
4284.56 1859
4285.18 1857
4285.80 1865
4286.41 1910
4287.03 1921
4287.65 1889
4288.27 1829
4288.89 1830
4289.50 1907
4290.12 1888
4290.74 1880
4291.36 1847
4291.98 1889
4292.60 1905
4293.21 1852
4293.83 1838
4294.45 1906
4295.07 1827
4295.69 1850
4296.31 1812
4296.93 1896
4297.54 1880
4298.16 1803
4298.78 1803
4299.40 1837
4300.02 1808
4300.64 1857
4301.26 1899
4301.88 1857
4302.50 1836
4303.12 1887
4303.73 1820
4304.35 1930
4304.97 1901
4305.59 1884
4306.21 1913
4306.83 1923
4307.45 1808
4308.07 1782
4308.69 1819
4309.31 1882
4309.93 1872
4310.55 1912
4311.17 1865
4311.79 1897
4312.41 1915
4313.03 1976
4313.65 2029
4314.27 1969
4314.89 1963
4315.51 1970
4316.13 1979
4316.75 1998
4317.37 2041
4317.99 1956
4318.61 1998
4319.23 1929
4319.85 2057
4320.47 2030
4321.09 2086
4321.71 2203
4322.33 2199
4322.95 2300
4323.57 2364
4324.19 2386
4324.81 2493
4325.43 2400
4326.05 2290
4326.68 2280
4327.30 2243
4327.92 2193
4328.54 2119
4329.16 2173
4329.78 2197
4330.40 2003
4331.02 2067
4331.64 2117
4332.26 2158
4332.89 2149
4333.51 2211
4334.13 2348
4334.75 2600
4335.37 2772
4335.99 2710
4336.61 2896
4337.24 2880
4337.86 2906
4338.48 2978
4339.10 2940
4339.72 2832
4340.34 2741
4340.97 2689
4341.59 2803
4342.21 2846
4342.83 3144
4343.45 3401
4344.08 3654
4344.70 4044
4345.32 4490
4345.94 4838
4346.57 4951
4347.19 4631
4347.81 4422
4348.43 3924
4349.05 3745
4349.68 3292
4350.30 2913
4350.92 2623
4351.54 2492
4352.17 2348
4352.79 2302
4353.41 2325
4354.04 2288
4354.66 2311
4355.28 2246
4355.90 2214
4356.53 2282
4357.15 2296
4357.77 2292
4358.40 2325
4359.02 2354
4359.64 2321
4360.27 2329
4360.89 2245
4361.51 2308
4362.14 2280
4362.76 2262
4363.38 2321
4364.01 2308
4364.63 2283
4365.25 2220
4365.88 2279
4366.50 2157
4367.12 2170
4367.75 2062
4368.37 1969
4369.00 1987
4369.62 1970
4370.24 1888
4370.87 1831
4371.49 1852
4372.12 1883
4372.74 1875
4373.36 1872
4373.99 1845
4374.61 1930
4375.24 1962
4375.86 2098
4376.49 2062
4377.11 2035
4377.73 2020
4378.36 2131
4378.98 2151
4379.61 2028
4380.23 2076
4380.86 2026
4381.48 2018
4382.11 2000
4382.73 1989
4383.36 2014
4383.98 1969
4384.61 1928
4385.23 1892
4385.86 2002
4386.48 1871
4387.11 1930
4387.73 1853
4388.36 1796
4388.98 1838
4389.61 1835
4390.23 1892
4390.86 1857
4391.48 1873
4392.11 1821
4392.74 1872
4393.36 1873
4393.99 1902
4394.61 1970
4395.24 1996
4395.86 1960
4396.49 2024
4397.12 1971
4397.74 1939
4398.37 2028
4398.99 1900
4399.62 1904
4400.25 1925
4400.87 1920
4401.50 1949
4402.12 1997
4402.75 1949
4403.38 1939
4404.00 1941
4404.63 2031
4405.26 1950
4405.88 1952
4406.51 1966
4407.14 1984
4407.76 2057
4408.39 1987
4409.02 1974
4409.64 1965
4410.27 1945
4410.90 1831
4411.52 1957
4412.15 1925
4412.78 1797
4413.40 1818
4414.03 1782
4414.66 1803
4415.29 1827
4415.91 1832
4416.54 1816
4417.17 1858
4417.79 1881
4418.42 1883
4419.05 1790
4419.68 1776
4420.30 1798
4420.93 1761
4421.56 1778
4422.19 1676
4422.81 1644
4423.44 1610
4424.07 1709
4424.70 1680
4425.33 1662
4425.95 1614
4426.58 1595
4427.21 1656
4427.84 1609
4428.47 1623
4429.09 1617
4429.72 1611
4430.35 1685
4430.98 1684
4431.61 1751
4432.23 1734
4432.86 1708
4433.49 1639
4434.12 1718
4434.75 1709
4435.38 1606
4436.01 1674
4436.63 1739
4437.26 1748
4437.89 1695
4438.52 1621
4439.15 1626
4439.78 1672
4440.41 1656
4441.04 1620
4441.67 1620
4442.29 1572
4442.92 1650
4443.55 1693
4444.18 1649
4444.81 1734
4445.44 1789
4446.07 1835
4446.70 1793
4447.33 1770
4447.96 1853
4448.59 1752
4449.22 1812
4449.85 1749
4450.48 1731
4451.11 1688
4451.74 1737
4452.37 1681
4453.00 1691
4453.63 1731
4454.26 1738
4454.89 1715
4455.52 1643
4456.15 1748
4456.78 1705
4457.41 1724
4458.04 1711
4458.67 1601
4459.30 1660
4459.93 1620
4460.56 1609
4461.19 1543
4461.82 1522
4462.45 1503
4463.08 1574
4463.71 1526
4464.34 1485
4464.97 1475
4465.60 1502
4466.23 1540
4466.86 1546
4467.49 1544
4468.12 1590
4468.76 1518
4469.39 1527
4470.02 1478
4470.65 1535
4471.28 1577
4471.91 1582
4472.54 1510
4473.17 1530
4473.80 1499
4474.44 1495
4475.07 1521
4475.70 1517
4476.33 1504
4476.96 1485
4477.59 1558
4478.22 1577
4478.86 1598
4479.49 1570
4480.12 1613
4480.75 1612
4481.38 1649
4482.02 1611
4482.65 1632
4483.28 1603
4483.91 1644
4484.54 1693
4485.18 1634
4485.81 1662
4486.44 1665
4487.07 1578
4487.70 1657
4488.34 1667
4488.97 1727
4489.60 1687
4490.23 1660
4490.87 1669
4491.50 1621
4492.13 1659
4492.76 1656
4493.40 1680
4494.03 1676
4494.66 1637
4495.30 1623
4495.93 1651
4496.56 1622
4497.19 1662
4497.83 1721
4498.46 1816
4499.09 1843
4499.73 1860
4500.36 1912
4500.99 1985
4501.63 1905
4502.26 1895
4502.89 1916
4503.53 1904
4504.16 1754
4504.79 1813
4505.43 1801
4506.06 1752
4506.69 1703
4507.33 1708
4507.96 1670
4508.59 1722
4509.23 1761
4509.86 1822
4510.50 1828
4511.13 1800
4511.76 1816
4512.40 1894
4513.03 1798
4513.67 1710
4514.30 1695
4514.93 1731
4515.57 1749
4516.20 1755
4516.84 1665
4517.47 1643
4518.11 1664
4518.74 1644
4519.37 1768
4520.01 1718
4520.64 1694
4521.28 1679
4521.91 1700
4522.55 1795
4523.18 1783
4523.82 1833
4524.45 1864
4525.09 1919
4525.72 2003
4526.36 2129
4526.99 2268
4527.63 2583
4528.26 2845
4528.90 3170
4529.53 3293
4530.17 3577
4530.80 3720
4531.44 3690
4532.07 3658
4532.71 3637
4533.34 3331
4533.98 3186
4534.62 2885
4535.25 2600
4535.89 2471
4536.52 2307
4537.16 2136
4537.79 1932
4538.43 1845
4539.07 1873
4539.70 1823
4540.34 1821
4540.97 1750
4541.61 1706
4542.25 1719
4542.88 1642
4543.52 1725
4544.15 1673
4544.79 1664
4545.43 1663
4546.06 1703
4546.70 1724
4547.34 1732
4547.97 1772
4548.61 1682
4549.25 1783
4549.88 1849
4550.52 1821
4551.16 1771
4551.79 1753
4552.43 1689
4553.07 1685
4553.70 1722
4554.34 1691
4554.98 1588
4555.61 1612
4556.25 1752
4556.89 1745
4557.53 1712
4558.16 1657
4558.80 1733
4559.44 1748
4560.07 1786
4560.71 1737
4561.35 1697
4561.99 1747
4562.62 1794
4563.26 1781
4563.90 1773
4564.54 1747
4565.18 1794
4565.81 1816
4566.45 1813
4567.09 1797
4567.73 1961
4568.36 1921
4569.00 1887
4569.64 1894
4570.28 1785
4570.92 1843
4571.55 1780
4572.19 1840
4572.83 1722
4573.47 1698
4574.11 1696
4574.75 1689
4575.38 1708
4576.02 1699
4576.66 1697
4577.30 1633
4577.94 1667
4578.58 1706
4579.22 1758
4579.85 1717
4580.49 1653
4581.13 1639
4581.77 1719
4582.41 1761
4583.05 1687
4583.69 1647
4584.33 1650
4584.97 1588
4585.61 1649
4586.24 1731
4586.88 1756
4587.52 1828
4588.16 1858
4588.80 1895
4589.44 2099
4590.08 2028
4590.72 2026
4591.36 2056
4592.00 1983
4592.64 1983
4593.28 1923
4593.92 1790
4594.56 1782
4595.20 1782
4595.84 1801
4596.48 1717
4597.12 1700
4597.76 1733
4598.40 1753
4599.04 1740
4599.68 1794
4600.32 1851
4600.96 1848
4601.60 1901
4602.24 1985
4602.88 2067
4603.52 2117
4604.16 2132
4604.80 2135
4605.44 2073
4606.08 2052
4606.72 2154
4607.36 2112
4608.00 1995
4608.64 1976
4609.28 1917
4609.93 1943
4610.57 1873
4611.21 1843
4611.85 1752
4612.49 1757
4613.13 1755
4613.77 1728
4614.41 1728
4615.05 1705
4615.69 1707
4616.34 1657
4616.98 1547
4617.62 1607
4618.26 1633
4618.90 1624
4619.54 1640
4620.18 1592
4620.83 1625
4621.47 1607
4622.11 1643
4622.75 1606
4623.39 1554
4624.03 1525
4624.68 1600
4625.32 1618
4625.96 1587
4626.60 1515
4627.24 1596
4627.89 1579
4628.53 1623
4629.17 1637
4629.81 1675
4630.45 1643
4631.10 1655
4631.74 1676
4632.38 1664
4633.02 1668
4633.67 1744
4634.31 1767
4634.95 1873
4635.59 1815
4636.24 1811
4636.88 1827
4637.52 1932
4638.17 2000
4638.81 1915
4639.45 1962
4640.09 1881
4640.74 1799
4641.38 1807
4642.02 1835
4642.67 1867
4643.31 1739
4643.95 1755
4644.60 1696
4645.24 1667
4645.88 1713
4646.53 1785
4647.17 1764
4647.81 1792
4648.46 1863
4649.10 1832
4649.74 1786
4650.39 1901
4651.03 2043
4651.67 2014
4652.32 2099
4652.96 2090
4653.61 2017
4654.25 1931
4654.89 1910
4655.54 1919
4656.18 1876
4656.83 1785
4657.47 1788
4658.11 1792
4658.76 1783
4659.40 1875
4660.05 1930
4660.69 1874
4661.33 1797
4661.98 1800
4662.62 1802
4663.27 1718
4663.91 1693
4664.56 1670
4665.20 1608
4665.85 1585
4666.49 1551
4667.14 1619
4667.78 1656
4668.43 1571
4669.07 1496
4669.72 1591
4670.36 1598
4671.01 1600
4671.65 1654
4672.30 1631
4672.94 1719
4673.59 1684
4674.23 1662
4674.88 1633
4675.52 1597
4676.17 1617
4676.81 1571
4677.46 1648
4678.10 1607
4678.75 1602
4679.40 1652
4680.04 1629
4680.69 1644
4681.33 1706
4681.98 1637
4682.62 1712
4683.27 1646
4683.92 1690
4684.56 1693
4685.21 1703
4685.85 1756
4686.50 1696
4687.15 1672
4687.79 1757
4688.44 1655
4689.09 1640
4689.73 1615
4690.38 1673
4691.02 1698
4691.67 1719
4692.32 1668
4692.96 1673
4693.61 1650
4694.26 1655
4694.90 1689
4695.55 1682
4696.20 1754
4696.84 1761
4697.49 1838
4698.14 1906
4698.78 1976
4699.43 1904
4700.08 1844
4700.73 1813
4701.37 1715
4702.02 1683
4702.67 1692
4703.31 1609
4703.96 1599
4704.61 1598
4705.26 1719
4705.90 1747
4706.55 1707
4707.20 1736
4707.85 1721
4708.49 1705
4709.14 1741
4709.79 1700
4710.44 1662
4711.09 1655
4711.73 1658
4712.38 1616
4713.03 1619
4713.68 1697
4714.33 1679
4714.97 1660
4715.62 1660
4716.27 1704
4716.92 1689
4717.57 1717
4718.21 1737
4718.86 1772
4719.51 1869
4720.16 1918
4720.81 1955
4721.46 1907
4722.11 1939
4722.75 1886
4723.40 1918
4724.05 1865
4724.70 1842
4725.35 1780
4726.00 1786
4726.65 1770
4727.30 1762
4727.94 1672
4728.59 1710
4729.24 1620
4729.89 1656
4730.54 1656
4731.19 1582
4731.84 1587
4732.49 1582
4733.14 1627
4733.79 1635
4734.44 1536
4735.09 1540
4735.74 1642
4736.38 1699
4737.03 1650
4737.68 1645
4738.33 1655
4738.98 1705
4739.63 1729
4740.28 1732
4740.93 1711
4741.58 1669
4742.23 1649
4742.88 1683
4743.53 1720
4744.18 1710
4744.83 1708
4745.48 1707
4746.13 1802
4746.78 1771
4747.43 1735
4748.08 1766
4748.73 1856
4749.39 1844
4750.04 1855
4750.69 1961
4751.34 1858
4751.99 1916
4752.64 1884
4753.29 1914
4753.94 1767
4754.59 1864
4755.24 1754
4755.89 1667
4756.54 1692
4757.19 1720
4757.84 1699
4758.50 1738
4759.15 1726
4759.80 1646
4760.45 1647
4761.10 1689
4761.75 1737
4762.40 1773
4763.05 1868
4763.71 2015
4764.36 2088
4765.01 2051
4765.66 2087
4766.31 2122
4766.96 2112
4767.62 1968
4768.27 1953
4768.92 1960
4769.57 1947
4770.22 1871
4770.87 1772
4771.53 1693
4772.18 1664
4772.83 1651
4773.48 1706
4774.13 1658
4774.79 1640
4775.44 1649
4776.09 1712
4776.74 1745
4777.40 1753
4778.05 1771
4778.70 1821
4779.35 1828
4780.01 1819
4780.66 1745
4781.31 1768
4781.96 1757
4782.62 1805
4783.27 1725
4783.92 1700
4784.57 1724
4785.23 1786
4785.88 1721
4786.53 1733
4787.19 1776
4787.84 1783
4788.49 1747
4789.15 1733
4789.80 1718
4790.45 1729
4791.11 1693
4791.76 1732
4792.41 1731
4793.07 1744
4793.72 1726
4794.37 1752
4795.03 1665
4795.68 1610
4796.33 1610
4796.99 1668
4797.64 1617
4798.29 1641
4798.95 1620
4799.60 1617
4800.26 1618
4800.91 1655
4801.56 1704
4802.22 1708
4802.87 1711
4803.53 1734
4804.18 1701
4804.83 1730
4805.49 1731
4806.14 1727
4806.80 1727
4807.45 1702
4808.11 1787
4808.76 1724
4809.42 1700
4810.07 1619
4810.72 1626
4811.38 1738
4812.03 1783
4812.69 1766
4813.34 1742
4814.00 1700
4814.65 1704
4815.31 1745
4815.96 1788
4816.62 1840
4817.27 1891
4817.93 1970
4818.58 2020
4819.24 2081
4819.89 1983
4820.55 2052
4821.20 2115
4821.86 2213
4822.52 2185
4823.17 2298
4823.83 2304
4824.48 2348
4825.14 2320
4825.79 2356
4826.45 2323
4827.10 2231
4827.76 2201
4828.42 2232
4829.07 2162
4829.73 2179
4830.38 2096
4831.04 2138
4831.70 2333
4832.35 2334
4833.01 2407
4833.66 2595
4834.32 2793
4834.98 2911
4835.63 2989
4836.29 3103
4836.95 3177
4837.60 3337
4838.26 3242
4838.92 3041
4839.57 2899
4840.23 2836
4840.89 2731
4841.54 2588
4842.20 2525
4842.86 2402
4843.51 2387
4844.17 2445
4844.83 2432
4845.48 2398
4846.14 2338
4846.80 2432
4847.45 2279
4848.11 2205
4848.77 2359
4849.43 2391
4850.08 2345
4850.74 2359
4851.40 2400
4852.06 2356
4852.71 2395
4853.37 2393
4854.03 2342
4854.69 2417
4855.34 2467
4856.00 2555
4856.66 2552
4857.32 2777
4857.97 2738
4858.63 2729
4859.29 2858
4859.95 2774
4860.61 2640
4861.26 2615
4861.92 2697
4862.58 2642
4863.24 2617
4863.90 2708
4864.55 2613
4865.21 2722
4865.87 2645
4866.53 2763
4867.19 2744
4867.85 2490
4868.51 2380
4869.16 2509
4869.82 2432
4870.48 2349
4871.14 2344
4871.80 2365
4872.46 2278
4873.12 2320
4873.78 2348
4874.43 2313
4875.09 2334
4875.75 2326
4876.41 2339
4877.07 2246
4877.73 2337
4878.39 2431
4879.05 2379
4879.71 2250
4880.37 2182
4881.03 2185
4881.69 2146
4882.34 2046
4883.00 2021
4883.66 2040
4884.32 1992
4884.98 1994
4885.64 1958
4886.30 2013
4886.96 2106
4887.62 2157
4888.28 2237
4888.94 2299
4889.60 2329
4890.26 2351
4890.92 2312
4891.58 2407
4892.24 2324
4892.90 2119
4893.56 2161
4894.22 2129
4894.88 2125
4895.54 2184
4896.20 2117
4896.86 2207
4897.52 2222
4898.19 2207
4898.85 2258
4899.51 2306
4900.17 2348
4900.83 2313
4901.49 2169
4902.15 2087
4902.81 2155
4903.47 2075
4904.13 2070
4904.79 1998
4905.45 1942
4906.12 1830
4906.78 1884
4907.44 1867
4908.10 1851
4908.76 1825
4909.42 1947
4910.08 1855
4910.74 1756
4911.41 1798
4912.07 1807
4912.73 1685
4913.39 1693
4914.05 1746
4914.71 1758
4915.38 1723
4916.04 1738
4916.70 1679
4917.36 1636
4918.02 1692
4918.68 1684
4919.35 1641
4920.01 1586
4920.67 1640
4921.33 1690
4921.99 1595
4922.66 1610
4923.32 1617
4923.98 1620
4924.64 1678
4925.31 1654
4925.97 1553
4926.63 1689
4927.29 1707
4927.96 1702
4928.62 1651
4929.28 1715
4929.94 1736
4930.61 1722
4931.27 1706
4931.93 1681
4932.59 1644
4933.26 1723
4933.92 1770
4934.58 1770
4935.25 1724
4935.91 1648
4936.57 1694
4937.24 1722
4937.90 1752
4938.56 1783
4939.23 1718
4939.89 1759
4940.55 1773
4941.22 1719
4941.88 1705
4942.54 1641
4943.21 1698
4943.87 1600
4944.53 1649
4945.20 1640
4945.86 1589
4946.52 1657
4947.19 1639
4947.85 1629
4948.52 1531
4949.18 1576
4949.84 1641
4950.51 1633
4951.17 1553
4951.84 1559
4952.50 1575
4953.17 1641
4953.83 1570
4954.49 1555
4955.16 1535
4955.82 1612
4956.49 1578
4957.15 1546
4957.82 1553
4958.48 1572
4959.15 1617
4959.81 1586
4960.47 1584
4961.14 1585
4961.80 1680
4962.47 1731
4963.13 1792
4963.80 1725
4964.46 1775
4965.13 1848
4965.79 1733
4966.46 1652
4967.12 1666
4967.79 1682
4968.45 1586
4969.12 1646
4969.79 1637
4970.45 1624
4971.12 1573
4971.78 1583
4972.45 1646
4973.11 1587
4973.78 1556
4974.44 1697
4975.11 1647
4975.78 1655
4976.44 1629
4977.11 1640
4977.77 1621
4978.44 1660
4979.11 1666
4979.77 1740
4980.44 1690
4981.10 1674
4981.77 1688
4982.44 1721
4983.10 1726
4983.77 1800
4984.43 1833
4985.10 1764
4985.77 1793
4986.43 1725
4987.10 1636
4987.77 1667
4988.43 1674
4989.10 1678
4989.77 1695
4990.43 1640
4991.10 1572
4991.77 1615
4992.43 1659
4993.10 1642
4993.77 1634
4994.43 1634
4995.10 1624
4995.77 1596
4996.44 1539
4997.10 1599
4997.77 1608
4998.44 1652
4999.10 1552
4999.77 1575
5000.44 1616
5001.11 1657
5001.77 1607
5002.44 1612
5003.11 1610
5003.78 1686
5004.44 1650
5005.11 1734
5005.78 1817
5006.45 1752
5007.12 1751
5007.78 1828
5008.45 1872
5009.12 1762
5009.79 1739
5010.46 1845
5011.12 1810
5011.79 1747
5012.46 1763
5013.13 1804
5013.80 1791
5014.47 1877
5015.13 1849
5015.80 1849
5016.47 1970
5017.14 2051
5017.81 2235
5018.48 2563
5019.14 2830
5019.81 3140
5020.48 3400
5021.15 3690
5021.82 3867
5022.49 3983
5023.16 3854
5023.83 3713
5024.50 3418
5025.16 3100
5025.83 2880
5026.50 2695
5027.17 2403
5027.84 2133
5028.51 1926
5029.18 1906
5029.85 1850
5030.52 1740
5031.19 1726
5031.86 1694
5032.53 1649
5033.20 1655
5033.87 1642
5034.54 1629
5035.21 1584
5035.88 1593
5036.54 1585
5037.21 1592
5037.88 1581
5038.55 1573
5039.22 1617
5039.89 1616
5040.56 1577
5041.23 1620
5041.90 1646
5042.58 1619
5043.25 1711
5043.92 1605
5044.59 1633
5045.26 1639
5045.93 1695
5046.60 1735
5047.27 1705
5047.94 1638
5048.61 1636
5049.28 1682
5049.95 1700
5050.62 1634
5051.29 1593
5051.96 1596
5052.63 1577
5053.30 1564
5053.98 1604
5054.65 1601
5055.32 1616
5055.99 1529
5056.66 1514
5057.33 1652
5058.00 1620
5058.67 1738
5059.34 1698
5060.02 1669
5060.69 1721
5061.36 1749
5062.03 1755
5062.70 1650
5063.37 1641
5064.04 1637
5064.72 1655
5065.39 1610
5066.06 1627
5066.73 1644
5067.40 1622
5068.08 1569
5068.75 1584
5069.42 1606
5070.09 1577
5070.76 1559
5071.44 1557
5072.11 1483
5072.78 1491
5073.45 1518
5074.12 1555
5074.80 1612
5075.47 1612
5076.14 1615
5076.81 1554
5077.49 1658
5078.16 1685
5078.83 1636
5079.50 1673
5080.18 1731
5080.85 1632
5081.52 1624
5082.20 1640
5082.87 1611
5083.54 1524
5084.21 1601
5084.89 1589
5085.56 1587
5086.23 1596
5086.91 1637
5087.58 1746
5088.25 1753
5088.93 1790
5089.60 1764
5090.27 1726
5090.95 1801
5091.62 1739
5092.29 1710
5092.97 1713
5093.64 1694
5094.31 1699
5094.99 1672
5095.66 1609
5096.34 1595
5097.01 1580
5097.68 1572
5098.36 1490
5099.03 1582
5099.70 1561
5100.38 1574
5101.05 1620
5101.73 1669
5102.40 1719
5103.08 1686
5103.75 1738
5104.42 1732
5105.10 1649
5105.77 1694
5106.45 1650
5107.12 1615
5107.80 1579
5108.47 1545
5109.15 1527
5109.82 1550
5110.49 1578
5111.17 1542
5111.84 1484
5112.52 1504
5113.19 1529
5113.87 1439
5114.54 1557
5115.22 1541
5115.89 1673
5116.57 1625
5117.24 1706
5117.92 1745
5118.59 1715
5119.27 1770
5119.94 1787
5120.62 1709
5121.30 1674
5121.97 1671
5122.65 1555
5123.32 1546
5124.00 1535
5124.67 1585
5125.35 1548
5126.02 1594
5126.70 1551
5127.38 1570
5128.05 1579
5128.73 1601
5129.40 1609
5130.08 1547
5130.76 1553
5131.43 1505
5132.11 1603
5132.78 1581
5133.46 1566
5134.14 1541
5134.81 1509
5135.49 1639
5136.17 1563
5136.84 1612
5137.52 1513
5138.20 1571
5138.87 1620
5139.55 1600
5140.22 1575
5140.90 1550
5141.58 1525
5142.26 1503
5142.93 1438
5143.61 1440
5144.29 1461
5144.96 1493
5145.64 1530
5146.32 1505
5146.99 1490
5147.67 1433
5148.35 1444
5149.03 1482
5149.70 1435
5150.38 1398
5151.06 1432
5151.73 1528
5152.41 1484
5153.09 1393
5153.77 1352
5154.44 1395
5155.12 1428
5155.80 1424
5156.48 1400
5157.16 1416
5157.83 1418
5158.51 1426
5159.19 1460
5159.87 1476
5160.55 1402
5161.22 1373
5161.90 1420
5162.58 1419
5163.26 1462
5163.94 1489
5164.61 1535
5165.29 1575
5165.97 1655
5166.65 1609
5167.33 1582
5168.01 1571
5168.68 1507
5169.36 1496
5170.04 1579
5170.72 1453
5171.40 1407
5172.08 1349
5172.76 1394
5173.44 1476
5174.11 1514
5174.79 1491
5175.47 1461
5176.15 1489
5176.83 1544
5177.51 1487
5178.19 1470
5178.87 1452
5179.55 1440
5180.23 1432
5180.91 1386
5181.58 1397
5182.26 1389
5182.94 1402
5183.62 1371
5184.30 1329
5184.98 1364
5185.66 1432
5186.34 1372
5187.02 1368
5187.70 1361
5188.38 1372
5189.06 1370
5189.74 1376
5190.42 1380
5191.10 1457
5191.78 1397
5192.46 1368
5193.14 1350
5193.82 1370
5194.50 1370
5195.18 1349
5195.86 1318
5196.54 1374
5197.22 1381
5197.90 1386
5198.58 1391
5199.26 1376
5199.94 1397
5200.63 1402
5201.31 1416
5201.99 1449
5202.67 1424
5203.35 1475
5204.03 1459
5204.71 1499
5205.39 1506
5206.07 1507
5206.75 1588
5207.43 1563
5208.11 1561
5208.80 1579
5209.48 1616
5210.16 1700
5210.84 1623
5211.52 1518
5212.20 1519
5212.88 1476
5213.57 1454
5214.25 1514
5214.93 1508
5215.61 1467
5216.29 1548
5216.97 1536
5217.66 1483
5218.34 1444
5219.02 1422
5219.70 1518
5220.38 1532
5221.06 1544
5221.75 1546
5222.43 1536
5223.11 1507
5223.79 1460
5224.47 1442
5225.16 1475
5225.84 1538
5226.52 1436
5227.20 1425
5227.89 1428
5228.57 1470
5229.25 1476
5229.93 1491
5230.62 1469
5231.30 1443
5231.98 1477
5232.66 1429
5233.35 1465
5234.03 1421
5234.71 1498
5235.40 1480
5236.08 1502
5236.76 1439
5237.44 1508
5238.13 1595
5238.81 1540
5239.49 1558
5240.18 1547
5240.86 1474
5241.54 1438
5242.23 1448
5242.91 1447
5243.59 1446
5244.28 1388
5244.96 1419
5245.64 1383
5246.33 1446
5247.01 1487
5247.70 1548
5248.38 1596
5249.06 1579
5249.75 1515
5250.43 1542
5251.11 1504
5251.80 1444
5252.48 1524
5253.17 1509
5253.85 1445
5254.53 1423
5255.22 1391
5255.90 1377
5256.59 1420
5257.27 1406
5257.96 1447
5258.64 1430
5259.32 1427
5260.01 1473
5260.69 1484
5261.38 1600
5262.06 1539
5262.75 1623
5263.43 1557
5264.12 1588
5264.80 1594
5265.49 1573
5266.17 1579
5266.86 1564
5267.54 1459
5268.23 1521
5268.91 1515
5269.60 1468
5270.28 1554
5270.97 1500
5271.65 1524
5272.34 1493
5273.02 1454
5273.71 1519
5274.39 1459
5275.08 1501
5275.76 1535
5276.45 1533
5277.14 1610
5277.82 1553
5278.51 1619
5279.19 1747
5279.88 1764
5280.56 1825
5281.25 1822
5281.94 1755
5282.62 1791
5283.31 1785
5283.99 1704
5284.68 1705
5285.37 1665
5286.05 1614
5286.74 1598
5287.43 1577
5288.11 1481
5288.80 1568
5289.48 1570
5290.17 1546
5290.86 1519
5291.54 1500
5292.23 1522
5292.92 1458
5293.60 1527
5294.29 1546
5294.98 1568
5295.66 1601
5296.35 1611
5297.04 1566
5297.72 1590
5298.41 1550
5299.10 1589
5299.79 1546
5300.47 1601
5301.16 1586
5301.85 1678
5302.53 1620
5303.22 1555
5303.91 1607
5304.60 1608
5305.28 1594
5305.97 1616
5306.66 1600
5307.35 1491
5308.03 1620
5308.72 1596
5309.41 1659
5310.10 1642
5310.78 1666
5311.47 1713
5312.16 1675
5312.85 1607
5313.54 1605
5314.22 1539
5314.91 1550
5315.60 1543
5316.29 1579
5316.98 1616
5317.66 1605
5318.35 1646
5319.04 1705
5319.73 1749
5320.42 1676
5321.11 1758
5321.80 1790
5322.48 1737
5323.17 1660
5323.86 1641
5324.55 1589
5325.24 1582
5325.93 1584
5326.62 1541
5327.30 1574
5327.99 1563
5328.68 1559
5329.37 1594
5330.06 1590
5330.75 1608
5331.44 1610
5332.13 1679
5332.82 1672
5333.51 1666
5334.20 1654
5334.88 1691
5335.57 1645
5336.26 1629
5336.95 1646
5337.64 1759
5338.33 1778
5339.02 1785
5339.71 1861
5340.40 1980
5341.09 1996
5341.78 1993
5342.47 2103
5343.16 2025
5343.85 2107
5344.54 2094
5345.23 2117
5345.92 2068
5346.61 2250
5347.30 2310
5347.99 2434
5348.68 2512
5349.37 2759
5350.06 2860
5350.75 2788
5351.44 2772
5352.13 2790
5352.82 2574
5353.51 2487
5354.20 2246
5354.90 2065
5355.59 1970
5356.28 1851
5356.97 1733
5357.66 1635
5358.35 1595
5359.04 1551
5359.73 1523
5360.42 1573
5361.11 1577
5361.80 1571
5362.49 1562
5363.19 1549
5363.88 1502
5364.57 1565
5365.26 1558
5365.95 1541
5366.64 1512
5367.33 1447
5368.03 1513
5368.72 1596
5369.41 1524
5370.10 1527
5370.79 1469
5371.48 1456
5372.18 1440
5372.87 1482
5373.56 1508
5374.25 1532
5374.94 1432
5375.63 1495
5376.33 1563
5377.02 1569
5377.71 1555
5378.40 1659
5379.10 1596
5379.79 1529
5380.48 1564
5381.17 1535
5381.86 1564
5382.56 1500
5383.25 1486
5383.94 1527
5384.63 1523
5385.33 1512
5386.02 1537
5386.71 1626
5387.40 1546
5388.10 1600
5388.79 1606
5389.48 1662
5390.18 1721
5390.87 1654
5391.56 1576
5392.26 1518
5392.95 1506
5393.64 1532
5394.33 1475
5395.03 1513
5395.72 1472
5396.41 1432
5397.11 1470
5397.80 1448
5398.49 1426
5399.19 1455
5399.88 1562
5400.58 1492
5401.27 1446
5401.96 1437
5402.66 1480
5403.35 1473
5404.04 1441
5404.74 1426
5405.43 1479
5406.13 1513
5406.82 1526
5407.51 1516
5408.21 1481
5408.90 1447
5409.60 1453
5410.29 1482
5410.98 1483
5411.68 1511
5412.37 1457
5413.07 1412
5413.76 1482
5414.46 1483
5415.15 1437
5415.84 1504
5416.54 1467
5417.23 1505
5417.93 1465
5418.62 1556
5419.32 1558
5420.01 1543
5420.71 1611
5421.40 1570
5422.10 1601
5422.79 1608
5423.49 1556
5424.18 1628
5424.88 1604
5425.57 1540
5426.27 1506
5426.96 1532
5427.66 1508
5428.35 1510
5429.05 1440
5429.74 1491
5430.44 1522
5431.14 1534
5431.83 1509
5432.53 1522
5433.22 1533
5433.92 1484
5434.61 1518
5435.31 1631
5436.01 1634
5436.70 1614
5437.40 1585
5438.09 1590
5438.79 1650
5439.49 1664
5440.18 1647
5440.88 1652
5441.57 1684
5442.27 1662
5442.97 1689
5443.66 1702
5444.36 1815
5445.06 1854
5445.75 1964
5446.45 2001
5447.15 1930
5447.84 1976
5448.54 1943
5449.24 1981
5449.93 1943
5450.63 1942
5451.33 1882
5452.02 1813
5452.72 1800
5453.42 1768
5454.11 1717
5454.81 1653
5455.51 1651
5456.20 1609
5456.90 1651
5457.60 1678
5458.30 1719
5458.99 1721
5459.69 1701
5460.39 1806
5461.09 1861
5461.78 1873
5462.48 1863
5463.18 1863
5463.88 1793
5464.57 1854
5465.27 1919
5465.97 1901
5466.67 1850
5467.36 1811
5468.06 1794
5468.76 1805
5469.46 1922
5470.16 1974
5470.85 1934
5471.55 1978
5472.25 2069
5472.95 2069
5473.65 2009
5474.35 1980
5475.04 1962
5475.74 2038
5476.44 2098
5477.14 2284
5477.84 2407
5478.54 2481
5479.23 2602
5479.93 2583
5480.63 2612
5481.33 2602
5482.03 2549
5482.73 2448
5483.43 2402
5484.13 2210
5484.83 2175
5485.52 2203
5486.22 2198
5486.92 2262
5487.62 2195
5488.32 2228
5489.02 2293
5489.72 2172
5490.42 2165
5491.12 2229
5491.82 2235
5492.52 2385
5493.22 2409
5493.92 2384
5494.62 2420
5495.31 2467
5496.01 2477
5496.71 2711
5497.41 2824
5498.11 3053
5498.81 3271
5499.51 3615
5500.21 3884
5500.91 4017
5501.61 3961
5502.31 3648
5503.01 3336
5503.71 2986
5504.41 2705
5505.11 2568
5505.81 2358
5506.51 2292
5507.22 2332
5507.92 2236
5508.62 2219
5509.32 2235
5510.02 2175
5510.72 2171
5511.42 2238
5512.12 2262
5512.82 2200
5513.52 2160
5514.22 2108
5514.92 2106
5515.62 2135
5516.32 2096
5517.03 2086
5517.73 2092
5518.43 2060
5519.13 2118
5519.83 2120
5520.53 2179
5521.23 2155
5521.93 2074
5522.63 1962
5523.34 1890
5524.04 1879
5524.74 1781
5525.44 1731
5526.14 1795
5526.84 1706
5527.55 1697
5528.25 1649
5528.95 1670
5529.65 1621
5530.35 1682
5531.05 1656
5531.76 1659
5532.46 1651
5533.16 1691
5533.86 1723
5534.56 1735
5535.27 1653
5535.97 1705
5536.67 1713
5537.37 1626
5538.08 1613
5538.78 1636
5539.48 1577
5540.18 1596
5540.89 1551
5541.59 1602
5542.29 1638
5542.99 1623
5543.70 1694
5544.40 1717
5545.10 1704
5545.80 1740
5546.51 1697
5547.21 1795
5547.91 1746
5548.62 1737
5549.32 1667
5550.02 1653
5550.73 1660
5551.43 1592
5552.13 1561
5552.84 1495
5553.54 1611
5554.24 1562
5554.95 1489
5555.65 1460
5556.35 1471
5557.06 1448
5557.76 1558
5558.46 1518
5559.17 1523
5559.87 1530
5560.57 1520
5561.28 1530
5561.98 1598
5562.69 1560
5563.39 1537
5564.09 1537
5564.80 1535
5565.50 1538
5566.21 1445
5566.91 1484
5567.61 1525
5568.32 1530
5569.02 1543
5569.73 1500
5570.43 1418
5571.14 1521
5571.84 1537
5572.54 1534
5573.25 1494
5573.95 1530
5574.66 1576
5575.36 1532
5576.07 1558
5576.77 1619
5577.48 1638
5578.18 1583
5578.89 1536
5579.59 1514
5580.30 1502
5581.00 1547
5581.71 1508
5582.41 1494
5583.12 1493
5583.82 1441
5584.53 1452
5585.23 1454
5585.94 1408
5586.64 1496
5587.35 1484
5588.06 1494
5588.76 1423
5589.47 1387
5590.17 1453
5590.88 1418
5591.58 1440
5592.29 1435
5592.99 1441
5593.70 1467
5594.41 1381
5595.11 1381
5595.82 1374
5596.52 1409
5597.23 1404
5597.94 1441
5598.64 1427
5599.35 1335
5600.06 1371
5600.76 1407
5601.47 1364
5602.17 1340
5602.88 1355
5603.59 1407
5604.29 1344
5605.00 1367
5605.71 1326
5606.41 1338
5607.12 1329
5607.83 1347
5608.53 1384
5609.24 1317
5609.95 1402
5610.65 1417
5611.36 1426
5612.07 1393
5612.78 1324
5613.48 1371
5614.19 1396
5614.90 1383
5615.60 1374
5616.31 1387
5617.02 1428
5617.73 1417
5618.43 1420
5619.14 1332
5619.85 1373
5620.56 1382
5621.26 1394
5621.97 1396
5622.68 1327
5623.39 1325
5624.09 1354
5624.80 1414
5625.51 1421
5626.22 1355
5626.93 1357
5627.63 1346
5628.34 1414
5629.05 1401
5629.76 1418
5630.47 1429
5631.17 1401
5631.88 1372
5632.59 1414
5633.30 1371
5634.01 1422
5634.72 1427
5635.42 1357
5636.13 1428
5636.84 1466
5637.55 1398
5638.26 1489
5638.97 1446
5639.68 1520
5640.39 1494
5641.09 1542
5641.80 1558
5642.51 1523
5643.22 1528
5643.93 1402
5644.64 1393
5645.35 1415
5646.06 1444
5646.77 1456
5647.48 1481
5648.19 1463
5648.89 1479
5649.60 1448
5650.31 1482
5651.02 1469
5651.73 1514
5652.44 1455
5653.15 1464
5653.86 1512
5654.57 1439
5655.28 1534
5655.99 1608
5656.70 1590
5657.41 1594
5658.12 1613
5658.83 1624
5659.54 1571
5660.25 1507
5660.96 1533
5661.67 1448
5662.38 1451
5663.09 1474
5663.80 1437
5664.51 1381
5665.22 1433
5665.93 1414
5666.64 1436
5667.35 1537
5668.06 1541
5668.77 1528
5669.48 1552
5670.19 1581
5670.91 1502
5671.62 1576
5672.33 1518
5673.04 1511
5673.75 1429
5674.46 1405
5675.17 1437
5675.88 1428
5676.59 1380
5677.30 1390
5678.01 1441
5678.73 1393
5679.44 1483
5680.15 1480
5680.86 1471
5681.57 1461
5682.28 1430
5682.99 1474
5683.71 1552
5684.42 1473
5685.13 1496
5685.84 1544
5686.55 1448
5687.26 1489
5687.98 1493
5688.69 1351
5689.40 1389
5690.11 1470
5690.82 1421
5691.54 1499
5692.25 1472
5692.96 1455
5693.67 1463
5694.38 1404
5695.10 1359
5695.81 1363
5696.52 1366
5697.23 1318
5697.95 1397
5698.66 1387
5699.37 1383
5700.08 1374
5700.80 1427
5701.51 1320
5702.22 1323
5702.93 1380
5703.65 1427
5704.36 1347
5705.07 1340
5705.78 1324
5706.50 1358
5707.21 1398
5707.92 1347
5708.64 1345
5709.35 1365
5710.06 1359
5710.78 1402
5711.49 1354
5712.20 1324
5712.92 1354
5713.63 1355
5714.34 1377
5715.06 1404
5715.77 1395
5716.48 1363
5717.20 1403
5717.91 1469
5718.62 1484
5719.34 1381
5720.05 1470
5720.77 1476
5721.48 1464
5722.19 1399
5722.91 1425
5723.62 1535
5724.33 1604
5725.05 1628
5725.76 1734
5726.48 1804
5727.19 1818
5727.91 1871
5728.62 1916
5729.33 1868
5730.05 1822
5730.76 1765
5731.48 1747
5732.19 1686
5732.91 1637
5733.62 1558
5734.34 1624
5735.05 1503
5735.77 1518
5736.48 1477
5737.20 1483
5737.91 1492
5738.63 1491
5739.34 1468
5740.06 1467
5740.77 1458
5741.49 1476
5742.20 1444
5742.92 1440
5743.63 1463
5744.35 1425
5745.06 1502
5745.78 1576
5746.49 1553
5747.21 1426
5747.92 1524
5748.64 1503
5749.35 1585
5750.07 1635
5750.79 1624
5751.50 1732
5752.22 1789
5752.93 1862
5753.65 1915
5754.36 1929
5755.08 1902
5755.80 1932
5756.51 1796
5757.23 1827
5757.95 1783
5758.66 1762
5759.38 1658
5760.09 1649
5760.81 1601
5761.53 1606
5762.24 1633
5762.96 1641
5763.68 1628
5764.39 1596
5765.11 1653
5765.83 1671
5766.54 1698
5767.26 1697
5767.98 1718
5768.69 1651
5769.41 1626
5770.13 1658
5770.84 1736
5771.56 1675
5772.28 1704
5772.99 1691
5773.71 1670
5774.43 1678
5775.15 1813
5775.86 1801
5776.58 1746
5777.30 1799
5778.01 1836
5778.73 1841
5779.45 1864
5780.17 1880
5780.88 1900
5781.60 1951
5782.32 1952
5783.04 1829
5783.76 1865
5784.47 1895
5785.19 1843
5785.91 1886
5786.63 1952
5787.34 2018
5788.06 1965
5788.78 2085
5789.50 2176
5790.22 2222
5790.94 2286
5791.65 2373
5792.37 2380
5793.09 2468
5793.81 2502
5794.53 2507
5795.25 2655
5795.96 2865
5796.68 3276
5797.40 3978
5798.12 4609
5798.84 5556
5799.56 6378
5800.28 6747
5800.99 6733
5801.71 6431
5802.43 5470
5803.15 4784
5803.87 4221
5804.59 3696
5805.31 3296
5806.03 2875
5806.75 2818
5807.47 2775
5808.18 2776
5808.90 2661
5809.62 2682
5810.34 2605
5811.06 2618
5811.78 2690
5812.50 2817
5813.22 2713
5813.94 2669
5814.66 2705
5815.38 2670
5816.10 2677
5816.82 2646
5817.54 2552
5818.26 2698
5818.98 2633
5819.70 2586
5820.42 2454
5821.14 2326
5821.86 2305
5822.58 2245
5823.30 2183
5824.02 2129
5824.74 2085
5825.46 2120
5826.18 2124
5826.90 2105
5827.62 2099
5828.34 1965
5829.06 2000
5829.78 2067
5830.50 1949
5831.22 1909
5831.95 1841
5832.67 1918
5833.39 1921
5834.11 1944
5834.83 1968
5835.55 1905
5836.27 1875
5836.99 1967
5837.71 1905
5838.43 1907
5839.15 1915
5839.88 1922
5840.60 1866
5841.32 1876
5842.04 1802
5842.76 1837
5843.48 1695
5844.20 1665
5844.93 1694
5845.65 1727
5846.37 1666
5847.09 1721
5847.81 1769
5848.53 1701
5849.26 1651
5849.98 1685
5850.70 1765
5851.42 1785
5852.14 1758
5852.87 1699
5853.59 1771
5854.31 1775
5855.03 1752
5855.75 1699
5856.48 1724
5857.20 1753
5857.92 1763
5858.64 1739
5859.37 1707
5860.09 1797
5860.81 1635
5861.53 1610
5862.26 1646
5862.98 1697
5863.70 1718
5864.42 1641
5865.15 1576
5865.87 1640
5866.59 1662
5867.31 1701
5868.04 1694
5868.76 1671
5869.48 1709
5870.21 1649
5870.93 1662
5871.65 1712
5872.38 1781
5873.10 1777
5873.82 1718
5874.55 1691
5875.27 1706
5875.99 1711
5876.72 1711
5877.44 1697
5878.16 1684
5878.89 1738
5879.61 1806
5880.33 1769
5881.06 1788
5881.78 1752
5882.51 1774
5883.23 1744
5883.95 1745
5884.68 1704
5885.40 1736
5886.13 1761
5886.85 1728
5887.57 1747
5888.30 1687
5889.02 1608
5889.75 1638
5890.47 1619
5891.20 1672
5891.92 1575
5892.64 1620
5893.37 1605
5894.09 1603
5894.82 1691
5895.54 1656
5896.27 1638
5896.99 1626
5897.72 1628
5898.44 1659
5899.17 1633
5899.89 1645
5900.62 1637
5901.34 1627
5902.07 1671
5902.79 1709
5903.52 1657
5904.24 1663
5904.97 1662
5905.69 1673
5906.42 1696
5907.14 1648
5907.87 1669
5908.59 1667
5909.32 1710
5910.04 1739
5910.77 1708
5911.50 1744
5912.22 1760
5912.95 1729
5913.67 1687
5914.40 1724
5915.12 1738
5915.85 1735
5916.58 1722
5917.30 1803
5918.03 1831
5918.75 1849
5919.48 1753
5920.21 1812
5920.93 1786
5921.66 1876
5922.39 1834
5923.11 1751
5923.84 1814
5924.56 1788
5925.29 1885
5926.02 1925
5926.74 1893
5927.47 1851
5928.20 1834
5928.92 1866
5929.65 1920
5930.38 1941
5931.10 2051
5931.83 2021
5932.56 2097
5933.28 2048
5934.01 2067
5934.74 2155
5935.47 2186
5936.19 2204
5936.92 2153
5937.65 2241
5938.37 2344
5939.10 2309
5939.83 2318
5940.56 2325
5941.28 2402
5942.01 2479
5942.74 2424
5943.47 2386
5944.19 2454
5944.92 2438
5945.65 2483
5946.38 2433
5947.11 2402
5947.83 2447
5948.56 2631
5949.29 2762
5950.02 2848
5950.74 2965
5951.47 2971
5952.20 2946
5952.93 2968
5953.66 3015
5954.39 3028
5955.11 3003
5955.84 2928
5956.57 2957
5957.30 2865
5958.03 2937
5958.76 3007
5959.48 3011
5960.21 3003
5960.94 2986
5961.67 2936
5962.40 3092
5963.13 3087
5963.86 3359
5964.59 3507
5965.31 3727
5966.04 4127
5966.77 4134
5967.50 4154
5968.23 4126
5968.96 4026
5969.69 3903
5970.42 3819
5971.15 3640
5971.88 3504
5972.61 3520
5973.34 3481
5974.06 3419
5974.79 3453
5975.52 3538
5976.25 3647
5976.98 3581
5977.71 3620
5978.44 3717
5979.17 3779
5979.90 3789
5980.63 3839
5981.36 3948
5982.09 3993
5982.82 4147
5983.55 4086
5984.28 4140
5985.01 4051
5985.74 4045
5986.47 4029
5987.20 4078
5987.93 4076
5988.66 4019
5989.39 4072
5990.12 4023
5990.85 4130
5991.58 4177
5992.32 4142
5993.05 4161
5993.78 4223
5994.51 4259
5995.24 4355
5995.97 4427
5996.70 4424
5997.43 4535
5998.16 4426
5998.89 4378
5999.62 4336
6000.35 4363
6001.09 4134
6001.82 4262
6002.55 4211
6003.28 4121
6004.01 4104
6004.74 4158
6005.47 4177
6006.20 4331
6006.94 4482
6007.67 5033
6008.40 5611
6009.13 6491
6009.86 7536
6010.59 8692
6011.33 9617
6012.06 10677
6012.79 11302
6013.52 11460
6014.25 11510
6014.98 10977
6015.72 10113
6016.45 9022
6017.18 7938
6017.91 6926
6018.64 5920
6019.38 5360
6020.11 4834
6020.84 4346
6021.57 3999
6022.31 3661
6023.04 3467
6023.77 3487
6024.50 3458
6025.24 3393
6025.97 3336
6026.70 3234
6027.43 3215
6028.17 3140
6028.90 3139
6029.63 3089
6030.37 3040
6031.10 3021
6031.83 2944
6032.56 2982
6033.30 2953
6034.03 2905
6034.76 2899
6035.50 2935
6036.23 2979
6036.96 3027
6037.70 3150
6038.43 3112
6039.16 3102
6039.90 3114
6040.63 3234
6041.36 3262
6042.10 3248
6042.83 3319
6043.56 3268
6044.30 3397
6045.03 3449
6045.77 3434
6046.50 3488
6047.23 3435
6047.97 3483
6048.70 3611
6049.44 3672
6050.17 3950
6050.90 4205
6051.64 4352
6052.37 4375
6053.11 4406
6053.84 4293
6054.57 4226
6055.31 4085
6056.04 3958
6056.78 3773
6057.51 3647
6058.25 3578
6058.98 3480
6059.72 3438
6060.45 3327
6061.19 3284
6061.92 3292
6062.66 3227
6063.39 3227
6064.13 3296
6064.86 3180
6065.60 3129
6066.33 3171
6067.07 3109
6067.80 3114
6068.54 3170
6069.27 3152
6070.01 3080
6070.74 3003
6071.48 2850
6072.21 2851
6072.95 2816
6073.68 2792
6074.42 2758
6075.15 2724
6075.89 2786
6076.63 2826
6077.36 2724
6078.10 2676
6078.83 2639
6079.57 2645
6080.30 2649
6081.04 2581
6081.78 2589
6082.51 2613
6083.25 2656
6083.98 2559
6084.72 2535
6085.46 2494
6086.19 2537
6086.93 2489
6087.67 2510
6088.40 2564
6089.14 2599
6089.88 2685
6090.61 2690
6091.35 2603
6092.09 2571
6092.82 2545
6093.56 2586
6094.30 2558
6095.03 2500
6095.77 2459
6096.51 2469
6097.24 2470
6097.98 2441
6098.72 2430
6099.45 2389
6100.19 2448
6100.93 2394
6101.67 2355
6102.40 2229
6103.14 2298
6103.88 2374
6104.61 2389
6105.35 2352
6106.09 2350
6106.83 2379
6107.56 2466
6108.30 2521
6109.04 2468
6109.78 2377
6110.51 2383
6111.25 2413
6111.99 2458
6112.73 2437
6113.47 2493
6114.20 2564
6114.94 2530
6115.68 2492
6116.42 2603
6117.16 2583
6117.89 2563
6118.63 2549
6119.37 2473
6120.11 2469
6120.85 2417
6121.59 2541
6122.32 2697
6123.06 2696
6123.80 2609
6124.54 2671
6125.28 2684
6126.02 2702
6126.76 2690
6127.49 2696
6128.23 2737
6128.97 2674
6129.71 2756
6130.45 2713
6131.19 2680
6131.93 2728
6132.67 2752
6133.41 2829
6134.15 2743
6134.88 2707
6135.62 2810
6136.36 2937
6137.10 2933
6137.84 2883
6138.58 2903
6139.32 2854
6140.06 2890
6140.80 2823
6141.54 2831
6142.28 2902
6143.02 2891
6143.76 2819
6144.50 2765
6145.24 2816
6145.98 2908
6146.72 2928
6147.46 3008
6148.20 3028
6148.94 3006
6149.68 3075
6150.42 3146
6151.16 3039
6151.90 3044
6152.64 3109
6153.38 3135
6154.12 3292
6154.86 3247
6155.60 3224
6156.34 3181
6157.08 3269
6157.82 3295
6158.56 3317
6159.30 3308
6160.04 3399
6160.78 3572
6161.52 3638
6162.27 3755
6163.01 3955
6163.75 4252
6164.49 4460
6165.23 4731
6165.97 4870
6166.71 4919
6167.45 4911
6168.19 4847
6168.94 4830
6169.68 4710
6170.42 4630
6171.16 4626
6171.90 4560
6172.64 4445
6173.38 4321
6174.13 4226
6174.87 4230
6175.61 4271
6176.35 4211
6177.09 4185
6177.83 4140
6178.58 4225
6179.32 4302
6180.06 4358
6180.80 4401
6181.54 4534
6182.28 4535
6183.03 4512
6183.77 4551
6184.51 4597
6185.25 4674
6186.00 4660
6186.74 4692
6187.48 4701
6188.22 4956
6188.97 5057
6189.71 5152
6190.45 5327
6191.19 5381
6191.94 5561
6192.68 5702
6193.42 5790
6194.16 5644
6194.91 5710
6195.65 5789
6196.39 5686
6197.13 5711
6197.88 5700
6198.62 5679
6199.36 5695
6200.11 5848
6200.85 5752
6201.59 6124
6202.34 6527
6203.08 7138
6203.82 8170
6204.57 9586
6205.31 11850
6206.05 14748
6206.80 17734
6207.54 20901
6208.28 23279
6209.03 24627
6209.77 24431
6210.52 22868
6211.26 21031
6212.00 18332
6212.75 15680
6213.49 13144
6214.23 11106
6214.98 9285
6215.72 7928
6216.47 6897
6217.21 5972
6217.95 5458
6218.70 5130
6219.44 4959
6220.19 4766
6220.93 4782
6221.68 4884
6222.42 4936
6223.17 5143
6223.91 5258
6224.65 5246
6225.40 5180
6226.14 4977
6226.89 4639
6227.63 4321
6228.38 4042
6229.12 3690
6229.87 3612
6230.61 3437
6231.36 3451
6232.10 3396
6232.85 3384
6233.59 3264
6234.34 3323
6235.08 3362
6235.83 3352
6236.57 3461
6237.32 3442
6238.06 3488
6238.81 3459
6239.56 3576
6240.30 3585
6241.05 3672
6241.79 3601
6242.54 3659
6243.28 3883
6244.03 4095
6244.77 4294
6245.52 4536
6246.27 4771
6247.01 5043
6247.76 5251
6248.50 5278
6249.25 5176
6250.00 4994
6250.74 4849
6251.49 4570
6252.23 4275
6252.98 4124
6253.73 4103
6254.47 4057
6255.22 4056
6255.97 4032
6256.71 3963
6257.46 4018
6258.21 4044
6258.95 3979
6259.70 3874
6260.45 3861
6261.19 3860
6261.94 3914
6262.69 3790
6263.43 3640
6264.18 3639
6264.93 3722
6265.67 3633
6266.42 3675
6267.17 3702
6267.92 3763
6268.66 3738
6269.41 3737
6270.16 3707
6270.90 3628
6271.65 3741
6272.40 3687
6273.15 3781
6273.89 3824
6274.64 3861
6275.39 4004
6276.14 4093
6276.89 4126
6277.63 4033
6278.38 3990
6279.13 3931
6279.88 3781
6280.62 3666
6281.37 3500
6282.12 3389
6282.87 3368
6283.62 3294
6284.36 3365
6285.11 3398
6285.86 3348
6286.61 3453
6287.36 3482
6288.11 3523
6288.85 3610
6289.60 3548
6290.35 3492
6291.10 3300
6291.85 3160
6292.60 3091
6293.35 3028
6294.09 2994
6294.84 2915
6295.59 2926
6296.34 2980
6297.09 2932
6297.84 2870
6298.59 2836
6299.34 2833
6300.09 2909
6300.83 2842
6301.58 2924
6302.33 2946
6303.08 2929
6303.83 2927
6304.58 3014
6305.33 2915
6306.08 2863
6306.83 2857
6307.58 2830
6308.33 2768
6309.08 2721
6309.83 2863
6310.58 2838
6311.33 2891
6312.08 2858
6312.83 2880
6313.58 2842
6314.33 2846
6315.08 2847
6315.83 2939
6316.58 2945
6317.33 2873
6318.08 2909
6318.83 2845
6319.58 2820
6320.33 2699
6321.08 2651
6321.83 2620
6322.58 2534
6323.33 2538
6324.08 2516
6324.83 2584
6325.58 2514
6326.33 2469
6327.08 2478
6327.83 2552
6328.58 2493
6329.33 2463
6330.08 2457
6330.84 2417
6331.59 2409
6332.34 2339
6333.09 2363
6333.84 2366
6334.59 2405
6335.34 2404
6336.09 2332
6336.84 2384
6337.60 2379
6338.35 2377
6339.10 2380
6339.85 2348
6340.60 2313
6341.35 2306
6342.10 2288
6342.86 2298
6343.61 2311
6344.36 2388
6345.11 2385
6345.86 2323
6346.61 2312
6347.37 2417
6348.12 2497
6348.87 2463
6349.62 2570
6350.37 2557
6351.13 2630
6351.88 2688
6352.63 2645
6353.38 2662
6354.14 2647
6354.89 2750
6355.64 2626
6356.39 2570
6357.14 2548
6357.90 2566
6358.65 2461
6359.40 2410
6360.16 2381
6360.91 2362
6361.66 2421
6362.41 2474
6363.17 2468
6363.92 2471
6364.67 2589
6365.42 2510
6366.18 2465
6366.93 2407
6367.68 2467
6368.44 2546
6369.19 2412
6369.94 2399
6370.70 2393
6371.45 2345
6372.20 2388
6372.96 2376
6373.71 2395
6374.46 2372
6375.22 2326
6375.97 2382
6376.72 2436
6377.48 2316
6378.23 2278
6378.99 2355
6379.74 2296
6380.49 2307
6381.25 2327
6382.00 2355
6382.75 2363
6383.51 2285
6384.26 2336
6385.02 2267
6385.77 2278
6386.53 2257
6387.28 2280
6388.03 2286
6388.79 2261
6389.54 2266
6390.30 2256
6391.05 2241
6391.81 2231
6392.56 2268
6393.31 2253
6394.07 2228
6394.82 2191
6395.58 2135
6396.33 2076
6397.09 2199
6397.84 2125
6398.60 2119
6399.35 2045
6400.11 2034
6400.86 2003
6401.62 2027
6402.37 2085
6403.13 2133
6403.88 2117
6404.64 2098
6405.39 2127
6406.15 2046
6406.90 2095
6407.66 2095
6408.42 2134
6409.17 2196
6409.93 2167
6410.68 2212
6411.44 2224
6412.19 2091
6412.95 2101
6413.71 2085
6414.46 2027
6415.22 2066
6415.97 2034
6416.73 2078
6417.48 2123
6418.24 2025
6419.00 2085
6419.75 2075
6420.51 2123
6421.27 2161
6422.02 2049
6422.78 2090
6423.53 2083
6424.29 2034
6425.05 2086
6425.80 2085
6426.56 2090
6427.32 2065
6428.07 2081
6428.83 2029
6429.59 2070
6430.34 2031
6431.10 2053
6431.86 2102
6432.61 2091
6433.37 2101
6434.13 2103
6434.89 2138
6435.64 2110
6436.40 2164
6437.16 2140
6437.91 2252
6438.67 2296
6439.43 2238
6440.19 2217
6440.94 2228
6441.70 2208
6442.46 2310
6443.22 2234
6443.97 2186
6444.73 2196
6445.49 2225
6446.25 2254
6447.00 2311
6447.76 2276
6448.52 2172
6449.28 2326
6450.04 2348
6450.79 2320
6451.55 2318
6452.31 2308
6453.07 2310
6453.83 2263
6454.58 2251
6455.34 2357
6456.10 2303
6456.86 2394
6457.62 2413
6458.38 2297
6459.13 2377
6459.89 2396
6460.65 2419
6461.41 2368
6462.17 2437
6462.93 2398
6463.69 2488
6464.44 2439
6465.20 2506
6465.96 2519
6466.72 2588
6467.48 2625
6468.24 2673
6469.00 2700
6469.76 2693
6470.52 2646
6471.28 2733
6472.03 2781
6472.79 2800
6473.55 2838
6474.31 2810
6475.07 2825
6475.83 2747
6476.59 2761
6477.35 2891
6478.11 2914
6478.87 2891
6479.63 2878
6480.39 2877
6481.15 2807
6481.91 2986
6482.67 3037
6483.43 3091
6484.19 3066
6484.95 3202
6485.71 3288
6486.47 3307
6487.23 3315
6487.99 3309
6488.75 3307
6489.51 3500
6490.27 3553
6491.03 3746
6491.79 3987
6492.55 3973
6493.31 4022
6494.07 4098
6494.83 4092
6495.59 4106
6496.35 4151
6497.11 4112
6497.87 4090
6498.64 4108
6499.40 4141
6500.16 4190
6500.92 4093
6501.68 4224
6502.44 4136
6503.20 4218
6503.96 4297
6504.72 4470
6505.48 4603
6506.25 4643
6507.01 4787
6507.77 4925
6508.53 4990
6509.29 5033
6510.05 4942
6510.81 5055
6511.57 5051
6512.34 5021
6513.10 5031
6513.86 4955
6514.62 4850
6515.38 4831
6516.15 5080
6516.91 5119
6517.67 5204
6518.43 5318
6519.19 5455
6519.95 5629
6520.72 5777
6521.48 5848
6522.24 5962
6523.00 6298
6523.77 6701
6524.53 7250
6525.29 7798
6526.05 8240
6526.81 8706
6527.58 9002
6528.34 9049
6529.10 8978
6529.86 8731
6530.63 8600
6531.39 8996
6532.15 9582
6532.92 10614
6533.68 12687
6534.44 14579
6535.20 16237
6535.97 17517
6536.73 17969
6537.49 17332
6538.26 15954
6539.02 14051
6539.78 12220
6540.55 10355
6541.31 8776
6542.07 7569
6542.84 6456
6543.60 5779
6544.36 5134
6545.13 4745
6545.89 4500
6546.65 4469
6547.42 4314
6548.18 4150
6548.94 4054
6549.71 4015
6550.47 3991
6551.24 3935
6552.00 3960
6552.76 3983
6553.53 3921
6554.29 3853
6555.06 3879
6555.82 3764
6556.58 3787
6557.35 3700
6558.11 3695
6558.88 3753
6559.64 3828
6560.41 3943
6561.17 4006
6561.93 4261
6562.70 4315
6563.46 4373
6564.23 4518
6564.99 4487
6565.76 4434
6566.52 4397
6567.29 4401
6568.05 4326
6568.82 4438
6569.58 4425
6570.35 4445
6571.11 4500
6571.88 4700
6572.64 4824
6573.41 4932
6574.17 5067
6574.94 5186
6575.70 5426
6576.47 5555
6577.23 5617
6578.00 5673
6578.76 5574
6579.53 5558
6580.29 5568
6581.06 5488
6581.83 5286
6582.59 5207
6583.36 5109
6584.12 4919
6584.89 4809
6585.65 4786
6586.42 4817
6587.19 4753
6587.95 4760
6588.72 4875
6589.48 5074
6590.25 5354
6591.02 5539
6591.78 5866
6592.55 6421
6593.32 6997
6594.08 7274
6594.85 7565
6595.61 7542
6596.38 7433
6597.15 7068
6597.91 6760
6598.68 6289
6599.45 5677
6600.21 5303
6600.98 4929
6601.75 4663
6602.51 4530
6603.28 4388
6604.05 4247
6604.82 4191
6605.58 4077
6606.35 4081
6607.12 4084
6607.88 3973
6608.65 3880
6609.42 3834
6610.19 3808
6610.95 3785
6611.72 3673
6612.49 3685
6613.25 3692
6614.02 3581
6614.79 3469
6615.56 3456
6616.32 3420
6617.09 3383
6617.86 3483
6618.63 3539
6619.40 3498
6620.16 3549
6620.93 3581
6621.70 3561
6622.47 3516
6623.24 3497
6624.00 3383
6624.77 3304
6625.54 3337
6626.31 3402
6627.08 3390
6627.84 3311
6628.61 3315
6629.38 3355
6630.15 3495
6630.92 3727
6631.69 3990
6632.46 4192
6633.22 4334
6633.99 4402
6634.76 4613
6635.53 4500
6636.30 4193
6637.07 4083
6637.84 3872
6638.61 3703
6639.37 3460
6640.14 3409
6640.91 3349
6641.68 3297
6642.45 3177
6643.22 3193
6643.99 3103
6644.76 3153
6645.53 3108
6646.30 3136
6647.07 3165
6647.84 3179
6648.61 3203
6649.37 3195
6650.14 3220
6650.91 3161
6651.68 3120
6652.45 3111
6653.22 3106
6653.99 3103
6654.76 3135
6655.53 3016
6656.30 3108
6657.07 3002
6657.84 2977
6658.61 2952
6659.38 2842
6660.15 2880
6660.92 2867
6661.69 2845
6662.46 2893
6663.23 2819
6664.00 2810
6664.77 2811
6665.55 2820
6666.32 2818
6667.09 2837
6667.86 2903
6668.63 2883
6669.40 2857
6670.17 2944
6670.94 2997
6671.71 2894
6672.48 2984
6673.25 3068
6674.02 3069
6674.79 3023
6675.57 2881
6676.34 2856
6677.11 2906
6677.88 2882
6678.65 2852
6679.42 2909
6680.19 2834
6680.96 2991
6681.74 3047
6682.51 3101
6683.28 3239
6684.05 3406
6684.82 3445
6685.59 3459
6686.37 3503
6687.14 3477
6687.91 3352
6688.68 3091
6689.45 3051
6690.22 2892
6691.00 2870
6691.77 2758
6692.54 2721
6693.31 2741
6694.08 2671
6694.86 2614
6695.63 2573
6696.40 2550
6697.17 2607
6697.95 2591
6698.72 2511
6699.49 2456
6700.26 2451
6701.04 2510
6701.81 2464
6702.58 2498
6703.35 2430
6704.13 2478
6704.90 2431
6705.67 2491
6706.44 2526
6707.22 2503
6707.99 2460
6708.76 2470
6709.54 2477
6710.31 2493
6711.08 2488
6711.86 2501
6712.63 2469
6713.40 2407
6714.17 2424
6714.95 2404
6715.72 2388
6716.50 2284
6717.27 2374
6718.04 2342
6718.82 2278
6719.59 2290
6720.36 2291
6721.14 2347
6721.91 2420
6722.68 2377
6723.46 2385
6724.23 2361
6725.01 2293
6725.78 2305
6726.55 2317
6727.33 2263
6728.10 2224
6728.88 2333
6729.65 2289
6730.42 2248
6731.20 2300
6731.97 2328
6732.75 2356
6733.52 2408
6734.30 2419
6735.07 2362
6735.84 2371
6736.62 2309
6737.39 2430
6738.17 2446
6738.94 2401
6739.72 2389
6740.49 2441
6741.27 2454
6742.04 2515
6742.82 2449
6743.59 2411
6744.37 2500
6745.14 2533
6745.92 2478
6746.69 2463
6747.47 2567
6748.24 2557
6749.02 2606
6749.79 2856
6750.57 2871
6751.34 2945
6752.12 3108
6752.90 3121
6753.67 3066
6754.45 3029
6755.22 2858
6756.00 2696
6756.77 2663
6757.55 2485
6758.33 2475
6759.10 2434
6759.88 2432
6760.65 2344
6761.43 2333
6762.20 2316
6762.98 2358
6763.76 2389
6764.53 2364
6765.31 2383
6766.09 2306
6766.86 2461
6767.64 2336
6768.41 2281
6769.19 2340
6769.97 2310
6770.74 2288
6771.52 2217
6772.30 2250
6773.07 2230
6773.85 2288
6774.63 2309
6775.40 2287
6776.18 2332
6776.96 2332
6777.74 2381
6778.51 2425
6779.29 2472
6780.07 2414
6780.84 2485
6781.62 2394
6782.40 2400
6783.17 2363
6783.95 2293
6784.73 2293
6785.51 2250
6786.28 2115
6787.06 2117
6787.84 2106
6788.62 2093
6789.39 2035
6790.17 2017
6790.95 2054
6791.73 2071
6792.51 2032
6793.28 2023
6794.06 2051
6794.84 2084
6795.62 2103
6796.39 2122
6797.17 2070
6797.95 2021
6798.73 2106
6799.51 2088
6800.29 2113
6801.06 2110
6801.84 2089
6802.62 2095
6803.40 2152
6804.18 2185
6804.96 2228
6805.73 2089
6806.51 2083
6807.29 2053
6808.07 2103
6808.85 2038
6809.63 2030
6810.41 2066
6811.18 2093
6811.96 2078
6812.74 2075
6813.52 2066
6814.30 2073
6815.08 2153
6815.86 2114
6816.64 2192
6817.42 2083
6818.20 2125
6818.98 2146
6819.76 2083
6820.53 2108
6821.31 2120
6822.09 2130
6822.87 2145
6823.65 2164
6824.43 2159
6825.21 2177
6825.99 2220
6826.77 2133
6827.55 2121
6828.33 2133
6829.11 2166
6829.89 2128
6830.67 2164
6831.45 2195
6832.23 2154
6833.01 2148
6833.79 2179
6834.57 2158
6835.35 2097
6836.13 2149
6836.91 2077
6837.69 2089
6838.47 2042
6839.25 2006
6840.03 2018
6840.81 1953
6841.59 2072
6842.37 2086
6843.16 2055
6843.94 2049
6844.72 2155
6845.50 2310
6846.28 2393
6847.06 2651
6847.84 2978
6848.62 3362
6849.40 3726
6850.18 4009
6850.96 4230
6851.75 4195
6852.53 3875
6853.31 3664
6854.09 3377
6854.87 3139
6855.65 2889
6856.43 2707
6857.22 2563
6858.00 2416
6858.78 2366
6859.56 2310
6860.34 2298
6861.12 2292
6861.90 2270
6862.69 2248
6863.47 2299
6864.25 2377
6865.03 2379
6865.81 2476
6866.60 2415
6867.38 2467
6868.16 2514
6868.94 2425
6869.72 2348
6870.51 2369
6871.29 2397
6872.07 2379
6872.85 2319
6873.64 2320
6874.42 2335
6875.20 2396
6875.98 2319
6876.77 2358
6877.55 2500
6878.33 2539
6879.11 2547
6879.90 2541
6880.68 2579
6881.46 2603
6882.25 2583
6883.03 2652
6883.81 2742
6884.59 3029
6885.38 3301
6886.16 3630
6886.94 3951
6887.73 4124
6888.51 4215
6889.29 4160
6890.08 3858
6890.86 3563
6891.64 3321
6892.43 3073
6893.21 2884
6893.99 2835
6894.78 2882
6895.56 2867
6896.35 2836
6897.13 2795
6897.91 2861
6898.70 2832
6899.48 2828
6900.26 2949
6901.05 2887
6901.83 2837
6902.62 2924
6903.40 2882
6904.18 2831
6904.97 2812
6905.75 2802
6906.54 2772
6907.32 2752
6908.11 2741
6908.89 2705
6909.67 2569
6910.46 2534
6911.24 2541
6912.03 2564
6912.81 2447
6913.60 2509
6914.38 2519
6915.17 2590
6915.95 2568
6916.74 2519
6917.52 2588
6918.31 2530
6919.09 2531
6919.88 2518
6920.66 2485
6921.45 2458
6922.23 2578
6923.02 2631
6923.80 2612
6924.59 2670
6925.37 2596
6926.16 2597
6926.94 2616
6927.73 2644
6928.51 2683
6929.30 2713
6930.09 2741
6930.87 2772
6931.66 2803
6932.44 2834
6933.23 2890
6934.01 2799
6934.80 2863
6935.59 2875
6936.37 2917
6937.16 2831
6937.94 2833
6938.73 2919
6939.52 3002
6940.30 3101
6941.09 3221
6941.88 3226
6942.66 3230
6943.45 3283
6944.23 3341
6945.02 3331
6945.81 3302
6946.59 3316
6947.38 3374
6948.17 3465
6948.95 3466
6949.74 3377
6950.53 3407
6951.31 3374
6952.10 3389
6952.89 3419
6953.67 3437
6954.46 3528
6955.25 3581
6956.04 3566
6956.82 3674
6957.61 3735
6958.40 3790
6959.18 3709
6959.97 3678
6960.76 3645
6961.55 3769
6962.33 3710
6963.12 3735
6963.91 3805
6964.70 3809
6965.48 3813
6966.27 3976
6967.06 4049
6967.85 4205
6968.63 4234
6969.42 4317
6970.21 4329
6971.00 4264
6971.79 4166
6972.57 4244
6973.36 4259
6974.15 4330
6974.94 4387
6975.73 4549
6976.52 4609
6977.30 4713
6978.09 5024
6978.88 5289
6979.67 5595
6980.46 5891
6981.25 6599
6982.03 7543
6982.82 8786
6983.61 9873
6984.40 10738
6985.19 11398
6985.98 11625
6986.77 11203
6987.55 10631
6988.34 9797
6989.13 8648
6989.92 7726
6990.71 6932
6991.50 6287
6992.29 5813
6993.08 5548
6993.87 5643
6994.66 5806
6995.45 6323
6996.24 7201
6997.02 8293
6997.81 9306
6998.60 10481
6999.39 11017
7000.18 11076
7000.97 10754
7001.76 10062
7002.55 9001
7003.34 7990
7004.13 7110
7004.92 6186
7005.71 5326
7006.50 4815
7007.29 4317
7008.08 4084
7008.87 3891
7009.66 3911
7010.45 3925
7011.24 3972
7012.03 4120
7012.82 4085
7013.61 4074
7014.40 3935
7015.19 3786
7015.98 3724
7016.77 3557
7017.56 3473
7018.35 3420
7019.15 3326
7019.94 3206
7020.73 3304
7021.52 3253
7022.31 3234
7023.10 3382
7023.89 3445
7024.68 3519
7025.47 3464
7026.26 3436
7027.05 3437
7027.85 3295
7028.64 3276
7029.43 3269
7030.22 3228
7031.01 3108
7031.80 3081
7032.59 2997
7033.38 3048
7034.18 3106
7034.97 3093
7035.76 3141
7036.55 3248
7037.34 3300
7038.13 3323
7038.93 3324
7039.72 3299
7040.51 3376
7041.30 3211
7042.09 3256
7042.89 3211
7043.68 3158
7044.47 3130
7045.26 3122
7046.05 3157
7046.85 3107
7047.64 3279
7048.43 3325
7049.22 3498
7050.01 3646
7050.81 3608
7051.60 3580
7052.39 3408
7053.18 3289
7053.98 3174
7054.77 3067
7055.56 2900
7056.36 2906
7057.15 2955
7057.94 2897
7058.73 2843
7059.53 2784
7060.32 2933
7061.11 2861
7061.91 2855
7062.70 2817
7063.49 2850
7064.29 2787
7065.08 2854
7065.87 2877
7066.66 2884
7067.46 2744
7068.25 2787
7069.04 2848
7069.84 2830
7070.63 2747
7071.43 2801
7072.22 2818
7073.01 2748
7073.81 2694
7074.60 2663
7075.39 2654
7076.19 2631
7076.98 2620
7077.78 2590
7078.57 2640
7079.36 2645
7080.16 2706
7080.95 2615
7081.75 2705
7082.54 2699
7083.33 2758
7084.13 2938
7084.92 3046
7085.72 3201
7086.51 3367
7087.31 3516
7088.10 3530
7088.90 3477
7089.69 3372
7090.48 3289
7091.28 3014
7092.07 2744
7092.87 2688
7093.66 2601
7094.46 2497
7095.25 2306
7096.05 2227
7096.84 2228
7097.64 2236
7098.43 2152
7099.23 2181
7100.02 2134
7100.82 2178
7101.61 2150
7102.41 2090
7103.20 2105
7104.00 2073
7104.80 2093
7105.59 2058
7106.39 1890
7107.18 1949
7107.98 1961
7108.77 1912
7109.57 1925
7110.36 1941
7111.16 1952
7111.96 1993
7112.75 1945
7113.55 1942
7114.34 1989
7115.14 1984
7115.94 1975
7116.73 1937
7117.53 1900
7118.32 1906
7119.12 1908
7119.92 1928
7120.71 1854
7121.51 1924
7122.31 1897
7123.10 1903
7123.90 1876
7124.70 1956
7125.49 1937
7126.29 1996
7127.09 2013
7127.88 1973
7128.68 1989
7129.48 2022
7130.27 2012
7131.07 1946
7131.87 1924
7132.66 1929
7133.46 1922
7134.26 1931
7135.06 1912
7135.85 1876
7136.65 1898
7137.45 1949
7138.24 1923
7139.04 1868
7139.84 1946
7140.64 1912
7141.43 2005
7142.23 1992
7143.03 2016
7143.83 1975
7144.62 1962
7145.42 1968
7146.22 1952
7147.02 1921
7147.82 1918
7148.61 1851
7149.41 1864
7150.21 1825
7151.01 1888
7151.81 1858
7152.60 1858
7153.40 1855
7154.20 1889
7155.00 1978
7155.80 1907
7156.59 1941
7157.39 1864
7158.19 1823
7158.99 1848
7159.79 1824
7160.59 1798
7161.39 1793
7162.18 1736
7162.98 1773
7163.78 1764
7164.58 1754
7165.38 1696
7166.18 1753
7166.98 1764
7167.78 1792
7168.57 1779
7169.37 1681
7170.17 1705
7170.97 1765
7171.77 1785
7172.57 1738
7173.37 1698
7174.17 1626
7174.97 1736
7175.77 1736
7176.57 1719
7177.37 1750
7178.17 1758
7178.97 1746
7179.77 1817
7180.56 1750
7181.36 1866
7182.16 1880
7182.96 1980
7183.76 1924
7184.56 1909
7185.36 1953
7186.16 1864
7186.96 1780
7187.76 1735
7188.56 1671
7189.36 1653
7190.16 1634
7190.96 1666
7191.76 1617
7192.57 1673
7193.37 1634
7194.17 1560
7194.97 1652
7195.77 1615
7196.57 1671
7197.37 1678
7198.17 1710
7198.97 1657
7199.77 1710
7200.57 1694
7201.37 1571
7202.17 1620
7202.97 1666
7203.77 1679
7204.58 1614
7205.38 1708
7206.18 1627
7206.98 1632
7207.78 1608
7208.58 1662
7209.38 1733
7210.18 1641
7210.99 1659
7211.79 1718
7212.59 1713
7213.39 1700
7214.19 1664
7214.99 1679
7215.79 1684
7216.60 1650
7217.40 1713
7218.20 1773
7219.00 1722
7219.80 1717
7220.60 1747
7221.41 1808
7222.21 1767
7223.01 1716
7223.81 1770
7224.62 1746
7225.42 1735
7226.22 1682
7227.02 1613
7227.82 1698
7228.63 1789
7229.43 1818
7230.23 1804
7231.03 1754
7231.84 1745
7232.64 1782
7233.44 1799
7234.24 1830
7235.05 1787
7235.85 1801
7236.65 1886
7237.45 1926
7238.26 1920
7239.06 1937
7239.86 1910
7240.67 2010
7241.47 1929
7242.27 1896
7243.08 1943
7243.88 1954
7244.68 1960
7245.49 1994
7246.29 1917
7247.09 1957
7247.90 2012
7248.70 1998
7249.50 1974
7250.31 2036
7251.11 2026
7251.91 2020
7252.72 2049
7253.52 2098
7254.32 2078
7255.13 2090
7255.93 2028
7256.74 2037
7257.54 2155
7258.34 2168
7259.15 2188
7259.95 2261
7260.76 2178
7261.56 2240
7262.36 2249
7263.17 2245
7263.97 2298
7264.78 2344
7265.58 2366
7266.39 2409
7267.19 2477
7268.00 2478
7268.80 2524
7269.60 2577
7270.41 2616
7271.21 2546
7272.02 2517
7272.82 2582
7273.63 2639
7274.43 2620
7275.24 2728
7276.04 2749
7276.85 2747
7277.65 2934
7278.46 3050
7279.26 3246
7280.07 3543
7280.87 4031
7281.68 4621
7282.48 5244
7283.29 5817
7284.09 6215
7284.90 6297
7285.71 6062
7286.51 5668
7287.32 5174
7288.12 4605
7288.93 4233
7289.73 3976
7290.54 3592
7291.35 3379
7292.15 3165
7292.96 3126
7293.76 3078
7294.57 2986
7295.38 2976
7296.18 3002
7296.99 3017
7297.79 2935
7298.60 3064
7299.41 3023
7300.21 3120
7301.02 3164
7301.82 3176
7302.63 3307
7303.44 3275
7304.24 3337
7305.05 3421
7305.86 3472
7306.66 3663
7307.47 3992
7308.28 4291
7309.08 4517
7309.89 4663
7310.70 4758
7311.50 4644
7312.31 4675
7313.12 4491
7313.93 4493
7314.73 4310
7315.54 4369
7316.35 4515
7317.15 4767
7317.96 5245
7318.77 5714
7319.58 6383
7320.38 6609
7321.19 6728
7322.00 6427
7322.81 6203
7323.61 5732
7324.42 5187
7325.23 4655
7326.04 4193
7326.84 3855
7327.65 3581
7328.46 3291
7329.27 3146
7330.08 3141
7330.88 3026
7331.69 2922
7332.50 2953
7333.31 2965
7334.12 2911
7334.92 2955
7335.73 3052
7336.54 3029
7337.35 2986
7338.16 3001
7338.97 3003
7339.78 3014
7340.58 3013
7341.39 2984
7342.20 2861
7343.01 2928
7343.82 3008
7344.63 3001
7345.44 3146
7346.24 3174
7347.05 3201
7347.86 3207
7348.67 3191
7349.48 3049
7350.29 2971
7351.10 2842
7351.91 2967
7352.72 2860
7353.53 2831
7354.34 2820
7355.14 2856
7355.95 2808
7356.76 2876
7357.57 2957
7358.38 2913
7359.19 3008
7360.00 2997
7360.81 3096
7361.62 3125
7362.43 3149
7363.24 3176
7364.05 3109
7364.86 3044
7365.67 3068
7366.48 3052
7367.29 3081
7368.10 3017
7368.91 3069
7369.72 3020
7370.53 3014
7371.34 2984
7372.15 3097
7372.96 3023
7373.77 3076
7374.58 3225
7375.39 3243
7376.20 3436
7377.01 3570
7377.82 3927
7378.63 4172
7379.44 4546
7380.26 4719
7381.07 4816
7381.88 4761
7382.69 4675
7383.50 4475
7384.31 4205
7385.12 3900
7385.93 3708
7386.74 3565
7387.55 3267
7388.36 3209
7389.18 2996
7389.99 2898
7390.80 2877
7391.61 2846
7392.42 2769
7393.23 2807
7394.04 2890
7394.86 2967
7395.67 3015
7396.48 3090
7397.29 3299
7398.10 3525
7398.91 3784
7399.73 3888
7400.54 3917
7401.35 3963
7402.16 3916
7402.97 3752
7403.79 3702
7404.60 3509
7405.41 3426
7406.22 3442
7407.03 3344
7407.85 3283
7408.66 3147
7409.47 3021
7410.28 2896
7411.10 2818
7411.91 2709
7412.72 2593
7413.53 2494
7414.35 2406
7415.16 2359
7415.97 2340
7416.78 2298
7417.60 2404
7418.41 2352
7419.22 2353
7420.03 2271
7420.85 2177
7421.66 2172
7422.47 2135
7423.29 2091
7424.10 2136
7424.91 2150
7425.73 2136
7426.54 2074
7427.35 2131
7428.17 2116
7428.98 2023
7429.79 2018
7430.61 1974
7431.42 1995
7432.23 1947
7433.05 1993
7433.86 1991
7434.67 2067
7435.49 2094
7436.30 2130
7437.12 2166
7437.93 2125
7438.74 2140
7439.56 2119
7440.37 2132
7441.18 2135
7442.00 2133
7442.81 1989
7443.63 2030
7444.44 2076
7445.26 2012
7446.07 1988
7446.88 2069
7447.70 2018
7448.51 1915
7449.33 1872
7450.14 1927
7450.96 1891
7451.77 1877
7452.59 1902
7453.40 1940
7454.22 1944
7455.03 1978
7455.85 1926
7456.66 1867
7457.47 1874
7458.29 1933
7459.10 1980
7459.92 1939
7460.74 1898
7461.55 1844
7462.37 2009
7463.18 1946
7464.00 1945
7464.81 1963
7465.63 1965
7466.44 1904
7467.26 1955
7468.07 1881
7468.89 1861
7469.70 1869
7470.52 1886
7471.34 1894
7472.15 1866
7472.97 1866
7473.78 1837
7474.60 1778
7475.41 1802
7476.23 1757
7477.05 1853
7477.86 1794
7478.68 1713
7479.49 1670
7480.31 1711
7481.13 1741
7481.94 1702
7482.76 1689
7483.58 1661
7484.39 1661
7485.21 1650
7486.03 1638
7486.84 1644
7487.66 1683
7488.48 1598
7489.29 1593
7490.11 1603
7490.93 1609
7491.74 1598
7492.56 1584
7493.38 1593
7494.19 1619
7495.01 1537
7495.83 1571
7496.64 1523
7497.46 1568
7498.28 1611
7499.10 1564
7499.91 1529
7500.73 1520
7501.55 1626
7502.36 1547
7503.18 1573
7504.00 1544
7504.82 1572
7505.63 1534
7506.45 1592
7507.27 1478
7508.09 1522
7508.90 1534
7509.72 1462
7510.54 1576
7511.36 1523
7512.18 1541
7512.99 1547
7513.81 1518
7514.63 1515
7515.45 1445
7516.27 1471
7517.08 1488
7517.90 1480
7518.72 1477
7519.54 1459
7520.36 1481
7521.18 1526
7521.99 1450
7522.81 1419
7523.63 1462
7524.45 1497
7525.27 1535
7526.09 1510
7526.91 1437
7527.72 1503
7528.54 1456
7529.36 1506
7530.18 1492
7531.00 1469
7531.82 1534
7532.64 1538
7533.46 1535
7534.28 1535
7535.10 1597
7535.91 1538
7536.73 1546
7537.55 1550
7538.37 1623
7539.19 1516
7540.01 1524
7540.83 1538
7541.65 1585
7542.47 1539
7543.29 1587
7544.11 1576
7544.93 1635
7545.75 1635
7546.57 1622
7547.39 1566
7548.21 1577
7549.03 1556
7549.85 1573
7550.67 1553
7551.49 1507
7552.31 1565
7553.13 1537
7553.95 1569
7554.77 1612
7555.59 1619
7556.41 1613
7557.23 1626
7558.05 1582
7558.87 1606
7559.69 1737
7560.51 1723
7561.33 1664
7562.15 1609
7562.97 1609
7563.79 1590
7564.61 1701
7565.44 1613
7566.26 1565
7567.08 1596
7567.90 1600
7568.72 1583
7569.54 1638
7570.36 1658
7571.18 1687
7572.00 1696
7572.82 1658
7573.65 1639
7574.47 1631
7575.29 1631
7576.11 1585
7576.93 1554
7577.75 1597
7578.57 1657
7579.40 1624
7580.22 1645
7581.04 1681
7581.86 1656
7582.68 1638
7583.50 1690
7584.33 1797
7585.15 1803
7585.97 1769
7586.79 1858
7587.61 1874
7588.44 1862
7589.26 1886
7590.08 1932
7590.90 1838
7591.72 1815
7592.55 1795
7593.37 1794
7594.19 1800
7595.01 1760
7595.84 1769
7596.66 1807
7597.48 1795
7598.30 1813
7599.13 1859
7599.95 1880
7600.77 1966
7601.59 2099
7602.42 2172
7603.24 2293
7604.06 2308
7604.89 2441
7605.71 2353
7606.53 2320
7607.36 2218
7608.18 2091
7609.00 2135
7609.82 2093
7610.65 2027
7611.47 2057
7612.29 2029
7613.12 1992
7613.94 2028
7614.77 1937
7615.59 2016
7616.41 2092
7617.24 2209
7618.06 2198
7618.88 2101
7619.71 2113
7620.53 2134
7621.35 2077
7622.18 2028
7623.00 2030
7623.83 1982
7624.65 1968
7625.47 2018
7626.30 2018
7627.12 2147
7627.95 2296
7628.77 2460
7629.60 2556
7630.42 2666
7631.24 2698
7632.07 2792
7632.89 2702
7633.72 2607
7634.54 2447
7635.37 2298
7636.19 2187
7637.02 2044
7637.84 1894
7638.67 1822
7639.49 1723
7640.31 1720
7641.14 1651
7641.96 1642
7642.79 1645
7643.61 1614
7644.44 1666
7645.26 1617
7646.09 1619
7646.92 1635
7647.74 1622
7648.57 1580
7649.39 1629
7650.22 1558
7651.04 1544
7651.87 1558
7652.69 1530
7653.52 1500
7654.34 1456
7655.17 1468
7656.00 1495
7656.82 1467
7657.65 1456
7658.47 1538
7659.30 1514
7660.12 1501
7660.95 1538
7661.78 1492
7662.60 1438
7663.43 1495
7664.25 1430
7665.08 1501
7665.91 1546
7666.73 1516
7667.56 1479
7668.39 1548
7669.21 1512
7670.04 1512
7670.87 1495
7671.69 1487
7672.52 1442
7673.35 1432
7674.17 1422
7675.00 1413
7675.83 1418
7676.65 1438
7677.48 1393
7678.31 1378
7679.13 1475
7679.96 1451
7680.79 1411
7681.61 1473
7682.44 1451
7683.27 1411
7684.10 1463
7684.92 1468
7685.75 1436
7686.58 1438
7687.40 1445
7688.23 1491
7689.06 1436
7689.89 1459
7690.71 1444
7691.54 1457
7692.37 1457
7693.20 1563
7694.03 1505
7694.85 1477
7695.68 1489
7696.51 1478
7697.34 1495
7698.16 1573
7698.99 1578
7699.82 1598
7700.65 1595
7701.48 1516
7702.31 1494
7703.13 1505
7703.96 1470
7704.79 1455
7705.62 1441
7706.45 1506
7707.28 1435
7708.10 1426
7708.93 1449
7709.76 1440
7710.59 1391
7711.42 1497
7712.25 1462
7713.08 1468
7713.90 1472
7714.73 1439
7715.56 1432
7716.39 1447
7717.22 1421
7718.05 1472
7718.88 1463
7719.71 1446
7720.54 1374
7721.37 1411
7722.20 1384
7723.02 1349
7723.85 1405
7724.68 1457
7725.51 1431
7726.34 1416
7727.17 1416
7728.00 1449
7728.83 1359
7729.66 1312
7730.49 1362
7731.32 1444
7732.15 1462
7732.98 1374
7733.81 1397
7734.64 1373
7735.47 1357
7736.30 1346
7737.13 1395
7737.96 1362
7738.79 1369
7739.62 1431
7740.45 1426
7741.28 1439
7742.11 1478
7742.94 1559
7743.77 1587
7744.60 1721
7745.43 1809
7746.26 1972
7747.09 2017
7747.92 2099
7748.75 2069
7749.59 2033
7750.42 1992
7751.25 1834
7752.08 1718
7752.91 1635
7753.74 1600
7754.57 1589
7755.40 1578
7756.23 1584
7757.06 1564
7757.90 1538
7758.73 1531
7759.56 1497
7760.39 1431
7761.22 1480
7762.05 1448
7762.88 1458
7763.71 1448
7764.55 1398
7765.38 1423
7766.21 1421
7767.04 1336
7767.87 1334
7768.70 1353
7769.54 1352
7770.37 1353
7771.20 1328
7772.03 1305
7772.86 1347
7773.70 1348
7774.53 1385
7775.36 1372
7776.19 1381
7777.02 1401
7777.86 1337
7778.69 1340
7779.52 1369
7780.35 1408
7781.19 1375
7782.02 1343
7782.85 1416
7783.68 1414
7784.52 1399
7785.35 1406
7786.18 1410
7787.01 1422
7787.85 1384
7788.68 1417
7789.51 1396
7790.35 1377
7791.18 1402
7792.01 1340
7792.84 1360
7793.68 1384
7794.51 1397
7795.34 1430
7796.18 1404
7797.01 1473
7797.84 1475
7798.68 1486
7799.51 1458
7800.34 1460
7801.18 1495
7802.01 1461
7802.84 1482
7803.68 1452
7804.51 1447
7805.35 1474
7806.18 1474
7807.01 1498
7807.85 1574
7808.68 1570
7809.51 1502
7810.35 1458
7811.18 1607
7812.02 1679
7812.85 1661
7813.68 1776
7814.52 1793
7815.35 1799
7816.19 1741
7817.02 1781
7817.86 1768
7818.69 1756
7819.52 1763
7820.36 1796
7821.19 1677
7822.03 1679
7822.86 1650
7823.70 1614
7824.53 1656
7825.37 1755
7826.20 1706
7827.04 1713
7827.87 1712
7828.71 1677
7829.54 1699
7830.38 1670
7831.21 1667
7832.05 1732
7832.88 1763
7833.72 1724
7834.55 1742
7835.39 1746
7836.22 1631
7837.06 1620
7837.89 1664
7838.73 1687
7839.57 1755
7840.40 1662
7841.24 1585
7842.07 1677
7842.91 1621
7843.74 1544
7844.58 1563
7845.42 1607
7846.25 1546
7847.09 1562
7847.92 1530
7848.76 1506
7849.60 1459
7850.43 1493
7851.27 1565
7852.10 1495
7852.94 1475
7853.78 1516
7854.61 1553
7855.45 1554
7856.29 1594
7857.12 1623
7857.96 1701
7858.79 1666
7859.63 1674
7860.47 1649
7861.30 1643
7862.14 1619
7862.98 1580
7863.81 1573
7864.65 1555
7865.49 1456
7866.33 1511
7867.16 1570
7868.00 1608
7868.84 1552
7869.67 1554
7870.51 1585
7871.35 1549
7872.19 1560
7873.02 1654
7873.86 1770
7874.70 1709
7875.54 1701
7876.37 1860
7877.21 1788
7878.05 1801
7878.89 1792
7879.72 1738
7880.56 1707
7881.40 1666
7882.24 1666
7883.07 1654
7883.91 1694
7884.75 1656
7885.59 1597
7886.43 1578
7887.26 1625
7888.10 1604
7888.94 1683
7889.78 1690
7890.62 1727
7891.45 1789
7892.29 1759
7893.13 1725
7893.97 1625
7894.81 1649
7895.65 1634
7896.49 1651
7897.32 1663
7898.16 1675
7899.00 1673
7899.84 1577
7900.68 1625
7901.52 1684
7902.36 1658
7903.20 1584
7904.03 1585
7904.87 1602
7905.71 1566
7906.55 1543
7907.39 1471
7908.23 1519
7909.07 1512
7909.91 1599
7910.75 1625
7911.59 1640
7912.43 1656
7913.27 1678
7914.11 1696
7914.94 1763
7915.78 1869
7916.62 1867
7917.46 1922
7918.30 1907
7919.14 1791
7919.98 1795
7920.82 1796
7921.66 1717
7922.50 1632
7923.34 1565
7924.18 1498
7925.02 1512
7925.86 1479
7926.70 1465
7927.54 1424
7928.38 1437
7929.22 1413
7930.06 1421
7930.90 1404
7931.74 1399
7932.59 1414
7933.43 1444
7934.27 1360
7935.11 1374
7935.95 1449
7936.79 1439
7937.63 1385
7938.47 1393
7939.31 1446
7940.15 1463
7940.99 1455
7941.83 1448
7942.67 1513
7943.52 1495
7944.36 1527
7945.20 1543
7946.04 1540
7946.88 1477
7947.72 1486
7948.56 1524
7949.40 1515
7950.25 1531
7951.09 1488
7951.93 1531
7952.77 1565
7953.61 1581
7954.45 1638
7955.29 1638
7956.14 1554
7956.98 1572
7957.82 1557
7958.66 1527
7959.50 1502
7960.35 1478
7961.19 1496
7962.03 1419
7962.87 1496
7963.71 1523
7964.56 1562
7965.40 1560
7966.24 1615
7967.08 1746
7967.93 1729
7968.77 1678
7969.61 1600
7970.45 1592
7971.29 1555
7972.14 1501
7972.98 1499
7973.82 1454
7974.67 1385
7975.51 1417
7976.35 1404
7977.19 1398
7978.04 1443
7978.88 1386
7979.72 1368
7980.57 1369
7981.41 1394
7982.25 1355
7983.09 1320
7983.94 1374
7984.78 1363
7985.62 1348
7986.47 1388
7987.31 1355
7988.15 1357
7989.00 1358
7989.84 1267
7990.68 1250
7991.53 1287
7992.37 1291
7993.22 1315
7994.06 1232
7994.90 1268
7995.75 1235
7996.59 1241
7997.43 1222
7998.28 1272
7999.12 1295
7999.97 1265
8000.81 1267
8001.65 1291
8002.50 1263
8003.34 1255
8004.19 1245
8005.03 1233
8005.88 1189
8006.72 1220
8007.57 1221
8008.41 1208
8009.25 1158
8010.10 1188
8010.94 1191
8011.79 1168
8012.63 1146
8013.48 1131
8014.32 1160
8015.17 1190
8016.01 1191
8016.86 1186
8017.70 1151
8018.55 1144
8019.39 1190
8020.24 1201
8021.08 1206
8021.93 1176
8022.77 1125
8023.62 1141
8024.46 1190
8025.31 1134
8026.15 1156
8027.00 1128
8027.84 1120
8028.69 1174
8029.54 1091
8030.38 1123
8031.23 1165
8032.07 1165
8032.92 1109
8033.76 1123
8034.61 1120
8035.46 1133
8036.30 1166
8037.15 1085
8037.99 1107
8038.84 1169
8039.69 1163
8040.53 1127
8041.38 1127
8042.22 1099
8043.07 1136
8043.92 1164
8044.76 1124
8045.61 1147
8046.46 1179
8047.30 1135
8048.15 1117
8049.00 1129
8049.84 1137
8050.69 1128
8051.54 1165
8052.38 1149
8053.23 1130
8054.08 1066
8054.92 1101
8055.77 1091
8056.62 1106
8057.46 1106
8058.31 1060
8059.16 1101
8060.01 1127
8060.85 1119
8061.70 1086
8062.55 1110
8063.40 1113
8064.24 1092
8065.09 1084
8065.94 1077
8066.79 1124
8067.63 1129
8068.48 1073
8069.33 1106
8070.18 1106
8071.02 1132
8071.87 1150
8072.72 1118
8073.57 1114
8074.42 1124
8075.26 1060
8076.11 1049
8076.96 1066
8077.81 1070
8078.66 1109
8079.50 1100
8080.35 1093
8081.20 1074
8082.05 1121
8082.90 1122
8083.75 1098
8084.59 1094
8085.44 1078
8086.29 1048
8087.14 1019
8087.99 1043
8088.84 1023
8089.69 1056
8090.53 1075
8091.38 1102
8092.23 1131
8093.08 1086
8093.93 1057
8094.78 1098
8095.63 1074
8096.48 1098
8097.33 1088
8098.18 1086
8099.02 1081
8099.87 1140
8100.72 1093
8101.57 1047
8102.42 1087
8103.27 1182
8104.12 1127
8104.97 1113
8105.82 1057
8106.67 1014
8107.52 1032
8108.37 1086
8109.22 1096
8110.07 1011
8110.92 1047
8111.77 1071
8112.62 1102
8113.47 1109
8114.32 1045
8115.17 1068
8116.02 1134
8116.87 1158
8117.72 1203
8118.57 1194
8119.42 1173
8120.27 1193
8121.12 1208
8121.97 1199
8122.82 1205
8123.67 1129
8124.52 1146
8125.37 1166
8126.22 1134
8127.07 1167
8127.93 1124
8128.78 1142
8129.63 1126
8130.48 1119
8131.33 1131
8132.18 1139
8133.03 1136
8133.88 1206
8134.73 1239
8135.58 1215
8136.44 1156
8137.29 1163
8138.14 1173
8138.99 1144
8139.84 1172
8140.69 1163
8141.54 1136
8142.39 1195
8143.25 1243
8144.10 1224
8144.95 1222
8145.80 1225
8146.65 1199
8147.50 1213
8148.36 1210
8149.21 1207
8150.06 1270
8150.91 1276
8151.76 1332
8152.62 1361
8153.47 1484
8154.32 1450
8155.17 1464
8156.02 1465
8156.88 1401
8157.73 1319
8158.58 1294
8159.43 1299
8160.29 1292
8161.14 1275
8161.99 1243
8162.84 1209
8163.70 1230
8164.55 1157
8165.40 1135
8166.25 1198
8167.11 1196
8167.96 1164
8168.81 1164
8169.67 1154
8170.52 1140
8171.37 1165
8172.23 1161
8173.08 1184
8173.93 1096
8174.78 1119
8175.64 1090
8176.49 1133
8177.34 1163
8178.20 1084
8179.05 1077
8179.90 1091
8180.76 1085
8181.61 1061
8182.47 1095
8183.32 1106
8184.17 1086
8185.03 1068
8185.88 1094
8186.73 1047
8187.59 1069
8188.44 1046
8189.30 1036
8190.15 1062
8191.00 1062
8191.86 1093
8192.71 1135
8193.57 1073
8194.42 1028
8195.27 1037
8196.13 1031
8196.98 1085
8197.84 1050
8198.69 1049
8199.55 1041
8200.40 1059
8201.26 1063
8202.11 1035
8202.96 990
8203.82 1042
8204.67 1037
8205.53 1039
8206.38 1052
8207.24 1063
8208.09 1074
8208.95 1062
8209.80 1058
8210.66 1036
8211.51 1016
8212.37 1052
8213.22 1080
8214.08 1062
8214.93 1056
8215.79 1075
8216.65 1060
8217.50 1075
8218.36 1098
8219.21 1093
8220.07 1175
8220.92 1169
8221.78 1135
8222.63 1126
8223.49 1151
8224.35 1136
8225.20 1110
8226.06 1148
8226.91 1073
8227.77 1081
8228.63 1050
8229.48 1085
8230.34 1105
8231.19 1076
8232.05 1125
8232.91 1114
8233.76 1117
8234.62 1057
8235.47 1040
8236.33 1065
8237.19 1072
8238.04 1069
8238.90 1024
8239.76 1031
8240.61 1071
8241.47 1068
8242.33 1060
8243.18 1066
8244.04 1052
8244.90 1009
8245.75 1035
8246.61 1010
8247.47 1067
8248.33 1081
8249.18 1075
8250.04 1054
8250.90 1100
8251.75 1110
8252.61 1057
8253.47 1118
8254.33 1036
8255.18 1069
8256.04 1077
8256.90 1066
8257.76 1038
8258.61 1032
8259.47 1044
8260.33 983
8261.19 971
8262.04 1034
8262.90 1045
8263.76 1029
8264.62 1026
8265.48 1063
8266.33 1049
8267.19 1113
8268.05 1074
8268.91 1024
8269.77 1058
8270.62 1045
8271.48 1081
8272.34 1076
8273.20 1111
8274.06 1092
8274.92 1093
8275.77 1016
8276.63 1054
8277.49 1104
8278.35 1076
8279.21 1058
8280.07 1058
8280.93 1112
8281.78 1079
8282.64 1048
8283.50 1121
8284.36 1136
8285.22 1103
8286.08 1136
8286.94 1116
8287.80 1097
8288.66 1130
8289.51 1068
8290.37 1077
8291.23 1114
8292.09 1086
8292.95 1128
8293.81 1147
8294.67 1119
8295.53 1098
8296.39 1049
8297.25 1109
8298.11 1072
8298.97 1130
8299.83 1090
8300.69 1159
8301.55 1101
8302.41 1149
8303.27 1139
8304.13 1138
8304.99 1107
8305.85 1105
8306.71 1103
8307.57 1071
8308.43 1107
8309.29 1097
8310.15 1137
8311.01 1105
8311.87 1064
8312.73 1050
8313.59 1065
8314.45 1102
8315.31 1074
8316.17 1132
8317.03 1155
8317.89 1113
8318.75 1119
8319.61 1093
8320.47 1140
8321.33 1116
8322.20 1098
8323.06 1171
8323.92 1143
8324.78 1129
8325.64 1141
8326.50 1140
8327.36 1103
8328.22 1102
8329.08 1125
8329.94 1098
8330.81 1157
8331.67 1121
8332.53 1100
8333.39 1076
8334.25 1075
8335.11 1064
8335.97 1119
8336.84 1072
8337.70 1085
8338.56 1091
8339.42 1060
8340.28 1085
8341.15 1106
8342.01 1142
8342.87 1106
8343.73 1112
8344.59 1167
8345.45 1220
8346.32 1148
8347.18 1099
8348.04 1115
8348.90 1109
8349.77 1132
8350.63 1170
8351.49 1088
8352.35 1123
8353.22 1175
8354.08 1119
8354.94 1149
8355.80 1170
8356.67 1183
8357.53 1154
8358.39 1236
8359.25 1203
8360.12 1199
8360.98 1161
8361.84 1196
8362.71 1176
8363.57 1191
8364.43 1187
8365.29 1196
8366.16 1190
8367.02 1200
8367.88 1205
8368.75 1239
8369.61 1239
8370.47 1218
8371.34 1286
8372.20 1267
8373.06 1240
8373.93 1307
8374.79 1290
8375.65 1287
8376.52 1296
8377.38 1260
8378.25 1275
8379.11 1268
8379.97 1291
8380.84 1266
8381.70 1334
8382.56 1370
8383.43 1401
8384.29 1427
8385.16 1369
8386.02 1302
8386.89 1306
8387.75 1349
8388.61 1343
8389.48 1382
8390.34 1398
8391.21 1422
8392.07 1376
8392.94 1399
8393.80 1408
8394.67 1438
8395.53 1457
8396.39 1365
8397.26 1424
8398.12 1425
8398.99 1424
8399.85 1469
8400.72 1494
8401.58 1499
8402.45 1531
8403.31 1499
8404.18 1522
8405.04 1532
8405.91 1516
8406.77 1542
8407.64 1570
8408.50 1603
8409.37 1667
8410.24 1620
8411.10 1618
8411.97 1657
8412.83 1629
8413.70 1663
8414.56 1668
8415.43 1690
8416.29 1686
8417.16 1699
8418.03 1735
8418.89 1721
8419.76 1793
8420.62 1781
8421.49 1805
8422.36 1878
8423.22 1846
8424.09 1903
8424.95 1890
8425.82 1883
8426.69 1953
8427.55 1933
8428.42 2016
8429.28 2009
8430.15 2111
8431.02 2068
8431.88 2018
8432.75 2039
8433.62 2124
8434.48 2147
8435.35 2205
8436.22 2229
8437.08 2314
8437.95 2337
8438.82 2449
8439.68 2502
8440.55 2575
8441.42 2560
8442.29 2607
8443.15 2671
8444.02 2672
8444.89 2673
8445.75 2629
8446.62 2704
8447.49 2684
8448.36 2755
8449.22 2865
8450.09 2921
8450.96 3102
8451.83 3419
8452.69 3759
8453.56 4074
8454.43 4290
8455.30 4535
8456.16 4708
8457.03 4843
8457.90 4492
8458.77 4356
8459.64 4256
8460.50 4009
8461.37 3744
8462.24 3538
8463.11 3396
8463.98 3491
8464.84 3682
8465.71 4272
8466.58 4961
8467.45 5708
8468.32 6404
8469.19 7074
8470.05 7173
8470.92 7073
8471.79 6624
8472.66 6101
8473.53 5378
8474.40 4652
8475.27 4038
8476.13 3527
8477.00 3195
8477.87 2887
8478.74 2574
8479.61 2383
8480.48 2401
8481.35 2344
8482.22 2218
8483.09 2174
8483.96 2157
8484.82 2100
8485.69 2069
8486.56 2089
8487.43 2115
8488.30 2089
8489.17 2063
8490.04 1993
8490.91 2001
8491.78 2011
8492.65 2016
8493.52 2092
8494.39 2129
8495.26 2103
8496.13 2070
8497.00 2129
8497.87 2107
8498.74 2049
8499.61 1968
8500.48 1987
8501.35 2022
8502.22 1987
8503.09 2059
8503.96 2031
8504.83 2160
8505.70 2282
8506.57 2287
8507.44 2322
8508.31 2415
8509.18 2389
8510.05 2301
8510.92 2196
8511.79 2198
8512.66 2158
8513.53 2074
8514.40 2069
8515.27 2053
8516.15 1989
8517.02 2024
8517.89 1985
8518.76 1979
8519.63 1986
8520.50 1978
8521.37 2025
8522.24 1980
8523.11 2002
8523.98 2002
8524.86 2079
8525.73 2069
8526.60 2159
8527.47 2110
8528.34 2143
8529.21 2186
8530.08 2196
8530.96 2207
8531.83 2185
8532.70 2202
8533.57 2177
8534.44 2244
8535.31 2313
8536.19 2208
8537.06 2126
8537.93 2231
8538.80 2212
8539.67 2166
8540.55 2142
8541.42 2198
8542.29 2166
8543.16 2126
8544.03 2219
8544.91 2187
8545.78 2119
8546.65 2150
8547.52 2162
8548.40 2234
8549.27 2289
8550.14 2318
8551.01 2353
8551.89 2513
8552.76 2504
8553.63 2541
8554.51 2502
8555.38 2492
8556.25 2403
8557.12 2383
8558.00 2159
8558.87 2035
8559.74 1984
8560.62 1981
8561.49 1891
8562.36 1928
8563.24 1849
8564.11 1789
8564.98 1836
8565.86 1794
8566.73 1780
8567.60 1782
8568.48 1788
8569.35 1761
8570.22 1722
8571.10 1685
8571.97 1663
8572.84 1703
8573.72 1702
8574.59 1690
8575.46 1703
8576.34 1636
8577.21 1635
8578.09 1648
8578.96 1660
8579.83 1589
8580.71 1615
8581.58 1665
8582.46 1652
8583.33 1671
8584.21 1656
8585.08 1625
8585.95 1657
8586.83 1636
8587.70 1602
8588.58 1617
8589.45 1615
8590.33 1678
8591.20 1649
8592.08 1633
8592.95 1603
8593.83 1640
8594.70 1672
8595.58 1658
8596.45 1650
8597.33 1673
8598.20 1639
8599.08 1708
8599.95 1685
8600.83 1636
8601.70 1678
8602.58 1728
8603.45 1719
8604.33 1733
8605.20 1720
8606.08 1761
8606.95 1673
8607.83 1729
8608.70 1787
8609.58 1741
8610.45 1768
8611.33 1781
8612.21 1755
8613.08 1781
8613.96 1753
8614.83 1789
8615.71 1856
8616.59 1853
8617.46 1816
8618.34 1800
8619.21 1834
8620.09 1857
8620.97 1844
8621.84 1876
8622.72 1887
8623.59 1972
8624.47 1984
8625.35 2019
8626.22 1967
8627.10 2041
8627.98 2032
8628.85 1978
8629.73 2050
8630.61 1996
8631.48 2059
8632.36 2034
8633.24 2054
8634.11 1975
8634.99 1957
8635.87 2043
8636.74 2023
8637.62 2006
8638.50 2082
8639.37 2060
8640.25 2133
8641.13 2139
8642.01 2191
8642.88 2198
8643.76 2198
8644.64 2186
8645.52 2221
8646.39 2302
8647.27 2327
8648.15 2309
8649.03 2329
8649.90 2357
8650.78 2311
8651.66 2382
8652.54 2425
8653.41 2392
8654.29 2397
8655.17 2424
8656.05 2466
8656.93 2476
8657.80 2451
8658.68 2485
8659.56 2517
8660.44 2498
8661.32 2471
8662.19 2410
8663.07 2450
8663.95 2436
8664.83 2521
8665.71 2566
8666.59 2648
8667.46 2828
8668.34 2903
8669.22 3164
8670.10 3398
8670.98 3639
8671.86 3926
8672.74 4046
8673.62 4246
8674.49 4225
8675.37 4065
8676.25 4111
8677.13 3980
8678.01 3713
8678.89 3473
8679.77 3338
8680.65 3177
8681.53 2966
8682.41 2988
8683.29 2981
8684.16 3031
8685.04 3039
8685.92 3258
8686.80 3549
8687.68 3969
8688.56 4467
8689.44 5002
8690.32 5549
8691.20 5891
8692.08 6060
8692.96 6070
8693.84 5939
8694.72 5497
8695.60 5004
8696.48 4425
8697.36 3805
8698.24 3511
8699.12 3121
8700.00 2699
8700.88 2569
8701.76 2366
8702.64 2357
8703.52 2224
8704.40 2151
8705.28 2125
8706.16 2045
8707.04 2013
8707.92 1989
8708.80 1943
8709.69 1986
8710.57 1986
8711.45 1966
8712.33 1948
8713.21 1864
8714.09 1862
8714.97 1801
8715.85 1858
8716.73 1860
8717.61 1762
8718.49 1814
8719.38 1787
8720.26 1877
8721.14 1831
8722.02 1843
8722.90 1836
8723.78 1823
8724.66 1906
8725.54 1928
8726.43 2058
8727.31 2024
8728.19 2032
8729.07 2055
8729.95 2033
8730.83 2061
8731.72 2073
8732.60 2080
8733.48 1928
8734.36 1917
8735.24 1928
8736.13 1938
8737.01 1843
8737.89 1789
8738.77 1820
8739.65 1841
8740.54 1859
8741.42 1801
8742.30 1768
8743.18 1835
8744.07 1850
8744.95 1857
8745.83 1875
8746.71 1867
8747.60 1901
8748.48 1847
8749.36 1833
8750.24 1902
8751.13 1881
8752.01 1977
8752.89 2031
8753.77 2051
8754.66 2133
8755.54 2131
8756.42 2201
8757.31 2285
8758.19 2293
8759.07 2305
8759.96 2243
8760.84 2176
8761.72 2075
8762.61 2013
8763.49 2015
8764.37 1992
8765.26 1992
8766.14 1967
8767.02 1966
8767.91 1944
8768.79 1958
8769.67 1968
8770.56 2010
8771.44 1978
8772.32 2004
8773.21 1919
8774.09 1956
8774.98 1927
8775.86 1886
8776.74 1824
8777.63 1800
8778.51 1732
8779.40 1738
8780.28 1674
8781.17 1666
8782.05 1674
8782.93 1684
8783.82 1661
8784.70 1640
8785.59 1655
8786.47 1712
8787.36 1776
8788.24 1860
8789.13 1902
8790.01 2000
8790.89 2018
8791.78 2035
8792.66 1983
8793.55 2057
8794.43 1938
8795.32 1877
8796.20 1807
8797.09 1786
8797.97 1726
8798.86 1647
8799.74 1639
8800.63 1668
8801.52 1687
8802.40 1585
8803.29 1601
8804.17 1621
8805.06 1617
8805.94 1664
8806.83 1635
8807.71 1613
8808.60 1574
8809.48 1607
8810.37 1609
8811.26 1497
8812.14 1446
8813.03 1416
8813.91 1450
8814.80 1418
8815.69 1378
8816.57 1392
8817.46 1442
8818.34 1418
8819.23 1498
8820.12 1466
8821.00 1444
8821.89 1438
8822.77 1435
8823.66 1437
8824.55 1377
8825.43 1422
8826.32 1457
8827.21 1427
8828.09 1445
8828.98 1381
8829.87 1451
8830.75 1368
8831.64 1320
8832.53 1373
8833.41 1341
8834.30 1299
8835.19 1326
8836.08 1356
8836.96 1359
8837.85 1321
8838.74 1283
8839.62 1286
8840.51 1282
8841.40 1321
8842.29 1259
8843.17 1271
8844.06 1266
8844.95 1284
8845.84 1271
8846.72 1313
8847.61 1327
8848.50 1246
8849.39 1290
8850.27 1282
8851.16 1171
8852.05 1196
8852.94 1228
8853.82 1254
8854.71 1213
8855.60 1220
8856.49 1214
8857.38 1216
8858.26 1184
8859.15 1162
8860.04 1196
8860.93 1218
8861.82 1191
8862.71 1197
8863.59 1184
8864.48 1233
8865.37 1130
8866.26 1196
8867.15 1282
8868.04 1209
8868.93 1140
8869.81 1166
8870.70 1139
8871.59 1144
8872.48 1128
8873.37 1129
8874.26 1122
8875.15 1103
8876.04 1145
8876.93 1131
8877.81 1146
8878.70 1126
8879.59 1175
8880.48 1140
8881.37 1060
8882.26 1051
8883.15 1096
8884.04 1106
8884.93 1103
8885.82 1110
8886.71 1106
8887.60 1014
8888.49 1056
8889.38 1068
8890.27 1068
8891.16 1035
8892.05 1055
8892.94 1074
8893.83 1021
8894.72 1014
8895.61 1006
8896.50 1032
8897.39 1052
8898.28 1040
8899.17 1026
8900.06 1049
8900.95 1063
8901.84 1014
8902.73 1045
8903.62 1031
8904.51 1024
8905.40 1011
8906.29 1003
8907.18 1018
8908.07 1008
8908.96 988
8909.85 1029
8910.74 1030
8911.63 1031
8912.52 1013
8913.41 1064
8914.31 1018
8915.20 1037
8916.09 1034
8916.98 1008
8917.87 967
8918.76 941
8919.65 1004
8920.54 989
8921.43 952
8922.33 950
8923.22 995
8924.11 1008
8925.00 918
8925.89 976
8926.78 956
8927.67 936
8928.57 924
8929.46 983
8930.35 977
8931.24 957
8932.13 939
8933.03 947
8933.92 920
8934.81 905
8935.70 908
8936.59 956
8937.49 950
8938.38 971
8939.27 908
8940.16 928
8941.05 924
8941.95 949
8942.84 937
8943.73 979
8944.62 967
8945.52 946
8946.41 947
8947.30 890
8948.19 888
8949.09 927
8949.98 897
8950.87 888
8951.76 895
8952.66 924
8953.55 960
8954.44 893
8955.34 912
8956.23 916
8957.12 920
8958.02 888
8958.91 961
8959.80 920
8960.69 942
8961.59 960
8962.48 958
8963.37 957
8964.27 918
8965.16 905
8966.05 905
8966.95 921
8967.84 928
8968.74 929
8969.63 934
8970.52 923
8971.42 957
8972.31 962
8973.20 881
8974.10 904
8974.99 926
8975.89 950
8976.78 961
8977.67 945
8978.57 966
8979.46 916
8980.36 899
8981.25 909
8982.15 939
8983.04 886
8983.93 929
8984.83 838
8985.72 877
8986.62 897
8987.51 883
8988.41 896
8989.30 847
8990.20 877
8991.09 818
8991.99 901
8992.88 910
8993.78 868
8994.67 869
8995.57 891
8996.46 881
8997.36 899
8998.25 877
8999.15 857
9000.04 908
9000.94 910
9001.83 907
9002.73 878
9003.62 855
9004.52 895
9005.41 857
9006.31 826
9007.20 839
9008.10 825
9009.00 890
9009.89 849
9010.79 894
9011.68 808
9012.58 861
9013.47 881
9014.37 844
9015.27 846
9016.16 868
9017.06 845
9017.95 832
9018.85 830
9019.75 824
9020.64 857
9021.54 832
9022.43 886
9023.33 816
9024.23 853
9025.12 843
9026.02 836
9026.92 847
9027.81 864
9028.71 855
9029.61 842
9030.50 846
9031.40 838
9032.30 872
9033.19 854
9034.09 886
9034.99 904
9035.88 862
9036.78 813
9037.68 868
9038.58 877
9039.47 885
9040.37 833
9041.27 866
9042.16 888
9043.06 874
9043.96 845
9044.86 835
9045.75 861
9046.65 852
9047.55 860
9048.45 883
9049.34 899
9050.24 861
9051.14 878
9052.04 858
9052.94 862
9053.83 848
9054.73 897
9055.63 874
9056.53 879
9057.43 899
9058.32 870
9059.22 899
9060.12 896
9061.02 894
9061.92 897
9062.81 889
9063.71 877
9064.61 868
9065.51 830
9066.41 870
9067.31 841
9068.21 870
9069.10 902
9070.00 904
9070.90 872
9071.80 863
9072.70 884
9073.60 907
9074.50 879
9075.40 862
9076.29 897
9077.19 842
9078.09 866
9078.99 864
9079.89 861
9080.79 873
9081.69 901
9082.59 927
9083.49 920
9084.39 865
9085.29 867
9086.19 928
9087.09 914
9087.98 918
9088.88 856
9089.78 914
9090.68 904
9091.58 896
9092.48 895
9093.38 873
9094.28 824
9095.18 871
9096.08 842
9096.98 842
9097.88 820
9098.78 845
9099.68 877
9100.58 900
9101.48 858
9102.38 855
9103.28 849
9104.18 839
9105.08 872
9105.99 839
9106.89 869
9107.79 845
9108.69 876
9109.59 861
9110.49 823
9111.39 825
9112.29 837
9113.19 858
9114.09 856
9114.99 856
9115.89 852
9116.79 836
9117.69 876
9118.60 887
9119.50 849
9120.40 852
9121.30 869
9122.20 872
9123.10 875
9124.00 868
9124.90 839
9125.81 835
9126.71 878
9127.61 855
9128.51 856
9129.41 865
9130.31 847
9131.22 844
9132.12 889
9133.02 819
9133.92 821
9134.82 835
9135.72 849
9136.63 785
9137.53 813
9138.43 856
9139.33 887
9140.23 825
9141.14 858
9142.04 841
9142.94 859
9143.84 885
9144.75 865
9145.65 874
9146.55 835
9147.45 848
9148.36 819
9149.26 828
9150.16 869
9151.06 853
9151.97 847
9152.87 885
9153.77 837
9154.67 865
9155.58 862
9156.48 845
9157.38 859
9158.29 862
9159.19 888
9160.09 882
9161.00 864
9161.90 858
9162.80 849
9163.71 855
9164.61 833
9165.51 845
9166.42 875
9167.32 833
9168.22 851
9169.13 825
9170.03 851
9170.93 906
9171.84 884
9172.74 880
9173.64 880
9174.55 862
9175.45 893
9176.36 906
9177.26 880
9178.16 908
9179.07 919
9179.97 910
9180.88 899
9181.78 919
9182.69 895
9183.59 878
9184.49 863
9185.40 859
9186.30 925
9187.21 883
9188.11 909
9189.02 908
9189.92 913
9190.82 892
9191.73 884
9192.63 891
9193.54 948
9194.44 968
9195.35 980
9196.25 943
9197.16 1008
9198.06 996
9198.97 972
9199.87 956
9200.78 949
9201.68 935
9202.59 954
9203.49 947
9204.40 885
9205.30 938
9206.21 933
9207.12 902
9208.02 889
9208.93 901
9209.83 897
9210.74 933
9211.64 903
9212.55 971
9213.45 984
9214.36 1002
9215.27 1061
9216.17 1050
9217.08 1034
9217.98 1003
9218.89 994
9219.80 1013
9220.70 999
9221.61 942
9222.51 973
9223.42 933
9224.33 909
9225.23 904
9226.14 936
9227.05 898
9227.95 883
9228.86 908
9229.77 893
9230.67 891
9231.58 919
9232.49 866
9233.39 859
9234.30 855
9235.21 873
9236.11 874
9237.02 858
9237.93 866
9238.83 846
9239.74 881
9240.65 872
9241.55 860
9242.46 878
9243.37 887
9244.28 851
9245.18 846
9246.09 904
9247.00 876
9247.91 873
9248.81 836
9249.72 868
9250.63 878
9251.54 853
9252.44 888
9253.35 867
9254.26 887
9255.17 849
9256.07 865
9256.98 875
9257.89 834
9258.80 847
9259.71 869
9260.61 833
9261.52 863
9262.43 816
9263.34 862
9264.25 881
9265.16 873
9266.06 895
9266.97 859
9267.88 838
9268.79 859
9269.70 919
9270.61 860
9271.51 842
9272.42 875
9273.33 901
9274.24 814
9275.15 840
9276.06 887
9276.97 915
9277.88 890
9278.78 858
9279.69 835
9280.60 894
9281.51 863
9282.42 900
9283.33 913
9284.24 869
9285.15 884
9286.06 874
9286.97 907
9287.88 860
9288.79 860
9289.70 916
9290.60 896
9291.51 859
9292.42 847
9293.33 899
9294.24 867
9295.15 867
9296.06 903
9296.97 900
9297.88 867
9298.79 906
9299.70 889
9300.61 915
9301.52 921
9302.43 967
9303.34 919
9304.25 933
9305.16 926
9306.07 952
9306.98 959
9307.89 986
9308.80 994
9309.71 1000
9310.63 1028
9311.54 992
9312.45 977
9313.36 968
9314.27 960
9315.18 952
9316.09 913
9317.00 917
9317.91 908
9318.82 893
9319.73 904
9320.64 888
9321.55 895
9322.47 881
9323.38 858
9324.29 903
9325.20 901
9326.11 874
9327.02 901
9327.93 878
9328.84 908
9329.76 877
9330.67 918
9331.58 938
9332.49 868
9333.40 847
9334.31 857
9335.23 907
9336.14 878
9337.05 867
9337.96 870
9338.87 913
9339.78 872
9340.70 907
9341.61 936
9342.52 894
9343.43 920
9344.34 880
9345.26 926
9346.17 844
9347.08 896
9347.99 901
9348.91 905
9349.82 881
9350.73 868
9351.64 877
9352.56 869
9353.47 913
9354.38 922
9355.29 891
9356.21 901
9357.12 924
9358.03 900
9358.94 900
9359.86 887
9360.77 921
9361.68 892
9362.60 915
9363.51 902
9364.42 939
9365.34 935
9366.25 945
9367.16 928
9368.08 939
9368.99 960
9369.90 933
9370.82 922
9371.73 925
9372.64 944
9373.56 931
9374.47 936
9375.38 925
9376.30 898
9377.21 950
9378.12 856
9379.04 911
9379.95 965
9380.87 941
9381.78 959
9382.69 1004
9383.61 983
9384.52 944
9385.44 970
9386.35 995
9387.27 995
9388.18 1025
9389.09 1079
9390.01 1037
9390.92 1049
9391.84 1072
9392.75 1053
9393.67 1056
9394.58 1015
9395.50 1053
9396.41 1042
9397.32 1032
9398.24 974
9399.15 1004
9400.07 1039
9400.98 1001
9401.90 972
9402.81 1002
9403.73 1000
9404.64 1006
9405.56 992
9406.47 1010
9407.39 1008
9408.30 976
9409.22 1000
9410.14 1019
9411.05 992
9411.97 984
9412.88 997
9413.80 1027
9414.71 1027
9415.63 978
9416.54 1027
9417.46 1007
9418.38 988
9419.29 1015
9420.21 1050
9421.12 1020
9422.04 980
9422.95 1041
9423.87 1033
9424.79 998
9425.70 999
9426.62 1013
9427.54 1020
9428.45 1001
9429.37 986
9430.28 1018
9431.20 1048
9432.12 1017
9433.03 1062
9433.95 1074
9434.87 1088
9435.78 1091
9436.70 1088
9437.62 1052
9438.53 1029
9439.45 1035
9440.37 1013
9441.28 1048
9442.20 1019
9443.12 1021
9444.03 1036
9444.95 1048
9445.87 1041
9446.79 1023
9447.70 1107
9448.62 1143
9449.54 1156
9450.45 1163
9451.37 1241
9452.29 1206
9453.21 1217
9454.12 1210
9455.04 1166
9455.96 1188
9456.88 1127
9457.79 1150
9458.71 1131
9459.63 1101
9460.55 1094
9461.47 1081
9462.38 1097
9463.30 1048
9464.22 1056
9465.14 1069
9466.06 1068
9466.97 1051
9467.89 1007
9468.81 1046
9469.73 1082
9470.65 1047
9471.56 1085
9472.48 1050
9473.40 1036
9474.32 1078
9475.24 1080
9476.16 1095
9477.08 1128
9477.99 1089
9478.91 1100
9479.83 1175
9480.75 1172
9481.67 1199
9482.59 1135
9483.51 1130
9484.43 1072
9485.34 1107
9486.26 1098
9487.18 1118
9488.10 1104
9489.02 1125
9489.94 1125
9490.86 1100
9491.78 1098
9492.70 1129
9493.62 1103
9494.54 1097
9495.46 1133
9496.38 1158
9497.30 1133
9498.22 1132
9499.13 1067
9500.05 1076
9500.97 1109
9501.89 1133
9502.81 1131
9503.73 1130
9504.65 1105
9505.57 1123
9506.49 1096
9507.41 1135
9508.33 1176
9509.25 1199
9510.17 1206
9511.09 1256
9512.01 1242
9512.93 1238
9513.86 1246
9514.78 1227
9515.70 1307
9516.62 1298
9517.54 1264
9518.46 1309
9519.38 1296
9520.30 1270
9521.22 1303
9522.14 1325
9523.06 1325
9523.98 1317
9524.90 1361
9525.82 1397
9526.75 1457
9527.67 1511
9528.59 1574
9529.51 1657
9530.43 1765
9531.35 1808
9532.27 1841
9533.19 1858
9534.11 1819
9535.04 1725
9535.96 1736
9536.88 1736
9537.80 1607
9538.72 1541
9539.64 1463
9540.57 1485
9541.49 1357
9542.41 1353
9543.33 1367
9544.25 1269
9545.17 1305
9546.10 1249
9547.02 1269
9547.94 1260
9548.86 1232
9549.78 1259
9550.71 1297
9551.63 1269
9552.55 1271
9553.47 1336
9554.40 1300
9555.32 1342
9556.24 1388
9557.16 1491
9558.09 1389
9559.01 1407
9559.93 1417
9560.85 1407
9561.78 1388
9562.70 1307
9563.62 1327
9564.54 1327
9565.47 1285
9566.39 1267
9567.31 1225
9568.24 1275
9569.16 1305
9570.08 1293
9571.00 1298
9571.93 1246
9572.85 1271
9573.77 1228
9574.70 1225
9575.62 1263
9576.54 1234
9577.47 1229
9578.39 1188
9579.31 1178
9580.24 1192
9581.16 1235
9582.09 1203
9583.01 1204
9583.93 1229
9584.86 1240
9585.78 1209
9586.70 1248
9587.63 1223
9588.55 1229
9589.48 1220
9590.40 1289
9591.32 1302
9592.25 1288
9593.17 1351
9594.10 1364
9595.02 1350
9595.95 1331
9596.87 1339
9597.79 1345
9598.72 1359
9599.64 1343
9600.57 1362
9601.49 1346
9602.42 1341
9603.34 1409
9604.27 1414
9605.19 1431
9606.12 1383
9607.04 1444
9607.97 1428
9608.89 1471
9609.82 1462
9610.74 1455
9611.67 1426
9612.59 1507
9613.52 1488
9614.44 1521
9615.37 1486
9616.29 1480
9617.22 1503
9618.14 1470
9619.07 1531
9619.99 1573
9620.92 1598
9621.85 1559
9622.77 1572
9623.70 1588
9624.62 1650
9625.55 1589
9626.47 1610
9627.40 1701
9628.33 1714
9629.25 1702
9630.18 1749
9631.10 1840
9632.03 1854
9632.96 1837
9633.88 1823
9634.81 1882
9635.73 1892
9636.66 1908
9637.59 1897
9638.51 1987
9639.44 1972
9640.37 1997
9641.29 2012
9642.22 2042
9643.15 2204
9644.07 2176
9645.00 2282
9645.93 2484
9646.85 2509
9647.78 2478
9648.71 2577
9649.63 2613
9650.56 2557
9651.49 2506
9652.41 2408
9653.34 2277
9654.27 2159
9655.20 2099
9656.12 2053
9657.05 2052
9657.98 1921
9658.90 1968
9659.83 1952
9660.76 1961
9661.69 1967
9662.61 1972
9663.54 1949
9664.47 2028
9665.40 1977
9666.32 2000
9667.25 2012
9668.18 2028
9669.11 2006
9670.04 2076
9670.96 2030
9671.89 2072
9672.82 2101
9673.75 2042
9674.68 2103
9675.60 2147
9676.53 2186
9677.46 2103
9678.39 2066
9679.32 2109
9680.25 2099
9681.17 2142
9682.10 2191
9683.03 2186
9683.96 2173
9684.89 2182
9685.82 2203
9686.75 2261
9687.67 2267
9688.60 2292
9689.53 2353
9690.46 2342
9691.39 2296
9692.32 2289
9693.25 2286
9694.18 2270
9695.11 2252
9696.03 2224
9696.96 2260
9697.89 2216
9698.82 2241
9699.75 2168
9700.68 2175
9701.61 2179
9702.54 2114
9703.47 2065
9704.40 2046
9705.33 2088
9706.26 2081
9707.19 2060
9708.12 2071
9709.05 2091
9709.98 2118
9710.91 2091
9711.84 2230
9712.77 2315
9713.70 2283
9714.63 2303
9715.56 2249
9716.49 2195
9717.42 2187
9718.35 2144
9719.28 2140
9720.21 2082
9721.14 1993
9722.07 1981
9723.00 1937
9723.93 1873
9724.86 1871
9725.79 1898
9726.72 1892
9727.65 1984
9728.58 1906
9729.51 1911
9730.44 1972
9731.37 1976
9732.31 1972
9733.24 1917
9734.17 1904
9735.10 1899
9736.03 1915
9736.96 1853
9737.89 1798
9738.82 1716
9739.75 1728
9740.69 1715
9741.62 1762
9742.55 1727
9743.48 1701
9744.41 1613
9745.34 1729
9746.27 1711
9747.21 1654
9748.14 1664
9749.07 1681
9750.00 1671
9750.93 1611
9751.86 1633
9752.80 1605
9753.73 1619
9754.66 1634
9755.59 1591
9756.52 1652
9757.46 1618
9758.39 1616
9759.32 1589
9760.25 1609
9761.18 1554
9762.12 1588
9763.05 1643
9763.98 1659
9764.91 1659
9765.85 1635
9766.78 1655
9767.71 1637
9768.64 1579
9769.58 1631
9770.51 1632
9771.44 1646
9772.37 1604
9773.31 1613
9774.24 1729
9775.17 1713
9776.11 1725
9777.04 1690
9777.97 1774
9778.91 1817
9779.84 1818
9780.77 1851
9781.71 1832
9782.64 1854
9783.57 1862
9784.51 1804
9785.44 1799
9786.37 1733
9787.31 1701
9788.24 1641
9789.17 1645
9790.11 1623
9791.04 1613
9791.97 1605
9792.91 1582
9793.84 1632
9794.77 1613
9795.71 1712
9796.64 1655
9797.58 1644
9798.51 1672
9799.44 1686
9800.38 1591
9801.31 1574
9802.25 1618
9803.18 1535
9804.12 1449
9805.05 1442
9805.98 1402
9806.92 1428
9807.85 1395
9808.79 1330
9809.72 1314
9810.66 1311
9811.59 1343
9812.53 1351
9813.46 1316
9814.40 1267
9815.33 1329
9816.27 1337
9817.20 1301
9818.14 1291
9819.07 1277
9820.01 1325
9820.94 1307
9821.88 1322
9822.81 1282
9823.75 1254
9824.68 1255
9825.62 1260
9826.55 1278
9827.49 1290
9828.42 1269
9829.36 1284
9830.29 1290
9831.23 1325
9832.17 1250
9833.10 1310
9834.04 1296
9834.97 1275
9835.91 1327
9836.84 1351
9837.78 1295
9838.72 1269
9839.65 1326
9840.59 1284
9841.52 1247
9842.46 1245
9843.40 1259
9844.33 1278
9845.27 1315
9846.20 1283
9847.14 1254
9848.08 1231
9849.01 1299
9849.95 1297
9850.89 1246
9851.82 1229
9852.76 1255
9853.70 1286
9854.63 1288
9855.57 1317
9856.51 1249
9857.44 1319
9858.38 1286
9859.32 1271
9860.25 1295
9861.19 1297
9862.13 1290
9863.07 1306
9864.00 1240
9864.94 1187
9865.88 1228
9866.81 1215
9867.75 1230
9868.69 1166
9869.63 1170
9870.56 1185
9871.50 1198
9872.44 1189
9873.38 1187
9874.31 1181
9875.25 1199
9876.19 1182
9877.13 1158
9878.07 1163
9879.00 1231
9879.94 1235
9880.88 1195
9881.82 1138
9882.75 1155
9883.69 1167
9884.63 1156
9885.57 1174
9886.51 1131
9887.45 1137
9888.38 1113
9889.32 1185
9890.26 1090
9891.20 1145
9892.14 1107
9893.08 1147
9894.01 1143
9894.95 1091
9895.89 1119
9896.83 1090
9897.77 1104
9898.71 1073
9899.65 1121
9900.59 1099
9901.52 1120
9902.46 1094
9903.40 1123
9904.34 1113
9905.28 1127
9906.22 1111
9907.16 1097
9908.10 1124
9909.04 1169
9909.98 1129
9910.92 1105
9911.86 1108
9912.80 1161
9913.73 1172
9914.67 1160
9915.61 1109
9916.55 1123
9917.49 1145
9918.43 1161
9919.37 1183
9920.31 1211
9921.25 1324
9922.19 1397
9923.13 1491
9924.07 1540
9925.01 1554
9925.95 1565
9926.89 1632
9927.83 1638
9928.77 1598
9929.71 1561
9930.65 1433
9931.59 1353
9932.53 1273
9933.47 1252
9934.41 1229
9935.36 1197
9936.30 1149
9937.24 1111
9938.18 1063
9939.12 1084
9940.06 1090
9941.00 1054
9941.94 1050
9942.88 1049
9943.82 1037
9944.76 1027
9945.70 1037
9946.64 985
9947.59 1032
9948.53 1009
9949.47 1005
9950.41 984
9951.35 1001
9952.29 1040
9953.23 1046
9954.17 1023
9955.12 1027
9956.06 991
9957.00 1034
9957.94 1071
9958.88 1010
9959.82 1021
9960.77 986
9961.71 1016
9962.65 963
9963.59 1060
9964.53 995
9965.48 971
9966.42 1000
9967.36 1013
9968.30 982
9969.24 953
9970.19 951
9971.13 991
9972.07 949
9973.01 903
9973.95 914
9974.90 944
9975.84 975
9976.78 914
9977.72 943
9978.67 932
9979.61 925
9980.55 907
9981.50 889
9982.44 907
9983.38 950
9984.32 949
9985.27 948
9986.21 929
9987.15 924
9988.10 930
9989.04 901
9989.98 911
9990.92 923
9991.87 942
9992.81 945
9993.75 951
9994.70 955
9995.64 959
9996.58 920
9997.53 879
9998.47 940
9999.41 909
10000.36 946
10001.30 925
10002.25 953
10003.19 944
10004.13 891
10005.08 897
10006.02 916
10006.96 937
10007.91 904
10008.85 893
10009.80 910
10010.74 894
10011.68 909
10012.63 935
10013.57 898
10014.52 921
10015.46 914
10016.41 951
10017.35 946
10018.29 897
10019.24 870
10020.18 923
10021.13 887
10022.07 883
10023.02 892
10023.96 902
10024.91 914
10025.85 914
10026.80 895
10027.74 895
10028.69 894
10029.63 885
10030.58 862
10031.52 914
10032.47 903
10033.41 897
10034.36 856
10035.30 876
10036.25 882
10037.19 830
10038.14 877
10039.08 856
10040.03 901
10040.97 871
10041.92 850
10042.87 833
10043.81 868
10044.76 876
10045.70 836
10046.65 813
10047.59 823
10048.54 853
10049.49 840
10050.43 869
10051.38 853
10052.32 869
10053.27 866
10054.22 870
10055.16 849
10056.11 861
10057.05 849
10058.00 840
10058.95 823
10059.89 835
10060.84 813
10061.79 848
10062.73 836
10063.68 805
10064.63 848
10065.57 857
10066.52 863
10067.47 844
10068.41 848
10069.36 831
10070.31 797
10071.25 830
10072.20 818
10073.15 847
10074.10 860
10075.04 823
10075.99 825
10076.94 868
10077.88 808
10078.83 830
10079.78 858
10080.73 846
10081.67 816
10082.62 865
10083.57 872
10084.52 788
10085.46 776
10086.41 808
10087.36 831
10088.31 822
10089.25 826
10090.20 826
10091.15 846
10092.10 795
10093.05 799
10093.99 805
10094.94 864
10095.89 840
10096.84 820
10097.79 850
10098.73 804
10099.68 795
10100.63 884
10101.58 860
10102.53 838
10103.48 787
10104.42 799
10105.37 856
10106.32 826
10107.27 801
10108.22 828
10109.17 866
10110.12 812
10111.06 804
10112.01 800
10112.96 849
10113.91 832
10114.86 846
10115.81 802
10116.76 795
10117.71 787
10118.66 829
10119.61 871
10120.56 797
10121.50 790
10122.45 825
10123.40 823
10124.35 821
10125.30 812
10126.25 820
10127.20 849
10128.15 818
10129.10 788
10130.05 809
10131.00 796
10131.95 793
10132.90 828
10133.85 806
10134.80 832
10135.75 829
10136.70 850
10137.65 807
10138.60 827
10139.55 826
10140.50 852
10141.45 899
10142.40 903
10143.35 834
10144.30 875
10145.25 827
10146.20 837
10147.15 876
10148.10 863
10149.05 844
10150.00 845
10150.95 899
10151.90 856
10152.86 897
10153.81 896
10154.76 939
10155.71 927
10156.66 892
10157.61 883
10158.56 895
10159.51 888
10160.46 897
10161.41 918
10162.37 934
10163.32 940
10164.27 904
10165.22 897
10166.17 912
10167.12 910
10168.07 921
10169.03 950
10169.98 955
10170.93 893
10171.88 939
10172.83 960
10173.78 927
10174.74 964
10175.69 979
10176.64 988
10177.59 974
10178.54 995
10179.49 991
10180.45 971
10181.40 1016
10182.35 1048
10183.30 1066
10184.26 1064
10185.21 1038
10186.16 1045
10187.11 1015
10188.06 1050
10189.02 1061
10189.97 1100
10190.92 1085
10191.87 1099
10192.83 1041
10193.78 1048
10194.73 1051
10195.69 1084
10196.64 1055
10197.59 1073
10198.54 1133
10199.50 1081
10200.45 1141
10201.40 1182
10202.36 1180
10203.31 1183
10204.26 1233
10205.22 1219
10206.17 1277
10207.12 1252
10208.08 1179
10209.03 1176
10209.98 1152
10210.94 1121
10211.89 1117
10212.84 1131
10213.80 1087
10214.75 1071
10215.70 1107
10216.66 1097
10217.61 1101
10218.56 1084
10219.52 1122
10220.47 1095
10221.43 1107
10222.38 1082
10223.33 1051
10224.29 1078
10225.24 1019
10226.20 1023
10227.15 1077
10228.11 1152
10229.06 1104
10230.01 1106
10230.97 1166
10231.92 1229
10232.88 1277
10233.83 1353
10234.79 1358
10235.74 1354
10236.70 1247
10237.65 1255
10238.60 1255
10239.56 1192
10240.51 1129
10241.47 1086
10242.42 1116
10243.38 1086
10244.33 1044
10245.29 1007
10246.24 1008
10247.20 944
10248.15 914
10249.11 981
10250.07 970
10251.02 990
10251.98 930
10252.93 897
10253.89 910
10254.84 917
10255.80 914
10256.75 935
10257.71 935
10258.67 908
10259.62 918
10260.58 903
10261.53 930
10262.49 909
10263.44 897
10264.40 891
10265.36 892
10266.31 856
10267.27 863
10268.22 870
10269.18 875
10270.14 896
10271.09 880
10272.05 906
10273.01 903
10273.96 908
10274.92 885
10275.87 890
10276.83 874
10277.79 830
10278.74 781
10279.70 838
10280.66 839
10281.61 804
10282.57 818
10283.53 866
10284.49 868
10285.44 835
10286.40 843
10287.36 887
10288.31 878
10289.27 894
10290.23 872
10291.18 863
10292.14 878
10293.10 834
10294.06 840
10295.01 856
10295.97 841
10296.93 834
10297.89 827
10298.84 834
10299.80 822
10300.76 820
10301.72 880
10302.67 845
10303.63 855
10304.59 809
10305.55 835
10306.51 870
10307.46 882
10308.42 846
10309.38 835
10310.34 842
10311.30 844
10312.25 857
10313.21 868
10314.17 859
10315.13 859
10316.09 881
10317.05 887
10318.00 819
10318.96 833
10319.92 836
10320.88 848
10321.84 828
10322.80 865
10323.76 897
10324.71 886
10325.67 878
10326.63 908
10327.59 869
10328.55 907
10329.51 858
10330.47 861
10331.43 893
10332.39 856
10333.35 829
10334.30 840
10335.26 830
10336.22 803
10337.18 805
10338.14 854
10339.10 840
10340.06 770
10341.02 771
10341.98 819
10342.94 817
10343.90 792
10344.86 834
10345.82 834
10346.78 820
10347.74 808
10348.70 795
10349.66 822
10350.62 797
10351.58 792
10352.54 789
10353.50 795
10354.46 756
10355.42 780
10356.38 737
10357.34 790
10358.30 788
10359.26 778
10360.22 772
10361.18 749
10362.14 740
10363.10 778
10364.06 775
10365.02 741
10365.98 751
10366.94 770
10367.90 786
10368.87 749
10369.83 756
10370.79 746
10371.75 757
10372.71 739
10373.67 761
10374.63 755
10375.59 772
10376.55 752
10377.51 752
10378.48 745
10379.44 733
10380.40 794
10381.36 744
10382.32 805
10383.28 786
10384.24 776
10385.21 791
10386.17 787
10387.13 747
10388.09 824
10389.05 807
10390.01 810
10390.98 858
10391.94 800
10392.90 771
10393.86 728
10394.82 789
10395.79 796
10396.75 795
10397.71 758
10398.67 806
10399.63 784
10400.60 788
10401.56 766
10402.52 810
10403.48 792
10404.45 808
10405.41 834
10406.37 803
10407.33 819
10408.30 822
10409.26 825
10410.22 853
10411.18 864
10412.15 872
10413.11 913
10414.07 962
10415.04 953
10416.00 964
10416.96 1053
10417.93 1057
10418.89 1042
10419.85 1044
10420.81 936
10421.78 990
10422.74 959
10423.70 937
10424.67 894
10425.63 864
10426.59 824
10427.56 857
10428.52 791
10429.49 771
10430.45 805
10431.41 786
10432.38 764
10433.34 757
10434.30 760
10435.27 773
10436.23 774
10437.20 757
10438.16 782
10439.12 742
10440.09 742
10441.05 693
10442.02 727
10442.98 711
10443.94 747
10444.91 746
10445.87 786
10446.84 716
10447.80 730
10448.77 735
10449.73 709
10450.70 728
10451.66 741
10452.63 773
10453.59 756
10454.55 790
10455.52 743
10456.48 776
10457.45 739
10458.41 714
10459.38 714
10460.34 781
10461.31 738
10462.27 736
10463.24 749
10464.20 705
10465.17 700
10466.14 727
10467.10 716
10468.07 677
10469.03 681
10470.00 665
10470.96 671
10471.93 739
10472.89 729
10473.86 712
10474.82 791
10475.79 717
10476.76 712
10477.72 734
10478.69 731
10479.65 717
10480.62 759
10481.59 748
10482.55 701
10483.52 697
10484.48 729
10485.45 766
10486.42 731
10487.38 751
10488.35 695
10489.32 761
10490.28 758
10491.25 749
10492.21 739
10493.18 730
10494.15 746
10495.11 757
10496.08 743
10497.05 762
10498.01 767
10498.98 764
10499.95 769
10500.92 724
10501.88 755
10502.85 734
10503.82 775
10504.78 739
10505.75 743
10506.72 793
10507.68 753
10508.65 706
10509.62 721
10510.59 755
10511.55 767
10512.52 797
10513.49 778
10514.46 744
10515.42 769
10516.39 785
10517.36 764
10518.33 760
10519.29 764
10520.26 739
10521.23 785
10522.20 771
10523.17 787
10524.13 769
10525.10 779
10526.07 736
10527.04 769
10528.01 788
10528.97 752
10529.94 727
10530.91 772
10531.88 755
10532.85 778
10533.82 748
10534.78 773
10535.75 781
10536.72 749
10537.69 741
10538.66 796
10539.63 777
10540.60 760
10541.56 771
10542.53 769
10543.50 774
10544.47 756
10545.44 784
10546.41 783
10547.38 783
10548.35 808
10549.32 794
10550.29 796
10551.25 812
10552.22 805
10553.19 825
10554.16 853
10555.13 911
10556.10 926
10557.07 936
10558.04 942
10559.01 970
10559.98 987
10560.95 970
10561.92 958
10562.89 977
10563.86 906
10564.83 912
10565.80 887
10566.77 853
10567.74 808
10568.71 776
10569.68 825
10570.65 788
10571.62 775
10572.59 793
10573.56 782
10574.53 795
10575.50 791
10576.47 815
10577.44 793
10578.41 784
10579.38 779
10580.35 803
10581.32 779
10582.29 825
10583.26 838
10584.23 795
10585.21 765
10586.18 799
10587.15 829
10588.12 833
10589.09 834
10590.06 852
10591.03 829
10592.00 826
10592.97 850
10593.94 826
10594.92 858
10595.89 779
10596.86 784
10597.83 753
10598.80 792
10599.77 836
10600.74 792
10601.71 746
10602.69 721
10603.66 784
10604.63 771
10605.60 805
10606.57 774
10607.54 786
10608.52 739
10609.49 771
10610.46 766
10611.43 755
10612.40 741
10613.38 789
10614.35 810
10615.32 762
10616.29 784
10617.27 782
10618.24 779
10619.21 783
10620.18 797
10621.15 783
10622.13 827
10623.10 785
10624.07 800
10625.04 786
10626.02 839
10626.99 781
10627.96 811
10628.94 781
10629.91 827
10630.88 827
10631.85 869
10632.83 850
10633.80 867
10634.77 929
10635.75 909
10636.72 914
10637.69 941
10638.67 962
10639.64 980
10640.61 933
10641.59 932
10642.56 945
10643.53 837
10644.51 846
10645.48 840
10646.45 828
10647.43 814
10648.40 797
10649.37 839
10650.35 803
10651.32 759
10652.30 779
10653.27 788
10654.24 793
10655.22 776
10656.19 813
10657.16 808
10658.14 782
10659.11 817
10660.09 731
10661.06 761
10662.04 777
10663.01 837
10663.98 788
10664.96 790
10665.93 825
10666.91 809
10667.88 782
10668.86 765
10669.83 808
10670.81 779
10671.78 848
10672.76 819
10673.73 772
10674.71 769
10675.68 822
10676.66 798
10677.63 832
10678.61 828
10679.58 831
10680.56 821
10681.53 820
10682.51 829
10683.48 794
10684.46 789
10685.43 804
10686.41 784
10687.38 768
10688.36 760
10689.33 743
10690.31 765
10691.28 764
10692.26 769
10693.24 727
10694.21 742
10695.19 745
10696.16 735
10697.14 754
10698.12 710
10699.09 765
10700.07 705
10701.04 732
10702.02 690
10703.00 710
10703.97 716
10704.95 764
10705.92 730
10706.90 733
10707.88 737
10708.85 783
10709.83 766
10710.81 729
10711.78 724
10712.76 711
10713.74 804
10714.71 723
10715.69 759
10716.67 714
10717.64 714
10718.62 733
10719.60 696
10720.57 714
10721.55 745
10722.53 734
10723.50 753
10724.48 735
10725.46 706
10726.44 706
10727.41 688
10728.39 704
10729.37 756
10730.35 788
10731.32 719
10732.30 718
10733.28 694
10734.26 689
10735.23 726
10736.21 746
10737.19 743
10738.17 738
10739.14 745
10740.12 755
10741.10 743
10742.08 693
10743.06 678
10744.03 709
10745.01 763
10745.99 720
10746.97 721
10747.95 701
10748.92 743
10749.90 723
10750.88 730
10751.86 707
10752.84 742
10753.82 729
10754.79 722
10755.77 728
10756.75 746
10757.73 776
10758.71 721
10759.69 739
10760.67 745
10761.65 729
10762.62 736
10763.60 746
10764.58 725
10765.56 749
10766.54 720
10767.52 743
10768.50 742
10769.48 753
10770.46 730
10771.44 719
10772.42 773
10773.39 745
10774.37 773
10775.35 775
10776.33 776
10777.31 743
10778.29 760
10779.27 751
10780.25 773
10781.23 779
10782.21 760
10783.19 703
10784.17 783
10785.15 774
10786.13 733
10787.11 750
10788.09 745
10789.07 742
10790.05 732
10791.03 734
10792.01 731
10792.99 743
10793.97 722
10794.95 752
10795.93 753
10796.91 767
10797.89 742
10798.87 736
10799.85 753
10800.83 738
10801.82 754
10802.80 740
10803.78 760
10804.76 773
10805.74 753
10806.72 714
10807.70 742
10808.68 720
10809.66 742
10810.64 742
10811.62 769
10812.61 758
10813.59 762
10814.57 739
10815.55 761
10816.53 784
10817.51 785
10818.49 806
10819.47 746
10820.46 755
10821.44 758
10822.42 779
10823.40 752
10824.38 744
10825.36 749
10826.35 764
10827.33 768
10828.31 760
10829.29 785
10830.27 808
10831.25 806
10832.24 805
10833.22 818
10834.20 814
10835.18 784
10836.17 758
10837.15 763
10838.13 836
10839.11 841
10840.09 793
10841.08 843
10842.06 836
10843.04 821
10844.02 826
10845.01 852
10845.99 871
10846.97 828
10847.96 827
10848.94 900
10849.92 871
10850.90 825
10851.89 855
10852.87 848
10853.85 834
10854.84 865
10855.82 850
10856.80 868
10857.78 846
10858.77 814
10859.75 844
10860.73 851
10861.72 901
10862.70 884
10863.68 922
10864.67 936
10865.65 864
10866.64 906
10867.62 913
10868.60 886
10869.59 940
10870.57 948
10871.55 901
10872.54 960
10873.52 943
10874.51 889
10875.49 924
10876.47 948
10877.46 962
10878.44 929
10879.43 957
10880.41 978
10881.39 972
10882.38 1026
10883.36 1014
10884.35 999
10885.33 1010
10886.32 1016
10887.30 1037
10888.29 1023
10889.27 1023
10890.25 1048
10891.24 1041
10892.22 1016
10893.21 1012
10894.19 1013
10895.18 1021
10896.16 1056
10897.15 1060
10898.13 1086
10899.12 1103
10900.10 1095
10901.09 1109
10902.07 1088
10903.06 1072
10904.04 1113
10905.03 1106
10906.01 1102
10907.00 1105
10907.99 1154
10908.97 1172
10909.96 1151
10910.94 1194
10911.93 1184
10912.91 1152
10913.90 1203
10914.88 1160
10915.87 1162
10916.86 1141
10917.84 1211
10918.83 1186
10919.81 1185
10920.80 1182
10921.79 1259
10922.77 1206
10923.76 1212
10924.74 1178
10925.73 1220
10926.72 1264
10927.70 1208
10928.69 1279
10929.68 1298
10930.66 1309
10931.65 1321
10932.64 1359
10933.62 1393
10934.61 1338
10935.60 1423
10936.58 1397
10937.57 1477
10938.56 1447
10939.54 1480
10940.53 1533
10941.52 1568
10942.50 1552
10943.49 1560
10944.48 1566
10945.47 1536
10946.45 1631
10947.44 1592
10948.43 1580
10949.41 1576
10950.40 1645
10951.39 1633
10952.38 1720
10953.36 1712
10954.35 1776
10955.34 1795
10956.33 1808
10957.31 1829
10958.30 1836
10959.29 1885
10960.28 1743
10961.27 1751
10962.25 1699
10963.24 1646
10964.23 1576
10965.22 1561
10966.21 1553
10967.19 1507
10968.18 1492
10969.17 1493
10970.16 1544
10971.15 1482
10972.13 1531
10973.12 1467
10974.11 1438
10975.10 1443
10976.09 1530
10977.08 1563
10978.07 1470
10979.05 1471
10980.04 1564
10981.03 1588
10982.02 1581
10983.01 1598
10984.00 1576
10984.99 1575
10985.98 1593
10986.96 1607
10987.95 1695
10988.94 1744
10989.93 1795
10990.92 1823
10991.91 1882
10992.90 1976
10993.89 2040
10994.88 2241
10995.87 2299
10996.86 2293
10997.85 2288
10998.84 2327
10999.83 2304
11000.82 2292
11001.81 2145
11002.79 2033
11003.78 2000
11004.77 1865
11005.76 1752
11006.75 1643
11007.74 1549
11008.73 1544
11009.72 1482
11010.71 1447
11011.70 1429
11012.69 1394
11013.68 1367
11014.67 1284
11015.67 1333
11016.66 1298
11017.65 1354
11018.64 1371
11019.63 1328
11020.62 1281
11021.61 1281
11022.60 1282
11023.59 1284
11024.58 1278
11025.57 1307
11026.56 1286
11027.55 1223
11028.54 1235
11029.53 1213
11030.52 1203
11031.52 1223
11032.51 1197
11033.50 1211
11034.49 1240
11035.48 1230
11036.47 1188
11037.46 1173
11038.45 1172
11039.45 1127
11040.44 1143
11041.43 1094
11042.42 1130
11043.41 1111
11044.40 1088
11045.39 1104
11046.39 1071
11047.38 1083
11048.37 1046
11049.36 1023
11050.35 1033
11051.35 1071
11052.34 1077
11053.33 1068
11054.32 1040
11055.31 1120
11056.31 1094
11057.30 1056
11058.29 1050
11059.28 1097
11060.27 1021
11061.27 1016
11062.26 1078
11063.25 1038
11064.24 1037
11065.24 1073
11066.23 1050
11067.22 1028
11068.21 1056
11069.21 1065
11070.20 1059
11071.19 1045
11072.19 1100
11073.18 1084
11074.17 1027
11075.16 1026
11076.16 1078
11077.15 1081
11078.14 1007
11079.14 1014
11080.13 1041
11081.12 1063
11082.12 1004
11083.11 1006
11084.10 1021
11085.10 1027
11086.09 1018
11087.08 996
11088.08 982
11089.07 970
11090.06 999
11091.06 986
11092.05 1001
11093.04 985
11094.04 986
11095.03 974
11096.03 958
11097.02 1020
11098.01 983
11099.01 1007
11100.00 1015
11101.00 1007
11101.99 971
11102.98 917
11103.98 951
11104.97 993
11105.97 983
11106.96 954
11107.96 995
11108.95 1007
11109.95 1012
11110.94 1002
11111.93 954
11112.93 926
11113.92 1000
11114.92 980
11115.91 954
11116.91 957
11117.90 924
11118.90 921
11119.89 974
11120.89 950
11121.88 946
11122.88 996
11123.87 990
11124.87 950
11125.86 943
11126.86 898
11127.85 931
11128.85 931
11129.84 911
11130.84 942
11131.84 950
11132.83 933
11133.83 939
11134.82 880
11135.82 892
11136.81 922
11137.81 959
11138.81 918
11139.80 854
11140.80 874
11141.79 922
11142.79 954
11143.79 913
11144.78 877
11145.78 957
11146.77 916
11147.77 903
11148.77 892
11149.76 889
11150.76 883
11151.75 887
11152.75 874
11153.75 853
11154.74 855
11155.74 883
11156.74 851
11157.73 832
11158.73 860
11159.73 811
11160.72 838
11161.72 840
11162.72 856
11163.71 833
11164.71 835
11165.71 873
11166.71 852
11167.70 839
11168.70 811
11169.70 823
11170.69 873
11171.69 867
11172.69 900
11173.69 893
11174.68 841
11175.68 845
11176.68 828
11177.68 847
11178.67 849
11179.67 869
11180.67 829
11181.67 836
11182.66 839
11183.66 872
11184.66 866
11185.66 861
11186.66 866
11187.65 869
11188.65 821
11189.65 871
11190.65 927
11191.65 844
11192.64 848
11193.64 824
11194.64 855
11195.64 865
11196.64 849
11197.64 811
11198.63 825
11199.63 848
11200.63 856
11201.63 837
11202.63 801
11203.63 829
11204.63 881
11205.63 886
11206.62 822
11207.62 828
11208.62 842
11209.62 806
11210.62 799
11211.62 801
11212.62 812
11213.62 787
11214.62 845
11215.62 815
11216.61 803
11217.61 806
11218.61 835
11219.61 812
11220.61 800
11221.61 801
11222.61 806
11223.61 780
11224.61 810
11225.61 810
11226.61 780
11227.61 797
11228.61 805
11229.61 791
11230.61 800
11231.61 776
11232.61 778
11233.61 796
11234.61 807
11235.61 800
11236.61 792
11237.61 833
11238.61 804
11239.61 828
11240.61 800
11241.61 799
11242.61 792
11243.61 806
11244.61 845
11245.61 831
11246.61 815
11247.61 838
11248.62 821
11249.62 830
11250.62 827
11251.62 795
11252.62 804
11253.62 789
11254.62 813
11255.62 845
11256.62 835
11257.62 838
11258.62 836
11259.63 825
11260.63 816
11261.63 859
11262.63 860
11263.63 884
11264.63 863
11265.63 873
11266.64 856
11267.64 876
11268.64 868
11269.64 830
11270.64 863
11271.64 872
11272.65 855
11273.65 873
11274.65 904
11275.65 922
11276.65 933
11277.65 961
11278.66 923
11279.66 879
11280.66 914
11281.66 900
11282.67 900
11283.67 900
11284.67 830
11285.67 815
11286.67 874
11287.68 839
11288.68 838
11289.68 854
11290.68 824
11291.69 854
11292.69 826
11293.69 841
11294.70 816
11295.70 802
11296.70 856
11297.70 826
11298.71 787
11299.71 796
11300.71 854
11301.72 831
11302.72 855
11303.72 810
11304.72 855
11305.73 869
11306.73 870
11307.73 860
11308.74 913
11309.74 880
11310.74 943
11311.75 914
11312.75 893
11313.76 893
11314.76 875
11315.76 852
11316.77 878
11317.77 862
11318.77 836
11319.78 839
11320.78 837
11321.79 837
11322.79 814
11323.79 798
11324.80 814
11325.80 824
11326.81 824
11327.81 863
11328.81 821
11329.82 813
11330.82 830
11331.83 830
11332.83 815
11333.84 820
11334.84 854
11335.85 837
11336.85 812
11337.85 825
11338.86 833
11339.86 854
11340.87 836
11341.87 840
11342.88 831
11343.88 804
11344.89 822
11345.89 792
11346.90 811
11347.90 823
11348.91 812
11349.91 821
11350.92 816
11351.92 820
11352.93 830
11353.94 826
11354.94 819
11355.95 787
11356.95 778
11357.96 789
11358.96 793
11359.97 798
11360.97 796
11361.98 805
11362.99 778
11363.99 783
11365.00 838
11366.00 788
11367.01 815
11368.02 790
11369.02 770
11370.03 769
11371.03 781
11372.04 811
11373.05 811
11374.05 836
11375.06 780
11376.06 784
11377.07 809
11378.08 805
11379.08 833
11380.09 784
11381.10 800
11382.10 759
11383.11 805
11384.12 817
11385.12 796
11386.13 821
11387.14 832
11388.14 842
11389.15 820
11390.16 806
11391.17 824
11392.17 874
11393.18 789
11394.19 831
11395.19 815
11396.20 858
11397.21 830
11398.22 803
11399.22 824
11400.23 773
11401.24 833
11402.25 810
11403.25 863
11404.26 837
11405.27 811
11406.28 812
11407.28 778
11408.29 791
11409.30 792
11410.31 803
11411.31 807
11412.32 835
11413.33 801
11414.34 803
11415.35 837
11416.35 822
11417.36 831
11418.37 798
11419.38 835
11420.39 835
11421.40 849
11422.40 838
11423.41 846
11424.42 869
11425.43 903
11426.44 841
11427.45 865
11428.46 893
11429.46 856
11430.47 894
11431.48 912
11432.49 897
11433.50 910
11434.51 875
11435.52 883
11436.53 900
11437.54 911
11438.54 902
11439.55 913
11440.56 922
11441.57 912
11442.58 927
11443.59 946
11444.60 939
11445.61 934
11446.62 929
11447.63 950
11448.64 936
11449.65 951
11450.66 912
11451.67 933
11452.68 954
11453.69 895
11454.70 913
11455.71 933
11456.72 937
11457.73 932
11458.74 953
11459.75 955
11460.76 976
11461.77 978
11462.78 976
11463.79 963
11464.80 1027
11465.81 1012
11466.82 945
11467.83 981
11468.84 1003
11469.85 1012
11470.86 1007
11471.87 1020
11472.88 996
11473.89 982
11474.90 960
11475.91 966
11476.92 982
11477.93 1014
11478.95 1029
11479.96 1004
11480.97 1013
11481.98 984
11482.99 962
11484.00 990
11485.01 980
11486.02 994
11487.03 1028
11488.05 1043
11489.06 1011
11490.07 1003
11491.08 1046
11492.09 1052
11493.10 1060
11494.11 1051
11495.13 1036
11496.14 1053
11497.15 1033
11498.16 1065
11499.17 1062
11500.18 1075
11501.20 1033
11502.21 1093
11503.22 1081
11504.23 1055
11505.24 1081
11506.26 1053
11507.27 1069
11508.28 1065
11509.29 1087
11510.30 1098
11511.32 1085
11512.33 1084
11513.34 1049
11514.35 1076
11515.37 1113
11516.38 1114
11517.39 1122
11518.40 1104
11519.42 1100
11520.43 1133
11521.44 1126
11522.45 1172
11523.47 1143
11524.48 1152
11525.49 1182
11526.51 1207
11527.52 1197
11528.53 1209
11529.55 1146
11530.56 1206
11531.57 1231
11532.59 1245
11533.60 1230
11534.61 1282
11535.63 1264
11536.64 1295
11537.65 1256
11538.67 1274
11539.68 1295
11540.69 1295
11541.71 1343
11542.72 1365
11543.73 1307
11544.75 1356
11545.76 1369
11546.78 1377
11547.79 1412
11548.80 1462
11549.82 1422
11550.83 1458
11551.85 1481
11552.86 1503
11553.87 1582
11554.89 1541
11555.90 1541
11556.92 1558
11557.93 1596
11558.95 1600
11559.96 1583
11560.97 1644
11561.99 1695
11563.00 1659
11564.02 1650
11565.03 1727
11566.05 1693
11567.06 1735
11568.08 1734
11569.09 1772
11570.11 1849
11571.12 1881
11572.14 1953
11573.15 2008
11574.17 2076
11575.18 2066
11576.20 2135
11577.21 2199
11578.23 2259
11579.24 2236
11580.26 2349
11581.27 2408
11582.29 2412
11583.30 2552
11584.32 2678
11585.33 2734
11586.35 2773
11587.37 2954
11588.38 3088
11589.40 3352
11590.41 3598
11591.43 3864
11592.44 4097
11593.46 4459
11594.48 4698
11595.49 4971
11596.51 5066
11597.52 5098
11598.54 5104
11599.56 4984
11600.57 4766
11601.59 4380
11602.61 4024
11603.62 3656
11604.64 3393
11605.66 3080
11606.67 2830
11607.69 2601
11608.70 2377
11609.72 2193
11610.74 2131
11611.75 2031
11612.77 1988
11613.79 1929
11614.81 1831
11615.82 1802
11616.84 1742
11617.86 1722
11618.87 1651
11619.89 1701
11620.91 1689
11621.92 1671
11622.94 1618
11623.96 1612
11624.98 1581
11625.99 1559
11627.01 1585
11628.03 1580
11629.05 1564
11630.06 1576
11631.08 1549
11632.10 1519
11633.12 1522
11634.13 1546
11635.15 1570
11636.17 1557
11637.19 1560
11638.20 1503
11639.22 1433
11640.24 1376
11641.26 1405
11642.28 1406
11643.29 1358
11644.31 1359
11645.33 1394
11646.35 1349
11647.37 1305
11648.39 1289
11649.40 1286
11650.42 1303
11651.44 1337
11652.46 1328
11653.48 1325
11654.50 1274
11655.51 1330
11656.53 1352
11657.55 1304
11658.57 1372
11659.59 1329
11660.61 1370
11661.63 1372
11662.65 1363
11663.67 1387
11664.68 1378
11665.70 1442
11666.72 1419
11667.74 1458
11668.76 1448
11669.78 1448
11670.80 1445
11671.82 1454
11672.84 1507
11673.86 1494
11674.88 1524
11675.90 1521
11676.92 1501
11677.94 1497
11678.96 1495
11679.98 1474
11680.99 1440
11682.01 1437
11683.03 1467
11684.05 1464
11685.07 1394
11686.09 1411
11687.11 1435
11688.13 1416
11689.15 1388
11690.17 1333
11691.19 1330
11692.21 1349
11693.24 1355
11694.26 1364
11695.28 1327
11696.30 1338
11697.32 1335
11698.34 1311
11699.36 1315
11700.38 1265
11701.40 1295
11702.42 1300
11703.44 1251
11704.46 1252
11705.48 1261
11706.50 1262
11707.52 1282
11708.54 1250
11709.57 1238
11710.59 1152
11711.61 1202
11712.63 1263
11713.65 1220
11714.67 1202
11715.69 1152
11716.71 1177
11717.73 1177
11718.76 1155
11719.78 1131
11720.80 1163
11721.82 1148
11722.84 1082
11723.86 1075
11724.89 1098
11725.91 1059
11726.93 1078
11727.95 1065
11728.97 1057
11729.99 1038
11731.02 1102
11732.04 1079
11733.06 1041
11734.08 1053
11735.10 1086
11736.13 1106
11737.15 1112
11738.17 1023
11739.19 1056
11740.22 1098
11741.24 1090
11742.26 1030
11743.28 1052
11744.30 1071
11745.33 1025
11746.35 1062
11747.37 1048
11748.40 1088
11749.42 1046
11750.44 983
11751.46 997
11752.49 983
11753.51 989
11754.53 1044
11755.56 1038
11756.58 1038
11757.60 970
11758.62 1003
11759.65 962
11760.67 955
11761.69 940
11762.72 999
11763.74 994
11764.76 958
11765.79 964
11766.81 941
11767.83 954
11768.86 926
11769.88 970
11770.91 996
11771.93 907
11772.95 925
11773.98 984
11775.00 969
11776.02 920
11777.05 908
11778.07 905
11779.10 923
11780.12 880
11781.14 938
11782.17 938
11783.19 926
11784.22 915
11785.24 912
11786.26 925
11787.29 934
11788.31 912
11789.34 928
11790.36 928
11791.39 917
11792.41 895
11793.44 863
11794.46 905
11795.49 938
11796.51 927
11797.54 878
11798.56 906
11799.59 897
11800.61 875
11801.63 867
11802.66 864
11803.69 880
11804.71 896
11805.74 923
11806.76 871
11807.79 923
11808.81 893
11809.84 898
11810.86 866
11811.89 927
11812.91 900
11813.94 886
11814.96 886
11815.99 884
11817.01 863
11818.04 922
11819.07 930
11820.09 926
11821.12 918
11822.14 909
11823.17 933
11824.20 970
11825.22 978
11826.25 942
11827.27 907
11828.30 932
11829.33 938
11830.35 924
11831.38 942
11832.40 920
11833.43 878
11834.46 869
11835.48 939
11836.51 905
11837.54 886
11838.56 902
11839.59 895
11840.62 908
11841.64 845
11842.67 892
11843.70 883
11844.72 878
11845.75 877
11846.78 875
11847.80 889
11848.83 967
11849.86 962
11850.89 950
11851.91 937
11852.94 917
11853.97 947
11854.99 938
11856.02 935
11857.05 948
11858.08 957
11859.10 958
11860.13 974
11861.16 973
11862.19 951
11863.21 948
11864.24 965
11865.27 940
11866.30 932
11867.33 952
11868.35 976
11869.38 999
11870.41 939
11871.44 926
11872.47 933
11873.49 943
11874.52 936
11875.55 979
11876.58 964
11877.61 1008
11878.63 990
11879.66 1005
11880.69 1049
11881.72 1024
11882.75 1022
11883.78 1001
11884.81 1049
11885.83 1061
11886.86 1014
11887.89 1045
11888.92 1078
11889.95 1068
11890.98 1084
11892.01 1120
11893.04 1127
11894.06 1133
11895.09 1124
11896.12 1153
11897.15 1137
11898.18 1192
11899.21 1176
11900.24 1178
11901.27 1205
11902.30 1216
11903.33 1155
11904.36 1175
11905.39 1132
11906.42 1149
11907.45 1129
11908.48 1167
11909.50 1137
11910.53 1135
11911.56 1114
11912.59 1145
11913.62 1115
11914.65 1158
11915.68 1165
11916.71 1172
11917.74 1152
11918.77 1151
11919.80 1189
11920.83 1197
11921.86 1228
11922.89 1236
11923.92 1320
11924.95 1356
11925.99 1356
11927.02 1374
11928.05 1475
11929.08 1414
11930.11 1423
11931.14 1366
11932.17 1384
11933.20 1358
11934.23 1317
11935.26 1297
11936.29 1224
11937.32 1153
11938.35 1131
11939.38 1127
11940.41 1102
11941.45 1064
11942.48 1053
11943.51 1076
11944.54 1015
11945.57 986
11946.60 988
11947.63 1001
11948.66 998
11949.70 1083
11950.73 1010
11951.76 975
11952.79 948
11953.82 1006
11954.85 995
11955.88 976
11956.92 976
11957.95 928
11958.98 1001
11960.01 1046
11961.04 1028
11962.08 988
11963.11 996
11964.14 1020
11965.17 986
11966.20 1002
11967.24 1037
11968.27 1014
11969.30 989
11970.33 1032
11971.36 1025
11972.40 993
11973.43 973
11974.46 971
11975.49 984
11976.53 972
11977.56 965
11978.59 988
11979.62 983
11980.66 1006
11981.69 1038
11982.72 1000
11983.76 1013
11984.79 1036
11985.82 1041
11986.85 989
11987.89 1005
11988.92 1025
11989.95 1008
11990.99 1009
11992.02 1067
11993.05 1062
11994.09 1039
11995.12 1030
11996.15 1068
11997.19 1034
11998.22 1036
11999.25 1001
12000.29 1023
12001.32 1092
12002.35 1038
12003.39 1075
12004.42 1069
12005.46 1055
12006.49 1104
12007.52 1156
12008.56 1136
12009.59 1102
12010.63 1146
12011.66 1155
12012.69 1136
12013.73 1170
12014.76 1154
12015.80 1128
12016.83 1144
12017.86 1195
12018.90 1178
12019.93 1159
12020.97 1177
12022.00 1178
12023.04 1180
12024.07 1179
12025.11 1155
12026.14 1129
12027.18 1117
12028.21 1122
12029.25 1101
12030.28 1098
12031.32 1086
12032.35 1072
12033.39 1103
12034.42 1127
12035.46 1081
12036.49 1086
12037.53 1105
12038.56 1105
12039.60 1089
12040.63 1061
12041.67 1069
12042.70 1054
12043.74 1034
12044.77 1060
12045.81 1059
12046.84 1090
12047.88 1087
12048.92 1073
12049.95 1087
12050.99 1092
12052.02 1058
12053.06 1066
12054.09 1116
12055.13 1112
12056.17 1089
12057.20 1112
12058.24 1104
12059.27 1098
12060.31 1119
12061.35 1122
12062.38 1121
12063.42 1123
12064.46 1073
12065.49 1071
12066.53 1091
12067.56 1116
12068.60 1138
12069.64 1141
12070.67 1135
12071.71 1098
12072.75 1101
12073.78 1120
12074.82 1089
12075.86 1135
12076.89 1154
12077.93 1073
12078.97 1112
12080.01 1147
12081.04 1144
12082.08 1091
12083.12 1097
12084.15 1149
12085.19 1155
12086.23 1181
12087.27 1172
12088.30 1198
12089.34 1236
12090.38 1217
12091.41 1237
12092.45 1226
12093.49 1311
12094.53 1326
12095.57 1322
12096.60 1279
12097.64 1321
12098.68 1351
12099.72 1354
12100.75 1409
12101.79 1359
12102.83 1421
12103.87 1346
12104.91 1365
12105.94 1284
12106.98 1243
12108.02 1203
12109.06 1141
12110.10 1178
12111.14 1132
12112.17 1112
12113.21 1086
12114.25 1056
12115.29 1047
12116.33 1016
12117.37 977
12118.40 964
12119.44 999
12120.48 1005
12121.52 934
12122.56 950
12123.60 961
12124.64 969
12125.68 958
12126.72 968
12127.75 936
12128.79 949
12129.83 980
12130.87 1000
12131.91 951
12132.95 905
12133.99 969
12135.03 998
12136.07 963
12137.11 930
12138.15 922
12139.19 960
12140.23 941
12141.27 939
12142.31 956
12143.35 873
12144.38 917
12145.42 958
12146.46 923
12147.50 902
12148.54 913
12149.58 953
12150.62 908
12151.66 861
12152.70 883
12153.74 900
12154.78 942
12155.82 850
12156.87 882
12157.91 901
12158.95 898
12159.99 858
12161.03 881
12162.07 924
12163.11 891
12164.15 888
12165.19 917
12166.23 890
12167.27 892
12168.31 905
12169.35 879
12170.39 868
12171.43 887
12172.47 897
12173.52 871
12174.56 850
12175.60 870
12176.64 898
12177.68 885
12178.72 899
12179.76 922
12180.80 884
12181.85 899
12182.89 921
12183.93 892
12184.97 848
12186.01 893
12187.05 870
12188.09 927
12189.14 947
12190.18 864
12191.22 866
12192.26 861
12193.30 899
12194.34 878
12195.39 883
12196.43 867
12197.47 903
12198.51 861
12199.55 874
12200.60 887
12201.64 862
12202.68 884
12203.72 873
12204.77 913
12205.81 901
12206.85 913
12207.89 933
12208.94 926
12209.98 875
12211.02 885
12212.06 936
12213.11 894
12214.15 863
12215.19 909
12216.23 897
12217.28 915
12218.32 903
12219.36 903
12220.41 938
12221.45 900
12222.49 904
12223.54 873
12224.58 961
12225.62 943
12226.66 942
12227.71 885
12228.75 903
12229.79 901
12230.84 885
12231.88 879
12232.93 880
12233.97 860
12235.01 841
12236.06 812
12237.10 864
12238.14 848
12239.19 822
12240.23 814
12241.28 839
12242.32 846
12243.36 857
12244.41 820
12245.45 824
12246.50 831
12247.54 847
12248.58 817
12249.63 829
12250.67 876
12251.72 856
12252.76 851
12253.80 838
12254.85 819
12255.89 836
12256.94 857
12257.98 824
12259.03 804
12260.07 802
12261.12 769
12262.16 773
12263.21 744
12264.25 813
12265.30 793
12266.34 792
12267.39 773
12268.43 787
12269.48 821
12270.52 766
12271.57 788
12272.61 796
12273.66 778
12274.70 796
12275.75 796
12276.79 759
12277.84 791
12278.88 742
12279.93 745
12280.98 762
12282.02 769
12283.07 788
12284.11 764
12285.16 778
12286.20 755
12287.25 766
12288.30 776
12289.34 733
12290.39 751
12291.43 768
12292.48 782
12293.53 797
12294.57 749
12295.62 807
12296.66 792
12297.71 799
12298.76 766
12299.80 811
12300.85 776
12301.90 791
12302.94 810
12303.99 766
12305.04 745
12306.08 767
12307.13 765
12308.18 776
12309.22 771
12310.27 759
12311.32 770
12312.36 753
12313.41 768
12314.46 763
12315.50 744
12316.55 748
12317.60 758
12318.65 725
12319.69 751
12320.74 724
12321.79 727
12322.83 720
12323.88 761
12324.93 751
12325.98 718
12327.02 765
12328.07 739
12329.12 744
12330.17 733
12331.21 733
12332.26 735
12333.31 725
12334.36 740
12335.41 740
12336.45 716
12337.50 699
12338.55 722
12339.60 728
12340.65 745
12341.69 716
12342.74 717
12343.79 731
12344.84 762
12345.89 722
12346.94 741
12347.98 731
12349.03 698
12350.08 694
12351.13 741
12352.18 702
12353.23 744
12354.28 775
12355.32 722
12356.37 733
12357.42 723
12358.47 752
12359.52 742
12360.57 719
12361.62 728
12362.67 741
12363.72 729
12364.76 738
12365.81 747
12366.86 720
12367.91 739
12368.96 760
12370.01 805
12371.06 779
12372.11 780
12373.16 744
12374.21 730
12375.26 737
12376.31 736
12377.36 750
12378.41 748
12379.46 766
12380.51 753
12381.56 738
12382.61 765
12383.66 759
12384.71 756
12385.76 769
12386.81 767
12387.86 753
12388.91 774
12389.96 743
12391.01 751
12392.06 730
12393.11 748
12394.16 744
12395.21 772
12396.26 782
12397.31 801
12398.36 802
12399.41 766
12400.46 784
12401.51 799
12402.56 739
12403.61 775
12404.66 787
12405.71 774
12406.77 816
12407.82 803
12408.87 768
12409.92 777
12410.97 749
12412.02 789
12413.07 771
12414.12 783
12415.17 814
12416.23 825
12417.28 808
12418.33 753
12419.38 771
12420.43 794
12421.48 814
12422.53 771
12423.59 806
12424.64 817
12425.69 810
12426.74 794
12427.79 801
12428.84 810
12429.90 804
12430.95 782
12432.00 833
12433.05 825
12434.10 812
12435.16 795
12436.21 802
12437.26 813
12438.31 773
12439.37 819
12440.42 815
12441.47 840
12442.52 823
12443.58 833
12444.63 816
12445.68 831
12446.73 817
12447.79 818
12448.84 785
12449.89 812
12450.94 838
12452.00 845
12453.05 836
12454.10 811
12455.16 824
12456.21 841
12457.26 835
12458.31 844
12459.37 860
12460.42 842
12461.47 873
12462.53 876
12463.58 908
12464.63 875
12465.69 879
12466.74 881
12467.79 885
12468.85 940
12469.90 941
12470.95 954
12472.01 973
12473.06 966
12474.12 934
12475.17 951
12476.22 1011
12477.28 1041
12478.33 1046
12479.39 1085
12480.44 1081
12481.49 1129
12482.55 1162
12483.60 1226
12484.66 1259
12485.71 1279
12486.76 1365
12487.82 1478
12488.87 1465
12489.93 1504
12490.98 1487
12492.04 1517
12493.09 1556
12494.15 1527
12495.20 1499
12496.25 1446
12497.31 1409
12498.36 1343
12499.42 1289
12500.47 1217
12501.53 1216
12502.58 1090
12503.64 1055
12504.69 1059
12505.75 1033
12506.80 1006
12507.86 959
12508.91 949
12509.97 919
12511.03 924
12512.08 931
12513.14 903
12514.19 891
12515.25 923
12516.30 909
12517.36 907
12518.41 970
12519.47 933
12520.52 905
12521.58 875
12522.64 852
12523.69 916
12524.75 942
12525.80 924
12526.86 917
12527.92 929
12528.97 910
12530.03 895
12531.08 953
12532.14 909
12533.20 910
12534.25 899
12535.31 891
12536.37 884
12537.42 867
12538.48 921
12539.54 912
12540.59 916
12541.65 931
12542.70 915
12543.76 889
12544.82 973
12545.88 935
12546.93 945
12547.99 934
12549.05 964
12550.10 995
12551.16 1015
12552.22 982
12553.27 991
12554.33 973
12555.39 1049
12556.45 1047
12557.50 1004
12558.56 1038
12559.62 1031
12560.67 1108
12561.73 1067
12562.79 1152
12563.85 1169
12564.90 1174
12565.96 1117
12567.02 1220
12568.08 1311
12569.14 1324
12570.19 1361
12571.25 1407
12572.31 1365
12573.37 1346
12574.42 1377
12575.48 1405
12576.54 1346
12577.60 1289
12578.66 1226
12579.72 1214
12580.77 1176
12581.83 1131
12582.89 1121
12583.95 1124
12585.01 1093
12586.07 1091
12587.12 1123
12588.18 1065
12589.24 1033
12590.30 1045
12591.36 1031
12592.42 1010
12593.48 1004
12594.53 1052
12595.59 1039
12596.65 975
12597.71 961
12598.77 954
12599.83 928
12600.89 949
12601.95 935
12603.01 924
12604.07 943
12605.13 935
12606.18 1001
12607.24 989
12608.30 951
12609.36 953
12610.42 1005
12611.48 926
12612.54 925
12613.60 954
12614.66 949
12615.72 982
12616.78 932
12617.84 942
12618.90 954
12619.96 947
12621.02 916
12622.08 895
12623.14 918
12624.20 894
12625.26 935
12626.32 897
12627.38 876
12628.44 895
12629.50 899
12630.56 906
12631.62 879
12632.68 852
12633.74 850
12634.80 869
12635.86 903
12636.92 881
12637.98 901
12639.04 944
12640.11 883
12641.17 930
12642.23 969
12643.29 964
12644.35 983
12645.41 925
12646.47 982
12647.53 980
12648.59 964
12649.65 993
12650.72 1016
12651.78 1040
12652.84 1018
12653.90 1019
12654.96 1001
12656.02 1030
12657.08 1017
12658.14 989
12659.21 1017
12660.27 988
12661.33 1014
12662.39 957
12663.45 904
12664.51 951
12665.58 939
12666.64 951
12667.70 968
12668.76 954
12669.82 929
12670.89 945
12671.95 958
12673.01 961
12674.07 982
12675.13 976
12676.20 948
12677.26 970
12678.32 984
12679.38 970
12680.45 960
12681.51 987
12682.57 958
12683.63 993
12684.70 968
12685.76 963
12686.82 974
12687.88 994
12688.95 998
12690.01 999
12691.07 968
12692.14 1001
12693.20 979
12694.26 985
12695.32 972
12696.39 951
12697.45 983
12698.51 1038
12699.58 987
12700.64 1000
12701.70 1009
12702.77 1023
12703.83 986
12704.89 1034
12705.96 993
12707.02 991
12708.08 989
12709.15 958
12710.21 984
12711.28 966
12712.34 945
12713.40 943
12714.47 968
12715.53 973
12716.59 969
12717.66 964
12718.72 991
12719.79 970
12720.85 976
12721.92 966
12722.98 986
12724.04 943
12725.11 949
12726.17 936
12727.24 930
12728.30 940
12729.37 963
12730.43 970
12731.49 951
12732.56 963
12733.62 932
12734.69 939
12735.75 947
12736.82 934
12737.88 955
12738.95 941
12740.01 906
12741.08 904
12742.14 919
12743.21 923
12744.27 938
12745.34 872
12746.40 906
12747.47 902
12748.53 894
12749.60 892
12750.66 899
12751.73 889
12752.79 862
12753.86 854
12754.93 824
12755.99 854
12757.06 874
12758.12 850
12759.19 818
12760.25 785
12761.32 831
12762.39 834
12763.45 828
12764.52 805
12765.58 830
12766.65 821
12767.72 762
12768.78 768
12769.85 769
12770.91 787
12771.98 782
12773.05 773
12774.11 787
12775.18 779
12776.25 773
12777.31 824
12778.38 813
12779.45 762
12780.51 766
12781.58 774
12782.65 766
12783.71 797
12784.78 790
12785.85 765
12786.91 767
12787.98 766
12789.05 777
12790.11 793
12791.18 748
12792.25 754
12793.31 805
12794.38 784
12795.45 773
12796.52 773
12797.58 794
12798.65 773
12799.72 743
12800.79 770
12801.85 803
12802.92 758
12803.99 761
12805.06 745
12806.12 724
12807.19 738
12808.26 760
12809.33 764
12810.39 756
12811.46 757
12812.53 774
12813.60 763
12814.67 824
12815.73 769
12816.80 767
12817.87 786
12818.94 793
12820.01 779
12821.08 753
12822.14 773
12823.21 744
12824.28 742
12825.35 754
12826.42 776
12827.49 749
12828.55 729
12829.62 733
12830.69 752
12831.76 742
12832.83 719
12833.90 742
12834.97 707
12836.04 716
12837.11 684
12838.17 717
12839.24 709
12840.31 713
12841.38 751
12842.45 712
12843.52 732
12844.59 699
12845.66 701
12846.73 718
12847.80 709
12848.87 710
12849.94 699
12851.01 687
12852.08 726
12853.14 714
12854.21 689
12855.28 697
12856.35 721
12857.42 675
12858.49 689
12859.56 693
12860.63 717
12861.70 701
12862.77 676
12863.84 702
12864.91 696
12865.98 682
12867.05 693
12868.12 655
12869.19 677
12870.26 653
12871.34 684
12872.41 654
12873.48 679
12874.55 674
12875.62 690
12876.69 718
12877.76 691
12878.83 653
12879.90 694
12880.97 701
12882.04 651
12883.11 649
12884.18 652
12885.25 650
12886.33 668
12887.40 650
12888.47 655
12889.54 677
12890.61 666
12891.68 646
12892.75 649
12893.82 643
12894.89 647
12895.97 635
12897.04 644
12898.11 624
12899.18 654
12900.25 642
12901.32 621
12902.40 633
12903.47 631
12904.54 626
12905.61 636
12906.68 581
12907.75 595
12908.83 638
12909.90 623
12910.97 631
12912.04 619
12913.11 615
12914.19 617
12915.26 626
12916.33 596
12917.40 592
12918.48 608
12919.55 619
12920.62 583
12921.69 619
12922.77 624
12923.84 630
12924.91 631
12925.98 630
12927.06 575
12928.13 628
12929.20 636
12930.27 646
12931.35 652
12932.42 598
12933.49 623
12934.57 613
12935.64 622
12936.71 603
12937.79 612
12938.86 598
12939.93 584
12941.01 583
12942.08 608
12943.15 625
12944.23 650
12945.30 650
12946.37 642
12947.45 646
12948.52 634
12949.59 629
12950.67 628
12951.74 621
12952.81 619
12953.89 607
12954.96 607
12956.04 608
12957.11 630
12958.18 603
12959.26 612
12960.33 615
12961.41 593
12962.48 606
12963.55 580
12964.63 660
12965.70 634
12966.78 640
12967.85 634
12968.93 633
12970.00 597
12971.07 631
12972.15 620
12973.22 627
12974.30 602
12975.37 604
12976.45 633
12977.52 630
12978.60 615
12979.67 610
12980.75 592
12981.82 605
12982.90 602
12983.97 623
12985.05 597
12986.12 619
12987.20 620
12988.27 625
12989.35 663
12990.42 615
12991.50 628
12992.57 644
12993.65 625
12994.73 615
12995.80 594
12996.88 648
12997.95 643
12999.03 605
13000.10 644
13001.18 647
13002.25 590
13003.33 619
13004.41 649
13005.48 653
13006.56 646
13007.63 654
13008.71 649
13009.79 657
13010.86 644
13011.94 696
13013.02 654
13014.09 616
13015.17 618
13016.24 633
13017.32 645
13018.40 635
13019.47 642
13020.55 673
13021.63 659
13022.70 669
13023.78 670
13024.86 644
13025.93 695
13027.01 670
13028.09 671
13029.16 687
13030.24 639
13031.32 681
13032.40 647
13033.47 651
13034.55 663
13035.63 702
13036.70 699
13037.78 670
13038.86 659
13039.94 718
13041.01 690
13042.09 647
13043.17 665
13044.25 659
13045.32 685
13046.40 683
13047.48 669
13048.56 681
13049.63 676
13050.71 678
13051.79 681
13052.87 653
13053.95 645
13055.02 646
13056.10 691
13057.18 669
13058.26 698
13059.34 692
13060.41 681
13061.49 670
13062.57 681
13063.65 652
13064.73 658
13065.81 652
13066.88 683
13067.96 683
13069.04 677
13070.12 681
13071.20 642
13072.28 639
13073.36 632
13074.43 666
13075.51 669
13076.59 624
13077.67 634
13078.75 641
13079.83 647
13080.91 639
13081.99 660
13083.07 662
13084.15 664
13085.23 626
13086.30 634
13087.38 630
13088.46 662
13089.54 666
13090.62 665
13091.70 641
13092.78 652
13093.86 621
13094.94 630
13096.02 649
13097.10 628
13098.18 613
13099.26 657
13100.34 660
13101.42 647
13102.50 629
13103.58 632
13104.66 636
13105.74 629
13106.82 615
13107.90 631
13108.98 623
13110.06 617
13111.14 656
13112.22 661
13113.30 623
13114.38 599
13115.46 612
13116.54 614
13117.62 578
13118.70 614
13119.78 636
13120.86 628
13121.95 618
13123.03 621
13124.11 614
13125.19 643
13126.27 646
13127.35 648
13128.43 611
13129.51 614
13130.59 585
13131.67 616
13132.76 660
13133.84 655
13134.92 628
13136.00 608
13137.08 583
13138.16 593
13139.24 615
13140.32 630
13141.41 633
13142.49 619
13143.57 636
13144.65 628
13145.73 582
13146.81 597
13147.90 628
13148.98 617
13150.06 578
13151.14 628
13152.22 610
13153.31 657
13154.39 611
13155.47 632
13156.55 625
13157.63 644
13158.72 629
13159.80 614
13160.88 604
13161.96 614
13163.05 610
13164.13 635
13165.21 625
13166.29 634
13167.38 634
13168.46 647
13169.54 622
13170.62 620
13171.71 602
13172.79 641
13173.87 653
13174.96 613
13176.04 647
13177.12 616
13178.20 583
13179.29 582
13180.37 615
13181.45 682
13182.54 639
13183.62 645
13184.70 651
13185.79 615
13186.87 601
13187.95 594
13189.04 599
13190.12 622
13191.20 619
13192.29 629
13193.37 675
13194.46 653
13195.54 630
13196.62 611
13197.71 639
13198.79 634
13199.88 627
13200.96 630
13202.04 638
13203.13 669
13204.21 644
13205.30 653
13206.38 666
13207.46 619
13208.55 625
13209.63 655
13210.72 674
13211.80 650
13212.89 644
13213.97 647
13215.05 648
13216.14 623
13217.22 647
13218.31 636
13219.39 670
13220.48 647
13221.56 609
13222.65 632
13223.73 621
13224.82 635
13225.90 667
13226.99 655
13228.07 637
13229.16 673
13230.24 674
13231.33 697
13232.41 667
13233.50 657
13234.58 650
13235.67 665
13236.76 656
13237.84 636
13238.93 633
13240.01 661
13241.10 653
13242.18 667
13243.27 669
13244.35 631
13245.44 696
13246.53 705
13247.61 696
13248.70 674
13249.78 685
13250.87 671
13251.96 661
13253.04 665
13254.13 687
13255.21 678
13256.30 652
13257.39 700
13258.47 671
13259.56 688
13260.65 678
13261.73 720
13262.82 688
13263.91 691
13264.99 702
13266.08 720
13267.17 660
13268.25 681
13269.34 710
13270.43 709
13271.51 677
13272.60 681
13273.69 702
13274.77 707
13275.86 751
13276.95 751
13278.04 720
13279.12 708
13280.21 742
13281.30 719
13282.38 762
13283.47 760
13284.56 730
13285.65 735
13286.73 760
13287.82 771
13288.91 736
13290.00 745
13291.08 787
13292.17 789
13293.26 765
13294.35 819
13295.44 772
13296.52 762
13297.61 768
13298.70 804
13299.79 756
13300.88 772
13301.96 784
13303.05 795
13304.14 854
13305.23 807
13306.32 854
13307.41 832
13308.49 817
13309.58 834
13310.67 835
13311.76 775
13312.85 825
13313.94 829
13315.02 790
13316.11 785
13317.20 788
13318.29 803
13319.38 829
13320.47 800
13321.56 801
13322.65 790
13323.74 834
13324.82 818
13325.91 766
13327.00 770
13328.09 773
13329.18 787
13330.27 786
13331.36 768
13332.45 766
13333.54 802
13334.63 810
13335.72 837
13336.81 795
13337.90 759
13338.99 812
13340.08 785
13341.17 811
13342.26 828
13343.35 862
13344.44 851
13345.53 832
13346.61 826
13347.70 824
13348.79 808
13349.89 841
13350.98 841
13352.07 841
13353.16 789
13354.25 874
13355.34 869
13356.43 835
13357.52 836
13358.61 888
13359.70 896
13360.79 917
13361.88 884
13362.97 880
13364.06 905
13365.15 880
13366.24 879
13367.33 906
13368.42 910
13369.51 891
13370.60 844
13371.70 856
13372.79 830
13373.88 803
13374.97 816
13376.06 855
13377.15 821
13378.24 779
13379.33 787
13380.43 744
13381.52 749
13382.61 798
13383.70 786
13384.79 758
13385.88 718
13386.97 748
13388.07 765
13389.16 770
13390.25 749
13391.34 732
13392.43 759
13393.52 741
13394.62 732
13395.71 755
13396.80 778
13397.89 757
13398.98 751
13400.08 744
13401.17 731
13402.26 758
13403.35 742
13404.45 736
13405.54 739
13406.63 733
13407.72 756
13408.82 752
13409.91 738
13411.00 754
13412.09 759
13413.19 751
13414.28 704
13415.37 735
13416.46 723
13417.56 745
13418.65 770
13419.74 798
13420.84 764
13421.93 776
13423.02 737
13424.11 736
13425.21 724
13426.30 722
13427.39 779
13428.49 742
13429.58 743
13430.67 743
13431.77 771
13432.86 799
13433.95 763
13435.05 787
13436.14 757
13437.24 774
13438.33 752
13439.42 744
13440.52 801
13441.61 787
13442.70 773
13443.80 794
13444.89 836
13445.99 791
13447.08 801
13448.17 830
13449.27 823
13450.36 863
13451.46 831
13452.55 838
13453.64 801
13454.74 873
13455.83 850
13456.93 842
13458.02 822
13459.12 836
13460.21 873
13461.31 879
13462.40 828
13463.50 825
13464.59 847
13465.69 863
13466.78 836
13467.87 829
13468.97 873
13470.06 858
13471.16 848
13472.25 834
13473.35 855
13474.44 864
13475.54 848
13476.64 849
13477.73 869
13478.83 847
13479.92 869
13481.02 841
13482.11 868
13483.21 845
13484.30 887
13485.40 950
13486.49 923
13487.59 907
13488.69 910
13489.78 913
13490.88 952
13491.97 959
13493.07 973
13494.17 987
13495.26 983
13496.36 991
13497.45 1005
13498.55 997
13499.65 1010
13500.74 960
13501.84 963
13502.93 981
13504.03 941
13505.13 908
13506.22 929
13507.32 888
13508.42 862
13509.51 908
13510.61 894
13511.71 827
13512.80 854
13513.90 849
13515.00 788
13516.09 787
13517.19 789
13518.29 791
13519.38 738
13520.48 766
13521.58 758
13522.68 766
13523.77 776
13524.87 762
13525.97 793
13527.06 769
13528.16 771
13529.26 763
13530.36 754
13531.45 770
13532.55 743
13533.65 770
13534.75 750
13535.84 724
13536.94 736
13538.04 758
13539.14 750
13540.23 717
13541.33 704
13542.43 727
13543.53 739
13544.63 702
13545.72 753
13546.82 739
13547.92 722
13549.02 727
13550.12 715
13551.22 705
13552.31 692
13553.41 679
13554.51 684
13555.61 698
13556.71 719
13557.81 705
13558.90 698
13560.00 698
13561.10 708
13562.20 742
13563.30 713
13564.40 720
13565.50 720
13566.60 708
13567.69 701
13568.79 675
13569.89 676
13570.99 698
13572.09 734
13573.19 731
13574.29 707
13575.39 716
13576.49 686
13577.59 706
13578.69 707
13579.79 666
13580.89 709
13581.98 711
13583.08 728
13584.18 723
13585.28 711
13586.38 712
13587.48 732
13588.58 711
13589.68 715
13590.78 731
13591.88 707
13592.98 673
13594.08 691
13595.18 737
13596.28 682
13597.38 733
13598.48 729
13599.58 742
13600.68 739
13601.78 703
13602.88 726
13603.98 723
13605.08 706
13606.18 761
13607.29 741
13608.39 716
13609.49 723
13610.59 682
13611.69 772
13612.79 717
13613.89 692
13614.99 681
13616.09 741
13617.19 705
13618.29 699
13619.39 693
13620.50 722
13621.60 690
13622.70 715
13623.80 758
13624.90 730
13626.00 737
13627.10 744
13628.20 739
13629.31 696
13630.41 733
13631.51 692
13632.61 713
13633.71 672
13634.81 726
13635.91 739
13637.02 747
13638.12 720
13639.22 726
13640.32 720
13641.42 722
13642.53 745
13643.63 684
13644.73 718
13645.83 780
13646.93 707
13648.04 688
13649.14 694
13650.24 692
13651.34 722
13652.45 662
13653.55 685
13654.65 714
13655.75 687
13656.85 712
13657.96 691
13659.06 714
13660.16 702
13661.27 745
13662.37 694
13663.47 693
13664.57 693
13665.68 726
13666.78 717
13667.88 707
13668.99 719
13670.09 718
13671.19 699
13672.29 728
13673.40 721
13674.50 729
13675.60 714
13676.71 716
13677.81 726
13678.91 710
13680.02 705
13681.12 748
13682.23 731
13683.33 750
13684.43 717
13685.54 722
13686.64 752
13687.74 759
13688.85 737
13689.95 738
13691.06 781
13692.16 738
13693.26 725
13694.37 762
13695.47 751
13696.58 758
13697.68 736
13698.78 754
13699.89 718
13700.99 783
13702.10 766
13703.20 775
13704.31 758
13705.41 756
13706.51 805
13707.62 779
13708.72 767
13709.83 774
13710.93 791
13712.04 828
13713.14 805
13714.25 790
13715.35 772
13716.46 850
13717.56 858
13718.67 856
13719.77 830
13720.88 807
13721.98 861
13723.09 871
13724.19 916
13725.30 889
13726.40 887
13727.51 916
13728.61 928
13729.72 900
13730.83 907
13731.93 912
13733.04 908
13734.14 919
13735.25 901
13736.35 924
13737.46 1000
13738.57 950
13739.67 917
13740.78 913
13741.88 961
13742.99 946
13744.09 964
13745.20 991
13746.31 999
13747.41 994
13748.52 1017
13749.63 971
13750.73 1033
13751.84 1030
13752.94 1089
13754.05 1069
13755.16 1142
13756.26 1109
13757.37 1139
13758.48 1104
13759.58 1209
13760.69 1246
13761.80 1264
13762.90 1277
13764.01 1290
13765.12 1366
13766.22 1353
13767.33 1360
13768.44 1356
13769.55 1329
13770.65 1298
13771.76 1324
13772.87 1319
13773.97 1285
13775.08 1248
13776.19 1245
13777.30 1159
13778.40 1135
13779.51 1049
13780.62 1044
13781.73 1002
13782.83 997
13783.94 960
13785.05 967
13786.16 951
13787.26 924
13788.37 924
13789.48 895
13790.59 887
13791.70 918
13792.80 920
13793.91 897
13795.02 890
13796.13 870
13797.24 925
13798.35 919
13799.45 853
13800.56 870
13801.67 895
13802.78 864
13803.89 840
13805.00 882
13806.10 866
13807.21 889
13808.32 845
13809.43 889
13810.54 820
13811.65 867
13812.76 810
13813.86 872
13814.97 857
13816.08 834
13817.19 816
13818.30 802
13819.41 830
13820.52 834
13821.63 854
13822.74 794
13823.85 803
13824.96 787
13826.06 788
13827.17 797
13828.28 804
13829.39 787
13830.50 817
13831.61 810
13832.72 811
13833.83 801
13834.94 829
13836.05 801
13837.16 811
13838.27 818
13839.38 817
13840.49 836
13841.60 795
13842.71 823
13843.82 808
13844.93 824
13846.04 819
13847.15 843
13848.26 823
13849.37 841
13850.48 803
13851.59 859
13852.70 877
13853.81 833
13854.92 833
13856.03 845
13857.14 853
13858.25 841
13859.37 864
13860.48 890
13861.59 864
13862.70 826
13863.81 886
13864.92 871
13866.03 858
13867.14 862
13868.25 868
13869.36 827
13870.47 793
13871.59 856
13872.70 845
13873.81 828
13874.92 807
13876.03 808
13877.14 794
13878.25 808
13879.36 778
13880.48 841
13881.59 831
13882.70 831
13883.81 804
13884.92 826
13886.03 797
13887.15 828
13888.26 856
13889.37 843
13890.48 831
13891.59 810
13892.71 866
13893.82 868
13894.93 838
13896.04 798
13897.15 831
13898.27 835
13899.38 841
13900.49 839
13901.60 837
13902.72 813
13903.83 770
13904.94 787
13906.05 812
13907.17 756
13908.28 796
13909.39 755
13910.50 809
13911.62 792
13912.73 749
13913.84 777
13914.95 761
13916.07 795
13917.18 740
13918.29 767
13919.41 771
13920.52 729
13921.63 759
13922.75 786
13923.86 739
13924.97 745
13926.09 765
13927.20 798
13928.31 775
13929.43 718
13930.54 757
13931.65 762
13932.77 750
13933.88 766
13934.99 732
13936.11 710
13937.22 706
13938.34 728
13939.45 710
13940.56 714
13941.68 713
13942.79 792
13943.91 737
13945.02 746
13946.13 721
13947.25 741
13948.36 729
13949.48 750
13950.59 721
13951.70 724
13952.82 701
13953.93 744
13955.05 744
13956.16 715
13957.28 678
13958.39 707
13959.51 727
13960.62 696
13961.74 736
13962.85 748
13963.97 737
13965.08 726
13966.20 733
13967.31 736
13968.43 747
13969.54 735
13970.66 707
13971.77 768
13972.89 732
13974.00 716
13975.12 730
13976.23 733
13977.35 768
13978.46 745
13979.58 721
13980.69 764
13981.81 743
13982.92 767
13984.04 752
13985.16 752
13986.27 735
13987.39 784
13988.50 762
13989.62 783
13990.74 724
13991.85 710
13992.97 741
13994.08 762
13995.20 777
13996.32 783
13997.43 809
13998.55 761
13999.66 745
14000.78 753
14001.90 741
14003.01 752
14004.13 828
14005.25 795
14006.36 805
14007.48 761
14008.60 800
14009.71 821
14010.83 829
14011.95 833
14013.06 803
14014.18 823
14015.30 810
14016.41 837
14017.53 851
14018.65 843
14019.76 849
14020.88 845
14022.00 801
14023.12 810
14024.23 765
14025.35 815
14026.47 811
14027.59 767
14028.70 775
14029.82 760
14030.94 801
14032.06 745
14033.17 741
14034.29 716
14035.41 718
14036.53 740
14037.64 741
14038.76 729
14039.88 714
14041.00 708
14042.11 741
14043.23 747
14044.35 751
14045.47 723
14046.59 742
14047.71 756
14048.82 742
14049.94 726
14051.06 718
14052.18 732
14053.30 724
14054.42 789
14055.53 745
14056.65 725
14057.77 726
14058.89 754
14060.01 800
14061.13 768
14062.25 716
14063.36 750
14064.48 779
14065.60 740
14066.72 775
14067.84 793
14068.96 792
14070.08 760
14071.20 779
14072.32 777
14073.44 805
14074.55 774
14075.67 816
14076.79 816
14077.91 823
14079.03 839
14080.15 844
14081.27 814
14082.39 817
14083.51 860
14084.63 840
14085.75 858
14086.87 912
14087.99 875
14089.11 868
14090.23 851
14091.35 883
14092.47 884
14093.59 905
14094.71 906
14095.83 925
14096.95 906
14098.07 898
14099.19 863
14100.31 842
14101.43 836
14102.55 832
14103.67 785
14104.79 827
14105.91 741
14107.03 739
14108.15 743
14109.27 722
14110.39 731
14111.51 735
14112.64 709
14113.76 715
14114.88 726
14116.00 712
14117.12 717
14118.24 701
14119.36 713
14120.48 674
14121.60 714
14122.72 675
14123.85 675
14124.97 701
14126.09 707
14127.21 642
14128.33 639
14129.45 640
14130.57 688
14131.70 673
14132.82 664
14133.94 662
14135.06 649
14136.18 676
14137.30 653
14138.43 644
14139.55 643
14140.67 657
14141.79 657
14142.91 650
14144.03 669
14145.16 650
14146.28 626
14147.40 641
14148.52 604
14149.65 665
14150.77 613
14151.89 641
14153.01 618
14154.13 604
14155.26 650
14156.38 656
14157.50 649
14158.62 636
14159.75 632
14160.87 612
14161.99 637
14163.12 627
14164.24 641
14165.36 639
14166.48 619
14167.61 632
14168.73 648
14169.85 630
14170.98 658
14172.10 641
14173.22 632
14174.35 658
14175.47 649
14176.59 620
14177.72 622
14178.84 614
14179.96 592
14181.09 589
14182.21 628
14183.33 571
14184.46 588
14185.58 598
14186.70 556
14187.83 571
14188.95 595
14190.07 612
14191.20 627
14192.32 618
14193.45 595
14194.57 586
14195.69 609
14196.82 592
14197.94 619
14199.07 608
14200.19 598
14201.32 580
14202.44 588
14203.56 603
14204.69 569
14205.81 549
14206.94 574
14208.06 564
14209.19 584
14210.31 557
14211.44 591
14212.56 595
14213.69 573
14214.81 559
14215.93 559
14217.06 566
14218.18 549
14219.31 543
14220.43 567
14221.56 575
14222.68 593
14223.81 565
14224.94 576
14226.06 581
14227.19 547
14228.31 555
14229.44 571
14230.56 581
14231.69 586
14232.81 536
14233.94 554
14235.06 540
14236.19 537
14237.32 574
14238.44 538
14239.57 539
14240.69 523
14241.82 534
14242.94 503
14244.07 544
14245.20 538
14246.32 565
14247.45 526
14248.57 531
14249.70 539
14250.83 530
14251.95 526
14253.08 540
14254.21 517
14255.33 515
14256.46 517
14257.59 559
14258.71 519
14259.84 523
14260.97 506
14262.09 553
14263.22 544
14264.35 539
14265.47 530
14266.60 532
14267.73 536
14268.85 521
14269.98 552
14271.11 523
14272.23 535
14273.36 501
14274.49 503
14275.62 494
14276.74 503
14277.87 512
14279.00 535
14280.12 511
14281.25 512
14282.38 542
14283.51 547
14284.63 512
14285.76 547
14286.89 537
14288.02 492
14289.15 516
14290.27 492
14291.40 500
14292.53 497
14293.66 547
14294.78 510
14295.91 494
14297.04 501
14298.17 500
14299.30 504
14300.42 520
14301.55 505
14302.68 490
14303.81 478
14304.94 522
14306.07 495
14307.19 522
14308.32 482
14309.45 437
14310.58 487
14311.71 493
14312.84 489
14313.97 502
14315.10 481
14316.22 496
14317.35 493
14318.48 487
14319.61 497
14320.74 532
14321.87 480
14323.00 506
14324.13 496
14325.26 473
14326.39 483
14327.51 495
14328.64 452
14329.77 492
14330.90 461
14332.03 499
14333.16 493
14334.29 492
14335.42 527
14336.55 483
14337.68 502
14338.81 478
14339.94 491
14341.07 457
14342.20 468
14343.33 493
14344.46 467
14345.59 480
14346.72 510
14347.85 496
14348.98 500
14350.11 486
14351.24 468
14352.37 486
14353.50 461
14354.63 482
14355.76 457
14356.89 468
14358.02 471
14359.15 509
14360.28 465
14361.41 473
14362.54 485
14363.67 472
14364.80 468
14365.94 469
14367.07 464
14368.20 501
14369.33 500
14370.46 487
14371.59 490
14372.72 466
14373.85 513
14374.98 475
14376.11 467
14377.25 478
14378.38 492
14379.51 488
14380.64 486
14381.77 494
14382.90 511
14384.03 499
14385.16 496
14386.30 495
14387.43 493
14388.56 512
14389.69 513
14390.82 485
14391.95 499
14393.09 506
14394.22 490
14395.35 494
14396.48 544
14397.61 492
14398.75 507
14399.88 528
14401.01 512
14402.14 487
14403.27 483
14404.41 508
14405.54 536
14406.67 525
14407.80 523
14408.94 503
14410.07 489
14411.20 490
14412.33 487
14413.47 467
14414.60 504
14415.73 499
14416.87 533
14418.00 515
14419.13 503
14420.26 526
14421.40 506
14422.53 529
14423.66 507
14424.80 492
14425.93 534
14427.06 498
14428.20 495
14429.33 517
14430.46 515
14431.59 532
14432.73 523
14433.86 555
14435.00 527
14436.13 517
14437.26 529
14438.40 529
14439.53 559
14440.66 514
14441.80 548
14442.93 537
14444.06 545
14445.20 534
14446.33 545
14447.47 520
14448.60 506
14449.73 519
14450.87 566
14452.00 522
14453.14 526
14454.27 522
14455.41 562
14456.54 535
14457.67 512
14458.81 541
14459.94 564
14461.08 554
14462.21 524
14463.35 533
14464.48 570
14465.62 552
14466.75 575
14467.89 532
14469.02 539
14470.15 535
14471.29 554
14472.42 569
14473.56 524
14474.69 528
14475.83 547
14476.96 556
14478.10 538
14479.24 530
14480.37 511
14481.51 537
14482.64 544
14483.78 531
14484.91 555
14486.05 545
14487.18 514
14488.32 518
14489.45 524
14490.59 502
14491.73 550
14492.86 563
14494.00 535
14495.13 565
14496.27 515
14497.40 505
14498.54 526
14499.68 519
14500.81 535
14501.95 533
14503.08 505
14504.22 535
14505.36 528
14506.49 502
14507.63 493
14508.77 490
14509.90 505
14511.04 493
14512.18 488
14513.31 503
14514.45 512
14515.58 516
14516.72 497
14517.86 496
14519.00 538
14520.13 489
14521.27 531
14522.41 534
14523.54 523
14524.68 485
14525.82 489
14526.95 537
14528.09 501
14529.23 507
14530.37 507
14531.50 520
14532.64 502
14533.78 524
14534.91 506
14536.05 525
14537.19 525
14538.33 507
14539.46 515
14540.60 525
14541.74 516
14542.88 514
14544.02 528
14545.15 533
14546.29 534
14547.43 511
14548.57 509
14549.70 525
14550.84 512
14551.98 555
14553.12 530
14554.26 509
14555.39 521
14556.53 535
14557.67 567
14558.81 536
14559.95 530
14561.09 548
14562.22 538
14563.36 537
14564.50 544
14565.64 528
14566.78 546
14567.92 555
14569.06 524
14570.20 544
14571.33 555
14572.47 574
14573.61 570
14574.75 552
14575.89 562
14577.03 563
14578.17 569
14579.31 585
14580.45 566
14581.59 586
14582.72 579
14583.86 552
14585.00 569
14586.14 560
14587.28 588
14588.42 585
14589.56 596
14590.70 601
14591.84 606
14592.98 593
14594.12 603
14595.26 592
14596.40 585
14597.54 573
14598.68 604
14599.82 614
14600.96 605
14602.10 602
14603.24 592
14604.38 600
14605.52 625
14606.66 632
14607.80 624
14608.94 639
14610.08 638
14611.22 620
14612.36 600
14613.50 638
14614.64 626
14615.78 646
14616.92 674
14618.06 657
14619.20 682
14620.34 657
14621.49 694
14622.63 693
14623.77 667
14624.91 709
14626.05 710
14627.19 720
14628.33 704
14629.47 722
14630.61 711
14631.75 727
14632.90 725
14634.04 672
14635.18 658
14636.32 629
14637.46 689
14638.60 659
14639.74 605
14640.88 623
14642.03 613
14643.17 625
14644.31 585
14645.45 587
14646.59 554
14647.73 604
14648.88 564
14650.02 586
14651.16 561
14652.30 567
14653.44 551
14654.59 541
14655.73 553
14656.87 561
14658.01 561
14659.16 558
14660.30 564
14661.44 538
14662.58 539
14663.72 562
14664.87 534
14666.01 510
14667.15 543
14668.29 547
14669.44 538
14670.58 547
14671.72 528
14672.87 521
14674.01 509
14675.15 539
14676.29 508
14677.44 514
14678.58 491
14679.72 549
14680.87 532
14682.01 534
14683.15 552
14684.30 524
14685.44 553
14686.58 534
14687.73 538
14688.87 505
14690.01 512
14691.16 494
14692.30 493
14693.44 499
14694.59 508
14695.73 493
14696.87 517
14698.02 486
14699.16 493
14700.30 510
14701.45 494
14702.59 523
14703.74 510
14704.88 498
14706.02 500
14707.17 517
14708.31 544
14709.46 528
14710.60 503
14711.75 545
14712.89 531
14714.03 537
14715.18 538
14716.32 546
14717.47 496
14718.61 518
14719.76 510
14720.90 509
14722.05 513
14723.19 524
14724.34 544
14725.48 527
14726.63 538
14727.77 511
14728.92 557
14730.06 519
14731.21 529
14732.35 518
14733.50 528
14734.64 535
14735.79 506
14736.93 532
14738.08 526
14739.22 520
14740.37 548
14741.51 534
14742.66 540
14743.80 556
14744.95 540
14746.09 559
14747.24 540
14748.39 553
14749.53 527
14750.68 568
14751.82 556
14752.97 544
14754.11 519
14755.26 566
14756.41 584
14757.55 552
14758.70 559
14759.85 546
14760.99 584
14762.14 576
14763.28 576
14764.43 554
14765.58 597
14766.72 595
14767.87 588
14769.02 574
14770.16 588
14771.31 578
14772.46 628
14773.60 617
14774.75 604
14775.90 634
14777.04 612
14778.19 585
14779.34 642
14780.48 611
14781.63 615
14782.78 624
14783.92 637
14785.07 655
14786.22 623
14787.37 642
14788.51 619
14789.66 624
14790.81 605
14791.96 625
14793.10 641
14794.25 656
14795.40 636
14796.54 630
14797.69 618
14798.84 638
14799.99 644
14801.14 626
14802.28 587
14803.43 575
14804.58 579
14805.73 554
14806.88 557
14808.02 544
14809.17 566
14810.32 582
14811.47 574
14812.62 567
14813.76 520
14814.91 578
14816.06 575
14817.21 570
14818.36 557
14819.51 567
14820.65 548
14821.80 551
14822.95 500
14824.10 533
14825.25 518
14826.40 517
14827.55 525
14828.69 492
14829.84 497
14830.99 508
14832.14 506
14833.29 526
14834.44 529
14835.59 502
14836.74 509
14837.89 514
14839.04 486
14840.19 461
14841.33 479
14842.48 499
14843.63 457
14844.78 455
14845.93 466
14847.08 449
14848.23 439
14849.38 463
14850.53 488
14851.68 466
14852.83 463
14853.98 469
14855.13 476
14856.28 449
14857.43 449
14858.58 495
14859.73 442
14860.88 462
14862.03 444
14863.18 448
14864.33 440
14865.48 442
14866.63 434
14867.78 442
14868.93 445
14870.08 459
14871.23 459
14872.38 426
14873.53 435
14874.68 439
14875.83 417
14876.98 434
14878.14 438
14879.29 468
14880.44 424
14881.59 435
14882.74 444
14883.89 458
14885.04 445
14886.19 449
14887.34 434
14888.49 431
14889.64 427
14890.80 425
14891.95 416
14893.10 444
14894.25 418
14895.40 469
14896.55 450
14897.70 453
14898.86 443
14900.01 423
14901.16 438
14902.31 431
14903.46 448
14904.61 423
14905.77 443
14906.92 420
14908.07 411
14909.22 416
14910.37 427
14911.53 427
14912.68 438
14913.83 433
14914.98 415
14916.13 429
14917.29 438
14918.44 444
14919.59 439
14920.74 484
14921.90 428
14923.05 456
14924.20 449
14925.35 441
14926.51 455
14927.66 418
14928.81 450
14929.96 445
14931.12 463
14932.27 449
14933.42 448
14934.57 468
14935.73 460
14936.88 454
14938.03 434
14939.19 428
14940.34 460
14941.49 429
14942.65 432
14943.80 423
14944.95 420
14946.11 421
14947.26 438
14948.41 421
14949.57 407
14950.72 393
14951.87 411
14953.03 432
14954.18 424
14955.33 414
14956.49 379
14957.64 410
14958.80 398
14959.95 412
14961.10 417
14962.26 408
14963.41 429
14964.57 414
14965.72 430
14966.87 413
14968.03 406
14969.18 423
14970.34 415
14971.49 402
14972.65 403
14973.80 397
14974.95 394
14976.11 403
14977.26 399
14978.42 412
14979.57 384
14980.73 390
14981.88 391
14983.04 418
14984.19 396
14985.35 402
14986.50 383
14987.66 438
14988.81 400
14989.97 395
14991.12 388
14992.28 412
14993.43 428
14994.59 404
14995.74 398
14996.90 373
14998.05 365
14999.21 379
15000.36 371
15001.52 368
15002.67 373
15003.83 387
15004.99 397
15006.14 389
15007.30 373
15008.45 387
15009.61 391
15010.76 362
15011.92 383
15013.08 385
15014.23 404
15015.39 386
15016.54 379
15017.70 374
15018.86 361
15020.01 387
15021.17 337
15022.32 369
15023.48 359
15024.64 367
15025.79 360
15026.95 399
15028.11 353
15029.26 352
15030.42 379
15031.58 391
15032.73 359
15033.89 363
15035.05 367
15036.20 367
15037.36 371
15038.52 340
15039.67 366
15040.83 370
15041.99 369
15043.15 381
15044.30 368
15045.46 367
15046.62 334
15047.77 376
15048.93 362
15050.09 375
15051.25 348
15052.40 363
15053.56 354
15054.72 363
15055.88 360
15057.03 370
15058.19 384
15059.35 364
15060.51 388
15061.66 371
15062.82 376
15063.98 371
15065.14 364
15066.30 395
15067.45 375
15068.61 388
15069.77 380
15070.93 377
15072.09 375
15073.24 382
15074.40 379
15075.56 355
15076.72 368
15077.88 354
15079.04 372
15080.20 353
15081.35 368
15082.51 365
15083.67 353
15084.83 359
15085.99 398
15087.15 370
15088.31 341
15089.46 364
15090.62 380
15091.78 373
15092.94 364
15094.10 392
15095.26 385
15096.42 345
15097.58 342
15098.74 381
15099.90 372
15101.06 369
15102.22 382
15103.37 378
15104.53 379
15105.69 347
15106.85 350
15108.01 383
15109.17 393
15110.33 393
15111.49 382
15112.65 360
15113.81 409
15114.97 392
15116.13 352
15117.29 358
15118.45 393
15119.61 379
15120.77 370
15121.93 388
15123.09 376
15124.25 365
15125.41 404
15126.57 381
15127.73 350
15128.89 359
15130.05 379
15131.21 364
15132.37 361
15133.53 335
15134.69 379
15135.86 383
15137.02 360
15138.18 404
15139.34 380
15140.50 391
15141.66 369
15142.82 372
15143.98 367
15145.14 378
15146.30 370
15147.46 368
15148.63 374
15149.79 374
15150.95 371
15152.11 406
15153.27 389
15154.43 372
15155.59 389
15156.75 387
15157.92 394
15159.08 384
15160.24 391
15161.40 379
15162.56 394
15163.72 406
15164.89 399
15166.05 403
15167.21 380
15168.37 397
15169.53 385
15170.69 363
15171.86 399
15173.02 399
15174.18 386
15175.34 405
15176.51 415
15177.67 410
15178.83 402
15179.99 411
15181.15 404
15182.32 401
15183.48 394
15184.64 396
15185.80 410
15186.97 382
15188.13 408
15189.29 430
15190.46 429
15191.62 386
15192.78 432
15193.94 423
15195.11 423
15196.27 400
15197.43 410
15198.60 422
15199.76 424
15200.92 426
15202.08 439
15203.25 419
15204.41 437
15205.57 418
15206.74 404
15207.90 450
15209.06 433
15210.23 448
15211.39 419
15212.56 427
15213.72 438
15214.88 469
15216.05 487
15217.21 436
15218.37 444
15219.54 439
15220.70 486
15221.87 470
15223.03 461
15224.19 478
15225.36 455
15226.52 447
15227.69 479
15228.85 455
15230.01 448
15231.18 457
15232.34 452
15233.51 437
15234.67 440
15235.84 457
15237.00 459
15238.16 448
15239.33 446
15240.49 429
15241.66 431
15242.82 412
15243.99 396
15245.15 384
15246.32 418
15247.48 398
15248.65 381
15249.81 400
15250.98 389
15252.14 425
15253.31 386
15254.47 392
15255.64 400
15256.80 407
15257.97 369
15259.13 344
15260.30 369
15261.46 375
15262.63 412
15263.80 432
15264.96 407
15266.13 399
15267.29 393
15268.46 399
15269.62 382
15270.79 414
15271.96 391
15273.12 414
15274.29 384
15275.45 398
15276.62 401
15277.79 417
15278.95 382
15280.12 412
15281.28 419
15282.45 363
15283.62 395
15284.78 391
15285.95 384
15287.12 388
15288.28 376
15289.45 390
15290.62 387
15291.78 395
15292.95 405
15294.12 368
15295.28 379
15296.45 382
15297.62 402
15298.78 375
15299.95 387
15301.12 404
15302.28 385
15303.45 431
15304.62 402
15305.78 404
15306.95 360
15308.12 382
15309.29 403
15310.45 408
15311.62 386
15312.79 396
15313.96 385
15315.12 396
15316.29 379
15317.46 405
15318.63 372
15319.79 385
15320.96 423
15322.13 390
15323.30 388
15324.46 418
15325.63 390
15326.80 393
15327.97 402
15329.14 396
15330.30 399
15331.47 396
15332.64 390
15333.81 377
15334.98 410
15336.14 379
15337.31 374
15338.48 379
15339.65 399
15340.82 411
15341.99 392
15343.16 410
15344.32 395
15345.49 421
15346.66 395
15347.83 411
15349.00 410
15350.17 404
15351.34 385
15352.51 407
15353.67 396
15354.84 415
15356.01 428
15357.18 408
15358.35 411
15359.52 392
15360.69 402
15361.86 400
15363.03 417
15364.20 423
15365.37 398
15366.54 414
15367.71 421
15368.87 420
15370.04 388
15371.21 402
15372.38 415
15373.55 398
15374.72 431
15375.89 391
15377.06 446
15378.23 439
15379.40 438
15380.57 400
15381.74 410
15382.91 419
15384.08 398
15385.25 422
15386.42 387
15387.59 394
15388.76 412
15389.93 414
15391.10 417
15392.27 410
15393.44 415
15394.62 422
15395.79 419
15396.96 407
15398.13 429
15399.30 434
15400.47 386
15401.64 401
15402.81 398
15403.98 375
15405.15 385
15406.32 409
15407.49 394
15408.66 384
15409.84 401
15411.01 389
15412.18 369
15413.35 392
15414.52 404
15415.69 402
15416.86 366
15418.03 392
15419.21 394
15420.38 390
15421.55 412
15422.72 383
15423.89 364
15425.06 389
15426.24 397
15427.41 391
15428.58 403
15429.75 377
15430.92 401
15432.09 404
15433.27 360
15434.44 369
15435.61 363
15436.78 405
15437.96 369
15439.13 379
15440.30 357
15441.47 379
15442.64 394
15443.82 397
15444.99 396
15446.16 369
15447.33 390
15448.51 358
15449.68 373
15450.85 401
15452.02 383
15453.20 390
15454.37 379
15455.54 367
15456.72 350
15457.89 370
15459.06 373
15460.23 381
15461.41 392
15462.58 388
15463.75 354
15464.93 372
15466.10 362
15467.27 385
15468.45 388
15469.62 374
15470.79 372
15471.97 370
15473.14 377
15474.31 385
15475.49 376
15476.66 376
15477.83 384
15479.01 408
15480.18 413
15481.36 414
15482.53 388
15483.70 374
15484.88 422
15486.05 392
15487.23 413
15488.40 384
15489.57 400
15490.75 361
15491.92 393
15493.10 388
15494.27 424
15495.44 383
15496.62 379
15497.79 407
15498.97 378
15500.14 398
15501.32 425
15502.49 408
15503.67 398
15504.84 397
15506.02 368
15507.19 386
15508.36 374
15509.54 411
15510.71 393
15511.89 425
15513.06 386
15514.24 399
15515.41 411
15516.59 382
15517.77 407
15518.94 389
15520.12 399
15521.29 397
15522.47 393
15523.64 397
15524.82 408
15525.99 408
15527.17 437
15528.34 394
15529.52 421
15530.69 383
15531.87 412
15533.05 402
15534.22 363
15535.40 401
15536.57 382
15537.75 393
15538.93 420
15540.10 416
15541.28 404
15542.45 390
15543.63 399
15544.81 419
15545.98 413
15547.16 399
15548.33 382
15549.51 418
15550.69 426
15551.86 399
15553.04 418
15554.22 403
15555.39 405
15556.57 423
15557.75 411
15558.92 408
15560.10 416
15561.28 420
15562.45 424
15563.63 440
15564.81 393
15565.99 415
15567.16 420
15568.34 416
15569.52 424
15570.69 428
15571.87 419
15573.05 451
15574.23 437
15575.40 431
15576.58 425
15577.76 434
15578.93 445
15580.11 436
15581.29 399
15582.47 429
15583.65 439
15584.82 466
15586.00 459
15587.18 452
15588.36 437
15589.53 488
15590.71 425
15591.89 474
15593.07 476
15594.25 451
15595.42 478
15596.60 483
15597.78 498
15598.96 485
15600.14 477
15601.32 468
15602.49 450
15603.67 463
15604.85 459
15606.03 502
15607.21 444
15608.39 490
15609.56 484
15610.74 481
15611.92 489
15613.10 487
15614.28 428
15615.46 490
15616.64 497
15617.82 512
15619.00 519
15620.17 513
15621.35 509
15622.53 509
15623.71 509
15624.89 548
15626.07 515
15627.25 503
15628.43 487
15629.61 512
15630.79 518
15631.97 510
15633.15 548
15634.33 524
15635.51 570
15636.69 534
15637.87 525
15639.05 554
15640.22 563
15641.40 564
15642.58 543
15643.76 553
15644.94 555
15646.12 554
15647.30 539
15648.48 556
15649.66 523
15650.85 586
15652.03 602
15653.21 557
15654.39 556
15655.57 556
15656.75 549
15657.93 581
15659.11 565
15660.29 615
15661.47 560
15662.65 587
15663.83 559
15665.01 574
15666.19 572
15667.37 568
15668.55 570
15669.73 564
15670.92 592
15672.10 585
15673.28 590
15674.46 538
15675.64 529
15676.82 517
15678.00 563
15679.18 567
15680.36 574
15681.55 578
15682.73 574
15683.91 573
15685.09 558
15686.27 559
15687.45 583
15688.63 565
15689.82 577
15691.00 595
15692.18 558
15693.36 581
15694.54 593
15695.73 642
15696.91 607
15698.09 627
15699.27 615
15700.45 636
15701.64 576
15702.82 626
15704.00 621
15705.18 641
15706.36 628
15707.55 581
15708.73 624
15709.91 632
15711.09 648
15712.28 597
15713.46 661
15714.64 645
15715.82 673
15717.01 614
15718.19 627
15719.37 618
15720.55 593
15721.74 633
15722.92 638
15724.10 598
15725.29 613
15726.47 636
15727.65 616
15728.84 625
15730.02 636
15731.20 626
15732.39 649
15733.57 639
15734.75 611
15735.94 623
15737.12 597
15738.30 628
15739.49 635
15740.67 644
15741.85 606
15743.04 624
15744.22 655
15745.40 643
15746.59 608
15747.77 658
15748.96 650
15750.14 619
15751.32 642
15752.51 601
15753.69 599
15754.88 607
15756.06 619
15757.24 613
15758.43 592
15759.61 607
15760.80 588
15761.98 591
15763.17 594
15764.35 589
15765.53 594
15766.72 603
15767.90 604
15769.09 581
15770.27 548
15771.46 593
15772.64 611
15773.83 580
15775.01 578
15776.20 580
15777.38 528
15778.57 549
15779.75 583
15780.94 546
15782.12 527
15783.31 541
15784.49 611
15785.68 552
15786.86 521
15788.05 548
15789.23 559
15790.42 515
15791.60 527
15792.79 544
15793.98 508
15795.16 520
15796.35 522
15797.53 536
15798.72 514
15799.90 526
15801.09 511
15802.28 540
15803.46 504
15804.65 503
15805.83 524
15807.02 511
15808.21 495
15809.39 510
15810.58 507
15811.76 518
15812.95 466
15814.14 490
15815.32 505
15816.51 524
15817.70 493
15818.88 492
15820.07 545
15821.26 472
15822.44 503
15823.63 497
15824.82 490
15826.00 495
15827.19 501
15828.38 489
15829.56 485
15830.75 484
15831.94 515
15833.12 508
15834.31 513
15835.50 493
15836.69 519
15837.87 499
15839.06 472
15840.25 466
15841.44 479
15842.62 508
15843.81 513
15845.00 503
15846.18 483
15847.37 465
15848.56 457
15849.75 527
15850.94 518
15852.12 506
15853.31 516
15854.50 505
15855.69 511
15856.87 525
15858.06 503
15859.25 494
15860.44 528
15861.63 528
15862.81 524
15864.00 523
15865.19 517
15866.38 509
15867.57 517
15868.76 512
15869.94 477
15871.13 501
15872.32 502
15873.51 519
15874.70 493
15875.89 497
15877.08 487
15878.26 507
15879.45 516
15880.64 502
15881.83 535
15883.02 502
15884.21 523
15885.40 518
15886.59 545
15887.78 527
15888.97 518
15890.15 527
15891.34 506
15892.53 535
15893.72 561
15894.91 522
15896.10 535
15897.29 547
15898.48 564
15899.67 562
15900.86 554
15902.05 535
15903.24 534
15904.43 545
15905.62 557
15906.81 547
15908.00 547
15909.19 572
15910.38 549
15911.57 559
15912.76 562
15913.95 561
15915.14 538
15916.33 540
15917.52 531
15918.71 530
15919.90 527
15921.09 533
15922.28 527
15923.47 539
15924.66 532
15925.85 579
15927.04 538
15928.23 511
15929.42 512
15930.61 582
15931.80 530
15932.99 504
15934.18 488
15935.38 496
15936.57 516
15937.76 495
15938.95 513
15940.14 474
15941.33 471
15942.52 484
15943.71 488
15944.90 471
15946.10 441
15947.29 446
15948.48 485
15949.67 460
15950.86 454
15952.05 447
15953.24 413
15954.44 429
15955.63 423
15956.82 405
15958.01 425
15959.20 430
15960.39 452
15961.59 424
15962.78 414
15963.97 421
15965.16 422
15966.35 430
15967.55 417
15968.74 421
15969.93 417
15971.12 427
15972.31 410
15973.51 398
15974.70 404
15975.89 383
15977.08 401
15978.28 386
15979.47 418
15980.66 403
15981.85 408
15983.05 427
15984.24 424
15985.43 406
15986.62 385
15987.82 375
15989.01 412
15990.20 411
15991.40 413
15992.59 414
15993.78 421
15994.98 402
15996.17 402
15997.36 401
15998.55 411
15999.75 381
16000.94 414
16002.13 386
16003.33 381
16004.52 393
16005.72 409
16006.91 403
16008.10 402
16009.30 392
16010.49 391
16011.68 369
16012.88 377
16014.07 375
16015.26 390
16016.46 392
16017.65 386
16018.85 402
16020.04 398
16021.23 369
16022.43 396
16023.62 398
16024.82 366
16026.01 360
16027.21 392
16028.40 388
16029.59 342
16030.79 358
16031.98 381
16033.18 409
16034.37 376
16035.57 340
16036.76 388
16037.96 361
16039.15 392
16040.35 367
16041.54 372
16042.73 343
16043.93 374
16045.12 380
16046.32 401
16047.51 380
16048.71 370
16049.91 338
16051.10 364
16052.30 368
16053.49 376
16054.69 377
16055.88 387
16057.08 365
16058.27 354
16059.47 375
16060.66 348
16061.86 348
16063.05 334
16064.25 364
16065.45 347
16066.64 326
16067.84 353
16069.03 359
16070.23 355
16071.42 331
16072.62 367
16073.82 342
16075.01 354
16076.21 357
16077.41 345
16078.60 329
16079.80 343
16080.99 366
16082.19 352
16083.39 361
16084.58 362
16085.78 349
16086.98 335
16088.17 335
16089.37 358
16090.57 351
16091.76 342
16092.96 325
16094.16 361
16095.35 342
16096.55 341
16097.75 351
16098.94 365
16100.14 360
16101.34 322
16102.53 336
16103.73 331
16104.93 342
16106.13 324
16107.32 338
16108.52 337
16109.72 345
16110.92 353
16112.11 326
16113.31 340
16114.51 309
16115.71 302
16116.90 344
16118.10 321
16119.30 326
16120.50 342
16121.69 343
16122.89 341
16124.09 351
16125.29 359
16126.49 371
16127.68 331
16128.88 323
16130.08 324
16131.28 344
16132.48 336
16133.67 319
16134.87 306
16136.07 348
16137.27 316
16138.47 346
16139.67 309
16140.86 325
16142.06 316
16143.26 319
16144.46 351
16145.66 340
16146.86 349
16148.06 329
16149.26 353
16150.45 308
16151.65 312
16152.85 332
16154.05 335
16155.25 313
16156.45 323
16157.65 321
16158.85 347
16160.05 360
16161.25 333
16162.45 321
16163.64 342
16164.84 326
16166.04 324
16167.24 307
16168.44 312
16169.64 330
16170.84 340
16172.04 327
16173.24 333
16174.44 337
16175.64 351
16176.84 355
16178.04 332
16179.24 312
16180.44 350
16181.64 376
16182.84 357
16184.04 322
16185.24 320
16186.44 320
16187.64 362
16188.84 372
16190.04 349
16191.24 337
16192.44 346
16193.64 353
16194.84 334
16196.04 373
16197.24 364
16198.44 372
16199.65 367
16200.85 359
16202.05 349
16203.25 358
16204.45 368
16205.65 330
16206.85 370
16208.05 365
16209.25 358
16210.45 373
16211.65 349
16212.86 362
16214.06 362
16215.26 340
16216.46 360
16217.66 368
16218.86 370
16220.06 366
16221.27 374
16222.47 366
16223.67 375
16224.87 367
16226.07 365
16227.27 339
16228.48 358
16229.68 378
16230.88 381
16232.08 412
16233.28 390
16234.48 391
16235.69 368
16236.89 370
16238.09 377
16239.29 410
16240.50 374
16241.70 372
16242.90 394
16244.10 380
16245.30 409
16246.51 389
16247.71 404
16248.91 388
16250.11 394
16251.32 383
16252.52 401
16253.72 386
16254.92 392
16256.13 385
16257.33 425
16258.53 432
16259.74 424
16260.94 401
16262.14 420
16263.35 383
16264.55 402
16265.75 399
16266.95 378
16268.16 384
16269.36 383
16270.56 407
16271.77 398
16272.97 421
16274.17 401
16275.38 410
16276.58 406
16277.79 421
16278.99 404
16280.19 445
16281.40 393
16282.60 417
16283.80 427
16285.01 412
16286.21 420
16287.42 429
16288.62 418
16289.82 450
16291.03 441
16292.23 433
16293.44 447
16294.64 431
16295.84 437
16297.05 449
16298.25 453
16299.46 421
16300.66 442
16301.87 430
16303.07 457
16304.27 424
16305.48 420
16306.68 417
16307.89 435
16309.09 423
16310.30 418
16311.50 414
16312.71 371
16313.91 401
16315.12 387
16316.32 392
16317.53 389
16318.73 396
16319.94 372
16321.14 391
16322.35 376
16323.55 359
16324.76 391
16325.96 377
16327.17 381
16328.38 361
16329.58 378
16330.79 379
16331.99 363
16333.20 372
16334.40 369
16335.61 356
16336.81 369
16338.02 371
16339.23 368
16340.43 359
16341.64 373
16342.84 347
16344.05 355
16345.26 358
16346.46 351
16347.67 361
16348.87 340
16350.08 345
16351.29 362
16352.49 358
16353.70 326
16354.91 341
16356.11 359
16357.32 353
16358.53 325
16359.73 319
16360.94 333
16362.15 332
16363.35 350
16364.56 338
16365.77 327
16366.97 334
16368.18 353
16369.39 361
16370.59 313
16371.80 324
16373.01 330
16374.21 332
16375.42 357
16376.63 337
16377.84 370
16379.04 360
16380.25 370
16381.46 348
16382.67 335
16383.87 326
16385.08 353
16386.29 345
16387.50 325
16388.70 351
16389.91 331
16391.12 334
16392.33 327
16393.53 333
16394.74 312
16395.95 321
16397.16 316
16398.37 318
16399.57 327
16400.78 328
16401.99 317
16403.20 323
16404.41 322
16405.62 333
16406.82 325
16408.03 348
16409.24 336
16410.45 312
16411.66 329
16412.87 323
16414.07 339
16415.28 322
16416.49 302
16417.70 323
16418.91 337
16420.12 335
16421.33 328
16422.54 330
16423.75 328
16424.95 356
16426.16 339
16427.37 337
16428.58 318
16429.79 331
16431.00 329
16432.21 334
16433.42 307
16434.63 314
16435.84 327
16437.05 325
16438.26 333
16439.47 334
16440.68 313
16441.88 339
16443.09 316
16444.30 315
16445.51 318
16446.72 323
16447.93 324
16449.14 310
16450.35 317
16451.56 298
16452.77 315
16453.98 322
16455.19 336
16456.40 310
16457.61 330
16458.82 343
16460.03 319
16461.24 313
16462.45 308
16463.67 348
16464.88 323
16466.09 334
16467.30 337
16468.51 302
16469.72 304
16470.93 325
16472.14 305
16473.35 325
16474.56 311
16475.77 309
16476.98 292
16478.19 303
16479.40 326
16480.62 299
16481.83 313
16483.04 328
16484.25 300
16485.46 335
16486.67 330
16487.88 323
16489.09 318
16490.31 288
16491.52 312
16492.73 292
16493.94 319
16495.15 313
16496.36 300
16497.57 300
16498.79 293
16500.00 322
16501.21 285
16502.42 318
16503.63 292
16504.85 308
16506.06 303
16507.27 332
16508.48 280
16509.69 301
16510.91 289
16512.12 292
16513.33 302
16514.54 270
16515.76 286
16516.97 326
16518.18 322
16519.39 294
16520.60 279
16521.82 311
16523.03 297
16524.24 296
16525.46 315
16526.67 312
16527.88 323
16529.09 292
16530.31 296
16531.52 303
16532.73 301
16533.95 297
16535.16 314
16536.37 317
16537.58 282
16538.80 302
16540.01 301
16541.22 307
16542.44 271
16543.65 317
16544.86 338
16546.08 329
16547.29 309
16548.50 291
16549.72 308
16550.93 298
16552.15 323
16553.36 325
16554.57 336
16555.79 299
16557.00 334
16558.21 292
16559.43 294
16560.64 304
16561.86 310
16563.07 325
16564.28 310
16565.50 297
16566.71 301
16567.93 299
16569.14 315
16570.36 296
16571.57 289
16572.78 303
16574.00 316
16575.21 319
16576.43 309
16577.64 286
16578.86 302
16580.07 308
16581.29 297
16582.50 325
16583.72 301
16584.93 324
16586.15 309
16587.36 317
16588.58 310
16589.79 301
16591.01 298
16592.22 312
16593.44 322
16594.65 314
16595.87 325
16597.08 303
16598.30 305
16599.51 293
16600.73 307
16601.94 282
16603.16 316
16604.37 289
16605.59 307
16606.81 269
16608.02 298
16609.24 276
16610.45 301
16611.67 301
16612.89 306
16614.10 290
16615.32 299
16616.53 285
16617.75 309
16618.97 292
16620.18 292
16621.40 327
16622.61 284
16623.83 269
16625.05 271
16626.26 281
16627.48 313
16628.70 295
16629.91 304
16631.13 288
16632.35 265
16633.56 295
16634.78 286
16636.00 287
16637.21 306
16638.43 302
16639.65 322
16640.86 305
16642.08 312
16643.30 293
16644.51 302
16645.73 309
16646.95 302
16648.17 305
16649.38 291
16650.60 288
16651.82 297
16653.03 305
16654.25 279
16655.47 253
16656.69 301
16657.90 306
16659.12 276
16660.34 267
16661.56 290
16662.77 293
16663.99 266
16665.21 277
16666.43 295
16667.65 300
16668.86 290
16670.08 269
16671.30 307
16672.52 300
16673.74 282
16674.95 275
16676.17 293
16677.39 310
16678.61 314
16679.83 274
16681.05 276
16682.26 289
16683.48 268
16684.70 303
16685.92 301
16687.14 274
16688.36 299
16689.58 313
16690.79 284
16692.01 288
16693.23 288
16694.45 295
16695.67 305
16696.89 299
16698.11 301
16699.33 290
16700.55 295
16701.76 283
16702.98 286
16704.20 262
16705.42 301
16706.64 294
16707.86 295
16709.08 254
16710.30 266
16711.52 317
16712.74 297
16713.96 296
16715.18 295
16716.40 301
16717.62 258
16718.84 283
16720.06 280
16721.28 276
16722.50 297
16723.72 298
16724.94 303
16726.16 296
16727.38 290
16728.60 278
16729.82 291
16731.04 274
16732.26 268
16733.48 286
16734.70 287
16735.92 298
16737.14 273
16738.36 282
16739.58 292
16740.80 262
16742.02 276
16743.24 275
16744.46 286
16745.68 267
16746.90 250
16748.12 281
16749.35 283
16750.57 279
16751.79 275
16753.01 295
16754.23 289
16755.45 310
16756.67 283
16757.89 286
16759.11 277
16760.33 284
16761.56 276
16762.78 278
16764.00 270
16765.22 270
16766.44 297
16767.66 271
16768.88 243
16770.11 241
16771.33 288
16772.55 276
16773.77 289
16774.99 296
16776.22 276
16777.44 270
16778.66 300
16779.88 282
16781.10 288
16782.33 271
16783.55 277
16784.77 269
16785.99 291
16787.21 262
16788.44 290
16789.66 308
16790.88 281
16792.10 262
16793.33 283
16794.55 289
16795.77 285
16796.99 252
16798.22 272
16799.44 260
16800.66 271
16801.88 285
16803.11 269
16804.33 266
16805.55 291
16806.78 295
16808.00 277
16809.22 280
16810.44 287
16811.67 297
16812.89 271
16814.11 267
16815.34 280
16816.56 296
16817.78 291
16819.01 287
16820.23 300
16821.45 279
16822.68 267
16823.90 266
16825.13 267
16826.35 277
16827.57 283
16828.80 292
16830.02 329
16831.24 305
16832.47 300
16833.69 305
16834.92 304
16836.14 306
16837.36 297
16838.59 301
16839.81 330
16841.04 300
16842.26 309
16843.48 311
16844.71 360
16845.93 318
16847.16 316
16848.38 288
16849.61 309
16850.83 344
16852.06 323
16853.28 334
16854.51 325
16855.73 332
16856.95 322
16858.18 327
16859.40 319
16860.63 344
16861.85 334
16863.08 334
16864.30 331
16865.53 325
16866.75 351
16867.98 336
16869.21 319
16870.43 329
16871.66 363
16872.88 347
16874.11 308
16875.33 348
16876.56 337
16877.78 348
16879.01 349
16880.23 327
16881.46 323
16882.69 304
16883.91 342
16885.14 371
16886.36 321
16887.59 324
16888.81 326
16890.04 346
16891.27 326
16892.49 313
16893.72 320
16894.94 345
16896.17 334
16897.40 317
16898.62 317
16899.85 307
16901.08 311
16902.30 316
16903.53 321
16904.76 311
16905.98 320
16907.21 298
16908.44 312
16909.66 296
16910.89 320
16912.12 306
16913.34 296
16914.57 288
16915.80 286
16917.02 328
16918.25 331
16919.48 278
16920.70 281
16921.93 281
16923.16 307
16924.39 295
16925.61 318
16926.84 290
16928.07 288
16929.30 284
16930.52 313
16931.75 300
16932.98 292
16934.21 292
16935.43 293
16936.66 263
16937.89 270
16939.12 277
16940.34 290
16941.57 285
16942.80 287
16944.03 254
16945.26 280
16946.48 247
16947.71 275
16948.94 281
16950.17 277
16951.40 275
16952.62 278
16953.85 279
16955.08 274
16956.31 284
16957.54 289
16958.77 288
16959.99 280
16961.22 319
16962.45 288
16963.68 296
16964.91 293
16966.14 279
16967.37 276
16968.60 277
16969.82 296
16971.05 278
16972.28 281
16973.51 268
16974.74 266
16975.97 270
16977.20 270
16978.43 285
16979.66 303
16980.89 253
16982.11 285
16983.34 286
16984.57 301
16985.80 277
16987.03 280
16988.26 285
16989.49 295
16990.72 304
16991.95 278
16993.18 304
16994.41 267
16995.64 278
16996.87 260
16998.10 274
16999.33 257
17000.56 269
17001.79 292
17003.02 276
17004.25 298
17005.48 287
17006.71 299
17007.94 263
17009.17 281
17010.40 272
17011.63 284
17012.86 292
17014.09 280
17015.32 305
17016.55 283
17017.78 274
17019.01 266
17020.25 264
17021.48 276
17022.71 272
17023.94 278
17025.17 294
17026.40 272
17027.63 276
17028.86 278
17030.09 293
17031.32 277
17032.55 268
17033.79 267
17035.02 245
17036.25 255
17037.48 263
17038.71 273
17039.94 260
17041.17 270
17042.41 261
17043.64 267
17044.87 241
17046.10 250
17047.33 252
17048.56 267
17049.80 268
17051.03 258
17052.26 255
17053.49 263
17054.72 264
17055.95 278
17057.19 275
17058.42 276
17059.65 268
17060.88 267
17062.12 260
17063.35 275
17064.58 238
17065.81 275
17067.04 259
17068.28 264
17069.51 267
17070.74 263
17071.97 279
17073.21 236
17074.44 272
17075.67 268
17076.90 261
17078.14 274
17079.37 271
17080.60 272
17081.84 257
17083.07 285
17084.30 275
17085.54 264
17086.77 262
17088.00 277
17089.23 262
17090.47 228
17091.70 226
17092.93 256
17094.17 241
17095.40 237
17096.63 262
17097.87 256
17099.10 238
17100.34 253
17101.57 263
17102.80 250
17104.04 279
17105.27 289
17106.50 282
17107.74 265
17108.97 267
17110.21 273
17111.44 263
17112.67 230
17113.91 263
17115.14 254
17116.38 273
17117.61 247
17118.84 252
17120.08 285
17121.31 253
17122.55 280
17123.78 280
17125.02 272
17126.25 246
17127.48 272
17128.72 263
17129.95 286
17131.19 259
17132.42 240
17133.66 282
17134.89 272
17136.13 258
17137.36 243
17138.60 258
17139.83 270
17141.07 245
17142.30 248
17143.54 293
17144.77 274
17146.01 248
17147.24 235
17148.48 270
17149.71 254
17150.95 257
17152.19 258
17153.42 259
17154.66 258
17155.89 234
17157.13 272
17158.36 254
17159.60 250
17160.83 240
17162.07 276
17163.31 229
17164.54 239
17165.78 254
17167.01 247
17168.25 266
17169.49 256
17170.72 250
17171.96 236
17173.19 267
17174.43 265
17175.67 260
17176.90 247
17178.14 248
17179.38 256
17180.61 258
17181.85 245
17183.09 245
17184.32 236
17185.56 253
17186.80 261
17188.03 264
17189.27 245
17190.51 246
17191.74 222
17192.98 227
17194.22 244
17195.45 231
17196.69 243
17197.93 235
17199.16 259
17200.40 224
17201.64 243
17202.88 247
17204.11 219
17205.35 246
17206.59 222
17207.83 262
17209.06 232
17210.30 218
17211.54 233
17212.78 253
17214.01 254
17215.25 225
17216.49 250
17217.73 261
17218.96 228
17220.20 234
17221.44 249
17222.68 250
17223.92 236
17225.15 258
17226.39 266
17227.63 262
17228.87 253
17230.11 251
17231.35 262
17232.58 262
17233.82 248
17235.06 265
17236.30 262
17237.54 230
17238.78 241
17240.01 248
17241.25 234
17242.49 236
17243.73 269
17244.97 238
17246.21 265
17247.45 248
17248.69 267
17249.93 250
17251.16 241
17252.40 239
17253.64 261
17254.88 255
17256.12 236
17257.36 273
17258.60 247
17259.84 247
17261.08 242
17262.32 232
17263.56 246
17264.80 223
17266.04 250
17267.28 239
17268.51 227
17269.75 238
17270.99 247
17272.23 235
17273.47 253
17274.71 221
17275.95 234
17277.19 232
17278.43 227
17279.67 232
17280.91 234
17282.15 248
17283.39 242
17284.63 245
17285.87 225
17287.11 242
17288.35 252
17289.60 244
17290.84 233
17292.08 236
17293.32 224
17294.56 228
17295.80 227
17297.04 236
17298.28 232
17299.52 245
17300.76 239
17302.00 224
17303.24 240
17304.48 236
17305.72 239
17306.96 235
17308.21 226
17309.45 240
17310.69 247
17311.93 227
17313.17 234
17314.41 244
17315.65 246
17316.89 243
17318.14 245
17319.38 249
17320.62 234
17321.86 231
17323.10 247
17324.34 258
17325.59 226
17326.83 222
17328.07 253
17329.31 249
17330.55 239
17331.79 237
17333.04 227
17334.28 249
17335.52 250
17336.76 250
17338.00 227
17339.25 215
17340.49 244
17341.73 240
17342.97 249
17344.22 225
17345.46 215
17346.70 255
17347.94 253
17349.19 242
17350.43 221
17351.67 236
17352.91 228
17354.16 237
17355.40 256
17356.64 260
17357.88 223
17359.13 226
17360.37 229
17361.61 228
17362.86 241
17364.10 225
17365.34 235
17366.58 255
17367.83 230
17369.07 239
17370.31 223
17371.56 235
17372.80 226
17374.04 247
17375.29 231
17376.53 226
17377.78 242
17379.02 253
17380.26 262
17381.51 243
17382.75 253
17383.99 254
17385.24 256
17386.48 234
17387.72 244
17388.97 249
17390.21 220
17391.46 260
17392.70 211
17393.94 228
17395.19 231
17396.43 241
17397.68 256
17398.92 242
17400.17 242
17401.41 225
17402.65 241
17403.90 243
17405.14 218
17406.39 231
17407.63 228
17408.88 217
17410.12 231
17411.37 235
17412.61 249
17413.86 233
17415.10 242
17416.35 237
17417.59 247
17418.84 233
17420.08 254
17421.33 259
17422.57 231
17423.82 250
17425.06 237
17426.31 226
17427.55 246
17428.80 261
17430.04 248
17431.29 234
17432.53 230
17433.78 251
17435.03 228
17436.27 260
17437.52 238
17438.76 236
17440.01 239
17441.25 261
17442.50 226
17443.75 230
17444.99 227
17446.24 220
17447.48 218
17448.73 231
17449.98 236
17451.22 228
17452.47 259
17453.71 240
17454.96 220
17456.21 229
17457.45 239
17458.70 233
17459.95 236
17461.19 226
17462.44 228
17463.69 238
17464.93 255
17466.18 222
17467.43 242
17468.67 260
17469.92 238
17471.17 274
17472.41 252
17473.66 230
17474.91 241
17476.15 248
17477.40 274
17478.65 238
17479.90 236
17481.14 253
17482.39 254
17483.64 259
17484.88 251
17486.13 252
17487.38 249
17488.63 278
17489.87 239
17491.12 235
17492.37 270
17493.62 260
17494.86 256
17496.11 281
17497.36 275
17498.61 251
17499.86 245
17501.10 242
17502.35 266
17503.60 253
17504.85 274
17506.10 265
17507.34 283
17508.59 252
17509.84 248
17511.09 284
17512.34 259
17513.59 258
17514.83 279
17516.08 258
17517.33 237
17518.58 254
17519.83 246
17521.08 264
17522.33 267
17523.57 263
17524.82 274
17526.07 282
17527.32 271
17528.57 243
17529.82 242
17531.07 254
17532.32 278
17533.57 273
17534.82 272
17536.06 241
17537.31 248
17538.56 255
17539.81 249
17541.06 280
17542.31 275
17543.56 259
17544.81 256
17546.06 268
17547.31 247
17548.56 270
17549.81 260
17551.06 267
17552.31 239
17553.56 264
17554.81 264
17556.06 274
17557.31 235
17558.56 243
17559.81 246
17561.06 272
17562.31 272
17563.56 260
17564.81 257
17566.06 247
17567.31 257
17568.56 243
17569.81 254
17571.06 251
17572.31 265
17573.56 261
17574.81 281
17576.06 254
17577.31 266
17578.56 256
17579.81 273
17581.06 252
17582.31 260
17583.57 270
17584.82 262
17586.07 273
17587.32 268
17588.57 261
17589.82 259
17591.07 260
17592.32 252
17593.57 259
17594.83 237
17596.08 279
17597.33 261
17598.58 284
17599.83 261
17601.08 244
17602.33 250
17603.59 260
17604.84 247
17606.09 270
17607.34 275
17608.59 251
17609.84 263
17611.10 264
17612.35 260
17613.60 249
17614.85 258
17616.10 257
17617.36 256
17618.61 250
17619.86 245
17621.11 262
17622.36 250
17623.62 237
17624.87 255
17626.12 258
17627.37 278
17628.63 284
17629.88 252
17631.13 247
17632.38 227
17633.64 276
17634.89 267
17636.14 278
17637.39 248
17638.65 268
17639.90 266
17641.15 265
17642.41 252
17643.66 257
17644.91 250
17646.17 242
17647.42 266
17648.67 267
17649.92 275
17651.18 249
17652.43 249
17653.68 245
17654.94 255
17656.19 254
17657.44 259
17658.70 254
17659.95 251
17661.21 243
17662.46 257
17663.71 238
17664.97 233
17666.22 254
17667.47 275
17668.73 252
17669.98 221
17671.24 238
17672.49 225
17673.74 251
17675.00 228
17676.25 234
17677.51 241
17678.76 238
17680.02 245
17681.27 244
17682.52 238
17683.78 238
17685.03 255
17686.29 229
17687.54 245
17688.80 222
17690.05 237
17691.31 237
17692.56 265
17693.82 236
17695.07 243
17696.32 223
17697.58 248
17698.83 225
17700.09 226
17701.34 231
17702.60 245
17703.86 274
17705.11 243
17706.37 242
17707.62 219
17708.88 227
17710.13 238
17711.39 236
17712.64 246
17713.90 255
17715.15 235
17716.41 236
17717.66 239
17718.92 242
17720.18 235
17721.43 212
17722.69 250
17723.94 245
17725.20 255
17726.45 230
17727.71 242
17728.97 249
17730.22 265
17731.48 265
17732.74 247
17733.99 225
17735.25 231
17736.50 225
17737.76 238
17739.02 226
17740.27 263
17741.53 262
17742.79 210
17744.04 229
17745.30 237
17746.56 244
17747.81 235
17749.07 221
17750.33 239
17751.58 244
17752.84 234
17754.10 235
17755.35 249
17756.61 247
17757.87 231
17759.12 237
17760.38 264
17761.64 215
17762.90 238
17764.15 243
17765.41 240
17766.67 221
17767.93 221
17769.18 245
17770.44 240
17771.70 243
17772.96 237
17774.21 243
17775.47 229
17776.73 221
17777.99 228
17779.24 264
17780.50 248
17781.76 220
17783.02 259
17784.28 248
17785.53 227
17786.79 220
17788.05 236
17789.31 256
17790.57 253
17791.82 247
17793.08 239
17794.34 252
17795.60 208
17796.86 217
17798.12 265
17799.37 222
17800.63 236
17801.89 236
17803.15 247
17804.41 234
17805.67 236
17806.93 232
17808.19 222
17809.44 213
17810.70 232
17811.96 220
17813.22 226
17814.48 199
17815.74 233
17817.00 248
17818.26 213
17819.52 237
17820.78 237
17822.04 225
17823.29 230
17824.55 246
17825.81 224
17827.07 233
17828.33 205
17829.59 226
17830.85 211
17832.11 217
17833.37 227
17834.63 227
17835.89 225
17837.15 220
17838.41 226
17839.67 220
17840.93 225
17842.19 230
17843.45 235
17844.71 223
17845.97 207
17847.23 207
17848.49 207
17849.75 245
17851.01 213
17852.27 213
17853.53 239
17854.79 235
17856.05 203
17857.31 224
17858.57 222
17859.84 233
17861.10 221
17862.36 259
17863.62 248
17864.88 241
17866.14 226
17867.40 228
17868.66 222
17869.92 213
17871.18 221
17872.44 218
17873.71 220
17874.97 221
17876.23 246
17877.49 232
17878.75 233
17880.01 211
17881.27 232
17882.53 219
17883.80 239
17885.06 199
17886.32 226
17887.58 225
17888.84 225
17890.10 234
17891.37 223
17892.63 226
17893.89 215
17895.15 213
17896.41 243
17897.67 213
17898.94 196
17900.20 228
17901.46 242
17902.72 241
17903.99 213
17905.25 234
17906.51 226
17907.77 236
17909.03 214
17910.30 219
17911.56 218
17912.82 216
17914.08 258
17915.35 239
17916.61 232
17917.87 202
17919.14 238
17920.40 211
17921.66 202
17922.92 198
17924.19 247
17925.45 248
17926.71 217
17927.98 223
17929.24 259
17930.50 226
17931.76 226
17933.03 215
17934.29 205
17935.55 219
17936.82 213
17938.08 227
17939.34 245
17940.61 220
17941.87 194
17943.14 244
17944.40 207
17945.66 219
17946.93 213
17948.19 230
17949.45 252
17950.72 245
17951.98 218
17953.25 229
17954.51 214
17955.77 222
17957.04 233
17958.30 227
17959.57 231
17960.83 227
17962.09 231
17963.36 230
17964.62 212
17965.89 205
17967.15 219
17968.42 235
17969.68 209
17970.95 213
17972.21 233
17973.47 205
17974.74 195
17976.00 217
17977.27 218
17978.53 230
17979.80 194
17981.06 221
17982.33 200
17983.59 198
17984.86 213
17986.12 221
17987.39 229
17988.65 213
17989.92 209
17991.18 214
17992.45 228
17993.71 215
17994.98 219
17996.25 236
17997.51 235
17998.78 206
18000.04 229
18001.31 227
18002.57 239
18003.84 218
18005.10 224
18006.37 212
18007.64 232
18008.90 228
18010.17 217
18011.43 240
18012.70 199
18013.97 234
18015.23 216
18016.50 226
18017.76 218
18019.03 221
18020.30 238
18021.56 224
18022.83 207
18024.10 230
18025.36 204
18026.63 207
18027.90 228
18029.16 230
18030.43 210
18031.70 214
18032.96 244
18034.23 230
18035.50 247
18036.76 230
18038.03 225
18039.30 221
18040.56 231
18041.83 215
18043.10 241
18044.37 218
18045.63 205
18046.90 209
18048.17 232
18049.43 218
18050.70 220
18051.97 248
18053.24 230
18054.50 225
18055.77 217
18057.04 239
18058.31 217
18059.57 228
18060.84 222
18062.11 231
18063.38 227
18064.65 235
18065.91 219
18067.18 233
18068.45 221
18069.72 241
18070.98 231
18072.25 217
18073.52 237
18074.79 227
18076.06 224
18077.33 226
18078.59 220
18079.86 211
18081.13 233
18082.40 241
18083.67 233
18084.94 232
18086.21 232
18087.47 245
18088.74 213
18090.01 250
18091.28 255
18092.55 236
18093.82 233
18095.09 244
18096.36 225
18097.62 243
18098.89 217
18100.16 227
18101.43 226
18102.70 233
18103.97 257
18105.24 229
18106.51 246
18107.78 233
18109.05 230
18110.32 216
18111.59 237
18112.86 208
18114.13 220
18115.40 231
18116.66 223
18117.93 217
18119.20 229
18120.47 237
18121.74 233
18123.01 251
18124.28 238
18125.55 220
18126.82 222
18128.09 236
18129.36 230
18130.63 212
18131.90 226
18133.17 238
18134.44 233
18135.71 236
18136.99 226
18138.26 223
18139.53 225
18140.80 226
18142.07 225
18143.34 217
18144.61 231
18145.88 220
18147.15 244
18148.42 247
18149.69 212
18150.96 235
18152.23 248
18153.50 228
18154.78 232
18156.05 235
18157.32 234
18158.59 234
18159.86 222
18161.13 219
18162.40 252
18163.67 224
18164.94 239
18166.22 245
18167.49 241
18168.76 246
18170.03 236
18171.30 229
18172.57 241
18173.85 227
18175.12 226
18176.39 228
18177.66 230
18178.93 200
18180.20 250
18181.48 235
18182.75 225
18184.02 232
18185.29 233
18186.56 239
18187.84 219
18189.11 222
18190.38 212
18191.65 216
18192.93 227
18194.20 244
18195.47 230
18196.74 235
18198.02 226
18199.29 204
18200.56 210
18201.83 204
18203.11 212
18204.38 221
18205.65 223
18206.92 226
18208.20 225
18209.47 220
18210.74 230
18212.02 211
18213.29 211
18214.56 219
18215.84 240
18217.11 229
18218.38 232
18219.65 237
18220.93 223
18222.20 223
18223.47 223
18224.75 235
18226.02 202
18227.30 213
18228.57 224
18229.84 220
18231.12 224
18232.39 249
18233.66 223
18234.94 255
18236.21 223
18237.48 241
18238.76 245
18240.03 235
18241.31 239
18242.58 240
18243.86 232
18245.13 229
18246.40 244
18247.68 217
18248.95 242
18250.23 220
18251.50 219
18252.77 246
18254.05 219
18255.32 232
18256.60 232
18257.87 251
18259.15 255
18260.42 244
18261.70 221
18262.97 246
18264.25 214
18265.52 218
18266.80 245
18268.07 241
18269.35 242
18270.62 215
18271.90 218
18273.17 213
18274.45 236
18275.72 250
18277.00 223
18278.27 218
18279.55 209
18280.82 230
18282.10 238
18283.37 220
18284.65 221
18285.93 237
18287.20 225
18288.48 221
18289.75 210
18291.03 216
18292.30 246
18293.58 237
18294.86 215
18296.13 224
18297.41 222
18298.68 207
18299.96 221
18301.24 248
18302.51 211
18303.79 237
18305.06 231
18306.34 221
18307.62 212
18308.89 237
18310.17 238
18311.45 241
18312.72 244
18314.00 221
18315.28 220
18316.55 223
18317.83 197
18319.11 215
18320.38 240
18321.66 215
18322.94 210
18324.21 229
18325.49 236
18326.77 207
18328.04 227
18329.32 225
18330.60 219
18331.88 211
18333.15 220
18334.43 205
18335.71 217
18336.98 222
18338.26 220
18339.54 229
18340.82 219
18342.09 222
18343.37 222
18344.65 210
18345.93 199
18347.20 224
18348.48 237
18349.76 223
18351.04 214
18352.32 210
18353.59 225
18354.87 245
18356.15 230
18357.43 227
18358.71 230
18359.98 226
18361.26 219
18362.54 221
18363.82 228
18365.10 201
18366.38 209
18367.65 211
18368.93 220
18370.21 179
18371.49 223
18372.77 229
18374.05 224
18375.33 218
18376.60 221
18377.88 245
18379.16 207
18380.44 215
18381.72 198
18383.00 223
18384.28 212
18385.56 205
18386.84 232
18388.11 223
18389.39 221
18390.67 230
18391.95 225
18393.23 210
18394.51 222
18395.79 242
18397.07 244
18398.35 221
18399.63 220
18400.91 223
18402.19 239
18403.47 201
18404.75 226
18406.03 238
18407.31 231
18408.59 233
18409.87 206
18411.15 200
18412.43 217
18413.71 224
18414.99 225
18416.27 229
18417.55 220
18418.83 217
18420.11 223
18421.39 238
18422.67 205
18423.95 227
18425.23 230
18426.51 232
18427.79 228
18429.07 241
18430.35 215
18431.63 236
18432.91 212
18434.19 208
18435.47 243
18436.75 227
18438.04 197
18439.32 219
18440.60 222
18441.88 219
18443.16 218
18444.44 223
18445.72 229
18447.00 200
18448.28 212
18449.57 230
18450.85 250
18452.13 198
18453.41 239
18454.69 212
18455.97 199
18457.25 209
18458.54 251
18459.82 237
18461.10 216
18462.38 223
18463.66 228
18464.94 229
18466.23 225
18467.51 230
18468.79 225
18470.07 236
18471.35 208
18472.64 227
18473.92 237
18475.20 223
18476.48 213
18477.76 235
18479.05 225
18480.33 206
18481.61 195
18482.89 218
18484.18 210
18485.46 236
18486.74 218
18488.02 215
18489.31 213
18490.59 217
18491.87 254
18493.15 231
18494.44 212
18495.72 223
18497.00 220
18498.29 217
18499.57 207
18500.85 210
18502.13 227
18503.42 227
18504.70 217
18505.98 216
18507.27 220
18508.55 228
18509.83 226
18511.12 237
18512.40 248
18513.68 215
18514.97 214
18516.25 226
18517.54 212
18518.82 233
18520.10 225
18521.39 219
18522.67 227
18523.95 202
18525.24 208
18526.52 216
18527.81 245
18529.09 224
18530.37 211
18531.66 227
18532.94 250
18534.23 249
18535.51 241
18536.79 222
18538.08 218
18539.36 229
18540.65 248
18541.93 216
18543.22 195
18544.50 243
18545.79 241
18547.07 215
18548.36 218
18549.64 230
18550.92 252
18552.21 233
18553.49 227
18554.78 211
18556.06 227
18557.35 240
18558.63 254
18559.92 248
18561.20 242
18562.49 236
18563.77 241
18565.06 234
18566.35 224
18567.63 224
18568.92 228
18570.20 230
18571.49 240
18572.77 227
18574.06 237
18575.34 239
18576.63 235
18577.92 239
18579.20 239
18580.49 251
18581.77 252
18583.06 249
18584.34 207
18585.63 229
18586.92 229
18588.20 260
18589.49 257
18590.77 240
18592.06 219
18593.35 235
18594.63 239
18595.92 260
18597.21 257
18598.49 275
18599.78 221
18601.07 262
18602.35 238
18603.64 240
18604.93 215
18606.21 251
18607.50 253
18608.79 254
18610.07 236
18611.36 238
18612.65 262
18613.93 243
18615.22 231
18616.51 244
18617.79 243
18619.08 217
18620.37 213
18621.66 243
18622.94 240
18624.23 219
18625.52 214
18626.80 246
18628.09 223
18629.38 214
18630.67 221
18631.95 227
18633.24 236
18634.53 233
18635.82 262
18637.11 244
18638.39 209
18639.68 230
18640.97 237
18642.26 239
18643.54 228
18644.83 219
18646.12 229
18647.41 242
18648.70 212
18649.99 213
18651.27 206
18652.56 225
18653.85 223
18655.14 225
18656.43 221
18657.72 219
18659.00 206
18660.29 216
18661.58 209
18662.87 206
18664.16 204
18665.45 236
18666.74 226
18668.02 237
18669.31 222
18670.60 243
18671.89 228
18673.18 221
18674.47 215
18675.76 255
18677.05 206
18678.34 225
18679.63 238
18680.92 201
18682.20 219
18683.49 236
18684.78 241
18686.07 236
18687.36 202
18688.65 242
18689.94 226
18691.23 222
18692.52 237
18693.81 225
18695.10 246
18696.39 226
18697.68 224
18698.97 228
18700.26 230
18701.55 202
18702.84 256
18704.13 239
18705.42 231
18706.71 217
18708.00 231
18709.29 249
18710.58 202
18711.87 204
18713.16 223
18714.45 225
18715.74 196
18717.03 202
18718.32 213
18719.61 225
18720.90 234
18722.20 237
18723.49 221
18724.78 222
18726.07 212
18727.36 231
18728.65 218
18729.94 220
18731.23 239
18732.52 236
18733.81 241
18735.10 211
18736.40 218
18737.69 219
18738.98 222
18740.27 221
18741.56 231
18742.85 225
18744.14 215
18745.43 214
18746.73 202
18748.02 231
18749.31 219
18750.60 229
18751.89 232
18753.18 227
18754.48 222
18755.77 219
18757.06 241
18758.35 236
18759.64 223
18760.94 198
18762.23 247
18763.52 229
18764.81 214
18766.10 242
18767.40 242
18768.69 232
18769.98 252
18771.27 231
18772.57 229
18773.86 212
18775.15 230
18776.44 222
18777.74 209
18779.03 229
18780.32 254
18781.61 225
18782.91 233
18784.20 243
18785.49 237
18786.79 224
18788.08 191
18789.37 235
18790.66 244
18791.96 236
18793.25 229
18794.54 231
18795.84 239
18797.13 244
18798.42 244
18799.72 238
18801.01 225
18802.30 213
18803.60 232
18804.89 223
18806.18 229
18807.48 229
18808.77 241
18810.07 241
18811.36 237
18812.65 221
18813.95 239
18815.24 245
18816.53 198
18817.83 195
18819.12 211
18820.42 242
18821.71 243
18823.00 221
18824.30 216
18825.59 219
18826.89 240
18828.18 252
18829.48 230
18830.77 233
18832.07 237
18833.36 242
18834.65 240
18835.95 210
18837.24 224
18838.54 225
18839.83 214
18841.13 228
18842.42 236
18843.72 223
18845.01 211
18846.31 217
18847.60 228
18848.90 252
18850.19 227
18851.49 242
18852.78 228
18854.08 226
18855.37 230
18856.67 216
18857.96 222
18859.26 228
18860.55 199
18861.85 186
18863.15 222
18864.44 206
18865.74 228
18867.03 210
18868.33 214
18869.62 237
18870.92 227
18872.22 221
18873.51 210
18874.81 204
18876.10 232
18877.40 238
18878.70 226
18879.99 229
18881.29 237
18882.58 227
18883.88 233
18885.18 229
18886.47 216
18887.77 231
18889.07 211
18890.36 212
18891.66 215
18892.95 237
18894.25 204
18895.55 211
18896.84 196
18898.14 229
18899.44 234
18900.73 221
18902.03 217
18903.33 230
18904.63 208
18905.92 233
18907.22 244
18908.52 204
18909.81 222
18911.11 199
18912.41 231
18913.71 206
18915.00 229
18916.30 222
18917.60 189
18918.89 216
18920.19 228
18921.49 213
18922.79 217
18924.09 206
18925.38 210
18926.68 217
18927.98 209
18929.28 226
18930.57 214
18931.87 214
18933.17 200
18934.47 222
18935.77 197
18937.06 206
18938.36 201
18939.66 224
18940.96 212
18942.26 203
18943.55 211
18944.85 183
18946.15 223
18947.45 193
18948.75 219
18950.05 214
18951.35 205
18952.64 207
18953.94 216
18955.24 195
18956.54 184
18957.84 195
18959.14 213
18960.44 201
18961.74 195
18963.03 212
18964.33 221
18965.63 216
18966.93 200
18968.23 188
18969.53 198
18970.83 223
18972.13 212
18973.43 219
18974.73 172
18976.03 206
18977.33 203
18978.62 212
18979.92 191
18981.22 197
18982.52 217
18983.82 206
18985.12 209
18986.42 192
18987.72 228
18989.02 201
18990.32 215
18991.62 204
18992.92 225
18994.22 220
18995.52 177
18996.82 193
18998.12 213
18999.42 207
19000.72 188
19002.02 211
19003.32 206
19004.62 210
19005.92 207
19007.22 200
19008.53 198
19009.83 226
19011.13 218
19012.43 218
19013.73 212
19015.03 201
19016.33 205
19017.63 237
19018.93 193
19020.23 208
19021.53 203
19022.83 193
19024.13 213
19025.44 218
19026.74 238
19028.04 186
19029.34 209
19030.64 195
19031.94 209
19033.24 192
19034.54 199
19035.85 216
19037.15 200
19038.45 202
19039.75 202
19041.05 215
19042.35 204
19043.66 216
19044.96 223
19046.26 211
19047.56 208
19048.86 217
19050.16 206
19051.47 207
19052.77 199
19054.07 219
19055.37 211
19056.67 215
19057.98 206
19059.28 209
19060.58 199
19061.88 209
19063.19 213
19064.49 201
19065.79 210
19067.09 184
19068.40 177
19069.70 181
19071.00 215
19072.30 190
19073.61 203
19074.91 203
19076.21 198
19077.52 194
19078.82 205
19080.12 199
19081.42 197
19082.73 201
19084.03 207
19085.33 195
19086.64 214
19087.94 196
19089.24 202
19090.55 208
19091.85 192
19093.15 212
19094.46 221
19095.76 208
19097.06 195
19098.37 203
19099.67 211
19100.97 229
19102.28 205
19103.58 208
19104.89 216
19106.19 187
19107.49 212
19108.80 191
19110.10 189
19111.40 189
19112.71 205
19114.01 202
19115.32 198
19116.62 208
19117.93 199
19119.23 212
19120.53 211
19121.84 206
19123.14 190
19124.45 220
19125.75 215
19127.06 191
19128.36 192
19129.67 232
19130.97 197
19132.28 239
19133.58 199
19134.88 208
19136.19 189
19137.49 223
19138.80 207
19140.10 207
19141.41 191
19142.71 207
19144.02 228
19145.32 210
19146.63 194
19147.94 214
19149.24 214
19150.55 181
19151.85 213
19153.16 216
19154.46 207
19155.77 192
19157.07 197
19158.38 207
19159.68 197
19160.99 213
19162.30 209
19163.60 233
19164.91 176
19166.21 205
19167.52 211
19168.83 208
19170.13 196
19171.44 200
19172.74 200
19174.05 207
19175.36 204
19176.66 201
19177.97 214
19179.27 206
19180.58 198
19181.89 179
19183.19 204
19184.50 202
19185.81 199
19187.11 198
19188.42 216
19189.73 192
19191.03 231
19192.34 201
19193.65 197
19194.95 204
19196.26 223
19197.57 220
19198.87 197
19200.18 189
19201.49 209
19202.80 225
19204.10 187
19205.41 205
19206.72 223
19208.03 216
19209.33 211
19210.64 218
19211.95 207
19213.25 195
19214.56 197
19215.87 221
19217.18 207
19218.49 195
19219.79 215
19221.10 194
19222.41 202
19223.72 191
19225.02 199
19226.33 201
19227.64 208
19228.95 193
19230.26 200
19231.56 200
19232.87 203
19234.18 177
19235.49 226
19236.80 207
19238.11 204
19239.41 183
19240.72 217
19242.03 197
19243.34 203
19244.65 198
19245.96 197
19247.26 197
19248.57 203
19249.88 191
19251.19 165
19252.50 192
19253.81 200
19255.12 208
19256.43 193
19257.74 192
19259.04 191
19260.35 193
19261.66 184
19262.97 179
19264.28 175
19265.59 208
19266.90 196
19268.21 204
19269.52 200
19270.83 192
19272.14 203
19273.45 198
19274.76 216
19276.07 202
19277.38 201
19278.69 193
19279.99 228
19281.30 190
19282.61 178
19283.92 206
19285.23 211
19286.54 206
19287.85 187
19289.16 188
19290.47 193
19291.78 192
19293.09 192
19294.40 214
19295.72 179
19297.03 197
19298.34 208
19299.65 204
19300.96 193
19302.27 192
19303.58 216
19304.89 205
19306.20 184
19307.51 192
19308.82 199
19310.13 196
19311.44 211
19312.75 208
19314.06 232
19315.37 210
19316.69 194
19318.00 204
19319.31 205
19320.62 198
19321.93 210
19323.24 198
19324.55 221
19325.86 215
19327.18 196
19328.49 211
19329.80 203
19331.11 207
19332.42 196
19333.73 232
19335.04 195
19336.36 195
19337.67 210
19338.98 221
19340.29 189
19341.60 178
19342.91 185
19344.23 203
19345.54 215
19346.85 181
19348.16 214
19349.47 192
19350.79 187
19352.10 214
19353.41 209
19354.72 201
19356.04 197
19357.35 217
19358.66 196
19359.97 199
19361.29 204
19362.60 197
19363.91 219
19365.22 210
19366.54 205
19367.85 206
19369.16 218
19370.47 202
19371.79 226
19373.10 233
19374.41 201
19375.73 215
19377.04 236
19378.35 212
19379.67 186
19380.98 171
19382.29 196
19383.60 206
19384.92 199
19386.23 210
19387.54 190
19388.86 203
19390.17 226
19391.49 181
19392.80 214
19394.11 205
19395.43 212
19396.74 206
19398.05 201
19399.37 193
19400.68 180
19402.00 210
19403.31 228
19404.62 209
19405.94 191
19407.25 198
19408.57 201
19409.88 185
19411.19 182
19412.51 200
19413.82 181
19415.14 204
19416.45 197
19417.77 202
19419.08 205
19420.39 210
19421.71 190
19423.02 198
19424.34 204
19425.65 198
19426.97 190
19428.28 197
19429.60 205
19430.91 192
19432.23 180
19433.54 184
19434.86 186
19436.17 207
19437.49 206
19438.80 190
19440.12 209
19441.43 191
19442.75 219
19444.06 180
19445.38 208
19446.69 214
19448.01 196
19449.32 169
19450.64 187
19451.96 206
19453.27 184
19454.59 217
19455.90 195
19457.22 214
19458.53 196
19459.85 214
19461.17 203
19462.48 216
19463.80 193
19465.11 193
19466.43 200
19467.75 186
19469.06 180
19470.38 183
19471.69 209
19473.01 182
19474.33 195
19475.64 224
19476.96 218
19478.28 181
19479.59 211
19480.91 191
19482.23 198
19483.54 175
19484.86 181
19486.18 183
19487.49 212
19488.81 151
19490.13 172
19491.44 199
19492.76 206
19494.08 195
19495.39 205
19496.71 203
19498.03 204
19499.35 201
19500.66 192
19501.98 187
19503.30 177
19504.61 197
19505.93 187
19507.25 192
19508.57 177
19509.88 190
19511.20 210
19512.52 206
19513.84 194
19515.15 184
19516.47 202
19517.79 205
19519.11 191
19520.43 196
19521.74 222
19523.06 188
19524.38 191
19525.70 210
19527.02 202
19528.33 181
19529.65 199
19530.97 185
19532.29 192
19533.61 180
19534.93 199
19536.24 207
19537.56 209
19538.88 210
19540.20 175
19541.52 210
19542.84 166
19544.16 184
19545.47 181
19546.79 206
19548.11 221
19549.43 199
19550.75 217
19552.07 209
19553.39 189
19554.71 209
19556.03 200
19557.34 203
19558.66 204
19559.98 205
19561.30 188
19562.62 179
19563.94 207
19565.26 193
19566.58 199
19567.90 189
19569.22 193
19570.54 189
19571.86 187
19573.18 200
19574.50 194
19575.82 188
19577.14 190
19578.46 182
19579.78 196
19581.10 201
19582.42 182
19583.74 192
19585.06 205
19586.38 190
19587.70 182
19589.02 198
19590.34 196
19591.66 189
19592.98 207
19594.30 188
19595.62 186
19596.94 186
19598.26 194
19599.58 226
19600.90 198
19602.22 190
19603.54 197
19604.86 208
19606.18 205
19607.50 218
19608.82 217
19610.15 211
19611.47 190
19612.79 192
19614.11 194
19615.43 173
19616.75 190
19618.07 203
19619.39 203
19620.71 176
19622.04 190
19623.36 200
19624.68 224
19626.00 196
19627.32 189
19628.64 179
19629.96 197
19631.29 211
19632.61 198
19633.93 213
19635.25 199
19636.57 190
19637.89 209
19639.22 196
19640.54 200
19641.86 187
19643.18 211
19644.50 204
19645.83 216
19647.15 175
19648.47 195
19649.79 206
19651.12 185
19652.44 209
19653.76 209
19655.08 182
19656.40 196
19657.73 198
19659.05 217
19660.37 182
19661.70 183
19663.02 191
19664.34 213
19665.66 181
19666.99 194
19668.31 199
19669.63 189
19670.95 197
19672.28 226
19673.60 197
19674.92 175
19676.25 181
19677.57 209
19678.89 188
19680.22 172
19681.54 193
19682.86 189
19684.19 169
19685.51 194
19686.83 220
19688.16 218
19689.48 201
19690.80 187
19692.13 175
19693.45 184
19694.78 193
19696.10 197
19697.42 190
19698.75 201
19700.07 178
19701.39 186
19702.72 205
19704.04 180
19705.37 163
19706.69 186
19708.02 178
19709.34 194
19710.66 210
19711.99 194
19713.31 193
19714.64 196
19715.96 213
19717.29 189
19718.61 188
19719.93 183
19721.26 190
19722.58 172
19723.91 204
19725.23 181
19726.56 177
19727.88 205
19729.21 188
19730.53 156
19731.86 193
19733.18 193
19734.51 201
19735.83 215
19737.16 186
19738.48 193
19739.81 188
19741.13 205
19742.46 191
19743.78 183
19745.11 187
19746.44 195
19747.76 211
19749.09 196
19750.41 195
19751.74 206
19753.06 204
19754.39 209
19755.72 198
19757.04 181
19758.37 201
19759.69 196
19761.02 178
19762.34 192
19763.67 215
19765.00 193
19766.32 194
19767.65 179
19768.98 201
19770.30 186
19771.63 202
19772.95 207
19774.28 210
19775.61 194
19776.93 199
19778.26 238
19779.59 183
19780.91 215
19782.24 188
19783.57 191
19784.89 182
19786.22 183
19787.55 199
19788.87 177
19790.20 209
19791.53 193
19792.86 170
19794.18 176
19795.51 185
19796.84 183
19798.16 193
19799.49 188
19800.82 200
19802.15 209
19803.47 202
19804.80 177
19806.13 208
19807.46 200
19808.78 194
19810.11 192
19811.44 177
19812.77 188
19814.09 201
19815.42 189
19816.75 205
19818.08 223
19819.41 189
19820.73 190
19822.06 195
19823.39 206
19824.72 204
19826.05 188
19827.37 201
19828.70 186
19830.03 184
19831.36 196
19832.69 172
19834.02 207
19835.34 182
19836.67 172
19838.00 196
19839.33 196
19840.66 222
19841.99 193
19843.32 219
19844.64 182
19845.97 176
19847.30 190
19848.63 189
19849.96 191
19851.29 219
19852.62 174
19853.95 207
19855.28 197
19856.60 187
19857.93 197
19859.26 200
19860.59 191
19861.92 189
19863.25 216
19864.58 202
19865.91 192
19867.24 217
19868.57 199
19869.90 180
19871.23 185
19872.56 166
19873.89 207
19875.22 200
19876.55 195
19877.88 198
19879.21 193
19880.54 204
19881.87 191
19883.20 197
19884.53 182
19885.86 182
19887.19 205
19888.52 192
19889.85 187
19891.18 190
19892.51 196
19893.84 195
19895.17 200
19896.50 206
19897.83 217
19899.16 192
19900.49 182
19901.82 189
19903.15 212
19904.48 189
19905.81 177
19907.15 194
19908.48 190
19909.81 198
19911.14 190
19912.47 181
19913.80 211
19915.13 193
19916.46 223
19917.79 200
19919.13 208
19920.46 196
19921.79 178
19923.12 206
19924.45 195
19925.78 204
19927.11 197
19928.45 205
19929.78 171
19931.11 209
19932.44 175
19933.77 205
19935.10 201
19936.44 209
19937.77 192
19939.10 190
19940.43 208
19941.76 210
19943.10 193
19944.43 196
19945.76 189
19947.09 179
19948.42 216
19949.76 175
19951.09 195
19952.42 200
19953.75 227
19955.09 183
19956.42 214
19957.75 187
19959.08 189
19960.42 190
19961.75 200
19963.08 196
19964.41 186
19965.75 190
19967.08 197
19968.41 196
19969.75 195
19971.08 196
19972.41 186
19973.74 208
19975.08 177
19976.41 191
19977.74 196
19979.08 205
19980.41 191
19981.74 202
19983.08 189
19984.41 189
19985.74 173
19987.08 187
19988.41 215
19989.75 184
19991.08 210
19992.41 184
19993.75 186
19995.08 177
19996.41 192
19997.75 198
19999.08 201
20000.42 176
20001.75 200
20003.08 195
20004.42 191
20005.75 194
20007.09 171
20008.42 222
20009.75 198
20011.09 207
20012.42 180
20013.76 214
20015.09 195
20016.43 206
20017.76 175
20019.10 176
20020.43 200
20021.76 209
20023.10 200
20024.43 199
20025.77 191
20027.10 195
20028.44 214
20029.77 191
20031.11 195
20032.44 203
20033.78 225
20035.11 193
20036.45 200
20037.78 193
20039.12 203
20040.46 176
20041.79 214
20043.13 206
20044.46 197
20045.80 210
20047.13 203
20048.47 209
20049.80 191
20051.14 222
20052.47 221
20053.81 215
20055.15 176
20056.48 215
20057.82 192
20059.15 205
20060.49 181
20061.83 204
20063.16 203
20064.50 194
20065.83 216
20067.17 198
20068.51 209
20069.84 185
20071.18 206
20072.52 188
20073.85 206
20075.19 195
20076.52 210
20077.86 202
20079.20 206
20080.53 207
20081.87 206
20083.21 196
20084.54 198
20085.88 195
20087.22 217
20088.56 205
20089.89 170
20091.23 209
20092.57 194
20093.90 210
20095.24 206
20096.58 207
20097.91 194
20099.25 185
20100.59 201
20101.93 186
20103.26 183
20104.60 203
20105.94 189
20107.28 198
20108.61 192
20109.95 198
20111.29 199
20112.63 173
20113.96 185
20115.30 192
20116.64 197
20117.98 187
20119.32 199
20120.65 191
20121.99 199
20123.33 190
20124.67 209
20126.01 187
