# Supplementary material for: MALDI-TOF MS typing enables the classification of brewing yeasts of the genus Saccharomyces to major beer styles
Source: PLoS One. 2017 Aug 9;12(8):e0181694. doi: 10.1371/journal.pone.0181694 (PMC5549903; doi:10.1371/journal.pone.0181694)
Supplement: S18 File — The directory includes 30 raw files and was zipped to “.zip”; the folder has one strain with 30 spectra; S1 Text explains the raw files with an example and Table 1 represents the yeast strain used within the experiment. (ZIP) [file pone.0181694.s021.zip › 52/FK28-Z-OG-Koe-Koe-YPG-18h-E-E_2016-10-03_8_0_A12_1.dat]

1998.43 1934
1998.85 1926
1999.27 1932
1999.69 1925
2000.11 1918
2000.54 1895
2000.96 1841
2001.38 1842
2001.80 1830
2002.23 1741
2002.65 1827
2003.07 1755
2003.49 1770
2003.92 1702
2004.34 1796
2004.76 1830
2005.18 1977
2005.61 1953
2006.03 1972
2006.45 1953
2006.87 1892
2007.30 1955
2007.72 1820
2008.14 1865
2008.57 1832
2008.99 1845
2009.41 1739
2009.84 1774
2010.26 1802
2010.68 1705
2011.11 1679
2011.53 1641
2011.95 1619
2012.38 1615
2012.80 1641
2013.22 1637
2013.65 1766
2014.07 1791
2014.49 1711
2014.92 1671
2015.34 1801
2015.77 1715
2016.19 1820
2016.61 1918
2017.04 1841
2017.46 1903
2017.89 1876
2018.31 1802
2018.73 1838
2019.16 1793
2019.58 1783
2020.01 1703
2020.43 1736
2020.85 1718
2021.28 1755
2021.70 1770
2022.13 1692
2022.55 1670
2022.98 1608
2023.40 1683
2023.83 1733
2024.25 1775
2024.68 1742
2025.10 1673
2025.53 1748
2025.95 1760
2026.38 1724
2026.80 1668
2027.23 1708
2027.65 1779
2028.08 1790
2028.50 1726
2028.93 1626
2029.35 1705
2029.78 1724
2030.20 1756
2030.63 1648
2031.05 1631
2031.48 1654
2031.90 1700
2032.33 1701
2032.75 1742
2033.18 1754
2033.61 1722
2034.03 1741
2034.46 1878
2034.88 1816
2035.31 1794
2035.74 1835
2036.16 1861
2036.59 1752
2037.01 1840
2037.44 1889
2037.87 1809
2038.29 1898
2038.72 1858
2039.14 1859
2039.57 1871
2040.00 1859
2040.42 1820
2040.85 1833
2041.28 1827
2041.70 1812
2042.13 1868
2042.56 1653
2042.98 1689
2043.41 1682
2043.84 1706
2044.26 1691
2044.69 1661
2045.12 1660
2045.54 1711
2045.97 1746
2046.40 1703
2046.82 1676
2047.25 1724
2047.68 1775
2048.11 1739
2048.53 1668
2048.96 1683
2049.39 1725
2049.82 1735
2050.24 1613
2050.67 1673
2051.10 1667
2051.53 1660
2051.95 1737
2052.38 1665
2052.81 1645
2053.24 1698
2053.66 1693
2054.09 1670
2054.52 1759
2054.95 1850
2055.38 1700
2055.80 1724
2056.23 1680
2056.66 1696
2057.09 1734
2057.52 1730
2057.94 1693
2058.37 1744
2058.80 1716
2059.23 1700
2059.66 1757
2060.09 1692
2060.51 1687
2060.94 1778
2061.37 1714
2061.80 1895
2062.23 1877
2062.66 1855
2063.09 1973
2063.52 1902
2063.94 1952
2064.37 1926
2064.80 2032
2065.23 1999
2065.66 1890
2066.09 1842
2066.52 1834
2066.95 1902
2067.38 1871
2067.81 1725
2068.24 1808
2068.66 1885
2069.09 1769
2069.52 1761
2069.95 1762
2070.38 1819
2070.81 1732
2071.24 1833
2071.67 1836
2072.10 1925
2072.53 1866
2072.96 1875
2073.39 1803
2073.82 1951
2074.25 1976
2074.68 1951
2075.11 2040
2075.54 2169
2075.97 2132
2076.40 2121
2076.83 2165
2077.26 2171
2077.69 2247
2078.12 2284
2078.55 2235
2078.98 2138
2079.41 2190
2079.84 2165
2080.27 2133
2080.70 2087
2081.14 1994
2081.57 1963
2082.00 1934
2082.43 1971
2082.86 1925
2083.29 1920
2083.72 1773
2084.15 1696
2084.58 1785
2085.01 1772
2085.44 1693
2085.88 1715
2086.31 1766
2086.74 1771
2087.17 1859
2087.60 1817
2088.03 1822
2088.46 1838
2088.89 1803
2089.33 1726
2089.76 1826
2090.19 1828
2090.62 1773
2091.05 1815
2091.48 1732
2091.92 1793
2092.35 1785
2092.78 1747
2093.21 1756
2093.64 1773
2094.07 1784
2094.51 1822
2094.94 1725
2095.37 1630
2095.80 1620
2096.24 1660
2096.67 1703
2097.10 1703
2097.53 1641
2097.96 1694
2098.40 1706
2098.83 1660
2099.26 1637
2099.69 1674
2100.13 1613
2100.56 1616
2100.99 1691
2101.43 1699
2101.86 1690
2102.29 1594
2102.72 1612
2103.16 1650
2103.59 1761
2104.02 1819
2104.46 1834
2104.89 1817
2105.32 1843
2105.76 1851
2106.19 1796
2106.62 1717
2107.05 1820
2107.49 1731
2107.92 1736
2108.36 1786
2108.79 1771
2109.22 1703
2109.66 1708
2110.09 1701
2110.52 1693
2110.96 1634
2111.39 1627
2111.82 1689
2112.26 1721
2112.69 1684
2113.13 1560
2113.56 1637
2113.99 1673
2114.43 1666
2114.86 1593
2115.30 1729
2115.73 1693
2116.16 1704
2116.60 1696
2117.03 1684
2117.47 1640
2117.90 1714
2118.34 1819
2118.77 1776
2119.21 1739
2119.64 1662
2120.07 1552
2120.51 1713
2120.94 1869
2121.38 1729
2121.81 1603
2122.25 1715
2122.68 1620
2123.12 1630
2123.55 1647
2123.99 1710
2124.42 1672
2124.86 1612
2125.29 1627
2125.73 1645
2126.16 1673
2126.60 1664
2127.04 1719
2127.47 1778
2127.91 1713
2128.34 1688
2128.78 1645
2129.21 1756
2129.65 1759
2130.08 1754
2130.52 1860
2130.96 1850
2131.39 1881
2131.83 1892
2132.26 1976
2132.70 2025
2133.14 1954
2133.57 2034
2134.01 2132
2134.44 2080
2134.88 2026
2135.32 2072
2135.75 2057
2136.19 2068
2136.62 2121
2137.06 1956
2137.50 1927
2137.93 1848
2138.37 1818
2138.81 1793
2139.24 1771
2139.68 1805
2140.12 1638
2140.55 1660
2140.99 1665
2141.43 1672
2141.86 1636
2142.30 1681
2142.74 1623
2143.18 1607
2143.61 1637
2144.05 1671
2144.49 1659
2144.92 1616
2145.36 1734
2145.80 1806
2146.24 1775
2146.67 1800
2147.11 1880
2147.55 1956
2147.99 1981
2148.42 1976
2148.86 1976
2149.30 2004
2149.74 1966
2150.17 1955
2150.61 1927
2151.05 1885
2151.49 1926
2151.92 1906
2152.36 1889
2152.80 1854
2153.24 1809
2153.68 1866
2154.11 1879
2154.55 1871
2154.99 1840
2155.43 1800
2155.87 1839
2156.31 1831
2156.74 1711
2157.18 1789
2157.62 1821
2158.06 1818
2158.50 1796
2158.94 1758
2159.38 1718
2159.81 1805
2160.25 1824
2160.69 1823
2161.13 1849
2161.57 1754
2162.01 1750
2162.45 1764
2162.89 1833
2163.33 1924
2163.76 1825
2164.20 1750
2164.64 1764
2165.08 1831
2165.52 1837
2165.96 1786
2166.40 1752
2166.84 1825
2167.28 1895
2167.72 1841
2168.16 1870
2168.60 1873
2169.04 1912
2169.48 1922
2169.92 1912
2170.36 1940
2170.80 1883
2171.24 1807
2171.68 1968
2172.12 2090
2172.56 2101
2173.00 2161
2173.44 2015
2173.88 2104
2174.32 2027
2174.76 2051
2175.20 2004
2175.64 2000
2176.08 2029
2176.52 1981
2176.96 1876
2177.40 1939
2177.84 1970
2178.28 1953
2178.72 1956
2179.16 1868
2179.60 1832
2180.04 1855
2180.48 1784
2180.92 1800
2181.37 1750
2181.81 1644
2182.25 1615
2182.69 1738
2183.13 1730
2183.57 1737
2184.01 1702
2184.45 1696
2184.89 1774
2185.34 1763
2185.78 1745
2186.22 1813
2186.66 1880
2187.10 1830
2187.54 1834
2187.98 1907
2188.43 1882
2188.87 1894
2189.31 1787
2189.75 1915
2190.19 1784
2190.63 1915
2191.08 1892
2191.52 1826
2191.96 1804
2192.40 1864
2192.84 1861
2193.29 1769
2193.73 1911
2194.17 1866
2194.61 1865
2195.05 1886
2195.50 1856
2195.94 1824
2196.38 1851
2196.82 1916
2197.27 1887
2197.71 1798
2198.15 1727
2198.59 1803
2199.04 1870
2199.48 1786
2199.92 1816
2200.37 1828
2200.81 1803
2201.25 1760
2201.69 1745
2202.14 1691
2202.58 1724
2203.02 1751
2203.47 1846
2203.91 1794
2204.35 1856
2204.80 1884
2205.24 1925
2205.68 1892
2206.13 1927
2206.57 1895
2207.01 1834
2207.46 1920
2207.90 1913
2208.34 1967
2208.79 1960
2209.23 2040
2209.67 1909
2210.12 1860
2210.56 1960
2211.01 1820
2211.45 1714
2211.89 1805
2212.34 1792
2212.78 1717
2213.23 1662
2213.67 1676
2214.11 1757
2214.56 1749
2215.00 1778
2215.45 1752
2215.89 1682
2216.34 1667
2216.78 1803
2217.22 1718
2217.67 1690
2218.11 1804
2218.56 1864
2219.00 1841
2219.45 1775
2219.89 1730
2220.34 1775
2220.78 1840
2221.23 1831
2221.67 1950
2222.12 1896
2222.56 2011
2223.01 2021
2223.45 1917
2223.90 1880
2224.34 1883
2224.79 1851
2225.23 1897
2225.68 1900
2226.12 1909
2226.57 1873
2227.01 1911
2227.46 1848
2227.91 2020
2228.35 1989
2228.80 1947
2229.24 2075
2229.69 1998
2230.13 2025
2230.58 1943
2231.03 1914
2231.47 2058
2231.92 2000
2232.36 1924
2232.81 1989
2233.26 2007
2233.70 2003
2234.15 1994
2234.59 1949
2235.04 1928
2235.49 1969
2235.93 2024
2236.38 2039
2236.83 1899
2237.27 1926
2237.72 1830
2238.17 1851
2238.61 1881
2239.06 1789
2239.51 1768
2239.95 1797
2240.40 1778
2240.85 1748
2241.29 1696
2241.74 1732
2242.19 1732
2242.63 1686
2243.08 1579
2243.53 1696
2243.98 1703
2244.42 1744
2244.87 1721
2245.32 1704
2245.76 1801
2246.21 1781
2246.66 1793
2247.11 1832
2247.55 1741
2248.00 1751
2248.45 1834
2248.90 1788
2249.35 1703
2249.79 1739
2250.24 1770
2250.69 1878
2251.14 1687
2251.58 1671
2252.03 1701
2252.48 1645
2252.93 1710
2253.38 1653
2253.82 1761
2254.27 1643
2254.72 1645
2255.17 1745
2255.62 1754
2256.07 1739
2256.51 1728
2256.96 1755
2257.41 1769
2257.86 1746
2258.31 1757
2258.76 1808
2259.21 1825
2259.65 1874
2260.10 2010
2260.55 1978
2261.00 2019
2261.45 2029
2261.90 2034
2262.35 1957
2262.80 2099
2263.25 2142
2263.69 2201
2264.14 2197
2264.59 2210
2265.04 2197
2265.49 2232
2265.94 2200
2266.39 2161
2266.84 2059
2267.29 2006
2267.74 2067
2268.19 2020
2268.64 2002
2269.09 2019
2269.54 1947
2269.99 1865
2270.44 1899
2270.89 1905
2271.34 1955
2271.79 1878
2272.24 1816
2272.69 1766
2273.14 1813
2273.59 1865
2274.04 1844
2274.49 1800
2274.94 1796
2275.39 1770
2275.84 1759
2276.29 1851
2276.74 1949
2277.19 1920
2277.64 1966
2278.09 1945
2278.54 1976
2278.99 1923
2279.44 1890
2279.89 2041
2280.34 2045
2280.79 1962
2281.25 1926
2281.70 1974
2282.15 1963
2282.60 1899
2283.05 1903
2283.50 1889
2283.95 1971
2284.40 1934
2284.85 1906
2285.31 2043
2285.76 2111
2286.21 2181
2286.66 2301
2287.11 2350
2287.56 2388
2288.01 2634
2288.47 2605
2288.92 2694
2289.37 2782
2289.82 2893
2290.27 2875
2290.72 2783
2291.18 2850
2291.63 2683
2292.08 2541
2292.53 2687
2292.98 2565
2293.44 2493
2293.89 2541
2294.34 2445
2294.79 2319
2295.24 2298
2295.70 2273
2296.15 2159
2296.60 2062
2297.05 2025
2297.51 2061
2297.96 2079
2298.41 2021
2298.86 1916
2299.32 1921
2299.77 1804
2300.22 1858
2300.67 1769
2301.13 1788
2301.58 1856
2302.03 1835
2302.49 1763
2302.94 1846
2303.39 1939
2303.85 1945
2304.30 1897
2304.75 1928
2305.20 1932
2305.66 1925
2306.11 1945
2306.56 1958
2307.02 2138
2307.47 2163
2307.93 2130
2308.38 2126
2308.83 2143
2309.29 2104
2309.74 2043
2310.19 2079
2310.65 2044
2311.10 2032
2311.55 1982
2312.01 1834
2312.46 1856
2312.92 1904
2313.37 1971
2313.82 1858
2314.28 1769
2314.73 1783
2315.19 1866
2315.64 1803
2316.10 1918
2316.55 1860
2317.00 1863
2317.46 1934
2317.91 1920
2318.37 1960
2318.82 1934
2319.28 1953
2319.73 1962
2320.19 1957
2320.64 1964
2321.10 1896
2321.55 1855
2322.01 1844
2322.46 1851
2322.92 1861
2323.37 1961
2323.83 1986
2324.28 1875
2324.74 1863
2325.19 1897
2325.65 1919
2326.10 1988
2326.56 2119
2327.01 2018
2327.47 2038
2327.92 2139
2328.38 2192
2328.83 2202
2329.29 2034
2329.74 1999
2330.20 1964
2330.66 1938
2331.11 2036
2331.57 2015
2332.02 2086
2332.48 2038
2332.94 1940
2333.39 1982
2333.85 1943
2334.30 1980
2334.76 1976
2335.22 1959
2335.67 2053
2336.13 2090
2336.58 2169
2337.04 2202
2337.50 2186
2337.95 2276
2338.41 2402
2338.87 2414
2339.32 2455
2339.78 2460
2340.24 2392
2340.69 2277
2341.15 2153
2341.61 2110
2342.06 2141
2342.52 2125
2342.98 2122
2343.43 2161
2343.89 2159
2344.35 2097
2344.81 2177
2345.26 2192
2345.72 2156
2346.18 2097
2346.63 2183
2347.09 2151
2347.55 2097
2348.01 2108
2348.46 2098
2348.92 2045
2349.38 2075
2349.84 2091
2350.29 2000
2350.75 1990
2351.21 1942
2351.67 1976
2352.13 1979
2352.58 1962
2353.04 1907
2353.50 1979
2353.96 1912
2354.41 1863
2354.87 1806
2355.33 1816
2355.79 1851
2356.25 1900
2356.71 1897
2357.16 1883
2357.62 1811
2358.08 1939
2358.54 1975
2359.00 1932
2359.46 1958
2359.91 1978
2360.37 1927
2360.83 1945
2361.29 1942
2361.75 1928
2362.21 1869
2362.67 1919
2363.13 1876
2363.58 1899
2364.04 1938
2364.50 1935
2364.96 2034
2365.42 1952
2365.88 1933
2366.34 1944
2366.80 1935
2367.26 2020
2367.72 2027
2368.18 1979
2368.64 1935
2369.10 1822
2369.55 1867
2370.01 1873
2370.47 1897
2370.93 1935
2371.39 1900
2371.85 1834
2372.31 1952
2372.77 1949
2373.23 1947
2373.69 1956
2374.15 1939
2374.61 2019
2375.07 2079
2375.53 2006
2375.99 2021
2376.45 2045
2376.91 2003
2377.37 2032
2377.83 2022
2378.29 2045
2378.75 2037
2379.21 2009
2379.68 2047
2380.14 2053
2380.60 2009
2381.06 1979
2381.52 1962
2381.98 2021
2382.44 1973
2382.90 1959
2383.36 1882
2383.82 1951
2384.28 1907
2384.74 1835
2385.20 1898
2385.67 1898
2386.13 1927
2386.59 1953
2387.05 1828
2387.51 1800
2387.97 1894
2388.43 1882
2388.89 1840
2389.36 1947
2389.82 1870
2390.28 1815
2390.74 1750
2391.20 1861
2391.66 1752
2392.13 1811
2392.59 1799
2393.05 1752
2393.51 1777
2393.97 1760
2394.43 1765
2394.90 1778
2395.36 1755
2395.82 1827
2396.28 1883
2396.74 1814
2397.21 1735
2397.67 1736
2398.13 1771
2398.59 1707
2399.06 1693
2399.52 1732
2399.98 1718
2400.44 1630
2400.91 1722
2401.37 1734
2401.83 1744
2402.29 1811
2402.76 1765
2403.22 1793
2403.68 1901
2404.14 1945
2404.61 1879
2405.07 1923
2405.53 1885
2406.00 1882
2406.46 1876
2406.92 1794
2407.39 1765
2407.85 1864
2408.31 1739
2408.78 1881
2409.24 1848
2409.70 1784
2410.17 1825
2410.63 1855
2411.09 1853
2411.56 1793
2412.02 1920
2412.48 1791
2412.95 1924
2413.41 2098
2413.87 2139
2414.34 2138
2414.80 2259
2415.27 2235
2415.73 2289
2416.19 2339
2416.66 2409
2417.12 2424
2417.59 2462
2418.05 2441
2418.51 2447
2418.98 2405
2419.44 2328
2419.91 2326
2420.37 2152
2420.84 2139
2421.30 2066
2421.77 2084
2422.23 2049
2422.69 2019
2423.16 1986
2423.62 1971
2424.09 1937
2424.55 1928
2425.02 1909
2425.48 1893
2425.95 1982
2426.41 1874
2426.88 1903
2427.34 1947
2427.81 1896
2428.27 1881
2428.74 1878
2429.20 1866
2429.67 1862
2430.13 1865
2430.60 1930
2431.07 1969
2431.53 1970
2432.00 2001
2432.46 2073
2432.93 2059
2433.39 2050
2433.86 2100
2434.32 2105
2434.79 2125
2435.26 1987
2435.72 2114
2436.19 2295
2436.65 2324
2437.12 2355
2437.59 2463
2438.05 2600
2438.52 2642
2438.98 2530
2439.45 2540
2439.92 2376
2440.38 2397
2440.85 2368
2441.32 2254
2441.78 2213
2442.25 2069
2442.72 1982
2443.18 1935
2443.65 1874
2444.12 1887
2444.58 1858
2445.05 1898
2445.52 1770
2445.98 1725
2446.45 1729
2446.92 1693
2447.38 1676
2447.85 1653
2448.32 1693
2448.78 1848
2449.25 1772
2449.72 1744
2450.19 1773
2450.65 1763
2451.12 1795
2451.59 1842
2452.06 1885
2452.52 1857
2452.99 1861
2453.46 1729
2453.93 1778
2454.39 1755
2454.86 1755
2455.33 1792
2455.80 1854
2456.26 1817
2456.73 1758
2457.20 1736
2457.67 1782
2458.14 1769
2458.60 1751
2459.07 1796
2459.54 1868
2460.01 1841
2460.48 1845
2460.95 1805
2461.41 1837
2461.88 1836
2462.35 1854
2462.82 1877
2463.29 1868
2463.76 1919
2464.22 1920
2464.69 1922
2465.16 1908
2465.63 1865
2466.10 1892
2466.57 1876
2467.04 1846
2467.51 1923
2467.97 1860
2468.44 1807
2468.91 1780
2469.38 1803
2469.85 1792
2470.32 1653
2470.79 1654
2471.26 1680
2471.73 1780
2472.20 1578
2472.67 1601
2473.14 1668
2473.61 1756
2474.07 1723
2474.54 1829
2475.01 1807
2475.48 1869
2475.95 1949
2476.42 1986
2476.89 2010
2477.36 2089
2477.83 2098
2478.30 2130
2478.77 2263
2479.24 2232
2479.71 2160
2480.18 2220
2480.65 2185
2481.12 2074
2481.59 1997
2482.06 1878
2482.53 1769
2483.00 1899
2483.47 1756
2483.95 1742
2484.42 1823
2484.89 1803
2485.36 1759
2485.83 1777
2486.30 1818
2486.77 1856
2487.24 1887
2487.71 1808
2488.18 1825
2488.65 1869
2489.12 1954
2489.59 1907
2490.07 1950
2490.54 1920
2491.01 2011
2491.48 2062
2491.95 2073
2492.42 2099
2492.89 2064
2493.36 2015
2493.84 2082
2494.31 2081
2494.78 2038
2495.25 1869
2495.72 1911
2496.19 1920
2496.66 1927
2497.14 1811
2497.61 1739
2498.08 1767
2498.55 1774
2499.02 1754
2499.50 1715
2499.97 1724
2500.44 1743
2500.91 1787
2501.38 1694
2501.86 1729
2502.33 1871
2502.80 1830
2503.27 1873
2503.74 1880
2504.22 1941
2504.69 1961
2505.16 2011
2505.63 2130
2506.11 2204
2506.58 2242
2507.05 2290
2507.52 2257
2508.00 2269
2508.47 2313
2508.94 2374
2509.42 2195
2509.89 2157
2510.36 2168
2510.83 2055
2511.31 2066
2511.78 2023
2512.25 1928
2512.73 2006
2513.20 1894
2513.67 1932
2514.15 1941
2514.62 1966
2515.09 1918
2515.57 1874
2516.04 1803
2516.51 1853
2516.99 1901
2517.46 1881
2517.94 1867
2518.41 1905
2518.88 1832
2519.36 1726
2519.83 1770
2520.30 1807
2520.78 1732
2521.25 1753
2521.73 1757
2522.20 1746
2522.67 1813
2523.15 1765
2523.62 1759
2524.10 1779
2524.57 1762
2525.05 1873
2525.52 1731
2525.99 1761
2526.47 1791
2526.94 1766
2527.42 1773
2527.89 1782
2528.37 1771
2528.84 1763
2529.32 1717
2529.79 1720
2530.27 1769
2530.74 1731
2531.22 1800
2531.69 1784
2532.17 1850
2532.64 1849
2533.12 1857
2533.59 1861
2534.07 1877
2534.54 1869
2535.02 1864
2535.49 1877
2535.97 1959
2536.44 1979
2536.92 2000
2537.39 1901
2537.87 1935
2538.34 1950
2538.82 1942
2539.30 1987
2539.77 1993
2540.25 1945
2540.72 1822
2541.20 1897
2541.68 1923
2542.15 1963
2542.63 1996
2543.10 1973
2543.58 1986
2544.06 2000
2544.53 2062
2545.01 2126
2545.48 2138
2545.96 2242
2546.44 2196
2546.91 2293
2547.39 2422
2547.87 2350
2548.34 2282
2548.82 2271
2549.30 2195
2549.77 2110
2550.25 2244
2550.73 2246
2551.20 2322
2551.68 2304
2552.16 2318
2552.63 2451
2553.11 2471
2553.59 2502
2554.06 2445
2554.54 2521
2555.02 2504
2555.50 2448
2555.97 2232
2556.45 2240
2556.93 2180
2557.40 2084
2557.88 2020
2558.36 1952
2558.84 1872
2559.31 1884
2559.79 1966
2560.27 1807
2560.75 1730
2561.23 1691
2561.70 1798
2562.18 1765
2562.66 1745
2563.14 1732
2563.61 1768
2564.09 1698
2564.57 1758
2565.05 1681
2565.53 1719
2566.00 1754
2566.48 1778
2566.96 1740
2567.44 1762
2567.92 1693
2568.40 1765
2568.87 1693
2569.35 1686
2569.83 1814
2570.31 1748
2570.79 1799
2571.27 1744
2571.75 1779
2572.22 1760
2572.70 1823
2573.18 1784
2573.66 1738
2574.14 1825
2574.62 1708
2575.10 1635
2575.58 1708
2576.06 1761
2576.54 1714
2577.01 1701
2577.49 1767
2577.97 1800
2578.45 1814
2578.93 1800
2579.41 1798
2579.89 1775
2580.37 1733
2580.85 1721
2581.33 1662
2581.81 1786
2582.29 1689
2582.77 1728
2583.25 1763
2583.73 1782
2584.21 1795
2584.69 1749
2585.17 1768
2585.65 1720
2586.13 1813
2586.61 1702
2587.09 1788
2587.57 1788
2588.05 1790
2588.53 1748
2589.01 1827
2589.49 1893
2589.97 1888
2590.45 1883
2590.93 1822
2591.41 1846
2591.89 1961
2592.37 1918
2592.85 1896
2593.33 1992
2593.81 2063
2594.30 1967
2594.78 2018
2595.26 1955
2595.74 1831
2596.22 1800
2596.70 1738
2597.18 1758
2597.66 1750
2598.14 1759
2598.62 1759
2599.11 1776
2599.59 1645
2600.07 1642
2600.55 1658
2601.03 1744
2601.51 1824
2601.99 1742
2602.48 1714
2602.96 1716
2603.44 1692
2603.92 1681
2604.40 1752
2604.88 1826
2605.37 1778
2605.85 1832
2606.33 1874
2606.81 1903
2607.29 2029
2607.78 2071
2608.26 2033
2608.74 2056
2609.22 2049
2609.70 2038
2610.19 1938
2610.67 1950
2611.15 1886
2611.63 1904
2612.12 1941
2612.60 1821
2613.08 1902
2613.56 1876
2614.05 1812
2614.53 1743
2615.01 1908
2615.49 1951
2615.98 1963
2616.46 1996
2616.94 1906
2617.43 1840
2617.91 1878
2618.39 1860
2618.87 1870
2619.36 1879
2619.84 1930
2620.32 1898
2620.81 1872
2621.29 1840
2621.77 1847
2622.26 1872
2622.74 1910
2623.22 1825
2623.71 1708
2624.19 1699
2624.67 1688
2625.16 1586
2625.64 1752
2626.13 1766
2626.61 1789
2627.09 1752
2627.58 1813
2628.06 1764
2628.55 1787
2629.03 1720
2629.51 1770
2630.00 1821
2630.48 1859
2630.97 1825
2631.45 1796
2631.93 1830
2632.42 1777
2632.90 1783
2633.39 1754
2633.87 1726
2634.36 1682
2634.84 1773
2635.33 1734
2635.81 1800
2636.29 1796
2636.78 1864
2637.26 1815
2637.75 1859
2638.23 1844
2638.72 1905
2639.20 1950
2639.69 1978
2640.17 1909
2640.66 1846
2641.14 1877
2641.63 1911
2642.11 1907
2642.60 1875
2643.08 1872
2643.57 1857
2644.05 1780
2644.54 1780
2645.03 1856
2645.51 1779
2646.00 1746
2646.48 1691
2646.97 1733
2647.45 1783
2647.94 1754
2648.43 1693
2648.91 1698
2649.40 1685
2649.88 1703
2650.37 1714
2650.85 1654
2651.34 1699
2651.83 1667
2652.31 1713
2652.80 1766
2653.29 1687
2653.77 1792
2654.26 1767
2654.74 1715
2655.23 1807
2655.72 1813
2656.20 1783
2656.69 1725
2657.18 1827
2657.66 1718
2658.15 1720
2658.64 1817
2659.12 1782
2659.61 1750
2660.10 1794
2660.58 1806
2661.07 1759
2661.56 1758
2662.05 1744
2662.53 1775
2663.02 1763
2663.51 1796
2663.99 1788
2664.48 1815
2664.97 1657
2665.46 1709
2665.94 1794
2666.43 1903
2666.92 1900
2667.41 1724
2667.89 1726
2668.38 1847
2668.87 1843
2669.36 1816
2669.84 1771
2670.33 1835
2670.82 1901
2671.31 1895
2671.80 2040
2672.28 2058
2672.77 2059
2673.26 2064
2673.75 2089
2674.24 2111
2674.72 2149
2675.21 2093
2675.70 2134
2676.19 2116
2676.68 2184
2677.17 2142
2677.65 2093
2678.14 2139
2678.63 2209
2679.12 2219
2679.61 2252
2680.10 2241
2680.59 2313
2681.07 2262
2681.56 2197
2682.05 2303
2682.54 2296
2683.03 2339
2683.52 2222
2684.01 2205
2684.50 2214
2684.99 2087
2685.47 2096
2685.96 2016
2686.45 1969
2686.94 1974
2687.43 2020
2687.92 1888
2688.41 1896
2688.90 1918
2689.39 1869
2689.88 1758
2690.37 1823
2690.86 1823
2691.35 1881
2691.84 1943
2692.33 1890
2692.82 1910
2693.31 1940
2693.80 2004
2694.29 1997
2694.78 2074
2695.27 2154
2695.76 2184
2696.25 2134
2696.74 2141
2697.23 2138
2697.72 2122
2698.21 2188
2698.70 2199
2699.19 2171
2699.68 2163
2700.17 2193
2700.66 2158
2701.15 2154
2701.64 2031
2702.13 2013
2702.62 1959
2703.11 1949
2703.61 1951
2704.10 1883
2704.59 1796
2705.08 1986
2705.57 1763
2706.06 1784
2706.55 1883
2707.04 1759
2707.53 1710
2708.02 1792
2708.52 1757
2709.01 1710
2709.50 1696
2709.99 1736
2710.48 1713
2710.97 1615
2711.46 1666
2711.96 1639
2712.45 1654
2712.94 1667
2713.43 1684
2713.92 1698
2714.41 1682
2714.91 1698
2715.40 1722
2715.89 1647
2716.38 1685
2716.87 1735
2717.37 1718
2717.86 1696
2718.35 1835
2718.84 1812
2719.33 1866
2719.83 1891
2720.32 1785
2720.81 1790
2721.30 1839
2721.80 1877
2722.29 1849
2722.78 1776
2723.27 1733
2723.77 1778
2724.26 1775
2724.75 1719
2725.24 1650
2725.74 1568
2726.23 1693
2726.72 1702
2727.22 1754
2727.71 1777
2728.20 1792
2728.70 1685
2729.19 1728
2729.68 1803
2730.18 1811
2730.67 1739
2731.16 1735
2731.65 1766
2732.15 1680
2732.64 1758
2733.14 1812
2733.63 1683
2734.12 1789
2734.62 1850
2735.11 1840
2735.60 1736
2736.10 1892
2736.59 1890
2737.08 1866
2737.58 1878
2738.07 1913
2738.57 1807
2739.06 1846
2739.55 1822
2740.05 1808
2740.54 1714
2741.04 1653
2741.53 1699
2742.03 1696
2742.52 1599
2743.01 1695
2743.51 1646
2744.00 1635
2744.50 1597
2744.99 1584
2745.49 1594
2745.98 1593
2746.48 1688
2746.97 1674
2747.47 1651
2747.96 1699
2748.46 1672
2748.95 1695
2749.45 1703
2749.94 1625
2750.44 1677
2750.93 1819
2751.43 1776
2751.92 1695
2752.42 1646
2752.91 1688
2753.41 1736
2753.90 1756
2754.40 1776
2754.89 1790
2755.39 1864
2755.88 1863
2756.38 1831
2756.87 1765
2757.37 1727
2757.87 1762
2758.36 1735
2758.86 1689
2759.35 1719
2759.85 1661
2760.35 1700
2760.84 1701
2761.34 1620
2761.83 1652
2762.33 1658
2762.83 1626
2763.32 1685
2763.82 1685
2764.31 1652
2764.81 1686
2765.31 1747
2765.80 1700
2766.30 1764
2766.80 1764
2767.29 1734
2767.79 1834
2768.29 1786
2768.78 1781
2769.28 1748
2769.78 1771
2770.27 1780
2770.77 1818
2771.27 1808
2771.76 1856
2772.26 1874
2772.76 1877
2773.26 1850
2773.75 1876
2774.25 1892
2774.75 1916
2775.24 1947
2775.74 1939
2776.24 1928
2776.74 1924
2777.23 1896
2777.73 1894
2778.23 1893
2778.73 1898
2779.22 1818
2779.72 1827
2780.22 1877
2780.72 1772
2781.21 1781
2781.71 1871
2782.21 1880
2782.71 1827
2783.21 1790
2783.70 1743
2784.20 1801
2784.70 1862
2785.20 1749
2785.70 1725
2786.20 1738
2786.69 1770
2787.19 1751
2787.69 1797
2788.19 1816
2788.69 1783
2789.19 1771
2789.68 1794
2790.18 1739
2790.68 1665
2791.18 1784
2791.68 1927
2792.18 1963
2792.68 2066
2793.18 2069
2793.67 2215
2794.17 2373
2794.67 2511
2795.17 2576
2795.67 2769
2796.17 2685
2796.67 2696
2797.17 2610
2797.67 2680
2798.17 2642
2798.67 2511
2799.17 2345
2799.66 2221
2800.16 2236
2800.66 2226
2801.16 2074
2801.66 2092
2802.16 1962
2802.66 2014
2803.16 1994
2803.66 2185
2804.16 2283
2804.66 2391
2805.16 2464
2805.66 2482
2806.16 2587
2806.66 2692
2807.16 2791
2807.66 2801
2808.16 2745
2808.66 2707
2809.16 2632
2809.66 2587
2810.16 2402
2810.66 2218
2811.16 2166
2811.66 2085
2812.17 2075
2812.67 2006
2813.17 2026
2813.67 2053
2814.17 2021
2814.67 1842
2815.17 1901
2815.67 2031
2816.17 2077
2816.67 2022
2817.17 2048
2817.67 2046
2818.18 2088
2818.68 2033
2819.18 2089
2819.68 2212
2820.18 2098
2820.68 1968
2821.18 1938
2821.68 1931
2822.19 2018
2822.69 1985
2823.19 1832
2823.69 1813
2824.19 1864
2824.69 1755
2825.20 1719
2825.70 1722
2826.20 1770
2826.70 1704
2827.20 1723
2827.70 1790
2828.21 1781
2828.71 1808
2829.21 1845
2829.71 1753
2830.22 1755
2830.72 1832
2831.22 1787
2831.72 1732
2832.22 1766
2832.73 1851
2833.23 1922
2833.73 1836
2834.23 1883
2834.74 1927
2835.24 1943
2835.74 1967
2836.24 1925
2836.75 1917
2837.25 1936
2837.75 1853
2838.26 1865
2838.76 1849
2839.26 1853
2839.76 1774
2840.27 1783
2840.77 1789
2841.27 1883
2841.78 1878
2842.28 1809
2842.78 1811
2843.29 1924
2843.79 1933
2844.29 1868
2844.80 1986
2845.30 2017
2845.80 2050
2846.31 2027
2846.81 1997
2847.32 1945
2847.82 2032
2848.32 2022
2848.83 1929
2849.33 1920
2849.83 1701
2850.34 1769
2850.84 1837
2851.35 1890
2851.85 1802
2852.35 1758
2852.86 1696
2853.36 1758
2853.87 1794
2854.37 1815
2854.88 1835
2855.38 1852
2855.88 1841
2856.39 1879
2856.89 1784
2857.40 1808
2857.90 1805
2858.41 1826
2858.91 1834
2859.42 1804
2859.92 1706
2860.43 1777
2860.93 1760
2861.44 1756
2861.94 1691
2862.45 1729
2862.95 1701
2863.46 1677
2863.96 1650
2864.47 1682
2864.97 1694
2865.48 1631
2865.98 1693
2866.49 1736
2866.99 1725
2867.50 1812
2868.00 1810
2868.51 1756
2869.02 1731
2869.52 1805
2870.03 1767
2870.53 1762
2871.04 1814
2871.54 1755
2872.05 1784
2872.56 1811
2873.06 1844
2873.57 1964
2874.07 1938
2874.58 1873
2875.09 1788
2875.59 1816
2876.10 1861
2876.61 1903
2877.11 1895
2877.62 1927
2878.12 2009
2878.63 1977
2879.14 2109
2879.64 2166
2880.15 2213
2880.66 2158
2881.16 2271
2881.67 2353
2882.18 2363
2882.68 2507
2883.19 2588
2883.70 2614
2884.20 2649
2884.71 2710
2885.22 2805
2885.73 2835
2886.23 2924
2886.74 2862
2887.25 2746
2887.75 2681
2888.26 2707
2888.77 2535
2889.28 2405
2889.78 2275
2890.29 2152
2890.80 2055
2891.31 2046
2891.81 2076
2892.32 1944
2892.83 1910
2893.34 1938
2893.84 1998
2894.35 2050
2894.86 2068
2895.37 2081
2895.88 2121
2896.38 2140
2896.89 2166
2897.40 2215
2897.91 2266
2898.42 2318
2898.92 2398
2899.43 2352
2899.94 2482
2900.45 2475
2900.96 2548
2901.47 2502
2901.98 2412
2902.48 2406
2902.99 2385
2903.50 2306
2904.01 2247
2904.52 2172
2905.03 2066
2905.54 2070
2906.04 1985
2906.55 2011
2907.06 2017
2907.57 2005
2908.08 2003
2908.59 1870
2909.10 1869
2909.61 1896
2910.12 1799
2910.63 1804
2911.14 1840
2911.64 1880
2912.15 1939
2912.66 1999
2913.17 1899
2913.68 1909
2914.19 1921
2914.70 1842
2915.21 1819
2915.72 1882
2916.23 1940
2916.74 1906
2917.25 1965
2917.76 1959
2918.27 1858
2918.78 1849
2919.29 1905
2919.80 1984
2920.31 2013
2920.82 2175
2921.33 2287
2921.84 2363
2922.35 2462
2922.86 2637
2923.37 2745
2923.88 2826
2924.39 2726
2924.90 2763
2925.41 2749
2925.92 2593
2926.44 2334
2926.95 2293
2927.46 2217
2927.97 2197
2928.48 2059
2928.99 2024
2929.50 1929
2930.01 1826
2930.52 1792
2931.03 1859
2931.54 1894
2932.05 1854
2932.57 1853
2933.08 1846
2933.59 1842
2934.10 1871
2934.61 1929
2935.12 2076
2935.63 1967
2936.15 1901
2936.66 1865
2937.17 1932
2937.68 1953
2938.19 1850
2938.70 1868
2939.22 1935
2939.73 1927
2940.24 1996
2940.75 1990
2941.26 2051
2941.77 1995
2942.29 1978
2942.80 2000
2943.31 2113
2943.82 2161
2944.34 2135
2944.85 2231
2945.36 2203
2945.87 2206
2946.38 2132
2946.90 2082
2947.41 2092
2947.92 2024
2948.43 1896
2948.95 1914
2949.46 1897
2949.97 1968
2950.48 1926
2951.00 1969
2951.51 1859
2952.02 1888
2952.54 1910
2953.05 1831
2953.56 1792
2954.08 1813
2954.59 1856
2955.10 1792
2955.61 1790
2956.13 1897
2956.64 1957
2957.15 1913
2957.67 1958
2958.18 2025
2958.69 1997
2959.21 1985
2959.72 2073
2960.23 2072
2960.75 2093
2961.26 2178
2961.78 2181
2962.29 2134
2962.80 2042
2963.32 2007
2963.83 1969
2964.35 2059
2964.86 1933
2965.37 1852
2965.89 1875
2966.40 1884
2966.92 1929
2967.43 1898
2967.94 1873
2968.46 1845
2968.97 1840
2969.49 1813
2970.00 1759
2970.52 1789
2971.03 1767
2971.54 1768
2972.06 1851
2972.57 1873
2973.09 1865
2973.60 1895
2974.12 1861
2974.63 1762
2975.15 1858
2975.66 1823
2976.18 1767
2976.69 1793
2977.21 1860
2977.72 1815
2978.24 1752
2978.75 1840
2979.27 1856
2979.78 1817
2980.30 1811
2980.81 1829
2981.33 1926
2981.84 2014
2982.36 1948
2982.88 1957
2983.39 2009
2983.91 2005
2984.42 2087
2984.94 2194
2985.45 2095
2985.97 2013
2986.49 2162
2987.00 2123
2987.52 2087
2988.03 2013
2988.55 2109
2989.07 2069
2989.58 2132
2990.10 2175
2990.61 2087
2991.13 2059
2991.65 2252
2992.16 2223
2992.68 2313
2993.20 2292
2993.71 2382
2994.23 2549
2994.75 2577
2995.26 2647
2995.78 2660
2996.30 2763
2996.81 2804
2997.33 2791
2997.85 2800
2998.36 2818
2998.88 2690
2999.40 2662
2999.91 2656
3000.43 2748
3000.95 2773
3001.46 2952
3001.98 3179
3002.50 3220
3003.02 3224
3003.53 3285
3004.05 3429
3004.57 3468
3005.09 3237
3005.60 2996
3006.12 2937
3006.64 2773
3007.16 2536
3007.67 2461
3008.19 2320
3008.71 2241
3009.23 2164
3009.74 2077
3010.26 2003
3010.78 2045
3011.30 2060
3011.82 2106
3012.33 2083
3012.85 2061
3013.37 2082
3013.89 2157
3014.41 2223
3014.93 2212
3015.44 2232
3015.96 2234
3016.48 2325
3017.00 2306
3017.52 2235
3018.04 2326
3018.55 2282
3019.07 2305
3019.59 2191
3020.11 2301
3020.63 2220
3021.15 2229
3021.67 2304
3022.19 2309
3022.71 2291
3023.22 2336
3023.74 2394
3024.26 2277
3024.78 2335
3025.30 2216
3025.82 2201
3026.34 2180
3026.86 2155
3027.38 2126
3027.90 1917
3028.42 2020
3028.94 1986
3029.46 1949
3029.98 1974
3030.49 1985
3031.01 2044
3031.53 2054
3032.05 2009
3032.57 2040
3033.09 2115
3033.61 2097
3034.13 2043
3034.65 2012
3035.17 2031
3035.69 1993
3036.21 1887
3036.73 1999
3037.25 2110
3037.77 1948
3038.29 2026
3038.81 1912
3039.34 1873
3039.86 1829
3040.38 1797
3040.90 1868
3041.42 1948
3041.94 1835
3042.46 1855
3042.98 1963
3043.50 1986
3044.02 1895
3044.54 1892
3045.06 1933
3045.58 1881
3046.10 1943
3046.63 1903
3047.15 1949
3047.67 1951
3048.19 1939
3048.71 1878
3049.23 1852
3049.75 1900
3050.27 1833
3050.79 1755
3051.32 1777
3051.84 1829
3052.36 1817
3052.88 1735
3053.40 1725
3053.92 1776
3054.45 1832
3054.97 1892
3055.49 1845
3056.01 1788
3056.53 1833
3057.05 1790
3057.58 1709
3058.10 1743
3058.62 1767
3059.14 1868
3059.66 1808
3060.19 1802
3060.71 1840
3061.23 1851
3061.75 1840
3062.28 1800
3062.80 1799
3063.32 1851
3063.84 1926
3064.37 2000
3064.89 2010
3065.41 1916
3065.93 1899
3066.46 1883
3066.98 1890
3067.50 1916
3068.02 2007
3068.55 1999
3069.07 2005
3069.59 1973
3070.12 1916
3070.64 2058
3071.16 2043
3071.69 1985
3072.21 2045
3072.73 2034
3073.26 2059
3073.78 2115
3074.30 2251
3074.83 2109
3075.35 2140
3075.87 2131
3076.40 2097
3076.92 2164
3077.44 2112
3077.97 2325
3078.49 2249
3079.01 2244
3079.54 2304
3080.06 2297
3080.59 2312
3081.11 2237
3081.63 2265
3082.16 2271
3082.68 2304
3083.21 2341
3083.73 2334
3084.25 2225
3084.78 2279
3085.30 2254
3085.83 2194
3086.35 2173
3086.88 2169
3087.40 2158
3087.93 2119
3088.45 2131
3088.97 2132
3089.50 2014
3090.02 2112
3090.55 2090
3091.07 2015
3091.60 2127
3092.12 2169
3092.65 2298
3093.17 2271
3093.70 2251
3094.22 2352
3094.75 2374
3095.27 2542
3095.80 2547
3096.32 2587
3096.85 2501
3097.37 2706
3097.90 2894
3098.43 3262
3098.95 3566
3099.48 4114
3100.00 4699
3100.53 5123
3101.05 5420
3101.58 5829
3102.10 6199
3102.63 5984
3103.16 5732
3103.68 5282
3104.21 4884
3104.73 4342
3105.26 3939
3105.79 3405
3106.31 3078
3106.84 2942
3107.36 2834
3107.89 2712
3108.42 2649
3108.94 2765
3109.47 2858
3110.00 2686
3110.52 2667
3111.05 2653
3111.57 2540
3112.10 2492
3112.63 2369
3113.15 2365
3113.68 2256
3114.21 2233
3114.74 2226
3115.26 2093
3115.79 2079
3116.32 1997
3116.84 2065
3117.37 2081
3117.90 2180
3118.42 2191
3118.95 2180
3119.48 2198
3120.01 2340
3120.53 2303
3121.06 2259
3121.59 2266
3122.11 2346
3122.64 2304
3123.17 2242
3123.70 2124
3124.22 2154
3124.75 2123
3125.28 2059
3125.81 2120
3126.34 2030
3126.86 2070
3127.39 2037
3127.92 2134
3128.45 2036
3128.98 1994
3129.50 1892
3130.03 1880
3130.56 1943
3131.09 1918
3131.62 1886
3132.14 1865
3132.67 1886
3133.20 1795
3133.73 1958
3134.26 2070
3134.79 2006
3135.31 1925
3135.84 2103
3136.37 2050
3136.90 1885
3137.43 1934
3137.96 1913
3138.49 1865
3139.02 1907
3139.54 1846
3140.07 1776
3140.60 1701
3141.13 1792
3141.66 1907
3142.19 1963
3142.72 1991
3143.25 2006
3143.78 2042
3144.31 2127
3144.84 2124
3145.37 2145
3145.89 2124
3146.42 2166
3146.95 2270
3147.48 2363
3148.01 2341
3148.54 2261
3149.07 2301
3149.60 2216
3150.13 2258
3150.66 2163
3151.19 2170
3151.72 2129
3152.25 2012
3152.78 2028
3153.31 1978
3153.84 2086
3154.37 2044
3154.90 2039
3155.43 1990
3155.96 2006
3156.49 1946
3157.02 1945
3157.55 2010
3158.08 2022
3158.61 2049
3159.14 1879
3159.68 1875
3160.21 1930
3160.74 1871
3161.27 1951
3161.80 1808
3162.33 1779
3162.86 1870
3163.39 1847
3163.92 1771
3164.45 1804
3164.98 1843
3165.51 1820
3166.05 1813
3166.58 1762
3167.11 1732
3167.64 1811
3168.17 1786
3168.70 1836
3169.23 1803
3169.76 1845
3170.30 1753
3170.83 1747
3171.36 1867
3171.89 1837
3172.42 1910
3172.95 1992
3173.49 1972
3174.02 1935
3174.55 2049
3175.08 1960
3175.61 1954
3176.15 1950
3176.68 2097
3177.21 2067
3177.74 1894
3178.27 1909
3178.81 1958
3179.34 1895
3179.87 1862
3180.40 1863
3180.93 1888
3181.47 1833
3182.00 1795
3182.53 1811
3183.06 1850
3183.60 1882
3184.13 1830
3184.66 1888
3185.20 1799
3185.73 1860
3186.26 1801
3186.79 1802
3187.33 1863
3187.86 1864
3188.39 1862
3188.93 1795
3189.46 1913
3189.99 1844
3190.52 1852
3191.06 1815
3191.59 1772
3192.12 1785
3192.66 1753
3193.19 1808
3193.72 1788
3194.26 1814
3194.79 1869
3195.33 1834
3195.86 1782
3196.39 1812
3196.93 1892
3197.46 1899
3197.99 1827
3198.53 1880
3199.06 1972
3199.60 1948
3200.13 1998
3200.66 2042
3201.20 2045
3201.73 2087
3202.27 2161
3202.80 2139
3203.33 2154
3203.87 2203
3204.40 2078
3204.94 2053
3205.47 2030
3206.01 2084
3206.54 2153
3207.07 2105
3207.61 2217
3208.14 2211
3208.68 2194
3209.21 2222
3209.75 2266
3210.28 2253
3210.82 2268
3211.35 2237
3211.89 2133
3212.42 2195
3212.96 2134
3213.49 2012
3214.03 2070
3214.56 2034
3215.10 2020
3215.63 1985
3216.17 2011
3216.70 2024
3217.24 2105
3217.78 2124
3218.31 2183
3218.85 2105
3219.38 2063
3219.92 2137
3220.45 2192
3220.99 2190
3221.52 2189
3222.06 2075
3222.60 2089
3223.13 2150
3223.67 2087
3224.20 2210
3224.74 2173
3225.28 2124
3225.81 1921
3226.35 2029
3226.88 2036
3227.42 2067
3227.96 1952
3228.49 1924
3229.03 1998
3229.57 1961
3230.10 1968
3230.64 1923
3231.18 2034
3231.71 1923
3232.25 1972
3232.79 2104
3233.32 2112
3233.86 2062
3234.40 2109
3234.93 2137
3235.47 2234
3236.01 2234
3236.54 2207
3237.08 2215
3237.62 2329
3238.15 2352
3238.69 2290
3239.23 2182
3239.77 2244
3240.30 2237
3240.84 2232
3241.38 2189
3241.92 2172
3242.45 2110
3242.99 2106
3243.53 2110
3244.07 2099
3244.60 2105
3245.14 2051
3245.68 2094
3246.22 2107
3246.75 2256
3247.29 2144
3247.83 2064
3248.37 2103
3248.91 2130
3249.44 2093
3249.98 2178
3250.52 2142
3251.06 2230
3251.60 2148
3252.14 2278
3252.67 2407
3253.21 2407
3253.75 2408
3254.29 2567
3254.83 2603
3255.37 2662
3255.90 2635
3256.44 2629
3256.98 2676
3257.52 2719
3258.06 2808
3258.60 2886
3259.14 3076
3259.68 3111
3260.21 3284
3260.75 3414
3261.29 3441
3261.83 3634
3262.37 3845
3262.91 4023
3263.45 4222
3263.99 4322
3264.53 4542
3265.07 4712
3265.61 4729
3266.15 4836
3266.69 4743
3267.23 4645
3267.76 4134
3268.30 3908
3268.84 3490
3269.38 3139
3269.92 3062
3270.46 2897
3271.00 2732
3271.54 2622
3272.08 2648
3272.62 2587
3273.16 2558
3273.70 2560
3274.24 2629
3274.78 2457
3275.32 2605
3275.86 2622
3276.40 2702
3276.94 2679
3277.48 2765
3278.03 2801
3278.57 2707
3279.11 2729
3279.65 2735
3280.19 2782
3280.73 2771
3281.27 2793
3281.81 2706
3282.35 2815
3282.89 2826
3283.43 2808
3283.97 2833
3284.51 2840
3285.05 2933
3285.60 2917
3286.14 3040
3286.68 2974
3287.22 3140
3287.76 3093
3288.30 2986
3288.84 3165
3289.38 3174
3289.93 3374
3290.47 3584
3291.01 3842
3291.55 4008
3292.09 4340
3292.63 4570
3293.18 4680
3293.72 4900
3294.26 5179
3294.80 5176
3295.34 4982
3295.88 4673
3296.43 4654
3296.97 4379
3297.51 4032
3298.05 3929
3298.59 3667
3299.14 3406
3299.68 3325
3300.22 3161
3300.76 3260
3301.31 3158
3301.85 3020
3302.39 3044
3302.93 2963
3303.48 3062
3304.02 3126
3304.56 3129
3305.10 3012
3305.65 3001
3306.19 2856
3306.73 2785
3307.27 2956
3307.82 2930
3308.36 2838
3308.90 2899
3309.45 2964
3309.99 2822
3310.53 2948
3311.07 2879
3311.62 2927
3312.16 3057
3312.70 3132
3313.25 3300
3313.79 3367
3314.33 3431
3314.88 3552
3315.42 3634
3315.97 3931
3316.51 4109
3317.05 4227
3317.60 4577
3318.14 4891
3318.68 4931
3319.23 5083
3319.77 5109
3320.32 5119
3320.86 5105
3321.40 5005
3321.95 4842
3322.49 4839
3323.04 4664
3323.58 4552
3324.12 4375
3324.67 4372
3325.21 4353
3325.76 4112
3326.30 4191
3326.85 4098
3327.39 4285
3327.93 4387
3328.48 4808
3329.02 5203
3329.57 6035
3330.11 7486
3330.66 9495
3331.20 12059
3331.75 14905
3332.29 18313
3332.84 21595
3333.38 24293
3333.93 26328
3334.47 27799
3335.02 28797
3335.56 28960
3336.11 28507
3336.65 26969
3337.20 24936
3337.74 21989
3338.29 18733
3338.83 15625
3339.38 12932
3339.92 10641
3340.47 8275
3341.02 7020
3341.56 6002
3342.11 5321
3342.65 4667
3343.20 4381
3343.74 4179
3344.29 3980
3344.84 3911
3345.38 3809
3345.93 3830
3346.47 3838
3347.02 3777
3347.57 3779
3348.11 3985
3348.66 4068
3349.21 4110
3349.75 4116
3350.30 4178
3350.84 4320
3351.39 4246
3351.94 4214
3352.48 4053
3353.03 3971
3353.58 3844
3354.12 3740
3354.67 3636
3355.22 3499
3355.76 3416
3356.31 3387
3356.86 3207
3357.40 3106
3357.95 3147
3358.50 2994
3359.05 2972
3359.59 3102
3360.14 2991
3360.69 2971
3361.23 3152
3361.78 3248
3362.33 3231
3362.88 3254
3363.42 3235
3363.97 3228
3364.52 3183
3365.07 3263
3365.61 3278
3366.16 3250
3366.71 3110
3367.26 3273
3367.80 3285
3368.35 3354
3368.90 3460
3369.45 3565
3370.00 3703
3370.54 4002
3371.09 4301
3371.64 4440
3372.19 4652
3372.74 4799
3373.28 4815
3373.83 4709
3374.38 4482
3374.93 4328
3375.48 4104
3376.03 3986
3376.57 3544
3377.12 3328
3377.67 3108
3378.22 3075
3378.77 3021
3379.32 2870
3379.87 2905
3380.42 2876
3380.96 2845
3381.51 2855
3382.06 2928
3382.61 2840
3383.16 2773
3383.71 2797
3384.26 2656
3384.81 2635
3385.36 2607
3385.91 2589
3386.45 2567
3387.00 2503
3387.55 2528
3388.10 2561
3388.65 2449
3389.20 2428
3389.75 2484
3390.30 2405
3390.85 2436
3391.40 2372
3391.95 2417
3392.50 2431
3393.05 2307
3393.60 2352
3394.15 2340
3394.70 2336
3395.25 2372
3395.80 2513
3396.35 2366
3396.90 2349
3397.45 2315
3398.00 2325
3398.55 2347
3399.10 2341
3399.65 2344
3400.20 2203
3400.75 2223
3401.30 2220
3401.85 2209
3402.40 2222
3402.95 2107
3403.50 2106
3404.06 2093
3404.61 2150
3405.16 2108
3405.71 2102
3406.26 2187
3406.81 2209
3407.36 2262
3407.91 2216
3408.46 2355
3409.01 2536
3409.56 2587
3410.12 2640
3410.67 2698
3411.22 2676
3411.77 2776
3412.32 2716
3412.87 2718
3413.42 2618
3413.98 2596
3414.53 2418
3415.08 2402
3415.63 2418
3416.18 2315
3416.73 2273
3417.29 2243
3417.84 2130
3418.39 2111
3418.94 2125
3419.49 2071
3420.05 2055
3420.60 2165
3421.15 2156
3421.70 2205
3422.25 2189
3422.81 2089
3423.36 2140
3423.91 2292
3424.46 2173
3425.01 2136
3425.57 2075
3426.12 2040
3426.67 2066
3427.23 2014
3427.78 2058
3428.33 1968
3428.88 1971
3429.44 2023
3429.99 1995
3430.54 1987
3431.09 1974
3431.65 2062
3432.20 1969
3432.75 2009
3433.31 2009
3433.86 1989
3434.41 2012
3434.97 1947
3435.52 2010
3436.07 2020
3436.63 1934
3437.18 2054
3437.73 1989
3438.29 1922
3438.84 2052
3439.39 2123
3439.95 2029
3440.50 1936
3441.05 1920
3441.61 1976
3442.16 1853
3442.72 1950
3443.27 1938
3443.82 2002
3444.38 1907
3444.93 1935
3445.48 1897
3446.04 1950
3446.59 1946
3447.15 2021
3447.70 1985
3448.26 1951
3448.81 1874
3449.36 1822
3449.92 1808
3450.47 1801
3451.03 1703
3451.58 1739
3452.14 1830
3452.69 1874
3453.25 1846
3453.80 1797
3454.36 1783
3454.91 1875
3455.47 1842
3456.02 1878
3456.58 1825
3457.13 1829
3457.69 1786
3458.24 1905
3458.80 1846
3459.35 1859
3459.91 1917
3460.46 1865
3461.02 1860
3461.57 1837
3462.13 1832
3462.68 1929
3463.24 1820
3463.79 1898
3464.35 1964
3464.90 1929
3465.46 1940
3466.02 1898
3466.57 1890
3467.13 1970
3467.68 1984
3468.24 2044
3468.80 1946
3469.35 1999
3469.91 2031
3470.46 2067
3471.02 2100
3471.58 2076
3472.13 2070
3472.69 2137
3473.24 2095
3473.80 2008
3474.36 2074
3474.91 2109
3475.47 2138
3476.03 2290
3476.58 2357
3477.14 2207
3477.70 2212
3478.25 2298
3478.81 2435
3479.37 2399
3479.92 2443
3480.48 2485
3481.04 2447
3481.59 2401
3482.15 2345
3482.71 2295
3483.26 2262
3483.82 2278
3484.38 2359
3484.94 2323
3485.49 2405
3486.05 2406
3486.61 2507
3487.17 2730
3487.72 2849
3488.28 3122
3488.84 3360
3489.40 3425
3489.95 3661
3490.51 3920
3491.07 3973
3491.63 3956
3492.18 3806
3492.74 3930
3493.30 3613
3493.86 3504
3494.42 3527
3494.97 3587
3495.53 3618
3496.09 3695
3496.65 4075
3497.21 4114
3497.76 4255
3498.32 4468
3498.88 4548
3499.44 4539
3500.00 4475
3500.56 4418
3501.11 4364
3501.67 4506
3502.23 4538
3502.79 4497
3503.35 4581
3503.91 4611
3504.47 4638
3505.03 4532
3505.58 4365
3506.14 4282
3506.70 4129
3507.26 3694
3507.82 3484
3508.38 3264
3508.94 3068
3509.50 2920
3510.06 2680
3510.62 2419
3511.17 2452
3511.73 2377
3512.29 2332
3512.85 2284
3513.41 2246
3513.97 2170
3514.53 2193
3515.09 2128
3515.65 2194
3516.21 2199
3516.77 2176
3517.33 2245
3517.89 2232
3518.45 2377
3519.01 2348
3519.57 2477
3520.13 2534
3520.69 2546
3521.25 2630
3521.81 2761
3522.37 2932
3522.93 2810
3523.49 2783
3524.05 2767
3524.61 2652
3525.17 2571
3525.73 2501
3526.29 2366
3526.85 2314
3527.41 2204
3527.97 2149
3528.54 1985
3529.10 2121
3529.66 2017
3530.22 1982
3530.78 1988
3531.34 1978
3531.90 1979
3532.46 1978
3533.02 1918
3533.58 1997
3534.14 2022
3534.71 2002
3535.27 2050
3535.83 2022
3536.39 2075
3536.95 2042
3537.51 2055
3538.07 2165
3538.64 2113
3539.20 2117
3539.76 2237
3540.32 2270
3540.88 2217
3541.44 2171
3542.00 2192
3542.57 2254
3543.13 2077
3543.69 2122
3544.25 2099
3544.81 2018
3545.38 1950
3545.94 1948
3546.50 1946
3547.06 1935
3547.62 1879
3548.19 1884
3548.75 1817
3549.31 1836
3549.87 1834
3550.44 1864
3551.00 1827
3551.56 1784
3552.12 1728
3552.69 1731
3553.25 1767
3553.81 1832
3554.37 1867
3554.94 1792
3555.50 1783
3556.06 1834
3556.63 1932
3557.19 1795
3557.75 1791
3558.31 1799
3558.88 1848
3559.44 1790
3560.00 1802
3560.57 1825
3561.13 1830
3561.69 1815
3562.26 1809
3562.82 1895
3563.38 1900
3563.95 1790
3564.51 1855
3565.07 1838
3565.64 1870
3566.20 1825
3566.77 1775
3567.33 1749
3567.89 1721
3568.46 1719
3569.02 1717
3569.59 1696
3570.15 1755
3570.71 1772
3571.28 1780
3571.84 1754
3572.41 1747
3572.97 1748
3573.53 1809
3574.10 1831
3574.66 1785
3575.23 1832
3575.79 1906
3576.36 1829
3576.92 1789
3577.48 1833
3578.05 1839
3578.61 1887
3579.18 1717
3579.74 1708
3580.31 1725
3580.87 1759
3581.44 1775
3582.00 1814
3582.57 1768
3583.13 1735
3583.70 1783
3584.26 1779
3584.83 1723
3585.39 1708
3585.96 1682
3586.52 1713
3587.09 1721
3587.65 1661
3588.22 1779
3588.79 1798
3589.35 1732
3589.92 1827
3590.48 1771
3591.05 1816
3591.61 1812
3592.18 1761
3592.74 1853
3593.31 1762
3593.88 1738
3594.44 1799
3595.01 1751
3595.57 1691
3596.14 1782
3596.71 1874
3597.27 1948
3597.84 1841
3598.40 1826
3598.97 1869
3599.54 1898
3600.10 1934
3600.67 1893
3601.24 1759
3601.80 1801
3602.37 1749
3602.94 1745
3603.50 1757
3604.07 1740
3604.64 1660
3605.20 1554
3605.77 1634
3606.34 1586
3606.90 1563
3607.47 1604
3608.04 1641
3608.60 1617
3609.17 1583
3609.74 1619
3610.30 1644
3610.87 1652
3611.44 1693
3612.01 1826
3612.57 1942
3613.14 2083
3613.71 2240
3614.28 2430
3614.84 2612
3615.41 2821
3615.98 3219
3616.55 3406
3617.11 3488
3617.68 3504
3618.25 3480
3618.82 3385
3619.39 3141
3619.95 2952
3620.52 2796
3621.09 2651
3621.66 2319
3622.23 2068
3622.79 2032
3623.36 1942
3623.93 1809
3624.50 1882
3625.07 1745
3625.63 1733
3626.20 1678
3626.77 1580
3627.34 1646
3627.91 1655
3628.48 1740
3629.05 1686
3629.61 1654
3630.18 1662
3630.75 1660
3631.32 1771
3631.89 1757
3632.46 1774
3633.03 1698
3633.60 1761
3634.16 1782
3634.73 1801
3635.30 1746
3635.87 1825
3636.44 1814
3637.01 1823
3637.58 1935
3638.15 1975
3638.72 2140
3639.29 2243
3639.86 2417
3640.43 2323
3641.00 2306
3641.57 2368
3642.14 2310
3642.71 2326
3643.27 2262
3643.84 2149
3644.41 2155
3644.98 2198
3645.55 2145
3646.12 2122
3646.69 2098
3647.26 2110
3647.83 2071
3648.40 2044
3648.97 2086
3649.54 2147
3650.12 2159
3650.69 2226
3651.26 2164
3651.83 2322
3652.40 2363
3652.97 2498
3653.54 2438
3654.11 2309
3654.68 2195
3655.25 2433
3655.82 2640
3656.39 2581
3656.96 2550
3657.53 2560
3658.10 2647
3658.67 2739
3659.25 2752
3659.82 2676
3660.39 2719
3660.96 2499
3661.53 2390
3662.10 2367
3662.67 2301
3663.24 2268
3663.81 2142
3664.39 2160
3664.96 2151
3665.53 2196
3666.10 2155
3666.67 2074
3667.24 2094
3667.81 2149
3668.39 2049
3668.96 2019
3669.53 1998
3670.10 2014
3670.67 2023
3671.25 2065
3671.82 2187
3672.39 2137
3672.96 2138
3673.53 2212
3674.11 2118
3674.68 2071
3675.25 2102
3675.82 2088
3676.39 2135
3676.97 2087
3677.54 2088
3678.11 1999
3678.68 1973
3679.26 1986
3679.83 1979
3680.40 1902
3680.97 1932
3681.55 1942
3682.12 1974
3682.69 1953
3683.27 1992
3683.84 2076
3684.41 2080
3684.98 2165
3685.56 2238
3686.13 2318
3686.70 2471
3687.28 2601
3687.85 2626
3688.42 2709
3689.00 2759
3689.57 2809
3690.14 2650
3690.72 2461
3691.29 2528
3691.86 2424
3692.44 2232
3693.01 2179
3693.58 2144
3694.16 1979
3694.73 1918
3695.31 1899
3695.88 1906
3696.45 1868
3697.03 1942
3697.60 1959
3698.18 2045
3698.75 2003
3699.32 1954
3699.90 1900
3700.47 1923
3701.05 1918
3701.62 2103
3702.19 2008
3702.77 1900
3703.34 2048
3703.92 2003
3704.49 1930
3705.07 1915
3705.64 1943
3706.22 1928
3706.79 2011
3707.37 2004
3707.94 2027
3708.51 1967
3709.09 1984
3709.66 2021
3710.24 1984
3710.81 1893
3711.39 1866
3711.96 1854
3712.54 1832
3713.11 1799
3713.69 1860
3714.27 1878
3714.84 1828
3715.42 1907
3715.99 1813
3716.57 1850
3717.14 1900
3717.72 1825
3718.29 1862
3718.87 1811
3719.44 1798
3720.02 1748
3720.60 1731
3721.17 1715
3721.75 1684
3722.32 1708
3722.90 1687
3723.47 1681
3724.05 1693
3724.63 1670
3725.20 1667
3725.78 1761
3726.36 1833
3726.93 1809
3727.51 1820
3728.08 1913
3728.66 1938
3729.24 1951
3729.81 1999
3730.39 2148
3730.97 2211
3731.54 2171
3732.12 2191
3732.70 2267
3733.27 2162
3733.85 2128
3734.43 2055
3735.00 2087
3735.58 2033
3736.16 1927
3736.73 1874
3737.31 1776
3737.89 1758
3738.47 1727
3739.04 1686
3739.62 1729
3740.20 1691
3740.77 1661
3741.35 1577
3741.93 1678
3742.51 1693
3743.08 1667
3743.66 1653
3744.24 1683
3744.82 1840
3745.39 1773
3745.97 1803
3746.55 1877
3747.13 1862
3747.71 1805
3748.28 1722
3748.86 1668
3749.44 1763
3750.02 1703
3750.59 1653
3751.17 1622
3751.75 1654
3752.33 1562
3752.91 1596
3753.49 1594
3754.06 1561
3754.64 1560
3755.22 1610
3755.80 1607
3756.38 1613
3756.96 1604
3757.53 1752
3758.11 1673
3758.69 1695
3759.27 1657
3759.85 1760
3760.43 1727
3761.01 1728
3761.59 1763
3762.17 1739
3762.74 1683
3763.32 1700
3763.90 1729
3764.48 1767
3765.06 1740
3765.64 1733
3766.22 1742
3766.80 1675
3767.38 1584
3767.96 1655
3768.54 1602
3769.12 1630
3769.70 1638
3770.27 1665
3770.85 1718
3771.43 1665
3772.01 1688
3772.59 1743
3773.17 1706
3773.75 1689
3774.33 1635
3774.91 1709
3775.49 1676
3776.07 1610
3776.65 1600
3777.23 1623
3777.81 1663
3778.39 1560
3778.97 1520
3779.55 1531
3780.13 1551
3780.71 1602
3781.29 1682
3781.88 1667
3782.46 1651
3783.04 1580
3783.62 1531
3784.20 1562
3784.78 1611
3785.36 1652
3785.94 1626
3786.52 1594
3787.10 1520
3787.68 1628
3788.26 1613
3788.84 1560
3789.43 1557
3790.01 1591
3790.59 1606
3791.17 1597
3791.75 1666
3792.33 1627
3792.91 1581
3793.49 1659
3794.08 1719
3794.66 1665
3795.24 1630
3795.82 1623
3796.40 1640
3796.98 1641
3797.56 1583
3798.15 1590
3798.73 1649
3799.31 1675
3799.89 1714
3800.47 1765
3801.06 1812
3801.64 1787
3802.22 1811
3802.80 1810
3803.38 1847
3803.97 1758
3804.55 1771
3805.13 1850
3805.71 1870
3806.29 1998
3806.88 1994
3807.46 2011
3808.04 2025
3808.62 2083
3809.21 1996
3809.79 2055
3810.37 2009
3810.95 2071
3811.54 2008
3812.12 2125
3812.70 1982
3813.29 2059
3813.87 2031
3814.45 2023
3815.03 1991
3815.62 1865
3816.20 1910
3816.78 1847
3817.37 1808
3817.95 1781
3818.53 1721
3819.12 1698
3819.70 1629
3820.28 1549
3820.87 1565
3821.45 1659
3822.03 1576
3822.62 1623
3823.20 1592
3823.78 1604
3824.37 1620
3824.95 1663
3825.54 1543
3826.12 1632
3826.70 1586
3827.29 1635
3827.87 1593
3828.46 1624
3829.04 1646
3829.62 1662
3830.21 1632
3830.79 1579
3831.38 1637
3831.96 1660
3832.54 1666
3833.13 1687
3833.71 1662
3834.30 1622
3834.88 1613
3835.47 1599
3836.05 1654
3836.64 1556
3837.22 1613
3837.81 1499
3838.39 1569
3838.98 1651
3839.56 1562
3840.15 1615
3840.73 1621
3841.31 1570
3841.90 1538
3842.49 1580
3843.07 1485
3843.66 1531
3844.24 1523
3844.83 1543
3845.41 1630
3846.00 1671
3846.58 1623
3847.17 1555
3847.75 1642
3848.34 1575
3848.92 1619
3849.51 1695
3850.10 1706
3850.68 1716
3851.27 1664
3851.85 1671
3852.44 1645
3853.02 1636
3853.61 1667
3854.20 1739
3854.78 1740
3855.37 1674
3855.95 1682
3856.54 1845
3857.13 2021
3857.71 2228
3858.30 2357
3858.89 2475
3859.47 2709
3860.06 2819
3860.64 2938
3861.23 2987
3861.82 2983
3862.40 2841
3862.99 2840
3863.58 2790
3864.16 2714
3864.75 2606
3865.34 2465
3865.92 2308
3866.51 2129
3867.10 2054
3867.69 1976
3868.27 1804
3868.86 1840
3869.45 1873
3870.03 1921
3870.62 1929
3871.21 1948
3871.80 1899
3872.38 1979
3872.97 1949
3873.56 1920
3874.15 1927
3874.73 2013
3875.32 1894
3875.91 1843
3876.50 1807
3877.08 1765
3877.67 1766
3878.26 1719
3878.85 1690
3879.43 1644
3880.02 1613
3880.61 1630
3881.20 1637
3881.79 1579
3882.37 1529
3882.96 1600
3883.55 1686
3884.14 1681
3884.73 1651
3885.32 1657
3885.90 1639
3886.49 1729
3887.08 1761
3887.67 1804
3888.26 1874
3888.85 1979
3889.44 1988
3890.02 2011
3890.61 2006
3891.20 1894
3891.79 1881
3892.38 1840
3892.97 1865
3893.56 1924
3894.15 1796
3894.74 1778
3895.32 1707
3895.91 1676
3896.50 1618
3897.09 1718
3897.68 1709
3898.27 1718
3898.86 1780
3899.45 1683
3900.04 1756
3900.63 1801
3901.22 1787
3901.81 1678
3902.40 1721
3902.99 1680
3903.58 1659
3904.17 1636
3904.76 1661
3905.35 1658
3905.94 1706
3906.53 1640
3907.12 1727
3907.71 1623
3908.30 1601
3908.89 1555
3909.48 1581
3910.07 1509
3910.66 1499
3911.25 1544
3911.84 1436
3912.43 1523
3913.02 1553
3913.61 1562
3914.20 1585
3914.79 1535
3915.38 1515
3915.97 1554
3916.56 1600
3917.15 1525
3917.74 1538
3918.33 1592
3918.92 1655
3919.52 1523
3920.11 1536
3920.70 1573
3921.29 1616
3921.88 1656
3922.47 1514
3923.06 1592
3923.65 1538
3924.24 1560
3924.84 1487
3925.43 1540
3926.02 1491
3926.61 1466
3927.20 1528
3927.79 1534
3928.38 1510
3928.98 1505
3929.57 1424
3930.16 1491
3930.75 1572
3931.34 1492
3931.93 1389
3932.53 1416
3933.12 1436
3933.71 1425
3934.30 1461
3934.89 1422
3935.49 1427
3936.08 1444
3936.67 1459
3937.26 1461
3937.86 1516
3938.45 1413
3939.04 1518
3939.63 1570
3940.23 1541
3940.82 1440
3941.41 1538
3942.00 1513
3942.60 1489
3943.19 1467
3943.78 1370
3944.37 1484
3944.97 1415
3945.56 1481
3946.15 1420
3946.75 1492
3947.34 1471
3947.93 1421
3948.52 1440
3949.12 1450
3949.71 1477
3950.30 1538
3950.90 1491
3951.49 1511
3952.08 1600
3952.68 1519
3953.27 1569
3953.86 1597
3954.46 1673
3955.05 1622
3955.65 1576
3956.24 1593
3956.83 1567
3957.43 1547
3958.02 1579
3958.61 1585
3959.21 1563
3959.80 1571
3960.40 1563
3960.99 1422
3961.58 1379
3962.18 1424
3962.77 1486
3963.37 1508
3963.96 1543
3964.55 1575
3965.15 1537
3965.74 1457
3966.34 1471
3966.93 1429
3967.53 1492
3968.12 1512
3968.72 1512
3969.31 1456
3969.91 1438
3970.50 1536
3971.10 1522
3971.69 1450
3972.28 1454
3972.88 1424
3973.47 1462
3974.07 1510
3974.66 1501
3975.26 1553
3975.85 1502
3976.45 1515
3977.05 1533
3977.64 1506
3978.24 1549
3978.83 1557
3979.43 1499
3980.02 1494
3980.62 1497
3981.21 1539
3981.81 1521
3982.40 1573
3983.00 1552
3983.60 1584
3984.19 1553
3984.79 1568
3985.38 1550
3985.98 1583
3986.58 1578
3987.17 1554
3987.77 1545
3988.36 1538
3988.96 1497
3989.56 1533
3990.15 1485
3990.75 1519
3991.34 1476
3991.94 1508
3992.54 1550
3993.13 1588
3993.73 1584
3994.33 1585
3994.92 1617
3995.52 1643
3996.12 1621
3996.71 1595
3997.31 1561
3997.91 1598
3998.50 1519
3999.10 1581
3999.70 1605
4000.29 1564
4000.89 1590
4001.49 1631
4002.09 1542
4002.68 1506
4003.28 1540
4003.88 1623
4004.47 1651
4005.07 1587
4005.67 1576
4006.27 1617
4006.86 1712
4007.46 1641
4008.06 1645
4008.66 1560
4009.25 1583
4009.85 1694
4010.45 1581
4011.05 1560
4011.64 1589
4012.24 1689
4012.84 1694
4013.44 1686
4014.04 1767
4014.63 1801
4015.23 1852
4015.83 1832
4016.43 1879
4017.03 1897
4017.63 1802
4018.22 1867
4018.82 1743
4019.42 1727
4020.02 1670
4020.62 1662
4021.22 1570
4021.81 1591
4022.41 1611
4023.01 1668
4023.61 1596
4024.21 1657
4024.81 1701
4025.41 1682
4026.01 1639
4026.60 1558
4027.20 1705
4027.80 1799
4028.40 1707
4029.00 1648
4029.60 1728
4030.20 1701
4030.80 1654
4031.40 1619
4032.00 1706
4032.60 1720
4033.20 1693
4033.80 1648
4034.39 1639
4034.99 1634
4035.59 1610
4036.19 1539
4036.79 1541
4037.39 1477
4037.99 1530
4038.59 1503
4039.19 1530
4039.79 1444
4040.39 1441
4040.99 1439
4041.59 1470
4042.19 1508
4042.79 1467
4043.39 1469
4043.99 1463
4044.59 1454
4045.19 1476
4045.79 1508
4046.39 1483
4046.99 1599
4047.60 1592
4048.20 1680
4048.80 1650
4049.40 1662
4050.00 1663
4050.60 1659
4051.20 1764
4051.80 1713
4052.40 1633
4053.00 1657
4053.60 1688
4054.20 1551
4054.80 1574
4055.41 1479
4056.01 1513
4056.61 1417
4057.21 1414
4057.81 1486
4058.41 1430
4059.01 1427
4059.61 1368
4060.22 1406
4060.82 1370
4061.42 1381
4062.02 1346
4062.62 1310
4063.22 1298
4063.82 1297
4064.43 1319
4065.03 1291
4065.63 1345
4066.23 1421
4066.83 1375
4067.44 1406
4068.04 1406
4068.64 1356
4069.24 1322
4069.84 1365
4070.45 1404
4071.05 1348
4071.65 1386
4072.25 1447
4072.86 1429
4073.46 1378
4074.06 1341
4074.66 1396
4075.27 1421
4075.87 1414
4076.47 1430
4077.07 1361
4077.68 1366
4078.28 1378
4078.88 1376
4079.48 1385
4080.09 1259
4080.69 1388
4081.29 1401
4081.90 1350
4082.50 1359
4083.10 1369
4083.71 1315
4084.31 1418
4084.91 1369
4085.52 1381
4086.12 1365
4086.72 1356
4087.33 1385
4087.93 1343
4088.53 1289
4089.14 1429
4089.74 1345
4090.34 1341
4090.95 1338
4091.55 1266
4092.15 1272
4092.76 1358
4093.36 1314
4093.97 1359
4094.57 1309
4095.17 1370
4095.78 1320
4096.38 1309
4096.99 1375
4097.59 1350
4098.19 1397
4098.80 1399
4099.40 1381
4100.01 1399
4100.61 1390
4101.22 1301
4101.82 1276
4102.43 1311
4103.03 1317
4103.63 1287
4104.24 1304
4104.84 1343
4105.45 1301
4106.05 1290
4106.66 1236
4107.26 1386
4107.87 1327
4108.47 1374
4109.08 1291
4109.68 1293
4110.29 1333
4110.89 1310
4111.50 1396
4112.10 1386
4112.71 1367
4113.31 1381
4113.92 1425
4114.53 1358
4115.13 1445
4115.74 1348
4116.34 1372
4116.95 1427
4117.55 1411
4118.16 1467
4118.76 1454
4119.37 1425
4119.98 1382
4120.58 1367
4121.19 1480
4121.79 1443
4122.40 1435
4123.01 1409
4123.61 1392
4124.22 1434
4124.82 1399
4125.43 1428
4126.04 1358
4126.64 1425
4127.25 1325
4127.86 1373
4128.46 1376
4129.07 1400
4129.68 1408
4130.28 1441
4130.89 1414
4131.50 1378
4132.10 1433
4132.71 1492
4133.32 1451
4133.92 1475
4134.53 1502
4135.14 1479
4135.74 1650
4136.35 1596
4136.96 1561
4137.56 1623
4138.17 1671
4138.78 1817
4139.39 1740
4139.99 1689
4140.60 1734
4141.21 1643
4141.82 1711
4142.42 1609
4143.03 1651
4143.64 1620
4144.25 1612
4144.85 1496
4145.46 1496
4146.07 1476
4146.68 1341
4147.28 1377
4147.89 1312
4148.50 1323
4149.11 1348
4149.72 1304
4150.32 1332
4150.93 1306
4151.54 1226
4152.15 1317
4152.76 1360
4153.37 1344
4153.97 1332
4154.58 1337
4155.19 1337
4155.80 1330
4156.41 1302
4157.02 1269
4157.62 1355
4158.23 1258
4158.84 1268
4159.45 1315
4160.06 1348
4160.67 1392
4161.28 1473
4161.89 1505
4162.49 1453
4163.10 1462
4163.71 1508
4164.32 1561
4164.93 1542
4165.54 1471
4166.15 1485
4166.76 1526
4167.37 1527
4167.98 1497
4168.59 1452
4169.20 1442
4169.81 1474
4170.42 1445
4171.02 1446
4171.63 1469
4172.24 1470
4172.85 1541
4173.46 1560
4174.07 1608
4174.68 1693
4175.29 1715
4175.90 1635
4176.51 1647
4177.12 1568
4177.73 1617
4178.34 1591
4178.95 1540
4179.56 1535
4180.17 1472
4180.78 1495
4181.39 1481
4182.00 1516
4182.61 1407
4183.23 1351
4183.84 1376
4184.45 1429
4185.06 1404
4185.67 1318
4186.28 1377
4186.89 1404
4187.50 1436
4188.11 1433
4188.72 1506
4189.33 1529
4189.94 1522
4190.55 1512
4191.17 1631
4191.78 1704
4192.39 1740
4193.00 1824
4193.61 1780
4194.22 1831
4194.83 1789
4195.44 1772
4196.06 1758
4196.67 1788
4197.28 1742
4197.89 1626
4198.50 1568
4199.11 1650
4199.72 1637
4200.34 1547
4200.95 1553
4201.56 1512
4202.17 1543
4202.78 1446
4203.40 1515
4204.01 1495
4204.62 1531
4205.23 1392
4205.84 1499
4206.46 1505
4207.07 1467
4207.68 1463
4208.29 1515
4208.90 1484
4209.52 1493
4210.13 1493
4210.74 1578
4211.35 1544
4211.97 1486
4212.58 1516
4213.19 1561
4213.80 1590
4214.42 1622
4215.03 1640
4215.64 1746
4216.26 1857
4216.87 1905
4217.48 1935
4218.09 2017
4218.71 2278
4219.32 2287
4219.93 2390
4220.55 2530
4221.16 2520
4221.77 2545
4222.39 2633
4223.00 2674
4223.61 2725
4224.23 2679
4224.84 2546
4225.45 2526
4226.07 2533
4226.68 2360
4227.30 2355
4227.91 2413
4228.52 2456
4229.14 2444
4229.75 2394
4230.36 2343
4230.98 2386
4231.59 2499
4232.21 2558
4232.82 2715
4233.43 2841
4234.05 2778
4234.66 2679
4235.28 2723
4235.89 2589
4236.51 2431
4237.12 2259
4237.73 2094
4238.35 2017
4238.96 1922
4239.58 1936
4240.19 1809
4240.81 1724
4241.42 1882
4242.04 1705
4242.65 1705
4243.27 1712
4243.88 1702
4244.50 1770
4245.11 1834
4245.73 1804
4246.34 1906
4246.96 1943
4247.57 1896
4248.19 1833
4248.80 1825
4249.42 1900
4250.03 1840
4250.65 1802
4251.26 1782
4251.88 1727
4252.49 1733
4253.11 1711
4253.72 1716
4254.34 1673
4254.96 1675
4255.57 1630
4256.19 1651
4256.80 1618
4257.42 1555
4258.03 1536
4258.65 1624
4259.27 1623
4259.88 1638
4260.50 1623
4261.12 1633
4261.73 1577
4262.35 1622
4262.96 1546
4263.58 1574
4264.20 1560
4264.81 1613
4265.43 1655
4266.05 1635
4266.66 1605
4267.28 1573
4267.90 1618
4268.51 1569
4269.13 1617
4269.75 1632
4270.36 1577
4270.98 1534
4271.60 1651
4272.21 1683
4272.83 1670
4273.45 1784
4274.06 1785
4274.68 1787
4275.30 1790
4275.92 1874
4276.53 1792
4277.15 1709
4277.77 1635
4278.38 1623
4279.00 1551
4279.62 1607
4280.24 1545
4280.85 1424
4281.47 1386
4282.09 1469
4282.71 1370
4283.32 1422
4283.94 1425
4284.56 1378
4285.18 1500
4285.80 1420
4286.41 1376
4287.03 1368
4287.65 1419
4288.27 1407
4288.89 1405
4289.50 1367
4290.12 1372
4290.74 1347
4291.36 1382
4291.98 1392
4292.60 1388
4293.21 1367
4293.83 1413
4294.45 1394
4295.07 1360
4295.69 1376
4296.31 1369
4296.93 1433
4297.54 1481
4298.16 1405
4298.78 1343
4299.40 1415
4300.02 1420
4300.64 1458
4301.26 1407
4301.88 1410
4302.50 1407
4303.12 1426
4303.73 1429
4304.35 1509
4304.97 1482
4305.59 1387
4306.21 1403
4306.83 1404
4307.45 1458
4308.07 1396
4308.69 1483
4309.31 1420
4309.93 1374
4310.55 1387
4311.17 1433
4311.79 1436
4312.41 1423
4313.03 1438
4313.65 1442
4314.27 1396
4314.89 1461
4315.51 1442
4316.13 1456
4316.75 1494
4317.37 1544
4317.99 1541
4318.61 1565
4319.23 1591
4319.85 1624
4320.47 1700
4321.09 1598
4321.71 1673
4322.33 1715
4322.95 1713
4323.57 1807
4324.19 1810
4324.81 1805
4325.43 1762
4326.05 1792
4326.68 1758
4327.30 1705
4327.92 1637
4328.54 1725
4329.16 1674
4329.78 1600
4330.40 1564
4331.02 1533
4331.64 1660
4332.26 1556
4332.89 1619
4333.51 1711
4334.13 1805
4334.75 1896
4335.37 2019
4335.99 2067
4336.61 2082
4337.24 2176
4337.86 2208
4338.48 2068
4339.10 2154
4339.72 1972
4340.34 2014
4340.97 2082
4341.59 2101
4342.21 2148
4342.83 2287
4343.45 2472
4344.08 2735
4344.70 2894
4345.32 3119
4345.94 3375
4346.57 3251
4347.19 3090
4347.81 2863
4348.43 2722
4349.05 2516
4349.68 2205
4350.30 2060
4350.92 2010
4351.54 1898
4352.17 1823
4352.79 1843
4353.41 1759
4354.04 1643
4354.66 1719
4355.28 1678
4355.90 1689
4356.53 1716
4357.15 1689
4357.77 1668
4358.40 1654
4359.02 1726
4359.64 1723
4360.27 1732
4360.89 1664
4361.51 1740
4362.14 1683
4362.76 1616
4363.38 1675
4364.01 1746
4364.63 1673
4365.25 1642
4365.88 1594
4366.50 1612
4367.12 1609
4367.75 1551
4368.37 1425
4369.00 1492
4369.62 1443
4370.24 1395
4370.87 1423
4371.49 1390
4372.12 1392
4372.74 1445
4373.36 1400
4373.99 1474
4374.61 1462
4375.24 1606
4375.86 1651
4376.49 1508
4377.11 1527
4377.73 1474
4378.36 1590
4378.98 1574
4379.61 1551
4380.23 1563
4380.86 1597
4381.48 1504
4382.11 1537
4382.73 1529
4383.36 1542
4383.98 1510
4384.61 1513
4385.23 1468
4385.86 1473
4386.48 1474
4387.11 1493
4387.73 1477
4388.36 1381
4388.98 1392
4389.61 1347
4390.23 1411
4390.86 1469
4391.48 1427
4392.11 1407
4392.74 1424
4393.36 1534
4393.99 1417
4394.61 1534
4395.24 1504
4395.86 1472
4396.49 1413
4397.12 1484
4397.74 1446
4398.37 1531
4398.99 1522
4399.62 1479
4400.25 1498
4400.87 1549
4401.50 1481
4402.12 1536
4402.75 1537
4403.38 1567
4404.00 1484
4404.63 1464
4405.26 1548
4405.88 1501
4406.51 1503
4407.14 1479
4407.76 1464
4408.39 1517
4409.02 1549
4409.64 1552
4410.27 1486
4410.90 1355
4411.52 1437
4412.15 1380
4412.78 1425
4413.40 1413
4414.03 1362
4414.66 1350
4415.29 1403
4415.91 1422
4416.54 1424
4417.17 1350
4417.79 1378
4418.42 1399
4419.05 1395
4419.68 1419
4420.30 1363
4420.93 1277
4421.56 1335
4422.19 1337
4422.81 1331
4423.44 1277
4424.07 1262
4424.70 1276
4425.33 1261
4425.95 1255
4426.58 1300
4427.21 1321
4427.84 1217
4428.47 1283
4429.09 1293
4429.72 1249
4430.35 1254
4430.98 1291
4431.61 1307
4432.23 1272
4432.86 1326
4433.49 1302
4434.12 1325
4434.75 1339
4435.38 1361
4436.01 1310
4436.63 1267
4437.26 1277
4437.89 1300
4438.52 1310
4439.15 1293
4439.78 1250
4440.41 1269
4441.04 1289
4441.67 1210
4442.29 1300
4442.92 1271
4443.55 1287
4444.18 1288
4444.81 1301
4445.44 1324
4446.07 1371
4446.70 1314
4447.33 1391
4447.96 1408
4448.59 1382
4449.22 1433
4449.85 1390
4450.48 1469
4451.11 1420
4451.74 1360
4452.37 1279
4453.00 1278
4453.63 1230
4454.26 1271
4454.89 1316
4455.52 1309
4456.15 1298
4456.78 1350
4457.41 1349
4458.04 1239
4458.67 1258
4459.30 1220
4459.93 1225
4460.56 1209
4461.19 1196
4461.82 1188
4462.45 1130
4463.08 1134
4463.71 1148
4464.34 1148
4464.97 1243
4465.60 1195
4466.23 1136
4466.86 1179
4467.49 1179
4468.12 1186
4468.76 1174
4469.39 1188
4470.02 1113
4470.65 1166
4471.28 1184
4471.91 1164
4472.54 1126
4473.17 1187
4473.80 1178
4474.44 1241
4475.07 1230
4475.70 1190
4476.33 1262
4476.96 1174
4477.59 1221
4478.22 1222
4478.86 1259
4479.49 1248
4480.12 1220
4480.75 1238
4481.38 1205
4482.02 1228
4482.65 1267
4483.28 1254
4483.91 1244
4484.54 1239
4485.18 1295
4485.81 1249
4486.44 1323
4487.07 1285
4487.70 1264
4488.34 1208
4488.97 1301
4489.60 1294
4490.23 1217
4490.87 1289
4491.50 1245
4492.13 1292
4492.76 1224
4493.40 1232
4494.03 1257
4494.66 1244
4495.30 1226
4495.93 1282
4496.56 1332
4497.19 1236
4497.83 1343
4498.46 1367
4499.09 1359
4499.73 1361
4500.36 1424
4500.99 1546
4501.63 1484
4502.26 1466
4502.89 1422
4503.53 1438
4504.16 1331
4504.79 1343
4505.43 1319
4506.06 1282
4506.69 1300
4507.33 1316
4507.96 1324
4508.59 1379
4509.23 1279
4509.86 1282
4510.50 1317
4511.13 1352
4511.76 1277
4512.40 1309
4513.03 1316
4513.67 1272
4514.30 1283
4514.93 1182
4515.57 1237
4516.20 1236
4516.84 1249
4517.47 1261
4518.11 1229
4518.74 1248
4519.37 1274
4520.01 1269
4520.64 1295
4521.28 1288
4521.91 1329
4522.55 1333
4523.18 1360
4523.82 1434
4524.45 1451
4525.09 1514
4525.72 1716
4526.36 1773
4526.99 1945
4527.63 2102
4528.26 2317
4528.90 2639
4529.53 2773
4530.17 2938
4530.80 3056
4531.44 3119
4532.07 3094
4532.71 2867
4533.34 2675
4533.98 2428
4534.62 2185
4535.25 1913
4535.89 1891
4536.52 1737
4537.16 1753
4537.79 1591
4538.43 1415
4539.07 1453
4539.70 1453
4540.34 1363
4540.97 1330
4541.61 1335
4542.25 1314
4542.88 1352
4543.52 1351
4544.15 1339
4544.79 1253
4545.43 1322
4546.06 1360
4546.70 1418
4547.34 1407
4547.97 1386
4548.61 1401
4549.25 1389
4549.88 1403
4550.52 1324
4551.16 1336
4551.79 1418
4552.43 1297
4553.07 1324
4553.70 1422
4554.34 1341
4554.98 1295
4555.61 1292
4556.25 1333
4556.89 1328
4557.53 1277
4558.16 1238
4558.80 1280
4559.44 1335
4560.07 1298
4560.71 1291
4561.35 1317
4561.99 1256
4562.62 1308
4563.26 1281
4563.90 1325
4564.54 1373
4565.18 1299
4565.81 1309
4566.45 1377
4567.09 1401
4567.73 1470
4568.36 1462
4569.00 1437
4569.64 1375
4570.28 1391
4570.92 1456
4571.55 1456
4572.19 1416
4572.83 1333
4573.47 1365
4574.11 1340
4574.75 1334
4575.38 1373
4576.02 1285
4576.66 1286
4577.30 1357
4577.94 1347
4578.58 1284
4579.22 1267
4579.85 1369
4580.49 1356
4581.13 1371
4581.77 1405
4582.41 1406
4583.05 1348
4583.69 1307
4584.33 1353
4584.97 1353
4585.61 1360
4586.24 1373
4586.88 1436
4587.52 1475
4588.16 1403
4588.80 1482
4589.44 1500
4590.08 1504
4590.72 1532
4591.36 1607
4592.00 1570
4592.64 1502
4593.28 1431
4593.92 1455
4594.56 1400
4595.20 1301
4595.84 1393
4596.48 1344
4597.12 1352
4597.76 1306
4598.40 1393
4599.04 1328
4599.68 1429
4600.32 1449
4600.96 1511
4601.60 1539
4602.24 1585
4602.88 1632
4603.52 1581
4604.16 1684
4604.80 1625
4605.44 1652
4606.08 1660
4606.72 1602
4607.36 1532
4608.00 1601
4608.64 1548
4609.28 1500
4609.93 1440
4610.57 1449
4611.21 1387
4611.85 1311
4612.49 1362
4613.13 1299
4613.77 1288
4614.41 1325
4615.05 1229
4615.69 1232
4616.34 1297
4616.98 1286
4617.62 1243
4618.26 1209
4618.90 1215
4619.54 1238
4620.18 1238
4620.83 1262
4621.47 1223
4622.11 1247
4622.75 1254
4623.39 1247
4624.03 1224
4624.68 1271
4625.32 1196
4625.96 1219
4626.60 1216
4627.24 1231
4627.89 1241
4628.53 1232
4629.17 1257
4629.81 1271
4630.45 1298
4631.10 1274
4631.74 1406
4632.38 1305
4633.02 1358
4633.67 1252
4634.31 1351
4634.95 1416
4635.59 1418
4636.24 1339
4636.88 1414
4637.52 1453
4638.17 1530
4638.81 1467
4639.45 1487
4640.09 1461
4640.74 1391
4641.38 1347
4642.02 1405
4642.67 1390
4643.31 1389
4643.95 1370
4644.60 1360
4645.24 1359
4645.88 1297
4646.53 1299
4647.17 1324
4647.81 1352
4648.46 1342
4649.10 1401
4649.74 1436
4650.39 1483
4651.03 1490
4651.67 1527
4652.32 1516
4652.96 1553
4653.61 1590
4654.25 1397
4654.89 1454
4655.54 1391
4656.18 1346
4656.83 1391
4657.47 1383
4658.11 1347
4658.76 1317
4659.40 1337
4660.05 1390
4660.69 1357
4661.33 1310
4661.98 1275
4662.62 1294
4663.27 1230
4663.91 1200
4664.56 1286
4665.20 1182
4665.85 1183
4666.49 1171
4667.14 1219
4667.78 1239
4668.43 1171
4669.07 1210
4669.72 1173
4670.36 1196
4671.01 1250
4671.65 1218
4672.30 1270
4672.94 1313
4673.59 1238
4674.23 1245
4674.88 1267
4675.52 1216
4676.17 1202
4676.81 1309
4677.46 1241
4678.10 1197
4678.75 1237
4679.40 1383
4680.04 1250
4680.69 1303
4681.33 1339
4681.98 1326
4682.62 1317
4683.27 1282
4683.92 1257
4684.56 1288
4685.21 1326
4685.85 1366
4686.50 1417
4687.15 1230
4687.79 1143
4688.44 1228
4689.09 1240
4689.73 1269
4690.38 1258
4691.02 1209
4691.67 1249
4692.32 1269
4692.96 1283
4693.61 1296
4694.26 1338
4694.90 1313
4695.55 1309
4696.20 1358
4696.84 1411
4697.49 1469
4698.14 1503
4698.78 1376
4699.43 1393
4700.08 1321
4700.73 1329
4701.37 1306
4702.02 1229
4702.67 1184
4703.31 1243
4703.96 1255
4704.61 1264
4705.26 1251
4705.90 1308
4706.55 1236
4707.20 1250
4707.85 1294
4708.49 1363
4709.14 1302
4709.79 1309
4710.44 1333
4711.09 1387
4711.73 1297
4712.38 1254
4713.03 1260
4713.68 1225
4714.33 1214
4714.97 1258
4715.62 1247
4716.27 1315
4716.92 1302
4717.57 1367
4718.21 1352
4718.86 1404
4719.51 1469
4720.16 1445
4720.81 1447
4721.46 1401
4722.11 1400
4722.75 1436
4723.40 1466
4724.05 1437
4724.70 1356
4725.35 1455
4726.00 1379
4726.65 1317
4727.30 1328
4727.94 1348
4728.59 1259
4729.24 1259
4729.89 1311
4730.54 1259
4731.19 1245
4731.84 1276
4732.49 1262
4733.14 1236
4733.79 1232
4734.44 1247
4735.09 1262
4735.74 1227
4736.38 1198
4737.03 1243
4737.68 1316
4738.33 1332
4738.98 1284
4739.63 1300
4740.28 1352
4740.93 1329
4741.58 1293
4742.23 1355
4742.88 1396
4743.53 1336
4744.18 1419
4744.83 1363
4745.48 1314
4746.13 1374
4746.78 1351
4747.43 1345
4748.08 1355
4748.73 1379
4749.39 1418
4750.04 1434
4750.69 1482
4751.34 1463
4751.99 1351
4752.64 1370
4753.29 1403
4753.94 1367
4754.59 1374
4755.24 1374
4755.89 1409
4756.54 1367
4757.19 1316
4757.84 1272
4758.50 1271
4759.15 1299
4759.80 1325
4760.45 1357
4761.10 1406
4761.75 1391
4762.40 1405
4763.05 1468
4763.71 1552
4764.36 1573
4765.01 1583
4765.66 1684
4766.31 1670
4766.96 1652
4767.62 1632
4768.27 1590
4768.92 1597
4769.57 1470
4770.22 1407
4770.87 1387
4771.53 1359
4772.18 1270
4772.83 1339
4773.48 1367
4774.13 1354
4774.79 1313
4775.44 1321
4776.09 1403
4776.74 1430
4777.40 1346
4778.05 1402
4778.70 1422
4779.35 1363
4780.01 1448
4780.66 1413
4781.31 1395
4781.96 1428
4782.62 1397
4783.27 1311
4783.92 1310
4784.57 1348
4785.23 1334
4785.88 1317
4786.53 1300
4787.19 1245
4787.84 1282
4788.49 1361
4789.15 1335
4789.80 1349
4790.45 1310
4791.11 1360
4791.76 1281
4792.41 1316
4793.07 1246
4793.72 1248
4794.37 1294
4795.03 1299
4795.68 1228
4796.33 1271
4796.99 1247
4797.64 1288
4798.29 1309
4798.95 1274
4799.60 1265
4800.26 1353
4800.91 1361
4801.56 1241
4802.22 1272
4802.87 1272
4803.53 1320
4804.18 1287
4804.83 1325
4805.49 1292
4806.14 1346
4806.80 1360
4807.45 1380
4808.11 1288
4808.76 1274
4809.42 1286
4810.07 1332
4810.72 1383
4811.38 1378
4812.03 1384
4812.69 1293
4813.34 1261
4814.00 1289
4814.65 1413
4815.31 1297
4815.96 1327
4816.62 1367
4817.27 1440
4817.93 1454
4818.58 1511
4819.24 1567
4819.89 1618
4820.55 1636
4821.20 1687
4821.86 1656
4822.52 1706
4823.17 1746
4823.83 1722
4824.48 1734
4825.14 1706
4825.79 1713
4826.45 1738
4827.10 1641
4827.76 1666
4828.42 1650
4829.07 1645
4829.73 1659
4830.38 1616
4831.04 1665
4831.70 1769
4832.35 1747
4833.01 1849
4833.66 2008
4834.32 2191
4834.98 2298
4835.63 2481
4836.29 2542
4836.95 2555
4837.60 2531
4838.26 2500
4838.92 2396
4839.57 2277
4840.23 2237
4840.89 2098
4841.54 2030
4842.20 1938
4842.86 1833
4843.51 1813
4844.17 1838
4844.83 1765
4845.48 1784
4846.14 1783
4846.80 1858
4847.45 1853
4848.11 1744
4848.77 1771
4849.43 1754
4850.08 1708
4850.74 1780
4851.40 1905
4852.06 1775
4852.71 1774
4853.37 1773
4854.03 1808
4854.69 1848
4855.34 1905
4856.00 1982
4856.66 2006
4857.32 2027
4857.97 2072
4858.63 2024
4859.29 2017
4859.95 2080
4860.61 2047
4861.26 1960
4861.92 1920
4862.58 1925
4863.24 2025
4863.90 2037
4864.55 1990
4865.21 1947
4865.87 1962
4866.53 1934
4867.19 1918
4867.85 1866
4868.51 1903
4869.16 1947
4869.82 1771
4870.48 1725
4871.14 1712
4871.80 1747
4872.46 1792
4873.12 1801
4873.78 1728
4874.43 1749
4875.09 1751
4875.75 1859
4876.41 1854
4877.07 1721
4877.73 1763
4878.39 1711
4879.05 1728
4879.71 1620
4880.37 1636
4881.03 1656
4881.69 1714
4882.34 1598
4883.00 1543
4883.66 1560
4884.32 1530
4884.98 1530
4885.64 1526
4886.30 1539
4886.96 1574
4887.62 1586
4888.28 1622
4888.94 1669
4889.60 1704
4890.26 1758
4890.92 1715
4891.58 1776
4892.24 1832
4892.90 1649
4893.56 1610
4894.22 1586
4894.88 1546
4895.54 1541
4896.20 1532
4896.86 1607
4897.52 1738
4898.19 1723
4898.85 1712
4899.51 1724
4900.17 1773
4900.83 1716
4901.49 1687
4902.15 1663
4902.81 1544
4903.47 1574
4904.13 1536
4904.79 1466
4905.45 1445
4906.12 1507
4906.78 1431
4907.44 1372
4908.10 1398
4908.76 1359
4909.42 1331
4910.08 1346
4910.74 1363
4911.41 1328
4912.07 1323
4912.73 1234
4913.39 1274
4914.05 1313
4914.71 1354
4915.38 1321
4916.04 1289
4916.70 1270
4917.36 1272
4918.02 1294
4918.68 1235
4919.35 1222
4920.01 1232
4920.67 1240
4921.33 1229
4921.99 1249
4922.66 1271
4923.32 1274
4923.98 1280
4924.64 1222
4925.31 1285
4925.97 1313
4926.63 1309
4927.29 1306
4927.96 1278
4928.62 1301
4929.28 1339
4929.94 1393
4930.61 1309
4931.27 1344
4931.93 1367
4932.59 1341
4933.26 1414
4933.92 1376
4934.58 1303
4935.25 1290
4935.91 1269
4936.57 1289
4937.24 1273
4937.90 1334
4938.56 1379
4939.23 1385
4939.89 1353
4940.55 1329
4941.22 1303
4941.88 1295
4942.54 1325
4943.21 1351
4943.87 1252
4944.53 1244
4945.20 1216
4945.86 1183
4946.52 1218
4947.19 1223
4947.85 1172
4948.52 1212
4949.18 1198
4949.84 1206
4950.51 1155
4951.17 1134
4951.84 1154
4952.50 1195
4953.17 1200
4953.83 1208
4954.49 1190
4955.16 1164
4955.82 1161
4956.49 1164
4957.15 1222
4957.82 1191
4958.48 1174
4959.15 1209
4959.81 1242
4960.47 1264
4961.14 1355
4961.80 1322
4962.47 1396
4963.13 1396
4963.80 1415
4964.46 1357
4965.13 1264
4965.79 1220
4966.46 1236
4967.12 1280
4967.79 1299
4968.45 1266
4969.12 1253
4969.79 1238
4970.45 1256
4971.12 1289
4971.78 1293
4972.45 1273
4973.11 1300
4973.78 1282
4974.44 1207
4975.11 1228
4975.78 1258
4976.44 1300
4977.11 1240
4977.77 1289
4978.44 1172
4979.11 1155
4979.77 1193
4980.44 1259
4981.10 1252
4981.77 1268
4982.44 1333
4983.10 1374
4983.77 1402
4984.43 1335
4985.10 1345
4985.77 1339
4986.43 1314
4987.10 1316
4987.77 1355
4988.43 1309
4989.10 1295
4989.77 1284
4990.43 1267
4991.10 1214
4991.77 1188
4992.43 1249
4993.10 1254
4993.77 1232
4994.43 1241
4995.10 1180
4995.77 1214
4996.44 1225
4997.10 1266
4997.77 1158
4998.44 1209
4999.10 1283
4999.77 1262
5000.44 1229
5001.11 1231
5001.77 1295
5002.44 1238
5003.11 1316
5003.78 1369
5004.44 1369
5005.11 1309
5005.78 1347
5006.45 1361
5007.12 1405
5007.78 1415
5008.45 1350
5009.12 1480
5009.79 1419
5010.46 1386
5011.12 1406
5011.79 1359
5012.46 1424
5013.13 1377
5013.80 1403
5014.47 1398
5015.13 1487
5015.80 1516
5016.47 1625
5017.14 1776
5017.81 1940
5018.48 2073
5019.14 2327
5019.81 2565
5020.48 2707
5021.15 2852
5021.82 2998
5022.49 3078
5023.16 3032
5023.83 2946
5024.50 2739
5025.16 2466
5025.83 2285
5026.50 1977
5027.17 1809
5027.84 1709
5028.51 1615
5029.18 1515
5029.85 1409
5030.52 1370
5031.19 1355
5031.86 1352
5032.53 1357
5033.20 1331
5033.87 1327
5034.54 1269
5035.21 1323
5035.88 1314
5036.54 1293
5037.21 1284
5037.88 1324
5038.55 1306
5039.22 1236
5039.89 1247
5040.56 1303
5041.23 1234
5041.90 1249
5042.58 1292
5043.25 1313
5043.92 1216
5044.59 1293
5045.26 1265
5045.93 1312
5046.60 1318
5047.27 1317
5047.94 1292
5048.61 1195
5049.28 1256
5049.95 1288
5050.62 1229
5051.29 1219
5051.96 1191
5052.63 1185
5053.30 1257
5053.98 1187
5054.65 1225
5055.32 1274
5055.99 1250
5056.66 1272
5057.33 1276
5058.00 1308
5058.67 1370
5059.34 1385
5060.02 1372
5060.69 1351
5061.36 1415
5062.03 1353
5062.70 1357
5063.37 1367
5064.04 1277
5064.72 1267
5065.39 1272
5066.06 1221
5066.73 1202
5067.40 1215
5068.08 1151
5068.75 1176
5069.42 1169
5070.09 1201
5070.76 1174
5071.44 1178
5072.11 1207
5072.78 1153
5073.45 1166
5074.12 1152
5074.80 1215
5075.47 1233
5076.14 1211
5076.81 1267
5077.49 1252
5078.16 1243
5078.83 1222
5079.50 1223
5080.18 1249
5080.85 1218
5081.52 1200
5082.20 1172
5082.87 1179
5083.54 1194
5084.21 1184
5084.89 1291
5085.56 1297
5086.23 1246
5086.91 1270
5087.58 1334
5088.25 1359
5088.93 1355
5089.60 1357
5090.27 1375
5090.95 1383
5091.62 1331
5092.29 1372
5092.97 1319
5093.64 1280
5094.31 1302
5094.99 1316
5095.66 1199
5096.34 1223
5097.01 1209
5097.68 1181
5098.36 1174
5099.03 1185
5099.70 1277
5100.38 1211
5101.05 1283
5101.73 1296
5102.40 1264
5103.08 1317
5103.75 1319
5104.42 1271
5105.10 1232
5105.77 1245
5106.45 1250
5107.12 1214
5107.80 1230
5108.47 1184
5109.15 1145
5109.82 1141
5110.49 1111
5111.17 1149
5111.84 1173
5112.52 1206
5113.19 1158
5113.87 1166
5114.54 1201
5115.22 1196
5115.89 1164
5116.57 1221
5117.24 1267
5117.92 1315
5118.59 1313
5119.27 1254
5119.94 1307
5120.62 1317
5121.30 1301
5121.97 1253
5122.65 1222
5123.32 1248
5124.00 1231
5124.67 1180
5125.35 1211
5126.02 1284
5126.70 1236
5127.38 1189
5128.05 1158
5128.73 1122
5129.40 1192
5130.08 1129
5130.76 1233
5131.43 1158
5132.11 1153
5132.78 1183
5133.46 1190
5134.14 1237
5134.81 1206
5135.49 1197
5136.17 1173
5136.84 1250
5137.52 1187
5138.20 1174
5138.87 1162
5139.55 1194
5140.22 1135
5140.90 1102
5141.58 1156
5142.26 1141
5142.93 1091
5143.61 1088
5144.29 1169
5144.96 1115
5145.64 1055
5146.32 998
5146.99 1078
5147.67 1120
5148.35 1115
5149.03 1090
5149.70 1143
5150.38 1138
5151.06 1042
5151.73 1037
5152.41 1073
5153.09 1047
5153.77 1025
5154.44 1102
5155.12 1137
5155.80 1099
5156.48 1094
5157.16 1123
5157.83 1068
5158.51 1067
5159.19 1072
5159.87 1037
5160.55 1033
5161.22 1080
5161.90 1099
5162.58 1137
5163.26 1154
5163.94 1158
5164.61 1160
5165.29 1169
5165.97 1191
5166.65 1137
5167.33 1151
5168.01 1123
5168.68 1187
5169.36 1129
5170.04 1101
5170.72 1060
5171.40 1079
5172.08 1056
5172.76 1103
5173.44 1036
5174.11 1076
5174.79 1089
5175.47 1105
5176.15 1092
5176.83 1083
5177.51 1104
5178.19 1022
5178.87 1116
5179.55 1094
5180.23 1058
5180.91 1070
5181.58 1138
5182.26 1080
5182.94 1064
5183.62 1040
5184.30 1005
5184.98 1071
5185.66 1026
5186.34 1046
5187.02 1015
5187.70 1040
5188.38 1043
5189.06 1045
5189.74 1073
5190.42 1016
5191.10 1012
5191.78 1042
5192.46 1059
5193.14 1041
5193.82 1049
5194.50 1072
5195.18 1040
5195.86 1056
5196.54 1050
5197.22 1084
5197.90 1110
5198.58 1022
5199.26 1055
5199.94 1063
5200.63 1095
5201.31 1068
5201.99 1099
5202.67 1115
5203.35 1094
5204.03 1124
5204.71 1098
5205.39 1215
5206.07 1189
5206.75 1175
5207.43 1192
5208.11 1184
5208.80 1228
5209.48 1267
5210.16 1254
5210.84 1156
5211.52 1218
5212.20 1257
5212.88 1193
5213.57 1241
5214.25 1165
5214.93 1095
5215.61 1126
5216.29 1156
5216.97 1147
5217.66 1186
5218.34 1151
5219.02 1086
5219.70 1196
5220.38 1167
5221.06 1164
5221.75 1158
5222.43 1191
5223.11 1119
5223.79 1093
5224.47 1123
5225.16 1084
5225.84 1054
5226.52 1046
5227.20 1049
5227.89 1126
5228.57 1055
5229.25 1051
5229.93 1104
5230.62 1163
5231.30 1118
5231.98 1063
5232.66 1099
5233.35 1107
5234.03 1135
5234.71 1179
5235.40 1106
5236.08 1127
5236.76 1178
5237.44 1195
5238.13 1159
5238.81 1130
5239.49 1108
5240.18 1217
5240.86 1131
5241.54 1118
5242.23 1092
5242.91 1067
5243.59 1120
5244.28 1094
5244.96 1088
5245.64 1116
5246.33 1117
5247.01 1191
5247.70 1164
5248.38 1150
5249.06 1159
5249.75 1130
5250.43 1157
5251.11 1121
5251.80 1085
5252.48 1077
5253.17 1079
5253.85 1062
5254.53 1028
5255.22 1080
5255.90 1076
5256.59 1058
5257.27 1083
5257.96 1097
5258.64 1137
5259.32 1115
5260.01 1133
5260.69 1070
5261.38 1241
5262.06 1159
5262.75 1124
5263.43 1223
5264.12 1196
5264.80 1183
5265.49 1142
5266.17 1148
5266.86 1133
5267.54 1123
5268.23 1148
5268.91 1097
5269.60 1114
5270.28 1117
5270.97 1096
5271.65 1133
5272.34 1179
5273.02 1155
5273.71 1102
5274.39 1174
5275.08 1096
5275.76 1116
5276.45 1153
5277.14 1167
5277.82 1250
5278.51 1274
5279.19 1258
5279.88 1306
5280.56 1351
5281.25 1371
5281.94 1294
5282.62 1272
5283.31 1290
5283.99 1217
5284.68 1240
5285.37 1251
5286.05 1244
5286.74 1182
5287.43 1145
5288.11 1123
5288.80 1107
5289.48 1158
5290.17 1082
5290.86 1119
5291.54 1163
5292.23 1154
5292.92 1184
5293.60 1126
5294.29 1073
5294.98 1123
5295.66 1167
5296.35 1144
5297.04 1156
5297.72 1192
5298.41 1187
5299.10 1198
5299.79 1244
5300.47 1225
5301.16 1208
5301.85 1185
5302.53 1193
5303.22 1217
5303.91 1143
5304.60 1117
5305.28 1165
5305.97 1196
5306.66 1196
5307.35 1151
5308.03 1213
5308.72 1171
5309.41 1248
5310.10 1214
5310.78 1245
5311.47 1242
5312.16 1188
5312.85 1221
5313.54 1270
5314.22 1207
5314.91 1178
5315.60 1192
5316.29 1269
5316.98 1270
5317.66 1252
5318.35 1301
5319.04 1272
5319.73 1327
5320.42 1330
5321.11 1283
5321.80 1266
5322.48 1256
5323.17 1252
5323.86 1208
5324.55 1224
5325.24 1164
5325.93 1171
5326.62 1239
5327.30 1260
5327.99 1169
5328.68 1224
5329.37 1160
5330.06 1226
5330.75 1235
5331.44 1206
5332.13 1275
5332.82 1292
5333.51 1296
5334.20 1243
5334.88 1329
5335.57 1256
5336.26 1244
5336.95 1303
5337.64 1296
5338.33 1299
5339.02 1408
5339.71 1521
5340.40 1519
5341.09 1597
5341.78 1682
5342.47 1647
5343.16 1586
5343.85 1540
5344.54 1560
5345.23 1648
5345.92 1638
5346.61 1747
5347.30 1833
5347.99 1881
5348.68 2044
5349.37 2124
5350.06 2247
5350.75 2218
5351.44 2235
5352.13 2147
5352.82 1964
5353.51 1794
5354.20 1642
5354.90 1541
5355.59 1504
5356.28 1402
5356.97 1293
5357.66 1157
5358.35 1213
5359.04 1193
5359.73 1246
5360.42 1255
5361.11 1216
5361.80 1182
5362.49 1159
5363.19 1134
5363.88 1129
5364.57 1125
5365.26 1175
5365.95 1164
5366.64 1178
5367.33 1095
5368.03 1084
5368.72 1114
5369.41 1135
5370.10 1121
5370.79 1101
5371.48 1171
5372.18 1072
5372.87 1125
5373.56 1124
5374.25 1155
5374.94 1168
5375.63 1160
5376.33 1132
5377.02 1091
5377.71 1106
5378.40 1124
5379.10 1183
5379.79 1110
5380.48 1159
5381.17 1141
5381.86 1161
5382.56 1154
5383.25 1127
5383.94 1146
5384.63 1139
5385.33 1130
5386.02 1213
5386.71 1175
5387.40 1198
5388.10 1233
5388.79 1240
5389.48 1276
5390.18 1275
5390.87 1291
5391.56 1200
5392.26 1231
5392.95 1174
5393.64 1131
5394.33 1105
5395.03 1132
5395.72 1035
5396.41 1082
5397.11 1097
5397.80 1094
5398.49 1100
5399.19 1053
5399.88 1108
5400.58 1099
5401.27 1127
5401.96 1157
5402.66 1140
5403.35 1139
5404.04 1115
5404.74 1133
5405.43 1144
5406.13 1159
5406.82 1160
5407.51 1119
5408.21 1158
5408.90 1140
5409.60 1110
5410.29 1118
5410.98 1147
5411.68 1149
5412.37 1100
5413.07 1072
5413.76 1173
5414.46 1137
5415.15 1083
5415.84 1139
5416.54 1217
5417.23 1130
5417.93 1156
5418.62 1147
5419.32 1104
5420.01 1134
5420.71 1253
5421.40 1271
5422.10 1273
5422.79 1192
5423.49 1201
5424.18 1207
5424.88 1167
5425.57 1169
5426.27 1114
5426.96 1175
5427.66 1131
5428.35 1129
5429.05 1191
5429.74 1148
5430.44 1142
5431.14 1123
5431.83 1222
5432.53 1197
5433.22 1173
5433.92 1163
5434.61 1225
5435.31 1276
5436.01 1288
5436.70 1302
5437.40 1197
5438.09 1264
5438.79 1243
5439.49 1232
5440.18 1251
5440.88 1239
5441.57 1290
5442.27 1275
5442.97 1305
5443.66 1337
5444.36 1441
5445.06 1458
5445.75 1499
5446.45 1517
5447.15 1568
5447.84 1499
5448.54 1604
5449.24 1479
5449.93 1458
5450.63 1485
5451.33 1431
5452.02 1367
5452.72 1327
5453.42 1260
5454.11 1246
5454.81 1264
5455.51 1238
5456.20 1225
5456.90 1189
5457.60 1280
5458.30 1324
5458.99 1336
5459.69 1341
5460.39 1396
5461.09 1318
5461.78 1333
5462.48 1411
5463.18 1462
5463.88 1383
5464.57 1468
5465.27 1431
5465.97 1464
5466.67 1384
5467.36 1367
5468.06 1367
5468.76 1418
5469.46 1484
5470.16 1465
5470.85 1535
5471.55 1556
5472.25 1467
5472.95 1440
5473.65 1536
5474.35 1613
5475.04 1542
5475.74 1523
5476.44 1619
5477.14 1657
5477.84 1808
5478.54 1971
5479.23 2025
5479.93 2084
5480.63 1959
5481.33 1988
5482.03 1811
5482.73 1763
5483.43 1670
5484.13 1712
5484.83 1647
5485.52 1626
5486.22 1647
5486.92 1681
5487.62 1622
5488.32 1653
5489.02 1568
5489.72 1578
5490.42 1653
5491.12 1690
5491.82 1654
5492.52 1688
5493.22 1723
5493.92 1822
5494.62 1790
5495.31 1765
5496.01 1851
5496.71 1978
5497.41 2197
5498.11 2310
5498.81 2510
5499.51 2788
5500.21 2807
5500.91 2769
5501.61 2664
5502.31 2519
5503.01 2248
5503.71 2087
5504.41 1942
5505.11 1816
5505.81 1680
5506.51 1719
5507.22 1687
5507.92 1734
5508.62 1722
5509.32 1683
5510.02 1604
5510.72 1599
5511.42 1583
5512.12 1564
5512.82 1595
5513.52 1691
5514.22 1593
5514.92 1573
5515.62 1544
5516.32 1511
5517.03 1591
5517.73 1548
5518.43 1588
5519.13 1611
5519.83 1641
5520.53 1618
5521.23 1498
5521.93 1435
5522.63 1494
5523.34 1434
5524.04 1386
5524.74 1374
5525.44 1340
5526.14 1247
5526.84 1274
5527.55 1302
5528.25 1222
5528.95 1256
5529.65 1211
5530.35 1179
5531.05 1188
5531.76 1226
5532.46 1253
5533.16 1307
5533.86 1311
5534.56 1218
5535.27 1182
5535.97 1216
5536.67 1268
5537.37 1235
5538.08 1173
5538.78 1270
5539.48 1196
5540.18 1183
5540.89 1157
5541.59 1257
5542.29 1197
5542.99 1243
5543.70 1296
5544.40 1304
5545.10 1320
5545.80 1335
5546.51 1343
5547.21 1323
5547.91 1275
5548.62 1219
5549.32 1186
5550.02 1228
5550.73 1203
5551.43 1186
5552.13 1201
5552.84 1130
5553.54 1110
5554.24 1139
5554.95 1129
5555.65 1136
5556.35 1094
5557.06 1101
5557.76 1182
5558.46 1125
5559.17 1153
5559.87 1137
5560.57 1101
5561.28 1149
5561.98 1182
5562.69 1123
5563.39 1175
5564.09 1123
5564.80 1146
5565.50 1203
5566.21 1118
5566.91 1157
5567.61 1201
5568.32 1227
5569.02 1197
5569.73 1189
5570.43 1163
5571.14 1237
5571.84 1196
5572.54 1189
5573.25 1208
5573.95 1265
5574.66 1225
5575.36 1241
5576.07 1229
5576.77 1195
5577.48 1228
5578.18 1224
5578.89 1150
5579.59 1180
5580.30 1233
5581.00 1214
5581.71 1131
5582.41 1120
5583.12 1077
5583.82 1115
5584.53 1039
5585.23 1073
5585.94 1092
5586.64 1086
5587.35 1089
5588.06 1092
5588.76 1080
5589.47 1090
5590.17 1079
5590.88 1058
5591.58 1063
5592.29 1098
5592.99 1064
5593.70 1129
5594.41 1131
5595.11 1060
5595.82 1084
5596.52 1129
5597.23 1073
5597.94 1084
5598.64 1017
5599.35 1002
5600.06 1030
5600.76 1078
5601.47 1034
5602.17 1021
5602.88 986
5603.59 1051
5604.29 1016
5605.00 1069
5605.71 1052
5606.41 1040
5607.12 1035
5607.83 1035
5608.53 1040
5609.24 1039
5609.95 1072
5610.65 1101
5611.36 1104
5612.07 1078
5612.78 1036
5613.48 1073
5614.19 1098
5614.90 1086
5615.60 1073
5616.31 1071
5617.02 1078
5617.73 1121
5618.43 1049
5619.14 993
5619.85 1031
5620.56 1044
5621.26 1036
5621.97 1027
5622.68 1085
5623.39 1098
5624.09 1072
5624.80 1024
5625.51 1032
5626.22 1028
5626.93 950
5627.63 980
5628.34 1024
5629.05 1053
5629.76 1005
5630.47 1080
5631.17 1085
5631.88 1028
5632.59 1053
5633.30 1027
5634.01 1042
5634.72 1007
5635.42 1020
5636.13 1022
5636.84 1030
5637.55 1038
5638.26 1108
5638.97 1099
5639.68 1123
5640.39 1105
5641.09 1132
5641.80 1111
5642.51 1100
5643.22 1091
5643.93 1168
5644.64 1046
5645.35 1077
5646.06 1079
5646.77 1084
5647.48 1083
5648.19 1043
5648.89 1020
5649.60 1062
5650.31 1122
5651.02 1125
5651.73 1126
5652.44 1084
5653.15 1081
5653.86 1087
5654.57 1141
5655.28 1133
5655.99 1083
5656.70 1192
5657.41 1138
5658.12 1218
5658.83 1158
5659.54 1144
5660.25 1092
5660.96 1138
5661.67 1139
5662.38 1122
5663.09 1052
5663.80 1080
5664.51 1110
5665.22 1092
5665.93 1060
5666.64 1108
5667.35 1105
5668.06 1167
5668.77 1119
5669.48 1127
5670.19 1135
5670.91 1178
5671.62 1227
5672.33 1162
5673.04 1149
5673.75 1151
5674.46 1088
5675.17 1118
5675.88 1072
5676.59 1011
5677.30 1058
5678.01 1097
5678.73 1072
5679.44 1045
5680.15 1096
5680.86 1075
5681.57 1111
5682.28 1051
5682.99 1064
5683.71 1068
5684.42 1125
5685.13 1204
5685.84 1149
5686.55 1174
5687.26 1153
5687.98 1156
5688.69 1109
5689.40 1058
5690.11 1061
5690.82 1052
5691.54 1068
5692.25 1078
5692.96 1071
5693.67 993
5694.38 1010
5695.10 1024
5695.81 1001
5696.52 1017
5697.23 1071
5697.95 1013
5698.66 1040
5699.37 1052
5700.08 1039
5700.80 1076
5701.51 978
5702.22 1035
5702.93 997
5703.65 982
5704.36 973
5705.07 1022
5705.78 1009
5706.50 1060
5707.21 1014
5707.92 1025
5708.64 1055
5709.35 970
5710.06 981
5710.78 964
5711.49 943
5712.20 1002
5712.92 997
5713.63 1056
5714.34 1053
5715.06 1043
5715.77 1027
5716.48 1027
5717.20 1004
5717.91 1039
5718.62 1079
5719.34 1140
5720.05 1111
5720.77 1087
5721.48 1062
5722.19 1103
5722.91 1116
5723.62 1151
5724.33 1177
5725.05 1236
5725.76 1331
5726.48 1382
5727.19 1363
5727.91 1400
5728.62 1357
5729.33 1354
5730.05 1373
5730.76 1250
5731.48 1248
5732.19 1237
5732.91 1236
5733.62 1188
5734.34 1218
5735.05 1126
5735.77 1136
5736.48 1153
5737.20 1170
5737.91 1190
5738.63 1102
5739.34 1107
5740.06 1120
5740.77 1087
5741.49 1135
5742.20 1095
5742.92 1114
5743.63 1101
5744.35 1063
5745.06 1116
5745.78 1149
5746.49 1153
5747.21 1205
5747.92 1191
5748.64 1120
5749.35 1210
5750.07 1233
5750.79 1253
5751.50 1358
5752.22 1396
5752.93 1406
5753.65 1440
5754.36 1489
5755.08 1458
5755.80 1437
5756.51 1381
5757.23 1383
5757.95 1332
5758.66 1279
5759.38 1246
5760.09 1243
5760.81 1176
5761.53 1190
5762.24 1241
5762.96 1248
5763.68 1232
5764.39 1233
5765.11 1286
5765.83 1253
5766.54 1268
5767.26 1279
5767.98 1309
5768.69 1210
5769.41 1277
5770.13 1264
5770.84 1285
5771.56 1345
5772.28 1342
5772.99 1290
5773.71 1305
5774.43 1269
5775.15 1279
5775.86 1321
5776.58 1330
5777.30 1370
5778.01 1336
5778.73 1433
5779.45 1407
5780.17 1417
5780.88 1399
5781.60 1409
5782.32 1434
5783.04 1412
5783.76 1485
5784.47 1436
5785.19 1489
5785.91 1523
5786.63 1476
5787.34 1512
5788.06 1631
5788.78 1765
5789.50 1713
5790.22 1672
5790.94 1793
5791.65 1878
5792.37 1855
5793.09 1920
5793.81 1970
5794.53 2060
5795.25 2166
5795.96 2414
5796.68 2872
5797.40 3342
5798.12 3852
5798.84 4385
5799.56 4787
5800.28 5013
5800.99 4861
5801.71 4398
5802.43 3747
5803.15 3199
5803.87 2988
5804.59 2660
5805.31 2456
5806.03 2242
5806.75 2244
5807.47 2052
5808.18 2080
5808.90 2138
5809.62 2081
5810.34 2059
5811.06 1989
5811.78 1967
5812.50 1973
5813.22 1975
5813.94 1991
5814.66 2056
5815.38 2139
5816.10 2048
5816.82 2064
5817.54 1976
5818.26 1950
5818.98 1937
5819.70 1978
5820.42 1833
5821.14 1787
5821.86 1690
5822.58 1642
5823.30 1666
5824.02 1633
5824.74 1544
5825.46 1518
5826.18 1525
5826.90 1584
5827.62 1556
5828.34 1488
5829.06 1506
5829.78 1508
5830.50 1461
5831.22 1502
5831.95 1467
5832.67 1399
5833.39 1463
5834.11 1510
5834.83 1485
5835.55 1465
5836.27 1497
5836.99 1507
5837.71 1469
5838.43 1488
5839.15 1486
5839.88 1429
5840.60 1480
5841.32 1523
5842.04 1382
5842.76 1329
5843.48 1354
5844.20 1287
5844.93 1349
5845.65 1302
5846.37 1318
5847.09 1336
5847.81 1323
5848.53 1314
5849.26 1304
5849.98 1333
5850.70 1347
5851.42 1334
5852.14 1312
5852.87 1283
5853.59 1277
5854.31 1316
5855.03 1316
5855.75 1341
5856.48 1323
5857.20 1303
5857.92 1374
5858.64 1295
5859.37 1321
5860.09 1285
5860.81 1239
5861.53 1190
5862.26 1239
5862.98 1284
5863.70 1296
5864.42 1298
5865.15 1309
5865.87 1263
5866.59 1317
5867.31 1253
5868.04 1263
5868.76 1227
5869.48 1224
5870.21 1293
5870.93 1333
5871.65 1360
5872.38 1383
5873.10 1310
5873.82 1326
5874.55 1261
5875.27 1297
5875.99 1299
5876.72 1354
5877.44 1379
5878.16 1397
5878.89 1321
5879.61 1281
5880.33 1343
5881.06 1426
5881.78 1357
5882.51 1353
5883.23 1346
5883.95 1361
5884.68 1371
5885.40 1358
5886.13 1407
5886.85 1311
5887.57 1238
5888.30 1279
5889.02 1237
5889.75 1273
5890.47 1192
5891.20 1180
5891.92 1263
5892.64 1288
5893.37 1283
5894.09 1260
5894.82 1272
5895.54 1247
5896.27 1225
5896.99 1207
5897.72 1200
5898.44 1258
5899.17 1235
5899.89 1231
5900.62 1256
5901.34 1198
5902.07 1248
5902.79 1312
5903.52 1225
5904.24 1243
5904.97 1221
5905.69 1262
5906.42 1243
5907.14 1246
5907.87 1262
5908.59 1306
5909.32 1225
5910.04 1242
5910.77 1273
5911.50 1330
5912.22 1400
5912.95 1269
5913.67 1306
5914.40 1335
5915.12 1399
5915.85 1305
5916.58 1382
5917.30 1395
5918.03 1386
5918.75 1375
5919.48 1361
5920.21 1343
5920.93 1313
5921.66 1362
5922.39 1414
5923.11 1407
5923.84 1404
5924.56 1421
5925.29 1460
5926.02 1399
5926.74 1400
5927.47 1475
5928.20 1446
5928.92 1477
5929.65 1429
5930.38 1514
5931.10 1470
5931.83 1527
5932.56 1572
5933.28 1521
5934.01 1561
5934.74 1595
5935.47 1681
5936.19 1721
5936.92 1745
5937.65 1767
5938.37 1776
5939.10 1806
5939.83 1778
5940.56 1827
5941.28 1791
5942.01 1789
5942.74 1838
5943.47 1878
5944.19 1858
5944.92 1886
5945.65 1862
5946.38 1908
5947.11 1818
5947.83 1871
5948.56 1963
5949.29 2099
5950.02 2193
5950.74 2219
5951.47 2207
5952.20 2161
5952.93 2207
5953.66 2199
5954.39 2145
5955.11 2179
5955.84 2139
5956.57 2134
5957.30 2153
5958.03 2058
5958.76 2106
5959.48 2125
5960.21 2109
5960.94 2152
5961.67 2259
5962.40 2228
5963.13 2379
5963.86 2601
5964.59 2730
5965.31 2849
5966.04 2941
5966.77 3018
5967.50 2963
5968.23 2943
5968.96 2886
5969.69 2852
5970.42 2710
5971.15 2611
5971.88 2528
5972.61 2574
5973.34 2571
5974.06 2564
5974.79 2569
5975.52 2493
5976.25 2533
5976.98 2606
5977.71 2751
5978.44 2766
5979.17 2883
5979.90 2828
5980.63 2904
5981.36 2860
5982.09 2903
5982.82 2906
5983.55 2933
5984.28 2943
5985.01 3018
5985.74 2963
5986.47 2929
5987.20 3005
5987.93 3053
5988.66 2985
5989.39 3019
5990.12 3055
5990.85 3019
5991.58 3023
5992.32 2939
5993.05 3102
5993.78 3178
5994.51 3145
5995.24 3114
5995.97 3224
5996.70 3222
5997.43 3208
5998.16 3401
5998.89 3297
5999.62 3186
6000.35 3155
6001.09 3112
6001.82 3046
6002.55 3050
6003.28 3082
6004.01 3005
6004.74 3036
6005.47 3163
6006.20 3352
6006.94 3570
6007.67 4007
6008.40 4575
6009.13 5154
6009.86 5669
6010.59 6471
6011.33 7213
6012.06 7693
6012.79 7967
6013.52 7850
6014.25 7701
6014.98 7478
6015.72 6752
6016.45 6030
6017.18 5416
6017.91 4883
6018.64 4189
6019.38 3617
6020.11 3230
6020.84 3013
6021.57 2873
6022.31 2648
6023.04 2533
6023.77 2516
6024.50 2435
6025.24 2341
6025.97 2380
6026.70 2371
6027.43 2311
6028.17 2347
6028.90 2318
6029.63 2284
6030.37 2235
6031.10 2247
6031.83 2189
6032.56 2213
6033.30 2158
6034.03 2176
6034.76 2156
6035.50 2207
6036.23 2167
6036.96 2248
6037.70 2289
6038.43 2281
6039.16 2294
6039.90 2364
6040.63 2354
6041.36 2351
6042.10 2445
6042.83 2480
6043.56 2386
6044.30 2540
6045.03 2520
6045.77 2466
6046.50 2522
6047.23 2626
6047.97 2638
6048.70 2758
6049.44 2810
6050.17 2869
6050.90 3078
6051.64 3172
6052.37 3113
6053.11 3188
6053.84 3112
6054.57 2962
6055.31 2853
6056.04 2711
6056.78 2576
6057.51 2631
6058.25 2629
6058.98 2532
6059.72 2482
6060.45 2477
6061.19 2441
6061.92 2453
6062.66 2516
6063.39 2411
6064.13 2256
6064.86 2364
6065.60 2353
6066.33 2344
6067.07 2333
6067.80 2394
6068.54 2299
6069.27 2222
6070.01 2175
6070.74 2159
6071.48 2143
6072.21 2042
6072.95 2051
6073.68 2079
6074.42 2117
6075.15 2022
6075.89 2008
6076.63 1998
6077.36 1975
6078.10 2004
6078.83 1995
6079.57 2022
6080.30 2024
6081.04 2020
6081.78 1976
6082.51 1942
6083.25 1954
6083.98 1910
6084.72 1961
6085.46 1921
6086.19 1875
6086.93 1847
6087.67 1916
6088.40 1955
6089.14 1907
6089.88 1915
6090.61 1903
6091.35 1976
6092.09 2009
6092.82 2012
6093.56 1893
6094.30 1940
6095.03 1902
6095.77 1803
6096.51 1904
6097.24 1809
6097.98 1872
6098.72 1844
6099.45 1888
6100.19 1906
6100.93 1854
6101.67 1849
6102.40 1809
6103.14 1826
6103.88 1834
6104.61 1886
6105.35 1871
6106.09 1839
6106.83 1811
6107.56 1776
6108.30 1841
6109.04 1879
6109.78 1894
6110.51 1937
6111.25 1852
6111.99 1894
6112.73 1912
6113.47 1959
6114.20 1884
6114.94 1919
6115.68 1940
6116.42 1986
6117.16 1929
6117.89 1875
6118.63 1891
6119.37 1868
6120.11 1900
6120.85 1928
6121.59 1965
6122.32 1949
6123.06 1910
6123.80 2022
6124.54 2098
6125.28 1991
6126.02 2084
6126.76 2052
6127.49 1993
6128.23 2059
6128.97 2112
6129.71 2068
6130.45 2077
6131.19 2108
6131.93 2140
6132.67 2103
6133.41 2128
6134.15 2192
6134.88 2190
6135.62 2218
6136.36 2180
6137.10 2264
6137.84 2183
6138.58 2243
6139.32 2288
6140.06 2325
6140.80 2238
6141.54 2157
6142.28 2131
6143.02 2209
6143.76 2236
6144.50 2195
6145.24 2196
6145.98 2276
6146.72 2310
6147.46 2327
6148.20 2257
6148.94 2344
6149.68 2282
6150.42 2319
6151.16 2401
6151.90 2367
6152.64 2453
6153.38 2420
6154.12 2392
6154.86 2381
6155.60 2415
6156.34 2495
6157.08 2471
6157.82 2582
6158.56 2536
6159.30 2607
6160.04 2665
6160.78 2704
6161.52 2860
6162.27 2920
6163.01 3015
6163.75 3159
6164.49 3407
6165.23 3504
6165.97 3748
6166.71 3837
6167.45 3742
6168.19 3751
6168.94 3762
6169.68 3790
6170.42 3573
6171.16 3503
6171.90 3460
6172.64 3344
6173.38 3290
6174.13 3311
6174.87 3246
6175.61 3205
6176.35 3290
6177.09 3280
6177.83 3234
6178.58 3361
6179.32 3411
6180.06 3425
6180.80 3412
6181.54 3469
6182.28 3538
6183.03 3561
6183.77 3532
6184.51 3595
6185.25 3570
6186.00 3576
6186.74 3604
6187.48 3687
6188.22 3773
6188.97 3838
6189.71 4039
6190.45 4032
6191.19 4145
6191.94 4263
6192.68 4238
6193.42 4235
6194.16 4309
6194.91 4262
6195.65 4401
6196.39 4208
6197.13 4254
6197.88 4370
6198.62 4394
6199.36 4318
6200.11 4372
6200.85 4574
6201.59 4667
6202.34 5029
6203.08 5570
6203.82 6593
6204.57 8192
6205.31 10223
6206.05 12314
6206.80 14583
6207.54 16706
6208.28 18075
6209.03 18692
6209.77 18187
6210.52 17311
6211.26 15331
6212.00 13333
6212.75 11295
6213.49 9624
6214.23 7968
6214.98 6607
6215.72 5690
6216.47 4953
6217.21 4431
6217.95 4045
6218.70 3876
6219.44 3817
6220.19 3784
6220.93 3780
6221.68 3969
6222.42 4060
6223.17 4139
6223.91 4326
6224.65 4271
6225.40 4046
6226.14 3932
6226.89 3725
6227.63 3568
6228.38 3288
6229.12 2985
6229.87 2795
6230.61 2687
6231.36 2623
6232.10 2562
6232.85 2605
6233.59 2631
6234.34 2607
6235.08 2637
6235.83 2641
6236.57 2692
6237.32 2750
6238.06 2802
6238.81 2816
6239.56 2799
6240.30 2909
6241.05 2970
6241.79 3036
6242.54 3047
6243.28 3069
6244.03 3176
6244.77 3411
6245.52 3532
6246.27 3648
6247.01 3845
6247.76 3916
6248.50 3937
6249.25 3818
6250.00 3700
6250.74 3537
6251.49 3363
6252.23 3266
6252.98 3165
6253.73 3175
6254.47 3081
6255.22 3086
6255.97 3061
6256.71 2995
6257.46 3142
6258.21 3082
6258.95 3002
6259.70 3041
6260.45 3042
6261.19 3054
6261.94 2931
6262.69 3001
6263.43 2900
6264.18 2864
6264.93 2793
6265.67 2872
6266.42 2878
6267.17 2809
6267.92 2894
6268.66 2981
6269.41 2952
6270.16 2741
6270.90 2806
6271.65 2807
6272.40 2840
6273.15 2921
6273.89 2980
6274.64 3010
6275.39 3142
6276.14 3240
6276.89 3302
6277.63 3199
6278.38 2982
6279.13 2928
6279.88 2851
6280.62 2844
6281.37 2806
6282.12 2624
6282.87 2501
6283.62 2616
6284.36 2635
6285.11 2541
6285.86 2644
6286.61 2699
6287.36 2633
6288.11 2696
6288.85 2650
6289.60 2660
6290.35 2584
6291.10 2535
6291.85 2490
6292.60 2388
6293.35 2311
6294.09 2268
6294.84 2272
6295.59 2289
6296.34 2272
6297.09 2266
6297.84 2242
6298.59 2238
6299.34 2222
6300.09 2322
6300.83 2370
6301.58 2263
6302.33 2296
6303.08 2282
6303.83 2291
6304.58 2238
6305.33 2198
6306.08 2192
6306.83 2270
6307.58 2238
6308.33 2233
6309.08 2264
6309.83 2192
6310.58 2220
6311.33 2243
6312.08 2213
6312.83 2240
6313.58 2319
6314.33 2372
6315.08 2305
6315.83 2319
6316.58 2363
6317.33 2351
6318.08 2266
6318.83 2192
6319.58 2246
6320.33 2161
6321.08 1997
6321.83 1969
6322.58 2034
6323.33 1922
6324.08 1899
6324.83 1841
6325.58 1925
6326.33 1895
6327.08 1960
6327.83 1930
6328.58 1944
6329.33 1855
6330.08 1826
6330.84 1819
6331.59 1876
6332.34 1837
6333.09 1806
6333.84 1793
6334.59 1810
6335.34 1666
6336.09 1741
6336.84 1826
6337.60 1849
6338.35 1790
6339.10 1820
6339.85 1812
6340.60 1822
6341.35 1847
6342.10 1815
6342.86 1778
6343.61 1782
6344.36 1789
6345.11 1763
6345.86 1823
6346.61 1768
6347.37 1844
6348.12 1927
6348.87 1942
6349.62 1935
6350.37 1980
6351.13 2029
6351.88 2041
6352.63 2075
6353.38 2137
6354.14 2088
6354.89 1991
6355.64 2025
6356.39 2048
6357.14 1864
6357.90 1810
6358.65 1861
6359.40 1886
6360.16 1910
6360.91 1849
6361.66 1811
6362.41 1912
6363.17 1865
6363.92 1946
6364.67 1919
6365.42 1831
6366.18 1867
6366.93 1842
6367.68 1899
6368.44 1879
6369.19 1863
6369.94 1860
6370.70 1882
6371.45 1859
6372.20 1788
6372.96 1761
6373.71 1756
6374.46 1818
6375.22 1753
6375.97 1764
6376.72 1930
6377.48 1825
6378.23 1753
6378.99 1737
6379.74 1771
6380.49 1744
6381.25 1785
6382.00 1723
6382.75 1723
6383.51 1764
6384.26 1739
6385.02 1768
6385.77 1748
6386.53 1730
6387.28 1696
6388.03 1721
6388.79 1722
6389.54 1710
6390.30 1708
6391.05 1706
6391.81 1645
6392.56 1676
6393.31 1686
6394.07 1691
6394.82 1701
6395.58 1651
6396.33 1601
6397.09 1613
6397.84 1558
6398.60 1549
6399.35 1573
6400.11 1609
6400.86 1531
6401.62 1573
6402.37 1525
6403.13 1554
6403.88 1583
6404.64 1532
6405.39 1543
6406.15 1543
6406.90 1651
6407.66 1716
6408.42 1600
6409.17 1567
6409.93 1651
6410.68 1603
6411.44 1688
6412.19 1599
6412.95 1643
6413.71 1581
6414.46 1538
6415.22 1569
6415.97 1564
6416.73 1572
6417.48 1551
6418.24 1555
6419.00 1536
6419.75 1464
6420.51 1487
6421.27 1530
6422.02 1513
6422.78 1526
6423.53 1657
6424.29 1681
6425.05 1563
6425.80 1542
6426.56 1487
6427.32 1487
6428.07 1578
6428.83 1578
6429.59 1551
6430.34 1556
6431.10 1586
6431.86 1602
6432.61 1580
6433.37 1651
6434.13 1641
6434.89 1672
6435.64 1621
6436.40 1678
6437.16 1676
6437.91 1667
6438.67 1702
6439.43 1767
6440.19 1731
6440.94 1731
6441.70 1630
6442.46 1632
6443.22 1680
6443.97 1701
6444.73 1661
6445.49 1745
6446.25 1724
6447.00 1709
6447.76 1709
6448.52 1611
6449.28 1631
6450.04 1702
6450.79 1717
6451.55 1693
6452.31 1722
6453.07 1705
6453.83 1675
6454.58 1693
6455.34 1727
6456.10 1763
6456.86 1819
6457.62 1834
6458.38 1781
6459.13 1823
6459.89 1778
6460.65 1787
6461.41 1868
6462.17 1885
6462.93 1841
6463.69 1864
6464.44 1939
6465.20 1966
6465.96 1951
6466.72 1974
6467.48 1912
6468.24 2033
6469.00 2001
6469.76 1922
6470.52 1977
6471.28 1991
6472.03 2051
6472.79 2012
6473.55 2066
6474.31 2103
6475.07 2116
6475.83 2136
6476.59 2079
6477.35 2119
6478.11 2136
6478.87 2218
6479.63 2231
6480.39 2209
6481.15 2209
6481.91 2264
6482.67 2252
6483.43 2262
6484.19 2279
6484.95 2341
6485.71 2375
6486.47 2443
6487.23 2457
6487.99 2556
6488.75 2484
6489.51 2572
6490.27 2804
6491.03 2821
6491.79 2838
6492.55 2916
6493.31 3001
6494.07 3071
6494.83 3110
6495.59 3057
6496.35 3025
6497.11 3087
6497.87 3042
6498.64 3143
6499.40 3063
6500.16 3024
6500.92 3035
6501.68 3025
6502.44 3086
6503.20 3141
6503.96 3254
6504.72 3313
6505.48 3456
6506.25 3617
6507.01 3618
6507.77 3686
6508.53 3727
6509.29 3846
6510.05 3799
6510.81 3858
6511.57 3904
6512.34 3735
6513.10 3673
6513.86 3640
6514.62 3552
6515.38 3607
6516.15 3631
6516.91 3683
6517.67 3821
6518.43 3953
6519.19 4153
6519.95 4222
6520.72 4321
6521.48 4442
6522.24 4561
6523.00 4640
6523.77 5069
6524.53 5429
6525.29 5679
6526.05 6172
6526.81 6494
6527.58 6444
6528.34 6419
6529.10 6417
6529.86 6410
6530.63 6393
6531.39 6809
6532.15 7739
6532.92 8940
6533.68 10505
6534.44 11859
6535.20 13242
6535.97 13878
6536.73 13804
6537.49 13139
6538.26 11891
6539.02 10454
6539.78 8958
6540.55 7428
6541.31 6291
6542.07 5346
6542.84 4698
6543.60 4328
6544.36 3884
6545.13 3487
6545.89 3371
6546.65 3292
6547.42 3190
6548.18 3135
6548.94 3086
6549.71 2982
6550.47 3088
6551.24 3026
6552.00 2974
6552.76 2865
6553.53 2833
6554.29 2761
6555.06 2729
6555.82 2706
6556.58 2712
6557.35 2694
6558.11 2769
6558.88 2731
6559.64 2853
6560.41 2920
6561.17 3013
6561.93 3117
6562.70 3186
6563.46 3283
6564.23 3352
6564.99 3337
6565.76 3288
6566.52 3307
6567.29 3211
6568.05 3168
6568.82 3193
6569.58 3223
6570.35 3405
6571.11 3434
6571.88 3645
6572.64 3602
6573.41 3768
6574.17 3934
6574.94 3917
6575.70 4025
6576.47 4036
6577.23 4084
6578.00 4155
6578.76 4016
6579.53 4045
6580.29 4091
6581.06 4060
6581.83 3870
6582.59 3854
6583.36 3786
6584.12 3647
6584.89 3585
6585.65 3496
6586.42 3551
6587.19 3459
6587.95 3544
6588.72 3717
6589.48 3886
6590.25 3958
6591.02 4251
6591.78 4615
6592.55 4825
6593.32 5102
6594.08 5262
6594.85 5400
6595.61 5475
6596.38 5326
6597.15 5004
6597.91 4770
6598.68 4412
6599.45 4026
6600.21 3808
6600.98 3575
6601.75 3372
6602.51 3287
6603.28 3140
6604.05 2982
6604.82 3019
6605.58 3039
6606.35 2965
6607.12 2979
6607.88 2911
6608.65 2862
6609.42 2756
6610.19 2847
6610.95 2730
6611.72 2748
6612.49 2648
6613.25 2562
6614.02 2584
6614.79 2611
6615.56 2570
6616.32 2671
6617.09 2572
6617.86 2612
6618.63 2572
6619.40 2592
6620.16 2652
6620.93 2706
6621.70 2590
6622.47 2593
6623.24 2634
6624.00 2521
6624.77 2566
6625.54 2560
6626.31 2570
6627.08 2561
6627.84 2443
6628.61 2573
6629.38 2673
6630.15 2729
6630.92 2899
6631.69 3101
6632.46 3075
6633.22 3302
6633.99 3327
6634.76 3238
6635.53 3250
6636.30 3167
6637.07 2939
6637.84 2809
6638.61 2687
6639.37 2486
6640.14 2567
6640.91 2460
6641.68 2377
6642.45 2366
6643.22 2340
6643.99 2304
6644.76 2254
6645.53 2336
6646.30 2290
6647.07 2263
6647.84 2345
6648.61 2369
6649.37 2404
6650.14 2375
6650.91 2340
6651.68 2374
6652.45 2339
6653.22 2322
6653.99 2354
6654.76 2341
6655.53 2289
6656.30 2402
6657.07 2299
6657.84 2263
6658.61 2139
6659.38 2145
6660.15 2142
6660.92 2091
6661.69 2157
6662.46 2058
6663.23 2069
6664.00 2054
6664.77 2063
6665.55 2015
6666.32 2044
6667.09 2134
6667.86 2165
6668.63 2215
6669.40 2218
6670.17 2195
6670.94 2228
6671.71 2208
6672.48 2180
6673.25 2209
6674.02 2104
6674.79 2127
6675.57 2145
6676.34 2140
6677.11 2082
6677.88 2107
6678.65 2191
6679.42 2194
6680.19 2278
6680.96 2317
6681.74 2305
6682.51 2352
6683.28 2476
6684.05 2470
6684.82 2477
6685.59 2525
6686.37 2499
6687.14 2393
6687.91 2314
6688.68 2236
6689.45 2208
6690.22 2177
6691.00 2064
6691.77 2001
6692.54 1980
6693.31 1988
6694.08 1905
6694.86 1940
6695.63 1948
6696.40 1941
6697.17 1876
6697.95 1892
6698.72 1852
6699.49 1902
6700.26 1978
6701.04 1913
6701.81 1826
6702.58 1870
6703.35 1851
6704.13 1877
6704.90 1910
6705.67 1911
6706.44 1865
6707.22 1870
6707.99 1918
6708.76 1951
6709.54 1899
6710.31 1853
6711.08 1823
6711.86 1867
6712.63 1807
6713.40 1811
6714.17 1776
6714.95 1809
6715.72 1751
6716.50 1770
6717.27 1805
6718.04 1841
6718.82 1787
6719.59 1759
6720.36 1714
6721.14 1776
6721.91 1763
6722.68 1785
6723.46 1704
6724.23 1710
6725.01 1774
6725.78 1766
6726.55 1672
6727.33 1705
6728.10 1691
6728.88 1722
6729.65 1744
6730.42 1758
6731.20 1684
6731.97 1696
6732.75 1735
6733.52 1787
6734.30 1807
6735.07 1845
6735.84 1807
6736.62 1866
6737.39 1846
6738.17 1760
6738.94 1829
6739.72 1752
6740.49 1722
6741.27 1764
6742.04 1715
6742.82 1760
6743.59 1763
6744.37 1795
6745.14 1852
6745.92 1863
6746.69 1891
6747.47 1950
6748.24 2045
6749.02 1942
6749.79 2111
6750.57 2114
6751.34 2160
6752.12 2185
6752.90 2147
6753.67 2089
6754.45 1992
6755.22 1959
6756.00 1931
6756.77 1908
6757.55 1791
6758.33 1833
6759.10 1780
6759.88 1744
6760.65 1800
6761.43 1806
6762.20 1832
6762.98 1759
6763.76 1778
6764.53 1823
6765.31 1724
6766.09 1698
6766.86 1748
6767.64 1767
6768.41 1675
6769.19 1733
6769.97 1804
6770.74 1657
6771.52 1692
6772.30 1790
6773.07 1781
6773.85 1713
6774.63 1692
6775.40 1742
6776.18 1815
6776.96 1780
6777.74 1804
6778.51 1818
6779.29 1819
6780.07 1888
6780.84 1950
6781.62 1846
6782.40 1791
6783.17 1800
6783.95 1739
6784.73 1667
6785.51 1673
6786.28 1667
6787.06 1628
6787.84 1574
6788.62 1559
6789.39 1603
6790.17 1529
6790.95 1509
6791.73 1553
6792.51 1501
6793.28 1549
6794.06 1580
6794.84 1607
6795.62 1596
6796.39 1513
6797.17 1530
6797.95 1582
6798.73 1622
6799.51 1652
6800.29 1605
6801.06 1525
6801.84 1470
6802.62 1543
6803.40 1646
6804.18 1576
6804.96 1591
6805.73 1635
6806.51 1588
6807.29 1567
6808.07 1524
6808.85 1559
6809.63 1569
6810.41 1557
6811.18 1598
6811.96 1568
6812.74 1558
6813.52 1509
6814.30 1549
6815.08 1536
6815.86 1645
6816.64 1584
6817.42 1554
6818.20 1559
6818.98 1669
6819.76 1618
6820.53 1631
6821.31 1637
6822.09 1694
6822.87 1629
6823.65 1596
6824.43 1632
6825.21 1594
6825.99 1627
6826.77 1666
6827.55 1645
6828.33 1583
6829.11 1622
6829.89 1625
6830.67 1618
6831.45 1528
6832.23 1597
6833.01 1589
6833.79 1540
6834.57 1603
6835.35 1590
6836.13 1550
6836.91 1612
6837.69 1567
6838.47 1586
6839.25 1563
6840.03 1596
6840.81 1642
6841.59 1591
6842.37 1634
6843.16 1667
6843.94 1618
6844.72 1641
6845.50 1761
6846.28 1937
6847.06 2250
6847.84 2407
6848.62 2680
6849.40 2953
6850.18 3211
6850.96 3306
6851.75 3114
6852.53 3008
6853.31 2747
6854.09 2480
6854.87 2332
6855.65 2107
6856.43 1966
6857.22 1903
6858.00 1828
6858.78 1840
6859.56 1826
6860.34 1767
6861.12 1696
6861.90 1739
6862.69 1774
6863.47 1830
6864.25 1925
6865.03 1933
6865.81 1999
6866.60 1918
6867.38 1914
6868.16 1870
6868.94 1852
6869.72 1873
6870.51 1796
6871.29 1812
6872.07 1734
6872.85 1713
6873.64 1730
6874.42 1761
6875.20 1802
6875.98 1902
6876.77 1817
6877.55 1914
6878.33 1966
6879.11 2004
6879.90 1918
6880.68 1969
6881.46 2045
6882.25 2050
6883.03 2067
6883.81 2189
6884.59 2523
6885.38 2675
6886.16 2881
6886.94 3029
6887.73 3109
6888.51 2920
6889.29 2868
6890.08 2697
6890.86 2518
6891.64 2323
6892.43 2289
6893.21 2185
6893.99 2182
6894.78 2083
6895.56 2092
6896.35 2123
6897.13 2092
6897.91 2077
6898.70 2053
6899.48 2152
6900.26 2124
6901.05 2122
6901.83 2133
6902.62 2066
6903.40 2102
6904.18 2172
6904.97 2129
6905.75 2041
6906.54 2045
6907.32 2014
6908.11 2063
6908.89 2029
6909.67 1984
6910.46 1964
6911.24 1920
6912.03 1970
6912.81 1969
6913.60 1968
6914.38 1936
6915.17 1867
6915.95 1948
6916.74 1936
6917.52 1915
6918.31 1963
6919.09 1864
6919.88 1887
6920.66 1930
6921.45 1949
6922.23 1923
6923.02 1937
6923.80 1968
6924.59 2004
6925.37 1945
6926.16 1951
6926.94 1987
6927.73 1946
6928.51 1962
6929.30 1996
6930.09 2004
6930.87 2002
6931.66 2127
6932.44 2170
6933.23 2161
6934.01 2155
6934.80 2094
6935.59 2094
6936.37 2110
6937.16 2192
6937.94 2208
6938.73 2209
6939.52 2333
6940.30 2339
6941.09 2333
6941.88 2442
6942.66 2405
6943.45 2420
6944.23 2547
6945.02 2514
6945.81 2507
6946.59 2556
6947.38 2508
6948.17 2504
6948.95 2549
6949.74 2502
6950.53 2494
6951.31 2493
6952.10 2540
6952.89 2540
6953.67 2589
6954.46 2698
6955.25 2777
6956.04 2723
6956.82 2850
6957.61 2978
6958.40 2954
6959.18 2776
6959.97 2871
6960.76 2884
6961.55 2832
6962.33 2732
6963.12 2830
6963.91 2854
6964.70 2820
6965.48 2949
6966.27 3082
6967.06 3036
6967.85 3196
6968.63 3198
6969.42 3174
6970.21 3246
6971.00 3298
6971.79 3239
6972.57 3253
6973.36 3182
6974.15 3208
6974.94 3346
6975.73 3352
6976.52 3518
6977.30 3587
6978.09 3924
6978.88 3936
6979.67 4309
6980.46 4851
6981.25 5324
6982.03 6071
6982.82 6993
6983.61 7812
6984.40 8523
6985.19 8763
6985.98 8789
6986.77 8458
6987.55 7884
6988.34 7124
6989.13 6193
6989.92 5598
6990.71 5028
6991.50 4686
6992.29 4270
6993.08 4229
6993.87 4262
6994.66 4644
6995.45 5181
6996.24 5986
6997.02 6841
6997.81 7579
6998.60 8260
6999.39 8543
7000.18 8362
7000.97 7958
7001.76 7423
7002.55 6624
7003.34 5754
7004.13 4951
7004.92 4326
7005.71 3896
7006.50 3479
7007.29 3258
7008.08 3152
7008.87 3049
7009.66 3023
7010.45 3064
7011.24 3086
7012.03 3061
7012.82 3010
7013.61 2963
7014.40 2907
7015.19 2885
7015.98 2739
7016.77 2646
7017.56 2581
7018.35 2509
7019.15 2481
7019.94 2483
7020.73 2463
7021.52 2535
7022.31 2526
7023.10 2584
7023.89 2566
7024.68 2542
7025.47 2570
7026.26 2671
7027.05 2590
7027.85 2492
7028.64 2464
7029.43 2431
7030.22 2377
7031.01 2278
7031.80 2331
7032.59 2229
7033.38 2300
7034.18 2267
7034.97 2352
7035.76 2406
7036.55 2476
7037.34 2452
7038.13 2488
7038.93 2469
7039.72 2464
7040.51 2420
7041.30 2424
7042.09 2439
7042.89 2379
7043.68 2339
7044.47 2282
7045.26 2284
7046.05 2365
7046.85 2440
7047.64 2514
7048.43 2605
7049.22 2664
7050.01 2608
7050.81 2581
7051.60 2491
7052.39 2447
7053.18 2390
7053.98 2301
7054.77 2213
7055.56 2164
7056.36 2194
7057.15 2171
7057.94 2164
7058.73 2208
7059.53 2180
7060.32 2093
7061.11 2143
7061.91 2114
7062.70 2149
7063.49 2170
7064.29 2182
7065.08 2138
7065.87 2084
7066.66 2061
7067.46 2055
7068.25 2020
7069.04 2112
7069.84 2116
7070.63 2054
7071.43 2077
7072.22 2051
7073.01 2032
7073.81 1961
7074.60 2027
7075.39 2092
7076.19 2128
7076.98 2067
7077.78 1976
7078.57 1936
7079.36 1961
7080.16 2027
7080.95 2020
7081.75 2069
7082.54 2091
7083.33 2139
7084.13 2394
7084.92 2560
7085.72 2565
7086.51 2746
7087.31 2673
7088.10 2719
7088.90 2667
7089.69 2497
7090.48 2458
7091.28 2288
7092.07 2089
7092.87 2011
7093.66 1870
7094.46 1837
7095.25 1742
7096.05 1688
7096.84 1682
7097.64 1639
7098.43 1656
7099.23 1630
7100.02 1590
7100.82 1599
7101.61 1570
7102.41 1626
7103.20 1644
7104.00 1569
7104.80 1497
7105.59 1489
7106.39 1423
7107.18 1457
7107.98 1489
7108.77 1492
7109.57 1393
7110.36 1435
7111.16 1487
7111.96 1477
7112.75 1443
7113.55 1424
7114.34 1482
7115.14 1473
7115.94 1460
7116.73 1518
7117.53 1449
7118.32 1460
7119.12 1415
7119.92 1454
7120.71 1420
7121.51 1412
7122.31 1452
7123.10 1462
7123.90 1471
7124.70 1405
7125.49 1437
7126.29 1499
7127.09 1617
7127.88 1529
7128.68 1518
7129.48 1526
7130.27 1553
7131.07 1498
7131.87 1531
7132.66 1570
7133.46 1510
7134.26 1495
7135.06 1473
7135.85 1446
7136.65 1370
7137.45 1414
7138.24 1463
7139.04 1478
7139.84 1495
7140.64 1507
7141.43 1466
7142.23 1482
7143.03 1513
7143.83 1441
7144.62 1481
7145.42 1481
7146.22 1477
7147.02 1410
7147.82 1404
7148.61 1367
7149.41 1413
7150.21 1356
7151.01 1367
7151.81 1403
7152.60 1459
7153.40 1425
7154.20 1402
7155.00 1390
7155.80 1492
7156.59 1492
7157.39 1370
7158.19 1420
7158.99 1384
7159.79 1428
7160.59 1397
7161.39 1396
7162.18 1342
7162.98 1311
7163.78 1367
7164.58 1344
7165.38 1349
7166.18 1414
7166.98 1318
7167.78 1292
7168.57 1317
7169.37 1313
7170.17 1337
7170.97 1326
7171.77 1294
7172.57 1298
7173.37 1326
7174.17 1319
7174.97 1248
7175.77 1306
7176.57 1326
7177.37 1287
7178.17 1307
7178.97 1349
7179.77 1414
7180.56 1435
7181.36 1432
7182.16 1462
7182.96 1379
7183.76 1433
7184.56 1389
7185.36 1363
7186.16 1358
7186.96 1366
7187.76 1276
7188.56 1296
7189.36 1212
7190.16 1260
7190.96 1197
7191.76 1244
7192.57 1249
7193.37 1234
7194.17 1209
7194.97 1267
7195.77 1275
7196.57 1282
7197.37 1248
7198.17 1245
7198.97 1264
7199.77 1243
7200.57 1264
7201.37 1283
7202.17 1236
7202.97 1224
7203.77 1261
7204.58 1272
7205.38 1205
7206.18 1232
7206.98 1287
7207.78 1252
7208.58 1220
7209.38 1301
7210.18 1309
7210.99 1342
7211.79 1301
7212.59 1311
7213.39 1316
7214.19 1286
7214.99 1250
7215.79 1270
7216.60 1292
7217.40 1301
7218.20 1381
7219.00 1343
7219.80 1316
7220.60 1279
7221.41 1338
7222.21 1327
7223.01 1334
7223.81 1346
7224.62 1282
7225.42 1275
7226.22 1271
7227.02 1279
7227.82 1310
7228.63 1344
7229.43 1327
7230.23 1364
7231.03 1342
7231.84 1367
7232.64 1337
7233.44 1363
7234.24 1356
7235.05 1352
7235.85 1338
7236.65 1464
7237.45 1476
7238.26 1492
7239.06 1559
7239.86 1552
7240.67 1532
7241.47 1523
7242.27 1538
7243.08 1579
7243.88 1536
7244.68 1546
7245.49 1477
7246.29 1568
7247.09 1508
7247.90 1478
7248.70 1481
7249.50 1487
7250.31 1537
7251.11 1494
7251.91 1564
7252.72 1541
7253.52 1563
7254.32 1585
7255.13 1666
7255.93 1670
7256.74 1645
7257.54 1631
7258.34 1670
7259.15 1724
7259.95 1726
7260.76 1675
7261.56 1751
7262.36 1791
7263.17 1706
7263.97 1713
7264.78 1832
7265.58 1841
7266.39 1914
7267.19 1950
7268.00 1982
7268.80 2053
7269.60 2048
7270.41 2049
7271.21 2051
7272.02 2060
7272.82 1988
7273.63 2038
7274.43 2079
7275.24 2093
7276.04 2089
7276.85 2091
7277.65 2312
7278.46 2485
7279.26 2657
7280.07 2960
7280.87 3454
7281.68 3902
7282.48 4265
7283.29 4660
7284.09 4749
7284.90 4744
7285.71 4590
7286.51 4115
7287.32 3818
7288.12 3431
7288.93 3163
7289.73 2805
7290.54 2615
7291.35 2547
7292.15 2480
7292.96 2393
7293.76 2317
7294.57 2303
7295.38 2296
7296.18 2266
7296.99 2270
7297.79 2331
7298.60 2369
7299.41 2392
7300.21 2350
7301.02 2452
7301.82 2508
7302.63 2497
7303.44 2530
7304.24 2677
7305.05 2704
7305.86 2861
7306.66 3037
7307.47 3143
7308.28 3294
7309.08 3507
7309.89 3591
7310.70 3718
7311.50 3586
7312.31 3511
7313.12 3337
7313.93 3267
7314.73 3374
7315.54 3510
7316.35 3675
7317.15 3925
7317.96 4405
7318.77 4686
7319.58 4974
7320.38 5086
7321.19 5022
7322.00 4897
7322.81 4634
7323.61 4150
7324.42 3825
7325.23 3488
7326.04 3042
7326.84 2835
7327.65 2735
7328.46 2582
7329.27 2398
7330.08 2260
7330.88 2255
7331.69 2165
7332.50 2174
7333.31 2222
7334.12 2304
7334.92 2283
7335.73 2333
7336.54 2397
7337.35 2404
7338.16 2348
7338.97 2350
7339.78 2307
7340.58 2208
7341.39 2269
7342.20 2320
7343.01 2310
7343.82 2302
7344.63 2438
7345.44 2450
7346.24 2380
7347.05 2416
7347.86 2430
7348.67 2404
7349.48 2351
7350.29 2294
7351.10 2257
7351.91 2222
7352.72 2250
7353.53 2230
7354.34 2178
7355.14 2240
7355.95 2221
7356.76 2233
7357.57 2214
7358.38 2171
7359.19 2302
7360.00 2355
7360.81 2363
7361.62 2376
7362.43 2432
7363.24 2468
7364.05 2425
7364.86 2435
7365.67 2429
7366.48 2447
7367.29 2421
7368.10 2329
7368.91 2327
7369.72 2284
7370.53 2323
7371.34 2396
7372.15 2395
7372.96 2382
7373.77 2499
7374.58 2543
7375.39 2634
7376.20 2758
7377.01 2920
7377.82 3199
7378.63 3446
7379.44 3688
7380.26 3811
7381.07 3788
7381.88 3634
7382.69 3525
7383.50 3303
7384.31 3168
7385.12 2974
7385.93 2742
7386.74 2501
7387.55 2567
7388.36 2351
7389.18 2259
7389.99 2256
7390.80 2206
7391.61 2168
7392.42 2136
7393.23 2197
7394.04 2223
7394.86 2268
7395.67 2376
7396.48 2492
7397.29 2760
7398.10 2905
7398.91 2834
7399.73 2922
7400.54 2967
7401.35 3002
7402.16 2959
7402.97 2834
7403.79 2793
7404.60 2693
7405.41 2671
7406.22 2615
7407.03 2591
7407.85 2367
7408.66 2363
7409.47 2270
7410.28 2220
7411.10 2149
7411.91 2015
7412.72 1959
7413.53 1922
7414.35 1848
7415.16 1844
7415.97 1782
7416.78 1727
7417.60 1763
7418.41 1769
7419.22 1743
7420.03 1700
7420.85 1774
7421.66 1765
7422.47 1693
7423.29 1657
7424.10 1671
7424.91 1583
7425.73 1544
7426.54 1572
7427.35 1614
7428.17 1634
7428.98 1568
7429.79 1605
7430.61 1630
7431.42 1656
7432.23 1580
7433.05 1580
7433.86 1637
7434.67 1646
7435.49 1602
7436.30 1663
7437.12 1658
7437.93 1660
7438.74 1668
7439.56 1652
7440.37 1629
7441.18 1627
7442.00 1603
7442.81 1611
7443.63 1632
7444.44 1551
7445.26 1577
7446.07 1540
7446.88 1536
7447.70 1563
7448.51 1541
7449.33 1505
7450.14 1502
7450.96 1509
7451.77 1517
7452.59 1453
7453.40 1518
7454.22 1458
7455.03 1449
7455.85 1390
7456.66 1442
7457.47 1460
7458.29 1465
7459.10 1458
7459.92 1444
7460.74 1470
7461.55 1469
7462.37 1488
7463.18 1433
7464.00 1419
7464.81 1461
7465.63 1423
7466.44 1474
7467.26 1423
7468.07 1412
7468.89 1366
7469.70 1381
7470.52 1487
7471.34 1440
7472.15 1424
7472.97 1430
7473.78 1430
7474.60 1365
7475.41 1412
7476.23 1408
7477.05 1363
7477.86 1322
7478.68 1335
7479.49 1273
7480.31 1270
7481.13 1255
7481.94 1328
7482.76 1291
7483.58 1271
7484.39 1268
7485.21 1254
7486.03 1269
7486.84 1328
7487.66 1231
7488.48 1257
7489.29 1237
7490.11 1220
7490.93 1255
7491.74 1263
7492.56 1242
7493.38 1206
7494.19 1236
7495.01 1273
7495.83 1255
7496.64 1191
7497.46 1158
7498.28 1162
7499.10 1200
7499.91 1190
7500.73 1163
7501.55 1157
7502.36 1229
7503.18 1183
7504.00 1203
7504.82 1164
7505.63 1211
7506.45 1185
7507.27 1171
7508.09 1138
7508.90 1114
7509.72 1087
7510.54 1122
7511.36 1143
7512.18 1133
7512.99 1119
7513.81 1087
7514.63 1142
7515.45 1127
7516.27 1180
7517.08 1132
7517.90 1107
7518.72 1107
7519.54 1149
7520.36 1111
7521.18 1072
7521.99 1108
7522.81 1165
7523.63 1131
7524.45 1087
7525.27 1086
7526.09 1107
7526.91 1117
7527.72 1135
7528.54 1118
7529.36 1061
7530.18 1149
7531.00 1142
7531.82 1144
7532.64 1110
7533.46 1107
7534.28 1157
7535.10 1123
7535.91 1107
7536.73 1090
7537.55 1145
7538.37 1156
7539.19 1145
7540.01 1137
7540.83 1186
7541.65 1138
7542.47 1156
7543.29 1197
7544.11 1217
7544.93 1229
7545.75 1177
7546.57 1152
7547.39 1162
7548.21 1159
7549.03 1152
7549.85 1188
7550.67 1195
7551.49 1170
7552.31 1162
7553.13 1138
7553.95 1159
7554.77 1186
7555.59 1176
7556.41 1219
7557.23 1192
7558.05 1207
7558.87 1237
7559.69 1189
7560.51 1186
7561.33 1198
7562.15 1154
7562.97 1136
7563.79 1123
7564.61 1143
7565.44 1199
7566.26 1147
7567.08 1188
7567.90 1220
7568.72 1189
7569.54 1192
7570.36 1235
7571.18 1200
7572.00 1158
7572.82 1114
7573.65 1164
7574.47 1158
7575.29 1164
7576.11 1193
7576.93 1180
7577.75 1159
7578.57 1113
7579.40 1143
7580.22 1127
7581.04 1172
7581.86 1132
7582.68 1242
7583.50 1251
7584.33 1311
7585.15 1260
7585.97 1316
7586.79 1306
7587.61 1356
7588.44 1282
7589.26 1310
7590.08 1277
7590.90 1256
7591.72 1308
7592.55 1238
7593.37 1265
7594.19 1220
7595.01 1221
7595.84 1225
7596.66 1216
7597.48 1247
7598.30 1329
7599.13 1362
7599.95 1404
7600.77 1372
7601.59 1454
7602.42 1526
7603.24 1564
7604.06 1591
7604.89 1521
7605.71 1492
7606.53 1528
7607.36 1466
7608.18 1455
7609.00 1384
7609.82 1422
7610.65 1371
7611.47 1319
7612.29 1346
7613.12 1402
7613.94 1412
7614.77 1380
7615.59 1410
7616.41 1568
7617.24 1500
7618.06 1524
7618.88 1524
7619.71 1515
7620.53 1416
7621.35 1419
7622.18 1403
7623.00 1434
7623.83 1416
7624.65 1429
7625.47 1417
7626.30 1446
7627.12 1561
7627.95 1671
7628.77 1774
7629.60 1772
7630.42 1851
7631.24 1844
7632.07 1803
7632.89 1771
7633.72 1708
7634.54 1645
7635.37 1465
7636.19 1387
7637.02 1329
7637.84 1321
7638.67 1245
7639.49 1247
7640.31 1239
7641.14 1221
7641.96 1213
7642.79 1207
7643.61 1195
7644.44 1229
7645.26 1137
7646.09 1180
7646.92 1185
7647.74 1148
7648.57 1134
7649.39 1116
7650.22 1105
7651.04 1104
7651.87 1095
7652.69 1107
7653.52 1076
7654.34 1017
7655.17 1104
7656.00 1046
7656.82 1057
7657.65 1103
7658.47 1065
7659.30 1092
7660.12 1080
7660.95 1089
7661.78 1044
7662.60 1019
7663.43 1053
7664.25 1026
7665.08 1020
7665.91 1055
7666.73 1060
7667.56 1039
7668.39 1083
7669.21 1085
7670.04 1048
7670.87 1124
7671.69 1139
7672.52 1108
7673.35 1044
7674.17 1030
7675.00 1036
7675.83 1024
7676.65 1041
7677.48 1001
7678.31 1028
7679.13 1007
7679.96 1059
7680.79 1061
7681.61 1053
7682.44 1066
7683.27 1059
7684.10 1062
7684.92 1056
7685.75 1042
7686.58 1042
7687.40 1029
7688.23 1032
7689.06 1081
7689.89 1064
7690.71 1040
7691.54 1036
7692.37 1051
7693.20 1008
7694.03 1024
7694.85 1078
7695.68 1098
7696.51 1094
7697.34 1105
7698.16 1118
7698.99 1166
7699.82 1101
7700.65 1125
7701.48 1126
7702.31 1102
7703.13 1062
7703.96 1027
7704.79 1122
7705.62 1072
7706.45 1033
7707.28 1028
7708.10 1027
7708.93 994
7709.76 1071
7710.59 1071
7711.42 1074
7712.25 1072
7713.08 1088
7713.90 1066
7714.73 1066
7715.56 1055
7716.39 1071
7717.22 1115
7718.05 1060
7718.88 1066
7719.71 965
7720.54 1029
7721.37 1048
7722.20 1066
7723.02 1055
7723.85 1037
7724.68 994
7725.51 1012
7726.34 1061
7727.17 1037
7728.00 1033
7728.83 1038
7729.66 1032
7730.49 1023
7731.32 1013
7732.15 1000
7732.98 1071
7733.81 1006
7734.64 1048
7735.47 974
7736.30 1057
7737.13 1041
7737.96 1017
7738.79 1053
7739.62 1052
7740.45 1069
7741.28 1107
7742.11 1092
7742.94 1169
7743.77 1240
7744.60 1353
7745.43 1469
7746.26 1475
7747.09 1533
7747.92 1560
7748.75 1504
7749.59 1347
7750.42 1303
7751.25 1318
7752.08 1289
7752.91 1205
7753.74 1143
7754.57 1157
7755.40 1185
7756.23 1185
7757.06 1155
7757.90 1126
7758.73 1126
7759.56 1125
7760.39 1151
7761.22 1153
7762.05 1109
7762.88 1078
7763.71 1107
7764.55 1069
7765.38 1048
7766.21 1044
7767.04 1037
7767.87 1008
7768.70 985
7769.54 968
7770.37 984
7771.20 1006
7772.03 1053
7772.86 1010
7773.70 1010
7774.53 1009
7775.36 981
7776.19 955
7777.02 973
7777.86 1017
7778.69 1031
7779.52 999
7780.35 1022
7781.19 1018
7782.02 1028
7782.85 1064
7783.68 1040
7784.52 1081
7785.35 1050
7786.18 1089
7787.01 1022
7787.85 1051
7788.68 1057
7789.51 1074
7790.35 1019
7791.18 1082
7792.01 1072
7792.84 1013
7793.68 1044
7794.51 1039
7795.34 1067
7796.18 1073
7797.01 1057
7797.84 1050
7798.68 1126
7799.51 1081
7800.34 1129
7801.18 1080
7802.01 1081
7802.84 1114
7803.68 1090
7804.51 1115
7805.35 1147
7806.18 1128
7807.01 1107
7807.85 1127
7808.68 1164
7809.51 1117
7810.35 1119
7811.18 1194
7812.02 1261
7812.85 1326
7813.68 1309
7814.52 1342
7815.35 1360
7816.19 1313
7817.02 1342
7817.86 1315
7818.69 1255
7819.52 1248
7820.36 1215
7821.19 1185
7822.03 1176
7822.86 1184
7823.70 1197
7824.53 1225
7825.37 1243
7826.20 1286
7827.04 1158
7827.87 1197
7828.71 1205
7829.54 1165
7830.38 1187
7831.21 1195
7832.05 1238
7832.88 1247
7833.72 1243
7834.55 1239
7835.39 1237
7836.22 1208
7837.06 1134
7837.89 1245
7838.73 1201
7839.57 1170
7840.40 1190
7841.24 1258
7842.07 1185
7842.91 1171
7843.74 1151
7844.58 1144
7845.42 1180
7846.25 1104
7847.09 1133
7847.92 1117
7848.76 1105
7849.60 1060
7850.43 1134
7851.27 1109
7852.10 1094
7852.94 1086
7853.78 1090
7854.61 1130
7855.45 1149
7856.29 1168
7857.12 1245
7857.96 1251
7858.79 1222
7859.63 1195
7860.47 1248
7861.30 1216
7862.14 1133
7862.98 1173
7863.81 1146
7864.65 1171
7865.49 1119
7866.33 1130
7867.16 1067
7868.00 1117
7868.84 1166
7869.67 1180
7870.51 1138
7871.35 1139
7872.19 1123
7873.02 1151
7873.86 1180
7874.70 1209
7875.54 1247
7876.37 1266
7877.21 1217
7878.05 1222
7878.89 1162
7879.72 1213
7880.56 1212
7881.40 1149
7882.24 1156
7883.07 1195
7883.91 1146
7884.75 1175
7885.59 1165
7886.43 1199
7887.26 1230
7888.10 1212
7888.94 1217
7889.78 1247
7890.62 1218
7891.45 1247
7892.29 1276
7893.13 1237
7893.97 1173
7894.81 1226
7895.65 1196
7896.49 1217
7897.32 1193
7898.16 1186
7899.00 1230
7899.84 1224
7900.68 1238
7901.52 1168
7902.36 1157
7903.20 1152
7904.03 1124
7904.87 1133
7905.71 1082
7906.55 1115
7907.39 1083
7908.23 1124
7909.07 1074
7909.91 1163
7910.75 1167
7911.59 1207
7912.43 1286
7913.27 1285
7914.11 1359
7914.94 1411
7915.78 1420
7916.62 1450
7917.46 1382
7918.30 1435
7919.14 1377
7919.98 1309
7920.82 1274
7921.66 1265
7922.50 1238
7923.34 1198
7924.18 1137
7925.02 1143
7925.86 1103
7926.70 1083
7927.54 1080
7928.38 1017
7929.22 1019
7930.06 972
7930.90 992
7931.74 1014
7932.59 1042
7933.43 1036
7934.27 997
7935.11 1006
7935.95 1001
7936.79 1020
7937.63 1056
7938.47 1053
7939.31 1019
7940.15 1060
7940.99 1072
7941.83 1071
7942.67 1103
7943.52 1150
7944.36 1105
7945.20 1067
7946.04 1083
7946.88 1083
7947.72 1109
7948.56 1082
7949.40 1095
7950.25 1144
7951.09 1179
7951.93 1098
7952.77 1113
7953.61 1114
7954.45 1064
7955.29 1094
7956.14 1162
7956.98 1105
7957.82 1147
7958.66 1111
7959.50 1075
7960.35 1091
7961.19 1068
7962.03 1089
7962.87 1083
7963.71 1140
7964.56 1123
7965.40 1176
7966.24 1186
7967.08 1160
7967.93 1142
7968.77 1143
7969.61 1073
7970.45 1101
7971.29 1112
7972.14 1067
7972.98 995
7973.82 964
7974.67 988
7975.51 1039
7976.35 1007
7977.19 1007
7978.04 1051
7978.88 1074
7979.72 1042
7980.57 1041
7981.41 1047
7982.25 1025
7983.09 1030
7983.94 959
7984.78 999
7985.62 998
7986.47 980
7987.31 980
7988.15 1011
7989.00 963
7989.84 970
7990.68 980
7991.53 916
7992.37 954
7993.22 947
7994.06 936
7994.90 954
7995.75 932
7996.59 919
7997.43 918
7998.28 929
7999.12 958
7999.97 965
8000.81 954
8001.65 944
8002.50 974
8003.34 985
8004.19 927
8005.03 923
8005.88 847
8006.72 876
8007.57 904
8008.41 909
8009.25 906
8010.10 932
8010.94 878
8011.79 845
8012.63 858
8013.48 854
8014.32 850
8015.17 873
8016.01 893
8016.86 855
8017.70 829
8018.55 847
8019.39 866
8020.24 882
8021.08 893
8021.93 870
8022.77 855
8023.62 840
8024.46 851
8025.31 868
8026.15 856
8027.00 835
8027.84 840
8028.69 858
8029.54 834
8030.38 865
8031.23 829
8032.07 834
8032.92 832
8033.76 832
8034.61 829
8035.46 876
8036.30 812
8037.15 838
8037.99 874
8038.84 856
8039.69 894
8040.53 895
8041.38 869
8042.22 822
8043.07 834
8043.92 856
8044.76 893
8045.61 819
8046.46 850
8047.30 840
8048.15 858
8049.00 861
8049.84 806
8050.69 776
8051.54 841
8052.38 838
8053.23 792
8054.08 777
8054.92 832
8055.77 817
8056.62 812
8057.46 811
8058.31 856
8059.16 825
8060.01 784
8060.85 804
8061.70 858
8062.55 874
8063.40 837
8064.24 832
8065.09 829
8065.94 821
8066.79 880
8067.63 805
8068.48 814
8069.33 819
8070.18 829
8071.02 826
8071.87 791
8072.72 823
8073.57 814
8074.42 807
8075.26 807
8076.11 802
8076.96 775
8077.81 821
8078.66 829
8079.50 821
8080.35 785
8081.20 804
8082.05 784
8082.90 808
8083.75 800
8084.59 809
8085.44 825
8086.29 849
8087.14 837
8087.99 833
8088.84 830
8089.69 813
8090.53 819
8091.38 799
8092.23 791
8093.08 818
8093.93 813
8094.78 810
8095.63 813
8096.48 826
8097.33 848
8098.18 815
8099.02 812
8099.87 785
8100.72 750
8101.57 784
8102.42 857
8103.27 835
8104.12 814
8104.97 793
8105.82 808
8106.67 820
8107.52 867
8108.37 795
8109.22 802
8110.07 846
8110.92 837
8111.77 857
8112.62 831
8113.47 821
8114.32 884
8115.17 885
8116.02 836
8116.87 925
8117.72 941
8118.57 954
8119.42 921
8120.27 885
8121.12 885
8121.97 858
8122.82 866
8123.67 858
8124.52 856
8125.37 855
8126.22 899
8127.07 874
8127.93 822
8128.78 898
8129.63 818
8130.48 883
8131.33 875
8132.18 842
8133.03 814
8133.88 838
8134.73 848
8135.58 862
8136.44 859
8137.29 881
8138.14 836
8138.99 878
8139.84 869
8140.69 881
8141.54 902
8142.39 913
8143.25 900
8144.10 901
8144.95 877
8145.80 959
8146.65 933
8147.50 872
8148.36 930
8149.21 951
8150.06 905
8150.91 923
8151.76 1046
8152.62 1052
8153.47 1115
8154.32 1133
8155.17 1077
8156.02 1077
8156.88 1041
8157.73 1009
8158.58 978
8159.43 959
8160.29 916
8161.14 925
8161.99 923
8162.84 896
8163.70 901
8164.55 859
8165.40 900
8166.25 879
8167.11 868
8167.96 830
8168.81 872
8169.67 877
8170.52 863
8171.37 878
8172.23 840
8173.08 849
8173.93 853
8174.78 834
8175.64 825
8176.49 801
8177.34 807
8178.20 775
8179.05 817
8179.90 813
8180.76 830
8181.61 820
8182.47 755
8183.32 777
8184.17 777
8185.03 805
8185.88 773
8186.73 775
8187.59 823
8188.44 809
8189.30 791
8190.15 779
8191.00 834
8191.86 763
8192.71 801
8193.57 844
8194.42 755
8195.27 789
8196.13 779
8196.98 783
8197.84 771
8198.69 787
8199.55 800
8200.40 829
8201.26 800
8202.11 794
8202.96 771
8203.82 796
8204.67 806
8205.53 822
8206.38 796
8207.24 772
8208.09 757
8208.95 785
8209.80 851
8210.66 841
8211.51 807
8212.37 757
8213.22 730
8214.08 834
8214.93 808
8215.79 766
8216.65 834
8217.50 796
8218.36 822
8219.21 826
8220.07 895
8220.92 901
8221.78 887
8222.63 836
8223.49 887
8224.35 857
8225.20 851
8226.06 820
8226.91 812
8227.77 857
8228.63 815
8229.48 817
8230.34 784
8231.19 842
8232.05 852
8232.91 800
8233.76 813
8234.62 793
8235.47 806
8236.33 774
8237.19 802
8238.04 789
8238.90 806
8239.76 767
8240.61 764
8241.47 773
8242.33 814
8243.18 769
8244.04 812
8244.90 840
8245.75 838
8246.61 770
8247.47 786
8248.33 773
8249.18 784
8250.04 799
8250.90 778
8251.75 812
8252.61 799
8253.47 787
8254.33 770
8255.18 842
8256.04 788
8256.90 785
8257.76 748
8258.61 754
8259.47 804
8260.33 776
8261.19 763
8262.04 790
8262.90 776
8263.76 787
8264.62 757
8265.48 743
8266.33 727
8267.19 761
8268.05 762
8268.91 766
8269.77 763
8270.62 782
8271.48 781
8272.34 758
8273.20 764
8274.06 798
8274.92 778
8275.77 803
8276.63 803
8277.49 733
8278.35 720
8279.21 751
8280.07 772
8280.93 768
8281.78 763
8282.64 803
8283.50 781
8284.36 838
8285.22 850
8286.08 828
8286.94 846
8287.80 853
8288.66 865
8289.51 818
8290.37 857
8291.23 818
8292.09 810
8292.95 816
8293.81 847
8294.67 881
8295.53 880
8296.39 838
8297.25 840
8298.11 838
8298.97 802
8299.83 838
8300.69 879
8301.55 853
8302.41 824
8303.27 866
8304.13 835
8304.99 835
8305.85 816
8306.71 819
8307.57 791
8308.43 802
8309.29 824
8310.15 809
8311.01 785
8311.87 829
8312.73 839
8313.59 792
8314.45 836
8315.31 842
8316.17 797
8317.03 826
8317.89 821
8318.75 801
8319.61 839
8320.47 833
8321.33 812
8322.20 823
8323.06 850
8323.92 889
8324.78 904
8325.64 866
8326.50 821
8327.36 818
8328.22 783
8329.08 813
8329.94 798
8330.81 801
8331.67 809
8332.53 882
8333.39 856
8334.25 818
8335.11 846
8335.97 830
8336.84 825
8337.70 849
8338.56 820
8339.42 779
8340.28 796
8341.15 818
8342.01 880
8342.87 854
8343.73 898
8344.59 831
8345.45 854
8346.32 892
8347.18 867
8348.04 860
8348.90 899
8349.77 815
8350.63 874
8351.49 843
8352.35 845
8353.22 850
8354.08 860
8354.94 838
8355.80 889
8356.67 886
8357.53 854
8358.39 873
8359.25 894
8360.12 917
8360.98 888
8361.84 904
8362.71 878
8363.57 910
8364.43 872
8365.29 920
8366.16 882
8367.02 875
8367.88 937
8368.75 931
8369.61 908
8370.47 911
8371.34 917
8372.20 915
8373.06 899
8373.93 935
8374.79 935
8375.65 971
8376.52 977
8377.38 980
8378.25 1009
8379.11 922
8379.97 933
8380.84 959
8381.70 961
8382.56 957
8383.43 976
8384.29 973
8385.16 948
8386.02 1001
8386.89 938
8387.75 984
8388.61 1038
8389.48 1056
8390.34 1056
8391.21 1044
8392.07 1026
8392.94 1026
8393.80 1019
8394.67 1005
8395.53 998
8396.39 1058
8397.26 1109
8398.12 1109
8398.99 1114
8399.85 1084
8400.72 1083
8401.58 1028
8402.45 1054
8403.31 1095
8404.18 1078
8405.04 1094
8405.91 1143
8406.77 1116
8407.64 1103
8408.50 1185
8409.37 1179
8410.24 1218
8411.10 1226
8411.97 1173
8412.83 1162
8413.70 1200
8414.56 1167
8415.43 1267
8416.29 1226
8417.16 1227
8418.03 1253
8418.89 1237
8419.76 1258
8420.62 1302
8421.49 1300
8422.36 1410
8423.22 1422
8424.09 1390
8424.95 1355
8425.82 1393
8426.69 1501
8427.55 1475
8428.42 1431
8429.28 1461
8430.15 1475
8431.02 1501
8431.88 1444
8432.75 1546
8433.62 1552
8434.48 1616
8435.35 1600
8436.22 1631
8437.08 1672
8437.95 1699
8438.82 1751
8439.68 1785
8440.55 1803
8441.42 1820
8442.29 1852
8443.15 1866
8444.02 1861
8444.89 1951
8445.75 1928
8446.62 1880
8447.49 1885
8448.36 1958
8449.22 2055
8450.09 2147
8450.96 2289
8451.83 2561
8452.69 2843
8453.56 3084
8454.43 3262
8455.30 3256
8456.16 3370
8457.03 3322
8457.90 3326
8458.77 2971
8459.64 2797
8460.50 2566
8461.37 2492
8462.24 2458
8463.11 2449
8463.98 2650
8464.84 2980
8465.71 3423
8466.58 3818
8467.45 4393
8468.32 4970
8469.19 5133
8470.05 5052
8470.92 4730
8471.79 4365
8472.66 3915
8473.53 3433
8474.40 3048
8475.27 2698
8476.13 2338
8477.00 2090
8477.87 1943
8478.74 1798
8479.61 1698
8480.48 1627
8481.35 1577
8482.22 1546
8483.09 1576
8483.96 1521
8484.82 1547
8485.69 1484
8486.56 1548
8487.43 1531
8488.30 1430
8489.17 1456
8490.04 1444
8490.91 1429
8491.78 1472
8492.65 1498
8493.52 1527
8494.39 1505
8495.26 1515
8496.13 1508
8497.00 1489
8497.87 1447
8498.74 1474
8499.61 1439
8500.48 1422
8501.35 1438
8502.22 1444
8503.09 1470
8503.96 1505
8504.83 1592
8505.70 1662
8506.57 1691
8507.44 1684
8508.31 1669
8509.18 1723
8510.05 1657
8510.92 1644
8511.79 1582
8512.66 1542
8513.53 1485
8514.40 1490
8515.27 1463
8516.15 1426
8517.02 1439
8517.89 1440
8518.76 1372
8519.63 1355
8520.50 1353
8521.37 1429
8522.24 1474
8523.11 1432
8523.98 1496
8524.86 1479
8525.73 1486
8526.60 1475
8527.47 1538
8528.34 1609
8529.21 1626
8530.08 1583
8530.96 1588
8531.83 1577
8532.70 1601
8533.57 1598
8534.44 1641
8535.31 1618
8536.19 1648
8537.06 1570
8537.93 1582
8538.80 1572
8539.67 1538
8540.55 1513
8541.42 1490
8542.29 1489
8543.16 1578
8544.03 1542
8544.91 1527
8545.78 1573
8546.65 1535
8547.52 1594
8548.40 1641
8549.27 1668
8550.14 1695
8551.01 1736
8551.89 1856
8552.76 1894
8553.63 1797
8554.51 1729
8555.38 1708
8556.25 1674
8557.12 1584
8558.00 1525
8558.87 1483
8559.74 1406
8560.62 1383
8561.49 1306
8562.36 1366
8563.24 1324
8564.11 1342
8564.98 1324
8565.86 1272
8566.73 1262
8567.60 1230
8568.48 1254
8569.35 1229
8570.22 1262
8571.10 1228
8571.97 1278
8572.84 1233
8573.72 1235
8574.59 1205
8575.46 1171
8576.34 1174
8577.21 1172
8578.09 1229
8578.96 1174
8579.83 1133
8580.71 1242
8581.58 1275
8582.46 1245
8583.33 1147
8584.21 1176
8585.08 1218
8585.95 1190
8586.83 1284
8587.70 1238
8588.58 1142
8589.45 1142
8590.33 1148
8591.20 1204
8592.08 1171
8592.95 1172
8593.83 1200
8594.70 1189
8595.58 1150
8596.45 1166
8597.33 1181
8598.20 1217
8599.08 1211
8599.95 1201
8600.83 1186
8601.70 1157
8602.58 1175
8603.45 1196
8604.33 1158
8605.20 1186
8606.08 1245
8606.95 1232
8607.83 1283
8608.70 1224
8609.58 1239
8610.45 1252
8611.33 1263
8612.21 1270
8613.08 1288
8613.96 1296
8614.83 1265
8615.71 1274
8616.59 1277
8617.46 1356
8618.34 1360
8619.21 1294
8620.09 1339
8620.97 1325
8621.84 1364
8622.72 1425
8623.59 1447
8624.47 1466
8625.35 1445
8626.22 1429
8627.10 1402
8627.98 1413
8628.85 1394
8629.73 1362
8630.61 1426
8631.48 1462
8632.36 1495
8633.24 1410
8634.11 1433
8634.99 1472
8635.87 1464
8636.74 1514
8637.62 1493
8638.50 1485
8639.37 1530
8640.25 1532
8641.13 1543
8642.01 1557
8642.88 1570
8643.76 1563
8644.64 1576
8645.52 1617
8646.39 1636
8647.27 1677
8648.15 1766
8649.03 1630
8649.90 1596
8650.78 1697
8651.66 1705
8652.54 1701
8653.41 1702
8654.29 1701
8655.17 1662
8656.05 1675
8656.93 1725
8657.80 1740
8658.68 1764
8659.56 1732
8660.44 1688
8661.32 1728
8662.19 1764
8663.07 1743
8663.95 1678
8664.83 1708
8665.71 1826
8666.59 1926
8667.46 1992
8668.34 2133
8669.22 2277
8670.10 2493
8670.98 2650
8671.86 2865
8672.74 2923
8673.62 3001
8674.49 2947
8675.37 2864
8676.25 2678
8677.13 2571
8678.01 2413
8678.89 2332
8679.77 2237
8680.65 2142
8681.53 2039
8682.41 1981
8683.29 2025
8684.16 2067
8685.04 2200
8685.92 2406
8686.80 2625
8687.68 2979
8688.56 3481
8689.44 3774
8690.32 4020
8691.20 4249
8692.08 4196
8692.96 4054
8693.84 3731
8694.72 3387
8695.60 3050
8696.48 2701
8697.36 2329
8698.24 2198
8699.12 1984
8700.00 1850
8700.88 1736
8701.76 1603
8702.64 1557
8703.52 1534
8704.40 1493
8705.28 1482
8706.16 1431
8707.04 1464
8707.92 1457
8708.80 1411
8709.69 1389
8710.57 1361
8711.45 1362
8712.33 1324
8713.21 1367
8714.09 1321
8714.97 1318
8715.85 1322
8716.73 1327
8717.61 1298
8718.49 1353
8719.38 1337
8720.26 1358
8721.14 1339
8722.02 1310
8722.90 1341
8723.78 1352
8724.66 1377
8725.54 1406
8726.43 1445
8727.31 1446
8728.19 1562
8729.07 1478
8729.95 1528
8730.83 1486
8731.72 1414
8732.60 1372
8733.48 1328
8734.36 1367
8735.24 1398
8736.13 1377
8737.01 1328
8737.89 1244
8738.77 1287
8739.65 1399
8740.54 1304
8741.42 1291
8742.30 1316
8743.18 1304
8744.07 1330
8744.95 1369
8745.83 1376
8746.71 1387
8747.60 1377
8748.48 1386
8749.36 1425
8750.24 1374
8751.13 1395
8752.01 1442
8752.89 1436
8753.77 1554
8754.66 1606
8755.54 1624
8756.42 1630
8757.31 1598
8758.19 1709
8759.07 1645
8759.96 1596
8760.84 1555
8761.72 1530
8762.61 1439
8763.49 1430
8764.37 1426
8765.26 1383
8766.14 1402
8767.02 1409
8767.91 1438
8768.79 1397
8769.67 1372
8770.56 1446
8771.44 1486
8772.32 1427
8773.21 1410
8774.09 1390
8774.98 1415
8775.86 1385
8776.74 1351
8777.63 1283
8778.51 1332
8779.40 1275
8780.28 1286
8781.17 1250
8782.05 1214
8782.93 1272
8783.82 1252
8784.70 1228
8785.59 1258
8786.47 1273
8787.36 1336
8788.24 1366
8789.13 1449
8790.01 1503
8790.89 1527
8791.78 1535
8792.66 1442
8793.55 1373
8794.43 1382
8795.32 1359
8796.20 1337
8797.09 1285
8797.97 1208
8798.86 1256
8799.74 1259
8800.63 1231
8801.52 1264
8802.40 1188
8803.29 1258
8804.17 1197
8805.06 1229
8805.94 1211
8806.83 1185
8807.71 1207
8808.60 1202
8809.48 1165
8810.37 1193
8811.26 1104
8812.14 1065
8813.03 1108
8813.91 1013
8814.80 1059
8815.69 1094
8816.57 1084
8817.46 1071
8818.34 1072
8819.23 1076
8820.12 1050
8821.00 1080
8821.89 1073
8822.77 1027
8823.66 1063
8824.55 1077
8825.43 1078
8826.32 1077
8827.21 1063
8828.09 1103
8828.98 1070
8829.87 1072
8830.75 1039
8831.64 1032
8832.53 1026
8833.41 1012
8834.30 983
8835.19 1000
8836.08 1015
8836.96 1005
8837.85 964
8838.74 974
8839.62 953
8840.51 933
8841.40 960
8842.29 974
8843.17 969
8844.06 967
8844.95 964
8845.84 947
8846.72 945
8847.61 933
8848.50 934
8849.39 867
8850.27 918
8851.16 949
8852.05 976
8852.94 928
8853.82 910
8854.71 860
8855.60 878
8856.49 898
8857.38 868
8858.26 839
8859.15 842
8860.04 912
8860.93 894
8861.82 896
8862.71 883
8863.59 931
8864.48 898
8865.37 871
8866.26 832
8867.15 858
8868.04 860
8868.93 874
8869.81 878
8870.70 843
8871.59 869
8872.48 853
8873.37 836
8874.26 812
8875.15 810
8876.04 803
8876.93 810
8877.81 784
8878.70 795
8879.59 792
8880.48 819
8881.37 789
8882.26 779
8883.15 773
8884.04 777
8884.93 782
8885.82 830
8886.71 829
8887.60 777
8888.49 822
8889.38 765
8890.27 806
8891.16 845
8892.05 803
8892.94 793
8893.83 796
8894.72 811
8895.61 772
8896.50 798
8897.39 766
8898.28 807
8899.17 777
8900.06 775
8900.95 759
8901.84 757
8902.73 761
8903.62 790
8904.51 794
8905.40 782
8906.29 808
8907.18 763
8908.07 765
8908.96 757
8909.85 735
8910.74 771
8911.63 746
8912.52 733
8913.41 788
8914.31 742
8915.20 698
8916.09 740
8916.98 764
8917.87 741
8918.76 716
8919.65 739
8920.54 750
8921.43 683
8922.33 717
8923.22 752
8924.11 747
8925.00 786
8925.89 746
8926.78 758
8927.67 751
8928.57 776
8929.46 753
8930.35 738
8931.24 728
8932.13 735
8933.03 730
8933.92 709
8934.81 689
8935.70 710
8936.59 707
8937.49 703
8938.38 745
8939.27 698
8940.16 700
8941.05 733
8941.95 764
8942.84 730
8943.73 698
8944.62 688
8945.52 701
8946.41 685
8947.30 714
8948.19 730
8949.09 668
8949.98 668
8950.87 680
8951.76 704
8952.66 703
8953.55 729
8954.44 671
8955.34 703
8956.23 701
8957.12 718
8958.02 691
8958.91 701
8959.80 676
8960.69 717
8961.59 681
8962.48 704
8963.37 736
8964.27 744
8965.16 684
8966.05 698
8966.95 707
8967.84 746
8968.74 743
8969.63 736
8970.52 676
8971.42 660
8972.31 707
8973.20 712
8974.10 747
8974.99 716
8975.89 740
8976.78 727
8977.67 716
8978.57 737
8979.46 714
8980.36 744
8981.25 730
8982.15 679
8983.04 715
8983.93 701
8984.83 696
8985.72 707
8986.62 673
8987.51 683
8988.41 650
8989.30 637
8990.20 673
8991.09 698
8991.99 631
8992.88 659
8993.78 664
8994.67 634
8995.57 610
8996.46 620
8997.36 678
8998.25 642
8999.15 666
9000.04 677
9000.94 692
9001.83 670
9002.73 646
9003.62 621
9004.52 668
9005.41 657
9006.31 658
9007.20 612
9008.10 657
9009.00 675
9009.89 689
9010.79 628
9011.68 607
9012.58 639
9013.47 629
9014.37 659
9015.27 645
9016.16 642
9017.06 627
9017.95 658
9018.85 660
9019.75 640
9020.64 615
9021.54 661
9022.43 637
9023.33 640
9024.23 653
9025.12 645
9026.02 658
9026.92 635
9027.81 680
9028.71 697
9029.61 660
9030.50 606
9031.40 648
9032.30 654
9033.19 607
9034.09 610
9034.99 593
9035.88 609
9036.78 638
9037.68 657
9038.58 645
9039.47 658
9040.37 635
9041.27 634
9042.16 636
9043.06 642
9043.96 649
9044.86 661
9045.75 660
9046.65 661
9047.55 665
9048.45 627
9049.34 612
9050.24 627
9051.14 655
9052.04 647
9052.94 654
9053.83 701
9054.73 659
9055.63 712
9056.53 690
9057.43 653
9058.32 698
9059.22 647
9060.12 653
9061.02 650
9061.92 680
9062.81 702
9063.71 694
9064.61 709
9065.51 655
9066.41 680
9067.31 638
9068.21 632
9069.10 645
9070.00 655
9070.90 682
9071.80 659
9072.70 655
9073.60 692
9074.50 681
9075.40 627
9076.29 631
9077.19 623
9078.09 638
9078.99 646
9079.89 661
9080.79 670
9081.69 663
9082.59 662
9083.49 653
9084.39 649
9085.29 632
9086.19 598
9087.09 670
9087.98 634
9088.88 642
9089.78 636
9090.68 641
9091.58 672
9092.48 642
9093.38 663
9094.28 666
9095.18 633
9096.08 642
9096.98 623
9097.88 687
9098.78 643
9099.68 651
9100.58 629
9101.48 690
9102.38 648
9103.28 618
9104.18 665
9105.08 656
9105.99 646
9106.89 619
9107.79 666
9108.69 623
9109.59 649
9110.49 686
9111.39 654
9112.29 662
9113.19 642
9114.09 639
9114.99 636
9115.89 648
9116.79 649
9117.69 685
9118.60 623
9119.50 642
9120.40 664
9121.30 705
9122.20 636
9123.10 631
9124.00 641
9124.90 673
9125.81 645
9126.71 612
9127.61 615
9128.51 625
9129.41 651
9130.31 653
9131.22 647
9132.12 627
9133.02 659
9133.92 614
9134.82 639
9135.72 619
9136.63 623
9137.53 665
9138.43 650
9139.33 661
9140.23 635
9141.14 641
9142.04 628
9142.94 636
9143.84 659
9144.75 610
9145.65 617
9146.55 616
9147.45 635
9148.36 620
9149.26 637
9150.16 627
9151.06 615
9151.97 641
9152.87 637
9153.77 635
9154.67 623
9155.58 640
9156.48 633
9157.38 635
9158.29 645
9159.19 645
9160.09 631
9161.00 647
9161.90 648
9162.80 633
9163.71 659
9164.61 645
9165.51 630
9166.42 612
9167.32 624
9168.22 622
9169.13 633
9170.03 634
9170.93 613
9171.84 645
9172.74 662
9173.64 672
9174.55 650
9175.45 629
9176.36 664
9177.26 675
9178.16 644
9179.07 694
9179.97 678
9180.88 677
9181.78 662
9182.69 660
9183.59 641
9184.49 640
9185.40 651
9186.30 683
9187.21 653
9188.11 694
9189.02 684
9189.92 673
9190.82 674
9191.73 667
9192.63 660
9193.54 700
9194.44 759
9195.35 685
9196.25 736
9197.16 738
9198.06 786
9198.97 751
9199.87 760
9200.78 729
9201.68 677
9202.59 727
9203.49 708
9204.40 690
9205.30 665
9206.21 672
9207.12 699
9208.02 641
9208.93 660
9209.83 723
9210.74 691
9211.64 704
9212.55 696
9213.45 710
9214.36 746
9215.27 735
9216.17 792
9217.08 767
9217.98 764
9218.89 743
9219.80 735
9220.70 721
9221.61 722
9222.51 685
9223.42 658
9224.33 646
9225.23 668
9226.14 631
9227.05 636
9227.95 633
9228.86 640
9229.77 660
9230.67 635
9231.58 642
9232.49 643
9233.39 659
9234.30 593
9235.21 627
9236.11 625
9237.02 659
9237.93 676
9238.83 644
9239.74 639
9240.65 647
9241.55 627
9242.46 662
9243.37 640
9244.28 664
9245.18 659
9246.09 632
9247.00 615
9247.91 648
9248.81 674
9249.72 627
9250.63 640
9251.54 645
9252.44 643
9253.35 653
9254.26 658
9255.17 656
9256.07 611
9256.98 673
9257.89 666
9258.80 615
9259.71 632
9260.61 692
9261.52 641
9262.43 715
9263.34 650
9264.25 659
9265.16 642
9266.06 635
9266.97 646
9267.88 638
9268.79 655
9269.70 639
9270.61 658
9271.51 705
9272.42 669
9273.33 655
9274.24 643
9275.15 642
9276.06 669
9276.97 657
9277.88 651
9278.78 638
9279.69 684
9280.60 653
9281.51 669
9282.42 673
9283.33 640
9284.24 645
9285.15 659
9286.06 666
9286.97 669
9287.88 656
9288.79 680
9289.70 747
9290.60 632
9291.51 673
9292.42 673
9293.33 709
9294.24 667
9295.15 684
9296.06 679
9296.97 688
9297.88 707
9298.79 675
9299.70 679
9300.61 706
9301.52 726
9302.43 730
9303.34 717
9304.25 685
9305.16 718
9306.07 728
9306.98 742
9307.89 739
9308.80 708
9309.71 707
9310.63 716
9311.54 711
9312.45 707
9313.36 645
9314.27 674
9315.18 712
9316.09 677
9317.00 728
9317.91 687
9318.82 710
9319.73 691
9320.64 694
9321.55 662
9322.47 665
9323.38 659
9324.29 672
9325.20 665
9326.11 678
9327.02 710
9327.93 680
9328.84 701
9329.76 648
9330.67 708
9331.58 694
9332.49 713
9333.40 657
9334.31 699
9335.23 708
9336.14 680
9337.05 689
9337.96 685
9338.87 663
9339.78 652
9340.70 668
9341.61 716
9342.52 674
9343.43 681
9344.34 686
9345.26 683
9346.17 670
9347.08 684
9347.99 705
9348.91 670
9349.82 702
9350.73 703
9351.64 729
9352.56 645
9353.47 715
9354.38 700
9355.29 657
9356.21 679
9357.12 704
9358.03 739
9358.94 665
9359.86 684
9360.77 692
9361.68 706
9362.60 689
9363.51 689
9364.42 658
9365.34 662
9366.25 677
9367.16 664
9368.08 647
9368.99 636
9369.90 715
9370.82 656
9371.73 679
9372.64 693
9373.56 698
9374.47 682
9375.38 715
9376.30 675
9377.21 676
9378.12 719
9379.04 735
9379.95 722
9380.87 725
9381.78 746
9382.69 705
9383.61 701
9384.52 691
9385.44 752
9386.35 740
9387.27 762
9388.18 805
9389.09 788
9390.01 776
9390.92 879
9391.84 817
9392.75 774
9393.67 787
9394.58 815
9395.50 788
9396.41 788
9397.32 792
9398.24 774
9399.15 763
9400.07 750
9400.98 719
9401.90 723
9402.81 700
9403.73 693
9404.64 701
9405.56 711
9406.47 728
9407.39 728
9408.30 787
9409.22 723
9410.14 737
9411.05 731
9411.97 769
9412.88 770
9413.80 740
9414.71 764
9415.63 745
9416.54 731
9417.46 752
9418.38 730
9419.29 724
9420.21 779
9421.12 780
9422.04 804
9422.95 746
9423.87 780
9424.79 768
9425.70 796
9426.62 785
9427.54 783
9428.45 770
9429.37 796
9430.28 757
9431.20 776
9432.12 832
9433.03 861
9433.95 863
9434.87 785
9435.78 826
9436.70 837
9437.62 790
9438.53 810
9439.45 790
9440.37 759
9441.28 789
9442.20 774
9443.12 755
9444.03 812
9444.95 782
9445.87 843
9446.79 805
9447.70 840
9448.62 870
9449.54 916
9450.45 903
9451.37 954
9452.29 940
9453.21 915
9454.12 934
9455.04 875
9455.96 854
9456.88 862
9457.79 869
9458.71 837
9459.63 809
9460.55 836
9461.47 793
9462.38 814
9463.30 852
9464.22 826
9465.14 798
9466.06 809
9466.97 802
9467.89 785
9468.81 789
9469.73 793
9470.65 829
9471.56 815
9472.48 814
9473.40 816
9474.32 802
9475.24 864
9476.16 887
9477.08 899
9477.99 823
9478.91 812
9479.83 884
9480.75 869
9481.67 827
9482.59 797
9483.51 821
9484.43 837
9485.34 833
9486.26 831
9487.18 821
9488.10 879
9489.02 876
9489.94 849
9490.86 844
9491.78 829
9492.70 824
9493.62 854
9494.54 840
9495.46 835
9496.38 861
9497.30 849
9498.22 846
9499.13 832
9500.05 857
9500.97 825
9501.89 871
9502.81 878
9503.73 855
9504.65 893
9505.57 846
9506.49 914
9507.41 952
9508.33 905
9509.25 922
9510.17 953
9511.09 920
9512.01 952
9512.93 965
9513.86 981
9514.78 1014
9515.70 944
9516.62 973
9517.54 978
9518.46 996
9519.38 947
9520.30 969
9521.22 984
9522.14 1000
9523.06 1014
9523.98 1035
9524.90 1068
9525.82 1101
9526.75 1197
9527.67 1290
9528.59 1391
9529.51 1448
9530.43 1461
9531.35 1465
9532.27 1475
9533.19 1404
9534.11 1358
9535.04 1344
9535.96 1252
9536.88 1239
9537.80 1209
9538.72 1179
9539.64 1124
9540.57 1086
9541.49 1050
9542.41 1044
9543.33 1014
9544.25 993
9545.17 957
9546.10 953
9547.02 959
9547.94 935
9548.86 966
9549.78 957
9550.71 988
9551.63 1019
9552.55 1017
9553.47 1004
9554.40 1055
9555.32 1102
9556.24 1073
9557.16 1062
9558.09 1071
9559.01 1059
9559.93 1081
9560.85 1031
9561.78 1010
9562.70 999
9563.62 1002
9564.54 984
9565.47 1008
9566.39 932
9567.31 931
9568.24 969
9569.16 937
9570.08 968
9571.00 966
9571.93 929
9572.85 936
9573.77 954
9574.70 964
9575.62 909
9576.54 948
9577.47 968
9578.39 913
9579.31 900
9580.24 924
9581.16 937
9582.09 851
9583.01 893
9583.93 920
9584.86 951
9585.78 956
9586.70 938
9587.63 929
9588.55 903
9589.48 949
9590.40 970
9591.32 960
9592.25 937
9593.17 962
9594.10 1023
9595.02 1002
9595.95 1047
9596.87 1025
9597.79 1013
9598.72 1014
9599.64 1032
9600.57 1059
9601.49 1040
9602.42 1067
9603.34 1043
9604.27 1061
9605.19 1048
9606.12 996
9607.04 1035
9607.97 1074
9608.89 1136
9609.82 1130
9610.74 1076
9611.67 1074
9612.59 1100
9613.52 1141
9614.44 1158
9615.37 1175
9616.29 1124
9617.22 1133
9618.14 1119
9619.07 1133
9619.99 1173
9620.92 1179
9621.85 1166
9622.77 1192
9623.70 1248
9624.62 1250
9625.55 1228
9626.47 1250
9627.40 1248
9628.33 1268
9629.25 1297
9630.18 1378
9631.10 1395
9632.03 1416
9632.96 1405
9633.88 1403
9634.81 1427
9635.73 1451
9636.66 1467
9637.59 1502
9638.51 1431
9639.44 1460
9640.37 1488
9641.29 1533
9642.22 1641
9643.15 1694
9644.07 1760
9645.00 1875
9645.93 1899
9646.85 1888
9647.78 1911
9648.71 1980
9649.63 1896
9650.56 1811
9651.49 1734
9652.41 1747
9653.34 1645
9654.27 1633
9655.20 1596
9656.12 1512
9657.05 1461
9657.98 1411
9658.90 1402
9659.83 1483
9660.76 1409
9661.69 1425
9662.61 1462
9663.54 1508
9664.47 1500
9665.40 1469
9666.32 1510
9667.25 1528
9668.18 1499
9669.11 1500
9670.04 1588
9670.96 1581
9671.89 1617
9672.82 1579
9673.75 1567
9674.68 1645
9675.60 1607
9676.53 1551
9677.46 1611
9678.39 1639
9679.32 1608
9680.25 1596
9681.17 1580
9682.10 1567
9683.03 1573
9683.96 1575
9684.89 1652
9685.82 1740
9686.75 1750
9687.67 1724
9688.60 1689
9689.53 1738
9690.46 1789
9691.39 1740
9692.32 1667
9693.25 1711
9694.18 1678
9695.11 1782
9696.03 1666
9696.96 1673
9697.89 1706
9698.82 1654
9699.75 1658
9700.68 1569
9701.61 1557
9702.54 1534
9703.47 1545
9704.40 1494
9705.33 1514
9706.26 1524
9707.19 1589
9708.12 1640
9709.05 1616
9709.98 1664
9710.91 1690
9711.84 1623
9712.77 1656
9713.70 1671
9714.63 1644
9715.56 1673
9716.49 1612
9717.42 1535
9718.35 1570
9719.28 1495
9720.21 1427
9721.14 1478
9722.07 1376
9723.00 1388
9723.93 1408
9724.86 1446
9725.79 1425
9726.72 1456
9727.65 1452
9728.58 1419
9729.51 1430
9730.44 1517
9731.37 1514
9732.31 1397
9733.24 1391
9734.17 1340
9735.10 1303
9736.03 1304
9736.96 1310
9737.89 1324
9738.82 1309
9739.75 1251
9740.69 1240
9741.62 1223
9742.55 1206
9743.48 1234
9744.41 1240
9745.34 1233
9746.27 1199
9747.21 1213
9748.14 1233
9749.07 1214
9750.00 1187
9750.93 1246
9751.86 1191
9752.80 1207
9753.73 1180
9754.66 1131
9755.59 1175
9756.52 1177
9757.46 1105
9758.39 1177
9759.32 1209
9760.25 1230
9761.18 1230
9762.12 1155
9763.05 1227
9763.98 1242
9764.91 1254
9765.85 1232
9766.78 1234
9767.71 1230
9768.64 1240
9769.58 1251
9770.51 1188
9771.44 1194
9772.37 1182
9773.31 1244
9774.24 1272
9775.17 1290
9776.11 1271
9777.04 1351
9777.97 1336
9778.91 1313
9779.84 1321
9780.77 1326
9781.71 1342
9782.64 1344
9783.57 1290
9784.51 1282
9785.44 1210
9786.37 1184
9787.31 1220
9788.24 1143
9789.17 1152
9790.11 1187
9791.04 1179
9791.97 1188
9792.91 1176
9793.84 1222
9794.77 1211
9795.71 1151
9796.64 1218
9797.58 1193
9798.51 1226
9799.44 1129
9800.38 1150
9801.31 1143
9802.25 1093
9803.18 1087
9804.12 1039
9805.05 1021
9805.98 1030
9806.92 1016
9807.85 1014
9808.79 1045
9809.72 1000
9810.66 984
9811.59 970
9812.53 977
9813.46 951
9814.40 1036
9815.33 1007
9816.27 964
9817.20 972
9818.14 963
9819.07 1001
9820.01 981
9820.94 978
9821.88 940
9822.81 912
9823.75 921
9824.68 942
9825.62 929
9826.55 899
9827.49 919
9828.42 952
9829.36 900
9830.29 928
9831.23 978
9832.17 906
9833.10 948
9834.04 921
9834.97 965
9835.91 934
9836.84 939
9837.78 930
9838.72 921
9839.65 920
9840.59 934
9841.52 961
9842.46 1010
9843.40 947
9844.33 942
9845.27 921
9846.20 933
9847.14 921
9848.08 932
9849.01 935
9849.95 946
9850.89 881
9851.82 948
9852.76 946
9853.70 978
9854.63 984
9855.57 1011
9856.51 1025
9857.44 1015
9858.38 962
9859.32 947
9860.25 957
9861.19 947
9862.13 893
9863.07 944
9864.00 912
9864.94 894
9865.88 909
9866.81 936
9867.75 886
9868.69 907
9869.63 877
9870.56 886
9871.50 892
9872.44 853
9873.38 897
9874.31 878
9875.25 874
9876.19 879
9877.13 881
9878.07 905
9879.00 849
9879.94 859
9880.88 867
9881.82 808
9882.75 837
9883.69 810
9884.63 849
9885.57 838
9886.51 811
9887.45 819
9888.38 807
9889.32 821
9890.26 780
9891.20 837
9892.14 813
9893.08 799
9894.01 861
9894.95 848
9895.89 835
9896.83 832
9897.77 845
9898.71 820
9899.65 818
9900.59 822
9901.52 836
9902.46 818
9903.40 819
9904.34 859
9905.28 871
9906.22 853
9907.16 816
9908.10 840
9909.04 849
9909.98 821
9910.92 798
9911.86 826
9912.80 820
9913.73 783
9914.67 814
9915.61 825
9916.55 823
9917.49 830
9918.43 885
9919.37 917
9920.31 978
9921.25 1022
9922.19 1126
9923.13 1194
9924.07 1207
9925.01 1199
9925.95 1191
9926.89 1246
9927.83 1164
9928.77 1102
9929.71 1033
9930.65 1020
9931.59 961
9932.53 922
9933.47 915
9934.41 904
9935.36 854
9936.30 878
9937.24 827
9938.18 818
9939.12 822
9940.06 841
9941.00 802
9941.94 808
9942.88 797
9943.82 799
9944.76 770
9945.70 768
9946.64 786
9947.59 782
9948.53 800
9949.47 805
9950.41 778
9951.35 768
9952.29 768
9953.23 782
9954.17 784
9955.12 745
9956.06 748
9957.00 740
9957.94 722
9958.88 735
9959.82 784
9960.77 770
9961.71 739
9962.65 755
9963.59 702
9964.53 725
9965.48 752
9966.42 769
9967.36 741
9968.30 718
9969.24 697
9970.19 699
9971.13 727
9972.07 714
9973.01 713
9973.95 693
9974.90 693
9975.84 720
9976.78 680
9977.72 704
9978.67 715
9979.61 727
9980.55 690
9981.50 714
9982.44 731
9983.38 664
9984.32 687
9985.27 688
9986.21 660
9987.15 658
9988.10 630
9989.04 652
9989.98 694
9990.92 699
9991.87 654
9992.81 677
9993.75 711
9994.70 716
9995.64 667
9996.58 700
9997.53 683
9998.47 680
9999.41 711
10000.36 686
10001.30 690
10002.25 706
10003.19 695
10004.13 681
10005.08 662
10006.02 687
10006.96 689
10007.91 672
10008.85 642
10009.80 690
10010.74 695
10011.68 697
10012.63 685
10013.57 655
10014.52 700
10015.46 698
10016.41 692
10017.35 722
10018.29 699
10019.24 671
10020.18 690
10021.13 676
10022.07 669
10023.02 681
10023.96 649
10024.91 671
10025.85 686
10026.80 656
10027.74 661
10028.69 695
10029.63 693
10030.58 634
10031.52 685
10032.47 668
10033.41 669
10034.36 681
10035.30 652
10036.25 643
10037.19 670
10038.14 670
10039.08 660
10040.03 634
10040.97 642
10041.92 612
10042.87 639
10043.81 610
10044.76 637
10045.70 625
10046.65 623
10047.59 642
10048.54 610
10049.49 621
10050.43 638
10051.38 676
10052.32 631
10053.27 623
10054.22 607
10055.16 632
10056.11 590
10057.05 626
10058.00 621
10058.95 620
10059.89 644
10060.84 603
10061.79 593
10062.73 603
10063.68 608
10064.63 606
10065.57 605
10066.52 632
10067.47 626
10068.41 574
10069.36 583
10070.31 613
10071.25 607
10072.20 618
10073.15 598
10074.10 591
10075.04 603
10075.99 601
10076.94 613
10077.88 606
10078.83 636
10079.78 615
10080.73 623
10081.67 648
10082.62 609
10083.57 612
10084.52 641
10085.46 626
10086.41 646
10087.36 642
10088.31 611
10089.25 620
10090.20 618
10091.15 629
10092.10 666
10093.05 638
10093.99 660
10094.94 658
10095.89 657
10096.84 604
10097.79 636
10098.73 593
10099.68 603
10100.63 616
10101.58 566
10102.53 606
10103.48 604
10104.42 613
10105.37 619
10106.32 611
10107.27 604
10108.22 576
10109.17 625
10110.12 596
10111.06 596
10112.01 584
10112.96 604
10113.91 626
10114.86 594
10115.81 614
10116.76 591
10117.71 610
10118.66 620
10119.61 605
10120.56 603
10121.50 634
10122.45 620
10123.40 621
10124.35 656
10125.30 606
10126.25 612
10127.20 566
10128.15 605
10129.10 647
10130.05 634
10131.00 610
10131.95 596
10132.90 564
10133.85 570
10134.80 621
10135.75 652
10136.70 675
10137.65 662
10138.60 599
10139.55 588
10140.50 598
10141.45 627
10142.40 612
10143.35 636
10144.30 665
10145.25 647
10146.20 660
10147.15 670
10148.10 637
10149.05 630
10150.00 635
10150.95 619
10151.90 642
10152.86 659
10153.81 666
10154.76 646
10155.71 631
10156.66 652
10157.61 644
10158.56 666
10159.51 617
10160.46 651
10161.41 662
10162.37 679
10163.32 660
10164.27 688
10165.22 681
10166.17 692
10167.12 682
10168.07 654
10169.03 663
10169.98 680
10170.93 668
10171.88 699
10172.83 775
10173.78 689
10174.74 708
10175.69 691
10176.64 739
10177.59 720
10178.54 716
10179.49 735
10180.45 745
10181.40 742
10182.35 714
10183.30 738
10184.26 722
10185.21 746
10186.16 727
10187.11 785
10188.06 770
10189.02 728
10189.97 728
10190.92 755
10191.87 757
10192.83 784
10193.78 801
10194.73 792
10195.69 760
10196.64 760
10197.59 772
10198.54 810
10199.50 822
10200.45 828
10201.40 867
10202.36 827
10203.31 824
10204.26 844
10205.22 869
10206.17 878
10207.12 859
10208.08 840
10209.03 809
10209.98 818
10210.94 796
10211.89 793
10212.84 774
10213.80 766
10214.75 792
10215.70 772
10216.66 725
10217.61 733
10218.56 748
10219.52 724
10220.47 755
10221.43 764
10222.38 717
10223.33 747
10224.29 787
10225.24 749
10226.20 755
10227.15 823
10228.11 796
10229.06 812
10230.01 846
10230.97 893
10231.92 908
10232.88 917
10233.83 944
10234.79 982
10235.74 892
10236.70 894
10237.65 898
10238.60 866
10239.56 833
10240.51 804
10241.47 792
10242.42 749
10243.38 747
10244.33 758
10245.29 696
10246.24 700
10247.20 661
10248.15 660
10249.11 694
10250.07 677
10251.02 701
10251.98 693
10252.93 701
10253.89 663
10254.84 644
10255.80 587
10256.75 616
10257.71 636
10258.67 663
10259.62 618
10260.58 645
10261.53 659
10262.49 677
10263.44 641
10264.40 660
10265.36 644
10266.31 690
10267.27 674
10268.22 664
10269.18 674
10270.14 649
10271.09 634
10272.05 668
10273.01 654
10273.96 662
10274.92 651
10275.87 637
10276.83 634
10277.79 608
10278.74 619
10279.70 613
10280.66 615
10281.61 588
10282.57 624
10283.53 631
10284.49 619
10285.44 594
10286.40 616
10287.36 631
10288.31 616
10289.27 589
10290.23 619
10291.18 609
10292.14 627
10293.10 621
10294.06 612
10295.01 633
10295.97 627
10296.93 641
10297.89 629
10298.84 610
10299.80 583
10300.76 633
10301.72 627
10302.67 581
10303.63 621
10304.59 625
10305.55 626
10306.51 601
10307.46 645
10308.42 618
10309.38 630
10310.34 611
10311.30 629
10312.25 658
10313.21 626
10314.17 641
10315.13 630
10316.09 651
10317.05 623
10318.00 635
10318.96 640
10319.92 626
10320.88 600
10321.84 625
10322.80 651
10323.76 630
10324.71 643
10325.67 637
10326.63 690
10327.59 674
10328.55 647
10329.51 659
10330.47 597
10331.43 622
10332.39 612
10333.35 636
10334.30 613
10335.26 559
10336.22 598
10337.18 599
10338.14 602
10339.10 586
10340.06 602
10341.02 607
10341.98 579
10342.94 597
10343.90 574
10344.86 570
10345.82 567
10346.78 596
10347.74 605
10348.70 609
10349.66 612
10350.62 619
10351.58 601
10352.54 572
10353.50 602
10354.46 592
10355.42 599
10356.38 602
10357.34 561
10358.30 544
10359.26 583
10360.22 556
10361.18 564
10362.14 540
10363.10 573
10364.06 566
10365.02 593
10365.98 551
10366.94 558
10367.90 591
10368.87 574
10369.83 579
10370.79 562
10371.75 564
10372.71 580
10373.67 564
10374.63 572
10375.59 553
10376.55 567
10377.51 566
10378.48 565
10379.44 605
10380.40 569
10381.36 568
10382.32 562
10383.28 590
10384.24 601
10385.21 561
10386.17 576
10387.13 600
10388.09 552
10389.05 564
10390.01 585
10390.98 570
10391.94 595
10392.90 586
10393.86 595
10394.82 554
10395.79 609
10396.75 601
10397.71 583
10398.67 600
10399.63 592
10400.60 610
10401.56 597
10402.52 589
10403.48 604
10404.45 614
10405.41 583
10406.37 600
10407.33 588
10408.30 623
10409.26 637
10410.22 625
10411.18 636
10412.15 690
10413.11 725
10414.07 716
10415.04 768
10416.00 775
10416.96 747
10417.93 809
10418.89 740
10419.85 728
10420.81 740
10421.78 723
10422.74 724
10423.70 683
10424.67 689
10425.63 670
10426.59 665
10427.56 622
10428.52 603
10429.49 594
10430.45 576
10431.41 599
10432.38 561
10433.34 561
10434.30 530
10435.27 504
10436.23 565
10437.20 542
10438.16 510
10439.12 543
10440.09 538
10441.05 554
10442.02 542
10442.98 566
10443.94 542
10444.91 566
10445.87 541
10446.84 530
10447.80 534
10448.77 601
10449.73 597
10450.70 543
10451.66 574
10452.63 541
10453.59 563
10454.55 585
10455.52 539
10456.48 518
10457.45 522
10458.41 547
10459.38 538
10460.34 544
10461.31 538
10462.27 594
10463.24 550
10464.20 533
10465.17 520
10466.14 551
10467.10 539
10468.07 537
10469.03 534
10470.00 550
10470.96 548
10471.93 545
10472.89 539
10473.86 564
10474.82 512
10475.79 547
10476.76 561
10477.72 557
10478.69 520
10479.65 532
10480.62 584
10481.59 529
10482.55 545
10483.52 572
10484.48 581
10485.45 582
10486.42 597
10487.38 559
10488.35 552
10489.32 543
10490.28 550
10491.25 574
10492.21 544
10493.18 540
10494.15 555
10495.11 577
10496.08 564
10497.05 574
10498.01 578
10498.98 564
10499.95 561
10500.92 540
10501.88 557
10502.85 539
10503.82 561
10504.78 548
10505.75 538
10506.72 553
10507.68 554
10508.65 562
10509.62 551
10510.59 489
10511.55 561
10512.52 595
10513.49 608
10514.46 570
10515.42 553
10516.39 564
10517.36 577
10518.33 542
10519.29 547
10520.26 572
10521.23 501
10522.20 524
10523.17 517
10524.13 555
10525.10 549
10526.07 587
10527.04 579
10528.01 583
10528.97 562
10529.94 548
10530.91 545
10531.88 558
10532.85 555
10533.82 538
10534.78 557
10535.75 601
10536.72 562
10537.69 532
10538.66 555
10539.63 538
10540.60 566
10541.56 571
10542.53 555
10543.50 588
10544.47 570
10545.44 575
10546.41 594
10547.38 584
10548.35 574
10549.32 587
10550.29 589
10551.25 610
10552.22 605
10553.19 656
10554.16 639
10555.13 658
10556.10 661
10557.07 669
10558.04 680
10559.01 652
10559.98 652
10560.95 683
10561.92 664
10562.89 638
10563.86 641
10564.83 625
10565.80 598
10566.77 567
10567.74 592
10568.71 577
10569.68 602
10570.65 584
10571.62 577
10572.59 596
10573.56 602
10574.53 559
10575.50 550
10576.47 586
10577.44 553
10578.41 575
10579.38 593
10580.35 566
10581.32 579
10582.29 618
10583.26 599
10584.23 564
10585.21 604
10586.18 617
10587.15 595
10588.12 620
10589.09 592
10590.06 617
10591.03 592
10592.00 633
10592.97 596
10593.94 581
10594.92 548
10595.89 570
10596.86 609
10597.83 581
10598.80 631
10599.77 573
10600.74 609
10601.71 549
10602.69 588
10603.66 570
10604.63 586
10605.60 546
10606.57 543
10607.54 550
10608.52 535
10609.49 568
10610.46 581
10611.43 580
10612.40 605
10613.38 548
10614.35 586
10615.32 595
10616.29 552
10617.27 562
10618.24 580
10619.21 632
10620.18 574
10621.15 607
10622.13 603
10623.10 582
10624.07 568
10625.04 595
10626.02 544
10626.99 572
10627.96 581
10628.94 609
10629.91 645
10630.88 654
10631.85 668
10632.83 635
10633.80 705
10634.77 694
10635.75 717
10636.72 729
10637.69 709
10638.67 730
10639.64 721
10640.61 680
10641.59 657
10642.56 622
10643.53 636
10644.51 628
10645.48 605
10646.45 614
10647.43 573
10648.40 630
10649.37 583
10650.35 593
10651.32 571
10652.30 625
10653.27 597
10654.24 601
10655.22 590
10656.19 587
10657.16 591
10658.14 561
10659.11 580
10660.09 577
10661.06 599
10662.04 572
10663.01 590
10663.98 583
10664.96 604
10665.93 642
10666.91 635
10667.88 585
10668.86 549
10669.83 566
10670.81 576
10671.78 596
10672.76 579
10673.73 582
10674.71 593
10675.68 644
10676.66 579
10677.63 637
10678.61 623
10679.58 586
10680.56 595
10681.53 573
10682.51 590
10683.48 581
10684.46 603
10685.43 587
10686.41 556
10687.38 572
10688.36 586
10689.33 568
10690.31 567
10691.28 512
10692.26 556
10693.24 563
10694.21 593
10695.19 530
10696.16 507
10697.14 532
10698.12 506
10699.09 519
10700.07 590
10701.04 560
10702.02 558
10703.00 551
10703.97 523
10704.95 543
10705.92 554
10706.90 549
10707.88 516
10708.85 556
10709.83 578
10710.81 589
10711.78 511
10712.76 528
10713.74 586
10714.71 554
10715.69 521
10716.67 520
10717.64 569
10718.62 572
10719.60 577
10720.57 542
10721.55 552
10722.53 532
10723.50 557
10724.48 537
10725.46 536
10726.44 518
10727.41 562
10728.39 544
10729.37 528
10730.35 538
10731.32 531
10732.30 565
10733.28 552
10734.26 566
10735.23 550
10736.21 575
10737.19 553
10738.17 538
10739.14 522
10740.12 502
10741.10 545
10742.08 543
10743.06 540
10744.03 518
10745.01 515
10745.99 553
10746.97 534
10747.95 535
10748.92 553
10749.90 557
10750.88 557
10751.86 562
10752.84 561
10753.82 541
10754.79 568
10755.77 536
10756.75 520
10757.73 521
10758.71 537
10759.69 517
10760.67 515
10761.65 527
10762.62 503
10763.60 561
10764.58 560
10765.56 539
10766.54 542
10767.52 574
10768.50 567
10769.48 545
10770.46 542
10771.44 567
10772.42 564
10773.39 560
10774.37 549
10775.35 563
10776.33 532
10777.31 535
10778.29 566
10779.27 550
10780.25 598
10781.23 573
10782.21 546
10783.19 512
10784.17 528
10785.15 543
10786.13 559
10787.11 574
10788.09 592
10789.07 565
10790.05 562
10791.03 568
10792.01 564
10792.99 551
10793.97 574
10794.95 569
10795.93 542
10796.91 554
10797.89 566
10798.87 576
10799.85 557
10800.83 547
10801.82 530
10802.80 506
10803.78 554
10804.76 553
10805.74 540
10806.72 570
10807.70 574
10808.68 558
10809.66 574
10810.64 566
10811.62 589
10812.61 572
10813.59 586
10814.57 567
10815.55 588
10816.53 559
10817.51 567
10818.49 574
10819.47 628
10820.46 595
10821.44 540
10822.42 585
10823.40 584
10824.38 591
10825.36 590
10826.35 599
10827.33 582
10828.31 580
10829.29 566
10830.27 564
10831.25 588
10832.24 582
10833.22 574
10834.20 554
10835.18 595
10836.17 579
10837.15 609
10838.13 568
10839.11 590
10840.09 573
10841.08 618
10842.06 614
10843.04 615
10844.02 630
10845.01 601
10845.99 613
10846.97 654
10847.96 614
10848.94 624
10849.92 615
10850.90 662
10851.89 626
10852.87 619
10853.85 622
10854.84 617
10855.82 634
10856.80 650
10857.78 634
10858.77 644
10859.75 668
10860.73 606
10861.72 669
10862.70 686
10863.68 648
10864.67 649
10865.65 638
10866.64 666
10867.62 676
10868.60 672
10869.59 685
10870.57 678
10871.55 696
10872.54 678
10873.52 658
10874.51 713
10875.49 683
10876.47 738
10877.46 732
10878.44 741
10879.43 705
10880.41 691
10881.39 734
10882.38 759
10883.36 752
10884.35 742
10885.33 764
10886.32 762
10887.30 785
10888.29 744
10889.27 742
10890.25 777
10891.24 749
10892.22 778
10893.21 798
10894.19 797
10895.18 796
10896.16 785
10897.15 771
10898.13 779
10899.12 769
10900.10 804
10901.09 814
10902.07 789
10903.06 756
10904.04 808
10905.03 845
10906.01 834
10907.00 828
10907.99 839
10908.97 853
10909.96 851
10910.94 874
10911.93 861
10912.91 845
10913.90 875
10914.88 903
10915.87 889
10916.86 865
10917.84 842
10918.83 899
10919.81 897
10920.80 904
10921.79 912
10922.77 891
10923.76 943
10924.74 937
10925.73 908
10926.72 892
10927.70 917
10928.69 926
10929.68 944
10930.66 936
10931.65 961
10932.64 988
10933.62 987
10934.61 1029
10935.60 1038
10936.58 1044
10937.57 1084
10938.56 1172
10939.54 1173
10940.53 1111
10941.52 1091
10942.50 1119
10943.49 1090
10944.48 1150
10945.47 1120
10946.45 1093
10947.44 1133
10948.43 1132
10949.41 1194
10950.40 1208
10951.39 1227
10952.38 1328
10953.36 1372
10954.35 1352
10955.34 1363
10956.33 1332
10957.31 1306
10958.30 1318
10959.29 1241
10960.28 1271
10961.27 1255
10962.25 1199
10963.24 1163
10964.23 1146
10965.22 1118
10966.21 1139
10967.19 1103
10968.18 1079
10969.17 1048
10970.16 1089
10971.15 1085
10972.13 1098
10973.12 1104
10974.11 1092
10975.10 1102
10976.09 1158
10977.08 1120
10978.07 1106
10979.05 1164
10980.04 1154
10981.03 1134
10982.02 1108
10983.01 1176
10984.00 1239
10984.99 1216
10985.98 1226
10986.96 1209
10987.95 1235
10988.94 1315
10989.93 1337
10990.92 1410
10991.91 1435
10992.90 1528
10993.89 1642
10994.88 1727
10995.87 1759
10996.86 1765
10997.85 1727
10998.84 1667
10999.83 1640
11000.82 1587
11001.81 1529
11002.79 1421
11003.78 1325
11004.77 1264
11005.76 1146
11006.75 1090
11007.74 1099
11008.73 1062
11009.72 1010
11010.71 978
11011.70 1012
11012.69 1026
11013.68 976
11014.67 987
11015.67 979
11016.66 1002
11017.65 968
11018.64 966
11019.63 963
11020.62 965
11021.61 943
11022.60 910
11023.59 978
11024.58 999
11025.57 940
11026.56 963
11027.55 948
11028.54 913
11029.53 908
11030.52 923
11031.52 968
11032.51 923
11033.50 885
11034.49 874
11035.48 899
11036.47 894
11037.46 865
11038.45 849
11039.45 803
11040.44 805
11041.43 830
11042.42 815
11043.41 819
11044.40 815
11045.39 823
11046.39 815
11047.38 769
11048.37 769
11049.36 761
11050.35 755
11051.35 765
11052.34 803
11053.33 783
11054.32 739
11055.31 809
11056.31 769
11057.30 785
11058.29 788
11059.28 791
11060.27 780
11061.27 807
11062.26 788
11063.25 740
11064.24 779
11065.24 774
11066.23 765
11067.22 769
11068.21 780
11069.21 776
11070.20 792
11071.19 773
11072.19 783
11073.18 783
11074.17 743
11075.16 757
11076.16 759
11077.15 770
11078.14 784
11079.14 734
11080.13 740
11081.12 767
11082.12 756
11083.11 783
11084.10 740
11085.10 760
11086.09 768
11087.08 739
11088.08 728
11089.07 729
11090.06 727
11091.06 706
11092.05 762
11093.04 767
11094.04 730
11095.03 757
11096.03 740
11097.02 701
11098.01 700
11099.01 699
11100.00 712
11101.00 725
11101.99 731
11102.98 697
11103.98 715
11104.97 676
11105.97 717
11106.96 699
11107.96 708
11108.95 704
11109.95 704
11110.94 697
11111.93 717
11112.93 697
11113.92 697
11114.92 730
11115.91 716
11116.91 678
11117.90 703
11118.90 670
11119.89 681
11120.89 694
11121.88 684
11122.88 719
11123.87 677
11124.87 665
11125.86 707
11126.86 673
11127.85 645
11128.85 666
11129.84 675
11130.84 669
11131.84 670
11132.83 639
11133.83 664
11134.82 691
11135.82 677
11136.81 631
11137.81 668
11138.81 664
11139.80 673
11140.80 658
11141.79 665
11142.79 652
11143.79 684
11144.78 660
11145.78 610
11146.77 655
11147.77 665
11148.77 637
11149.76 655
11150.76 644
11151.75 668
11152.75 658
11153.75 626
11154.74 617
11155.74 614
11156.74 628
11157.73 599
11158.73 635
11159.73 658
11160.72 636
11161.72 598
11162.72 625
11163.71 668
11164.71 624
11165.71 642
11166.71 645
11167.70 633
11168.70 619
11169.70 604
11170.69 631
11171.69 650
11172.69 591
11173.69 611
11174.68 624
11175.68 611
11176.68 622
11177.68 605
11178.67 646
11179.67 610
11180.67 639
11181.67 640
11182.66 607
11183.66 616
11184.66 640
11185.66 639
11186.66 613
11187.65 606
11188.65 655
11189.65 608
11190.65 616
11191.65 623
11192.64 636
11193.64 604
11194.64 626
11195.64 634
11196.64 586
11197.64 594
11198.63 611
11199.63 638
11200.63 610
11201.63 635
11202.63 612
11203.63 646
11204.63 615
11205.63 577
11206.62 599
11207.62 605
11208.62 620
11209.62 565
11210.62 605
11211.62 560
11212.62 589
11213.62 557
11214.62 619
11215.62 610
11216.61 577
11217.61 561
11218.61 569
11219.61 588
11220.61 591
11221.61 587
11222.61 584
11223.61 580
11224.61 584
11225.61 618
11226.61 621
11227.61 599
11228.61 579
11229.61 602
11230.61 583
11231.61 602
11232.61 594
11233.61 605
11234.61 617
11235.61 575
11236.61 587
11237.61 566
11238.61 592
11239.61 574
11240.61 598
11241.61 594
11242.61 588
11243.61 605
11244.61 643
11245.61 604
11246.61 596
11247.61 554
11248.62 606
11249.62 584
11250.62 621
11251.62 593
11252.62 570
11253.62 562
11254.62 571
11255.62 594
11256.62 564
11257.62 579
11258.62 595
11259.63 614
11260.63 621
11261.63 619
11262.63 558
11263.63 590
11264.63 606
11265.63 646
11266.64 604
11267.64 626
11268.64 585
11269.64 580
11270.64 631
11271.64 637
11272.65 660
11273.65 636
11274.65 651
11275.65 634
11276.65 696
11277.65 659
11278.66 630
11279.66 650
11280.66 671
11281.66 627
11282.67 629
11283.67 606
11284.67 608
11285.67 624
11286.67 622
11287.68 628
11288.68 601
11289.68 643
11290.68 623
11291.69 618
11292.69 595
11293.69 616
11294.70 601
11295.70 609
11296.70 595
11297.70 635
11298.71 607
11299.71 622
11300.71 640
11301.72 612
11302.72 623
11303.72 640
11304.72 677
11305.73 652
11306.73 682
11307.73 672
11308.74 729
11309.74 707
11310.74 638
11311.75 640
11312.75 652
11313.76 665
11314.76 649
11315.76 651
11316.77 610
11317.77 618
11318.77 597
11319.78 616
11320.78 567
11321.79 579
11322.79 569
11323.79 622
11324.80 622
11325.80 585
11326.81 601
11327.81 616
11328.81 608
11329.82 622
11330.82 620
11331.83 607
11332.83 620
11333.84 624
11334.84 629
11335.85 608
11336.85 630
11337.85 607
11338.86 609
11339.86 651
11340.87 631
11341.87 621
11342.88 633
11343.88 632
11344.89 628
11345.89 604
11346.90 589
11347.90 626
11348.91 607
11349.91 590
11350.92 587
11351.92 591
11352.93 578
11353.94 627
11354.94 590
11355.95 619
11356.95 599
11357.96 600
11358.96 572
11359.97 615
11360.97 584
11361.98 588
11362.99 577
11363.99 539
11365.00 604
11366.00 598
11367.01 594
11368.02 596
11369.02 588
11370.03 574
11371.03 578
11372.04 585
11373.05 589
11374.05 578
11375.06 570
11376.06 594
11377.07 605
11378.08 610
11379.08 574
11380.09 598
11381.10 592
11382.10 622
11383.11 607
11384.12 599
11385.12 590
11386.13 591
11387.14 591
11388.14 615
11389.15 568
11390.16 644
11391.17 594
11392.17 565
11393.18 616
11394.19 602
11395.19 579
11396.20 592
11397.21 622
11398.22 620
11399.22 623
11400.23 577
11401.24 617
11402.25 602
11403.25 617
11404.26 574
11405.27 609
11406.28 599
11407.28 602
11408.29 643
11409.30 603
11410.31 647
11411.31 579
11412.32 604
11413.33 597
11414.34 634
11415.35 630
11416.35 656
11417.36 641
11418.37 644
11419.38 636
11420.39 647
11421.40 623
11422.40 659
11423.41 655
11424.42 669
11425.43 648
11426.44 649
11427.45 669
11428.46 652
11429.46 677
11430.47 661
11431.48 650
11432.49 626
11433.50 654
11434.51 642
11435.52 668
11436.53 688
11437.54 664
11438.54 690
11439.55 682
11440.56 685
11441.57 674
11442.58 701
11443.59 681
11444.60 689
11445.61 691
11446.62 712
11447.63 665
11448.64 687
11449.65 686
11450.66 728
11451.67 686
11452.68 687
11453.69 709
11454.70 681
11455.71 717
11456.72 757
11457.73 764
11458.74 708
11459.75 758
11460.76 707
11461.77 749
11462.78 726
11463.79 752
11464.80 715
11465.81 742
11466.82 739
11467.83 749
11468.84 789
11469.85 716
11470.86 708
11471.87 730
11472.88 770
11473.89 713
11474.90 741
11475.91 715
11476.92 729
11477.93 742
11478.95 748
11479.96 762
11480.97 751
11481.98 722
11482.99 743
11484.00 755
11485.01 763
11486.02 788
11487.03 757
11488.05 768
11489.06 716
11490.07 764
11491.08 765
11492.09 789
11493.10 772
11494.11 779
11495.13 776
11496.14 814
11497.15 801
11498.16 811
11499.17 813
11500.18 804
11501.20 811
11502.21 819
11503.22 838
11504.23 787
11505.24 825
11506.26 811
11507.27 808
11508.28 807
11509.29 836
11510.30 826
11511.32 826
11512.33 810
11513.34 821
11514.35 855
11515.37 855
11516.38 847
11517.39 875
11518.40 859
11519.42 867
11520.43 905
11521.44 879
11522.45 904
11523.47 895
11524.48 896
11525.49 909
11526.51 967
11527.52 930
11528.53 961
11529.55 917
11530.56 930
11531.57 985
11532.59 936
11533.60 958
11534.61 956
11535.63 938
11536.64 925
11537.65 1018
11538.67 992
11539.68 1041
11540.69 977
11541.71 1025
11542.72 1033
11543.73 1069
11544.75 1066
11545.76 1064
11546.78 1120
11547.79 1120
11548.80 1136
11549.82 1094
11550.83 1167
11551.85 1158
11552.86 1161
11553.87 1159
11554.89 1149
11555.90 1193
11556.92 1203
11557.93 1199
11558.95 1220
11559.96 1253
11560.97 1299
11561.99 1299
11563.00 1288
11564.02 1282
11565.03 1343
11566.05 1432
11567.06 1353
11568.08 1394
11569.09 1390
11570.11 1430
11571.12 1491
11572.14 1540
11573.15 1545
11574.17 1691
11575.18 1707
11576.20 1778
11577.21 1817
11578.23 1805
11579.24 1860
11580.26 1835
11581.27 1897
11582.29 1919
11583.30 1962
11584.32 2124
11585.33 2279
11586.35 2291
11587.37 2401
11588.38 2634
11589.40 2904
11590.41 3209
11591.43 3436
11592.44 3758
11593.46 4001
11594.48 4137
11595.49 4125
11596.51 4108
11597.52 3949
11598.54 3725
11599.56 3477
11600.57 3273
11601.59 3041
11602.61 2769
11603.62 2495
11604.64 2375
11605.66 2156
11606.67 1958
11607.69 1793
11608.70 1770
11609.72 1677
11610.74 1619
11611.75 1529
11612.77 1543
11613.79 1495
11614.81 1463
11615.82 1440
11616.84 1335
11617.86 1320
11618.87 1289
11619.89 1313
11620.91 1293
11621.92 1257
11622.94 1262
11623.96 1241
11624.98 1213
11625.99 1200
11627.01 1191
11628.03 1238
11629.05 1208
11630.06 1199
11631.08 1235
11632.10 1212
11633.12 1240
11634.13 1191
11635.15 1192
11636.17 1166
11637.19 1139
11638.20 1132
11639.22 1062
11640.24 1050
11641.26 1048
11642.28 1050
11643.29 1038
11644.31 1029
11645.33 986
11646.35 1027
11647.37 976
11648.39 1004
11649.40 1024
11650.42 1043
11651.44 1067
11652.46 999
11653.48 1002
11654.50 953
11655.51 1009
11656.53 1020
11657.55 1030
11658.57 999
11659.59 1045
11660.61 1088
11661.63 1074
11662.65 1065
11663.67 1065
11664.68 1091
11665.70 1091
11666.72 1098
11667.74 1111
11668.76 1106
11669.78 1155
11670.80 1108
11671.82 1154
11672.84 1134
11673.86 1133
11674.88 1164
11675.90 1168
11676.92 1154
11677.94 1135
11678.96 1152
11679.98 1144
11680.99 1135
11682.01 1127
11683.03 1120
11684.05 1119
11685.07 1081
11686.09 1085
11687.11 1081
11688.13 1095
11689.15 1094
11690.17 1128
11691.19 1058
11692.21 1059
11693.24 1075
11694.26 1051
11695.28 1019
11696.30 1050
11697.32 1059
11698.34 1037
11699.36 992
11700.38 1004
11701.40 985
11702.42 988
11703.44 1013
11704.46 985
11705.48 973
11706.50 986
11707.52 964
11708.54 980
11709.57 939
11710.59 924
11711.61 921
11712.63 936
11713.65 928
11714.67 970
11715.69 917
11716.71 866
11717.73 888
11718.76 881
11719.78 896
11720.80 893
11721.82 882
11722.84 853
11723.86 803
11724.89 826
11725.91 831
11726.93 885
11727.95 849
11728.97 814
11729.99 819
11731.02 851
11732.04 790
11733.06 835
11734.08 832
11735.10 834
11736.13 828
11737.15 809
11738.17 809
11739.19 815
11740.22 817
11741.24 865
11742.26 828
11743.28 807
11744.30 843
11745.33 811
11746.35 815
11747.37 808
11748.40 818
11749.42 804
11750.44 809
11751.46 807
11752.49 784
11753.51 764
11754.53 783
11755.56 773
11756.58 759
11757.60 757
11758.62 764
11759.65 756
11760.67 762
11761.69 736
11762.72 740
11763.74 772
11764.76 724
11765.79 721
11766.81 708
11767.83 764
11768.86 740
11769.88 719
11770.91 739
11771.93 727
11772.95 693
11773.98 736
11775.00 731
11776.02 688
11777.05 748
11778.07 720
11779.10 737
11780.12 722
11781.14 723
11782.17 751
11783.19 716
11784.22 694
11785.24 703
11786.26 693
11787.29 700
11788.31 697
11789.34 736
11790.36 704
11791.39 661
11792.41 660
11793.44 671
11794.46 699
11795.49 683
11796.51 699
11797.54 711
11798.56 648
11799.59 680
11800.61 695
11801.63 697
11802.66 676
11803.69 683
11804.71 681
11805.74 660
11806.76 617
11807.79 649
11808.81 692
11809.84 698
11810.86 677
11811.89 684
11812.91 686
11813.94 697
11814.96 699
11815.99 665
11817.01 696
11818.04 680
11819.07 655
11820.09 695
11821.12 688
11822.14 691
11823.17 681
11824.20 693
11825.22 689
11826.25 650
11827.27 688
11828.30 675
11829.33 698
11830.35 718
11831.38 683
11832.40 669
11833.43 684
11834.46 684
11835.48 673
11836.51 666
11837.54 710
11838.56 690
11839.59 672
11840.62 705
11841.64 693
11842.67 667
11843.70 682
11844.72 655
11845.75 674
11846.78 701
11847.80 684
11848.83 685
11849.86 703
11850.89 721
11851.91 692
11852.94 704
11853.97 688
11854.99 681
11856.02 679
11857.05 693
11858.08 703
11859.10 674
11860.13 729
11861.16 700
11862.19 731
11863.21 742
11864.24 706
11865.27 688
11866.30 710
11867.33 675
11868.35 663
11869.38 687
11870.41 665
11871.44 709
11872.47 717
11873.49 718
11874.52 708
11875.55 709
11876.58 711
11877.61 728
11878.63 712
11879.66 740
11880.69 729
11881.72 757
11882.75 726
11883.78 758
11884.81 764
11885.83 786
11886.86 737
11887.89 739
11888.92 792
11889.95 776
11890.98 791
11892.01 804
11893.04 863
11894.06 864
11895.09 888
11896.12 887
11897.15 913
11898.18 856
11899.21 888
11900.24 864
11901.27 840
11902.30 853
11903.33 852
11904.36 881
11905.39 838
11906.42 803
11907.45 829
11908.48 825
11909.50 794
11910.53 794
11911.56 806
11912.59 784
11913.62 772
11914.65 849
11915.68 821
11916.71 797
11917.74 845
11918.77 805
11919.80 844
11920.83 889
11921.86 898
11922.89 945
11923.92 969
11924.95 987
11925.99 1021
11927.02 1014
11928.05 1066
11929.08 997
11930.11 1021
11931.14 1000
11932.17 981
11933.20 978
11934.23 910
11935.26 871
11936.29 866
11937.32 795
11938.35 788
11939.38 747
11940.41 765
11941.45 748
11942.48 721
11943.51 737
11944.54 750
11945.57 758
11946.60 744
11947.63 715
11948.66 728
11949.70 718
11950.73 717
11951.76 734
11952.79 674
11953.82 701
11954.85 680
11955.88 692
11956.92 695
11957.95 707
11958.98 734
11960.01 696
11961.04 722
11962.08 708
11963.11 750
11964.14 698
11965.17 742
11966.20 715
11967.24 708
11968.27 726
11969.30 727
11970.33 746
11971.36 737
11972.40 722
11973.43 684
11974.46 684
11975.49 690
11976.53 728
11977.56 701
11978.59 685
11979.62 747
11980.66 783
11981.69 744
11982.72 723
11983.76 784
11984.79 740
11985.82 734
11986.85 752
11987.89 731
11988.92 677
11989.95 733
11990.99 751
11992.02 738
11993.05 749
11994.09 776
11995.12 775
11996.15 749
11997.19 729
11998.22 763
11999.25 756
12000.29 761
12001.32 746
12002.35 776
12003.39 781
12004.42 771
12005.46 803
12006.49 817
12007.52 843
12008.56 844
12009.59 815
12010.63 832
12011.66 850
12012.69 850
12013.73 812
12014.76 803
12015.80 818
12016.83 817
12017.86 797
12018.90 842
12019.93 846
12020.97 819
12022.00 803
12023.04 801
12024.07 756
12025.11 817
12026.14 812
12027.18 807
12028.21 780
12029.25 853
12030.28 824
12031.32 842
12032.35 784
12033.39 766
12034.42 790
12035.46 788
12036.49 755
12037.53 802
12038.56 803
12039.60 751
12040.63 764
12041.67 771
12042.70 779
12043.74 761
12044.77 755
12045.81 790
12046.84 773
12047.88 786
12048.92 755
12049.95 799
12050.99 791
12052.02 817
12053.06 803
12054.09 798
12055.13 801
12056.17 816
12057.20 835
12058.24 777
12059.27 825
12060.31 829
12061.35 739
12062.38 776
12063.42 808
12064.46 814
12065.49 826
12066.53 802
12067.56 804
12068.60 801
12069.64 833
12070.67 792
12071.71 864
12072.75 806
12073.78 799
12074.82 799
12075.86 794
12076.89 805
12077.93 759
12078.97 833
12080.01 839
12081.04 844
12082.08 833
12083.12 838
12084.15 861
12085.19 876
12086.23 859
12087.27 861
12088.30 889
12089.34 906
12090.38 894
12091.41 883
12092.45 912
12093.49 976
12094.53 947
12095.57 1009
12096.60 978
12097.64 1005
12098.68 1026
12099.72 1037
12100.75 1060
12101.79 988
12102.83 997
12103.87 974
12104.91 867
12105.94 864
12106.98 899
12108.02 844
12109.06 823
12110.10 795
12111.14 791
12112.17 746
12113.21 754
12114.25 739
12115.29 742
12116.33 719
12117.37 716
12118.40 707
12119.44 731
12120.48 714
12121.52 700
12122.56 717
12123.60 681
12124.64 709
12125.68 708
12126.72 711
12127.75 709
12128.79 695
12129.83 718
12130.87 704
12131.91 705
12132.95 699
12133.99 711
12135.03 682
12136.07 710
12137.11 696
12138.15 701
12139.19 684
12140.23 721
12141.27 670
12142.31 690
12143.35 631
12144.38 647
12145.42 692
12146.46 676
12147.50 661
12148.54 638
12149.58 660
12150.62 673
12151.66 653
12152.70 663
12153.74 695
12154.78 685
12155.82 668
12156.87 674
12157.91 631
12158.95 622
12159.99 662
12161.03 668
12162.07 675
12163.11 676
12164.15 673
12165.19 681
12166.23 684
12167.27 649
12168.31 644
12169.35 681
12170.39 653
12171.43 663
12172.47 647
12173.52 659
12174.56 691
12175.60 666
12176.64 672
12177.68 653
12178.72 659
12179.76 670
12180.80 672
12181.85 656
12182.89 678
12183.93 677
12184.97 657
12186.01 642
12187.05 654
12188.09 651
12189.14 637
12190.18 699
12191.22 681
12192.26 690
12193.30 674
12194.34 638
12195.39 656
12196.43 646
12197.47 663
12198.51 656
12199.55 683
12200.60 663
12201.64 647
12202.68 667
12203.72 682
12204.77 618
12205.81 648
12206.85 685
12207.89 713
12208.94 643
12209.98 670
12211.02 704
12212.06 651
12213.11 641
12214.15 644
12215.19 680
12216.23 677
12217.28 662
12218.32 676
12219.36 661
12220.41 666
12221.45 704
12222.49 660
12223.54 697
12224.58 695
12225.62 685
12226.66 707
12227.71 669
12228.75 664
12229.79 672
12230.84 642
12231.88 685
12232.93 663
12233.97 653
12235.01 663
12236.06 638
12237.10 616
12238.14 614
12239.19 651
12240.23 624
12241.28 636
12242.32 647
12243.36 631
12244.41 633
12245.45 637
12246.50 638
12247.54 646
12248.58 620
12249.63 636
12250.67 655
12251.72 681
12252.76 638
12253.80 626
12254.85 638
12255.89 591
12256.94 642
12257.98 603
12259.03 573
12260.07 564
12261.12 602
12262.16 588
12263.21 583
12264.25 570
12265.30 605
12266.34 563
12267.39 600
12268.43 583
12269.48 591
12270.52 604
12271.57 559
12272.61 609
12273.66 599
12274.70 568
12275.75 556
12276.79 561
12277.84 542
12278.88 591
12279.93 550
12280.98 593
12282.02 560
12283.07 565
12284.11 578
12285.16 586
12286.20 614
12287.25 554
12288.30 584
12289.34 576
12290.39 585
12291.43 569
12292.48 595
12293.53 577
12294.57 616
12295.62 588
12296.66 594
12297.71 598
12298.76 564
12299.80 568
12300.85 583
12301.90 604
12302.94 612
12303.99 577
12305.04 605
12306.08 606
12307.13 579
12308.18 592
12309.22 586
12310.27 576
12311.32 565
12312.36 583
12313.41 544
12314.46 545
12315.50 579
12316.55 548
12317.60 565
12318.65 531
12319.69 565
12320.74 563
12321.79 581
12322.83 561
12323.88 572
12324.93 563
12325.98 561
12327.02 556
12328.07 569
12329.12 561
12330.17 556
12331.21 562
12332.26 568
12333.31 569
12334.36 556
12335.41 549
12336.45 551
12337.50 556
12338.55 560
12339.60 533
12340.65 511
12341.69 554
12342.74 534
12343.79 563
12344.84 529
12345.89 542
12346.94 546
12347.98 517
12349.03 532
12350.08 518
12351.13 532
12352.18 553
12353.23 511
12354.28 524
12355.32 548
12356.37 533
12357.42 562
12358.47 529
12359.52 557
12360.57 584
12361.62 572
12362.67 543
12363.72 563
12364.76 551
12365.81 572
12366.86 576
12367.91 590
12368.96 570
12370.01 531
12371.06 562
12372.11 544
12373.16 594
12374.21 565
12375.26 575
12376.31 530
12377.36 586
12378.41 601
12379.46 575
12380.51 551
12381.56 591
12382.61 574
12383.66 607
12384.71 604
12385.76 567
12386.81 603
12387.86 575
12388.91 584
12389.96 541
12391.01 620
12392.06 573
12393.11 580
12394.16 595
12395.21 576
12396.26 564
12397.31 562
12398.36 589
12399.41 615
12400.46 579
12401.51 558
12402.56 593
12403.61 577
12404.66 587
12405.71 586
12406.77 594
12407.82 598
12408.87 590
12409.92 582
12410.97 630
12412.02 571
12413.07 600
12414.12 569
12415.17 568
12416.23 609
12417.28 593
12418.33 563
12419.38 563
12420.43 610
12421.48 556
12422.53 613
12423.59 554
12424.64 589
12425.69 617
12426.74 634
12427.79 592
12428.84 584
12429.90 577
12430.95 574
12432.00 599
12433.05 565
12434.10 607
12435.16 575
12436.21 611
12437.26 643
12438.31 583
12439.37 576
12440.42 607
12441.47 612
12442.52 626
12443.58 618
12444.63 584
12445.68 595
12446.73 610
12447.79 617
12448.84 608
12449.89 644
12450.94 593
12452.00 636
12453.05 586
12454.10 623
12455.16 584
12456.21 662
12457.26 605
12458.31 624
12459.37 624
12460.42 660
12461.47 643
12462.53 606
12463.58 654
12464.63 651
12465.69 653
12466.74 644
12467.79 709
12468.85 693
12469.90 692
12470.95 657
12472.01 723
12473.06 721
12474.12 696
12475.17 698
12476.22 718
12477.28 754
12478.33 787
12479.39 782
12480.44 828
12481.49 872
12482.55 925
12483.60 999
12484.66 998
12485.71 1040
12486.76 1118
12487.82 1141
12488.87 1107
12489.93 1134
12490.98 1138
12492.04 1154
12493.09 1112
12494.15 1121
12495.20 1066
12496.25 1005
12497.31 976
12498.36 885
12499.42 872
12500.47 825
12501.53 837
12502.58 785
12503.64 776
12504.69 720
12505.75 703
12506.80 716
12507.86 717
12508.91 708
12509.97 678
12511.03 731
12512.08 706
12513.14 676
12514.19 635
12515.25 675
12516.30 657
12517.36 683
12518.41 695
12519.47 686
12520.52 669
12521.58 691
12522.64 681
12523.69 719
12524.75 681
12525.80 679
12526.86 660
12527.92 680
12528.97 682
12530.03 655
12531.08 663
12532.14 651
12533.20 707
12534.25 639
12535.31 664
12536.37 652
12537.42 666
12538.48 652
12539.54 678
12540.59 690
12541.65 679
12542.70 710
12543.76 681
12544.82 722
12545.88 679
12546.93 685
12547.99 714
12549.05 736
12550.10 691
12551.16 731
12552.22 729
12553.27 735
12554.33 716
12555.39 757
12556.45 757
12557.50 778
12558.56 785
12559.62 793
12560.67 808
12561.73 856
12562.79 892
12563.85 874
12564.90 943
12565.96 967
12567.02 993
12568.08 1015
12569.14 999
12570.19 1005
12571.25 1022
12572.31 1042
12573.37 989
12574.42 997
12575.48 912
12576.54 964
12577.60 912
12578.66 893
12579.72 845
12580.77 839
12581.83 846
12582.89 835
12583.95 799
12585.01 730
12586.07 769
12587.12 777
12588.18 795
12589.24 771
12590.30 742
12591.36 711
12592.42 729
12593.48 729
12594.53 730
12595.59 709
12596.65 727
12597.71 660
12598.77 677
12599.83 716
12600.89 726
12601.95 708
12603.01 758
12604.07 705
12605.13 714
12606.18 693
12607.24 688
12608.30 722
12609.36 695
12610.42 705
12611.48 681
12612.54 731
12613.60 699
12614.66 720
12615.72 695
12616.78 679
12617.84 671
12618.90 701
12619.96 670
12621.02 659
12622.08 652
12623.14 638
12624.20 673
12625.26 721
12626.32 660
12627.38 690
12628.44 669
12629.50 676
12630.56 673
12631.62 647
12632.68 665
12633.74 634
12634.80 682
12635.86 667
12636.92 657
12637.98 669
12639.04 679
12640.11 709
12641.17 714
12642.23 664
12643.29 695
12644.35 730
12645.41 776
12646.47 722
12647.53 767
12648.59 772
12649.65 762
12650.72 743
12651.78 748
12652.84 730
12653.90 752
12654.96 726
12656.02 728
12657.08 739
12658.14 736
12659.21 715
12660.27 741
12661.33 690
12662.39 692
12663.45 709
12664.51 722
12665.58 695
12666.64 679
12667.70 671
12668.76 685
12669.82 673
12670.89 683
12671.95 736
12673.01 693
12674.07 723
12675.13 656
12676.20 688
12677.26 665
12678.32 672
12679.38 701
12680.45 669
12681.51 682
12682.57 730
12683.63 728
12684.70 685
12685.76 711
12686.82 718
12687.88 738
12688.95 748
12690.01 727
12691.07 706
12692.14 720
12693.20 749
12694.26 718
12695.32 718
12696.39 704
12697.45 731
12698.51 735
12699.58 729
12700.64 733
12701.70 685
12702.77 740
12703.83 727
12704.89 684
12705.96 716
12707.02 690
12708.08 716
12709.15 736
12710.21 772
12711.28 719
12712.34 690
12713.40 661
12714.47 723
12715.53 688
12716.59 705
12717.66 696
12718.72 713
12719.79 710
12720.85 676
12721.92 719
12722.98 683
12724.04 695
12725.11 719
12726.17 692
12727.24 656
12728.30 659
12729.37 655
12730.43 713
12731.49 677
12732.56 685
12733.62 712
12734.69 662
12735.75 679
12736.82 675
12737.88 708
12738.95 684
12740.01 676
12741.08 640
12742.14 687
12743.21 637
12744.27 650
12745.34 621
12746.40 650
12747.47 648
12748.53 641
12749.60 624
12750.66 609
12751.73 663
12752.79 634
12753.86 621
12754.93 607
12755.99 647
12757.06 620
12758.12 600
12759.19 603
12760.25 587
12761.32 623
12762.39 651
12763.45 594
12764.52 592
12765.58 618
12766.65 578
12767.72 553
12768.78 573
12769.85 580
12770.91 587
12771.98 596
12773.05 552
12774.11 575
12775.18 561
12776.25 597
12777.31 557
12778.38 585
12779.45 564
12780.51 581
12781.58 538
12782.65 580
12783.71 566
12784.78 552
12785.85 572
12786.91 556
12787.98 565
12789.05 564
12790.11 600
12791.18 579
12792.25 561
12793.31 537
12794.38 546
12795.45 570
12796.52 558
12797.58 545
12798.65 517
12799.72 541
12800.79 537
12801.85 567
12802.92 545
12803.99 540
12805.06 559
12806.12 553
12807.19 561
12808.26 587
12809.33 542
12810.39 578
12811.46 525
12812.53 555
12813.60 550
12814.67 524
12815.73 564
12816.80 558
12817.87 541
12818.94 572
12820.01 584
12821.08 534
12822.14 549
12823.21 531
12824.28 519
12825.35 534
12826.42 555
12827.49 523
12828.55 556
12829.62 544
12830.69 515
12831.76 519
12832.83 510
12833.90 532
12834.97 562
12836.04 494
12837.11 508
12838.17 525
12839.24 534
12840.31 543
12841.38 489
12842.45 534
12843.52 483
12844.59 494
12845.66 530
12846.73 529
12847.80 535
12848.87 489
12849.94 499
12851.01 483
12852.08 492
12853.14 504
12854.21 509
12855.28 512
12856.35 520
12857.42 495
12858.49 497
12859.56 486
12860.63 514
12861.70 498
12862.77 454
12863.84 473
12864.91 494
12865.98 512
12867.05 529
12868.12 519
12869.19 491
12870.26 518
12871.34 482
12872.41 500
12873.48 478
12874.55 496
12875.62 485
12876.69 508
12877.76 477
12878.83 489
12879.90 485
12880.97 480
12882.04 470
12883.11 512
12884.18 489
12885.25 457
12886.33 487
12887.40 475
12888.47 465
12889.54 464
12890.61 478
12891.68 461
12892.75 454
12893.82 456
12894.89 458
12895.97 466
12897.04 437
12898.11 488
12899.18 495
12900.25 510
12901.32 468
12902.40 466
12903.47 464
12904.54 507
12905.61 483
12906.68 482
12907.75 439
12908.83 467
12909.90 429
12910.97 488
12912.04 513
12913.11 501
12914.19 453
12915.26 464
12916.33 454
12917.40 463
12918.48 446
12919.55 473
12920.62 473
12921.69 453
12922.77 475
12923.84 467
12924.91 456
12925.98 462
12927.06 459
12928.13 453
12929.20 478
12930.27 501
12931.35 451
12932.42 442
12933.49 452
12934.57 467
12935.64 426
12936.71 459
12937.79 470
12938.86 501
12939.93 461
12941.01 464
12942.08 442
12943.15 451
12944.23 436
12945.30 465
12946.37 439
12947.45 448
12948.52 456
12949.59 485
12950.67 507
12951.74 446
12952.81 447
12953.89 437
12954.96 482
12956.04 468
12957.11 453
12958.18 409
12959.26 480
12960.33 480
12961.41 438
12962.48 454
12963.55 470
12964.63 530
12965.70 469
12966.78 472
12967.85 456
12968.93 470
12970.00 456
12971.07 458
12972.15 451
12973.22 428
12974.30 432
12975.37 473
12976.45 477
12977.52 445
12978.60 426
12979.67 485
12980.75 479
12981.82 459
12982.90 467
12983.97 487
12985.05 468
12986.12 458
12987.20 452
12988.27 440
12989.35 478
12990.42 464
12991.50 473
12992.57 457
12993.65 460
12994.73 452
12995.80 437
12996.88 473
12997.95 471
12999.03 481
13000.10 472
13001.18 472
13002.25 451
13003.33 502
13004.41 487
13005.48 477
13006.56 488
13007.63 479
13008.71 493
13009.79 471
13010.86 444
13011.94 467
13013.02 483
13014.09 482
13015.17 504
13016.24 468
13017.32 453
13018.40 464
13019.47 508
13020.55 491
13021.63 505
13022.70 480
13023.78 496
13024.86 504
13025.93 490
13027.01 478
13028.09 497
13029.16 512
13030.24 525
13031.32 533
13032.40 496
13033.47 502
13034.55 445
13035.63 503
13036.70 495
13037.78 482
13038.86 477
13039.94 524
13041.01 484
13042.09 509
13043.17 499
13044.25 512
13045.32 481
13046.40 503
13047.48 524
13048.56 474
13049.63 477
13050.71 473
13051.79 510
13052.87 482
13053.95 510
13055.02 479
13056.10 526
13057.18 502
13058.26 533
13059.34 491
13060.41 489
13061.49 533
13062.57 513
13063.65 504
13064.73 504
13065.81 507
13066.88 470
13067.96 520
13069.04 499
13070.12 491
13071.20 488
13072.28 485
13073.36 482
13074.43 493
13075.51 450
13076.59 468
13077.67 458
13078.75 452
13079.83 544
13080.91 493
13081.99 467
13083.07 466
13084.15 474
13085.23 477
13086.30 490
13087.38 502
13088.46 479
13089.54 475
13090.62 466
13091.70 476
13092.78 472
13093.86 474
13094.94 521
13096.02 493
13097.10 484
13098.18 472
13099.26 499
13100.34 502
13101.42 440
13102.50 500
13103.58 507
13104.66 512
13105.74 452
13106.82 459
13107.90 461
13108.98 453
13110.06 450
13111.14 476
13112.22 455
13113.30 468
13114.38 505
13115.46 424
13116.54 444
13117.62 457
13118.70 431
13119.78 490
13120.86 465
13121.95 436
13123.03 442
13124.11 474
13125.19 480
13126.27 451
13127.35 476
13128.43 466
13129.51 454
13130.59 417
13131.67 452
13132.76 470
13133.84 454
13134.92 465
13136.00 424
13137.08 451
13138.16 455
13139.24 469
13140.32 474
13141.41 475
13142.49 452
13143.57 445
13144.65 462
13145.73 494
13146.81 446
13147.90 453
13148.98 464
13150.06 456
13151.14 446
13152.22 457
13153.31 466
13154.39 463
13155.47 468
13156.55 445
13157.63 450
13158.72 466
13159.80 491
13160.88 453
13161.96 452
13163.05 475
13164.13 433
13165.21 466
13166.29 452
13167.38 443
13168.46 461
13169.54 493
13170.62 480
13171.71 482
13172.79 472
13173.87 477
13174.96 440
13176.04 455
13177.12 445
13178.20 419
13179.29 429
13180.37 444
13181.45 471
13182.54 482
13183.62 492
13184.70 449
13185.79 448
13186.87 443
13187.95 483
13189.04 466
13190.12 447
13191.20 451
13192.29 453
13193.37 470
13194.46 463
13195.54 442
13196.62 469
13197.71 468
13198.79 496
13199.88 448
13200.96 470
13202.04 481
13203.13 503
13204.21 478
13205.30 455
13206.38 493
13207.46 479
13208.55 465
13209.63 483
13210.72 460
13211.80 515
13212.89 451
13213.97 455
13215.05 464
13216.14 485
13217.22 478
13218.31 486
13219.39 476
13220.48 483
13221.56 471
13222.65 452
13223.73 475
13224.82 480
13225.90 519
13226.99 503
13228.07 466
13229.16 485
13230.24 499
13231.33 485
13232.41 490
13233.50 483
13234.58 493
13235.67 472
13236.76 473
13237.84 463
13238.93 485
13240.01 489
13241.10 496
13242.18 481
13243.27 466
13244.35 455
13245.44 473
13246.53 497
13247.61 497
13248.70 497
13249.78 482
13250.87 509
13251.96 506
13253.04 503
13254.13 508
13255.21 495
13256.30 470
13257.39 493
13258.47 507
13259.56 491
13260.65 512
13261.73 502
13262.82 513
13263.91 534
13264.99 535
13266.08 549
13267.17 507
13268.25 523
13269.34 504
13270.43 491
13271.51 517
13272.60 522
13273.69 528
13274.77 543
13275.86 541
13276.95 508
13278.04 523
13279.12 553
13280.21 529
13281.30 571
13282.38 567
13283.47 550
13284.56 551
13285.65 546
13286.73 574
13287.82 582
13288.91 568
13290.00 543
13291.08 542
13292.17 537
13293.26 569
13294.35 552
13295.44 550
13296.52 578
13297.61 567
13298.70 573
13299.79 576
13300.88 605
13301.96 616
13303.05 565
13304.14 602
13305.23 597
13306.32 596
13307.41 563
13308.49 605
13309.58 583
13310.67 554
13311.76 573
13312.85 579
13313.94 597
13315.02 590
13316.11 575
13317.20 573
13318.29 599
13319.38 584
13320.47 568
13321.56 538
13322.65 551
13323.74 559
13324.82 564
13325.91 597
13327.00 562
13328.09 590
13329.18 578
13330.27 604
13331.36 577
13332.45 593
13333.54 582
13334.63 585
13335.72 597
13336.81 572
13337.90 591
13338.99 583
13340.08 615
13341.17 593
13342.26 571
13343.35 563
13344.44 566
13345.53 564
13346.61 589
13347.70 568
13348.79 577
13349.89 586
13350.98 596
13352.07 643
13353.16 606
13354.25 609
13355.34 612
13356.43 640
13357.52 631
13358.61 592
13359.70 655
13360.79 661
13361.88 593
13362.97 679
13364.06 661
13365.15 662
13366.24 659
13367.33 640
13368.42 652
13369.51 612
13370.60 581
13371.70 611
13372.79 638
13373.88 570
13374.97 568
13376.06 549
13377.15 580
13378.24 568
13379.33 560
13380.43 550
13381.52 559
13382.61 580
13383.70 568
13384.79 572
13385.88 587
13386.97 561
13388.07 584
13389.16 563
13390.25 561
13391.34 531
13392.43 541
13393.52 587
13394.62 539
13395.71 547
13396.80 540
13397.89 559
13398.98 534
13400.08 554
13401.17 526
13402.26 532
13403.35 544
13404.45 551
13405.54 549
13406.63 529
13407.72 555
13408.82 545
13409.91 572
13411.00 536
13412.09 546
13413.19 525
13414.28 547
13415.37 555
13416.46 543
13417.56 546
13418.65 540
13419.74 561
13420.84 545
13421.93 540
13423.02 538
13424.11 517
13425.21 527
13426.30 545
13427.39 556
13428.49 589
13429.58 582
13430.67 537
13431.77 560
13432.86 583
13433.95 579
13435.05 572
13436.14 585
13437.24 562
13438.33 590
13439.42 624
13440.52 585
13441.61 562
13442.70 571
13443.80 595
13444.89 600
13445.99 569
13447.08 606
13448.17 601
13449.27 588
13450.36 580
13451.46 617
13452.55 629
13453.64 627
13454.74 618
13455.83 619
13456.93 621
13458.02 613
13459.12 600
13460.21 609
13461.31 611
13462.40 594
13463.50 581
13464.59 597
13465.69 588
13466.78 592
13467.87 607
13468.97 609
13470.06 616
13471.16 633
13472.25 644
13473.35 607
13474.44 619
13475.54 627
13476.64 619
13477.73 656
13478.83 631
13479.92 644
13481.02 629
13482.11 650
13483.21 664
13484.30 642
13485.40 651
13486.49 676
13487.59 680
13488.69 683
13489.78 690
13490.88 690
13491.97 711
13493.07 730
13494.17 705
13495.26 711
13496.36 721
13497.45 731
13498.55 739
13499.65 712
13500.74 689
13501.84 656
13502.93 695
13504.03 628
13505.13 657
13506.22 641
13507.32 611
13508.42 621
13509.51 593
13510.61 588
13511.71 583
13512.80 621
13513.90 584
13515.00 609
13516.09 577
13517.19 566
13518.29 551
13519.38 584
13520.48 563
13521.58 566
13522.68 539
13523.77 548
13524.87 531
13525.97 537
13527.06 534
13528.16 536
13529.26 550
13530.36 548
13531.45 554
13532.55 543
13533.65 505
13534.75 511
13535.84 498
13536.94 537
13538.04 512
13539.14 519
13540.23 519
13541.33 536
13542.43 536
13543.53 564
13544.63 531
13545.72 521
13546.82 504
13547.92 528
13549.02 498
13550.12 532
13551.22 518
13552.31 507
13553.41 518
13554.51 503
13555.61 509
13556.71 501
13557.81 522
13558.90 549
13560.00 515
13561.10 519
13562.20 537
13563.30 512
13564.40 493
13565.50 509
13566.60 522
13567.69 543
13568.79 534
13569.89 544
13570.99 521
13572.09 495
13573.19 507
13574.29 506
13575.39 534
13576.49 534
13577.59 524
13578.69 513
13579.79 519
13580.89 542
13581.98 538
13583.08 565
13584.18 561
13585.28 515
13586.38 534
13587.48 545
13588.58 554
13589.68 533
13590.78 525
13591.88 512
13592.98 525
13594.08 508
13595.18 532
13596.28 512
13597.38 531
13598.48 532
13599.58 524
13600.68 523
13601.78 525
13602.88 544
13603.98 548
13605.08 508
13606.18 518
13607.29 496
13608.39 510
13609.49 541
13610.59 547
13611.69 546
13612.79 505
13613.89 476
13614.99 531
13616.09 541
13617.19 532
13618.29 594
13619.39 539
13620.50 513
13621.60 551
13622.70 549
13623.80 552
13624.90 508
13626.00 537
13627.10 557
13628.20 557
13629.31 550
13630.41 534
13631.51 526
13632.61 516
13633.71 518
13634.81 526
13635.91 581
13637.02 565
13638.12 529
13639.22 538
13640.32 547
13641.42 559
13642.53 539
13643.63 519
13644.73 549
13645.83 513
13646.93 535
13648.04 519
13649.14 497
13650.24 503
13651.34 519
13652.45 472
13653.55 508
13654.65 506
13655.75 514
13656.85 497
13657.96 501
13659.06 519
13660.16 530
13661.27 535
13662.37 539
13663.47 509
13664.57 510
13665.68 545
13666.78 511
13667.88 513
13668.99 536
13670.09 512
13671.19 547
13672.29 530
13673.40 533
13674.50 519
13675.60 544
13676.71 526
13677.81 538
13678.91 540
13680.02 519
13681.12 558
13682.23 568
13683.33 523
13684.43 532
13685.54 536
13686.64 559
13687.74 550
13688.85 567
13689.95 524
13691.06 534
13692.16 558
13693.26 534
13694.37 561
13695.47 523
13696.58 540
13697.68 572
13698.78 556
13699.89 549
13700.99 566
13702.10 560
13703.20 544
13704.31 590
13705.41 576
13706.51 558
13707.62 542
13708.72 538
13709.83 549
13710.93 580
13712.04 561
13713.14 571
13714.25 603
13715.35 581
13716.46 593
13717.56 588
13718.67 646
13719.77 605
13720.88 596
13721.98 619
13723.09 626
13724.19 628
13725.30 649
13726.40 629
13727.51 633
13728.61 614
13729.72 641
13730.83 668
13731.93 669
13733.04 636
13734.14 631
13735.25 645
13736.35 672
13737.46 693
13738.57 670
13739.67 667
13740.78 688
13741.88 714
13742.99 707
13744.09 715
13745.20 693
13746.31 722
13747.41 754
13748.52 761
13749.63 754
13750.73 777
13751.84 819
13752.94 825
13754.05 804
13755.16 806
13756.26 856
13757.37 869
13758.48 908
13759.58 912
13760.69 950
13761.80 988
13762.90 995
13764.01 951
13765.12 977
13766.22 968
13767.33 1000
13768.44 976
13769.55 989
13770.65 951
13771.76 925
13772.87 902
13773.97 868
13775.08 823
13776.19 785
13777.30 792
13778.40 724
13779.51 701
13780.62 716
13781.73 686
13782.83 712
13783.94 689
13785.05 655
13786.16 634
13787.26 684
13788.37 638
13789.48 642
13790.59 621
13791.70 656
13792.80 676
13793.91 631
13795.02 624
13796.13 595
13797.24 644
13798.35 621
13799.45 616
13800.56 618
13801.67 622
13802.78 624
13803.89 644
13805.00 601
13806.10 617
13807.21 604
13808.32 629
13809.43 620
13810.54 587
13811.65 577
13812.76 616
13813.86 618
13814.97 571
13816.08 603
13817.19 613
13818.30 567
13819.41 592
13820.52 573
13821.63 606
13822.74 605
13823.85 555
13824.96 559
13826.06 550
13827.17 589
13828.28 569
13829.39 555
13830.50 571
13831.61 594
13832.72 609
13833.83 575
13834.94 569
13836.05 597
13837.16 589
13838.27 577
13839.38 582
13840.49 590
13841.60 600
13842.71 592
13843.82 585
13844.93 573
13846.04 564
13847.15 600
13848.26 595
13849.37 564
13850.48 584
13851.59 603
13852.70 614
13853.81 597
13854.92 590
13856.03 601
13857.14 607
13858.25 630
13859.37 612
13860.48 586
13861.59 592
13862.70 603
13863.81 622
13864.92 621
13866.03 614
13867.14 636
13868.25 605
13869.36 587
13870.47 625
13871.59 600
13872.70 615
13873.81 583
13874.92 583
13876.03 559
13877.14 553
13878.25 592
13879.36 563
13880.48 561
13881.59 591
13882.70 592
13883.81 604
13884.92 604
13886.03 605
13887.15 586
13888.26 563
13889.37 594
13890.48 624
13891.59 621
13892.71 577
13893.82 599
13894.93 596
13896.04 603
13897.15 556
13898.27 553
13899.38 561
13900.49 574
13901.60 536
13902.72 596
13903.83 578
13904.94 532
13906.05 583
13907.17 581
13908.28 599
13909.39 592
13910.50 589
13911.62 563
13912.73 572
13913.84 538
13914.95 545
13916.07 539
13917.18 548
13918.29 518
13919.41 537
13920.52 515
13921.63 536
13922.75 551
13923.86 517
13924.97 585
13926.09 580
13927.20 567
13928.31 535
13929.43 553
13930.54 535
13931.65 550
13932.77 513
13933.88 548
13934.99 538
13936.11 526
13937.22 527
13938.34 517
13939.45 538
13940.56 534
13941.68 534
13942.79 491
13943.91 526
13945.02 540
13946.13 529
13947.25 534
13948.36 549
13949.48 548
13950.59 544
13951.70 514
13952.82 524
13953.93 544
13955.05 550
13956.16 514
13957.28 487
13958.39 548
13959.51 519
13960.62 527
13961.74 552
13962.85 506
13963.97 498
13965.08 527
13966.20 505
13967.31 512
13968.43 527
13969.54 543
13970.66 497
13971.77 536
13972.89 550
13974.00 526
13975.12 518
13976.23 570
13977.35 550
13978.46 522
13979.58 539
13980.69 544
13981.81 534
13982.92 539
13984.04 540
13985.16 564
13986.27 551
13987.39 521
13988.50 542
13989.62 581
13990.74 570
13991.85 551
13992.97 532
13994.08 546
13995.20 553
13996.32 574
13997.43 538
13998.55 564
13999.66 554
14000.78 576
14001.90 564
14003.01 579
14004.13 596
14005.25 575
14006.36 598
14007.48 584
14008.60 595
14009.71 589
14010.83 575
14011.95 578
14013.06 601
14014.18 596
14015.30 563
14016.41 594
14017.53 608
14018.65 587
14019.76 609
14020.88 573
14022.00 562
14023.12 538
14024.23 545
14025.35 559
14026.47 559
14027.59 552
14028.70 540
14029.82 544
14030.94 542
14032.06 556
14033.17 554
14034.29 519
14035.41 527
14036.53 504
14037.64 528
14038.76 524
14039.88 553
14041.00 536
14042.11 528
14043.23 524
14044.35 508
14045.47 488
14046.59 488
14047.71 528
14048.82 523
14049.94 535
14051.06 548
14052.18 561
14053.30 516
14054.42 520
14055.53 510
14056.65 523
14057.77 498
14058.89 550
14060.01 550
14061.13 546
14062.25 519
14063.36 572
14064.48 566
14065.60 553
14066.72 543
14067.84 563
14068.96 545
14070.08 539
14071.20 544
14072.32 573
14073.44 566
14074.55 574
14075.67 578
14076.79 602
14077.91 586
14079.03 576
14080.15 620
14081.27 611
14082.39 600
14083.51 603
14084.63 635
14085.75 648
14086.87 601
14087.99 659
14089.11 617
14090.23 614
14091.35 606
14092.47 630
14093.59 657
14094.71 606
14095.83 624
14096.95 622
14098.07 591
14099.19 594
14100.31 579
14101.43 563
14102.55 561
14103.67 557
14104.79 546
14105.91 533
14107.03 542
14108.15 531
14109.27 508
14110.39 535
14111.51 516
14112.64 501
14113.76 504
14114.88 495
14116.00 512
14117.12 478
14118.24 482
14119.36 485
14120.48 457
14121.60 475
14122.72 486
14123.85 475
14124.97 476
14126.09 494
14127.21 470
14128.33 454
14129.45 480
14130.57 478
14131.70 485
14132.82 474
14133.94 469
14135.06 464
14136.18 475
14137.30 485
14138.43 486
14139.55 486
14140.67 476
14141.79 482
14142.91 450
14144.03 495
14145.16 471
14146.28 465
14147.40 500
14148.52 459
14149.65 469
14150.77 471
14151.89 459
14153.01 483
14154.13 495
14155.26 470
14156.38 474
14157.50 469
14158.62 466
14159.75 488
14160.87 462
14161.99 480
14163.12 447
14164.24 474
14165.36 458
14166.48 451
14167.61 434
14168.73 446
14169.85 445
14170.98 439
14172.10 456
14173.22 419
14174.35 436
14175.47 453
14176.59 447
14177.72 449
14178.84 446
14179.96 450
14181.09 435
14182.21 447
14183.33 410
14184.46 425
14185.58 429
14186.70 424
14187.83 426
14188.95 444
14190.07 429
14191.20 460
14192.32 454
14193.45 438
14194.57 419
14195.69 413
14196.82 425
14197.94 444
14199.07 404
14200.19 418
14201.32 418
14202.44 447
14203.56 423
14204.69 415
14205.81 445
14206.94 425
14208.06 445
14209.19 399
14210.31 406
14211.44 408
14212.56 425
14213.69 416
14214.81 439
14215.93 429
14217.06 390
14218.18 412
14219.31 422
14220.43 429
14221.56 404
14222.68 408
14223.81 426
14224.94 396
14226.06 413
14227.19 410
14228.31 420
14229.44 415
14230.56 399
14231.69 435
14232.81 428
14233.94 417
14235.06 405
14236.19 411
14237.32 405
14238.44 393
14239.57 395
14240.69 372
14241.82 389
14242.94 389
14244.07 397
14245.20 385
14246.32 390
14247.45 389
14248.57 387
14249.70 409
14250.83 430
14251.95 410
14253.08 386
14254.21 372
14255.33 360
14256.46 404
14257.59 417
14258.71 371
14259.84 388
14260.97 398
14262.09 398
14263.22 392
14264.35 390
14265.47 415
14266.60 385
14267.73 406
14268.85 377
14269.98 372
14271.11 394
14272.23 398
14273.36 405
14274.49 391
14275.62 402
14276.74 393
14277.87 406
14279.00 342
14280.12 372
14281.25 367
14282.38 393
14283.51 403
14284.63 385
14285.76 393
14286.89 374
14288.02 371
14289.15 389
14290.27 409
14291.40 399
14292.53 396
14293.66 387
14294.78 383
14295.91 375
14297.04 365
14298.17 362
14299.30 395
14300.42 379
14301.55 379
14302.68 360
14303.81 357
14304.94 343
14306.07 362
14307.19 370
14308.32 345
14309.45 354
14310.58 350
14311.71 377
14312.84 348
14313.97 359
14315.10 359
14316.22 379
14317.35 369
14318.48 368
14319.61 358
14320.74 355
14321.87 379
14323.00 384
14324.13 406
14325.26 353
14326.39 335
14327.51 358
14328.64 366
14329.77 364
14330.90 353
14332.03 365
14333.16 340
14334.29 371
14335.42 348
14336.55 383
14337.68 359
14338.81 340
14339.94 349
14341.07 368
14342.20 359
14343.33 363
14344.46 378
14345.59 374
14346.72 356
14347.85 370
14348.98 354
14350.11 373
14351.24 340
14352.37 388
14353.50 373
14354.63 388
14355.76 371
14356.89 327
14358.02 380
14359.15 381
14360.28 369
14361.41 375
14362.54 364
14363.67 345
14364.80 362
14365.94 387
14367.07 372
14368.20 380
14369.33 369
14370.46 364
14371.59 368
14372.72 374
14373.85 387
14374.98 363
14376.11 365
14377.25 360
14378.38 373
14379.51 368
14380.64 364
14381.77 357
14382.90 348
14384.03 352
14385.16 362
14386.30 365
14387.43 369
14388.56 381
14389.69 406
14390.82 392
14391.95 370
14393.09 367
14394.22 367
14395.35 387
14396.48 375
14397.61 354
14398.75 369
14399.88 389
14401.01 411
14402.14 361
14403.27 374
14404.41 389
14405.54 346
14406.67 363
14407.80 386
14408.94 373
14410.07 365
14411.20 335
14412.33 394
14413.47 368
14414.60 370
14415.73 362
14416.87 389
14418.00 395
14419.13 366
14420.26 416
14421.40 373
14422.53 389
14423.66 381
14424.80 404
14425.93 394
14427.06 388
14428.20 400
14429.33 432
14430.46 415
14431.59 366
14432.73 373
14433.86 386
14435.00 391
14436.13 394
14437.26 411
14438.40 380
14439.53 404
14440.66 382
14441.80 407
14442.93 392
14444.06 391
14445.20 403
14446.33 417
14447.47 399
14448.60 384
14449.73 395
14450.87 415
14452.00 401
14453.14 402
14454.27 428
14455.41 407
14456.54 412
14457.67 412
14458.81 418
14459.94 414
14461.08 413
14462.21 416
14463.35 391
14464.48 408
14465.62 420
14466.75 427
14467.89 422
14469.02 420
14470.15 386
14471.29 399
14472.42 434
14473.56 411
14474.69 410
14475.83 382
14476.96 405
14478.10 404
14479.24 417
14480.37 391
14481.51 403
14482.64 388
14483.78 405
14484.91 407
14486.05 395
14487.18 375
14488.32 382
14489.45 365
14490.59 386
14491.73 401
14492.86 394
14494.00 401
14495.13 386
14496.27 364
14497.40 395
14498.54 422
14499.68 355
14500.81 391
14501.95 400
14503.08 378
14504.22 388
14505.36 404
14506.49 379
14507.63 377
14508.77 387
14509.90 380
14511.04 389
14512.18 367
14513.31 387
14514.45 393
14515.58 381
14516.72 354
14517.86 401
14519.00 380
14520.13 349
14521.27 358
14522.41 396
14523.54 360
14524.68 378
14525.82 386
14526.95 415
14528.09 375
14529.23 382
14530.37 383
14531.50 387
14532.64 394
14533.78 347
14534.91 370
14536.05 377
14537.19 391
14538.33 382
14539.46 412
14540.60 374
14541.74 377
14542.88 380
14544.02 390
14545.15 400
14546.29 377
14547.43 365
14548.57 411
14549.70 423
14550.84 408
14551.98 426
14553.12 380
14554.26 392
14555.39 410
14556.53 393
14557.67 394
14558.81 412
14559.95 402
14561.09 403
14562.22 408
14563.36 381
14564.50 420
14565.64 407
14566.78 421
14567.92 408
14569.06 404
14570.20 437
14571.33 432
14572.47 420
14573.61 429
14574.75 391
14575.89 402
14577.03 418
14578.17 420
14579.31 427
14580.45 417
14581.59 416
14582.72 441
14583.86 417
14585.00 397
14586.14 409
14587.28 431
14588.42 419
14589.56 440
14590.70 447
14591.84 450
14592.98 463
14594.12 467
14595.26 456
14596.40 433
14597.54 434
14598.68 469
14599.82 482
14600.96 455
14602.10 418
14603.24 432
14604.38 477
14605.52 476
14606.66 462
14607.80 472
14608.94 459
14610.08 466
14611.22 457
14612.36 462
14613.50 480
14614.64 478
14615.78 495
14616.92 518
14618.06 511
14619.20 515
14620.34 527
14621.49 507
14622.63 522
14623.77 510
14624.91 547
14626.05 517
14627.19 516
14628.33 506
14629.47 537
14630.61 531
14631.75 540
14632.90 518
14634.04 486
14635.18 521
14636.32 483
14637.46 487
14638.60 486
14639.74 470
14640.88 476
14642.03 459
14643.17 432
14644.31 434
14645.45 432
14646.59 437
14647.73 414
14648.88 436
14650.02 451
14651.16 451
14652.30 424
14653.44 463
14654.59 428
14655.73 412
14656.87 422
14658.01 391
14659.16 422
14660.30 409
14661.44 406
14662.58 409
14663.72 426
14664.87 412
14666.01 415
14667.15 410
14668.29 404
14669.44 414
14670.58 398
14671.72 442
14672.87 385
14674.01 378
14675.15 377
14676.29 369
14677.44 407
14678.58 400
14679.72 380
14680.87 403
14682.01 393
14683.15 398
14684.30 368
14685.44 391
14686.58 374
14687.73 414
14688.87 410
14690.01 396
14691.16 395
14692.30 394
14693.44 366
14694.59 363
14695.73 398
14696.87 380
14698.02 395
14699.16 372
14700.30 383
14701.45 397
14702.59 365
14703.74 391
14704.88 409
14706.02 418
14707.17 398
14708.31 391
14709.46 361
14710.60 401
14711.75 377
14712.89 396
14714.03 388
14715.18 375
14716.32 353
14717.47 390
14718.61 392
14719.76 376
14720.90 376
14722.05 409
14723.19 438
14724.34 399
14725.48 395
14726.63 423
14727.77 378
14728.92 387
14730.06 387
14731.21 395
14732.35 385
14733.50 384
14734.64 432
14735.79 397
14736.93 403
14738.08 386
14739.22 394
14740.37 416
14741.51 382
14742.66 408
14743.80 415
14744.95 429
14746.09 408
14747.24 431
14748.39 421
14749.53 435
14750.68 428
14751.82 434
14752.97 436
14754.11 432
14755.26 422
14756.41 445
14757.55 406
14758.70 401
14759.85 409
14760.99 429
14762.14 439
14763.28 462
14764.43 455
14765.58 433
14766.72 450
14767.87 431
14769.02 479
14770.16 433
14771.31 469
14772.46 464
14773.60 472
14774.75 456
14775.90 441
14777.04 442
14778.19 458
14779.34 508
14780.48 472
14781.63 482
14782.78 510
14783.92 505
14785.07 481
14786.22 487
14787.37 503
14788.51 473
14789.66 478
14790.81 501
14791.96 462
14793.10 451
14794.25 463
14795.40 468
14796.54 485
14797.69 471
14798.84 474
14799.99 474
14801.14 452
14802.28 413
14803.43 449
14804.58 462
14805.73 465
14806.88 454
14808.02 425
14809.17 420
14810.32 406
14811.47 424
14812.62 429
14813.76 449
14814.91 405
14816.06 405
14817.21 424
14818.36 414
14819.51 397
14820.65 431
14821.80 440
14822.95 416
14824.10 407
14825.25 404
14826.40 390
14827.55 372
14828.69 362
14829.84 384
14830.99 373
14832.14 381
14833.29 393
14834.44 387
14835.59 360
14836.74 348
14837.89 383
14839.04 377
14840.19 376
14841.33 327
14842.48 359
14843.63 356
14844.78 333
14845.93 350
14847.08 358
14848.23 360
14849.38 320
14850.53 352
14851.68 352
14852.83 350
14853.98 354
14855.13 376
14856.28 363
14857.43 355
14858.58 355
14859.73 353
14860.88 339
14862.03 339
14863.18 336
14864.33 375
14865.48 350
14866.63 330
14867.78 352
14868.93 379
14870.08 346
14871.23 367
14872.38 343
14873.53 373
14874.68 354
14875.83 320
14876.98 343
14878.14 310
14879.29 298
14880.44 338
14881.59 332
14882.74 318
14883.89 316
14885.04 341
14886.19 355
14887.34 323
14888.49 335
14889.64 346
14890.80 341
14891.95 300
14893.10 322
14894.25 340
14895.40 327
14896.55 318
14897.70 325
14898.86 322
14900.01 336
14901.16 342
14902.31 347
14903.46 365
14904.61 341
14905.77 327
14906.92 352
14908.07 354
14909.22 353
14910.37 339
14911.53 363
14912.68 370
14913.83 337
14914.98 318
14916.13 341
14917.29 350
14918.44 321
14919.59 306
14920.74 330
14921.90 355
14923.05 349
14924.20 364
14925.35 337
14926.51 338
14927.66 321
14928.81 345
14929.96 332
14931.12 329
14932.27 336
14933.42 351
14934.57 375
14935.73 357
14936.88 336
14938.03 351
14939.19 325
14940.34 330
14941.49 340
14942.65 352
14943.80 329
14944.95 315
14946.11 306
14947.26 304
14948.41 311
14949.57 319
14950.72 328
14951.87 327
14953.03 320
14954.18 299
14955.33 337
14956.49 323
14957.64 318
14958.80 308
14959.95 308
14961.10 320
14962.26 293
14963.41 319
14964.57 324
14965.72 322
14966.87 297
14968.03 304
14969.18 281
14970.34 275
14971.49 300
14972.65 293
14973.80 301
14974.95 308
14976.11 283
14977.26 305
14978.42 310
14979.57 288
14980.73 321
14981.88 299
14983.04 276
14984.19 302
14985.35 292
14986.50 274
14987.66 284
14988.81 324
14989.97 323
14991.12 306
14992.28 336
14993.43 325
14994.59 309
14995.74 284
14996.90 277
14998.05 300
14999.21 313
15000.36 280
15001.52 289
15002.67 306
15003.83 316
15004.99 294
15006.14 297
15007.30 296
15008.45 313
15009.61 268
15010.76 292
15011.92 296
15013.08 287
15014.23 280
15015.39 307
15016.54 288
15017.70 267
15018.86 287
15020.01 301
15021.17 288
15022.32 294
15023.48 292
15024.64 313
15025.79 278
15026.95 307
15028.11 312
15029.26 297
15030.42 280
15031.58 294
15032.73 300
15033.89 302
15035.05 290
15036.20 299
15037.36 294
15038.52 281
15039.67 267
15040.83 301
15041.99 317
15043.15 302
15044.30 303
15045.46 297
15046.62 278
15047.77 284
15048.93 274
15050.09 283
15051.25 290
15052.40 295
15053.56 310
15054.72 303
15055.88 298
15057.03 302
15058.19 301
15059.35 286
15060.51 278
15061.66 290
15062.82 271
15063.98 283
15065.14 280
15066.30 277
15067.45 286
15068.61 291
15069.77 278
15070.93 274
15072.09 276
15073.24 259
15074.40 266
15075.56 291
15076.72 296
15077.88 289
15079.04 260
15080.20 265
15081.35 275
15082.51 276
15083.67 288
15084.83 270
15085.99 287
15087.15 300
15088.31 278
15089.46 273
15090.62 276
15091.78 279
15092.94 289
15094.10 281
15095.26 246
15096.42 273
15097.58 275
15098.74 277
15099.90 288
15101.06 290
15102.22 276
15103.37 291
15104.53 261
15105.69 293
15106.85 278
15108.01 266
15109.17 276
15110.33 278
15111.49 277
15112.65 275
15113.81 276
15114.97 285
15116.13 303
15117.29 279
15118.45 291
15119.61 303
15120.77 281
15121.93 274
15123.09 283
15124.25 274
15125.41 276
15126.57 271
15127.73 284
15128.89 270
15130.05 264
15131.21 268
15132.37 279
15133.53 277
15134.69 266
15135.86 303
15137.02 281
15138.18 301
15139.34 270
15140.50 276
15141.66 279
15142.82 291
15143.98 280
15145.14 289
15146.30 303
15147.46 272
15148.63 277
15149.79 318
15150.95 281
15152.11 289
15153.27 283
15154.43 291
15155.59 297
15156.75 310
15157.92 281
15159.08 285
15160.24 284
15161.40 306
15162.56 286
15163.72 303
15164.89 300
15166.05 279
15167.21 302
15168.37 264
15169.53 286
15170.69 294
15171.86 304
15173.02 310
15174.18 289
15175.34 289
15176.51 309
15177.67 312
15178.83 303
15179.99 297
15181.15 299
15182.32 296
15183.48 301
15184.64 301
15185.80 298
15186.97 301
15188.13 306
15189.29 311
15190.46 306
15191.62 302
15192.78 309
15193.94 309
15195.11 306
15196.27 317
15197.43 308
15198.60 310
15199.76 322
15200.92 340
15202.08 317
15203.25 314
15204.41 309
15205.57 328
15206.74 310
15207.90 313
15209.06 326
15210.23 323
15211.39 304
15212.56 303
15213.72 294
15214.88 341
15216.05 314
15217.21 316
15218.37 339
15219.54 361
15220.70 345
15221.87 351
15223.03 355
15224.19 372
15225.36 349
15226.52 343
15227.69 354
15228.85 349
15230.01 322
15231.18 333
15232.34 337
15233.51 338
15234.67 325
15235.84 327
15237.00 324
15238.16 307
15239.33 334
15240.49 334
15241.66 319
15242.82 296
15243.99 303
15245.15 325
15246.32 313
15247.48 310
15248.65 304
15249.81 305
15250.98 311
15252.14 310
15253.31 289
15254.47 297
15255.64 262
15256.80 323
15257.97 308
15259.13 276
15260.30 294
15261.46 315
15262.63 314
15263.80 303
15264.96 293
15266.13 293
15267.29 298
15268.46 313
15269.62 277
15270.79 309
15271.96 301
15273.12 275
15274.29 298
15275.45 292
15276.62 290
15277.79 302
15278.95 314
15280.12 302
15281.28 278
15282.45 282
15283.62 288
15284.78 296
15285.95 274
15287.12 295
15288.28 283
15289.45 302
15290.62 271
15291.78 313
15292.95 300
15294.12 300
15295.28 289
15296.45 284
15297.62 292
15298.78 291
15299.95 296
15301.12 316
15302.28 341
15303.45 314
15304.62 306
15305.78 287
15306.95 297
15308.12 295
15309.29 291
15310.45 296
15311.62 294
15312.79 289
15313.96 274
15315.12 318
15316.29 318
15317.46 282
15318.63 305
15319.79 305
15320.96 281
15322.13 326
15323.30 321
15324.46 310
15325.63 300
15326.80 299
15327.97 277
15329.14 314
15330.30 320
15331.47 304
15332.64 268
15333.81 298
15334.98 283
15336.14 273
15337.31 300
15338.48 278
15339.65 297
15340.82 301
15341.99 297
15343.16 285
15344.32 330
15345.49 292
15346.66 311
15347.83 295
15349.00 294
15350.17 297
15351.34 285
15352.51 273
15353.67 291
15354.84 288
15356.01 273
15357.18 282
15358.35 303
15359.52 317
15360.69 302
15361.86 312
15363.03 293
15364.20 291
15365.37 303
15366.54 287
15367.71 306
15368.87 286
15370.04 295
15371.21 308
15372.38 338
15373.55 323
15374.72 294
15375.89 331
15377.06 309
15378.23 293
15379.40 302
15380.57 316
15381.74 282
15382.91 321
15384.08 302
15385.25 317
15386.42 299
15387.59 271
15388.76 326
15389.93 290
15391.10 307
15392.27 298
15393.44 322
15394.62 320
15395.79 302
15396.96 307
15398.13 322
15399.30 331
15400.47 304
15401.64 301
15402.81 280
15403.98 285
15405.15 282
15406.32 291
15407.49 296
15408.66 297
15409.84 301
15411.01 298
15412.18 295
15413.35 292
15414.52 288
15415.69 290
15416.86 285
15418.03 313
15419.21 289
15420.38 296
15421.55 294
15422.72 301
15423.89 318
15425.06 276
15426.24 286
15427.41 280
15428.58 302
15429.75 320
15430.92 274
15432.09 276
15433.27 263
15434.44 270
15435.61 276
15436.78 281
15437.96 285
15439.13 293
15440.30 265
15441.47 312
15442.64 299
15443.82 291
15444.99 306
15446.16 301
15447.33 295
15448.51 289
15449.68 282
15450.85 302
15452.02 281
15453.20 300
15454.37 285
15455.54 287
15456.72 317
15457.89 296
15459.06 311
15460.23 282
15461.41 294
15462.58 291
15463.75 306
15464.93 266
15466.10 286
15467.27 290
15468.45 305
15469.62 296
15470.79 270
15471.97 275
15473.14 288
15474.31 299
15475.49 284
15476.66 288
15477.83 263
15479.01 283
15480.18 263
15481.36 268
15482.53 270
15483.70 279
15484.88 302
15486.05 311
15487.23 282
15488.40 287
15489.57 290
15490.75 293
15491.92 272
15493.10 288
15494.27 304
15495.44 288
15496.62 295
15497.79 284
15498.97 329
15500.14 286
15501.32 284
15502.49 276
15503.67 313
15504.84 280
15506.02 298
15507.19 277
15508.36 298
15509.54 277
15510.71 290
15511.89 297
15513.06 293
15514.24 291
15515.41 287
15516.59 291
15517.77 283
15518.94 304
15520.12 305
15521.29 312
15522.47 285
15523.64 295
15524.82 273
15525.99 297
15527.17 285
15528.34 287
15529.52 302
15530.69 276
15531.87 292
15533.05 315
15534.22 336
15535.40 317
15536.57 300
15537.75 274
15538.93 300
15540.10 294
15541.28 302
15542.45 308
15543.63 299
15544.81 280
15545.98 310
15547.16 312
15548.33 279
15549.51 289
15550.69 315
15551.86 328
15553.04 325
15554.22 331
15555.39 292
15556.57 327
15557.75 298
15558.92 307
15560.10 331
15561.28 307
15562.45 322
15563.63 308
15564.81 318
15565.99 326
15567.16 310
15568.34 324
15569.52 287
15570.69 303
15571.87 325
15573.05 336
15574.23 341
15575.40 284
15576.58 334
15577.76 318
15578.93 317
15580.11 300
15581.29 320
15582.47 335
15583.65 303
15584.82 312
15586.00 324
15587.18 358
15588.36 324
15589.53 337
15590.71 317
15591.89 351
15593.07 311
15594.25 347
15595.42 342
15596.60 324
15597.78 323
15598.96 335
15600.14 339
15601.32 343
15602.49 351
15603.67 382
15604.85 347
15606.03 343
15607.21 331
15608.39 352
15609.56 352
15610.74 358
15611.92 374
15613.10 377
15614.28 343
15615.46 355
15616.64 360
15617.82 359
15619.00 359
15620.17 369
15621.35 393
15622.53 377
15623.71 365
15624.89 355
15626.07 337
15627.25 358
15628.43 329
15629.61 378
15630.79 388
15631.97 364
15633.15 395
15634.33 404
15635.51 410
15636.69 356
15637.87 403
15639.05 373
15640.22 372
15641.40 404
15642.58 383
15643.76 398
15644.94 391
15646.12 381
15647.30 395
15648.48 420
15649.66 415
15650.85 411
15652.03 388
15653.21 384
15654.39 418
15655.57 402
15656.75 421
15657.93 416
15659.11 385
15660.29 431
15661.47 417
15662.65 432
15663.83 413
15665.01 416
15666.19 407
15667.37 390
15668.55 387
15669.73 381
15670.92 391
15672.10 423
15673.28 410
15674.46 415
15675.64 415
15676.82 374
15678.00 371
15679.18 397
15680.36 435
15681.55 428
15682.73 382
15683.91 403
15685.09 390
15686.27 409
15687.45 411
15688.63 421
15689.82 390
15691.00 386
15692.18 413
15693.36 410
15694.54 419
15695.73 458
15696.91 432
15698.09 414
15699.27 416
15700.45 434
15701.64 440
15702.82 438
15704.00 452
15705.18 440
15706.36 428
15707.55 429
15708.73 439
15709.91 483
15711.09 445
15712.28 437
15713.46 438
15714.64 444
15715.82 415
15717.01 412
15718.19 437
15719.37 412
15720.55 397
15721.74 423
15722.92 432
15724.10 422
15725.29 434
15726.47 395
15727.65 439
15728.84 398
15730.02 382
15731.20 427
15732.39 414
15733.57 412
15734.75 433
15735.94 447
15737.12 441
15738.30 427
15739.49 416
15740.67 452
15741.85 448
15743.04 444
15744.22 407
15745.40 425
15746.59 415
15747.77 433
15748.96 463
15750.14 441
15751.32 414
15752.51 430
15753.69 422
15754.88 442
15756.06 417
15757.24 431
15758.43 431
15759.61 419
15760.80 405
15761.98 408
15763.17 380
15764.35 392
15765.53 415
15766.72 406
15767.90 420
15769.09 409
15770.27 372
15771.46 401
15772.64 395
15773.83 387
15775.01 371
15776.20 408
15777.38 394
15778.57 378
15779.75 384
15780.94 413
15782.12 379
15783.31 384
15784.49 362
15785.68 369
15786.86 347
15788.05 370
15789.23 353
15790.42 365
15791.60 360
15792.79 363
15793.98 376
15795.16 360
15796.35 360
15797.53 373
15798.72 394
15799.90 374
15801.09 381
15802.28 392
15803.46 398
15804.65 354
15805.83 361
15807.02 378
15808.21 373
15809.39 367
15810.58 386
15811.76 396
15812.95 358
15814.14 375
15815.32 361
15816.51 385
15817.70 326
15818.88 341
15820.07 347
15821.26 366
15822.44 341
15823.63 361
15824.82 366
15826.00 359
15827.19 333
15828.38 361
15829.56 345
15830.75 358
15831.94 350
15833.12 343
15834.31 341
15835.50 315
15836.69 349
15837.87 372
15839.06 376
15840.25 330
15841.44 326
15842.62 338
15843.81 350
15845.00 354
15846.18 361
15847.37 373
15848.56 368
15849.75 353
15850.94 348
15852.12 339
15853.31 345
15854.50 347
15855.69 360
15856.87 360
15858.06 336
15859.25 346
15860.44 353
15861.63 346
15862.81 363
15864.00 368
15865.19 349
15866.38 350
15867.57 335
15868.76 347
15869.94 344
15871.13 321
15872.32 368
15873.51 371
15874.70 369
15875.89 340
15877.08 391
15878.26 355
15879.45 384
15880.64 363
15881.83 356
15883.02 345
15884.21 364
15885.40 370
15886.59 375
15887.78 397
15888.97 348
15890.15 363
15891.34 398
15892.53 384
15893.72 370
15894.91 383
15896.10 385
15897.29 379
15898.48 353
15899.67 381
15900.86 385
15902.05 358
15903.24 367
15904.43 407
15905.62 376
15906.81 379
15908.00 360
15909.19 384
15910.38 386
15911.57 375
15912.76 386
15913.95 385
15915.14 392
15916.33 360
15917.52 390
15918.71 382
15919.90 396
15921.09 368
15922.28 394
15923.47 375
15924.66 355
15925.85 379
15927.04 376
15928.23 395
15929.42 357
15930.61 380
15931.80 391
15932.99 343
15934.18 308
15935.38 354
15936.57 352
15937.76 341
15938.95 350
15940.14 336
15941.33 346
15942.52 312
15943.71 336
15944.90 334
15946.10 349
15947.29 321
15948.48 350
15949.67 330
15950.86 335
15952.05 323
15953.24 318
15954.44 317
15955.63 327
15956.82 297
15958.01 339
15959.20 322
15960.39 325
15961.59 322
15962.78 296
15963.97 312
15965.16 291
15966.35 302
15967.55 292
15968.74 298
15969.93 296
15971.12 309
15972.31 278
15973.51 281
15974.70 278
15975.89 278
15977.08 335
15978.28 305
15979.47 297
15980.66 305
15981.85 295
15983.05 283
15984.24 298
15985.43 284
15986.62 285
15987.82 289
15989.01 309
15990.20 290
15991.40 294
15992.59 287
15993.78 289
15994.98 292
15996.17 297
15997.36 281
15998.55 305
15999.75 306
16000.94 285
16002.13 298
16003.33 292
16004.52 289
16005.72 283
16006.91 315
16008.10 256
16009.30 291
16010.49 286
16011.68 308
16012.88 289
16014.07 271
16015.26 288
16016.46 291
16017.65 264
16018.85 281
16020.04 306
16021.23 311
16022.43 300
16023.62 301
16024.82 301
16026.01 287
16027.21 267
16028.40 280
16029.59 266
16030.79 282
16031.98 281
16033.18 270
16034.37 286
16035.57 256
16036.76 273
16037.96 290
16039.15 272
16040.35 297
16041.54 281
16042.73 270
16043.93 275
16045.12 288
16046.32 273
16047.51 281
16048.71 272
16049.91 281
16051.10 292
16052.30 271
16053.49 279
16054.69 267
16055.88 281
16057.08 277
16058.27 241
16059.47 259
16060.66 258
16061.86 273
16063.05 265
16064.25 283
16065.45 263
16066.64 267
16067.84 269
16069.03 266
16070.23 276
16071.42 275
16072.62 284
16073.82 298
16075.01 276
16076.21 274
16077.41 281
16078.60 273
16079.80 290
16080.99 299
16082.19 257
16083.39 285
16084.58 253
16085.78 263
16086.98 266
16088.17 283
16089.37 274
16090.57 268
16091.76 266
16092.96 264
16094.16 265
16095.35 266
16096.55 294
16097.75 275
16098.94 278
16100.14 282
16101.34 250
16102.53 243
16103.73 272
16104.93 284
16106.13 263
16107.32 247
16108.52 253
16109.72 247
16110.92 249
16112.11 256
16113.31 268
16114.51 257
16115.71 245
16116.90 258
16118.10 255
16119.30 263
16120.50 236
16121.69 236
16122.89 268
16124.09 278
16125.29 258
16126.49 258
16127.68 263
16128.88 256
16130.08 254
16131.28 257
16132.48 271
16133.67 233
16134.87 243
16136.07 262
16137.27 266
16138.47 274
16139.67 265
16140.86 283
16142.06 274
16143.26 259
16144.46 269
16145.66 253
16146.86 244
16148.06 245
16149.26 256
16150.45 245
16151.65 246
16152.85 261
16154.05 252
16155.25 269
16156.45 255
16157.65 257
16158.85 256
16160.05 254
16161.25 240
16162.45 258
16163.64 261
16164.84 275
16166.04 263
16167.24 265
16168.44 267
16169.64 270
16170.84 246
16172.04 265
16173.24 252
16174.44 258
16175.64 261
16176.84 277
16178.04 269
16179.24 277
16180.44 262
16181.64 245
16182.84 267
16184.04 238
16185.24 247
16186.44 264
16187.64 256
16188.84 245
16190.04 266
16191.24 268
16192.44 286
16193.64 288
16194.84 270
16196.04 251
16197.24 290
16198.44 286
16199.65 266
16200.85 275
16202.05 267
16203.25 273
16204.45 277
16205.65 288
16206.85 294
16208.05 257
16209.25 266
16210.45 273
16211.65 267
16212.86 260
16214.06 256
16215.26 292
16216.46 268
16217.66 259
16218.86 272
16220.06 272
16221.27 287
16222.47 251
16223.67 294
16224.87 286
16226.07 297
16227.27 259
16228.48 263
16229.68 260
16230.88 290
16232.08 284
16233.28 288
16234.48 287
16235.69 279
16236.89 282
16238.09 289
16239.29 305
16240.50 322
16241.70 297
16242.90 293
16244.10 281
16245.30 274
16246.51 277
16247.71 299
16248.91 296
16250.11 307
16251.32 299
16252.52 289
16253.72 277
16254.92 313
16256.13 275
16257.33 290
16258.53 297
16259.74 289
16260.94 294
16262.14 315
16263.35 309
16264.55 318
16265.75 287
16266.95 299
16268.16 306
16269.36 314
16270.56 299
16271.77 314
16272.97 323
16274.17 296
16275.38 281
16276.58 317
16277.79 319
16278.99 337
16280.19 354
16281.40 310
16282.60 293
16283.80 308
16285.01 292
16286.21 325
16287.42 313
16288.62 336
16289.82 356
16291.03 339
16292.23 334
16293.44 341
16294.64 332
16295.84 326
16297.05 332
16298.25 354
16299.46 312
16300.66 316
16301.87 301
16303.07 330
16304.27 307
16305.48 311
16306.68 313
16307.89 295
16309.09 311
16310.30 341
16311.50 324
16312.71 312
16313.91 305
16315.12 290
16316.32 291
16317.53 275
16318.73 285
16319.94 280
16321.14 294
16322.35 297
16323.55 294
16324.76 282
16325.96 293
16327.17 299
16328.38 286
16329.58 290
16330.79 268
16331.99 289
16333.20 278
16334.40 267
16335.61 257
16336.81 245
16338.02 253
16339.23 270
16340.43 247
16341.64 285
16342.84 290
16344.05 283
16345.26 280
16346.46 255
16347.67 250
16348.87 278
16350.08 265
16351.29 271
16352.49 240
16353.70 250
16354.91 272
16356.11 261
16357.32 262
16358.53 228
16359.73 288
16360.94 265
16362.15 275
16363.35 259
16364.56 248
16365.77 248
16366.97 259
16368.18 264
16369.39 257
16370.59 284
16371.80 276
16373.01 255
16374.21 245
16375.42 263
16376.63 234
16377.84 282
16379.04 248
16380.25 264
16381.46 268
16382.67 279
16383.87 252
16385.08 257
16386.29 290
16387.50 250
16388.70 257
16389.91 213
16391.12 255
16392.33 280
16393.53 261
16394.74 239
16395.95 254
16397.16 248
16398.37 244
16399.57 259
16400.78 259
16401.99 260
16403.20 255
16404.41 245
16405.62 263
16406.82 259
16408.03 240
16409.24 246
16410.45 246
16411.66 258
16412.87 256
16414.07 249
16415.28 230
16416.49 247
16417.70 237
16418.91 259
16420.12 254
16421.33 247
16422.54 252
16423.75 243
16424.95 242
16426.16 239
16427.37 267
16428.58 233
16429.79 260
16431.00 239
16432.21 261
16433.42 255
16434.63 252
16435.84 241
16437.05 243
16438.26 248
16439.47 245
16440.68 251
16441.88 228
16443.09 240
16444.30 234
16445.51 251
16446.72 252
16447.93 268
16449.14 244
16450.35 262
16451.56 255
16452.77 244
16453.98 252
16455.19 250
16456.40 218
16457.61 249
16458.82 233
16460.03 226
16461.24 219
16462.45 227
16463.67 263
16464.88 227
16466.09 221
16467.30 228
16468.51 238
16469.72 235
16470.93 242
16472.14 214
16473.35 237
16474.56 231
16475.77 230
16476.98 229
16478.19 243
16479.40 237
16480.62 240
16481.83 232
16483.04 241
16484.25 247
16485.46 227
16486.67 228
16487.88 229
16489.09 232
16490.31 243
16491.52 245
16492.73 214
16493.94 225
16495.15 246
16496.36 233
16497.57 219
16498.79 255
16500.00 245
16501.21 226
16502.42 237
16503.63 219
16504.85 252
16506.06 244
16507.27 265
16508.48 224
16509.69 245
16510.91 232
16512.12 240
16513.33 241
16514.54 228
16515.76 234
16516.97 216
16518.18 219
16519.39 241
16520.60 223
16521.82 237
16523.03 249
16524.24 238
16525.46 210
16526.67 217
16527.88 230
16529.09 232
16530.31 245
16531.52 241
16532.73 235
16533.95 237
16535.16 235
16536.37 218
16537.58 245
16538.80 247
16540.01 237
16541.22 226
16542.44 218
16543.65 250
16544.86 216
16546.08 237
16547.29 212
16548.50 243
16549.72 237
16550.93 248
16552.15 229
16553.36 242
16554.57 224
16555.79 251
16557.00 254
16558.21 261
16559.43 226
16560.64 264
16561.86 259
16563.07 272
16564.28 240
16565.50 249
16566.71 258
16567.93 257
16569.14 257
16570.36 222
16571.57 233
16572.78 241
16574.00 235
16575.21 231
16576.43 240
16577.64 228
16578.86 236
16580.07 222
16581.29 245
16582.50 244
16583.72 239
16584.93 251
16586.15 249
16587.36 259
16588.58 227
16589.79 219
16591.01 232
16592.22 239
16593.44 240
16594.65 233
16595.87 239
16597.08 240
16598.30 234
16599.51 225
16600.73 227
16601.94 234
16603.16 233
16604.37 249
16605.59 243
16606.81 229
16608.02 235
16609.24 228
16610.45 227
16611.67 220
16612.89 234
16614.10 234
16615.32 237
16616.53 244
16617.75 234
16618.97 238
16620.18 238
16621.40 235
16622.61 234
16623.83 251
16625.05 238
16626.26 245
16627.48 242
16628.70 209
16629.91 220
16631.13 237
16632.35 242
16633.56 230
16634.78 214
16636.00 227
16637.21 243
16638.43 232
16639.65 226
16640.86 215
16642.08 204
16643.30 219
16644.51 220
16645.73 225
16646.95 242
16648.17 204
16649.38 213
16650.60 211
16651.82 243
16653.03 237
16654.25 233
16655.47 228
16656.69 207
16657.90 231
16659.12 246
16660.34 252
16661.56 198
16662.77 237
16663.99 243
16665.21 233
16666.43 221
16667.65 215
16668.86 212
16670.08 242
16671.30 239
16672.52 219
16673.74 216
16674.95 226
16676.17 242
16677.39 218
16678.61 195
16679.83 241
16681.05 226
16682.26 242
16683.48 229
16684.70 195
16685.92 234
16687.14 220
16688.36 236
16689.58 215
16690.79 227
16692.01 239
16693.23 223
16694.45 219
16695.67 237
16696.89 226
16698.11 223
16699.33 218
16700.55 233
16701.76 231
16702.98 219
16704.20 225
16705.42 227
16706.64 221
16707.86 220
16709.08 227
16710.30 235
16711.52 213
16712.74 211
16713.96 206
16715.18 222
16716.40 221
16717.62 213
16718.84 218
16720.06 223
16721.28 222
16722.50 243
16723.72 227
16724.94 243
16726.16 217
16727.38 217
16728.60 230
16729.82 235
16731.04 207
16732.26 203
16733.48 209
16734.70 218
16735.92 213
16737.14 221
16738.36 208
16739.58 229
16740.80 253
16742.02 226
16743.24 242
16744.46 207
16745.68 237
16746.90 245
16748.12 228
16749.35 228
16750.57 236
16751.79 206
16753.01 209
16754.23 220
16755.45 207
16756.67 232
16757.89 226
16759.11 201
16760.33 205
16761.56 223
16762.78 215
16764.00 204
16765.22 206
16766.44 218
16767.66 223
16768.88 231
16770.11 212
16771.33 210
16772.55 208
16773.77 227
16774.99 223
16776.22 209
16777.44 227
16778.66 231
16779.88 231
16781.10 213
16782.33 200
16783.55 219
16784.77 224
16785.99 223
16787.21 228
16788.44 220
16789.66 219
16790.88 229
16792.10 202
16793.33 244
16794.55 209
16795.77 254
16796.99 237
16798.22 226
16799.44 220
16800.66 226
16801.88 215
16803.11 241
16804.33 212
16805.55 251
16806.78 231
16808.00 240
16809.22 234
16810.44 226
16811.67 235
16812.89 217
16814.11 241
16815.34 212
16816.56 249
16817.78 229
16819.01 223
16820.23 231
16821.45 224
16822.68 214
16823.90 232
16825.13 214
16826.35 243
16827.57 250
16828.80 233
16830.02 231
16831.24 231
16832.47 222
16833.69 229
16834.92 217
16836.14 235
16837.36 247
16838.59 221
16839.81 216
16841.04 212
16842.26 236
16843.48 243
16844.71 252
16845.93 242
16847.16 246
16848.38 241
16849.61 256
16850.83 223
16852.06 240
16853.28 256
16854.51 258
16855.73 248
16856.95 246
16858.18 227
16859.40 239
16860.63 262
16861.85 252
16863.08 247
16864.30 270
16865.53 252
16866.75 272
16867.98 262
16869.21 244
16870.43 278
16871.66 241
16872.88 244
16874.11 231
16875.33 250
16876.56 232
16877.78 229
16879.01 277
16880.23 240
16881.46 235
16882.69 262
16883.91 249
16885.14 261
16886.36 248
16887.59 247
16888.81 269
16890.04 256
16891.27 226
16892.49 246
16893.72 247
16894.94 255
16896.17 237
16897.40 235
16898.62 229
16899.85 244
16901.08 242
16902.30 231
16903.53 238
16904.76 240
16905.98 249
16907.21 243
16908.44 221
16909.66 233
16910.89 243
16912.12 243
16913.34 236
16914.57 239
16915.80 236
16917.02 223
16918.25 254
16919.48 219
16920.70 233
16921.93 233
16923.16 238
16924.39 226
16925.61 235
16926.84 209
16928.07 229
16929.30 224
16930.52 229
16931.75 253
16932.98 224
16934.21 240
16935.43 215
16936.66 214
16937.89 208
16939.12 226
16940.34 238
16941.57 204
16942.80 209
16944.03 221
16945.26 215
16946.48 225
16947.71 220
16948.94 235
16950.17 228
16951.40 232
16952.62 207
16953.85 213
16955.08 227
16956.31 210
16957.54 223
16958.77 212
16959.99 219
16961.22 222
16962.45 247
16963.68 216
16964.91 215
16966.14 207
16967.37 225
16968.60 226
16969.82 225
16971.05 232
16972.28 218
16973.51 209
16974.74 222
16975.97 230
16977.20 216
16978.43 212
16979.66 238
16980.89 214
16982.11 207
16983.34 217
16984.57 216
16985.80 239
16987.03 215
16988.26 207
16989.49 218
16990.72 232
16991.95 227
16993.18 258
16994.41 226
16995.64 221
16996.87 219
16998.10 209
16999.33 222
17000.56 219
17001.79 220
17003.02 238
17004.25 235
17005.48 216
17006.71 208
17007.94 219
17009.17 209
17010.40 221
17011.63 236
17012.86 220
17014.09 212
17015.32 211
17016.55 185
17017.78 217
17019.01 226
17020.25 196
17021.48 208
17022.71 220
17023.94 196
17025.17 179
17026.40 237
17027.63 209
17028.86 235
17030.09 251
17031.32 220
17032.55 233
17033.79 186
17035.02 200
17036.25 205
17037.48 226
17038.71 211
17039.94 193
17041.17 227
17042.41 205
17043.64 209
17044.87 215
17046.10 201
17047.33 215
17048.56 230
17049.80 199
17051.03 196
17052.26 207
17053.49 190
17054.72 202
17055.95 196
17057.19 211
17058.42 207
17059.65 209
17060.88 220
17062.12 198
17063.35 192
17064.58 193
17065.81 221
17067.04 212
17068.28 189
17069.51 190
17070.74 205
17071.97 230
17073.21 203
17074.44 238
17075.67 230
17076.90 202
17078.14 207
17079.37 203
17080.60 232
17081.84 207
17083.07 189
17084.30 215
17085.54 201
17086.77 218
17088.00 183
17089.23 208
17090.47 188
17091.70 204
17092.93 227
17094.17 214
17095.40 223
17096.63 204
17097.87 195
17099.10 187
17100.34 180
17101.57 201
17102.80 201
17104.04 206
17105.27 212
17106.50 218
17107.74 195
17108.97 207
17110.21 185
17111.44 208
17112.67 206
17113.91 186
17115.14 215
17116.38 212
17117.61 218
17118.84 214
17120.08 211
17121.31 197
17122.55 201
17123.78 212
17125.02 203
17126.25 192
17127.48 218
17128.72 204
17129.95 205
17131.19 203
17132.42 200
17133.66 188
17134.89 210
17136.13 217
17137.36 210
17138.60 201
17139.83 222
17141.07 209
17142.30 212
17143.54 184
17144.77 194
17146.01 209
17147.24 213
17148.48 195
17149.71 179
17150.95 211
17152.19 217
17153.42 233
17154.66 186
17155.89 208
17157.13 186
17158.36 190
17159.60 196
17160.83 207
17162.07 212
17163.31 234
17164.54 204
17165.78 193
17167.01 211
17168.25 209
17169.49 215
17170.72 206
17171.96 216
17173.19 200
17174.43 202
17175.67 185
17176.90 183
17178.14 200
17179.38 210
17180.61 185
17181.85 202
17183.09 187
17184.32 194
17185.56 197
17186.80 191
17188.03 193
17189.27 175
17190.51 212
17191.74 195
17192.98 193
17194.22 201
17195.45 199
17196.69 196
17197.93 197
17199.16 192
17200.40 198
17201.64 205
17202.88 224
17204.11 199
17205.35 192
17206.59 193
17207.83 214
17209.06 186
17210.30 208
17211.54 207
17212.78 200
17214.01 174
17215.25 196
17216.49 202
17217.73 195
17218.96 201
17220.20 181
17221.44 211
17222.68 198
17223.92 187
17225.15 212
17226.39 200
17227.63 219
17228.87 204
17230.11 199
17231.35 167
17232.58 195
17233.82 202
17235.06 217
17236.30 199
17237.54 201
17238.78 201
17240.01 188
17241.25 183
17242.49 199
17243.73 209
17244.97 217
17246.21 192
17247.45 215
17248.69 188
17249.93 197
17251.16 197
17252.40 187
17253.64 191
17254.88 201
17256.12 199
17257.36 209
17258.60 197
17259.84 171
17261.08 176
17262.32 179
17263.56 215
17264.80 188
17266.04 203
17267.28 205
17268.51 194
17269.75 189
17270.99 211
17272.23 204
17273.47 187
17274.71 189
17275.95 177
17277.19 192
17278.43 184
17279.67 199
17280.91 209
17282.15 185
17283.39 179
17284.63 215
17285.87 186
17287.11 200
17288.35 186
17289.60 203
17290.84 183
17292.08 188
17293.32 198
17294.56 202
17295.80 195
17297.04 185
17298.28 175
17299.52 180
17300.76 189
17302.00 193
17303.24 214
17304.48 191
17305.72 176
17306.96 191
17308.21 183
17309.45 191
17310.69 183
17311.93 203
17313.17 191
17314.41 203
17315.65 187
17316.89 194
17318.14 196
17319.38 203
17320.62 192
17321.86 188
17323.10 184
17324.34 198
17325.59 189
17326.83 197
17328.07 188
17329.31 195
17330.55 210
17331.79 176
17333.04 201
17334.28 183
17335.52 182
17336.76 182
17338.00 181
17339.25 194
17340.49 197
17341.73 207
17342.97 201
17344.22 199
17345.46 189
17346.70 196
17347.94 209
17349.19 179
17350.43 185
17351.67 195
17352.91 184
17354.16 206
17355.40 194
17356.64 175
17357.88 183
17359.13 216
17360.37 196
17361.61 194
17362.86 206
17364.10 197
17365.34 188
17366.58 197
17367.83 187
17369.07 182
17370.31 195
17371.56 182
17372.80 192
17374.04 199
17375.29 194
17376.53 183
17377.78 192
17379.02 154
17380.26 199
17381.51 182
17382.75 212
17383.99 207
17385.24 196
17386.48 184
17387.72 202
17388.97 189
17390.21 183
17391.46 216
17392.70 215
17393.94 194
17395.19 189
17396.43 201
17397.68 205
17398.92 186
17400.17 183
17401.41 207
17402.65 190
17403.90 210
17405.14 199
17406.39 180
17407.63 204
17408.88 188
17410.12 188
17411.37 176
17412.61 193
17413.86 182
17415.10 191
17416.35 182
17417.59 214
17418.84 195
17420.08 207
17421.33 173
17422.57 197
17423.82 189
17425.06 177
17426.31 199
17427.55 171
17428.80 208
17430.04 190
17431.29 212
17432.53 192
17433.78 218
17435.03 179
17436.27 183
17437.52 174
17438.76 210
17440.01 196
17441.25 194
17442.50 188
17443.75 193
17444.99 186
17446.24 186
17447.48 190
17448.73 197
17449.98 191
17451.22 164
17452.47 218
17453.71 198
17454.96 196
17456.21 187
17457.45 200
17458.70 199
17459.95 191
17461.19 191
17462.44 207
17463.69 201
17464.93 191
17466.18 209
17467.43 186
17468.67 206
17469.92 205
17471.17 221
17472.41 176
17473.66 194
17474.91 195
17476.15 208
17477.40 213
17478.65 209
17479.90 220
17481.14 216
17482.39 212
17483.64 192
17484.88 211
17486.13 182
17487.38 212
17488.63 191
17489.87 202
17491.12 177
17492.37 208
17493.62 204
17494.86 195
17496.11 204
17497.36 210
17498.61 196
17499.86 201
17501.10 206
17502.35 206
17503.60 216
17504.85 216
17506.10 218
17507.34 203
17508.59 218
17509.84 196
17511.09 214
17512.34 196
17513.59 199
17514.83 194
17516.08 208
17517.33 185
17518.58 204
17519.83 198
17521.08 198
17522.33 208
17523.57 187
17524.82 191
17526.07 210
17527.32 221
17528.57 209
17529.82 214
17531.07 207
17532.32 221
17533.57 221
17534.82 209
17536.06 191
17537.31 208
17538.56 205
17539.81 221
17541.06 198
17542.31 201
17543.56 215
17544.81 221
17546.06 213
17547.31 195
17548.56 198
17549.81 191
17551.06 226
17552.31 191
17553.56 201
17554.81 215
17556.06 202
17557.31 189
17558.56 212
17559.81 178
17561.06 207
17562.31 216
17563.56 220
17564.81 206
17566.06 214
17567.31 186
17568.56 198
17569.81 196
17571.06 193
17572.31 209
17573.56 215
17574.81 206
17576.06 203
17577.31 215
17578.56 197
17579.81 187
17581.06 216
17582.31 211
17583.57 212
17584.82 226
17586.07 211
17587.32 179
17588.57 203
17589.82 193
17591.07 208
17592.32 202
17593.57 204
17594.83 202
17596.08 227
17597.33 194
17598.58 210
17599.83 217
17601.08 234
17602.33 215
17603.59 190
17604.84 201
17606.09 214
17607.34 192
17608.59 224
17609.84 210
17611.10 212
17612.35 207
17613.60 174
17614.85 199
17616.10 179
17617.36 198
17618.61 205
17619.86 200
17621.11 221
17622.36 208
17623.62 194
17624.87 206
17626.12 228
17627.37 198
17628.63 222
17629.88 208
17631.13 194
17632.38 207
17633.64 238
17634.89 210
17636.14 208
17637.39 207
17638.65 222
17639.90 215
17641.15 196
17642.41 189
17643.66 216
17644.91 194
17646.17 192
17647.42 213
17648.67 194
17649.92 218
17651.18 201
17652.43 193
17653.68 212
17654.94 209
17656.19 215
17657.44 200
17658.70 199
17659.95 208
17661.21 196
17662.46 194
17663.71 224
17664.97 218
17666.22 218
17667.47 201
17668.73 204
17669.98 176
17671.24 208
17672.49 181
17673.74 210
17675.00 195
17676.25 179
17677.51 222
17678.76 191
17680.02 178
17681.27 201
17682.52 207
17683.78 199
17685.03 210
17686.29 198
17687.54 187
17688.80 192
17690.05 219
17691.31 198
17692.56 184
17693.82 181
17695.07 193
17696.32 207
17697.58 185
17698.83 187
17700.09 203
17701.34 188
17702.60 201
17703.86 192
17705.11 178
17706.37 192
17707.62 165
17708.88 185
17710.13 168
17711.39 176
17712.64 178
17713.90 197
17715.15 202
17716.41 193
17717.66 184
17718.92 194
17720.18 197
17721.43 218
17722.69 204
17723.94 189
17725.20 199
17726.45 197
17727.71 178
17728.97 175
17730.22 187
17731.48 195
17732.74 191
17733.99 200
17735.25 202
17736.50 183
17737.76 191
17739.02 195
17740.27 204
17741.53 204
17742.79 189
17744.04 193
17745.30 186
17746.56 204
17747.81 193
17749.07 205
17750.33 174
17751.58 193
17752.84 188
17754.10 199
17755.35 182
17756.61 184
17757.87 191
17759.12 184
17760.38 185
17761.64 188
17762.90 183
17764.15 180
17765.41 189
17766.67 195
17767.93 182
17769.18 180
17770.44 194
17771.70 207
17772.96 173
17774.21 182
17775.47 187
17776.73 166
17777.99 186
17779.24 195
17780.50 198
17781.76 188
17783.02 182
17784.28 206
17785.53 174
17786.79 177
17788.05 180
17789.31 193
17790.57 188
17791.82 186
17793.08 167
17794.34 216
17795.60 205
17796.86 169
17798.12 179
17799.37 197
17800.63 194
17801.89 178
17803.15 185
17804.41 192
17805.67 182
17806.93 172
17808.19 184
17809.44 198
17810.70 171
17811.96 181
17813.22 185
17814.48 188
17815.74 177
17817.00 177
17818.26 190
17819.52 181
17820.78 180
17822.04 176
17823.29 158
17824.55 163
17825.81 178
17827.07 177
17828.33 179
17829.59 183
17830.85 170
17832.11 173
17833.37 170
17834.63 182
17835.89 190
17837.15 182
17838.41 179
17839.67 170
17840.93 157
17842.19 168
17843.45 198
17844.71 167
17845.97 172
17847.23 179
17848.49 191
17849.75 181
17851.01 187
17852.27 198
17853.53 189
17854.79 184
17856.05 193
17857.31 196
17858.57 205
17859.84 195
17861.10 194
17862.36 174
17863.62 197
17864.88 184
17866.14 192
17867.40 169
17868.66 177
17869.92 180
17871.18 154
17872.44 175
17873.71 175
17874.97 170
17876.23 187
17877.49 181
17878.75 193
17880.01 173
17881.27 166
17882.53 173
17883.80 177
17885.06 168
17886.32 189
17887.58 184
17888.84 199
17890.10 196
17891.37 175
17892.63 179
17893.89 184
17895.15 206
17896.41 193
17897.67 168
17898.94 181
17900.20 181
17901.46 176
17902.72 161
17903.99 165
17905.25 169
17906.51 165
17907.77 212
17909.03 188
17910.30 179
17911.56 174
17912.82 191
17914.08 189
17915.35 172
17916.61 164
17917.87 171
17919.14 177
17920.40 197
17921.66 197
17922.92 169
17924.19 191
17925.45 197
17926.71 164
17927.98 165
17929.24 154
17930.50 180
17931.76 170
17933.03 182
17934.29 158
17935.55 151
17936.82 193
17938.08 176
17939.34 171
17940.61 178
17941.87 171
17943.14 176
17944.40 190
17945.66 185
17946.93 180
17948.19 161
17949.45 197
17950.72 166
17951.98 181
17953.25 164
17954.51 172
17955.77 183
17957.04 179
17958.30 177
17959.57 160
17960.83 160
17962.09 202
17963.36 190
17964.62 178
17965.89 166
17967.15 187
17968.42 169
17969.68 185
17970.95 187
17972.21 172
17973.47 166
17974.74 190
17976.00 183
17977.27 175
17978.53 175
17979.80 177
17981.06 177
17982.33 160
17983.59 165
17984.86 158
17986.12 183
17987.39 183
17988.65 151
17989.92 165
17991.18 188
17992.45 183
17993.71 177
17994.98 190
17996.25 185
17997.51 173
17998.78 179
18000.04 184
18001.31 170
18002.57 171
18003.84 177
18005.10 187
18006.37 186
18007.64 176
18008.90 167
18010.17 185
18011.43 178
18012.70 194
18013.97 176
18015.23 201
18016.50 181
18017.76 160
18019.03 170
18020.30 188
18021.56 181
18022.83 174
18024.10 166
18025.36 173
18026.63 189
18027.90 185
18029.16 183
18030.43 176
18031.70 188
18032.96 188
18034.23 186
18035.50 167
18036.76 178
18038.03 169
18039.30 191
18040.56 172
18041.83 174
18043.10 173
18044.37 172
18045.63 185
18046.90 173
18048.17 175
18049.43 185
18050.70 182
18051.97 186
18053.24 201
18054.50 165
18055.77 186
18057.04 169
18058.31 189
18059.57 174
18060.84 177
18062.11 181
18063.38 182
18064.65 152
18065.91 172
18067.18 184
18068.45 179
18069.72 194
18070.98 189
18072.25 200
18073.52 186
18074.79 198
18076.06 187
18077.33 166
18078.59 175
18079.86 167
18081.13 181
18082.40 179
18083.67 182
18084.94 205
18086.21 190
18087.47 176
18088.74 183
18090.01 197
18091.28 186
18092.55 180
18093.82 184
18095.09 197
18096.36 196
18097.62 165
18098.89 185
18100.16 171
18101.43 164
18102.70 179
18103.97 196
18105.24 182
18106.51 171
18107.78 165
18109.05 183
18110.32 189
18111.59 165
18112.86 184
18114.13 197
18115.40 207
18116.66 177
18117.93 193
18119.20 194
18120.47 186
18121.74 184
18123.01 187
18124.28 193
18125.55 195
18126.82 198
18128.09 187
18129.36 190
18130.63 166
18131.90 195
18133.17 193
18134.44 178
18135.71 178
18136.99 193
18138.26 198
18139.53 185
18140.80 187
18142.07 186
18143.34 189
18144.61 193
18145.88 192
18147.15 175
18148.42 189
18149.69 186
18150.96 184
18152.23 208
18153.50 173
18154.78 185
18156.05 203
18157.32 166
18158.59 175
18159.86 174
18161.13 180
18162.40 182
18163.67 178
18164.94 194
18166.22 171
18167.49 188
18168.76 205
18170.03 197
18171.30 205
18172.57 169
18173.85 169
18175.12 175
18176.39 190
18177.66 184
18178.93 184
18180.20 201
18181.48 191
18182.75 185
18184.02 188
18185.29 189
18186.56 181
18187.84 176
18189.11 196
18190.38 205
18191.65 185
18192.93 166
18194.20 205
18195.47 186
18196.74 197
18198.02 177
18199.29 201
18200.56 185
18201.83 191
18203.11 184
18204.38 196
18205.65 179
18206.92 185
18208.20 192
18209.47 185
18210.74 180
18212.02 166
18213.29 180
18214.56 193
18215.84 163
18217.11 192
18218.38 178
18219.65 175
18220.93 170
18222.20 170
18223.47 149
18224.75 167
18226.02 177
18227.30 185
18228.57 204
18229.84 164
18231.12 185
18232.39 184
18233.66 181
18234.94 201
18236.21 194
18237.48 187
18238.76 192
18240.03 179
18241.31 187
18242.58 158
18243.86 171
18245.13 193
18246.40 201
18247.68 198
18248.95 181
18250.23 175
18251.50 209
18252.77 193
18254.05 168
18255.32 199
18256.60 179
18257.87 185
18259.15 179
18260.42 206
18261.70 186
18262.97 182
18264.25 183
18265.52 191
18266.80 193
18268.07 180
18269.35 188
18270.62 176
18271.90 181
18273.17 194
18274.45 175
18275.72 169
18277.00 155
18278.27 177
18279.55 174
18280.82 171
18282.10 178
18283.37 189
18284.65 181
18285.93 192
18287.20 190
18288.48 183
18289.75 178
18291.03 183
18292.30 183
18293.58 182
18294.86 176
18296.13 188
18297.41 193
18298.68 214
18299.96 176
18301.24 177
18302.51 185
18303.79 186
18305.06 197
18306.34 182
18307.62 182
18308.89 175
18310.17 183
18311.45 200
18312.72 204
18314.00 169
18315.28 189
18316.55 192
18317.83 176
18319.11 202
18320.38 186
18321.66 182
18322.94 172
18324.21 188
18325.49 184
18326.77 178
18328.04 180
18329.32 181
18330.60 183
18331.88 187
18333.15 157
18334.43 165
18335.71 179
18336.98 185
18338.26 174
18339.54 172
18340.82 185
18342.09 159
18343.37 193
18344.65 171
18345.93 200
18347.20 155
18348.48 189
18349.76 178
18351.04 166
18352.32 176
18353.59 182
18354.87 195
18356.15 196
18357.43 162
18358.71 180
18359.98 197
18361.26 192
18362.54 190
18363.82 190
18365.10 172
18366.38 180
18367.65 174
18368.93 184
18370.21 174
18371.49 166
18372.77 192
18374.05 174
18375.33 195
18376.60 184
18377.88 184
18379.16 192
18380.44 198
18381.72 202
18383.00 194
18384.28 187
18385.56 188
18386.84 191
18388.11 166
18389.39 175
18390.67 175
18391.95 186
18393.23 162
18394.51 153
18395.79 164
18397.07 169
18398.35 146
18399.63 151
18400.91 168
18402.19 188
18403.47 172
18404.75 186
18406.03 190
18407.31 199
18408.59 181
18409.87 167
18411.15 203
18412.43 181
18413.71 169
18414.99 193
18416.27 204
18417.55 166
18418.83 179
18420.11 163
18421.39 164
18422.67 179
18423.95 176
18425.23 208
18426.51 180
18427.79 195
18429.07 168
18430.35 185
18431.63 175
18432.91 177
18434.19 180
18435.47 188
18436.75 164
18438.04 152
18439.32 179
18440.60 164
18441.88 183
18443.16 169
18444.44 168
18445.72 194
18447.00 188
18448.28 193
18449.57 177
18450.85 174
18452.13 178
18453.41 166
18454.69 193
18455.97 187
18457.25 170
18458.54 172
18459.82 179
18461.10 179
18462.38 156
18463.66 180
18464.94 181
18466.23 179
18467.51 167
18468.79 192
18470.07 179
18471.35 156
18472.64 168
18473.92 171
18475.20 171
18476.48 195
18477.76 186
18479.05 162
18480.33 187
18481.61 184
18482.89 202
18484.18 166
18485.46 193
18486.74 188
18488.02 182
18489.31 181
18490.59 179
18491.87 182
18493.15 169
18494.44 168
18495.72 175
18497.00 183
18498.29 173
18499.57 165
18500.85 192
18502.13 176
18503.42 166
18504.70 188
18505.98 175
18507.27 182
18508.55 164
18509.83 195
18511.12 183
18512.40 208
18513.68 173
18514.97 190
18516.25 160
18517.54 173
18518.82 154
18520.10 177
18521.39 185
18522.67 167
18523.95 192
18525.24 167
18526.52 184
18527.81 178
18529.09 197
18530.37 172
18531.66 182
18532.94 164
18534.23 189
18535.51 187
18536.79 194
18538.08 175
18539.36 198
18540.65 203
18541.93 165
18543.22 183
18544.50 183
18545.79 202
18547.07 197
18548.36 186
18549.64 185
18550.92 183
18552.21 186
18553.49 191
18554.78 186
18556.06 202
18557.35 166
18558.63 194
18559.92 189
18561.20 168
18562.49 203
18563.77 194
18565.06 184
18566.35 163
18567.63 192
18568.92 198
18570.20 190
18571.49 200
18572.77 189
18574.06 193
18575.34 205
18576.63 176
18577.92 184
18579.20 206
18580.49 183
18581.77 198
18583.06 192
18584.34 177
18585.63 170
18586.92 189
18588.20 184
18589.49 196
18590.77 176
18592.06 224
18593.35 197
18594.63 214
18595.92 187
18597.21 197
18598.49 201
18599.78 194
18601.07 199
18602.35 204
18603.64 193
18604.93 163
18606.21 206
18607.50 174
18608.79 197
18610.07 191
18611.36 209
18612.65 196
18613.93 194
18615.22 198
18616.51 210
18617.79 205
18619.08 185
18620.37 197
18621.66 179
18622.94 191
18624.23 180
18625.52 208
18626.80 190
18628.09 184
18629.38 173
18630.67 196
18631.95 175
18633.24 183
18634.53 182
18635.82 181
18637.11 194
18638.39 197
18639.68 189
18640.97 185
18642.26 186
18643.54 171
18644.83 198
18646.12 185
18647.41 193
18648.70 176
18649.99 207
18651.27 179
18652.56 187
18653.85 187
18655.14 208
18656.43 187
18657.72 168
18659.00 167
18660.29 196
18661.58 197
18662.87 179
18664.16 204
18665.45 179
18666.74 180
18668.02 178
18669.31 187
18670.60 175
18671.89 205
18673.18 195
18674.47 180
18675.76 159
18677.05 195
18678.34 188
18679.63 196
18680.92 179
18682.20 157
18683.49 198
18684.78 173
18686.07 183
18687.36 172
18688.65 172
18689.94 158
18691.23 182
18692.52 188
18693.81 190
18695.10 171
18696.39 188
18697.68 187
18698.97 187
18700.26 188
18701.55 176
18702.84 201
18704.13 180
18705.42 170
18706.71 205
18708.00 169
18709.29 182
18710.58 200
18711.87 173
18713.16 177
18714.45 168
18715.74 204
18717.03 181
18718.32 182
18719.61 173
18720.90 189
18722.20 184
18723.49 157
18724.78 168
18726.07 179
18727.36 176
18728.65 164
18729.94 206
18731.23 172
18732.52 185
18733.81 152
18735.10 173
18736.40 165
18737.69 190
18738.98 167
18740.27 174
18741.56 159
18742.85 171
18744.14 176
18745.43 192
18746.73 198
18748.02 164
18749.31 196
18750.60 185
18751.89 177
18753.18 168
18754.48 173
18755.77 176
18757.06 192
18758.35 172
18759.64 198
18760.94 199
18762.23 168
18763.52 184
18764.81 182
18766.10 194
18767.40 162
18768.69 167
18769.98 151
18771.27 184
18772.57 185
18773.86 186
18775.15 173
18776.44 184
18777.74 187
18779.03 157
18780.32 178
18781.61 155
18782.91 169
18784.20 172
18785.49 184
18786.79 178
18788.08 190
18789.37 193
18790.66 195
18791.96 204
18793.25 211
18794.54 181
18795.84 180
18797.13 181
18798.42 175
18799.72 162
18801.01 166
18802.30 180
18803.60 195
18804.89 196
18806.18 196
18807.48 177
18808.77 167
18810.07 188
18811.36 188
18812.65 175
18813.95 181
18815.24 175
18816.53 174
18817.83 182
18819.12 192
18820.42 190
18821.71 185
18823.00 206
18824.30 164
18825.59 188
18826.89 209
18828.18 192
18829.48 189
18830.77 193
18832.07 193
18833.36 159
18834.65 188
18835.95 197
18837.24 182
18838.54 189
18839.83 193
18841.13 199
18842.42 195
18843.72 187
18845.01 187
18846.31 175
18847.60 159
18848.90 197
18850.19 181
18851.49 191
18852.78 175
18854.08 194
18855.37 165
18856.67 158
18857.96 171
18859.26 164
18860.55 199
18861.85 190
18863.15 167
18864.44 179
18865.74 182
18867.03 167
18868.33 167
18869.62 159
18870.92 175
18872.22 175
18873.51 185
18874.81 181
18876.10 176
18877.40 175
18878.70 167
18879.99 177
18881.29 193
18882.58 166
18883.88 168
18885.18 188
18886.47 165
18887.77 180
18889.07 200
18890.36 207
18891.66 146
18892.95 193
18894.25 178
18895.55 183
18896.84 188
18898.14 158
18899.44 192
18900.73 167
18902.03 187
18903.33 163
18904.63 183
18905.92 188
18907.22 176
18908.52 175
18909.81 162
18911.11 185
18912.41 184
18913.71 176
18915.00 168
18916.30 171
18917.60 165
18918.89 186
18920.19 178
18921.49 162
18922.79 182
18924.09 165
18925.38 167
18926.68 200
18927.98 170
18929.28 168
18930.57 159
18931.87 188
18933.17 169
18934.47 184
18935.77 178
18937.06 162
18938.36 174
18939.66 176
18940.96 196
18942.26 170
18943.55 158
18944.85 151
18946.15 157
18947.45 187
18948.75 204
18950.05 146
18951.35 184
18952.64 154
18953.94 169
18955.24 182
18956.54 143
18957.84 169
18959.14 178
18960.44 189
18961.74 178
18963.03 176
18964.33 170
18965.63 168
18966.93 171
18968.23 160
18969.53 171
18970.83 150
18972.13 176
18973.43 188
18974.73 149
18976.03 183
18977.33 169
18978.62 176
18979.92 175
18981.22 159
18982.52 177
18983.82 187
18985.12 179
18986.42 173
18987.72 191
18989.02 167
18990.32 142
18991.62 172
18992.92 162
18994.22 172
18995.52 147
18996.82 170
18998.12 169
18999.42 183
19000.72 170
19002.02 167
19003.32 165
19004.62 161
19005.92 158
19007.22 166
19008.53 186
19009.83 159
19011.13 162
19012.43 182
19013.73 166
19015.03 169
19016.33 152
19017.63 156
19018.93 156
19020.23 162
19021.53 153
19022.83 160
19024.13 150
19025.44 163
19026.74 161
19028.04 166
19029.34 168
19030.64 169
19031.94 181
19033.24 177
19034.54 174
19035.85 168
19037.15 167
19038.45 186
19039.75 185
19041.05 148
19042.35 169
19043.66 175
19044.96 168
19046.26 179
19047.56 181
19048.86 157
19050.16 170
19051.47 190
19052.77 190
19054.07 161
19055.37 179
19056.67 211
19057.98 170
19059.28 178
19060.58 165
19061.88 176
19063.19 177
19064.49 182
19065.79 161
19067.09 164
19068.40 174
19069.70 166
19071.00 171
19072.30 175
19073.61 146
19074.91 156
19076.21 166
19077.52 156
19078.82 158
19080.12 131
19081.42 180
19082.73 163
19084.03 134
19085.33 173
19086.64 167
19087.94 179
19089.24 185
19090.55 169
19091.85 176
19093.15 163
19094.46 168
19095.76 177
19097.06 164
19098.37 151
19099.67 160
19100.97 173
19102.28 152
19103.58 145
19104.89 167
19106.19 155
19107.49 163
19108.80 170
19110.10 208
19111.40 173
19112.71 163
19114.01 134
19115.32 159
19116.62 181
19117.93 184
19119.23 189
19120.53 165
19121.84 161
19123.14 162
19124.45 171
19125.75 163
19127.06 158
19128.36 175
19129.67 158
19130.97 152
19132.28 148
19133.58 164
19134.88 160
19136.19 148
19137.49 143
19138.80 168
19140.10 183
19141.41 170
19142.71 161
19144.02 161
19145.32 156
19146.63 156
19147.94 162
19149.24 168
19150.55 166
19151.85 173
19153.16 154
19154.46 153
19155.77 162
19157.07 154
19158.38 178
19159.68 177
19160.99 154
19162.30 141
19163.60 174
19164.91 165
19166.21 174
19167.52 166
19168.83 175
19170.13 162
19171.44 153
19172.74 170
19174.05 145
19175.36 135
19176.66 147
19177.97 159
19179.27 169
19180.58 165
19181.89 162
19183.19 155
19184.50 176
19185.81 138
19187.11 153
19188.42 167
19189.73 148
19191.03 169
19192.34 162
19193.65 173
19194.95 157
19196.26 151
19197.57 177
19198.87 171
19200.18 173
19201.49 182
19202.80 180
19204.10 147
19205.41 149
19206.72 161
19208.03 166
19209.33 172
19210.64 157
19211.95 183
19213.25 186
19214.56 168
19215.87 162
19217.18 171
19218.49 142
19219.79 153
19221.10 160
19222.41 173
19223.72 151
19225.02 164
19226.33 169
19227.64 176
19228.95 172
19230.26 169
19231.56 169
19232.87 183
19234.18 149
19235.49 162
19236.80 166
19238.11 166
19239.41 153
19240.72 185
19242.03 171
19243.34 167
19244.65 157
19245.96 158
19247.26 169
19248.57 157
19249.88 170
19251.19 169
19252.50 187
19253.81 165
19255.12 173
19256.43 194
19257.74 172
19259.04 180
19260.35 177
19261.66 171
19262.97 166
19264.28 174
19265.59 151
19266.90 166
19268.21 172
19269.52 177
19270.83 167
19272.14 169
19273.45 176
19274.76 178
19276.07 170
19277.38 166
19278.69 166
19279.99 167
19281.30 180
19282.61 157
19283.92 166
19285.23 161
19286.54 180
19287.85 155
19289.16 182
19290.47 151
19291.78 176
19293.09 180
19294.40 174
19295.72 170
19297.03 166
19298.34 170
19299.65 167
19300.96 183
19302.27 172
19303.58 170
19304.89 164
19306.20 169
19307.51 178
19308.82 161
19310.13 162
19311.44 178
19312.75 164
19314.06 170
19315.37 150
19316.69 152
19318.00 163
19319.31 166
19320.62 138
19321.93 164
19323.24 181
19324.55 167
19325.86 139
19327.18 153
19328.49 163
19329.80 159
19331.11 164
19332.42 157
19333.73 171
19335.04 179
19336.36 167
19337.67 177
19338.98 165
19340.29 164
19341.60 158
19342.91 182
19344.23 157
19345.54 175
19346.85 152
19348.16 166
19349.47 157
19350.79 154
19352.10 161
19353.41 159
19354.72 140
19356.04 161
19357.35 179
19358.66 180
19359.97 172
19361.29 176
19362.60 161
19363.91 165
19365.22 154
19366.54 160
19367.85 150
19369.16 168
19370.47 182
19371.79 157
19373.10 168
19374.41 169
19375.73 166
19377.04 175
19378.35 164
19379.67 150
19380.98 153
19382.29 158
19383.60 180
19384.92 170
19386.23 158
19387.54 158
19388.86 164
19390.17 169
19391.49 187
19392.80 175
19394.11 153
19395.43 156
19396.74 167
19398.05 163
19399.37 152
19400.68 156
19402.00 161
19403.31 164
19404.62 145
19405.94 158
19407.25 161
19408.57 169
19409.88 168
19411.19 154
19412.51 154
19413.82 159
19415.14 169
19416.45 155
19417.77 161
19419.08 143
19420.39 179
19421.71 161
19423.02 156
19424.34 154
19425.65 156
19426.97 179
19428.28 172
19429.60 173
19430.91 174
19432.23 179
19433.54 157
19434.86 165
19436.17 162
19437.49 166
19438.80 156
19440.12 163
19441.43 144
19442.75 157
19444.06 157
19445.38 184
19446.69 168
19448.01 154
19449.32 150
19450.64 167
19451.96 179
19453.27 183
19454.59 166
19455.90 156
19457.22 165
19458.53 145
19459.85 182
19461.17 167
19462.48 165
19463.80 148
19465.11 166
19466.43 183
19467.75 128
19469.06 171
19470.38 146
19471.69 147
19473.01 140
19474.33 162
19475.64 158
19476.96 162
19478.28 159
19479.59 154
19480.91 161
19482.23 180
19483.54 154
19484.86 149
19486.18 166
19487.49 153
19488.81 150
19490.13 177
19491.44 162
19492.76 183
19494.08 183
19495.39 148
19496.71 177
19498.03 151
19499.35 184
19500.66 152
19501.98 159
19503.30 149
19504.61 173
19505.93 152
19507.25 164
19508.57 151
19509.88 167
19511.20 165
19512.52 148
19513.84 161
19515.15 161
19516.47 160
19517.79 158
19519.11 164
19520.43 157
19521.74 170
19523.06 162
19524.38 149
19525.70 153
19527.02 163
19528.33 154
19529.65 166
19530.97 167
19532.29 161
19533.61 184
19534.93 169
19536.24 162
19537.56 128
19538.88 188
19540.20 158
19541.52 181
19542.84 147
19544.16 150
19545.47 159
19546.79 163
19548.11 148
19549.43 145
19550.75 155
19552.07 165
19553.39 179
19554.71 158
19556.03 170
19557.34 156
19558.66 167
19559.98 151
19561.30 159
19562.62 152
19563.94 154
19565.26 161
19566.58 139
19567.90 166
19569.22 164
19570.54 172
19571.86 154
19573.18 165
19574.50 139
19575.82 141
19577.14 166
19578.46 166
19579.78 157
19581.10 170
19582.42 175
19583.74 197
19585.06 144
19586.38 166
19587.70 145
19589.02 157
19590.34 164
19591.66 160
19592.98 162
19594.30 135
19595.62 170
19596.94 158
19598.26 167
19599.58 163
19600.90 172
19602.22 151
19603.54 163
19604.86 166
19606.18 167
19607.50 178
19608.82 183
19610.15 163
19611.47 168
19612.79 179
19614.11 155
19615.43 156
19616.75 164
19618.07 151
19619.39 143
19620.71 154
19622.04 160
19623.36 157
19624.68 151
19626.00 145
19627.32 153
19628.64 163
19629.96 165
19631.29 145
19632.61 184
19633.93 157
19635.25 163
19636.57 154
19637.89 160
19639.22 150
19640.54 155
19641.86 147
19643.18 157
19644.50 150
19645.83 171
19647.15 157
19648.47 177
19649.79 157
19651.12 176
19652.44 182
19653.76 178
19655.08 167
19656.40 150
19657.73 172
19659.05 146
19660.37 188
19661.70 150
19663.02 156
19664.34 146
19665.66 159
19666.99 168
19668.31 175
19669.63 157
19670.95 162
19672.28 165
19673.60 139
19674.92 150
19676.25 167
19677.57 171
19678.89 135
19680.22 164
19681.54 167
19682.86 147
19684.19 126
19685.51 155
19686.83 159
19688.16 133
19689.48 157
19690.80 157
19692.13 160
19693.45 149
19694.78 151
19696.10 170
19697.42 138
19698.75 132
19700.07 161
19701.39 162
19702.72 164
19704.04 157
19705.37 151
19706.69 141
19708.02 161
19709.34 155
19710.66 169
19711.99 148
19713.31 162
19714.64 147
19715.96 155
19717.29 165
19718.61 138
19719.93 178
19721.26 143
19722.58 143
19723.91 133
19725.23 166
19726.56 156
19727.88 158
19729.21 147
19730.53 162
19731.86 181
19733.18 145
19734.51 165
19735.83 179
19737.16 148
19738.48 128
19739.81 159
19741.13 165
19742.46 149
19743.78 145
19745.11 149
19746.44 134
19747.76 143
19749.09 149
19750.41 179
19751.74 148
19753.06 156
19754.39 151
19755.72 168
19757.04 154
19758.37 145
19759.69 156
19761.02 157
19762.34 154
19763.67 126
19765.00 160
19766.32 147
19767.65 160
19768.98 144
19770.30 174
19771.63 141
19772.95 158
19774.28 147
19775.61 171
19776.93 141
19778.26 153
19779.59 178
19780.91 158
19782.24 157
19783.57 145
19784.89 136
19786.22 157
19787.55 143
19788.87 158
19790.20 165
19791.53 167
19792.86 159
19794.18 150
19795.51 153
19796.84 140
19798.16 139
19799.49 146
19800.82 133
19802.15 148
19803.47 148
19804.80 160
19806.13 148
19807.46 138
19808.78 159
19810.11 135
19811.44 131
19812.77 144
19814.09 149
19815.42 148
19816.75 156
19818.08 124
19819.41 165
19820.73 162
19822.06 133
19823.39 139
19824.72 148
19826.05 145
19827.37 161
19828.70 142
19830.03 151
19831.36 152
19832.69 138
19834.02 139
19835.34 176
19836.67 146
19838.00 161
19839.33 154
19840.66 159
19841.99 150
19843.32 139
19844.64 183
19845.97 149
19847.30 139
19848.63 159
19849.96 168
19851.29 160
19852.62 151
19853.95 145
19855.28 146
19856.60 148
19857.93 140
19859.26 155
19860.59 146
19861.92 144
19863.25 165
19864.58 136
19865.91 156
19867.24 134
19868.57 140
19869.90 145
19871.23 138
19872.56 148
19873.89 171
19875.22 169
19876.55 184
19877.88 152
19879.21 161
19880.54 150
19881.87 145
19883.20 162
19884.53 184
19885.86 160
19887.19 170
19888.52 155
19889.85 149
19891.18 156
19892.51 160
19893.84 147
19895.17 163
19896.50 147
19897.83 153
19899.16 145
19900.49 160
19901.82 162
19903.15 151
19904.48 169
19905.81 163
19907.15 154
19908.48 151
19909.81 149
19911.14 143
19912.47 146
19913.80 135
19915.13 158
19916.46 162
19917.79 157
19919.13 167
19920.46 156
19921.79 133
19923.12 162
19924.45 160
19925.78 148
19927.11 141
19928.45 161
19929.78 168
19931.11 156
19932.44 162
19933.77 165
19935.10 173
19936.44 148
19937.77 139
19939.10 155
19940.43 157
19941.76 162
19943.10 165
19944.43 159
19945.76 156
19947.09 174
19948.42 172
19949.76 190
19951.09 154
19952.42 150
19953.75 160
19955.09 163
19956.42 166
19957.75 128
19959.08 148
19960.42 144
19961.75 149
19963.08 166
19964.41 152
19965.75 155
19967.08 155
19968.41 163
19969.75 155
19971.08 159
19972.41 186
19973.74 160
19975.08 162
19976.41 151
19977.74 167
19979.08 161
19980.41 170
19981.74 152
19983.08 149
19984.41 155
19985.74 137
19987.08 169
19988.41 162
19989.75 161
19991.08 131
19992.41 150
19993.75 160
19995.08 161
19996.41 149
19997.75 146
19999.08 192
20000.42 159
20001.75 185
20003.08 152
20004.42 158
20005.75 164
20007.09 158
20008.42 169
20009.75 155
20011.09 151
20012.42 167
20013.76 196
20015.09 165
20016.43 147
20017.76 166
20019.10 161
20020.43 164
20021.76 150
20023.10 168
20024.43 163
20025.77 170
20027.10 166
20028.44 151
20029.77 179
20031.11 173
20032.44 181
20033.78 170
20035.11 161
20036.45 164
20037.78 148
20039.12 158
20040.46 174
20041.79 167
20043.13 178
20044.46 156
20045.80 164
20047.13 176
20048.47 172
20049.80 158
20051.14 145
20052.47 173
20053.81 173
20055.15 170
20056.48 151
20057.82 164
20059.15 152
20060.49 151
20061.83 146
20063.16 173
20064.50 158
20065.83 160
20067.17 172
20068.51 169
20069.84 146
20071.18 132
20072.52 139
20073.85 160
20075.19 164
20076.52 152
20077.86 149
20079.20 151
20080.53 152
20081.87 157
20083.21 152
20084.54 136
20085.88 152
20087.22 166
20088.56 144
20089.89 139
20091.23 150
20092.57 137
20093.90 164
20095.24 140
20096.58 152
20097.91 158
20099.25 153
20100.59 164
20101.93 154
20103.26 144
20104.60 140
20105.94 170
20107.28 166
20108.61 152
20109.95 152
20111.29 148
20112.63 166
20113.96 162
20115.30 163
20116.64 173
20117.98 160
20119.32 145
20120.65 155
20121.99 155
20123.33 156
20124.67 163
20126.01 172
