# Supplementary material for: MALDI-TOF MS typing enables the classification of brewing yeasts of the genus Saccharomyces to major beer styles
Source: PLoS One. 2017 Aug 9;12(8):e0181694. doi: 10.1371/journal.pone.0181694 (PMC5549903; doi:10.1371/journal.pone.0181694)
Supplement: S18 File — The directory includes 30 raw files and was zipped to “.zip”; the folder has one strain with 30 spectra; S1 Text explains the raw files with an example and Table 1 represents the yeast strain used within the experiment. (ZIP) [file pone.0181694.s021.zip › 52/FK28-Z-OG-Koe-Koe-YPG-18h-E-E_2016-10-04_10_0_E10_1.dat]

1998.43 952
1998.85 922
1999.27 988
1999.69 888
2000.11 892
2000.54 975
2000.96 942
2001.38 896
2001.80 857
2002.23 902
2002.65 883
2003.07 878
2003.49 841
2003.92 831
2004.34 897
2004.76 856
2005.18 965
2005.61 1030
2006.03 922
2006.45 927
2006.87 943
2007.30 940
2007.72 948
2008.14 958
2008.57 987
2008.99 963
2009.41 825
2009.84 825
2010.26 819
2010.68 846
2011.11 887
2011.53 915
2011.95 862
2012.38 762
2012.80 821
2013.22 759
2013.65 787
2014.07 834
2014.49 844
2014.92 820
2015.34 902
2015.77 859
2016.19 833
2016.61 924
2017.04 899
2017.46 909
2017.89 973
2018.31 929
2018.73 917
2019.16 890
2019.58 894
2020.01 945
2020.43 893
2020.85 851
2021.28 846
2021.70 852
2022.13 859
2022.55 795
2022.98 801
2023.40 801
2023.83 812
2024.25 786
2024.68 819
2025.10 869
2025.53 863
2025.95 828
2026.38 838
2026.80 863
2027.23 899
2027.65 917
2028.08 851
2028.50 827
2028.93 829
2029.35 822
2029.78 838
2030.20 895
2030.63 877
2031.05 918
2031.48 880
2031.90 891
2032.33 925
2032.75 869
2033.18 857
2033.61 928
2034.03 938
2034.46 926
2034.88 914
2035.31 966
2035.74 972
2036.16 918
2036.59 958
2037.01 978
2037.44 964
2037.87 997
2038.29 998
2038.72 913
2039.14 948
2039.57 952
2040.00 907
2040.42 930
2040.85 911
2041.28 935
2041.70 909
2042.13 948
2042.56 926
2042.98 948
2043.41 877
2043.84 899
2044.26 866
2044.69 832
2045.12 854
2045.54 829
2045.97 824
2046.40 821
2046.82 851
2047.25 880
2047.68 886
2048.11 864
2048.53 911
2048.96 903
2049.39 913
2049.82 918
2050.24 837
2050.67 825
2051.10 869
2051.53 786
2051.95 836
2052.38 979
2052.81 981
2053.24 960
2053.66 904
2054.09 898
2054.52 867
2054.95 869
2055.38 844
2055.80 906
2056.23 858
2056.66 880
2057.09 911
2057.52 909
2057.94 811
2058.37 936
2058.80 857
2059.23 901
2059.66 919
2060.09 864
2060.51 886
2060.94 880
2061.37 906
2061.80 937
2062.23 1005
2062.66 1006
2063.09 1008
2063.52 986
2063.94 1055
2064.37 1106
2064.80 977
2065.23 1030
2065.66 1020
2066.09 1071
2066.52 987
2066.95 902
2067.38 884
2067.81 907
2068.24 872
2068.66 849
2069.09 828
2069.52 868
2069.95 896
2070.38 876
2070.81 911
2071.24 904
2071.67 994
2072.10 974
2072.53 930
2072.96 917
2073.39 892
2073.82 920
2074.25 892
2074.68 926
2075.11 962
2075.54 934
2075.97 1004
2076.40 986
2076.83 1022
2077.26 989
2077.69 1037
2078.12 1031
2078.55 1136
2078.98 1065
2079.41 1107
2079.84 1052
2080.27 964
2080.70 945
2081.14 994
2081.57 1030
2082.00 906
2082.43 898
2082.86 885
2083.29 885
2083.72 874
2084.15 903
2084.58 926
2085.01 916
2085.44 925
2085.88 977
2086.31 915
2086.74 899
2087.17 922
2087.60 885
2088.03 895
2088.46 939
2088.89 929
2089.33 890
2089.76 881
2090.19 914
2090.62 958
2091.05 965
2091.48 913
2091.92 832
2092.35 898
2092.78 939
2093.21 842
2093.64 916
2094.07 861
2094.51 854
2094.94 860
2095.37 911
2095.80 874
2096.24 853
2096.67 848
2097.10 835
2097.53 798
2097.96 764
2098.40 730
2098.83 833
2099.26 856
2099.69 824
2100.13 767
2100.56 817
2100.99 845
2101.43 872
2101.86 871
2102.29 851
2102.72 877
2103.16 835
2103.59 839
2104.02 795
2104.46 897
2104.89 922
2105.32 912
2105.76 887
2106.19 899
2106.62 933
2107.05 924
2107.49 955
2107.92 893
2108.36 892
2108.79 908
2109.22 871
2109.66 854
2110.09 863
2110.52 816
2110.96 833
2111.39 833
2111.82 851
2112.26 803
2112.69 827
2113.13 870
2113.56 845
2113.99 801
2114.43 890
2114.86 873
2115.30 791
2115.73 825
2116.16 804
2116.60 893
2117.03 808
2117.47 827
2117.90 915
2118.34 909
2118.77 919
2119.21 822
2119.64 899
2120.07 928
2120.51 921
2120.94 913
2121.38 902
2121.81 833
2122.25 837
2122.68 855
2123.12 808
2123.55 838
2123.99 856
2124.42 862
2124.86 808
2125.29 855
2125.73 883
2126.16 887
2126.60 851
2127.04 828
2127.47 823
2127.91 856
2128.34 844
2128.78 795
2129.21 789
2129.65 837
2130.08 867
2130.52 946
2130.96 1048
2131.39 1056
2131.83 1051
2132.26 1088
2132.70 1119
2133.14 1200
2133.57 1284
2134.01 1295
2134.44 1278
2134.88 1213
2135.32 1172
2135.75 1139
2136.19 1197
2136.62 1166
2137.06 1119
2137.50 1155
2137.93 1015
2138.37 919
2138.81 950
2139.24 961
2139.68 887
2140.12 811
2140.55 905
2140.99 917
2141.43 853
2141.86 879
2142.30 864
2142.74 885
2143.18 897
2143.61 890
2144.05 890
2144.49 899
2144.92 942
2145.36 933
2145.80 920
2146.24 1006
2146.67 967
2147.11 1047
2147.55 1030
2147.99 1040
2148.42 1215
2148.86 1216
2149.30 1178
2149.74 1232
2150.17 1140
2150.61 1142
2151.05 1072
2151.49 993
2151.92 952
2152.36 916
2152.80 978
2153.24 939
2153.68 882
2154.11 928
2154.55 908
2154.99 891
2155.43 876
2155.87 907
2156.31 921
2156.74 919
2157.18 923
2157.62 898
2158.06 985
2158.50 931
2158.94 994
2159.38 950
2159.81 939
2160.25 990
2160.69 1060
2161.13 999
2161.57 952
2162.01 938
2162.45 973
2162.89 945
2163.33 1013
2163.76 999
2164.20 974
2164.64 979
2165.08 999
2165.52 995
2165.96 971
2166.40 925
2166.84 965
2167.28 940
2167.72 954
2168.16 924
2168.60 1016
2169.04 952
2169.48 959
2169.92 1022
2170.36 979
2170.80 1018
2171.24 1115
2171.68 1092
2172.12 1111
2172.56 1059
2173.00 1041
2173.44 1029
2173.88 938
2174.32 1077
2174.76 1103
2175.20 1057
2175.64 1054
2176.08 1106
2176.52 1185
2176.96 1063
2177.40 985
2177.84 1034
2178.28 1093
2178.72 1029
2179.16 986
2179.60 999
2180.04 958
2180.48 962
2180.92 917
2181.37 906
2181.81 950
2182.25 884
2182.69 851
2183.13 869
2183.57 922
2184.01 848
2184.45 914
2184.89 977
2185.34 934
2185.78 983
2186.22 1022
2186.66 988
2187.10 1049
2187.54 1103
2187.98 1050
2188.43 1102
2188.87 1033
2189.31 1014
2189.75 1059
2190.19 1015
2190.63 910
2191.08 988
2191.52 1016
2191.96 943
2192.40 963
2192.84 925
2193.29 935
2193.73 963
2194.17 942
2194.61 962
2195.05 1026
2195.50 988
2195.94 935
2196.38 980
2196.82 939
2197.27 920
2197.71 956
2198.15 1009
2198.59 959
2199.04 989
2199.48 909
2199.92 970
2200.37 969
2200.81 885
2201.25 924
2201.69 1041
2202.14 1010
2202.58 934
2203.02 946
2203.47 973
2203.91 975
2204.35 987
2204.80 996
2205.24 994
2205.68 1005
2206.13 967
2206.57 1031
2207.01 1045
2207.46 1067
2207.90 1047
2208.34 1029
2208.79 967
2209.23 1035
2209.67 1065
2210.12 1085
2210.56 1068
2211.01 1061
2211.45 1002
2211.89 934
2212.34 938
2212.78 926
2213.23 885
2213.67 957
2214.11 913
2214.56 916
2215.00 924
2215.45 885
2215.89 898
2216.34 889
2216.78 930
2217.22 918
2217.67 985
2218.11 943
2218.56 906
2219.00 907
2219.45 971
2219.89 921
2220.34 907
2220.78 942
2221.23 977
2221.67 942
2222.12 848
2222.56 938
2223.01 968
2223.45 1016
2223.90 1104
2224.34 1108
2224.79 1021
2225.23 1081
2225.68 1039
2226.12 1053
2226.57 1072
2227.01 1031
2227.46 1032
2227.91 946
2228.35 1060
2228.80 1052
2229.24 1035
2229.69 1052
2230.13 1113
2230.58 1084
2231.03 1044
2231.47 981
2231.92 1125
2232.36 1167
2232.81 1137
2233.26 1160
2233.70 1055
2234.15 1064
2234.59 1104
2235.04 1043
2235.49 988
2235.93 941
2236.38 1056
2236.83 1011
2237.27 971
2237.72 1047
2238.17 934
2238.61 922
2239.06 871
2239.51 919
2239.95 901
2240.40 860
2240.85 927
2241.29 894
2241.74 941
2242.19 910
2242.63 912
2243.08 913
2243.53 864
2243.98 882
2244.42 891
2244.87 937
2245.32 948
2245.76 952
2246.21 862
2246.66 896
2247.11 875
2247.55 824
2248.00 861
2248.45 964
2248.90 880
2249.35 860
2249.79 921
2250.24 944
2250.69 879
2251.14 891
2251.58 888
2252.03 930
2252.48 897
2252.93 921
2253.38 911
2253.82 888
2254.27 938
2254.72 887
2255.17 886
2255.62 860
2256.07 919
2256.51 934
2256.96 938
2257.41 912
2257.86 963
2258.31 967
2258.76 999
2259.21 1001
2259.65 992
2260.10 1086
2260.55 1053
2261.00 1128
2261.45 1128
2261.90 1066
2262.35 1168
2262.80 1131
2263.25 1060
2263.69 1135
2264.14 1204
2264.59 1162
2265.04 1131
2265.49 1193
2265.94 1162
2266.39 1159
2266.84 1200
2267.29 1213
2267.74 1240
2268.19 1179
2268.64 1121
2269.09 1125
2269.54 1144
2269.99 1102
2270.44 1110
2270.89 995
2271.34 985
2271.79 960
2272.24 1008
2272.69 961
2273.14 997
2273.59 989
2274.04 982
2274.49 984
2274.94 932
2275.39 902
2275.84 985
2276.29 980
2276.74 902
2277.19 958
2277.64 940
2278.09 1006
2278.54 1006
2278.99 1061
2279.44 1056
2279.89 1032
2280.34 978
2280.79 913
2281.25 977
2281.70 1038
2282.15 990
2282.60 937
2283.05 939
2283.50 969
2283.95 963
2284.40 990
2284.85 1129
2285.31 1175
2285.76 1077
2286.21 1113
2286.66 1226
2287.11 1338
2287.56 1325
2288.01 1359
2288.47 1534
2288.92 1568
2289.37 1718
2289.82 1662
2290.27 1741
2290.72 1772
2291.18 1793
2291.63 1823
2292.08 1708
2292.53 1799
2292.98 1663
2293.44 1573
2293.89 1540
2294.34 1490
2294.79 1422
2295.24 1432
2295.70 1357
2296.15 1308
2296.60 1125
2297.05 1183
2297.51 1126
2297.96 1081
2298.41 1061
2298.86 1084
2299.32 1027
2299.77 978
2300.22 1030
2300.67 990
2301.13 938
2301.58 1020
2302.03 1002
2302.49 1001
2302.94 974
2303.39 957
2303.85 974
2304.30 1001
2304.75 1028
2305.20 1048
2305.66 1035
2306.11 1085
2306.56 1130
2307.02 1165
2307.47 1179
2307.93 1216
2308.38 1243
2308.83 1233
2309.29 1203
2309.74 1239
2310.19 1194
2310.65 1096
2311.10 1092
2311.55 1037
2312.01 986
2312.46 933
2312.92 1052
2313.37 981
2313.82 948
2314.28 979
2314.73 993
2315.19 1001
2315.64 1119
2316.10 1032
2316.55 984
2317.00 1075
2317.46 1096
2317.91 1071
2318.37 1056
2318.82 1091
2319.28 1003
2319.73 1030
2320.19 1085
2320.64 1033
2321.10 1010
2321.55 1022
2322.01 1020
2322.46 1054
2322.92 1006
2323.37 1021
2323.83 1074
2324.28 1057
2324.74 986
2325.19 980
2325.65 1072
2326.10 1047
2326.56 1041
2327.01 1172
2327.47 1192
2327.92 1164
2328.38 1207
2328.83 1217
2329.29 1221
2329.74 1215
2330.20 1196
2330.66 1139
2331.11 1062
2331.57 1088
2332.02 1054
2332.48 994
2332.94 1014
2333.39 1035
2333.85 1136
2334.30 1067
2334.76 1020
2335.22 1061
2335.67 1030
2336.13 1074
2336.58 1084
2337.04 1068
2337.50 1163
2337.95 1178
2338.41 1152
2338.87 1174
2339.32 1189
2339.78 1110
2340.24 1108
2340.69 1109
2341.15 1053
2341.61 1078
2342.06 1146
2342.52 1123
2342.98 1125
2343.43 1059
2343.89 1110
2344.35 1183
2344.81 1145
2345.26 1182
2345.72 1146
2346.18 1130
2346.63 1101
2347.09 1145
2347.55 1133
2348.01 1097
2348.46 1065
2348.92 1087
2349.38 1157
2349.84 1093
2350.29 1101
2350.75 1080
2351.21 1041
2351.67 1066
2352.13 1033
2352.58 1056
2353.04 1106
2353.50 1026
2353.96 991
2354.41 976
2354.87 967
2355.33 1033
2355.79 1050
2356.25 1031
2356.71 1078
2357.16 1052
2357.62 1066
2358.08 1078
2358.54 1077
2359.00 1052
2359.46 1094
2359.91 1091
2360.37 1099
2360.83 1085
2361.29 1062
2361.75 992
2362.21 1100
2362.67 1105
2363.13 1035
2363.58 1069
2364.04 1052
2364.50 1070
2364.96 989
2365.42 1059
2365.88 1106
2366.34 1058
2366.80 1070
2367.26 1029
2367.72 938
2368.18 977
2368.64 930
2369.10 1003
2369.55 979
2370.01 944
2370.47 961
2370.93 870
2371.39 894
2371.85 997
2372.31 974
2372.77 952
2373.23 998
2373.69 1027
2374.15 1045
2374.61 978
2375.07 1026
2375.53 1046
2375.99 1016
2376.45 1015
2376.91 1142
2377.37 1079
2377.83 1059
2378.29 1050
2378.75 999
2379.21 1029
2379.68 1064
2380.14 1072
2380.60 1034
2381.06 1024
2381.52 1079
2381.98 1065
2382.44 1028
2382.90 1055
2383.36 997
2383.82 1055
2384.28 1058
2384.74 979
2385.20 1043
2385.67 928
2386.13 994
2386.59 1003
2387.05 1002
2387.51 1003
2387.97 972
2388.43 978
2388.89 1043
2389.36 1083
2389.82 942
2390.28 949
2390.74 952
2391.20 968
2391.66 1031
2392.13 949
2392.59 929
2393.05 932
2393.51 886
2393.97 956
2394.43 960
2394.90 929
2395.36 971
2395.82 967
2396.28 941
2396.74 930
2397.21 900
2397.67 959
2398.13 948
2398.59 903
2399.06 866
2399.52 935
2399.98 1010
2400.44 925
2400.91 968
2401.37 977
2401.83 1048
2402.29 968
2402.76 997
2403.22 975
2403.68 997
2404.14 988
2404.61 965
2405.07 917
2405.53 932
2406.00 951
2406.46 951
2406.92 968
2407.39 983
2407.85 958
2408.31 928
2408.78 892
2409.24 873
2409.70 890
2410.17 918
2410.63 897
2411.09 911
2411.56 920
2412.02 941
2412.48 993
2412.95 995
2413.41 942
2413.87 1023
2414.34 1063
2414.80 1108
2415.27 1129
2415.73 1219
2416.19 1255
2416.66 1314
2417.12 1266
2417.59 1262
2418.05 1266
2418.51 1276
2418.98 1216
2419.44 1218
2419.91 1196
2420.37 1197
2420.84 1134
2421.30 1038
2421.77 1132
2422.23 1140
2422.69 1082
2423.16 1093
2423.62 1097
2424.09 1056
2424.55 1054
2425.02 1054
2425.48 1074
2425.95 1075
2426.41 1025
2426.88 988
2427.34 953
2427.81 917
2428.27 951
2428.74 959
2429.20 958
2429.67 949
2430.13 1007
2430.60 1011
2431.07 1031
2431.53 1059
2432.00 1027
2432.46 1058
2432.93 1040
2433.39 1125
2433.86 1066
2434.32 1023
2434.79 1093
2435.26 1187
2435.72 1146
2436.19 1180
2436.65 1228
2437.12 1223
2437.59 1325
2438.05 1385
2438.52 1315
2438.98 1327
2439.45 1397
2439.92 1402
2440.38 1347
2440.85 1368
2441.32 1259
2441.78 1184
2442.25 1151
2442.72 1183
2443.18 1107
2443.65 1096
2444.12 1102
2444.58 1022
2445.05 964
2445.52 913
2445.98 929
2446.45 960
2446.92 932
2447.38 931
2447.85 963
2448.32 904
2448.78 968
2449.25 983
2449.72 937
2450.19 911
2450.65 956
2451.12 958
2451.59 980
2452.06 938
2452.52 959
2452.99 948
2453.46 993
2453.93 963
2454.39 1020
2454.86 1130
2455.33 1011
2455.80 1037
2456.26 1022
2456.73 970
2457.20 991
2457.67 986
2458.14 977
2458.60 995
2459.07 970
2459.54 1012
2460.01 987
2460.48 1002
2460.95 1050
2461.41 1049
2461.88 1028
2462.35 979
2462.82 1083
2463.29 1103
2463.76 1052
2464.22 997
2464.69 1051
2465.16 1080
2465.63 1056
2466.10 1056
2466.57 1065
2467.04 937
2467.51 985
2467.97 977
2468.44 1019
2468.91 974
2469.38 996
2469.85 991
2470.32 920
2470.79 884
2471.26 888
2471.73 925
2472.20 903
2472.67 873
2473.14 914
2473.61 887
2474.07 916
2474.54 925
2475.01 927
2475.48 944
2475.95 1002
2476.42 1025
2476.89 1033
2477.36 1056
2477.83 1127
2478.30 1147
2478.77 1075
2479.24 1052
2479.71 1055
2480.18 1047
2480.65 1076
2481.12 1004
2481.59 950
2482.06 956
2482.53 918
2483.00 930
2483.47 970
2483.95 993
2484.42 948
2484.89 966
2485.36 942
2485.83 969
2486.30 993
2486.77 966
2487.24 959
2487.71 978
2488.18 961
2488.65 942
2489.12 1041
2489.59 1020
2490.07 1061
2490.54 1039
2491.01 1069
2491.48 1132
2491.95 1098
2492.42 1152
2492.89 1110
2493.36 1114
2493.84 1155
2494.31 1126
2494.78 1100
2495.25 1069
2495.72 1097
2496.19 999
2496.66 963
2497.14 997
2497.61 980
2498.08 988
2498.55 977
2499.02 930
2499.50 926
2499.97 928
2500.44 892
2500.91 853
2501.38 972
2501.86 959
2502.33 926
2502.80 881
2503.27 968
2503.74 915
2504.22 971
2504.69 973
2505.16 1086
2505.63 1112
2506.11 1101
2506.58 1138
2507.05 1191
2507.52 1137
2508.00 1173
2508.47 1247
2508.94 1257
2509.42 1243
2509.89 1221
2510.36 1210
2510.83 1146
2511.31 1178
2511.78 1147
2512.25 1157
2512.73 1048
2513.20 1146
2513.67 1118
2514.15 1063
2514.62 1014
2515.09 973
2515.57 1038
2516.04 1042
2516.51 1049
2516.99 998
2517.46 933
2517.94 995
2518.41 1003
2518.88 1010
2519.36 1014
2519.83 985
2520.30 957
2520.78 960
2521.25 1004
2521.73 936
2522.20 942
2522.67 962
2523.15 872
2523.62 951
2524.10 1010
2524.57 961
2525.05 964
2525.52 941
2525.99 941
2526.47 984
2526.94 967
2527.42 946
2527.89 977
2528.37 1004
2528.84 1006
2529.32 992
2529.79 1002
2530.27 1017
2530.74 995
2531.22 937
2531.69 1014
2532.17 1003
2532.64 988
2533.12 1010
2533.59 1065
2534.07 1053
2534.54 994
2535.02 1070
2535.49 1070
2535.97 1065
2536.44 1068
2536.92 1084
2537.39 1044
2537.87 981
2538.34 1037
2538.82 1038
2539.30 1046
2539.77 1002
2540.25 1029
2540.72 964
2541.20 995
2541.68 1029
2542.15 1090
2542.63 1056
2543.10 1088
2543.58 1119
2544.06 1065
2544.53 1062
2545.01 1110
2545.48 1112
2545.96 1165
2546.44 1192
2546.91 1156
2547.39 1229
2547.87 1165
2548.34 1257
2548.82 1251
2549.30 1160
2549.77 1186
2550.25 1261
2550.73 1268
2551.20 1281
2551.68 1346
2552.16 1333
2552.63 1345
2553.11 1371
2553.59 1433
2554.06 1361
2554.54 1358
2555.02 1305
2555.50 1268
2555.97 1289
2556.45 1216
2556.93 1179
2557.40 1157
2557.88 1075
2558.36 1081
2558.84 1062
2559.31 1058
2559.79 1005
2560.27 976
2560.75 998
2561.23 1026
2561.70 1101
2562.18 1024
2562.66 990
2563.14 964
2563.61 993
2564.09 914
2564.57 902
2565.05 992
2565.53 902
2566.00 894
2566.48 981
2566.96 976
2567.44 915
2567.92 870
2568.40 872
2568.87 903
2569.35 943
2569.83 1025
2570.31 967
2570.79 985
2571.27 975
2571.75 968
2572.22 1023
2572.70 959
2573.18 1004
2573.66 980
2574.14 963
2574.62 981
2575.10 1059
2575.58 1005
2576.06 1042
2576.54 1031
2577.01 1000
2577.49 974
2577.97 1011
2578.45 1037
2578.93 1057
2579.41 1034
2579.89 1057
2580.37 1065
2580.85 1061
2581.33 1014
2581.81 967
2582.29 907
2582.77 997
2583.25 1019
2583.73 954
2584.21 936
2584.69 987
2585.17 1018
2585.65 1022
2586.13 1050
2586.61 1036
2587.09 1004
2587.57 1080
2588.05 992
2588.53 1017
2589.01 997
2589.49 1074
2589.97 1093
2590.45 1094
2590.93 1108
2591.41 1116
2591.89 1072
2592.37 1095
2592.85 1112
2593.33 1041
2593.81 1056
2594.30 1057
2594.78 1111
2595.26 1044
2595.74 1075
2596.22 1092
2596.70 1046
2597.18 1034
2597.66 997
2598.14 977
2598.62 961
2599.11 943
2599.59 1008
2600.07 1011
2600.55 883
2601.03 893
2601.51 954
2601.99 1034
2602.48 1016
2602.96 962
2603.44 970
2603.92 996
2604.40 950
2604.88 987
2605.37 1085
2605.85 1088
2606.33 1110
2606.81 1062
2607.29 1106
2607.78 1099
2608.26 1112
2608.74 1146
2609.22 1121
2609.70 1125
2610.19 1157
2610.67 1073
2611.15 1034
2611.63 985
2612.12 1043
2612.60 883
2613.08 897
2613.56 1006
2614.05 1024
2614.53 960
2615.01 982
2615.49 977
2615.98 1028
2616.46 1011
2616.94 937
2617.43 1010
2617.91 1057
2618.39 954
2618.87 1011
2619.36 1031
2619.84 1009
2620.32 1051
2620.81 958
2621.29 961
2621.77 1023
2622.26 1002
2622.74 925
2623.22 1009
2623.71 1027
2624.19 1037
2624.67 1022
2625.16 1002
2625.64 980
2626.13 989
2626.61 937
2627.09 1017
2627.58 1020
2628.06 965
2628.55 1058
2629.03 1009
2629.51 1011
2630.00 1044
2630.48 974
2630.97 956
2631.45 953
2631.93 1010
2632.42 1036
2632.90 994
2633.39 985
2633.87 992
2634.36 899
2634.84 869
2635.33 927
2635.81 1011
2636.29 1001
2636.78 982
2637.26 993
2637.75 1015
2638.23 1055
2638.72 1068
2639.20 1103
2639.69 1058
2640.17 1183
2640.66 1162
2641.14 1166
2641.63 1143
2642.11 1167
2642.60 1057
2643.08 1098
2643.57 1096
2644.05 1001
2644.54 1034
2645.03 1069
2645.51 994
2646.00 964
2646.48 1010
2646.97 1018
2647.45 1021
2647.94 1012
2648.43 1017
2648.91 982
2649.40 1008
2649.88 980
2650.37 968
2650.85 1029
2651.34 1052
2651.83 1011
2652.31 1044
2652.80 1103
2653.29 1075
2653.77 1107
2654.26 1119
2654.74 1140
2655.23 1123
2655.72 1142
2656.20 1069
2656.69 1036
2657.18 982
2657.66 940
2658.15 1006
2658.64 1040
2659.12 926
2659.61 1014
2660.10 970
2660.58 917
2661.07 905
2661.56 970
2662.05 992
2662.53 991
2663.02 1019
2663.51 1018
2663.99 1032
2664.48 1048
2664.97 1032
2665.46 1016
2665.94 1042
2666.43 1041
2666.92 1043
2667.41 993
2667.89 1034
2668.38 1026
2668.87 970
2669.36 1070
2669.84 1045
2670.33 1124
2670.82 1132
2671.31 1154
2671.80 1118
2672.28 1198
2672.77 1233
2673.26 1221
2673.75 1216
2674.24 1266
2674.72 1277
2675.21 1262
2675.70 1255
2676.19 1311
2676.68 1341
2677.17 1252
2677.65 1247
2678.14 1277
2678.63 1331
2679.12 1299
2679.61 1302
2680.10 1384
2680.59 1433
2681.07 1416
2681.56 1464
2682.05 1301
2682.54 1324
2683.03 1353
2683.52 1242
2684.01 1187
2684.50 1181
2684.99 1272
2685.47 1179
2685.96 1197
2686.45 1094
2686.94 1107
2687.43 1068
2687.92 975
2688.41 1030
2688.90 1134
2689.39 1020
2689.88 1001
2690.37 1123
2690.86 1037
2691.35 985
2691.84 987
2692.33 1068
2692.82 1053
2693.31 1053
2693.80 1048
2694.29 1139
2694.78 1080
2695.27 1023
2695.76 1100
2696.25 1149
2696.74 1105
2697.23 1149
2697.72 1116
2698.21 1213
2698.70 1247
2699.19 1204
2699.68 1329
2700.17 1300
2700.66 1238
2701.15 1252
2701.64 1256
2702.13 1183
2702.62 1100
2703.11 1133
2703.61 1125
2704.10 1065
2704.59 1076
2705.08 1080
2705.57 990
2706.06 971
2706.55 973
2707.04 986
2707.53 988
2708.02 1046
2708.52 1058
2709.01 991
2709.50 1017
2709.99 977
2710.48 954
2710.97 1024
2711.46 973
2711.96 989
2712.45 994
2712.94 956
2713.43 989
2713.92 1022
2714.41 1023
2714.91 1000
2715.40 956
2715.89 984
2716.38 1034
2716.87 1010
2717.37 986
2717.86 1046
2718.35 1062
2718.84 978
2719.33 1054
2719.83 1095
2720.32 1058
2720.81 1026
2721.30 1084
2721.80 1097
2722.29 1075
2722.78 1069
2723.27 1094
2723.77 1046
2724.26 965
2724.75 985
2725.24 986
2725.74 1008
2726.23 910
2726.72 954
2727.22 1041
2727.71 988
2728.20 970
2728.70 925
2729.19 1000
2729.68 1006
2730.18 1033
2730.67 1018
2731.16 1026
2731.65 1072
2732.15 1071
2732.64 1009
2733.14 1048
2733.63 1055
2734.12 1026
2734.62 1021
2735.11 1050
2735.60 1087
2736.10 1051
2736.59 1028
2737.08 996
2737.58 1012
2738.07 1031
2738.57 1101
2739.06 1077
2739.55 1023
2740.05 1025
2740.54 1023
2741.04 1064
2741.53 1032
2742.03 959
2742.52 953
2743.01 986
2743.51 1015
2744.00 940
2744.50 970
2744.99 999
2745.49 957
2745.98 983
2746.48 955
2746.97 965
2747.47 981
2747.96 981
2748.46 1001
2748.95 967
2749.45 945
2749.94 934
2750.44 921
2750.93 981
2751.43 1030
2751.92 1014
2752.42 1036
2752.91 1076
2753.41 997
2753.90 1053
2754.40 1039
2754.89 1018
2755.39 1061
2755.88 1061
2756.38 1028
2756.87 1124
2757.37 1002
2757.87 1016
2758.36 978
2758.86 1078
2759.35 1043
2759.85 953
2760.35 976
2760.84 990
2761.34 1003
2761.83 1009
2762.33 1084
2762.83 995
2763.32 996
2763.82 1043
2764.31 983
2764.81 984
2765.31 1021
2765.80 975
2766.30 958
2766.80 969
2767.29 999
2767.79 1043
2768.29 1066
2768.78 1077
2769.28 1124
2769.78 1050
2770.27 1102
2770.77 1204
2771.27 1148
2771.76 1046
2772.26 1096
2772.76 1153
2773.26 1175
2773.75 1162
2774.25 1170
2774.75 1216
2775.24 1217
2775.74 1232
2776.24 1219
2776.74 1120
2777.23 1130
2777.73 1125
2778.23 1109
2778.73 1176
2779.22 1102
2779.72 1080
2780.22 1155
2780.72 1070
2781.21 1098
2781.71 1021
2782.21 1056
2782.71 1077
2783.21 1044
2783.70 1083
2784.20 1035
2784.70 1067
2785.20 1124
2785.70 1088
2786.20 1071
2786.69 1013
2787.19 1037
2787.69 1018
2788.19 1020
2788.69 1005
2789.19 978
2789.68 1010
2790.18 1072
2790.68 1072
2791.18 1056
2791.68 1111
2792.18 1179
2792.68 1119
2793.18 1086
2793.67 1247
2794.17 1286
2794.67 1291
2795.17 1277
2795.67 1302
2796.17 1355
2796.67 1435
2797.17 1379
2797.67 1418
2798.17 1426
2798.67 1421
2799.17 1266
2799.66 1232
2800.16 1297
2800.66 1278
2801.16 1265
2801.66 1222
2802.16 1197
2802.66 1238
2803.16 1195
2803.66 1212
2804.16 1304
2804.66 1382
2805.16 1349
2805.66 1376
2806.16 1406
2806.66 1532
2807.16 1520
2807.66 1573
2808.16 1621
2808.66 1531
2809.16 1489
2809.66 1461
2810.16 1364
2810.66 1205
2811.16 1179
2811.66 1168
2812.17 1139
2812.67 1094
2813.17 1098
2813.67 1111
2814.17 1080
2814.67 1037
2815.17 1071
2815.67 1132
2816.17 1158
2816.67 1176
2817.17 1175
2817.67 1181
2818.18 1114
2818.68 1170
2819.18 1251
2819.68 1259
2820.18 1282
2820.68 1263
2821.18 1187
2821.68 1136
2822.19 1110
2822.69 1118
2823.19 1110
2823.69 1081
2824.19 1125
2824.69 1091
2825.20 1115
2825.70 1036
2826.20 1024
2826.70 1049
2827.20 996
2827.70 1003
2828.21 981
2828.71 1009
2829.21 976
2829.71 999
2830.22 1089
2830.72 986
2831.22 1055
2831.72 1025
2832.22 967
2832.73 1052
2833.23 1078
2833.73 1149
2834.23 1109
2834.74 1094
2835.24 1132
2835.74 1130
2836.24 1124
2836.75 1149
2837.25 1075
2837.75 1153
2838.26 1147
2838.76 1126
2839.26 1118
2839.76 1022
2840.27 970
2840.77 1059
2841.27 1126
2841.78 1199
2842.28 1140
2842.78 1170
2843.29 1201
2843.79 1134
2844.29 1158
2844.80 1175
2845.30 1189
2845.80 1253
2846.31 1276
2846.81 1305
2847.32 1283
2847.82 1316
2848.32 1303
2848.83 1185
2849.33 1215
2849.83 1198
2850.34 1184
2850.84 1165
2851.35 1153
2851.85 1075
2852.35 995
2852.86 1055
2853.36 1071
2853.87 1069
2854.37 1031
2854.88 1089
2855.38 1080
2855.88 1054
2856.39 1004
2856.89 1059
2857.40 1057
2857.90 1006
2858.41 964
2858.91 1014
2859.42 1049
2859.92 1081
2860.43 1008
2860.93 1053
2861.44 1019
2861.94 1015
2862.45 1032
2862.95 1029
2863.46 954
2863.96 1016
2864.47 979
2864.97 976
2865.48 982
2865.98 1028
2866.49 1082
2866.99 988
2867.50 964
2868.00 1036
2868.51 971
2869.02 1017
2869.52 979
2870.03 1029
2870.53 1013
2871.04 1022
2871.54 1038
2872.05 1023
2872.56 1033
2873.06 1082
2873.57 1067
2874.07 1032
2874.58 1135
2875.09 1165
2875.59 1080
2876.10 1149
2876.61 1184
2877.11 1164
2877.62 1163
2878.12 1201
2878.63 1197
2879.14 1209
2879.64 1213
2880.15 1310
2880.66 1358
2881.16 1289
2881.67 1362
2882.18 1369
2882.68 1404
2883.19 1374
2883.70 1298
2884.20 1411
2884.71 1531
2885.22 1433
2885.73 1505
2886.23 1583
2886.74 1583
2887.25 1617
2887.75 1489
2888.26 1479
2888.77 1517
2889.28 1386
2889.78 1305
2890.29 1199
2890.80 1211
2891.31 1208
2891.81 1193
2892.32 1197
2892.83 1194
2893.34 1196
2893.84 1236
2894.35 1227
2894.86 1204
2895.37 1224
2895.88 1324
2896.38 1341
2896.89 1359
2897.40 1339
2897.91 1302
2898.42 1358
2898.92 1476
2899.43 1393
2899.94 1474
2900.45 1472
2900.96 1530
2901.47 1553
2901.98 1506
2902.48 1441
2902.99 1502
2903.50 1457
2904.01 1383
2904.52 1338
2905.03 1429
2905.54 1469
2906.04 1347
2906.55 1317
2907.06 1212
2907.57 1223
2908.08 1156
2908.59 1198
2909.10 1196
2909.61 1116
2910.12 1179
2910.63 1130
2911.14 1058
2911.64 1021
2912.15 1106
2912.66 1062
2913.17 1193
2913.68 1099
2914.19 1097
2914.70 1058
2915.21 1075
2915.72 1121
2916.23 1105
2916.74 1095
2917.25 1062
2917.76 1013
2918.27 1073
2918.78 1164
2919.29 1131
2919.80 1147
2920.31 1182
2920.82 1163
2921.33 1200
2921.84 1262
2922.35 1311
2922.86 1446
2923.37 1512
2923.88 1538
2924.39 1519
2924.90 1472
2925.41 1444
2925.92 1448
2926.44 1443
2926.95 1322
2927.46 1261
2927.97 1184
2928.48 1150
2928.99 1115
2929.50 1104
2930.01 1110
2930.52 1064
2931.03 1032
2931.54 1101
2932.05 1056
2932.57 1057
2933.08 1129
2933.59 1176
2934.10 1184
2934.61 1113
2935.12 1140
2935.63 1132
2936.15 1133
2936.66 1133
2937.17 1241
2937.68 1170
2938.19 1178
2938.70 1142
2939.22 1166
2939.73 1214
2940.24 1217
2940.75 1162
2941.26 1255
2941.77 1295
2942.29 1243
2942.80 1371
2943.31 1367
2943.82 1418
2944.34 1466
2944.85 1473
2945.36 1493
2945.87 1497
2946.38 1468
2946.90 1508
2947.41 1385
2947.92 1377
2948.43 1295
2948.95 1208
2949.46 1246
2949.97 1155
2950.48 1078
2951.00 1110
2951.51 1047
2952.02 1094
2952.54 1100
2953.05 1068
2953.56 1074
2954.08 1011
2954.59 990
2955.10 987
2955.61 1102
2956.13 1084
2956.64 1091
2957.15 1115
2957.67 1146
2958.18 1179
2958.69 1159
2959.21 1186
2959.72 1085
2960.23 1229
2960.75 1231
2961.26 1200
2961.78 1159
2962.29 1190
2962.80 1253
2963.32 1250
2963.83 1131
2964.35 1227
2964.86 1207
2965.37 1181
2965.89 1172
2966.40 1144
2966.92 1091
2967.43 1092
2967.94 1134
2968.46 1166
2968.97 1158
2969.49 1100
2970.00 1083
2970.52 1081
2971.03 1101
2971.54 1116
2972.06 1137
2972.57 1117
2973.09 1118
2973.60 1083
2974.12 1109
2974.63 1042
2975.15 1071
2975.66 1121
2976.18 1057
2976.69 1081
2977.21 1050
2977.72 1042
2978.24 1044
2978.75 1052
2979.27 1119
2979.78 1147
2980.30 1181
2980.81 1233
2981.33 1188
2981.84 1216
2982.36 1202
2982.88 1164
2983.39 1227
2983.91 1216
2984.42 1261
2984.94 1255
2985.45 1270
2985.97 1252
2986.49 1325
2987.00 1244
2987.52 1342
2988.03 1289
2988.55 1232
2989.07 1237
2989.58 1244
2990.10 1252
2990.61 1145
2991.13 1225
2991.65 1320
2992.16 1356
2992.68 1315
2993.20 1334
2993.71 1425
2994.23 1474
2994.75 1402
2995.26 1514
2995.78 1599
2996.30 1644
2996.81 1750
2997.33 1711
2997.85 1640
2998.36 1628
2998.88 1580
2999.40 1560
2999.91 1660
3000.43 1565
3000.95 1770
3001.46 1909
3001.98 2081
3002.50 2149
3003.02 2304
3003.53 2476
3004.05 2472
3004.57 2591
3005.09 2579
3005.60 2583
3006.12 2398
3006.64 2239
3007.16 2046
3007.67 1858
3008.19 1714
3008.71 1552
3009.23 1414
3009.74 1341
3010.26 1332
3010.78 1338
3011.30 1347
3011.82 1296
3012.33 1303
3012.85 1271
3013.37 1339
3013.89 1417
3014.41 1378
3014.93 1424
3015.44 1468
3015.96 1437
3016.48 1417
3017.00 1430
3017.52 1403
3018.04 1424
3018.55 1421
3019.07 1411
3019.59 1392
3020.11 1442
3020.63 1465
3021.15 1382
3021.67 1416
3022.19 1398
3022.71 1435
3023.22 1451
3023.74 1546
3024.26 1427
3024.78 1302
3025.30 1369
3025.82 1352
3026.34 1334
3026.86 1269
3027.38 1249
3027.90 1206
3028.42 1247
3028.94 1302
3029.46 1199
3029.98 1198
3030.49 1262
3031.01 1316
3031.53 1248
3032.05 1312
3032.57 1233
3033.09 1334
3033.61 1274
3034.13 1277
3034.65 1172
3035.17 1259
3035.69 1254
3036.21 1270
3036.73 1304
3037.25 1218
3037.77 1208
3038.29 1197
3038.81 1226
3039.34 1156
3039.86 1132
3040.38 1156
3040.90 1195
3041.42 1103
3041.94 1205
3042.46 1173
3042.98 1195
3043.50 1193
3044.02 1195
3044.54 1118
3045.06 1224
3045.58 1250
3046.10 1232
3046.63 1228
3047.15 1214
3047.67 1250
3048.19 1199
3048.71 1113
3049.23 1150
3049.75 1128
3050.27 1114
3050.79 1086
3051.32 1118
3051.84 1121
3052.36 1092
3052.88 1078
3053.40 1100
3053.92 1148
3054.45 1107
3054.97 1121
3055.49 1132
3056.01 1072
3056.53 1145
3057.05 1124
3057.58 1094
3058.10 1064
3058.62 1068
3059.14 1032
3059.66 1099
3060.19 1139
3060.71 1124
3061.23 1160
3061.75 1149
3062.28 1086
3062.80 1181
3063.32 1186
3063.84 1151
3064.37 1233
3064.89 1206
3065.41 1188
3065.93 1190
3066.46 1219
3066.98 1248
3067.50 1167
3068.02 1070
3068.55 1158
3069.07 1145
3069.59 1132
3070.12 1189
3070.64 1207
3071.16 1222
3071.69 1176
3072.21 1184
3072.73 1207
3073.26 1184
3073.78 1185
3074.30 1257
3074.83 1238
3075.35 1283
3075.87 1256
3076.40 1321
3076.92 1357
3077.44 1403
3077.97 1404
3078.49 1424
3079.01 1476
3079.54 1558
3080.06 1538
3080.59 1460
3081.11 1532
3081.63 1505
3082.16 1511
3082.68 1468
3083.21 1491
3083.73 1404
3084.25 1448
3084.78 1493
3085.30 1378
3085.83 1400
3086.35 1481
3086.88 1404
3087.40 1274
3087.93 1353
3088.45 1322
3088.97 1290
3089.50 1284
3090.02 1277
3090.55 1237
3091.07 1233
3091.60 1344
3092.12 1449
3092.65 1374
3093.17 1380
3093.70 1372
3094.22 1479
3094.75 1546
3095.27 1560
3095.80 1585
3096.32 1681
3096.85 1751
3097.37 1767
3097.90 1932
3098.43 2054
3098.95 2187
3099.48 2540
3100.00 2857
3100.53 3127
3101.05 3660
3101.58 3956
3102.10 4105
3102.63 4225
3103.16 4133
3103.68 4052
3104.21 3769
3104.73 3282
3105.26 2885
3105.79 2323
3106.31 2104
3106.84 1930
3107.36 1852
3107.89 1675
3108.42 1571
3108.94 1582
3109.47 1519
3110.00 1439
3110.52 1509
3111.05 1526
3111.57 1473
3112.10 1394
3112.63 1401
3113.15 1376
3113.68 1415
3114.21 1339
3114.74 1242
3115.26 1278
3115.79 1267
3116.32 1200
3116.84 1203
3117.37 1208
3117.90 1163
3118.42 1220
3118.95 1251
3119.48 1209
3120.01 1289
3120.53 1303
3121.06 1395
3121.59 1384
3122.11 1488
3122.64 1442
3123.17 1312
3123.70 1278
3124.22 1324
3124.75 1253
3125.28 1201
3125.81 1254
3126.34 1313
3126.86 1256
3127.39 1288
3127.92 1220
3128.45 1163
3128.98 1186
3129.50 1151
3130.03 1253
3130.56 1168
3131.09 1252
3131.62 1164
3132.14 1087
3132.67 1100
3133.20 1150
3133.73 1210
3134.26 1211
3134.79 1264
3135.31 1117
3135.84 1161
3136.37 1144
3136.90 1187
3137.43 1177
3137.96 1129
3138.49 1129
3139.02 1221
3139.54 1167
3140.07 1151
3140.60 1193
3141.13 1174
3141.66 1151
3142.19 1182
3142.72 1193
3143.25 1188
3143.78 1216
3144.31 1234
3144.84 1317
3145.37 1328
3145.89 1345
3146.42 1362
3146.95 1447
3147.48 1469
3148.01 1342
3148.54 1370
3149.07 1422
3149.60 1505
3150.13 1437
3150.66 1412
3151.19 1366
3151.72 1371
3152.25 1297
3152.78 1304
3153.31 1256
3153.84 1227
3154.37 1283
3154.90 1207
3155.43 1226
3155.96 1249
3156.49 1284
3157.02 1272
3157.55 1193
3158.08 1223
3158.61 1166
3159.14 1140
3159.68 1162
3160.21 1158
3160.74 1145
3161.27 1161
3161.80 1148
3162.33 1144
3162.86 1186
3163.39 1178
3163.92 1195
3164.45 1099
3164.98 1112
3165.51 1126
3166.05 1124
3166.58 1077
3167.11 1082
3167.64 1098
3168.17 1065
3168.70 1039
3169.23 1016
3169.76 1057
3170.30 1064
3170.83 1150
3171.36 1141
3171.89 1134
3172.42 1146
3172.95 1157
3173.49 1205
3174.02 1221
3174.55 1240
3175.08 1226
3175.61 1303
3176.15 1282
3176.68 1189
3177.21 1223
3177.74 1183
3178.27 1176
3178.81 1167
3179.34 1169
3179.87 1126
3180.40 1128
3180.93 1091
3181.47 1168
3182.00 1106
3182.53 1087
3183.06 1090
3183.60 1113
3184.13 1106
3184.66 1121
3185.20 1113
3185.73 1087
3186.26 1089
3186.79 1111
3187.33 1126
3187.86 1091
3188.39 1075
3188.93 1099
3189.46 1076
3189.99 1064
3190.52 1074
3191.06 1152
3191.59 1179
3192.12 1164
3192.66 1107
3193.19 1162
3193.72 1119
3194.26 1162
3194.79 1184
3195.33 1130
3195.86 1145
3196.39 1054
3196.93 1127
3197.46 1102
3197.99 1124
3198.53 1121
3199.06 1240
3199.60 1279
3200.13 1283
3200.66 1259
3201.20 1254
3201.73 1273
3202.27 1309
3202.80 1267
3203.33 1211
3203.87 1222
3204.40 1204
3204.94 1160
3205.47 1285
3206.01 1313
3206.54 1244
3207.07 1278
3207.61 1353
3208.14 1371
3208.68 1434
3209.21 1495
3209.75 1560
3210.28 1515
3210.82 1524
3211.35 1615
3211.89 1595
3212.42 1430
3212.96 1448
3213.49 1377
3214.03 1273
3214.56 1265
3215.10 1298
3215.63 1278
3216.17 1293
3216.70 1276
3217.24 1378
3217.78 1396
3218.31 1406
3218.85 1257
3219.38 1359
3219.92 1376
3220.45 1346
3220.99 1333
3221.52 1452
3222.06 1474
3222.60 1378
3223.13 1432
3223.67 1395
3224.20 1417
3224.74 1366
3225.28 1374
3225.81 1290
3226.35 1342
3226.88 1243
3227.42 1249
3227.96 1264
3228.49 1269
3229.03 1176
3229.57 1145
3230.10 1238
3230.64 1207
3231.18 1163
3231.71 1151
3232.25 1109
3232.79 1148
3233.32 1231
3233.86 1262
3234.40 1274
3234.93 1284
3235.47 1345
3236.01 1384
3236.54 1415
3237.08 1480
3237.62 1529
3238.15 1486
3238.69 1511
3239.23 1500
3239.77 1433
3240.30 1430
3240.84 1426
3241.38 1345
3241.92 1320
3242.45 1347
3242.99 1310
3243.53 1320
3244.07 1271
3244.60 1274
3245.14 1243
3245.68 1262
3246.22 1307
3246.75 1328
3247.29 1387
3247.83 1272
3248.37 1256
3248.91 1299
3249.44 1397
3249.98 1406
3250.52 1349
3251.06 1321
3251.60 1391
3252.14 1395
3252.67 1311
3253.21 1443
3253.75 1432
3254.29 1371
3254.83 1360
3255.37 1420
3255.90 1418
3256.44 1418
3256.98 1458
3257.52 1576
3258.06 1542
3258.60 1611
3259.14 1717
3259.68 1865
3260.21 1989
3260.75 2091
3261.29 2115
3261.83 2282
3262.37 2432
3262.91 2281
3263.45 2358
3263.99 2366
3264.53 2494
3265.07 2681
3265.61 2613
3266.15 2548
3266.69 2546
3267.23 2483
3267.76 2413
3268.30 2126
3268.84 1931
3269.38 1863
3269.92 1746
3270.46 1649
3271.00 1541
3271.54 1485
3272.08 1459
3272.62 1430
3273.16 1409
3273.70 1403
3274.24 1476
3274.78 1488
3275.32 1420
3275.86 1400
3276.40 1398
3276.94 1443
3277.48 1457
3278.03 1429
3278.57 1494
3279.11 1432
3279.65 1503
3280.19 1442
3280.73 1449
3281.27 1380
3281.81 1456
3282.35 1475
3282.89 1443
3283.43 1406
3283.97 1433
3284.51 1419
3285.05 1490
3285.60 1491
3286.14 1533
3286.68 1586
3287.22 1597
3287.76 1522
3288.30 1428
3288.84 1589
3289.38 1498
3289.93 1541
3290.47 1595
3291.01 1670
3291.55 1810
3292.09 1960
3292.63 2047
3293.18 2141
3293.72 2118
3294.26 2313
3294.80 2363
3295.34 2327
3295.88 2421
3296.43 2315
3296.97 2176
3297.51 2112
3298.05 2061
3298.59 1862
3299.14 1791
3299.68 1704
3300.22 1553
3300.76 1506
3301.31 1594
3301.85 1574
3302.39 1570
3302.93 1498
3303.48 1447
3304.02 1433
3304.56 1485
3305.10 1431
3305.65 1351
3306.19 1391
3306.73 1446
3307.27 1412
3307.82 1349
3308.36 1345
3308.90 1376
3309.45 1412
3309.99 1377
3310.53 1411
3311.07 1351
3311.62 1335
3312.16 1371
3312.70 1455
3313.25 1405
3313.79 1547
3314.33 1589
3314.88 1603
3315.42 1632
3315.97 1647
3316.51 1709
3317.05 1706
3317.60 1706
3318.14 1700
3318.68 1785
3319.23 1848
3319.77 1772
3320.32 1837
3320.86 1842
3321.40 1822
3321.95 1863
3322.49 1871
3323.04 1920
3323.58 1790
3324.12 1569
3324.67 1574
3325.21 1590
3325.76 1712
3326.30 1679
3326.85 1562
3327.39 1571
3327.93 1575
3328.48 1608
3329.02 1659
3329.57 1852
3330.11 1974
3330.66 2305
3331.20 2718
3331.75 3380
3332.29 4020
3332.84 4820
3333.38 5566
3333.93 6288
3334.47 7055
3335.02 7473
3335.56 7528
3336.11 7418
3336.65 6968
3337.20 6269
3337.74 5627
3338.29 4931
3338.83 4298
3339.38 3689
3339.92 3110
3340.47 2657
3341.02 2300
3341.56 2193
3342.11 1979
3342.65 1827
3343.20 1728
3343.74 1663
3344.29 1603
3344.84 1605
3345.38 1538
3345.93 1632
3346.47 1594
3347.02 1590
3347.57 1581
3348.11 1644
3348.66 1558
3349.21 1500
3349.75 1546
3350.30 1473
3350.84 1422
3351.39 1452
3351.94 1415
3352.48 1501
3353.03 1450
3353.58 1402
3354.12 1475
3354.67 1554
3355.22 1513
3355.76 1437
3356.31 1473
3356.86 1376
3357.40 1339
3357.95 1293
3358.50 1362
3359.05 1349
3359.59 1298
3360.14 1231
3360.69 1294
3361.23 1341
3361.78 1303
3362.33 1268
3362.88 1286
3363.42 1343
3363.97 1374
3364.52 1437
3365.07 1317
3365.61 1306
3366.16 1275
3366.71 1333
3367.26 1363
3367.80 1379
3368.35 1362
3368.90 1366
3369.45 1378
3370.00 1420
3370.54 1457
3371.09 1465
3371.64 1509
3372.19 1604
3372.74 1655
3373.28 1732
3373.83 1682
3374.38 1614
3374.93 1551
3375.48 1491
3376.03 1505
3376.57 1426
3377.12 1308
3377.67 1340
3378.22 1267
3378.77 1295
3379.32 1176
3379.87 1279
3380.42 1239
3380.96 1187
3381.51 1200
3382.06 1206
3382.61 1213
3383.16 1127
3383.71 1138
3384.26 1216
3384.81 1244
3385.36 1182
3385.91 1183
3386.45 1203
3387.00 1144
3387.55 1149
3388.10 1201
3388.65 1265
3389.20 1130
3389.75 1120
3390.30 1165
3390.85 1180
3391.40 1215
3391.95 1185
3392.50 1171
3393.05 1122
3393.60 1132
3394.15 1160
3394.70 1202
3395.25 1214
3395.80 1181
3396.35 1217
3396.90 1200
3397.45 1230
3398.00 1291
3398.55 1194
3399.10 1192
3399.65 1178
3400.20 1241
3400.75 1195
3401.30 1118
3401.85 1169
3402.40 1141
3402.95 1164
3403.50 1150
3404.06 1078
3404.61 1177
3405.16 1105
3405.71 1178
3406.26 1072
3406.81 1130
3407.36 1104
3407.91 1112
3408.46 1163
3409.01 1167
3409.56 1164
3410.12 1234
3410.67 1233
3411.22 1182
3411.77 1224
3412.32 1211
3412.87 1216
3413.42 1204
3413.98 1171
3414.53 1174
3415.08 1157
3415.63 1216
3416.18 1147
3416.73 1148
3417.29 1115
3417.84 1095
3418.39 1160
3418.94 1153
3419.49 1117
3420.05 1161
3420.60 1163
3421.15 1310
3421.70 1345
3422.25 1332
3422.81 1374
3423.36 1397
3423.91 1292
3424.46 1350
3425.01 1298
3425.57 1228
3426.12 1223
3426.67 1172
3427.23 1170
3427.78 1099
3428.33 1101
3428.88 1139
3429.44 1151
3429.99 1080
3430.54 1117
3431.09 1142
3431.65 1121
3432.20 1122
3432.75 1135
3433.31 1141
3433.86 1131
3434.41 1070
3434.97 1094
3435.52 1078
3436.07 1139
3436.63 1151
3437.18 1104
3437.73 1161
3438.29 1145
3438.84 1110
3439.39 1138
3439.95 1168
3440.50 1175
3441.05 1134
3441.61 1124
3442.16 1134
3442.72 1125
3443.27 1167
3443.82 1124
3444.38 1099
3444.93 1027
3445.48 1071
3446.04 1074
3446.59 1043
3447.15 1104
3447.70 1050
3448.26 1046
3448.81 1053
3449.36 1091
3449.92 1119
3450.47 1036
3451.03 990
3451.58 978
3452.14 1003
3452.69 1018
3453.25 1020
3453.80 1010
3454.36 1025
3454.91 947
3455.47 996
3456.02 1007
3456.58 1146
3457.13 1087
3457.69 1071
3458.24 1046
3458.80 1089
3459.35 1055
3459.91 1088
3460.46 1104
3461.02 1144
3461.57 1111
3462.13 1082
3462.68 1101
3463.24 1105
3463.79 1116
3464.35 1089
3464.90 1150
3465.46 1048
3466.02 1044
3466.57 1120
3467.13 1140
3467.68 1141
3468.24 1196
3468.80 1091
3469.35 1148
3469.91 1163
3470.46 1161
3471.02 1194
3471.58 1167
3472.13 1144
3472.69 1174
3473.24 1201
3473.80 1222
3474.36 1274
3474.91 1142
3475.47 1161
3476.03 1254
3476.58 1268
3477.14 1375
3477.70 1404
3478.25 1250
3478.81 1288
3479.37 1303
3479.92 1406
3480.48 1310
3481.04 1338
3481.59 1352
3482.15 1352
3482.71 1377
3483.26 1308
3483.82 1261
3484.38 1294
3484.94 1302
3485.49 1425
3486.05 1549
3486.61 1514
3487.17 1540
3487.72 1664
3488.28 1840
3488.84 1936
3489.40 2125
3489.95 2250
3490.51 2457
3491.07 2642
3491.63 2628
3492.18 2639
3492.74 2639
3493.30 2635
3493.86 2509
3494.42 2264
3494.97 2168
3495.53 2079
3496.09 2233
3496.65 2372
3497.21 2367
3497.76 2645
3498.32 2883
3498.88 2930
3499.44 2908
3500.00 2906
3500.56 2787
3501.11 2771
3501.67 2782
3502.23 2806
3502.79 2872
3503.35 3135
3503.91 3063
3504.47 3135
3505.03 2975
3505.58 2837
3506.14 2770
3506.70 2571
3507.26 2499
3507.82 2336
3508.38 2126
3508.94 2068
3509.50 1849
3510.06 1697
3510.62 1592
3511.17 1470
3511.73 1457
3512.29 1396
3512.85 1420
3513.41 1283
3513.97 1308
3514.53 1365
3515.09 1325
3515.65 1298
3516.21 1272
3516.77 1305
3517.33 1332
3517.89 1450
3518.45 1368
3519.01 1382
3519.57 1474
3520.13 1460
3520.69 1476
3521.25 1552
3521.81 1617
3522.37 1643
3522.93 1663
3523.49 1700
3524.05 1665
3524.61 1464
3525.17 1437
3525.73 1464
3526.29 1406
3526.85 1319
3527.41 1292
3527.97 1291
3528.54 1322
3529.10 1350
3529.66 1296
3530.22 1281
3530.78 1339
3531.34 1304
3531.90 1327
3532.46 1414
3533.02 1467
3533.58 1442
3534.14 1450
3534.71 1437
3535.27 1421
3535.83 1429
3536.39 1357
3536.95 1333
3537.51 1374
3538.07 1374
3538.64 1297
3539.20 1303
3539.76 1332
3540.32 1364
3540.88 1428
3541.44 1422
3542.00 1441
3542.57 1388
3543.13 1362
3543.69 1403
3544.25 1337
3544.81 1295
3545.38 1247
3545.94 1231
3546.50 1214
3547.06 1254
3547.62 1241
3548.19 1102
3548.75 1127
3549.31 1217
3549.87 1215
3550.44 1147
3551.00 1133
3551.56 1086
3552.12 1083
3552.69 1111
3553.25 1013
3553.81 1106
3554.37 1127
3554.94 1040
3555.50 1124
3556.06 1090
3556.63 1044
3557.19 1091
3557.75 1122
3558.31 1105
3558.88 1114
3559.44 1144
3560.00 1055
3560.57 1153
3561.13 1141
3561.69 1248
3562.26 1145
3562.82 1085
3563.38 1074
3563.95 1122
3564.51 1149
3565.07 1115
3565.64 1029
3566.20 1110
3566.77 1132
3567.33 1094
3567.89 1111
3568.46 1026
3569.02 1032
3569.59 1055
3570.15 1074
3570.71 1057
3571.28 1092
3571.84 1118
3572.41 1095
3572.97 1115
3573.53 1145
3574.10 1098
3574.66 1133
3575.23 1166
3575.79 1183
3576.36 1182
3576.92 1160
3577.48 1208
3578.05 1193
3578.61 1142
3579.18 1133
3579.74 1044
3580.31 1067
3580.87 1091
3581.44 1136
3582.00 1105
3582.57 1085
3583.13 1053
3583.70 1119
3584.26 1126
3584.83 1049
3585.39 1031
3585.96 1129
3586.52 1074
3587.09 1052
3587.65 1012
3588.22 1112
3588.79 1124
3589.35 1108
3589.92 1032
3590.48 1065
3591.05 1130
3591.61 1105
3592.18 1101
3592.74 1148
3593.31 1119
3593.88 1204
3594.44 1149
3595.01 1045
3595.57 1024
3596.14 1105
3596.71 1106
3597.27 1164
3597.84 1179
3598.40 1204
3598.97 1145
3599.54 1126
3600.10 1125
3600.67 1163
3601.24 1133
3601.80 1180
3602.37 1107
3602.94 1104
3603.50 1113
3604.07 1128
3604.64 1073
3605.20 1093
3605.77 1063
3606.34 985
3606.90 992
3607.47 971
3608.04 1002
3608.60 1049
3609.17 1007
3609.74 976
3610.30 964
3610.87 1012
3611.44 1081
3612.01 1044
3612.57 1073
3613.14 1197
3613.71 1339
3614.28 1367
3614.84 1402
3615.41 1569
3615.98 1636
3616.55 1707
3617.11 1871
3617.68 1884
3618.25 1941
3618.82 1877
3619.39 1804
3619.95 1789
3620.52 1588
3621.09 1560
3621.66 1417
3622.23 1356
3622.79 1255
3623.36 1147
3623.93 1080
3624.50 1043
3625.07 1079
3625.63 1028
3626.20 1079
3626.77 1077
3627.34 1027
3627.91 999
3628.48 1043
3629.05 1101
3629.61 1091
3630.18 1083
3630.75 1110
3631.32 1131
3631.89 1160
3632.46 1147
3633.03 1135
3633.60 1084
3634.16 1068
3634.73 1104
3635.30 1074
3635.87 1199
3636.44 1192
3637.01 1214
3637.58 1201
3638.15 1283
3638.72 1379
3639.29 1457
3639.86 1440
3640.43 1488
3641.00 1482
3641.57 1614
3642.14 1654
3642.71 1649
3643.27 1455
3643.84 1460
3644.41 1435
3644.98 1362
3645.55 1405
3646.12 1415
3646.69 1344
3647.26 1347
3647.83 1245
3648.40 1250
3648.97 1280
3649.54 1308
3650.12 1277
3650.69 1336
3651.26 1386
3651.83 1431
3652.40 1384
3652.97 1357
3653.54 1431
3654.11 1540
3654.68 1469
3655.25 1516
3655.82 1585
3656.39 1696
3656.96 1629
3657.53 1717
3658.10 1812
3658.67 1836
3659.25 1809
3659.82 1795
3660.39 1789
3660.96 1764
3661.53 1671
3662.10 1521
3662.67 1440
3663.24 1322
3663.81 1438
3664.39 1417
3664.96 1333
3665.53 1297
3666.10 1329
3666.67 1311
3667.24 1263
3667.81 1246
3668.39 1276
3668.96 1266
3669.53 1183
3670.10 1220
3670.67 1283
3671.25 1278
3671.82 1298
3672.39 1329
3672.96 1403
3673.53 1385
3674.11 1326
3674.68 1404
3675.25 1355
3675.82 1323
3676.39 1411
3676.97 1315
3677.54 1291
3678.11 1310
3678.68 1280
3679.26 1256
3679.83 1225
3680.40 1181
3680.97 1180
3681.55 1187
3682.12 1155
3682.69 1201
3683.27 1292
3683.84 1256
3684.41 1266
3684.98 1304
3685.56 1311
3686.13 1452
3686.70 1578
3687.28 1622
3687.85 1689
3688.42 1739
3689.00 1701
3689.57 1741
3690.14 1760
3690.72 1667
3691.29 1562
3691.86 1535
3692.44 1501
3693.01 1466
3693.58 1339
3694.16 1265
3694.73 1261
3695.31 1217
3695.88 1143
3696.45 1262
3697.03 1237
3697.60 1221
3698.18 1204
3698.75 1250
3699.32 1305
3699.90 1332
3700.47 1284
3701.05 1282
3701.62 1331
3702.19 1210
3702.77 1203
3703.34 1275
3703.92 1243
3704.49 1244
3705.07 1154
3705.64 1231
3706.22 1205
3706.79 1161
3707.37 1248
3707.94 1157
3708.51 1139
3709.09 1217
3709.66 1230
3710.24 1222
3710.81 1223
3711.39 1260
3711.96 1137
3712.54 1079
3713.11 1073
3713.69 1151
3714.27 1155
3714.84 1178
3715.42 1199
3715.99 1115
3716.57 1156
3717.14 1142
3717.72 1108
3718.29 1190
3718.87 1193
3719.44 1090
3720.02 1056
3720.60 1112
3721.17 1132
3721.75 1065
3722.32 995
3722.90 1032
3723.47 1054
3724.05 1030
3724.63 1020
3725.20 1143
3725.78 1137
3726.36 1104
3726.93 1130
3727.51 1197
3728.08 1230
3728.66 1244
3729.24 1260
3729.81 1317
3730.39 1407
3730.97 1358
3731.54 1325
3732.12 1344
3732.70 1433
3733.27 1322
3733.85 1295
3734.43 1326
3735.00 1280
3735.58 1215
3736.16 1251
3736.73 1223
3737.31 1156
3737.89 1088
3738.47 1150
3739.04 1110
3739.62 1071
3740.20 992
3740.77 1138
3741.35 1113
3741.93 1118
3742.51 1116
3743.08 1127
3743.66 1112
3744.24 1098
3744.82 1111
3745.39 1103
3745.97 1107
3746.55 1157
3747.13 1157
3747.71 1112
3748.28 1069
3748.86 1081
3749.44 1079
3750.02 1038
3750.59 1050
3751.17 997
3751.75 1057
3752.33 1025
3752.91 989
3753.49 991
3754.06 954
3754.64 992
3755.22 987
3755.80 981
3756.38 1008
3756.96 985
3757.53 980
3758.11 1036
3758.69 1035
3759.27 1027
3759.85 1048
3760.43 1074
3761.01 1048
3761.59 1031
3762.17 961
3762.74 1055
3763.32 1085
3763.90 1089
3764.48 1075
3765.06 1019
3765.64 1052
3766.22 1023
3766.80 1049
3767.38 1026
3767.96 1073
3768.54 1017
3769.12 1100
3769.70 1091
3770.27 1084
3770.85 1110
3771.43 1046
3772.01 1030
3772.59 1070
3773.17 1103
3773.75 1058
3774.33 1100
3774.91 992
3775.49 977
3776.07 1005
3776.65 1076
3777.23 980
3777.81 996
3778.39 1023
3778.97 1030
3779.55 1045
3780.13 1040
3780.71 1071
3781.29 1006
3781.88 1046
3782.46 1084
3783.04 1080
3783.62 1005
3784.20 968
3784.78 1002
3785.36 1029
3785.94 1029
3786.52 974
3787.10 930
3787.68 1029
3788.26 981
3788.84 1022
3789.43 1009
3790.01 961
3790.59 961
3791.17 974
3791.75 992
3792.33 995
3792.91 1083
3793.49 1126
3794.08 1047
3794.66 1025
3795.24 1070
3795.82 1110
3796.40 1061
3796.98 1108
3797.56 1100
3798.15 1067
3798.73 1150
3799.31 1243
3799.89 1160
3800.47 1272
3801.06 1281
3801.64 1200
3802.22 1255
3802.80 1306
3803.38 1262
3803.97 1251
3804.55 1254
3805.13 1282
3805.71 1261
3806.29 1259
3806.88 1374
3807.46 1372
3808.04 1335
3808.62 1380
3809.21 1359
3809.79 1425
3810.37 1376
3810.95 1368
3811.54 1358
3812.12 1451
3812.70 1450
3813.29 1561
3813.87 1536
3814.45 1580
3815.03 1546
3815.62 1556
3816.20 1426
3816.78 1401
3817.37 1360
3817.95 1162
3818.53 1194
3819.12 1128
3819.70 1189
3820.28 1071
3820.87 1002
3821.45 1056
3822.03 1023
3822.62 999
3823.20 1044
3823.78 1060
3824.37 989
3824.95 991
3825.54 1062
3826.12 1080
3826.70 1137
3827.29 962
3827.87 988
3828.46 1061
3829.04 1041
3829.62 1046
3830.21 1040
3830.79 1033
3831.38 1088
3831.96 1051
3832.54 1039
3833.13 988
3833.71 958
3834.30 957
3834.88 966
3835.47 1077
3836.05 1071
3836.64 992
3837.22 1010
3837.81 993
3838.39 998
3838.98 999
3839.56 997
3840.15 978
3840.73 1039
3841.31 1022
3841.90 994
3842.49 1016
3843.07 1005
3843.66 1052
3844.24 955
3844.83 946
3845.41 962
3846.00 932
3846.58 1002
3847.17 967
3847.75 987
3848.34 988
3848.92 966
3849.51 1014
3850.10 1030
3850.68 1030
3851.27 1055
3851.85 991
3852.44 1028
3853.02 1023
3853.61 1011
3854.20 1058
3854.78 1114
3855.37 1057
3855.95 1098
3856.54 1153
3857.13 1127
3857.71 1226
3858.30 1345
3858.89 1479
3859.47 1535
3860.06 1729
3860.64 1791
3861.23 1756
3861.82 1802
3862.40 1719
3862.99 1632
3863.58 1747
3864.16 1665
3864.75 1587
3865.34 1442
3865.92 1453
3866.51 1419
3867.10 1300
3867.69 1211
3868.27 1254
3868.86 1226
3869.45 1136
3870.03 1122
3870.62 1134
3871.21 1088
3871.80 1052
3872.38 1154
3872.97 1135
3873.56 1214
3874.15 1221
3874.73 1194
3875.32 1179
3875.91 1223
3876.50 1083
3877.08 1111
3877.67 1121
3878.26 1110
3878.85 1013
3879.43 1039
3880.02 997
3880.61 1001
3881.20 1000
3881.79 963
3882.37 947
3882.96 982
3883.55 990
3884.14 1040
3884.73 1049
3885.32 1000
3885.90 1000
3886.49 1065
3887.08 1157
3887.67 1113
3888.26 1170
3888.85 1188
3889.44 1073
3890.02 1250
3890.61 1203
3891.20 1214
3891.79 1229
3892.38 1258
3892.97 1185
3893.56 1173
3894.15 1194
3894.74 1147
3895.32 1128
3895.91 1204
3896.50 1170
3897.09 1148
3897.68 1149
3898.27 1120
3898.86 1095
3899.45 1095
3900.04 1144
3900.63 1194
3901.22 1113
3901.81 1120
3902.40 1097
3902.99 1133
3903.58 1089
3904.17 1037
3904.76 1089
3905.35 1062
3905.94 1058
3906.53 990
3907.12 1070
3907.71 1053
3908.30 1050
3908.89 1021
3909.48 1046
3910.07 990
3910.66 958
3911.25 982
3911.84 969
3912.43 940
3913.02 932
3913.61 926
3914.20 955
3914.79 993
3915.38 968
3915.97 990
3916.56 940
3917.15 966
3917.74 922
3918.33 959
3918.92 1034
3919.52 1060
3920.11 974
3920.70 1008
3921.29 973
3921.88 891
3922.47 978
3923.06 984
3923.65 929
3924.24 875
3924.84 907
3925.43 931
3926.02 974
3926.61 977
3927.20 961
3927.79 895
3928.38 898
3928.98 944
3929.57 992
3930.16 950
3930.75 870
3931.34 947
3931.93 896
3932.53 860
3933.12 877
3933.71 839
3934.30 937
3934.89 952
3935.49 964
3936.08 944
3936.67 974
3937.26 911
3937.86 903
3938.45 898
3939.04 902
3939.63 903
3940.23 897
3940.82 976
3941.41 938
3942.00 1020
3942.60 969
3943.19 904
3943.78 966
3944.37 942
3944.97 947
3945.56 967
3946.15 930
3946.75 927
3947.34 930
3947.93 917
3948.52 896
3949.12 910
3949.71 901
3950.30 969
3950.90 896
3951.49 919
3952.08 922
3952.68 935
3953.27 892
3953.86 945
3954.46 943
3955.05 975
3955.65 986
3956.24 947
3956.83 1026
3957.43 992
3958.02 932
3958.61 992
3959.21 1022
3959.80 945
3960.40 954
3960.99 953
3961.58 941
3962.18 914
3962.77 913
3963.37 988
3963.96 968
3964.55 938
3965.15 1009
3965.74 953
3966.34 1006
3966.93 964
3967.53 951
3968.12 983
3968.72 940
3969.31 980
3969.91 960
3970.50 960
3971.10 934
3971.69 1001
3972.28 975
3972.88 943
3973.47 896
3974.07 927
3974.66 936
3975.26 930
3975.85 980
3976.45 1064
3977.05 1087
3977.64 1014
3978.24 951
3978.83 942
3979.43 925
3980.02 984
3980.62 998
3981.21 979
3981.81 922
3982.40 976
3983.00 943
3983.60 993
3984.19 937
3984.79 986
3985.38 1004
3985.98 1011
3986.58 954
3987.17 1023
3987.77 1007
3988.36 937
3988.96 926
3989.56 936
3990.15 967
3990.75 980
3991.34 925
3991.94 970
3992.54 980
3993.13 984
3993.73 970
3994.33 1012
3994.92 1092
3995.52 1105
3996.12 1048
3996.71 945
3997.31 1001
3997.91 1028
3998.50 1013
3999.10 974
3999.70 963
4000.29 1008
4000.89 982
4001.49 1015
4002.09 956
4002.68 966
4003.28 978
4003.88 959
4004.47 959
4005.07 957
4005.67 1004
4006.27 1033
4006.86 1029
4007.46 1068
4008.06 1080
4008.66 1012
4009.25 980
4009.85 1007
4010.45 986
4011.05 984
4011.64 1014
4012.24 1019
4012.84 991
4013.44 1060
4014.04 1069
4014.63 1067
4015.23 1200
4015.83 1125
4016.43 1188
4017.03 1265
4017.63 1096
4018.22 1181
4018.82 1146
4019.42 1107
4020.02 1140
4020.62 1057
4021.22 1029
4021.81 1012
4022.41 909
4023.01 1029
4023.61 1068
4024.21 1074
4024.81 1013
4025.41 990
4026.01 1049
4026.60 1022
4027.20 1028
4027.80 1021
4028.40 1016
4029.00 1015
4029.60 974
4030.20 1049
4030.80 1013
4031.40 1013
4032.00 1025
4032.60 951
4033.20 1086
4033.80 1000
4034.39 1041
4034.99 1042
4035.59 1019
4036.19 966
4036.79 1025
4037.39 1006
4037.99 1002
4038.59 929
4039.19 973
4039.79 964
4040.39 1053
4040.99 961
4041.59 969
4042.19 929
4042.79 947
4043.39 966
4043.99 938
4044.59 1014
4045.19 1080
4045.79 1012
4046.39 1039
4046.99 1036
4047.60 1076
4048.20 1079
4048.80 1055
4049.40 1029
4050.00 1038
4050.60 1129
4051.20 1161
4051.80 1173
4052.40 1104
4053.00 1092
4053.60 1061
4054.20 1072
4054.80 1019
4055.41 981
4056.01 912
4056.61 1038
4057.21 1027
4057.81 937
4058.41 910
4059.01 910
4059.61 934
4060.22 873
4060.82 882
4061.42 898
4062.02 943
4062.62 943
4063.22 864
4063.82 835
4064.43 861
4065.03 865
4065.63 817
4066.23 858
4066.83 885
4067.44 878
4068.04 817
4068.64 859
4069.24 831
4069.84 857
4070.45 855
4071.05 876
4071.65 854
4072.25 861
4072.86 888
4073.46 849
4074.06 854
4074.66 929
4075.27 877
4075.87 902
4076.47 920
4077.07 816
4077.68 896
4078.28 914
4078.88 870
4079.48 894
4080.09 838
4080.69 889
4081.29 805
4081.90 843
4082.50 884
4083.10 898
4083.71 906
4084.31 894
4084.91 890
4085.52 889
4086.12 829
4086.72 899
4087.33 900
4087.93 865
4088.53 848
4089.14 901
4089.74 923
4090.34 929
4090.95 891
4091.55 923
4092.15 897
4092.76 846
4093.36 861
4093.97 857
4094.57 891
4095.17 882
4095.78 866
4096.38 848
4096.99 836
4097.59 805
4098.19 805
4098.80 817
4099.40 807
4100.01 837
4100.61 846
4101.22 869
4101.82 801
4102.43 802
4103.03 815
4103.63 846
4104.24 816
4104.84 784
4105.45 813
4106.05 829
4106.66 894
4107.26 909
4107.87 765
4108.47 783
4109.08 809
4109.68 814
4110.29 888
4110.89 889
4111.50 886
4112.10 900
4112.71 872
4113.31 916
4113.92 886
4114.53 878
4115.13 839
4115.74 818
4116.34 868
4116.95 852
4117.55 866
4118.16 919
4118.76 929
4119.37 885
4119.98 911
4120.58 930
4121.19 835
4121.79 916
4122.40 961
4123.01 908
4123.61 916
4124.22 895
4124.82 894
4125.43 879
4126.04 903
4126.64 887
4127.25 835
4127.86 841
4128.46 844
4129.07 881
4129.68 894
4130.28 916
4130.89 890
4131.50 943
4132.10 915
4132.71 979
4133.32 1021
4133.92 975
4134.53 1052
4135.14 1049
4135.74 1099
4136.35 1031
4136.96 1063
4137.56 1143
4138.17 1129
4138.78 1104
4139.39 1162
4139.99 1207
4140.60 1182
4141.21 1245
4141.82 1170
4142.42 1114
4143.03 1104
4143.64 1050
4144.25 1065
4144.85 1056
4145.46 988
4146.07 988
4146.68 1007
4147.28 923
4147.89 886
4148.50 884
4149.11 869
4149.72 801
4150.32 782
4150.93 830
4151.54 871
4152.15 879
4152.76 856
4153.37 869
4153.97 866
4154.58 832
4155.19 873
4155.80 877
4156.41 826
4157.02 812
4157.62 830
4158.23 870
4158.84 862
4159.45 818
4160.06 862
4160.67 942
4161.28 946
4161.89 991
4162.49 1030
4163.10 977
4163.71 1014
4164.32 1087
4164.93 1124
4165.54 1104
4166.15 1068
4166.76 1066
4167.37 1085
4167.98 1035
4168.59 966
4169.20 934
4169.81 992
4170.42 1013
4171.02 1013
4171.63 959
4172.24 891
4172.85 988
4173.46 1061
4174.07 1040
4174.68 1035
4175.29 1120
4175.90 1070
4176.51 1037
4177.12 1027
4177.73 1046
4178.34 1046
4178.95 945
4179.56 947
4180.17 983
4180.78 1007
4181.39 965
4182.00 924
4182.61 921
4183.23 987
4183.84 931
4184.45 881
4185.06 956
4185.67 936
4186.28 857
4186.89 891
4187.50 950
4188.11 935
4188.72 952
4189.33 981
4189.94 973
4190.55 1063
4191.17 1128
4191.78 1177
4192.39 1178
4193.00 1208
4193.61 1178
4194.22 1254
4194.83 1261
4195.44 1306
4196.06 1208
4196.67 1212
4197.28 1174
4197.89 1163
4198.50 1071
4199.11 1059
4199.72 1027
4200.34 1045
4200.95 984
4201.56 1001
4202.17 967
4202.78 972
4203.40 1023
4204.01 968
4204.62 1021
4205.23 936
4205.84 993
4206.46 932
4207.07 980
4207.68 940
4208.29 930
4208.90 1007
4209.52 1004
4210.13 962
4210.74 1000
4211.35 1075
4211.97 1000
4212.58 984
4213.19 1024
4213.80 1051
4214.42 1095
4215.03 1142
4215.64 1165
4216.26 1163
4216.87 1174
4217.48 1284
4218.09 1378
4218.71 1421
4219.32 1512
4219.93 1579
4220.55 1812
4221.16 1810
4221.77 1906
4222.39 1782
4223.00 1874
4223.61 1914
4224.23 1841
4224.84 1782
4225.45 1687
4226.07 1661
4226.68 1661
4227.30 1701
4227.91 1685
4228.52 1666
4229.14 1649
4229.75 1639
4230.36 1659
4230.98 1702
4231.59 1633
4232.21 1751
4232.82 1787
4233.43 1953
4234.05 1973
4234.66 1998
4235.28 1956
4235.89 1927
4236.51 1839
4237.12 1645
4237.73 1589
4238.35 1391
4238.96 1399
4239.58 1278
4240.19 1207
4240.81 1167
4241.42 1136
4242.04 1138
4242.65 1087
4243.27 1102
4243.88 1171
4244.50 1174
4245.11 1163
4245.73 1155
4246.34 1201
4246.96 1101
4247.57 1155
4248.19 1228
4248.80 1161
4249.42 1222
4250.03 1159
4250.65 1139
4251.26 1080
4251.88 1125
4252.49 1149
4253.11 1153
4253.72 1117
4254.34 1102
4254.96 1105
4255.57 1152
4256.19 1074
4256.80 1026
4257.42 1038
4258.03 1014
4258.65 1069
4259.27 1006
4259.88 1106
4260.50 1013
4261.12 1005
4261.73 1034
4262.35 1035
4262.96 1008
4263.58 1049
4264.20 1036
4264.81 1018
4265.43 1114
4266.05 1017
4266.66 1085
4267.28 1052
4267.90 1078
4268.51 1063
4269.13 1062
4269.75 1081
4270.36 1057
4270.98 1035
4271.60 1052
4272.21 1079
4272.83 1083
4273.45 1087
4274.06 1131
4274.68 1124
4275.30 1150
4275.92 1162
4276.53 1206
4277.15 1280
4277.77 1214
4278.38 1107
4279.00 1013
4279.62 1030
4280.24 1007
4280.85 990
4281.47 978
4282.09 917
4282.71 897
4283.32 881
4283.94 866
4284.56 856
4285.18 944
4285.80 973
4286.41 923
4287.03 907
4287.65 941
4288.27 916
4288.89 943
4289.50 931
4290.12 863
4290.74 943
4291.36 879
4291.98 886
4292.60 927
4293.21 860
4293.83 832
4294.45 862
4295.07 893
4295.69 915
4296.31 894
4296.93 916
4297.54 912
4298.16 965
4298.78 945
4299.40 888
4300.02 901
4300.64 964
4301.26 881
4301.88 880
4302.50 907
4303.12 898
4303.73 849
4304.35 881
4304.97 875
4305.59 871
4306.21 878
4306.83 869
4307.45 868
4308.07 952
4308.69 943
4309.31 906
4309.93 911
4310.55 916
4311.17 931
4311.79 963
4312.41 943
4313.03 944
4313.65 940
4314.27 969
4314.89 914
4315.51 973
4316.13 990
4316.75 947
4317.37 977
4317.99 972
4318.61 943
4319.23 944
4319.85 952
4320.47 949
4321.09 981
4321.71 1015
4322.33 1048
4322.95 1007
4323.57 999
4324.19 1045
4324.81 1025
4325.43 1030
4326.05 1044
4326.68 1069
4327.30 1037
4327.92 985
4328.54 935
4329.16 942
4329.78 860
4330.40 902
4331.02 910
4331.64 978
4332.26 932
4332.89 958
4333.51 976
4334.13 1050
4334.75 1055
4335.37 1118
4335.99 1170
4336.61 1230
4337.24 1233
4337.86 1205
4338.48 1244
4339.10 1111
4339.72 1177
4340.34 1218
4340.97 1194
4341.59 1188
4342.21 1233
4342.83 1396
4343.45 1559
4344.08 1600
4344.70 1761
4345.32 1953
4345.94 1966
4346.57 2033
4347.19 1934
4347.81 1823
4348.43 1778
4349.05 1604
4349.68 1520
4350.30 1475
4350.92 1250
4351.54 1155
4352.17 1131
4352.79 1083
4353.41 1070
4354.04 1055
4354.66 1086
4355.28 1090
4355.90 1048
4356.53 1068
4357.15 1110
4357.77 1027
4358.40 995
4359.02 1057
4359.64 990
4360.27 964
4360.89 991
4361.51 1002
4362.14 1004
4362.76 994
4363.38 1009
4364.01 1005
4364.63 1005
4365.25 1065
4365.88 1039
4366.50 980
4367.12 902
4367.75 927
4368.37 830
4369.00 890
4369.62 941
4370.24 971
4370.87 951
4371.49 886
4372.12 933
4372.74 944
4373.36 837
4373.99 858
4374.61 963
4375.24 957
4375.86 925
4376.49 984
4377.11 985
4377.73 1013
4378.36 1023
4378.98 1079
4379.61 1106
4380.23 1107
4380.86 1052
4381.48 993
4382.11 1015
4382.73 903
4383.36 894
4383.98 961
4384.61 903
4385.23 883
4385.86 904
4386.48 875
4387.11 882
4387.73 847
4388.36 870
4388.98 894
4389.61 819
4390.23 815
4390.86 874
4391.48 870
4392.11 881
4392.74 867
4393.36 915
4393.99 900
4394.61 853
4395.24 908
4395.86 964
4396.49 861
4397.12 945
4397.74 975
4398.37 961
4398.99 918
4399.62 867
4400.25 872
4400.87 872
4401.50 893
4402.12 990
4402.75 891
4403.38 857
4404.00 849
4404.63 839
4405.26 893
4405.88 872
4406.51 913
4407.14 1000
4407.76 942
4408.39 941
4409.02 920
4409.64 896
4410.27 959
4410.90 887
4411.52 870
4412.15 887
4412.78 942
4413.40 872
4414.03 882
4414.66 823
4415.29 866
4415.91 858
4416.54 851
4417.17 856
4417.79 848
4418.42 851
4419.05 877
4419.68 864
4420.30 899
4420.93 813
4421.56 831
4422.19 816
4422.81 861
4423.44 774
4424.07 749
4424.70 785
4425.33 773
4425.95 780
4426.58 733
4427.21 761
4427.84 727
4428.47 736
4429.09 780
4429.72 783
4430.35 828
4430.98 799
4431.61 839
4432.23 822
4432.86 842
4433.49 846
4434.12 834
4434.75 893
4435.38 908
4436.01 834
4436.63 822
4437.26 802
4437.89 820
4438.52 817
4439.15 787
4439.78 839
4440.41 858
4441.04 796
4441.67 814
4442.29 851
4442.92 863
4443.55 788
4444.18 803
4444.81 846
4445.44 818
4446.07 807
4446.70 832
4447.33 833
4447.96 940
4448.59 924
4449.22 918
4449.85 851
4450.48 845
4451.11 840
4451.74 747
4452.37 775
4453.00 782
4453.63 845
4454.26 884
4454.89 911
4455.52 874
4456.15 840
4456.78 825
4457.41 821
4458.04 803
4458.67 812
4459.30 778
4459.93 797
4460.56 778
4461.19 751
4461.82 697
4462.45 734
4463.08 717
4463.71 768
4464.34 774
4464.97 753
4465.60 739
4466.23 775
4466.86 772
4467.49 706
4468.12 760
4468.76 762
4469.39 826
4470.02 816
4470.65 788
4471.28 764
4471.91 753
4472.54 717
4473.17 743
4473.80 731
4474.44 729
4475.07 704
4475.70 739
4476.33 753
4476.96 799
4477.59 866
4478.22 796
4478.86 750
4479.49 797
4480.12 890
4480.75 793
4481.38 824
4482.02 834
4482.65 837
4483.28 868
4483.91 926
4484.54 894
4485.18 854
4485.81 829
4486.44 817
4487.07 862
4487.70 796
4488.34 785
4488.97 822
4489.60 843
4490.23 845
4490.87 840
4491.50 847
4492.13 857
4492.76 830
4493.40 802
4494.03 823
4494.66 770
4495.30 854
4495.93 818
4496.56 867
4497.19 861
4497.83 861
4498.46 882
4499.09 979
4499.73 1006
4500.36 949
4500.99 950
4501.63 982
4502.26 996
4502.89 1023
4503.53 968
4504.16 926
4504.79 910
4505.43 911
4506.06 956
4506.69 897
4507.33 854
4507.96 975
4508.59 919
4509.23 858
4509.86 895
4510.50 854
4511.13 906
4511.76 837
4512.40 816
4513.03 876
4513.67 868
4514.30 845
4514.93 864
4515.57 807
4516.20 881
4516.84 818
4517.47 777
4518.11 848
4518.74 800
4519.37 824
4520.01 885
4520.64 836
4521.28 844
4521.91 913
4522.55 894
4523.18 857
4523.82 888
4524.45 878
4525.09 994
4525.72 1027
4526.36 1117
4526.99 1237
4527.63 1311
4528.26 1429
4528.90 1588
4529.53 1770
4530.17 1881
4530.80 1885
4531.44 2028
4532.07 1999
4532.71 1780
4533.34 1666
4533.98 1547
4534.62 1480
4535.25 1390
4535.89 1262
4536.52 1178
4537.16 1059
4537.79 1013
4538.43 980
4539.07 983
4539.70 943
4540.34 885
4540.97 896
4541.61 910
4542.25 892
4542.88 940
4543.52 932
4544.15 887
4544.79 907
4545.43 929
4546.06 914
4546.70 883
4547.34 907
4547.97 884
4548.61 930
4549.25 986
4549.88 942
4550.52 959
4551.16 907
4551.79 927
4552.43 887
4553.07 933
4553.70 982
4554.34 955
4554.98 854
4555.61 853
4556.25 828
4556.89 826
4557.53 876
4558.16 801
4558.80 843
4559.44 847
4560.07 848
4560.71 849
4561.35 801
4561.99 817
4562.62 820
4563.26 851
4563.90 860
4564.54 886
4565.18 856
4565.81 875
4566.45 903
4567.09 936
4567.73 919
4568.36 935
4569.00 915
4569.64 919
4570.28 892
4570.92 849
4571.55 853
4572.19 899
4572.83 826
4573.47 879
4574.11 890
4574.75 919
4575.38 838
4576.02 807
4576.66 845
4577.30 806
4577.94 831
4578.58 793
4579.22 882
4579.85 893
4580.49 797
4581.13 816
4581.77 863
4582.41 893
4583.05 848
4583.69 873
4584.33 901
4584.97 867
4585.61 904
4586.24 888
4586.88 881
4587.52 976
4588.16 948
4588.80 981
4589.44 998
4590.08 1054
4590.72 1113
4591.36 1097
4592.00 1027
4592.64 1008
4593.28 974
4593.92 959
4594.56 910
4595.20 949
4595.84 889
4596.48 922
4597.12 937
4597.76 899
4598.40 888
4599.04 917
4599.68 878
4600.32 896
4600.96 990
4601.60 1088
4602.24 993
4602.88 994
4603.52 1130
4604.16 1043
4604.80 1061
4605.44 1064
4606.08 1049
4606.72 1047
4607.36 1074
4608.00 1012
4608.64 961
4609.28 997
4609.93 960
4610.57 987
4611.21 956
4611.85 965
4612.49 922
4613.13 857
4613.77 801
4614.41 791
4615.05 790
4615.69 825
4616.34 839
4616.98 810
4617.62 791
4618.26 779
4618.90 805
4619.54 835
4620.18 878
4620.83 853
4621.47 841
4622.11 804
4622.75 872
4623.39 831
4624.03 759
4624.68 809
4625.32 846
4625.96 809
4626.60 805
4627.24 747
4627.89 798
4628.53 874
4629.17 872
4629.81 840
4630.45 846
4631.10 877
4631.74 865
4632.38 884
4633.02 791
4633.67 797
4634.31 873
4634.95 874
4635.59 914
4636.24 957
4636.88 981
4637.52 1003
4638.17 961
4638.81 940
4639.45 963
4640.09 948
4640.74 958
4641.38 931
4642.02 913
4642.67 919
4643.31 917
4643.95 894
4644.60 887
4645.24 839
4645.88 851
4646.53 841
4647.17 844
4647.81 856
4648.46 844
4649.10 923
4649.74 948
4650.39 945
4651.03 957
4651.67 973
4652.32 1003
4652.96 1012
4653.61 984
4654.25 976
4654.89 937
4655.54 917
4656.18 889
4656.83 921
4657.47 888
4658.11 879
4658.76 919
4659.40 850
4660.05 875
4660.69 957
4661.33 993
4661.98 947
4662.62 945
4663.27 896
4663.91 887
4664.56 819
4665.20 785
4665.85 715
4666.49 768
4667.14 779
4667.78 736
4668.43 744
4669.07 714
4669.72 758
4670.36 796
4671.01 814
4671.65 765
4672.30 783
4672.94 818
4673.59 816
4674.23 852
4674.88 836
4675.52 816
4676.17 838
4676.81 810
4677.46 778
4678.10 811
4678.75 826
4679.40 848
4680.04 861
4680.69 791
4681.33 793
4681.98 822
4682.62 843
4683.27 841
4683.92 882
4684.56 843
4685.21 855
4685.85 855
4686.50 845
4687.15 795
4687.79 821
4688.44 810
4689.09 837
4689.73 804
4690.38 794
4691.02 812
4691.67 787
4692.32 771
4692.96 806
4693.61 854
4694.26 843
4694.90 883
4695.55 848
4696.20 893
4696.84 908
4697.49 979
4698.14 986
4698.78 977
4699.43 995
4700.08 922
4700.73 897
4701.37 854
4702.02 819
4702.67 883
4703.31 878
4703.96 871
4704.61 850
4705.26 844
4705.90 854
4706.55 838
4707.20 879
4707.85 830
4708.49 896
4709.14 895
4709.79 869
4710.44 866
4711.09 835
4711.73 869
4712.38 850
4713.03 824
4713.68 856
4714.33 854
4714.97 856
4715.62 825
4716.27 865
4716.92 836
4717.57 891
4718.21 915
4718.86 953
4719.51 982
4720.16 900
4720.81 922
4721.46 949
4722.11 991
4722.75 978
4723.40 1037
4724.05 1088
4724.70 979
4725.35 987
4726.00 1028
4726.65 1082
4727.30 1052
4727.94 1090
4728.59 994
4729.24 915
4729.89 889
4730.54 815
4731.19 812
4731.84 852
4732.49 816
4733.14 810
4733.79 818
4734.44 853
4735.09 788
4735.74 825
4736.38 869
4737.03 826
4737.68 835
4738.33 871
4738.98 855
4739.63 898
4740.28 865
4740.93 908
4741.58 849
4742.23 871
4742.88 878
4743.53 899
4744.18 882
4744.83 889
4745.48 902
4746.13 920
4746.78 882
4747.43 920
4748.08 984
4748.73 912
4749.39 949
4750.04 997
4750.69 1072
4751.34 1017
4751.99 987
4752.64 1002
4753.29 977
4753.94 992
4754.59 909
4755.24 929
4755.89 890
4756.54 832
4757.19 851
4757.84 837
4758.50 853
4759.15 880
4759.80 759
4760.45 845
4761.10 862
4761.75 842
4762.40 905
4763.05 944
4763.71 926
4764.36 944
4765.01 1009
4765.66 949
4766.31 977
4766.96 989
4767.62 965
4768.27 941
4768.92 968
4769.57 885
4770.22 881
4770.87 869
4771.53 857
4772.18 839
4772.83 782
4773.48 794
4774.13 813
4774.79 847
4775.44 856
4776.09 810
4776.74 810
4777.40 849
4778.05 849
4778.70 855
4779.35 862
4780.01 871
4780.66 819
4781.31 861
4781.96 831
4782.62 789
4783.27 820
4783.92 836
4784.57 859
4785.23 850
4785.88 821
4786.53 783
4787.19 771
4787.84 785
4788.49 829
4789.15 819
4789.80 864
4790.45 873
4791.11 841
4791.76 870
4792.41 812
4793.07 861
4793.72 809
4794.37 811
4795.03 827
4795.68 803
4796.33 811
4796.99 806
4797.64 822
4798.29 828
4798.95 782
4799.60 822
4800.26 823
4800.91 800
4801.56 767
4802.22 797
4802.87 792
4803.53 889
4804.18 779
4804.83 802
4805.49 858
4806.14 797
4806.80 818
4807.45 779
4808.11 860
4808.76 878
4809.42 894
4810.07 838
4810.72 811
4811.38 832
4812.03 802
4812.69 824
4813.34 812
4814.00 851
4814.65 807
4815.31 860
4815.96 898
4816.62 963
4817.27 886
4817.93 918
4818.58 983
4819.24 1012
4819.89 923
4820.55 925
4821.20 1014
4821.86 1018
4822.52 1011
4823.17 1056
4823.83 1117
4824.48 1086
4825.14 1117
4825.79 1106
4826.45 1061
4827.10 1034
4827.76 1072
4828.42 1108
4829.07 1053
4829.73 1018
4830.38 990
4831.04 1054
4831.70 1061
4832.35 1091
4833.01 1200
4833.66 1284
4834.32 1275
4834.98 1325
4835.63 1414
4836.29 1462
4836.95 1500
4837.60 1543
4838.26 1544
4838.92 1499
4839.57 1438
4840.23 1311
4840.89 1312
4841.54 1289
4842.20 1233
4842.86 1165
4843.51 1102
4844.17 1098
4844.83 1113
4845.48 1140
4846.14 1170
4846.80 1291
4847.45 1315
4848.11 1325
4848.77 1339
4849.43 1361
4850.08 1383
4850.74 1354
4851.40 1321
4852.06 1293
4852.71 1254
4853.37 1212
4854.03 1213
4854.69 1217
4855.34 1236
4856.00 1249
4856.66 1348
4857.32 1406
4857.97 1358
4858.63 1336
4859.29 1388
4859.95 1294
4860.61 1322
4861.26 1477
4861.92 1401
4862.58 1337
4863.24 1389
4863.90 1334
4864.55 1300
4865.21 1347
4865.87 1366
4866.53 1351
4867.19 1294
4867.85 1282
4868.51 1257
4869.16 1214
4869.82 1181
4870.48 1141
4871.14 1085
4871.80 1127
4872.46 1170
4873.12 1140
4873.78 1124
4874.43 1133
4875.09 1108
4875.75 1128
4876.41 1154
4877.07 1103
4877.73 1102
4878.39 1105
4879.05 1017
4879.71 1056
4880.37 1057
4881.03 1047
4881.69 1044
4882.34 1012
4883.00 956
4883.66 957
4884.32 932
4884.98 939
4885.64 929
4886.30 987
4886.96 992
4887.62 1012
4888.28 1072
4888.94 1159
4889.60 1138
4890.26 1165
4890.92 1163
4891.58 1234
4892.24 1128
4892.90 1106
4893.56 1055
4894.22 975
4894.88 979
4895.54 978
4896.20 1022
4896.86 1077
4897.52 1102
4898.19 1052
4898.85 1167
4899.51 1147
4900.17 1171
4900.83 1113
4901.49 1063
4902.15 1038
4902.81 1013
4903.47 1013
4904.13 946
4904.79 986
4905.45 918
4906.12 926
4906.78 908
4907.44 872
4908.10 911
4908.76 909
4909.42 835
4910.08 872
4910.74 883
4911.41 867
4912.07 839
4912.73 859
4913.39 856
4914.05 870
4914.71 809
4915.38 849
4916.04 772
4916.70 828
4917.36 838
4918.02 777
4918.68 800
4919.35 851
4920.01 812
4920.67 865
4921.33 820
4921.99 806
4922.66 828
4923.32 823
4923.98 754
4924.64 725
4925.31 733
4925.97 746
4926.63 779
4927.29 776
4927.96 783
4928.62 800
4929.28 777
4929.94 796
4930.61 770
4931.27 790
4931.93 891
4932.59 817
4933.26 846
4933.92 844
4934.58 851
4935.25 834
4935.91 827
4936.57 804
4937.24 797
4937.90 805
4938.56 856
4939.23 799
4939.89 802
4940.55 807
4941.22 801
4941.88 774
4942.54 781
4943.21 776
4943.87 795
4944.53 770
4945.20 745
4945.86 709
4946.52 765
4947.19 731
4947.85 755
4948.52 741
4949.18 706
4949.84 750
4950.51 759
4951.17 754
4951.84 753
4952.50 793
4953.17 741
4953.83 759
4954.49 761
4955.16 785
4955.82 754
4956.49 734
4957.15 785
4957.82 727
4958.48 789
4959.15 817
4959.81 824
4960.47 782
4961.14 770
4961.80 837
4962.47 832
4963.13 817
4963.80 847
4964.46 899
4965.13 838
4965.79 837
4966.46 812
4967.12 831
4967.79 734
4968.45 755
4969.12 771
4969.79 764
4970.45 739
4971.12 840
4971.78 819
4972.45 795
4973.11 720
4973.78 748
4974.44 737
4975.11 774
4975.78 785
4976.44 813
4977.11 795
4977.77 795
4978.44 765
4979.11 717
4979.77 772
4980.44 750
4981.10 761
4981.77 789
4982.44 848
4983.10 799
4983.77 779
4984.43 862
4985.10 808
4985.77 797
4986.43 842
4987.10 839
4987.77 778
4988.43 792
4989.10 755
4989.77 784
4990.43 825
4991.10 785
4991.77 774
4992.43 735
4993.10 758
4993.77 855
4994.43 787
4995.10 768
4995.77 746
4996.44 739
4997.10 772
4997.77 801
4998.44 786
4999.10 727
4999.77 702
5000.44 749
5001.11 794
5001.77 794
5002.44 808
5003.11 846
5003.78 806
5004.44 802
5005.11 838
5005.78 816
5006.45 867
5007.12 870
5007.78 823
5008.45 852
5009.12 876
5009.79 809
5010.46 845
5011.12 794
5011.79 797
5012.46 824
5013.13 830
5013.80 875
5014.47 866
5015.13 796
5015.80 872
5016.47 978
5017.14 1043
5017.81 1105
5018.48 1227
5019.14 1361
5019.81 1455
5020.48 1555
5021.15 1786
5021.82 1829
5022.49 1854
5023.16 1871
5023.83 1805
5024.50 1769
5025.16 1668
5025.83 1468
5026.50 1229
5027.17 1171
5027.84 1099
5028.51 986
5029.18 942
5029.85 900
5030.52 848
5031.19 839
5031.86 821
5032.53 797
5033.20 770
5033.87 786
5034.54 809
5035.21 737
5035.88 762
5036.54 808
5037.21 760
5037.88 740
5038.55 716
5039.22 719
5039.89 729
5040.56 743
5041.23 728
5041.90 739
5042.58 770
5043.25 745
5043.92 798
5044.59 811
5045.26 809
5045.93 844
5046.60 876
5047.27 843
5047.94 826
5048.61 855
5049.28 837
5049.95 774
5050.62 757
5051.29 813
5051.96 859
5052.63 789
5053.30 735
5053.98 754
5054.65 743
5055.32 766
5055.99 739
5056.66 754
5057.33 819
5058.00 848
5058.67 847
5059.34 839
5060.02 776
5060.69 829
5061.36 812
5062.03 793
5062.70 750
5063.37 779
5064.04 761
5064.72 801
5065.39 789
5066.06 807
5066.73 736
5067.40 776
5068.08 762
5068.75 780
5069.42 760
5070.09 733
5070.76 739
5071.44 757
5072.11 714
5072.78 722
5073.45 749
5074.12 776
5074.80 753
5075.47 860
5076.14 815
5076.81 848
5077.49 881
5078.16 858
5078.83 850
5079.50 859
5080.18 868
5080.85 841
5081.52 812
5082.20 792
5082.87 785
5083.54 847
5084.21 792
5084.89 764
5085.56 795
5086.23 816
5086.91 897
5087.58 887
5088.25 890
5088.93 951
5089.60 972
5090.27 993
5090.95 935
5091.62 911
5092.29 910
5092.97 872
5093.64 813
5094.31 822
5094.99 870
5095.66 853
5096.34 840
5097.01 831
5097.68 776
5098.36 755
5099.03 886
5099.70 817
5100.38 851
5101.05 813
5101.73 807
5102.40 831
5103.08 839
5103.75 860
5104.42 869
5105.10 824
5105.77 852
5106.45 844
5107.12 825
5107.80 794
5108.47 766
5109.15 770
5109.82 742
5110.49 771
5111.17 762
5111.84 787
5112.52 764
5113.19 804
5113.87 748
5114.54 730
5115.22 797
5115.89 874
5116.57 818
5117.24 873
5117.92 906
5118.59 954
5119.27 943
5119.94 892
5120.62 913
5121.30 830
5121.97 844
5122.65 769
5123.32 778
5124.00 822
5124.67 836
5125.35 739
5126.02 728
5126.70 792
5127.38 739
5128.05 810
5128.73 809
5129.40 793
5130.08 723
5130.76 793
5131.43 821
5132.11 809
5132.78 805
5133.46 841
5134.14 822
5134.81 794
5135.49 770
5136.17 812
5136.84 755
5137.52 852
5138.20 842
5138.87 841
5139.55 822
5140.22 822
5140.90 816
5141.58 818
5142.26 773
5142.93 718
5143.61 758
5144.29 734
5144.96 712
5145.64 724
5146.32 749
5146.99 700
5147.67 712
5148.35 762
5149.03 763
5149.70 742
5150.38 791
5151.06 737
5151.73 701
5152.41 725
5153.09 749
5153.77 682
5154.44 682
5155.12 710
5155.80 666
5156.48 688
5157.16 683
5157.83 670
5158.51 744
5159.19 779
5159.87 779
5160.55 753
5161.22 707
5161.90 706
5162.58 726
5163.26 717
5163.94 745
5164.61 702
5165.29 772
5165.97 782
5166.65 754
5167.33 757
5168.01 742
5168.68 733
5169.36 721
5170.04 719
5170.72 700
5171.40 697
5172.08 725
5172.76 761
5173.44 748
5174.11 798
5174.79 776
5175.47 699
5176.15 751
5176.83 762
5177.51 732
5178.19 726
5178.87 739
5179.55 712
5180.23 749
5180.91 725
5181.58 683
5182.26 741
5182.94 719
5183.62 756
5184.30 682
5184.98 690
5185.66 704
5186.34 669
5187.02 681
5187.70 687
5188.38 687
5189.06 684
5189.74 653
5190.42 671
5191.10 633
5191.78 650
5192.46 660
5193.14 719
5193.82 670
5194.50 664
5195.18 723
5195.86 658
5196.54 670
5197.22 693
5197.90 647
5198.58 723
5199.26 661
5199.94 680
5200.63 699
5201.31 634
5201.99 662
5202.67 671
5203.35 775
5204.03 672
5204.71 742
5205.39 793
5206.07 745
5206.75 750
5207.43 783
5208.11 754
5208.80 747
5209.48 745
5210.16 793
5210.84 807
5211.52 835
5212.20 820
5212.88 810
5213.57 770
5214.25 795
5214.93 811
5215.61 787
5216.29 752
5216.97 746
5217.66 778
5218.34 791
5219.02 823
5219.70 759
5220.38 754
5221.06 815
5221.75 808
5222.43 783
5223.11 796
5223.79 800
5224.47 750
5225.16 742
5225.84 735
5226.52 719
5227.20 723
5227.89 722
5228.57 712
5229.25 727
5229.93 688
5230.62 708
5231.30 683
5231.98 719
5232.66 711
5233.35 710
5234.03 765
5234.71 752
5235.40 732
5236.08 816
5236.76 780
5237.44 803
5238.13 740
5238.81 699
5239.49 731
5240.18 728
5240.86 751
5241.54 689
5242.23 739
5242.91 710
5243.59 742
5244.28 719
5244.96 745
5245.64 750
5246.33 705
5247.01 731
5247.70 716
5248.38 686
5249.06 709
5249.75 742
5250.43 747
5251.11 727
5251.80 756
5252.48 712
5253.17 693
5253.85 653
5254.53 661
5255.22 693
5255.90 663
5256.59 672
5257.27 705
5257.96 708
5258.64 719
5259.32 690
5260.01 695
5260.69 703
5261.38 730
5262.06 795
5262.75 739
5263.43 740
5264.12 769
5264.80 777
5265.49 772
5266.17 780
5266.86 818
5267.54 755
5268.23 753
5268.91 710
5269.60 704
5270.28 759
5270.97 824
5271.65 792
5272.34 790
5273.02 787
5273.71 764
5274.39 734
5275.08 745
5275.76 734
5276.45 734
5277.14 704
5277.82 749
5278.51 786
5279.19 847
5279.88 1002
5280.56 1069
5281.25 972
5281.94 922
5282.62 931
5283.31 872
5283.99 914
5284.68 814
5285.37 808
5286.05 750
5286.74 744
5287.43 773
5288.11 752
5288.80 760
5289.48 712
5290.17 719
5290.86 755
5291.54 763
5292.23 735
5292.92 697
5293.60 753
5294.29 812
5294.98 778
5295.66 757
5296.35 783
5297.04 740
5297.72 777
5298.41 788
5299.10 780
5299.79 820
5300.47 779
5301.16 817
5301.85 799
5302.53 825
5303.22 797
5303.91 755
5304.60 803
5305.28 796
5305.97 756
5306.66 720
5307.35 713
5308.03 719
5308.72 739
5309.41 796
5310.10 775
5310.78 770
5311.47 758
5312.16 799
5312.85 812
5313.54 808
5314.22 779
5314.91 728
5315.60 804
5316.29 790
5316.98 784
5317.66 780
5318.35 821
5319.04 817
5319.73 835
5320.42 830
5321.11 833
5321.80 788
5322.48 849
5323.17 816
5323.86 787
5324.55 767
5325.24 801
5325.93 815
5326.62 788
5327.30 779
5327.99 804
5328.68 813
5329.37 803
5330.06 805
5330.75 828
5331.44 813
5332.13 767
5332.82 730
5333.51 779
5334.20 773
5334.88 818
5335.57 835
5336.26 824
5336.95 857
5337.64 867
5338.33 819
5339.02 935
5339.71 952
5340.40 998
5341.09 957
5341.78 956
5342.47 986
5343.16 1012
5343.85 1008
5344.54 1027
5345.23 1037
5345.92 1085
5346.61 1199
5347.30 1340
5347.99 1394
5348.68 1399
5349.37 1494
5350.06 1622
5350.75 1595
5351.44 1611
5352.13 1563
5352.82 1506
5353.51 1350
5354.20 1247
5354.90 1105
5355.59 1113
5356.28 993
5356.97 932
5357.66 874
5358.35 862
5359.04 895
5359.73 870
5360.42 819
5361.11 804
5361.80 780
5362.49 799
5363.19 814
5363.88 796
5364.57 771
5365.26 760
5365.95 778
5366.64 788
5367.33 758
5368.03 768
5368.72 730
5369.41 707
5370.10 708
5370.79 770
5371.48 798
5372.18 815
5372.87 738
5373.56 748
5374.25 749
5374.94 807
5375.63 730
5376.33 765
5377.02 767
5377.71 773
5378.40 750
5379.10 709
5379.79 727
5380.48 724
5381.17 735
5381.86 782
5382.56 787
5383.25 764
5383.94 714
5384.63 757
5385.33 762
5386.02 772
5386.71 805
5387.40 842
5388.10 827
5388.79 864
5389.48 871
5390.18 906
5390.87 809
5391.56 855
5392.26 820
5392.95 778
5393.64 823
5394.33 792
5395.03 782
5395.72 750
5396.41 736
5397.11 748
5397.80 756
5398.49 723
5399.19 672
5399.88 705
5400.58 712
5401.27 731
5401.96 745
5402.66 710
5403.35 762
5404.04 779
5404.74 811
5405.43 773
5406.13 740
5406.82 747
5407.51 779
5408.21 774
5408.90 775
5409.60 757
5410.29 779
5410.98 716
5411.68 687
5412.37 696
5413.07 692
5413.76 697
5414.46 722
5415.15 710
5415.84 768
5416.54 824
5417.23 756
5417.93 793
5418.62 738
5419.32 811
5420.01 786
5420.71 819
5421.40 784
5422.10 793
5422.79 788
5423.49 798
5424.18 727
5424.88 753
5425.57 763
5426.27 776
5426.96 744
5427.66 773
5428.35 726
5429.05 767
5429.74 699
5430.44 709
5431.14 744
5431.83 793
5432.53 765
5433.22 761
5433.92 765
5434.61 780
5435.31 760
5436.01 807
5436.70 846
5437.40 858
5438.09 883
5438.79 868
5439.49 774
5440.18 777
5440.88 766
5441.57 807
5442.27 816
5442.97 868
5443.66 943
5444.36 947
5445.06 924
5445.75 955
5446.45 1025
5447.15 987
5447.84 1064
5448.54 991
5449.24 1031
5449.93 994
5450.63 930
5451.33 895
5452.02 927
5452.72 900
5453.42 877
5454.11 825
5454.81 799
5455.51 849
5456.20 818
5456.90 784
5457.60 837
5458.30 841
5458.99 838
5459.69 856
5460.39 845
5461.09 833
5461.78 877
5462.48 953
5463.18 945
5463.88 940
5464.57 920
5465.27 926
5465.97 945
5466.67 869
5467.36 859
5468.06 861
5468.76 875
5469.46 914
5470.16 983
5470.85 924
5471.55 870
5472.25 936
5472.95 970
5473.65 943
5474.35 932
5475.04 1000
5475.74 1049
5476.44 1113
5477.14 1104
5477.84 1195
5478.54 1289
5479.23 1378
5479.93 1382
5480.63 1366
5481.33 1386
5482.03 1390
5482.73 1323
5483.43 1202
5484.13 1130
5484.83 1137
5485.52 1137
5486.22 1093
5486.92 1049
5487.62 1035
5488.32 963
5489.02 947
5489.72 1087
5490.42 1071
5491.12 1107
5491.82 1164
5492.52 1172
5493.22 1164
5493.92 1076
5494.62 1192
5495.31 1247
5496.01 1297
5496.71 1386
5497.41 1562
5498.11 1619
5498.81 1875
5499.51 2018
5500.21 2190
5500.91 2166
5501.61 2161
5502.31 2043
5503.01 1813
5503.71 1604
5504.41 1445
5505.11 1335
5505.81 1272
5506.51 1204
5507.22 1218
5507.92 1125
5508.62 1205
5509.32 1165
5510.02 1153
5510.72 1114
5511.42 1110
5512.12 1138
5512.82 1151
5513.52 1103
5514.22 1101
5514.92 1122
5515.62 1112
5516.32 1067
5517.03 1075
5517.73 1079
5518.43 1079
5519.13 1072
5519.83 1104
5520.53 1036
5521.23 1062
5521.93 1046
5522.63 1006
5523.34 1043
5524.04 976
5524.74 896
5525.44 911
5526.14 951
5526.84 869
5527.55 861
5528.25 886
5528.95 874
5529.65 860
5530.35 826
5531.05 868
5531.76 907
5532.46 847
5533.16 848
5533.86 809
5534.56 843
5535.27 863
5535.97 826
5536.67 844
5537.37 830
5538.08 745
5538.78 801
5539.48 810
5540.18 794
5540.89 821
5541.59 832
5542.29 874
5542.99 837
5543.70 839
5544.40 862
5545.10 853
5545.80 865
5546.51 892
5547.21 917
5547.91 868
5548.62 831
5549.32 843
5550.02 820
5550.73 794
5551.43 807
5552.13 835
5552.84 801
5553.54 714
5554.24 748
5554.95 732
5555.65 752
5556.35 786
5557.06 755
5557.76 783
5558.46 833
5559.17 792
5559.87 751
5560.57 746
5561.28 799
5561.98 864
5562.69 792
5563.39 822
5564.09 820
5564.80 783
5565.50 761
5566.21 806
5566.91 804
5567.61 814
5568.32 816
5569.02 774
5569.73 830
5570.43 817
5571.14 789
5571.84 747
5572.54 805
5573.25 823
5573.95 837
5574.66 828
5575.36 833
5576.07 817
5576.77 846
5577.48 760
5578.18 786
5578.89 826
5579.59 800
5580.30 843
5581.00 802
5581.71 813
5582.41 740
5583.12 785
5583.82 725
5584.53 770
5585.23 737
5585.94 773
5586.64 748
5587.35 751
5588.06 748
5588.76 729
5589.47 691
5590.17 679
5590.88 716
5591.58 719
5592.29 729
5592.99 708
5593.70 750
5594.41 746
5595.11 743
5595.82 691
5596.52 702
5597.23 737
5597.94 729
5598.64 646
5599.35 693
5600.06 739
5600.76 716
5601.47 682
5602.17 697
5602.88 740
5603.59 708
5604.29 719
5605.00 715
5605.71 750
5606.41 708
5607.12 734
5607.83 718
5608.53 668
5609.24 708
5609.95 697
5610.65 724
5611.36 746
5612.07 662
5612.78 716
5613.48 702
5614.19 678
5614.90 660
5615.60 645
5616.31 681
5617.02 719
5617.73 702
5618.43 714
5619.14 680
5619.85 676
5620.56 662
5621.26 673
5621.97 696
5622.68 704
5623.39 689
5624.09 743
5624.80 696
5625.51 675
5626.22 711
5626.93 693
5627.63 658
5628.34 673
5629.05 716
5629.76 717
5630.47 719
5631.17 706
5631.88 727
5632.59 715
5633.30 671
5634.01 754
5634.72 733
5635.42 705
5636.13 674
5636.84 742
5637.55 783
5638.26 737
5638.97 763
5639.68 749
5640.39 782
5641.09 800
5641.80 792
5642.51 802
5643.22 726
5643.93 749
5644.64 716
5645.35 755
5646.06 741
5646.77 749
5647.48 704
5648.19 731
5648.89 744
5649.60 740
5650.31 700
5651.02 693
5651.73 718
5652.44 746
5653.15 752
5653.86 795
5654.57 778
5655.28 801
5655.99 826
5656.70 833
5657.41 873
5658.12 812
5658.83 822
5659.54 818
5660.25 855
5660.96 773
5661.67 772
5662.38 755
5663.09 735
5663.80 735
5664.51 774
5665.22 736
5665.93 750
5666.64 722
5667.35 770
5668.06 831
5668.77 789
5669.48 812
5670.19 855
5670.91 857
5671.62 811
5672.33 839
5673.04 839
5673.75 809
5674.46 826
5675.17 760
5675.88 750
5676.59 780
5677.30 780
5678.01 781
5678.73 783
5679.44 759
5680.15 808
5680.86 766
5681.57 813
5682.28 826
5682.99 784
5683.71 759
5684.42 829
5685.13 789
5685.84 775
5686.55 797
5687.26 798
5687.98 813
5688.69 788
5689.40 811
5690.11 762
5690.82 709
5691.54 715
5692.25 750
5692.96 737
5693.67 705
5694.38 686
5695.10 726
5695.81 719
5696.52 708
5697.23 717
5697.95 685
5698.66 675
5699.37 708
5700.08 690
5700.80 725
5701.51 722
5702.22 716
5702.93 680
5703.65 707
5704.36 724
5705.07 687
5705.78 727
5706.50 789
5707.21 765
5707.92 754
5708.64 737
5709.35 739
5710.06 747
5710.78 735
5711.49 731
5712.20 758
5712.92 706
5713.63 714
5714.34 719
5715.06 713
5715.77 708
5716.48 743
5717.20 725
5717.91 758
5718.62 714
5719.34 738
5720.05 741
5720.77 765
5721.48 800
5722.19 813
5722.91 888
5723.62 889
5724.33 969
5725.05 1043
5725.76 1087
5726.48 1226
5727.19 1275
5727.91 1380
5728.62 1448
5729.33 1299
5730.05 1223
5730.76 1177
5731.48 1115
5732.19 1059
5732.91 976
5733.62 894
5734.34 844
5735.05 813
5735.77 803
5736.48 839
5737.20 767
5737.91 735
5738.63 750
5739.34 763
5740.06 760
5740.77 748
5741.49 780
5742.20 780
5742.92 764
5743.63 759
5744.35 799
5745.06 725
5745.78 744
5746.49 730
5747.21 723
5747.92 789
5748.64 808
5749.35 830
5750.07 849
5750.79 919
5751.50 931
5752.22 972
5752.93 1027
5753.65 1067
5754.36 1047
5755.08 1108
5755.80 1006
5756.51 1021
5757.23 976
5757.95 998
5758.66 865
5759.38 870
5760.09 827
5760.81 847
5761.53 773
5762.24 803
5762.96 872
5763.68 860
5764.39 884
5765.11 852
5765.83 865
5766.54 834
5767.26 782
5767.98 836
5768.69 834
5769.41 727
5770.13 814
5770.84 812
5771.56 849
5772.28 864
5772.99 853
5773.71 798
5774.43 817
5775.15 876
5775.86 837
5776.58 887
5777.30 874
5778.01 913
5778.73 910
5779.45 881
5780.17 877
5780.88 885
5781.60 863
5782.32 910
5783.04 885
5783.76 811
5784.47 869
5785.19 919
5785.91 902
5786.63 903
5787.34 983
5788.06 1005
5788.78 979
5789.50 991
5790.22 1074
5790.94 1033
5791.65 1059
5792.37 1094
5793.09 1103
5793.81 1120
5794.53 1171
5795.25 1225
5795.96 1317
5796.68 1585
5797.40 1744
5798.12 2103
5798.84 2475
5799.56 2692
5800.28 2956
5800.99 2837
5801.71 2699
5802.43 2302
5803.15 2065
5803.87 1739
5804.59 1474
5805.31 1391
5806.03 1239
5806.75 1168
5807.47 1164
5808.18 1169
5808.90 1148
5809.62 1102
5810.34 1149
5811.06 1095
5811.78 1108
5812.50 1128
5813.22 1106
5813.94 1214
5814.66 1132
5815.38 1100
5816.10 1149
5816.82 1169
5817.54 1117
5818.26 1110
5818.98 1069
5819.70 1102
5820.42 1035
5821.14 1010
5821.86 1005
5822.58 1056
5823.30 971
5824.02 905
5824.74 979
5825.46 1022
5826.18 983
5826.90 879
5827.62 917
5828.34 930
5829.06 942
5829.78 957
5830.50 944
5831.22 948
5831.95 955
5832.67 956
5833.39 909
5834.11 874
5834.83 917
5835.55 953
5836.27 955
5836.99 907
5837.71 944
5838.43 954
5839.15 921
5839.88 907
5840.60 888
5841.32 910
5842.04 887
5842.76 862
5843.48 832
5844.20 813
5844.93 834
5845.65 872
5846.37 835
5847.09 838
5847.81 868
5848.53 815
5849.26 824
5849.98 810
5850.70 817
5851.42 812
5852.14 816
5852.87 824
5853.59 816
5854.31 811
5855.03 865
5855.75 805
5856.48 870
5857.20 799
5857.92 838
5858.64 835
5859.37 849
5860.09 790
5860.81 771
5861.53 781
5862.26 786
5862.98 759
5863.70 795
5864.42 809
5865.15 791
5865.87 791
5866.59 794
5867.31 809
5868.04 797
5868.76 758
5869.48 762
5870.21 814
5870.93 879
5871.65 890
5872.38 865
5873.10 906
5873.82 831
5874.55 806
5875.27 803
5875.99 781
5876.72 793
5877.44 840
5878.16 874
5878.89 804
5879.61 794
5880.33 827
5881.06 778
5881.78 850
5882.51 879
5883.23 880
5883.95 822
5884.68 868
5885.40 839
5886.13 857
5886.85 820
5887.57 774
5888.30 792
5889.02 844
5889.75 800
5890.47 780
5891.20 779
5891.92 755
5892.64 784
5893.37 799
5894.09 782
5894.82 803
5895.54 852
5896.27 834
5896.99 868
5897.72 864
5898.44 835
5899.17 803
5899.89 796
5900.62 866
5901.34 858
5902.07 840
5902.79 838
5903.52 877
5904.24 861
5904.97 796
5905.69 842
5906.42 854
5907.14 833
5907.87 836
5908.59 876
5909.32 860
5910.04 846
5910.77 824
5911.50 811
5912.22 814
5912.95 799
5913.67 854
5914.40 864
5915.12 868
5915.85 867
5916.58 862
5917.30 837
5918.03 898
5918.75 874
5919.48 858
5920.21 869
5920.93 873
5921.66 884
5922.39 932
5923.11 877
5923.84 930
5924.56 922
5925.29 946
5926.02 925
5926.74 923
5927.47 970
5928.20 970
5928.92 973
5929.65 1005
5930.38 1003
5931.10 968
5931.83 975
5932.56 1010
5933.28 1042
5934.01 1053
5934.74 1072
5935.47 1061
5936.19 1152
5936.92 1116
5937.65 1135
5938.37 1090
5939.10 1170
5939.83 1184
5940.56 1183
5941.28 1206
5942.01 1208
5942.74 1201
5943.47 1190
5944.19 1239
5944.92 1157
5945.65 1218
5946.38 1263
5947.11 1246
5947.83 1271
5948.56 1308
5949.29 1358
5950.02 1489
5950.74 1363
5951.47 1432
5952.20 1545
5952.93 1565
5953.66 1545
5954.39 1463
5955.11 1532
5955.84 1594
5956.57 1478
5957.30 1498
5958.03 1539
5958.76 1588
5959.48 1564
5960.21 1473
5960.94 1506
5961.67 1504
5962.40 1556
5963.13 1673
5963.86 1799
5964.59 1937
5965.31 2065
5966.04 2146
5966.77 2241
5967.50 2202
5968.23 2232
5968.96 2161
5969.69 2162
5970.42 1984
5971.15 1888
5971.88 1930
5972.61 1942
5973.34 1956
5974.06 1922
5974.79 2008
5975.52 1960
5976.25 1875
5976.98 1952
5977.71 1984
5978.44 1994
5979.17 1960
5979.90 2164
5980.63 2302
5981.36 2237
5982.09 2279
5982.82 2311
5983.55 2346
5984.28 2318
5985.01 2295
5985.74 2338
5986.47 2303
5987.20 2333
5987.93 2290
5988.66 2246
5989.39 2236
5990.12 2295
5990.85 2402
5991.58 2336
5992.32 2333
5993.05 2377
5993.78 2500
5994.51 2486
5995.24 2533
5995.97 2550
5996.70 2696
5997.43 2626
5998.16 2602
5998.89 2575
5999.62 2568
6000.35 2600
6001.09 2458
6001.82 2452
6002.55 2518
6003.28 2467
6004.01 2376
6004.74 2392
6005.47 2501
6006.20 2557
6006.94 2687
6007.67 3169
6008.40 3807
6009.13 4419
6009.86 5259
6010.59 6180
6011.33 7245
6012.06 8242
6012.79 8762
6013.52 9041
6014.25 8852
6014.98 8294
6015.72 7785
6016.45 7103
6017.18 5900
6017.91 5176
6018.64 4461
6019.38 3814
6020.11 3235
6020.84 2809
6021.57 2533
6022.31 2318
6023.04 2155
6023.77 2042
6024.50 1976
6025.24 1909
6025.97 1862
6026.70 1929
6027.43 1793
6028.17 1816
6028.90 1749
6029.63 1749
6030.37 1675
6031.10 1620
6031.83 1563
6032.56 1554
6033.30 1533
6034.03 1568
6034.76 1569
6035.50 1513
6036.23 1551
6036.96 1550
6037.70 1612
6038.43 1661
6039.16 1677
6039.90 1687
6040.63 1687
6041.36 1682
6042.10 1726
6042.83 1773
6043.56 1771
6044.30 1677
6045.03 1747
6045.77 1808
6046.50 1864
6047.23 1893
6047.97 1942
6048.70 2062
6049.44 2049
6050.17 2179
6050.90 2321
6051.64 2385
6052.37 2499
6053.11 2480
6053.84 2459
6054.57 2249
6055.31 2158
6056.04 2117
6056.78 2023
6057.51 1951
6058.25 1896
6058.98 1904
6059.72 1884
6060.45 1885
6061.19 1839
6061.92 1852
6062.66 1845
6063.39 1880
6064.13 1781
6064.86 1764
6065.60 1730
6066.33 1697
6067.07 1716
6067.80 1639
6068.54 1679
6069.27 1704
6070.01 1644
6070.74 1564
6071.48 1573
6072.21 1594
6072.95 1627
6073.68 1528
6074.42 1561
6075.15 1597
6075.89 1523
6076.63 1504
6077.36 1523
6078.10 1539
6078.83 1512
6079.57 1458
6080.30 1469
6081.04 1444
6081.78 1464
6082.51 1401
6083.25 1399
6083.98 1459
6084.72 1420
6085.46 1438
6086.19 1439
6086.93 1401
6087.67 1417
6088.40 1360
6089.14 1458
6089.88 1462
6090.61 1383
6091.35 1333
6092.09 1336
6092.82 1388
6093.56 1345
6094.30 1305
6095.03 1374
6095.77 1341
6096.51 1299
6097.24 1291
6097.98 1307
6098.72 1275
6099.45 1250
6100.19 1283
6100.93 1218
6101.67 1215
6102.40 1223
6103.14 1207
6103.88 1220
6104.61 1216
6105.35 1238
6106.09 1190
6106.83 1216
6107.56 1258
6108.30 1282
6109.04 1245
6109.78 1228
6110.51 1144
6111.25 1271
6111.99 1239
6112.73 1232
6113.47 1245
6114.20 1330
6114.94 1337
6115.68 1255
6116.42 1283
6117.16 1245
6117.89 1223
6118.63 1285
6119.37 1283
6120.11 1266
6120.85 1277
6121.59 1292
6122.32 1300
6123.06 1301
6123.80 1313
6124.54 1374
6125.28 1367
6126.02 1326
6126.76 1292
6127.49 1326
6128.23 1370
6128.97 1369
6129.71 1314
6130.45 1330
6131.19 1316
6131.93 1371
6132.67 1355
6133.41 1329
6134.15 1312
6134.88 1364
6135.62 1370
6136.36 1381
6137.10 1354
6137.84 1416
6138.58 1321
6139.32 1374
6140.06 1376
6140.80 1398
6141.54 1331
6142.28 1368
6143.02 1356
6143.76 1433
6144.50 1413
6145.24 1379
6145.98 1395
6146.72 1395
6147.46 1426
6148.20 1371
6148.94 1454
6149.68 1505
6150.42 1439
6151.16 1500
6151.90 1476
6152.64 1444
6153.38 1497
6154.12 1610
6154.86 1688
6155.60 1627
6156.34 1574
6157.08 1564
6157.82 1576
6158.56 1633
6159.30 1606
6160.04 1711
6160.78 1751
6161.52 1786
6162.27 1873
6163.01 1953
6163.75 2061
6164.49 2246
6165.23 2367
6165.97 2448
6166.71 2459
6167.45 2340
6168.19 2411
6168.94 2492
6169.68 2288
6170.42 2256
6171.16 2242
6171.90 2171
6172.64 2141
6173.38 2125
6174.13 1996
6174.87 2018
6175.61 1999
6176.35 2052
6177.09 2092
6177.83 2072
6178.58 2027
6179.32 1989
6180.06 2187
6180.80 2166
6181.54 2257
6182.28 2260
6183.03 2277
6183.77 2213
6184.51 2250
6185.25 2188
6186.00 2252
6186.74 2227
6187.48 2308
6188.22 2372
6188.97 2415
6189.71 2546
6190.45 2574
6191.19 2785
6191.94 2797
6192.68 2737
6193.42 2752
6194.16 2887
6194.91 2835
6195.65 2777
6196.39 2718
6197.13 2702
6197.88 2793
6198.62 2824
6199.36 2781
6200.11 2738
6200.85 2843
6201.59 3027
6202.34 3375
6203.08 3825
6203.82 4574
6204.57 5695
6205.31 7323
6206.05 9253
6206.80 11439
6207.54 13053
6208.28 14515
6209.03 15153
6209.77 14750
6210.52 13844
6211.26 12428
6212.00 10678
6212.75 9060
6213.49 7451
6214.23 6043
6214.98 5008
6215.72 4288
6216.47 3587
6217.21 3192
6217.95 2950
6218.70 2809
6219.44 2596
6220.19 2502
6220.93 2435
6221.68 2370
6222.42 2342
6223.17 2343
6223.91 2334
6224.65 2352
6225.40 2194
6226.14 2143
6226.89 1990
6227.63 1906
6228.38 1732
6229.12 1642
6229.87 1648
6230.61 1596
6231.36 1586
6232.10 1559
6232.85 1539
6233.59 1476
6234.34 1586
6235.08 1637
6235.83 1660
6236.57 1620
6237.32 1648
6238.06 1675
6238.81 1675
6239.56 1662
6240.30 1777
6241.05 1738
6241.79 1825
6242.54 1842
6243.28 1941
6244.03 2017
6244.77 2201
6245.52 2310
6246.27 2591
6247.01 2761
6247.76 2819
6248.50 2908
6249.25 2859
6250.00 2666
6250.74 2526
6251.49 2420
6252.23 2186
6252.98 2063
6253.73 2069
6254.47 2009
6255.22 1909
6255.97 1927
6256.71 1957
6257.46 1946
6258.21 1876
6258.95 1885
6259.70 1926
6260.45 1975
6261.19 1928
6261.94 1919
6262.69 1922
6263.43 1813
6264.18 1801
6264.93 1817
6265.67 1807
6266.42 1887
6267.17 1910
6267.92 1923
6268.66 1894
6269.41 1926
6270.16 1992
6270.90 2011
6271.65 1981
6272.40 1971
6273.15 1989
6273.89 2053
6274.64 2059
6275.39 2049
6276.14 2172
6276.89 2159
6277.63 2111
6278.38 2028
6279.13 1997
6279.88 1935
6280.62 1922
6281.37 1827
6282.12 1788
6282.87 1731
6283.62 1723
6284.36 1787
6285.11 1704
6285.86 1712
6286.61 1699
6287.36 1677
6288.11 1687
6288.85 1661
6289.60 1732
6290.35 1715
6291.10 1602
6291.85 1567
6292.60 1490
6293.35 1452
6294.09 1472
6294.84 1448
6295.59 1427
6296.34 1464
6297.09 1441
6297.84 1449
6298.59 1471
6299.34 1465
6300.09 1452
6300.83 1454
6301.58 1509
6302.33 1549
6303.08 1492
6303.83 1484
6304.58 1525
6305.33 1461
6306.08 1479
6306.83 1387
6307.58 1440
6308.33 1508
6309.08 1528
6309.83 1441
6310.58 1417
6311.33 1388
6312.08 1397
6312.83 1449
6313.58 1392
6314.33 1359
6315.08 1443
6315.83 1468
6316.58 1409
6317.33 1417
6318.08 1456
6318.83 1443
6319.58 1345
6320.33 1328
6321.08 1394
6321.83 1276
6322.58 1274
6323.33 1248
6324.08 1273
6324.83 1238
6325.58 1268
6326.33 1308
6327.08 1311
6327.83 1246
6328.58 1258
6329.33 1172
6330.08 1171
6330.84 1205
6331.59 1252
6332.34 1311
6333.09 1270
6333.84 1209
6334.59 1232
6335.34 1275
6336.09 1242
6336.84 1197
6337.60 1241
6338.35 1268
6339.10 1303
6339.85 1276
6340.60 1301
6341.35 1290
6342.10 1322
6342.86 1276
6343.61 1251
6344.36 1280
6345.11 1317
6345.86 1301
6346.61 1305
6347.37 1325
6348.12 1338
6348.87 1365
6349.62 1453
6350.37 1549
6351.13 1663
6351.88 1691
6352.63 1788
6353.38 1767
6354.14 1703
6354.89 1620
6355.64 1639
6356.39 1545
6357.14 1438
6357.90 1357
6358.65 1354
6359.40 1338
6360.16 1316
6360.91 1365
6361.66 1301
6362.41 1345
6363.17 1350
6363.92 1348
6364.67 1337
6365.42 1267
6366.18 1356
6366.93 1368
6367.68 1373
6368.44 1396
6369.19 1323
6369.94 1316
6370.70 1258
6371.45 1303
6372.20 1271
6372.96 1289
6373.71 1259
6374.46 1165
6375.22 1176
6375.97 1157
6376.72 1232
6377.48 1233
6378.23 1218
6378.99 1246
6379.74 1230
6380.49 1201
6381.25 1269
6382.00 1262
6382.75 1210
6383.51 1189
6384.26 1152
6385.02 1182
6385.77 1192
6386.53 1183
6387.28 1191
6388.03 1234
6388.79 1212
6389.54 1211
6390.30 1161
6391.05 1087
6391.81 1148
6392.56 1165
6393.31 1148
6394.07 1128
6394.82 1104
6395.58 1113
6396.33 1106
6397.09 1114
6397.84 1066
6398.60 1050
6399.35 1040
6400.11 1020
6400.86 1029
6401.62 1047
6402.37 1085
6403.13 1019
6403.88 1028
6404.64 1061
6405.39 1082
6406.15 1057
6406.90 1137
6407.66 1036
6408.42 1119
6409.17 1171
6409.93 1140
6410.68 1115
6411.44 1086
6412.19 1090
6412.95 1030
6413.71 1036
6414.46 1079
6415.22 1076
6415.97 1096
6416.73 1068
6417.48 1090
6418.24 1057
6419.00 1053
6419.75 1056
6420.51 1078
6421.27 1055
6422.02 1031
6422.78 1036
6423.53 1049
6424.29 1116
6425.05 1073
6425.80 1063
6426.56 987
6427.32 1001
6428.07 1034
6428.83 1046
6429.59 995
6430.34 1124
6431.10 1076
6431.86 1015
6432.61 1041
6433.37 1023
6434.13 1061
6434.89 1020
6435.64 1017
6436.40 1044
6437.16 1039
6437.91 1070
6438.67 1083
6439.43 1116
6440.19 1100
6440.94 1101
6441.70 1080
6442.46 1157
6443.22 1089
6443.97 1087
6444.73 1079
6445.49 1095
6446.25 1041
6447.00 1082
6447.76 1083
6448.52 1041
6449.28 1081
6450.04 1035
6450.79 1045
6451.55 1068
6452.31 1071
6453.07 1052
6453.83 1085
6454.58 1090
6455.34 1100
6456.10 1082
6456.86 1077
6457.62 1077
6458.38 1142
6459.13 1177
6459.89 1117
6460.65 1064
6461.41 1108
6462.17 1107
6462.93 1094
6463.69 1115
6464.44 1193
6465.20 1166
6465.96 1162
6466.72 1164
6467.48 1208
6468.24 1215
6469.00 1243
6469.76 1218
6470.52 1193
6471.28 1223
6472.03 1233
6472.79 1303
6473.55 1256
6474.31 1240
6475.07 1244
6475.83 1249
6476.59 1260
6477.35 1273
6478.11 1225
6478.87 1211
6479.63 1299
6480.39 1273
6481.15 1300
6481.91 1325
6482.67 1373
6483.43 1468
6484.19 1359
6484.95 1458
6485.71 1480
6486.47 1432
6487.23 1463
6487.99 1478
6488.75 1529
6489.51 1532
6490.27 1583
6491.03 1580
6491.79 1679
6492.55 1713
6493.31 1665
6494.07 1814
6494.83 1878
6495.59 1820
6496.35 1791
6497.11 1777
6497.87 1786
6498.64 1768
6499.40 1728
6500.16 1734
6500.92 1820
6501.68 1838
6502.44 1843
6503.20 1773
6503.96 1939
6504.72 1993
6505.48 2004
6506.25 2010
6507.01 2125
6507.77 2238
6508.53 2153
6509.29 2163
6510.05 2190
6510.81 2234
6511.57 2232
6512.34 2214
6513.10 2155
6513.86 2134
6514.62 2140
6515.38 2087
6516.15 2214
6516.91 2288
6517.67 2240
6518.43 2214
6519.19 2312
6519.95 2410
6520.72 2498
6521.48 2597
6522.24 2851
6523.00 3016
6523.77 3326
6524.53 3565
6525.29 4002
6526.05 4390
6526.81 4642
6527.58 4714
6528.34 4658
6529.10 4617
6529.86 4342
6530.63 4253
6531.39 4264
6532.15 4563
6532.92 5222
6533.68 5943
6534.44 6702
6535.20 7421
6535.97 7960
6536.73 7821
6537.49 7310
6538.26 6580
6539.02 5826
6539.78 4973
6540.55 4213
6541.31 3623
6542.07 3187
6542.84 2799
6543.60 2473
6544.36 2250
6545.13 2118
6545.89 2033
6546.65 1991
6547.42 1891
6548.18 1855
6548.94 1869
6549.71 1855
6550.47 1894
6551.24 1891
6552.00 1866
6552.76 1869
6553.53 1775
6554.29 1741
6555.06 1843
6555.82 1742
6556.58 1707
6557.35 1648
6558.11 1800
6558.88 1809
6559.64 1787
6560.41 1851
6561.17 1858
6561.93 1929
6562.70 1943
6563.46 1993
6564.23 2018
6564.99 2024
6565.76 2063
6566.52 2027
6567.29 2022
6568.05 2005
6568.82 2040
6569.58 2004
6570.35 2022
6571.11 2155
6571.88 2134
6572.64 2226
6573.41 2316
6574.17 2331
6574.94 2422
6575.70 2460
6576.47 2464
6577.23 2429
6578.00 2490
6578.76 2585
6579.53 2554
6580.29 2597
6581.06 2554
6581.83 2494
6582.59 2401
6583.36 2314
6584.12 2260
6584.89 2224
6585.65 2184
6586.42 2176
6587.19 2227
6587.95 2315
6588.72 2298
6589.48 2454
6590.25 2621
6591.02 2950
6591.78 3151
6592.55 3485
6593.32 3817
6594.08 4025
6594.85 4196
6595.61 4136
6596.38 3824
6597.15 3668
6597.91 3437
6598.68 3082
6599.45 2715
6600.21 2554
6600.98 2311
6601.75 2217
6602.51 2137
6603.28 2010
6604.05 1985
6604.82 2005
6605.58 1969
6606.35 1883
6607.12 1911
6607.88 1882
6608.65 1843
6609.42 1798
6610.19 1776
6610.95 1759
6611.72 1726
6612.49 1658
6613.25 1635
6614.02 1656
6614.79 1647
6615.56 1668
6616.32 1611
6617.09 1581
6617.86 1560
6618.63 1631
6619.40 1639
6620.16 1633
6620.93 1594
6621.70 1619
6622.47 1682
6623.24 1642
6624.00 1682
6624.77 1608
6625.54 1566
6626.31 1590
6627.08 1548
6627.84 1605
6628.61 1604
6629.38 1680
6630.15 1810
6630.92 1922
6631.69 2011
6632.46 2119
6633.22 2247
6633.99 2353
6634.76 2301
6635.53 2195
6636.30 2048
6637.07 1985
6637.84 1967
6638.61 1871
6639.37 1698
6640.14 1694
6640.91 1618
6641.68 1560
6642.45 1485
6643.22 1487
6643.99 1480
6644.76 1502
6645.53 1469
6646.30 1426
6647.07 1553
6647.84 1483
6648.61 1511
6649.37 1540
6650.14 1539
6650.91 1530
6651.68 1434
6652.45 1456
6653.22 1484
6653.99 1514
6654.76 1471
6655.53 1475
6656.30 1513
6657.07 1456
6657.84 1490
6658.61 1517
6659.38 1461
6660.15 1397
6660.92 1341
6661.69 1419
6662.46 1381
6663.23 1374
6664.00 1338
6664.77 1351
6665.55 1367
6666.32 1385
6667.09 1465
6667.86 1362
6668.63 1383
6669.40 1418
6670.17 1469
6670.94 1483
6671.71 1432
6672.48 1463
6673.25 1402
6674.02 1362
6674.79 1424
6675.57 1479
6676.34 1383
6677.11 1348
6677.88 1367
6678.65 1411
6679.42 1471
6680.19 1501
6680.96 1451
6681.74 1555
6682.51 1621
6683.28 1655
6684.05 1772
6684.82 1861
6685.59 1875
6686.37 1917
6687.14 1791
6687.91 1683
6688.68 1589
6689.45 1531
6690.22 1503
6691.00 1445
6691.77 1415
6692.54 1360
6693.31 1360
6694.08 1334
6694.86 1299
6695.63 1290
6696.40 1319
6697.17 1374
6697.95 1243
6698.72 1270
6699.49 1286
6700.26 1295
6701.04 1319
6701.81 1314
6702.58 1287
6703.35 1310
6704.13 1282
6704.90 1276
6705.67 1238
6706.44 1320
6707.22 1275
6707.99 1239
6708.76 1226
6709.54 1178
6710.31 1267
6711.08 1222
6711.86 1183
6712.63 1176
6713.40 1147
6714.17 1145
6714.95 1206
6715.72 1127
6716.50 1080
6717.27 1105
6718.04 1120
6718.82 1124
6719.59 1103
6720.36 1108
6721.14 1132
6721.91 1118
6722.68 1121
6723.46 1115
6724.23 1148
6725.01 1158
6725.78 1157
6726.55 1164
6727.33 1164
6728.10 1179
6728.88 1116
6729.65 1200
6730.42 1155
6731.20 1138
6731.97 1171
6732.75 1118
6733.52 1134
6734.30 1127
6735.07 1163
6735.84 1197
6736.62 1270
6737.39 1222
6738.17 1186
6738.94 1210
6739.72 1205
6740.49 1171
6741.27 1227
6742.04 1232
6742.82 1234
6743.59 1268
6744.37 1242
6745.14 1293
6745.92 1236
6746.69 1296
6747.47 1345
6748.24 1311
6749.02 1400
6749.79 1460
6750.57 1593
6751.34 1612
6752.12 1610
6752.90 1688
6753.67 1688
6754.45 1586
6755.22 1443
6756.00 1391
6756.77 1344
6757.55 1294
6758.33 1279
6759.10 1273
6759.88 1249
6760.65 1223
6761.43 1198
6762.20 1205
6762.98 1214
6763.76 1206
6764.53 1230
6765.31 1190
6766.09 1180
6766.86 1195
6767.64 1208
6768.41 1209
6769.19 1182
6769.97 1244
6770.74 1153
6771.52 1160
6772.30 1120
6773.07 1147
6773.85 1227
6774.63 1202
6775.40 1193
6776.18 1164
6776.96 1194
6777.74 1264
6778.51 1286
6779.29 1262
6780.07 1281
6780.84 1270
6781.62 1268
6782.40 1265
6783.17 1224
6783.95 1174
6784.73 1102
6785.51 1146
6786.28 1133
6787.06 1115
6787.84 1099
6788.62 1072
6789.39 1079
6790.17 1093
6790.95 1052
6791.73 1070
6792.51 1065
6793.28 1136
6794.06 1126
6794.84 1044
6795.62 1073
6796.39 1072
6797.17 1146
6797.95 1197
6798.73 1142
6799.51 1203
6800.29 1184
6801.06 1244
6801.84 1143
6802.62 1120
6803.40 1123
6804.18 1182
6804.96 1163
6805.73 1115
6806.51 1059
6807.29 1044
6808.07 1085
6808.85 1070
6809.63 1012
6810.41 1082
6811.18 1067
6811.96 1039
6812.74 1026
6813.52 1104
6814.30 1130
6815.08 1019
6815.86 1020
6816.64 1013
6817.42 1028
6818.20 1076
6818.98 1104
6819.76 1114
6820.53 1052
6821.31 1089
6822.09 1107
6822.87 1088
6823.65 1141
6824.43 1123
6825.21 1088
6825.99 1107
6826.77 1099
6827.55 1103
6828.33 1079
6829.11 1139
6829.89 1130
6830.67 1122
6831.45 1142
6832.23 1176
6833.01 1056
6833.79 1084
6834.57 1073
6835.35 1095
6836.13 1105
6836.91 1103
6837.69 1100
6838.47 1098
6839.25 1093
6840.03 1060
6840.81 1080
6841.59 1070
6842.37 1078
6843.16 1126
6843.94 1152
6844.72 1176
6845.50 1264
6846.28 1515
6847.06 1696
6847.84 2009
6848.62 2264
6849.40 2501
6850.18 2754
6850.96 2769
6851.75 2719
6852.53 2486
6853.31 2236
6854.09 2013
6854.87 1805
6855.65 1639
6856.43 1454
6857.22 1409
6858.00 1379
6858.78 1248
6859.56 1198
6860.34 1220
6861.12 1218
6861.90 1175
6862.69 1140
6863.47 1225
6864.25 1182
6865.03 1196
6865.81 1255
6866.60 1239
6867.38 1215
6868.16 1205
6868.94 1236
6869.72 1208
6870.51 1139
6871.29 1179
6872.07 1167
6872.85 1188
6873.64 1179
6874.42 1183
6875.20 1117
6875.98 1210
6876.77 1248
6877.55 1245
6878.33 1329
6879.11 1291
6879.90 1238
6880.68 1287
6881.46 1361
6882.25 1322
6883.03 1452
6883.81 1547
6884.59 1725
6885.38 1976
6886.16 2126
6886.94 2262
6887.73 2424
6888.51 2284
6889.29 2214
6890.08 2065
6890.86 1970
6891.64 1747
6892.43 1643
6893.21 1578
6893.99 1519
6894.78 1479
6895.56 1434
6896.35 1520
6897.13 1448
6897.91 1479
6898.70 1410
6899.48 1432
6900.26 1394
6901.05 1432
6901.83 1400
6902.62 1443
6903.40 1445
6904.18 1463
6904.97 1435
6905.75 1472
6906.54 1456
6907.32 1454
6908.11 1493
6908.89 1373
6909.67 1393
6910.46 1395
6911.24 1290
6912.03 1243
6912.81 1329
6913.60 1345
6914.38 1352
6915.17 1310
6915.95 1354
6916.74 1312
6917.52 1327
6918.31 1298
6919.09 1293
6919.88 1302
6920.66 1284
6921.45 1290
6922.23 1273
6923.02 1298
6923.80 1311
6924.59 1306
6925.37 1315
6926.16 1372
6926.94 1303
6927.73 1337
6928.51 1315
6929.30 1277
6930.09 1347
6930.87 1395
6931.66 1424
6932.44 1407
6933.23 1443
6934.01 1387
6934.80 1422
6935.59 1414
6936.37 1361
6937.16 1378
6937.94 1352
6938.73 1386
6939.52 1554
6940.30 1522
6941.09 1558
6941.88 1576
6942.66 1599
6943.45 1598
6944.23 1590
6945.02 1700
6945.81 1646
6946.59 1674
6947.38 1678
6948.17 1715
6948.95 1669
6949.74 1685
6950.53 1605
6951.31 1615
6952.10 1644
6952.89 1707
6953.67 1720
6954.46 1701
6955.25 1740
6956.04 1763
6956.82 1807
6957.61 1873
6958.40 1899
6959.18 1857
6959.97 1861
6960.76 1802
6961.55 1861
6962.33 1853
6963.12 1809
6963.91 1911
6964.70 1949
6965.48 1886
6966.27 1996
6967.06 2082
6967.85 2049
6968.63 2063
6969.42 2052
6970.21 2092
6971.00 2093
6971.79 2131
6972.57 2150
6973.36 2090
6974.15 2139
6974.94 2346
6975.73 2431
6976.52 2443
6977.30 2544
6978.09 2647
6978.88 2716
6979.67 2990
6980.46 3215
6981.25 3632
6982.03 4237
6982.82 4879
6983.61 5520
6984.40 6117
6985.19 6192
6985.98 6203
6986.77 5890
6987.55 5468
6988.34 4835
6989.13 4244
6989.92 3832
6990.71 3318
6991.50 3058
6992.29 2864
6993.08 2849
6993.87 2923
6994.66 3171
6995.45 3466
6996.24 4059
6997.02 4662
6997.81 5424
6998.60 5898
6999.39 6081
7000.18 5999
7000.97 5633
7001.76 5038
7002.55 4455
7003.34 3867
7004.13 3330
7004.92 2922
7005.71 2627
7006.50 2231
7007.29 2160
7008.08 2018
7008.87 2018
7009.66 2065
7010.45 2062
7011.24 2026
7012.03 2024
7012.82 1979
7013.61 1953
7014.40 1936
7015.19 1816
7015.98 1747
7016.77 1765
7017.56 1736
7018.35 1594
7019.15 1604
7019.94 1615
7020.73 1642
7021.52 1670
7022.31 1696
7023.10 1736
7023.89 1750
7024.68 1818
7025.47 1733
7026.26 1702
7027.05 1655
7027.85 1652
7028.64 1619
7029.43 1559
7030.22 1511
7031.01 1575
7031.80 1509
7032.59 1563
7033.38 1533
7034.18 1564
7034.97 1571
7035.76 1608
7036.55 1655
7037.34 1629
7038.13 1752
7038.93 1682
7039.72 1701
7040.51 1663
7041.30 1667
7042.09 1589
7042.89 1647
7043.68 1630
7044.47 1623
7045.26 1601
7046.05 1584
7046.85 1652
7047.64 1754
7048.43 1833
7049.22 1908
7050.01 1940
7050.81 1884
7051.60 1746
7052.39 1756
7053.18 1735
7053.98 1621
7054.77 1579
7055.56 1582
7056.36 1523
7057.15 1478
7057.94 1517
7058.73 1514
7059.53 1522
7060.32 1500
7061.11 1478
7061.91 1538
7062.70 1527
7063.49 1465
7064.29 1557
7065.08 1552
7065.87 1521
7066.66 1483
7067.46 1495
7068.25 1485
7069.04 1471
7069.84 1485
7070.63 1530
7071.43 1486
7072.22 1421
7073.01 1405
7073.81 1404
7074.60 1440
7075.39 1420
7076.19 1383
7076.98 1427
7077.78 1415
7078.57 1365
7079.36 1352
7080.16 1385
7080.95 1426
7081.75 1424
7082.54 1484
7083.33 1598
7084.13 1685
7084.92 1752
7085.72 1979
7086.51 2063
7087.31 2178
7088.10 2127
7088.90 1988
7089.69 1884
7090.48 1812
7091.28 1614
7092.07 1538
7092.87 1367
7093.66 1339
7094.46 1295
7095.25 1260
7096.05 1265
7096.84 1181
7097.64 1142
7098.43 1173
7099.23 1095
7100.02 1089
7100.82 1134
7101.61 1123
7102.41 1076
7103.20 1060
7104.00 999
7104.80 982
7105.59 1005
7106.39 1001
7107.18 1011
7107.98 1034
7108.77 984
7109.57 1008
7110.36 993
7111.16 976
7111.96 1004
7112.75 1075
7113.55 1043
7114.34 1051
7115.14 1027
7115.94 1069
7116.73 1066
7117.53 1025
7118.32 1002
7119.12 1053
7119.92 985
7120.71 1000
7121.51 1023
7122.31 1019
7123.10 1019
7123.90 1036
7124.70 1039
7125.49 1054
7126.29 1062
7127.09 1095
7127.88 1105
7128.68 1074
7129.48 1081
7130.27 1001
7131.07 1055
7131.87 1021
7132.66 1081
7133.46 1038
7134.26 988
7135.06 993
7135.85 999
7136.65 978
7137.45 948
7138.24 966
7139.04 968
7139.84 938
7140.64 995
7141.43 1084
7142.23 1098
7143.03 1049
7143.83 1018
7144.62 1002
7145.42 973
7146.22 994
7147.02 1025
7147.82 1023
7148.61 983
7149.41 961
7150.21 948
7151.01 1059
7151.81 1046
7152.60 977
7153.40 1014
7154.20 1008
7155.00 952
7155.80 954
7156.59 1005
7157.39 974
7158.19 1013
7158.99 947
7159.79 930
7160.59 916
7161.39 917
7162.18 919
7162.98 936
7163.78 937
7164.58 913
7165.38 952
7166.18 899
7166.98 924
7167.78 914
7168.57 907
7169.37 930
7170.17 914
7170.97 921
7171.77 969
7172.57 921
7173.37 948
7174.17 910
7174.97 909
7175.77 886
7176.57 906
7177.37 905
7178.17 891
7178.97 903
7179.77 978
7180.56 1060
7181.36 1087
7182.16 1092
7182.96 1025
7183.76 1052
7184.56 1031
7185.36 1060
7186.16 1020
7186.96 951
7187.76 895
7188.56 892
7189.36 904
7190.16 896
7190.96 901
7191.76 941
7192.57 879
7193.37 911
7194.17 864
7194.97 803
7195.77 854
7196.57 897
7197.37 873
7198.17 902
7198.97 821
7199.77 866
7200.57 882
7201.37 856
7202.17 884
7202.97 812
7203.77 802
7204.58 834
7205.38 809
7206.18 821
7206.98 802
7207.78 882
7208.58 830
7209.38 893
7210.18 858
7210.99 879
7211.79 892
7212.59 908
7213.39 849
7214.19 896
7214.99 919
7215.79 885
7216.60 947
7217.40 907
7218.20 943
7219.00 931
7219.80 920
7220.60 901
7221.41 923
7222.21 891
7223.01 905
7223.81 944
7224.62 907
7225.42 881
7226.22 955
7227.02 859
7227.82 920
7228.63 954
7229.43 916
7230.23 896
7231.03 908
7231.84 903
7232.64 953
7233.44 993
7234.24 941
7235.05 961
7235.85 941
7236.65 989
7237.45 1050
7238.26 985
7239.06 992
7239.86 1017
7240.67 1022
7241.47 1079
7242.27 1080
7243.08 1003
7243.88 1014
7244.68 989
7245.49 1010
7246.29 1022
7247.09 995
7247.90 1047
7248.70 968
7249.50 1000
7250.31 1050
7251.11 1019
7251.91 1069
7252.72 1070
7253.52 1068
7254.32 1105
7255.13 1089
7255.93 1103
7256.74 1100
7257.54 1072
7258.34 1149
7259.15 1140
7259.95 1142
7260.76 1098
7261.56 1117
7262.36 1144
7263.17 1149
7263.97 1150
7264.78 1249
7265.58 1225
7266.39 1285
7267.19 1281
7268.00 1348
7268.80 1303
7269.60 1309
7270.41 1323
7271.21 1298
7272.02 1318
7272.82 1317
7273.63 1339
7274.43 1413
7275.24 1442
7276.04 1525
7276.85 1495
7277.65 1529
7278.46 1608
7279.26 1859
7280.07 2131
7280.87 2543
7281.68 2924
7282.48 3493
7283.29 3838
7284.09 3830
7284.90 3789
7285.71 3421
7286.51 3138
7287.32 2817
7288.12 2511
7288.93 2262
7289.73 2025
7290.54 1803
7291.35 1692
7292.15 1629
7292.96 1585
7293.76 1568
7294.57 1583
7295.38 1525
7296.18 1487
7296.99 1453
7297.79 1548
7298.60 1511
7299.41 1536
7300.21 1549
7301.02 1589
7301.82 1642
7302.63 1624
7303.44 1678
7304.24 1728
7305.05 1683
7305.86 1823
7306.66 1918
7307.47 2117
7308.28 2194
7309.08 2318
7309.89 2477
7310.70 2381
7311.50 2288
7312.31 2314
7313.12 2286
7313.93 2170
7314.73 2203
7315.54 2231
7316.35 2409
7317.15 2678
7317.96 3053
7318.77 3494
7319.58 3678
7320.38 3773
7321.19 3763
7322.00 3551
7322.81 3170
7323.61 3037
7324.42 2659
7325.23 2277
7326.04 2018
7326.84 1992
7327.65 1877
7328.46 1616
7329.27 1576
7330.08 1477
7330.88 1458
7331.69 1508
7332.50 1437
7333.31 1390
7334.12 1422
7334.92 1443
7335.73 1524
7336.54 1477
7337.35 1489
7338.16 1417
7338.97 1400
7339.78 1542
7340.58 1441
7341.39 1457
7342.20 1467
7343.01 1513
7343.82 1570
7344.63 1564
7345.44 1524
7346.24 1595
7347.05 1596
7347.86 1670
7348.67 1573
7349.48 1490
7350.29 1496
7351.10 1443
7351.91 1466
7352.72 1447
7353.53 1480
7354.34 1487
7355.14 1449
7355.95 1457
7356.76 1444
7357.57 1508
7358.38 1504
7359.19 1550
7360.00 1627
7360.81 1613
7361.62 1690
7362.43 1557
7363.24 1633
7364.05 1544
7364.86 1550
7365.67 1555
7366.48 1551
7367.29 1547
7368.10 1514
7368.91 1516
7369.72 1602
7370.53 1607
7371.34 1514
7372.15 1646
7372.96 1661
7373.77 1651
7374.58 1654
7375.39 1701
7376.20 1803
7377.01 1988
7377.82 2252
7378.63 2478
7379.44 2683
7380.26 2846
7381.07 2876
7381.88 2795
7382.69 2658
7383.50 2473
7384.31 2290
7385.12 2028
7385.93 1952
7386.74 1715
7387.55 1640
7388.36 1475
7389.18 1498
7389.99 1456
7390.80 1469
7391.61 1384
7392.42 1370
7393.23 1378
7394.04 1449
7394.86 1512
7395.67 1541
7396.48 1654
7397.29 1738
7398.10 1945
7398.91 2073
7399.73 2130
7400.54 2143
7401.35 2174
7402.16 2011
7402.97 1957
7403.79 1847
7404.60 1799
7405.41 1714
7406.22 1678
7407.03 1692
7407.85 1649
7408.66 1538
7409.47 1494
7410.28 1427
7411.10 1369
7411.91 1331
7412.72 1208
7413.53 1271
7414.35 1254
7415.16 1175
7415.97 1184
7416.78 1204
7417.60 1231
7418.41 1154
7419.22 1179
7420.03 1123
7420.85 1152
7421.66 1128
7422.47 1109
7423.29 1118
7424.10 1118
7424.91 1055
7425.73 1074
7426.54 1085
7427.35 1138
7428.17 1096
7428.98 1089
7429.79 977
7430.61 1004
7431.42 1044
7432.23 1114
7433.05 1040
7433.86 1063
7434.67 1087
7435.49 1052
7436.30 1102
7437.12 1149
7437.93 1136
7438.74 1065
7439.56 1109
7440.37 1089
7441.18 1112
7442.00 1097
7442.81 1106
7443.63 1086
7444.44 1035
7445.26 1038
7446.07 1037
7446.88 1045
7447.70 1019
7448.51 1037
7449.33 995
7450.14 1010
7450.96 972
7451.77 1001
7452.59 1052
7453.40 985
7454.22 975
7455.03 1000
7455.85 1004
7456.66 986
7457.47 981
7458.29 990
7459.10 998
7459.92 998
7460.74 994
7461.55 996
7462.37 995
7463.18 1018
7464.00 1037
7464.81 1031
7465.63 1022
7466.44 1026
7467.26 1036
7468.07 1014
7468.89 1036
7469.70 1026
7470.52 1019
7471.34 1049
7472.15 990
7472.97 989
7473.78 948
7474.60 960
7475.41 904
7476.23 912
7477.05 915
7477.86 952
7478.68 901
7479.49 919
7480.31 887
7481.13 875
7481.94 897
7482.76 888
7483.58 888
7484.39 840
7485.21 830
7486.03 858
7486.84 841
7487.66 813
7488.48 886
7489.29 848
7490.11 855
7490.93 851
7491.74 861
7492.56 835
7493.38 863
7494.19 907
7495.01 836
7495.83 844
7496.64 856
7497.46 817
7498.28 828
7499.10 822
7499.91 784
7500.73 806
7501.55 827
7502.36 833
7503.18 839
7504.00 854
7504.82 818
7505.63 844
7506.45 813
7507.27 806
7508.09 845
7508.90 830
7509.72 867
7510.54 793
7511.36 832
7512.18 780
7512.99 795
7513.81 802
7514.63 803
7515.45 792
7516.27 788
7517.08 786
7517.90 779
7518.72 803
7519.54 769
7520.36 833
7521.18 799
7521.99 852
7522.81 877
7523.63 837
7524.45 758
7525.27 792
7526.09 801
7526.91 855
7527.72 780
7528.54 779
7529.36 841
7530.18 761
7531.00 799
7531.82 805
7532.64 771
7533.46 758
7534.28 809
7535.10 836
7535.91 818
7536.73 802
7537.55 838
7538.37 843
7539.19 872
7540.01 870
7540.83 882
7541.65 839
7542.47 914
7543.29 922
7544.11 914
7544.93 872
7545.75 865
7546.57 856
7547.39 888
7548.21 862
7549.03 814
7549.85 846
7550.67 855
7551.49 814
7552.31 832
7553.13 865
7553.95 842
7554.77 868
7555.59 873
7556.41 870
7557.23 887
7558.05 928
7558.87 918
7559.69 906
7560.51 892
7561.33 895
7562.15 952
7562.97 941
7563.79 975
7564.61 890
7565.44 872
7566.26 928
7567.08 898
7567.90 898
7568.72 921
7569.54 917
7570.36 868
7571.18 853
7572.00 863
7572.82 945
7573.65 849
7574.47 906
7575.29 926
7576.11 947
7576.93 874
7577.75 909
7578.57 905
7579.40 867
7580.22 861
7581.04 889
7581.86 987
7582.68 954
7583.50 902
7584.33 926
7585.15 943
7585.97 980
7586.79 1001
7587.61 1008
7588.44 1007
7589.26 1074
7590.08 1057
7590.90 1000
7591.72 980
7592.55 1017
7593.37 1016
7594.19 978
7595.01 1009
7595.84 1035
7596.66 1012
7597.48 1036
7598.30 1062
7599.13 1070
7599.95 1140
7600.77 1227
7601.59 1286
7602.42 1346
7603.24 1395
7604.06 1429
7604.89 1432
7605.71 1523
7606.53 1415
7607.36 1350
7608.18 1331
7609.00 1285
7609.82 1161
7610.65 1100
7611.47 1139
7612.29 1061
7613.12 1109
7613.94 1140
7614.77 1180
7615.59 1223
7616.41 1236
7617.24 1269
7618.06 1268
7618.88 1224
7619.71 1196
7620.53 1203
7621.35 1210
7622.18 1156
7623.00 1174
7623.83 1158
7624.65 1161
7625.47 1214
7626.30 1257
7627.12 1390
7627.95 1533
7628.77 1677
7629.60 1798
7630.42 1914
7631.24 1870
7632.07 1830
7632.89 1727
7633.72 1566
7634.54 1479
7635.37 1331
7636.19 1281
7637.02 1211
7637.84 1114
7638.67 1018
7639.49 1003
7640.31 957
7641.14 911
7641.96 947
7642.79 956
7643.61 938
7644.44 894
7645.26 909
7646.09 927
7646.92 870
7647.74 853
7648.57 839
7649.39 854
7650.22 859
7651.04 854
7651.87 805
7652.69 801
7653.52 799
7654.34 798
7655.17 809
7656.00 763
7656.82 799
7657.65 808
7658.47 820
7659.30 819
7660.12 753
7660.95 767
7661.78 800
7662.60 808
7663.43 789
7664.25 796
7665.08 811
7665.91 840
7666.73 845
7667.56 850
7668.39 794
7669.21 819
7670.04 852
7670.87 852
7671.69 806
7672.52 808
7673.35 823
7674.17 806
7675.00 802
7675.83 772
7676.65 817
7677.48 784
7678.31 781
7679.13 782
7679.96 789
7680.79 848
7681.61 817
7682.44 796
7683.27 882
7684.10 806
7684.92 785
7685.75 823
7686.58 825
7687.40 849
7688.23 817
7689.06 799
7689.89 816
7690.71 844
7691.54 807
7692.37 782
7693.20 776
7694.03 782
7694.85 827
7695.68 923
7696.51 889
7697.34 906
7698.16 942
7698.99 952
7699.82 928
7700.65 847
7701.48 858
7702.31 819
7703.13 815
7703.96 821
7704.79 810
7705.62 765
7706.45 762
7707.28 768
7708.10 762
7708.93 751
7709.76 784
7710.59 768
7711.42 787
7712.25 775
7713.08 789
7713.90 784
7714.73 800
7715.56 794
7716.39 738
7717.22 738
7718.05 713
7718.88 754
7719.71 788
7720.54 767
7721.37 735
7722.20 751
7723.02 788
7723.85 731
7724.68 728
7725.51 783
7726.34 790
7727.17 754
7728.00 814
7728.83 792
7729.66 758
7730.49 735
7731.32 730
7732.15 719
7732.98 757
7733.81 736
7734.64 747
7735.47 763
7736.30 763
7737.13 761
7737.96 769
7738.79 798
7739.62 750
7740.45 745
7741.28 730
7742.11 806
7742.94 830
7743.77 940
7744.60 1018
7745.43 1041
7746.26 1075
7747.09 1119
7747.92 1076
7748.75 1062
7749.59 995
7750.42 936
7751.25 923
7752.08 888
7752.91 855
7753.74 839
7754.57 885
7755.40 862
7756.23 845
7757.06 839
7757.90 832
7758.73 764
7759.56 755
7760.39 765
7761.22 758
7762.05 726
7762.88 778
7763.71 749
7764.55 748
7765.38 717
7766.21 695
7767.04 741
7767.87 701
7768.70 729
7769.54 714
7770.37 705
7771.20 713
7772.03 771
7772.86 704
7773.70 699
7774.53 697
7775.36 695
7776.19 697
7777.02 737
7777.86 740
7778.69 732
7779.52 753
7780.35 718
7781.19 767
7782.02 778
7782.85 791
7783.68 765
7784.52 757
7785.35 790
7786.18 797
7787.01 768
7787.85 777
7788.68 812
7789.51 787
7790.35 720
7791.18 732
7792.01 725
7792.84 716
7793.68 724
7794.51 741
7795.34 719
7796.18 735
7797.01 779
7797.84 762
7798.68 742
7799.51 741
7800.34 751
7801.18 726
7802.01 735
7802.84 769
7803.68 748
7804.51 833
7805.35 750
7806.18 791
7807.01 821
7807.85 783
7808.68 866
7809.51 892
7810.35 906
7811.18 938
7812.02 984
7812.85 1001
7813.68 1016
7814.52 1061
7815.35 1032
7816.19 971
7817.02 970
7817.86 974
7818.69 930
7819.52 955
7820.36 900
7821.19 857
7822.03 911
7822.86 856
7823.70 893
7824.53 1000
7825.37 1004
7826.20 1001
7827.04 1026
7827.87 984
7828.71 939
7829.54 915
7830.38 904
7831.21 942
7832.05 974
7832.88 941
7833.72 985
7834.55 996
7835.39 961
7836.22 961
7837.06 912
7837.89 910
7838.73 893
7839.57 905
7840.40 890
7841.24 852
7842.07 841
7842.91 818
7843.74 847
7844.58 827
7845.42 845
7846.25 824
7847.09 762
7847.92 742
7848.76 751
7849.60 814
7850.43 765
7851.27 810
7852.10 814
7852.94 776
7853.78 784
7854.61 781
7855.45 809
7856.29 786
7857.12 840
7857.96 817
7858.79 830
7859.63 794
7860.47 896
7861.30 821
7862.14 764
7862.98 820
7863.81 784
7864.65 805
7865.49 818
7866.33 787
7867.16 834
7868.00 790
7868.84 828
7869.67 792
7870.51 807
7871.35 815
7872.19 844
7873.02 883
7873.86 852
7874.70 848
7875.54 918
7876.37 951
7877.21 951
7878.05 903
7878.89 929
7879.72 872
7880.56 888
7881.40 878
7882.24 800
7883.07 801
7883.91 813
7884.75 775
7885.59 824
7886.43 809
7887.26 860
7888.10 847
7888.94 870
7889.78 905
7890.62 894
7891.45 873
7892.29 840
7893.13 866
7893.97 860
7894.81 842
7895.65 851
7896.49 901
7897.32 908
7898.16 868
7899.00 854
7899.84 892
7900.68 839
7901.52 879
7902.36 843
7903.20 842
7904.03 829
7904.87 793
7905.71 779
7906.55 817
7907.39 848
7908.23 860
7909.07 782
7909.91 813
7910.75 842
7911.59 878
7912.43 928
7913.27 948
7914.11 955
7914.94 1047
7915.78 1126
7916.62 1202
7917.46 1197
7918.30 1172
7919.14 1104
7919.98 1092
7920.82 1013
7921.66 988
7922.50 918
7923.34 870
7924.18 854
7925.02 806
7925.86 794
7926.70 823
7927.54 771
7928.38 778
7929.22 793
7930.06 799
7930.90 757
7931.74 736
7932.59 776
7933.43 765
7934.27 811
7935.11 760
7935.95 710
7936.79 709
7937.63 754
7938.47 695
7939.31 762
7940.15 744
7940.99 773
7941.83 821
7942.67 859
7943.52 862
7944.36 817
7945.20 804
7946.04 856
7946.88 828
7947.72 817
7948.56 831
7949.40 830
7950.25 865
7951.09 827
7951.93 864
7952.77 860
7953.61 855
7954.45 877
7955.29 889
7956.14 902
7956.98 847
7957.82 835
7958.66 849
7959.50 838
7960.35 819
7961.19 743
7962.03 765
7962.87 812
7963.71 798
7964.56 861
7965.40 850
7966.24 896
7967.08 901
7967.93 873
7968.77 924
7969.61 890
7970.45 864
7971.29 814
7972.14 778
7972.98 774
7973.82 778
7974.67 763
7975.51 772
7976.35 757
7977.19 740
7978.04 712
7978.88 746
7979.72 713
7980.57 694
7981.41 698
7982.25 695
7983.09 718
7983.94 728
7984.78 748
7985.62 698
7986.47 694
7987.31 727
7988.15 700
7989.00 706
7989.84 723
7990.68 697
7991.53 694
7992.37 708
7993.22 679
7994.06 677
7994.90 666
7995.75 657
7996.59 702
7997.43 666
7998.28 692
7999.12 692
7999.97 704
8000.81 728
8001.65 705
8002.50 675
8003.34 679
8004.19 653
8005.03 667
8005.88 618
8006.72 626
8007.57 615
8008.41 666
8009.25 633
8010.10 607
8010.94 599
8011.79 600
8012.63 620
8013.48 624
8014.32 617
8015.17 591
8016.01 596
8016.86 621
8017.70 614
8018.55 615
8019.39 650
8020.24 600
8021.08 655
8021.93 674
8022.77 628
8023.62 610
8024.46 583
8025.31 581
8026.15 605
8027.00 604
8027.84 637
8028.69 633
8029.54 630
8030.38 627
8031.23 633
8032.07 592
8032.92 603
8033.76 594
8034.61 600
8035.46 622
8036.30 609
8037.15 606
8037.99 584
8038.84 595
8039.69 619
8040.53 635
8041.38 593
8042.22 609
8043.07 621
8043.92 645
8044.76 649
8045.61 612
8046.46 638
8047.30 618
8048.15 606
8049.00 593
8049.84 576
8050.69 608
8051.54 638
8052.38 643
8053.23 633
8054.08 637
8054.92 588
8055.77 569
8056.62 582
8057.46 576
8058.31 587
8059.16 624
8060.01 621
8060.85 575
8061.70 582
8062.55 581
8063.40 570
8064.24 619
8065.09 595
8065.94 608
8066.79 598
8067.63 550
8068.48 593
8069.33 582
8070.18 596
8071.02 551
8071.87 564
8072.72 595
8073.57 570
8074.42 549
8075.26 549
8076.11 582
8076.96 632
8077.81 596
8078.66 562
8079.50 556
8080.35 601
8081.20 623
8082.05 586
8082.90 618
8083.75 554
8084.59 582
8085.44 590
8086.29 602
8087.14 551
8087.99 615
8088.84 609
8089.69 603
8090.53 556
8091.38 558
8092.23 568
8093.08 570
8093.93 568
8094.78 585
8095.63 587
8096.48 560
8097.33 568
8098.18 585
8099.02 569
8099.87 596
8100.72 588
8101.57 572
8102.42 568
8103.27 590
8104.12 590
8104.97 557
8105.82 558
8106.67 570
8107.52 538
8108.37 583
8109.22 558
8110.07 566
8110.92 578
8111.77 575
8112.62 615
8113.47 574
8114.32 581
8115.17 599
8116.02 642
8116.87 653
8117.72 651
8118.57 583
8119.42 640
8120.27 664
8121.12 636
8121.97 629
8122.82 608
8123.67 607
8124.52 606
8125.37 585
8126.22 608
8127.07 585
8127.93 611
8128.78 597
8129.63 580
8130.48 534
8131.33 585
8132.18 604
8133.03 587
8133.88 610
8134.73 611
8135.58 635
8136.44 606
8137.29 582
8138.14 575
8138.99 638
8139.84 558
8140.69 578
8141.54 569
8142.39 651
8143.25 628
8144.10 562
8144.95 624
8145.80 630
8146.65 645
8147.50 590
8148.36 627
8149.21 630
8150.06 669
8150.91 640
8151.76 707
8152.62 736
8153.47 762
8154.32 733
8155.17 771
8156.02 759
8156.88 698
8157.73 690
8158.58 682
8159.43 680
8160.29 637
8161.14 590
8161.99 596
8162.84 582
8163.70 572
8164.55 579
8165.40 574
8166.25 596
8167.11 636
8167.96 606
8168.81 578
8169.67 556
8170.52 561
8171.37 547
8172.23 565
8173.08 596
8173.93 590
8174.78 576
8175.64 588
8176.49 559
8177.34 577
8178.20 537
8179.05 565
8179.90 561
8180.76 555
8181.61 569
8182.47 532
8183.32 526
8184.17 575
8185.03 547
8185.88 568
8186.73 536
8187.59 550
8188.44 567
8189.30 550
8190.15 563
8191.00 574
8191.86 627
8192.71 562
8193.57 527
8194.42 512
8195.27 578
8196.13 546
8196.98 564
8197.84 571
8198.69 543
8199.55 605
8200.40 588
8201.26 553
8202.11 534
8202.96 560
8203.82 514
8204.67 536
8205.53 551
8206.38 556
8207.24 505
8208.09 530
8208.95 549
8209.80 513
8210.66 542
8211.51 565
8212.37 547
8213.22 534
8214.08 551
8214.93 567
8215.79 551
8216.65 566
8217.50 590
8218.36 576
8219.21 603
8220.07 549
8220.92 604
8221.78 574
8222.63 615
8223.49 607
8224.35 653
8225.20 637
8226.06 577
8226.91 566
8227.77 589
8228.63 582
8229.48 576
8230.34 624
8231.19 597
8232.05 603
8232.91 556
8233.76 577
8234.62 545
8235.47 548
8236.33 519
8237.19 548
8238.04 522
8238.90 558
8239.76 544
8240.61 525
8241.47 533
8242.33 547
8243.18 561
8244.04 523
8244.90 555
8245.75 517
8246.61 549
8247.47 555
8248.33 569
8249.18 595
8250.04 588
8250.90 576
8251.75 587
8252.61 593
8253.47 578
8254.33 586
8255.18 549
8256.04 577
8256.90 543
8257.76 580
8258.61 507
8259.47 517
8260.33 559
8261.19 557
8262.04 537
8262.90 554
8263.76 555
8264.62 554
8265.48 571
8266.33 563
8267.19 556
8268.05 546
8268.91 610
8269.77 537
8270.62 553
8271.48 564
8272.34 545
8273.20 531
8274.06 536
8274.92 585
8275.77 592
8276.63 593
8277.49 571
8278.35 578
8279.21 572
8280.07 587
8280.93 585
8281.78 590
8282.64 585
8283.50 569
8284.36 509
8285.22 562
8286.08 557
8286.94 570
8287.80 584
8288.66 591
8289.51 582
8290.37 620
8291.23 597
8292.09 582
8292.95 566
8293.81 541
8294.67 581
8295.53 575
8296.39 598
8297.25 558
8298.11 579
8298.97 583
8299.83 586
8300.69 568
8301.55 608
8302.41 601
8303.27 567
8304.13 608
8304.99 599
8305.85 596
8306.71 570
8307.57 574
8308.43 537
8309.29 579
8310.15 564
8311.01 556
8311.87 542
8312.73 521
8313.59 523
8314.45 599
8315.31 544
8316.17 573
8317.03 607
8317.89 594
8318.75 556
8319.61 538
8320.47 590
8321.33 554
8322.20 584
8323.06 571
8323.92 585
8324.78 568
8325.64 589
8326.50 553
8327.36 599
8328.22 574
8329.08 583
8329.94 526
8330.81 534
8331.67 556
8332.53 507
8333.39 556
8334.25 543
8335.11 579
8335.97 569
8336.84 568
8337.70 561
8338.56 532
8339.42 554
8340.28 574
8341.15 559
8342.01 599
8342.87 587
8343.73 577
8344.59 603
8345.45 554
8346.32 542
8347.18 567
8348.04 525
8348.90 594
8349.77 583
8350.63 567
8351.49 591
8352.35 590
8353.22 613
8354.08 595
8354.94 633
8355.80 588
8356.67 619
8357.53 601
8358.39 603
8359.25 637
8360.12 621
8360.98 611
8361.84 597
8362.71 651
8363.57 644
8364.43 633
8365.29 601
8366.16 577
8367.02 614
8367.88 651
8368.75 650
8369.61 629
8370.47 605
8371.34 604
8372.20 636
8373.06 626
8373.93 593
8374.79 636
8375.65 630
8376.52 654
8377.38 664
8378.25 640
8379.11 680
8379.97 649
8380.84 687
8381.70 669
8382.56 681
8383.43 657
8384.29 675
8385.16 686
8386.02 683
8386.89 675
8387.75 679
8388.61 751
8389.48 692
8390.34 670
8391.21 699
8392.07 695
8392.94 714
8393.80 758
8394.67 704
8395.53 663
8396.39 661
8397.26 675
8398.12 721
8398.99 675
8399.85 701
8400.72 715
8401.58 739
8402.45 725
8403.31 716
8404.18 733
8405.04 749
8405.91 733
8406.77 743
8407.64 772
8408.50 848
8409.37 774
8410.24 809
8411.10 805
8411.97 833
8412.83 821
8413.70 846
8414.56 853
8415.43 777
8416.29 820
8417.16 800
8418.03 829
8418.89 840
8419.76 906
8420.62 932
8421.49 932
8422.36 906
8423.22 919
8424.09 959
8424.95 1008
8425.82 978
8426.69 1024
8427.55 1027
8428.42 1002
8429.28 1053
8430.15 985
8431.02 1016
8431.88 1003
8432.75 1113
8433.62 1055
8434.48 1007
8435.35 1088
8436.22 1166
8437.08 1124
8437.95 1150
8438.82 1224
8439.68 1241
8440.55 1269
8441.42 1329
8442.29 1370
8443.15 1359
8444.02 1368
8444.89 1386
8445.75 1366
8446.62 1444
8447.49 1404
8448.36 1363
8449.22 1445
8450.09 1542
8450.96 1696
8451.83 1893
8452.69 2180
8453.56 2361
8454.43 2514
8455.30 2692
8456.16 2638
8457.03 2610
8457.90 2519
8458.77 2426
8459.64 2138
8460.50 1977
8461.37 1866
8462.24 1835
8463.11 1894
8463.98 1986
8464.84 2299
8465.71 2683
8466.58 3146
8467.45 3537
8468.32 3964
8469.19 4022
8470.05 3981
8470.92 3594
8471.79 3236
8472.66 2872
8473.53 2471
8474.40 2172
8475.27 1892
8476.13 1648
8477.00 1527
8477.87 1340
8478.74 1248
8479.61 1177
8480.48 1177
8481.35 1152
8482.22 1129
8483.09 1109
8483.96 1054
8484.82 1047
8485.69 1050
8486.56 1138
8487.43 1037
8488.30 962
8489.17 991
8490.04 969
8490.91 972
8491.78 1066
8492.65 993
8493.52 1009
8494.39 1020
8495.26 1046
8496.13 1015
8497.00 1028
8497.87 1005
8498.74 1032
8499.61 1012
8500.48 950
8501.35 958
8502.22 1039
8503.09 1077
8503.96 1059
8504.83 1082
8505.70 1121
8506.57 1149
8507.44 1201
8508.31 1202
8509.18 1196
8510.05 1138
8510.92 1122
8511.79 1068
8512.66 1008
8513.53 977
8514.40 1012
8515.27 1031
8516.15 1010
8517.02 1004
8517.89 950
8518.76 1029
8519.63 1040
8520.50 1031
8521.37 1028
8522.24 1038
8523.11 1029
8523.98 1017
8524.86 1054
8525.73 1042
8526.60 1030
8527.47 1095
8528.34 1088
8529.21 1103
8530.08 1095
8530.96 1173
8531.83 1112
8532.70 1138
8533.57 1144
8534.44 1128
8535.31 1145
8536.19 1158
8537.06 1142
8537.93 1086
8538.80 1105
8539.67 1036
8540.55 1044
8541.42 1047
8542.29 1064
8543.16 1049
8544.03 1104
8544.91 1077
8545.78 1111
8546.65 1095
8547.52 1160
8548.40 1217
8549.27 1222
8550.14 1257
8551.01 1332
8551.89 1422
8552.76 1408
8553.63 1483
8554.51 1397
8555.38 1369
8556.25 1312
8557.12 1160
8558.00 1083
8558.87 1132
8559.74 1027
8560.62 940
8561.49 976
8562.36 915
8563.24 917
8564.11 939
8564.98 919
8565.86 855
8566.73 851
8567.60 909
8568.48 893
8569.35 837
8570.22 834
8571.10 879
8571.97 860
8572.84 809
8573.72 864
8574.59 813
8575.46 764
8576.34 783
8577.21 769
8578.09 782
8578.96 746
8579.83 788
8580.71 808
8581.58 779
8582.46 815
8583.33 788
8584.21 769
8585.08 782
8585.95 819
8586.83 809
8587.70 757
8588.58 842
8589.45 795
8590.33 774
8591.20 792
8592.08 783
8592.95 766
8593.83 733
8594.70 786
8595.58 834
8596.45 822
8597.33 772
8598.20 825
8599.08 806
8599.95 791
8600.83 811
8601.70 784
8602.58 788
8603.45 802
8604.33 804
8605.20 802
8606.08 830
8606.95 801
8607.83 798
8608.70 815
8609.58 834
8610.45 789
8611.33 804
8612.21 824
8613.08 860
8613.96 862
8614.83 834
8615.71 825
8616.59 816
8617.46 841
8618.34 860
8619.21 855
8620.09 856
8620.97 813
8621.84 854
8622.72 834
8623.59 844
8624.47 887
8625.35 848
8626.22 878
8627.10 908
8627.98 927
8628.85 901
8629.73 959
8630.61 944
8631.48 897
8632.36 885
8633.24 858
8634.11 858
8634.99 898
8635.87 827
8636.74 887
8637.62 927
8638.50 911
8639.37 920
8640.25 933
8641.13 943
8642.01 885
8642.88 935
8643.76 999
8644.64 1012
8645.52 1024
8646.39 1016
8647.27 977
8648.15 978
8649.03 992
8649.90 993
8650.78 977
8651.66 957
8652.54 1025
8653.41 997
8654.29 967
8655.17 967
8656.05 978
8656.93 1002
8657.80 1023
8658.68 1060
8659.56 1016
8660.44 1004
8661.32 967
8662.19 1013
8663.07 1048
8663.95 1042
8664.83 988
8665.71 1057
8666.59 1085
8667.46 1117
8668.34 1163
8669.22 1262
8670.10 1393
8670.98 1506
8671.86 1595
8672.74 1578
8673.62 1588
8674.49 1688
8675.37 1602
8676.25 1524
8677.13 1492
8678.01 1330
8678.89 1240
8679.77 1241
8680.65 1178
8681.53 1215
8682.41 1205
8683.29 1178
8684.16 1262
8685.04 1301
8685.92 1450
8686.80 1705
8687.68 1950
8688.56 2217
8689.44 2510
8690.32 2705
8691.20 2766
8692.08 2711
8692.96 2576
8693.84 2371
8694.72 2166
8695.60 1902
8696.48 1698
8697.36 1482
8698.24 1323
8699.12 1195
8700.00 1095
8700.88 1033
8701.76 1019
8702.64 1022
8703.52 921
8704.40 898
8705.28 901
8706.16 885
8707.04 845
8707.92 859
8708.80 839
8709.69 877
8710.57 890
8711.45 866
8712.33 806
8713.21 803
8714.09 799
8714.97 802
8715.85 791
8716.73 791
8717.61 796
8718.49 801
8719.38 794
8720.26 725
8721.14 780
8722.02 761
8722.90 820
8723.78 826
8724.66 830
8725.54 858
8726.43 859
8727.31 895
8728.19 890
8729.07 857
8729.95 920
8730.83 873
8731.72 868
8732.60 857
8733.48 793
8734.36 756
8735.24 786
8736.13 828
8737.01 795
8737.89 835
8738.77 824
8739.65 776
8740.54 752
8741.42 767
8742.30 770
8743.18 790
8744.07 745
8744.95 812
8745.83 798
8746.71 781
8747.60 794
8748.48 796
8749.36 810
8750.24 841
8751.13 840
8752.01 847
8752.89 881
8753.77 910
8754.66 943
8755.54 970
8756.42 1029
8757.31 1046
8758.19 935
8759.07 905
8759.96 919
8760.84 910
8761.72 887
8762.61 882
8763.49 844
8764.37 853
8765.26 844
8766.14 847
8767.02 816
8767.91 866
8768.79 894
8769.67 887
8770.56 864
8771.44 880
8772.32 828
8773.21 794
8774.09 801
8774.98 782
8775.86 736
8776.74 742
8777.63 745
8778.51 694
8779.40 757
8780.28 713
8781.17 718
8782.05 664
8782.93 685
8783.82 727
8784.70 735
8785.59 736
8786.47 740
8787.36 753
8788.24 797
8789.13 851
8790.01 854
8790.89 801
8791.78 789
8792.66 799
8793.55 784
8794.43 772
8795.32 730
8796.20 738
8797.09 715
8797.97 687
8798.86 689
8799.74 687
8800.63 691
8801.52 670
8802.40 692
8803.29 688
8804.17 719
8805.06 669
8805.94 702
8806.83 715
8807.71 736
8808.60 671
8809.48 653
8810.37 631
8811.26 646
8812.14 618
8813.03 608
8813.91 675
8814.80 655
8815.69 629
8816.57 632
8817.46 618
8818.34 665
8819.23 645
8820.12 660
8821.00 663
8821.89 626
8822.77 656
8823.66 632
8824.55 663
8825.43 651
8826.32 631
8827.21 636
8828.09 692
8828.98 628
8829.87 627
8830.75 623
8831.64 624
8832.53 643
8833.41 642
8834.30 651
8835.19 601
8836.08 623
8836.96 629
8837.85 617
8838.74 572
8839.62 608
8840.51 605
8841.40 647
8842.29 601
8843.17 617
8844.06 627
8844.95 621
8845.84 611
8846.72 585
8847.61 610
8848.50 609
8849.39 600
8850.27 567
8851.16 535
8852.05 550
8852.94 540
8853.82 566
8854.71 561
8855.60 546
8856.49 551
8857.38 558
8858.26 534
8859.15 567
8860.04 562
8860.93 589
8861.82 576
8862.71 566
8863.59 569
8864.48 531
8865.37 582
8866.26 544
8867.15 589
8868.04 569
8868.93 567
8869.81 548
8870.70 528
8871.59 542
8872.48 546
8873.37 532
8874.26 546
8875.15 510
8876.04 528
8876.93 533
8877.81 523
8878.70 526
8879.59 524
8880.48 527
8881.37 521
8882.26 560
8883.15 570
8884.04 555
8884.93 545
8885.82 562
8886.71 566
8887.60 537
8888.49 536
8889.38 485
8890.27 517
8891.16 518
8892.05 508
8892.94 554
8893.83 571
8894.72 556
8895.61 521
8896.50 500
8897.39 501
8898.28 525
8899.17 562
8900.06 513
8900.95 520
8901.84 501
8902.73 515
8903.62 545
8904.51 509
8905.40 514
8906.29 543
8907.18 543
8908.07 550
8908.96 482
8909.85 517
8910.74 531
8911.63 530
8912.52 521
8913.41 516
8914.31 510
8915.20 496
8916.09 520
8916.98 481
8917.87 499
8918.76 487
8919.65 488
8920.54 501
8921.43 503
8922.33 479
8923.22 491
8924.11 489
8925.00 466
8925.89 506
8926.78 521
8927.67 457
8928.57 467
8929.46 469
8930.35 512
8931.24 523
8932.13 481
8933.03 496
8933.92 528
8934.81 511
8935.70 486
8936.59 485
8937.49 483
8938.38 484
8939.27 512
8940.16 496
8941.05 502
8941.95 461
8942.84 425
8943.73 495
8944.62 476
8945.52 471
8946.41 494
8947.30 485
8948.19 499
8949.09 460
8949.98 513
8950.87 468
8951.76 461
8952.66 480
8953.55 485
8954.44 505
8955.34 487
8956.23 487
8957.12 517
8958.02 487
8958.91 462
8959.80 529
8960.69 484
8961.59 474
8962.48 459
8963.37 503
8964.27 502
8965.16 454
8966.05 505
8966.95 488
8967.84 471
8968.74 492
8969.63 480
8970.52 469
8971.42 499
8972.31 481
8973.20 471
8974.10 476
8974.99 449
8975.89 458
8976.78 479
8977.67 482
8978.57 456
8979.46 503
8980.36 476
8981.25 460
8982.15 418
8983.04 427
8983.93 466
8984.83 485
8985.72 492
8986.62 494
8987.51 503
8988.41 469
8989.30 469
8990.20 466
8991.09 467
8991.99 470
8992.88 426
8993.78 449
8994.67 455
8995.57 436
8996.46 443
8997.36 451
8998.25 455
8999.15 453
9000.04 429
9000.94 444
9001.83 447
9002.73 464
9003.62 433
9004.52 442
9005.41 434
9006.31 422
9007.20 441
9008.10 429
9009.00 407
9009.89 429
9010.79 419
9011.68 438
9012.58 443
9013.47 455
9014.37 440
9015.27 429
9016.16 445
9017.06 432
9017.95 437
9018.85 413
9019.75 429
9020.64 432
9021.54 404
9022.43 437
9023.33 476
9024.23 479
9025.12 441
9026.02 429
9026.92 491
9027.81 477
9028.71 423
9029.61 424
9030.50 453
9031.40 419
9032.30 403
9033.19 437
9034.09 456
9034.99 445
9035.88 452
9036.78 460
9037.68 456
9038.58 430
9039.47 448
9040.37 466
9041.27 434
9042.16 480
9043.06 434
9043.96 440
9044.86 436
9045.75 447
9046.65 435
9047.55 450
9048.45 472
9049.34 451
9050.24 456
9051.14 462
9052.04 471
9052.94 466
9053.83 470
9054.73 490
9055.63 472
9056.53 479
9057.43 481
9058.32 452
9059.22 432
9060.12 448
9061.02 456
9061.92 457
9062.81 470
9063.71 475
9064.61 475
9065.51 447
9066.41 474
9067.31 485
9068.21 471
9069.10 453
9070.00 463
9070.90 466
9071.80 476
9072.70 504
9073.60 451
9074.50 463
9075.40 465
9076.29 421
9077.19 459
9078.09 451
9078.99 444
9079.89 466
9080.79 440
9081.69 467
9082.59 462
9083.49 490
9084.39 462
9085.29 461
9086.19 491
9087.09 474
9087.98 423
9088.88 454
9089.78 482
9090.68 459
9091.58 470
9092.48 481
9093.38 445
9094.28 422
9095.18 454
9096.08 448
9096.98 469
9097.88 444
9098.78 453
9099.68 459
9100.58 480
9101.48 442
9102.38 436
9103.28 461
9104.18 477
9105.08 501
9105.99 450
9106.89 448
9107.79 432
9108.69 479
9109.59 441
9110.49 445
9111.39 420
9112.29 451
9113.19 433
9114.09 455
9114.99 455
9115.89 489
9116.79 448
9117.69 446
9118.60 443
9119.50 443
9120.40 467
9121.30 418
9122.20 446
9123.10 432
9124.00 417
9124.90 457
9125.81 463
9126.71 452
9127.61 446
9128.51 424
9129.41 460
9130.31 464
9131.22 442
9132.12 474
9133.02 429
9133.92 453
9134.82 429
9135.72 473
9136.63 462
9137.53 447
9138.43 418
9139.33 425
9140.23 445
9141.14 436
9142.04 459
9142.94 440
9143.84 433
9144.75 446
9145.65 435
9146.55 478
9147.45 442
9148.36 453
9149.26 462
9150.16 467
9151.06 433
9151.97 440
9152.87 443
9153.77 446
9154.67 483
9155.58 433
9156.48 425
9157.38 436
9158.29 449
9159.19 465
9160.09 450
9161.00 429
9161.90 453
9162.80 436
9163.71 448
9164.61 455
9165.51 476
9166.42 442
9167.32 423
9168.22 449
9169.13 452
9170.03 425
9170.93 435
9171.84 444
9172.74 448
9173.64 410
9174.55 469
9175.45 452
9176.36 445
9177.26 439
9178.16 437
9179.07 432
9179.97 439
9180.88 473
9181.78 456
9182.69 417
9183.59 430
9184.49 462
9185.40 450
9186.30 437
9187.21 456
9188.11 471
9189.02 479
9189.92 462
9190.82 485
9191.73 477
9192.63 491
9193.54 451
9194.44 504
9195.35 489
9196.25 506
9197.16 478
9198.06 480
9198.97 502
9199.87 487
9200.78 488
9201.68 493
9202.59 479
9203.49 490
9204.40 484
9205.30 473
9206.21 423
9207.12 456
9208.02 463
9208.93 440
9209.83 449
9210.74 497
9211.64 517
9212.55 509
9213.45 544
9214.36 559
9215.27 556
9216.17 551
9217.08 588
9217.98 562
9218.89 538
9219.80 567
9220.70 564
9221.61 475
9222.51 470
9223.42 496
9224.33 532
9225.23 499
9226.14 480
9227.05 494
9227.95 433
9228.86 441
9229.77 474
9230.67 466
9231.58 453
9232.49 429
9233.39 433
9234.30 444
9235.21 445
9236.11 441
9237.02 500
9237.93 450
9238.83 458
9239.74 465
9240.65 438
9241.55 479
9242.46 457
9243.37 481
9244.28 467
9245.18 408
9246.09 438
9247.00 426
9247.91 481
9248.81 448
9249.72 464
9250.63 454
9251.54 434
9252.44 440
9253.35 407
9254.26 461
9255.17 457
9256.07 452
9256.98 448
9257.89 433
9258.80 463
9259.71 425
9260.61 443
9261.52 449
9262.43 456
9263.34 441
9264.25 453
9265.16 462
9266.06 425
9266.97 442
9267.88 475
9268.79 466
9269.70 446
9270.61 462
9271.51 457
9272.42 429
9273.33 465
9274.24 451
9275.15 418
9276.06 425
9276.97 459
9277.88 454
9278.78 426
9279.69 440
9280.60 456
9281.51 495
9282.42 482
9283.33 455
9284.24 443
9285.15 451
9286.06 454
9286.97 445
9287.88 482
9288.79 496
9289.70 485
9290.60 491
9291.51 460
9292.42 454
9293.33 481
9294.24 485
9295.15 472
9296.06 498
9296.97 481
9297.88 483
9298.79 502
9299.70 492
9300.61 488
9301.52 484
9302.43 523
9303.34 491
9304.25 532
9305.16 558
9306.07 522
9306.98 540
9307.89 531
9308.80 572
9309.71 493
9310.63 489
9311.54 545
9312.45 558
9313.36 482
9314.27 480
9315.18 470
9316.09 494
9317.00 500
9317.91 468
9318.82 534
9319.73 496
9320.64 476
9321.55 508
9322.47 474
9323.38 450
9324.29 426
9325.20 464
9326.11 460
9327.02 426
9327.93 452
9328.84 477
9329.76 446
9330.67 467
9331.58 462
9332.49 465
9333.40 479
9334.31 471
9335.23 448
9336.14 495
9337.05 495
9337.96 481
9338.87 475
9339.78 481
9340.70 444
9341.61 484
9342.52 474
9343.43 469
9344.34 474
9345.26 504
9346.17 480
9347.08 477
9347.99 492
9348.91 469
9349.82 508
9350.73 478
9351.64 480
9352.56 476
9353.47 465
9354.38 500
9355.29 483
9356.21 481
9357.12 459
9358.03 480
9358.94 515
9359.86 497
9360.77 473
9361.68 484
9362.60 456
9363.51 474
9364.42 471
9365.34 517
9366.25 492
9367.16 457
9368.08 490
9368.99 486
9369.90 470
9370.82 494
9371.73 498
9372.64 501
9373.56 503
9374.47 503
9375.38 476
9376.30 488
9377.21 527
9378.12 504
9379.04 523
9379.95 496
9380.87 514
9381.78 499
9382.69 515
9383.61 523
9384.52 550
9385.44 531
9386.35 554
9387.27 576
9388.18 597
9389.09 638
9390.01 624
9390.92 605
9391.84 585
9392.75 605
9393.67 595
9394.58 570
9395.50 558
9396.41 603
9397.32 549
9398.24 519
9399.15 528
9400.07 556
9400.98 569
9401.90 529
9402.81 517
9403.73 521
9404.64 548
9405.56 535
9406.47 524
9407.39 544
9408.30 535
9409.22 506
9410.14 516
9411.05 537
9411.97 547
9412.88 520
9413.80 577
9414.71 557
9415.63 513
9416.54 538
9417.46 541
9418.38 558
9419.29 530
9420.21 533
9421.12 563
9422.04 589
9422.95 531
9423.87 560
9424.79 542
9425.70 535
9426.62 536
9427.54 540
9428.45 536
9429.37 590
9430.28 596
9431.20 581
9432.12 628
9433.03 611
9433.95 600
9434.87 566
9435.78 598
9436.70 591
9437.62 597
9438.53 560
9439.45 555
9440.37 518
9441.28 578
9442.20 574
9443.12 628
9444.03 629
9444.95 628
9445.87 640
9446.79 714
9447.70 797
9448.62 855
9449.54 881
9450.45 905
9451.37 898
9452.29 885
9453.21 844
9454.12 839
9455.04 782
9455.96 718
9456.88 695
9457.79 669
9458.71 648
9459.63 606
9460.55 610
9461.47 598
9462.38 596
9463.30 617
9464.22 596
9465.14 575
9466.06 543
9466.97 583
9467.89 603
9468.81 583
9469.73 570
9470.65 581
9471.56 584
9472.48 586
9473.40 601
9474.32 621
9475.24 606
9476.16 613
9477.08 650
9477.99 604
9478.91 646
9479.83 572
9480.75 621
9481.67 607
9482.59 597
9483.51 600
9484.43 593
9485.34 586
9486.26 617
9487.18 580
9488.10 601
9489.02 606
9489.94 592
9490.86 584
9491.78 574
9492.70 592
9493.62 560
9494.54 555
9495.46 561
9496.38 573
9497.30 543
9498.22 585
9499.13 581
9500.05 593
9500.97 577
9501.89 567
9502.81 581
9503.73 565
9504.65 567
9505.57 540
9506.49 546
9507.41 562
9508.33 609
9509.25 603
9510.17 599
9511.09 560
9512.01 618
9512.93 604
9513.86 597
9514.78 598
9515.70 608
9516.62 607
9517.54 622
9518.46 584
9519.38 591
9520.30 638
9521.22 597
9522.14 647
9523.06 652
9523.98 628
9524.90 610
9525.82 692
9526.75 739
9527.67 750
9528.59 768
9529.51 807
9530.43 850
9531.35 837
9532.27 852
9533.19 765
9534.11 776
9535.04 772
9535.96 734
9536.88 741
9537.80 686
9538.72 704
9539.64 677
9540.57 634
9541.49 642
9542.41 649
9543.33 607
9544.25 593
9545.17 585
9546.10 580
9547.02 626
9547.94 602
9548.86 620
9549.78 622
9550.71 621
9551.63 618
9552.55 644
9553.47 621
9554.40 654
9555.32 679
9556.24 636
9557.16 650
9558.09 677
9559.01 619
9559.93 642
9560.85 632
9561.78 648
9562.70 626
9563.62 621
9564.54 626
9565.47 574
9566.39 583
9567.31 607
9568.24 601
9569.16 576
9570.08 591
9571.00 597
9571.93 567
9572.85 585
9573.77 614
9574.70 579
9575.62 602
9576.54 595
9577.47 545
9578.39 556
9579.31 551
9580.24 569
9581.16 554
9582.09 593
9583.01 588
9583.93 543
9584.86 596
9585.78 570
9586.70 569
9587.63 598
9588.55 627
9589.48 637
9590.40 573
9591.32 667
9592.25 602
9593.17 583
9594.10 606
9595.02 622
9595.95 651
9596.87 634
9597.79 639
9598.72 638
9599.64 643
9600.57 643
9601.49 638
9602.42 638
9603.34 655
9604.27 682
9605.19 673
9606.12 680
9607.04 640
9607.97 655
9608.89 696
9609.82 651
9610.74 696
9611.67 669
9612.59 673
9613.52 683
9614.44 671
9615.37 646
9616.29 682
9617.22 697
9618.14 673
9619.07 680
9619.99 701
9620.92 714
9621.85 689
9622.77 751
9623.70 703
9624.62 768
9625.55 784
9626.47 780
9627.40 846
9628.33 796
9629.25 798
9630.18 838
9631.10 845
9632.03 835
9632.96 892
9633.88 842
9634.81 889
9635.73 871
9636.66 884
9637.59 885
9638.51 934
9639.44 923
9640.37 977
9641.29 953
9642.22 1004
9643.15 1081
9644.07 1176
9645.00 1169
9645.93 1243
9646.85 1327
9647.78 1274
9648.71 1212
9649.63 1182
9650.56 1177
9651.49 1076
9652.41 1040
9653.34 1045
9654.27 1041
9655.20 986
9656.12 944
9657.05 911
9657.98 925
9658.90 938
9659.83 924
9660.76 947
9661.69 932
9662.61 910
9663.54 950
9664.47 977
9665.40 920
9666.32 914
9667.25 947
9668.18 1003
9669.11 989
9670.04 965
9670.96 969
9671.89 996
9672.82 1025
9673.75 1020
9674.68 999
9675.60 1010
9676.53 1044
9677.46 1034
9678.39 1069
9679.32 1063
9680.25 1029
9681.17 992
9682.10 1029
9683.03 1046
9683.96 1075
9684.89 1092
9685.82 1130
9686.75 1168
9687.67 1157
9688.60 1131
9689.53 1180
9690.46 1213
9691.39 1195
9692.32 1252
9693.25 1320
9694.18 1374
9695.11 1334
9696.03 1350
9696.96 1433
9697.89 1404
9698.82 1389
9699.75 1280
9700.68 1254
9701.61 1216
9702.54 1140
9703.47 1112
9704.40 1135
9705.33 1084
9706.26 1110
9707.19 1097
9708.12 1124
9709.05 1069
9709.98 1146
9710.91 1174
9711.84 1169
9712.77 1190
9713.70 1180
9714.63 1184
9715.56 1166
9716.49 1095
9717.42 1071
9718.35 1057
9719.28 1047
9720.21 996
9721.14 955
9722.07 940
9723.00 975
9723.93 944
9724.86 973
9725.79 942
9726.72 969
9727.65 973
9728.58 967
9729.51 955
9730.44 993
9731.37 1006
9732.31 985
9733.24 993
9734.17 989
9735.10 902
9736.03 879
9736.96 909
9737.89 881
9738.82 875
9739.75 888
9740.69 838
9741.62 843
9742.55 848
9743.48 861
9744.41 825
9745.34 814
9746.27 800
9747.21 814
9748.14 841
9749.07 815
9750.00 815
9750.93 855
9751.86 816
9752.80 821
9753.73 830
9754.66 794
9755.59 799
9756.52 816
9757.46 743
9758.39 760
9759.32 806
9760.25 816
9761.18 786
9762.12 858
9763.05 793
9763.98 794
9764.91 807
9765.85 783
9766.78 819
9767.71 833
9768.64 824
9769.58 858
9770.51 811
9771.44 796
9772.37 874
9773.31 919
9774.24 877
9775.17 917
9776.11 976
9777.04 972
9777.97 957
9778.91 977
9779.84 966
9780.77 974
9781.71 944
9782.64 998
9783.57 961
9784.51 916
9785.44 903
9786.37 898
9787.31 851
9788.24 809
9789.17 808
9790.11 787
9791.04 828
9791.97 791
9792.91 833
9793.84 865
9794.77 912
9795.71 903
9796.64 882
9797.58 894
9798.51 907
9799.44 818
9800.38 822
9801.31 777
9802.25 770
9803.18 733
9804.12 766
9805.05 717
9805.98 712
9806.92 675
9807.85 645
9808.79 671
9809.72 661
9810.66 666
9811.59 633
9812.53 661
9813.46 671
9814.40 661
9815.33 665
9816.27 645
9817.20 651
9818.14 666
9819.07 638
9820.01 657
9820.94 614
9821.88 654
9822.81 614
9823.75 630
9824.68 622
9825.62 620
9826.55 612
9827.49 602
9828.42 632
9829.36 628
9830.29 635
9831.23 639
9832.17 695
9833.10 631
9834.04 634
9834.97 661
9835.91 650
9836.84 629
9837.78 635
9838.72 617
9839.65 656
9840.59 666
9841.52 618
9842.46 653
9843.40 630
9844.33 643
9845.27 639
9846.20 656
9847.14 668
9848.08 638
9849.01 643
9849.95 603
9850.89 598
9851.82 622
9852.76 630
9853.70 653
9854.63 610
9855.57 611
9856.51 619
9857.44 615
9858.38 649
9859.32 585
9860.25 625
9861.19 598
9862.13 612
9863.07 561
9864.00 606
9864.94 607
9865.88 587
9866.81 549
9867.75 584
9868.69 609
9869.63 583
9870.56 612
9871.50 604
9872.44 597
9873.38 593
9874.31 611
9875.25 590
9876.19 621
9877.13 607
9878.07 597
9879.00 608
9879.94 608
9880.88 589
9881.82 570
9882.75 560
9883.69 584
9884.63 588
9885.57 561
9886.51 546
9887.45 542
9888.38 550
9889.32 509
9890.26 557
9891.20 548
9892.14 565
9893.08 539
9894.01 532
9894.95 559
9895.89 539
9896.83 551
9897.77 538
9898.71 545
9899.65 508
9900.59 531
9901.52 533
9902.46 544
9903.40 554
9904.34 558
9905.28 550
9906.22 538
9907.16 571
9908.10 584
9909.04 586
9909.98 555
9910.92 523
9911.86 539
9912.80 557
9913.73 579
9914.67 563
9915.61 548
9916.55 566
9917.49 561
9918.43 581
9919.37 605
9920.31 657
9921.25 717
9922.19 730
9923.13 778
9924.07 809
9925.01 813
9925.95 794
9926.89 819
9927.83 733
9928.77 687
9929.71 642
9930.65 643
9931.59 628
9932.53 595
9933.47 535
9934.41 557
9935.36 552
9936.30 560
9937.24 539
9938.18 542
9939.12 559
9940.06 563
9941.00 550
9941.94 546
9942.88 526
9943.82 564
9944.76 590
9945.70 544
9946.64 545
9947.59 517
9948.53 523
9949.47 516
9950.41 518
9951.35 523
9952.29 514
9953.23 526
9954.17 493
9955.12 518
9956.06 547
9957.00 504
9957.94 507
9958.88 505
9959.82 518
9960.77 513
9961.71 492
9962.65 550
9963.59 542
9964.53 510
9965.48 485
9966.42 498
9967.36 495
9968.30 474
9969.24 506
9970.19 489
9971.13 487
9972.07 498
9973.01 470
9973.95 471
9974.90 441
9975.84 479
9976.78 422
9977.72 439
9978.67 467
9979.61 467
9980.55 476
9981.50 430
9982.44 477
9983.38 508
9984.32 444
9985.27 489
9986.21 464
9987.15 462
9988.10 481
9989.04 481
9989.98 448
9990.92 458
9991.87 491
9992.81 467
9993.75 454
9994.70 480
9995.64 447
9996.58 472
9997.53 487
9998.47 466
9999.41 475
10000.36 476
10001.30 477
10002.25 465
10003.19 489
10004.13 456
10005.08 453
10006.02 459
10006.96 463
10007.91 443
10008.85 486
10009.80 488
10010.74 466
10011.68 460
10012.63 497
10013.57 484
10014.52 480
10015.46 480
10016.41 440
10017.35 448
10018.29 471
10019.24 496
10020.18 474
10021.13 485
10022.07 463
10023.02 486
10023.96 460
10024.91 488
10025.85 452
10026.80 462
10027.74 452
10028.69 494
10029.63 497
10030.58 467
10031.52 460
10032.47 453
10033.41 453
10034.36 439
10035.30 435
10036.25 437
10037.19 461
10038.14 472
10039.08 449
10040.03 466
10040.97 452
10041.92 434
10042.87 432
10043.81 405
10044.76 445
10045.70 435
10046.65 451
10047.59 460
10048.54 450
10049.49 460
10050.43 425
10051.38 429
10052.32 431
10053.27 428
10054.22 463
10055.16 429
10056.11 438
10057.05 427
10058.00 457
10058.95 450
10059.89 454
10060.84 452
10061.79 430
10062.73 442
10063.68 412
10064.63 455
10065.57 464
10066.52 460
10067.47 438
10068.41 428
10069.36 461
10070.31 444
10071.25 471
10072.20 479
10073.15 450
10074.10 426
10075.04 456
10075.99 459
10076.94 437
10077.88 479
10078.83 485
10079.78 438
10080.73 432
10081.67 451
10082.62 447
10083.57 464
10084.52 417
10085.46 431
10086.41 449
10087.36 483
10088.31 467
10089.25 442
10090.20 421
10091.15 474
10092.10 462
10093.05 448
10093.99 411
10094.94 422
10095.89 410
10096.84 418
10097.79 471
10098.73 432
10099.68 410
10100.63 403
10101.58 418
10102.53 386
10103.48 437
10104.42 415
10105.37 436
10106.32 446
10107.27 437
10108.22 451
10109.17 444
10110.12 456
10111.06 409
10112.01 414
10112.96 436
10113.91 436
10114.86 447
10115.81 441
10116.76 432
10117.71 405
10118.66 405
10119.61 429
10120.56 393
10121.50 422
10122.45 422
10123.40 460
10124.35 450
10125.30 456
10126.25 473
10127.20 427
10128.15 436
10129.10 475
10130.05 460
10131.00 426
10131.95 452
10132.90 453
10133.85 448
10134.80 455
10135.75 460
10136.70 449
10137.65 475
10138.60 492
10139.55 453
10140.50 425
10141.45 452
10142.40 472
10143.35 480
10144.30 448
10145.25 455
10146.20 469
10147.15 461
10148.10 457
10149.05 443
10150.00 456
10150.95 471
10151.90 459
10152.86 482
10153.81 509
10154.76 497
10155.71 461
10156.66 453
10157.61 477
10158.56 472
10159.51 465
10160.46 489
10161.41 522
10162.37 505
10163.32 499
10164.27 497
10165.22 494
10166.17 482
10167.12 499
10168.07 467
10169.03 491
10169.98 466
10170.93 507
10171.88 508
10172.83 512
10173.78 485
10174.74 488
10175.69 509
10176.64 503
10177.59 517
10178.54 531
10179.49 551
10180.45 560
10181.40 547
10182.35 512
10183.30 526
10184.26 552
10185.21 529
10186.16 543
10187.11 546
10188.06 528
10189.02 557
10189.97 582
10190.92 618
10191.87 546
10192.83 541
10193.78 595
10194.73 590
10195.69 574
10196.64 605
10197.59 593
10198.54 591
10199.50 589
10200.45 589
10201.40 630
10202.36 633
10203.31 684
10204.26 703
10205.22 667
10206.17 647
10207.12 647
10208.08 600
10209.03 627
10209.98 589
10210.94 568
10211.89 593
10212.84 587
10213.80 576
10214.75 562
10215.70 557
10216.66 543
10217.61 564
10218.56 548
10219.52 561
10220.47 576
10221.43 566
10222.38 555
10223.33 544
10224.29 559
10225.24 561
10226.20 615
10227.15 635
10228.11 642
10229.06 639
10230.01 695
10230.97 709
10231.92 716
10232.88 734
10233.83 758
10234.79 693
10235.74 726
10236.70 711
10237.65 649
10238.60 601
10239.56 571
10240.51 599
10241.47 589
10242.42 529
10243.38 536
10244.33 554
10245.29 534
10246.24 511
10247.20 498
10248.15 507
10249.11 545
10250.07 512
10251.02 485
10251.98 483
10252.93 506
10253.89 441
10254.84 466
10255.80 475
10256.75 457
10257.71 465
10258.67 442
10259.62 455
10260.58 463
10261.53 493
10262.49 466
10263.44 475
10264.40 490
10265.36 449
10266.31 482
10267.27 461
10268.22 472
10269.18 456
10270.14 442
10271.09 448
10272.05 465
10273.01 482
10273.96 482
10274.92 470
10275.87 466
10276.83 476
10277.79 461
10278.74 462
10279.70 476
10280.66 427
10281.61 438
10282.57 438
10283.53 411
10284.49 430
10285.44 408
10286.40 459
10287.36 471
10288.31 488
10289.27 475
10290.23 443
10291.18 411
10292.14 442
10293.10 458
10294.06 461
10295.01 452
10295.97 479
10296.93 426
10297.89 456
10298.84 452
10299.80 492
10300.76 481
10301.72 469
10302.67 459
10303.63 431
10304.59 438
10305.55 460
10306.51 474
10307.46 449
10308.42 479
10309.38 493
10310.34 478
10311.30 461
10312.25 458
10313.21 454
10314.17 432
10315.13 437
10316.09 431
10317.05 467
10318.00 427
10318.96 435
10319.92 447
10320.88 448
10321.84 442
10322.80 424
10323.76 449
10324.71 451
10325.67 440
10326.63 433
10327.59 470
10328.55 428
10329.51 445
10330.47 462
10331.43 484
10332.39 443
10333.35 424
10334.30 466
10335.26 441
10336.22 417
10337.18 412
10338.14 435
10339.10 415
10340.06 393
10341.02 429
10341.98 423
10342.94 390
10343.90 467
10344.86 428
10345.82 433
10346.78 409
10347.74 451
10348.70 430
10349.66 446
10350.62 426
10351.58 428
10352.54 423
10353.50 381
10354.46 413
10355.42 390
10356.38 400
10357.34 403
10358.30 424
10359.26 420
10360.22 426
10361.18 385
10362.14 416
10363.10 404
10364.06 408
10365.02 415
10365.98 410
10366.94 419
10367.90 404
10368.87 395
10369.83 398
10370.79 415
10371.75 426
10372.71 430
10373.67 406
10374.63 382
10375.59 428
10376.55 435
10377.51 415
10378.48 429
10379.44 411
10380.40 422
10381.36 433
10382.32 438
10383.28 375
10384.24 422
10385.21 416
10386.17 419
10387.13 448
10388.09 437
10389.05 452
10390.01 431
10390.98 442
10391.94 395
10392.90 413
10393.86 403
10394.82 424
10395.79 417
10396.75 419
10397.71 446
10398.67 438
10399.63 446
10400.60 457
10401.56 445
10402.52 441
10403.48 434
10404.45 431
10405.41 450
10406.37 464
10407.33 409
10408.30 414
10409.26 429
10410.22 429
10411.18 503
10412.15 478
10413.11 489
10414.07 494
10415.04 507
10416.00 557
10416.96 563
10417.93 526
10418.89 528
10419.85 507
10420.81 475
10421.78 450
10422.74 458
10423.70 487
10424.67 468
10425.63 424
10426.59 466
10427.56 428
10428.52 439
10429.49 452
10430.45 433
10431.41 413
10432.38 448
10433.34 422
10434.30 419
10435.27 398
10436.23 411
10437.20 412
10438.16 418
10439.12 402
10440.09 406
10441.05 379
10442.02 383
10442.98 405
10443.94 362
10444.91 405
10445.87 410
10446.84 400
10447.80 388
10448.77 399
10449.73 400
10450.70 419
10451.66 451
10452.63 429
10453.59 411
10454.55 387
10455.52 403
10456.48 400
10457.45 382
10458.41 380
10459.38 392
10460.34 385
10461.31 381
10462.27 379
10463.24 396
10464.20 369
10465.17 399
10466.14 414
10467.10 416
10468.07 398
10469.03 380
10470.00 393
10470.96 410
10471.93 374
10472.89 400
10473.86 392
10474.82 415
10475.79 428
10476.76 416
10477.72 380
10478.69 398
10479.65 391
10480.62 388
10481.59 383
10482.55 411
10483.52 406
10484.48 392
10485.45 397
10486.42 401
10487.38 424
10488.35 408
10489.32 400
10490.28 407
10491.25 422
10492.21 418
10493.18 378
10494.15 372
10495.11 453
10496.08 448
10497.05 401
10498.01 425
10498.98 412
10499.95 403
10500.92 396
10501.88 422
10502.85 432
10503.82 419
10504.78 410
10505.75 391
10506.72 442
10507.68 405
10508.65 458
10509.62 410
10510.59 415
10511.55 414
10512.52 418
10513.49 409
10514.46 413
10515.42 389
10516.39 384
10517.36 405
10518.33 396
10519.29 414
10520.26 429
10521.23 395
10522.20 405
10523.17 423
10524.13 443
10525.10 421
10526.07 418
10527.04 415
10528.01 419
10528.97 434
10529.94 423
10530.91 445
10531.88 421
10532.85 420
10533.82 424
10534.78 453
10535.75 438
10536.72 406
10537.69 436
10538.66 436
10539.63 453
10540.60 417
10541.56 455
10542.53 461
10543.50 418
10544.47 461
10545.44 438
10546.41 452
10547.38 474
10548.35 499
10549.32 451
10550.29 477
10551.25 470
10552.22 494
10553.19 507
10554.16 558
10555.13 591
10556.10 599
10557.07 524
10558.04 575
10559.01 601
10559.98 606
10560.95 594
10561.92 604
10562.89 548
10563.86 525
10564.83 544
10565.80 462
10566.77 427
10567.74 444
10568.71 453
10569.68 484
10570.65 456
10571.62 447
10572.59 455
10573.56 478
10574.53 447
10575.50 420
10576.47 471
10577.44 439
10578.41 455
10579.38 428
10580.35 455
10581.32 445
10582.29 454
10583.26 499
10584.23 449
10585.21 478
10586.18 498
10587.15 461
10588.12 434
10589.09 465
10590.06 457
10591.03 429
10592.00 470
10592.97 453
10593.94 489
10594.92 480
10595.89 432
10596.86 439
10597.83 440
10598.80 474
10599.77 463
10600.74 441
10601.71 433
10602.69 430
10603.66 419
10604.63 416
10605.60 422
10606.57 409
10607.54 433
10608.52 435
10609.49 418
10610.46 420
10611.43 398
10612.40 407
10613.38 404
10614.35 392
10615.32 398
10616.29 416
10617.27 457
10618.24 407
10619.21 398
10620.18 424
10621.15 445
10622.13 433
10623.10 431
10624.07 454
10625.04 434
10626.02 414
10626.99 436
10627.96 461
10628.94 425
10629.91 431
10630.88 467
10631.85 485
10632.83 495
10633.80 534
10634.77 539
10635.75 558
10636.72 537
10637.69 554
10638.67 520
10639.64 530
10640.61 502
10641.59 525
10642.56 493
10643.53 477
10644.51 436
10645.48 441
10646.45 463
10647.43 444
10648.40 421
10649.37 442
10650.35 428
10651.32 464
10652.30 433
10653.27 416
10654.24 420
10655.22 424
10656.19 423
10657.16 445
10658.14 435
10659.11 431
10660.09 447
10661.06 441
10662.04 405
10663.01 408
10663.98 442
10664.96 427
10665.93 428
10666.91 444
10667.88 444
10668.86 453
10669.83 426
10670.81 394
10671.78 413
10672.76 453
10673.73 467
10674.71 506
10675.68 496
10676.66 442
10677.63 480
10678.61 449
10679.58 465
10680.56 449
10681.53 460
10682.51 432
10683.48 413
10684.46 403
10685.43 414
10686.41 408
10687.38 416
10688.36 409
10689.33 381
10690.31 424
10691.28 371
10692.26 430
10693.24 388
10694.21 401
10695.19 369
10696.16 406
10697.14 390
10698.12 401
10699.09 401
10700.07 411
10701.04 389
10702.02 407
10703.00 400
10703.97 411
10704.95 425
10705.92 404
10706.90 405
10707.88 380
10708.85 386
10709.83 398
10710.81 420
10711.78 390
10712.76 398
10713.74 412
10714.71 405
10715.69 419
10716.67 396
10717.64 377
10718.62 363
10719.60 369
10720.57 394
10721.55 410
10722.53 403
10723.50 395
10724.48 368
10725.46 384
10726.44 421
10727.41 409
10728.39 417
10729.37 400
10730.35 386
10731.32 397
10732.30 407
10733.28 414
10734.26 399
10735.23 380
10736.21 382
10737.19 388
10738.17 399
10739.14 396
10740.12 396
10741.10 395
10742.08 398
10743.06 423
10744.03 408
10745.01 398
10745.99 412
10746.97 411
10747.95 425
10748.92 417
10749.90 403
10750.88 405
10751.86 411
10752.84 443
10753.82 424
10754.79 409
10755.77 399
10756.75 381
10757.73 412
10758.71 418
10759.69 390
10760.67 400
10761.65 431
10762.62 432
10763.60 418
10764.58 396
10765.56 382
10766.54 399
10767.52 417
10768.50 406
10769.48 386
10770.46 420
10771.44 417
10772.42 445
10773.39 459
10774.37 413
10775.35 436
10776.33 424
10777.31 457
10778.29 465
10779.27 457
10780.25 424
10781.23 397
10782.21 453
10783.19 419
10784.17 413
10785.15 403
10786.13 405
10787.11 438
10788.09 399
10789.07 435
10790.05 394
10791.03 377
10792.01 411
10792.99 386
10793.97 422
10794.95 402
10795.93 404
10796.91 398
10797.89 373
10798.87 420
10799.85 413
10800.83 378
10801.82 377
10802.80 417
10803.78 410
10804.76 397
10805.74 396
10806.72 391
10807.70 386
10808.68 389
10809.66 394
10810.64 420
10811.62 410
10812.61 382
10813.59 399
10814.57 390
10815.55 387
10816.53 409
10817.51 411
10818.49 419
10819.47 444
10820.46 397
10821.44 414
10822.42 426
10823.40 433
10824.38 418
10825.36 424
10826.35 427
10827.33 408
10828.31 433
10829.29 399
10830.27 419
10831.25 426
10832.24 393
10833.22 439
10834.20 461
10835.18 424
10836.17 418
10837.15 413
10838.13 447
10839.11 415
10840.09 431
10841.08 466
10842.06 446
10843.04 439
10844.02 411
10845.01 427
10845.99 418
10846.97 414
10847.96 429
10848.94 448
10849.92 442
10850.90 451
10851.89 482
10852.87 485
10853.85 449
10854.84 419
10855.82 452
10856.80 434
10857.78 461
10858.77 450
10859.75 454
10860.73 461
10861.72 453
10862.70 445
10863.68 453
10864.67 460
10865.65 515
10866.64 485
10867.62 505
10868.60 452
10869.59 459
10870.57 498
10871.55 492
10872.54 495
10873.52 487
10874.51 479
10875.49 494
10876.47 483
10877.46 518
10878.44 497
10879.43 490
10880.41 478
10881.39 512
10882.38 490
10883.36 480
10884.35 492
10885.33 487
10886.32 510
10887.30 488
10888.29 502
10889.27 489
10890.25 502
10891.24 515
10892.22 549
10893.21 548
10894.19 538
10895.18 559
10896.16 513
10897.15 547
10898.13 531
10899.12 577
10900.10 559
10901.09 540
10902.07 550
10903.06 541
10904.04 527
10905.03 560
10906.01 552
10907.00 558
10907.99 591
10908.97 576
10909.96 602
10910.94 557
10911.93 586
10912.91 565
10913.90 567
10914.88 610
10915.87 620
10916.86 639
10917.84 615
10918.83 588
10919.81 617
10920.80 624
10921.79 599
10922.77 615
10923.76 626
10924.74 632
10925.73 608
10926.72 624
10927.70 658
10928.69 641
10929.68 656
10930.66 664
10931.65 657
10932.64 705
10933.62 671
10934.61 707
10935.60 702
10936.58 729
10937.57 779
10938.56 793
10939.54 804
10940.53 763
10941.52 762
10942.50 765
10943.49 777
10944.48 775
10945.47 774
10946.45 802
10947.44 779
10948.43 847
10949.41 867
10950.40 890
10951.39 962
10952.38 1008
10953.36 1004
10954.35 1011
10955.34 1029
10956.33 1002
10957.31 1000
10958.30 994
10959.29 979
10960.28 923
10961.27 900
10962.25 879
10963.24 841
10964.23 830
10965.22 788
10966.21 781
10967.19 769
10968.18 756
10969.17 730
10970.16 774
10971.15 772
10972.13 795
10973.12 764
10974.11 767
10975.10 771
10976.09 808
10977.08 796
10978.07 802
10979.05 819
10980.04 813
10981.03 844
10982.02 856
10983.01 877
10984.00 858
10984.99 867
10985.98 837
10986.96 844
10987.95 922
10988.94 965
10989.93 1021
10990.92 1106
10991.91 1163
10992.90 1267
10993.89 1342
10994.88 1374
10995.87 1380
10996.86 1353
10997.85 1345
10998.84 1334
10999.83 1217
11000.82 1161
11001.81 1087
11002.79 990
11003.78 978
11004.77 911
11005.76 858
11006.75 815
11007.74 786
11008.73 771
11009.72 753
11010.71 718
11011.70 699
11012.69 683
11013.68 710
11014.67 702
11015.67 691
11016.66 662
11017.65 683
11018.64 700
11019.63 697
11020.62 698
11021.61 666
11022.60 683
11023.59 690
11024.58 636
11025.57 641
11026.56 671
11027.55 668
11028.54 644
11029.53 661
11030.52 666
11031.52 658
11032.51 652
11033.50 633
11034.49 642
11035.48 625
11036.47 660
11037.46 655
11038.45 608
11039.45 613
11040.44 607
11041.43 642
11042.42 599
11043.41 583
11044.40 587
11045.39 587
11046.39 587
11047.38 592
11048.37 618
11049.36 565
11050.35 578
11051.35 596
11052.34 579
11053.33 542
11054.32 573
11055.31 588
11056.31 608
11057.30 621
11058.29 595
11059.28 577
11060.27 576
11061.27 599
11062.26 600
11063.25 580
11064.24 584
11065.24 605
11066.23 602
11067.22 580
11068.21 596
11069.21 621
11070.20 637
11071.19 566
11072.19 602
11073.18 625
11074.17 610
11075.16 588
11076.16 552
11077.15 561
11078.14 539
11079.14 564
11080.13 559
11081.12 555
11082.12 534
11083.11 562
11084.10 569
11085.10 513
11086.09 538
11087.08 542
11088.08 546
11089.07 544
11090.06 527
11091.06 548
11092.05 490
11093.04 517
11094.04 509
11095.03 538
11096.03 514
11097.02 508
11098.01 508
11099.01 568
11100.00 525
11101.00 531
11101.99 539
11102.98 530
11103.98 543
11104.97 515
11105.97 520
11106.96 532
11107.96 553
11108.95 537
11109.95 502
11110.94 495
11111.93 503
11112.93 530
11113.92 512
11114.92 520
11115.91 555
11116.91 523
11117.90 500
11118.90 522
11119.89 530
11120.89 522
11121.88 494
11122.88 498
11123.87 507
11124.87 508
11125.86 500
11126.86 495
11127.85 482
11128.85 508
11129.84 479
11130.84 496
11131.84 499
11132.83 497
11133.83 494
11134.82 523
11135.82 520
11136.81 537
11137.81 535
11138.81 486
11139.80 488
11140.80 478
11141.79 492
11142.79 514
11143.79 543
11144.78 500
11145.78 485
11146.77 503
11147.77 528
11148.77 482
11149.76 479
11150.76 482
11151.75 456
11152.75 505
11153.75 451
11154.74 455
11155.74 432
11156.74 451
11157.73 458
11158.73 445
11159.73 445
11160.72 452
11161.72 447
11162.72 438
11163.71 447
11164.71 471
11165.71 451
11166.71 469
11167.70 498
11168.70 484
11169.70 469
11170.69 429
11171.69 433
11172.69 431
11173.69 474
11174.68 434
11175.68 453
11176.68 461
11177.68 462
11178.67 456
11179.67 456
11180.67 474
11181.67 444
11182.66 459
11183.66 448
11184.66 452
11185.66 456
11186.66 480
11187.65 453
11188.65 473
11189.65 451
11190.65 474
11191.65 456
11192.64 472
11193.64 471
11194.64 482
11195.64 464
11196.64 457
11197.64 426
11198.63 421
11199.63 457
11200.63 459
11201.63 480
11202.63 449
11203.63 446
11204.63 453
11205.63 467
11206.62 432
11207.62 445
11208.62 455
11209.62 446
11210.62 435
11211.62 432
11212.62 439
11213.62 439
11214.62 481
11215.62 438
11216.61 447
11217.61 464
11218.61 437
11219.61 433
11220.61 440
11221.61 413
11222.61 446
11223.61 461
11224.61 414
11225.61 399
11226.61 406
11227.61 468
11228.61 409
11229.61 438
11230.61 443
11231.61 473
11232.61 416
11233.61 424
11234.61 444
11235.61 433
11236.61 475
11237.61 463
11238.61 447
11239.61 456
11240.61 442
11241.61 479
11242.61 455
11243.61 450
11244.61 450
11245.61 452
11246.61 465
11247.61 453
11248.62 448
11249.62 443
11250.62 459
11251.62 458
11252.62 461
11253.62 431
11254.62 460
11255.62 452
11256.62 449
11257.62 474
11258.62 432
11259.63 444
11260.63 457
11261.63 494
11262.63 448
11263.63 437
11264.63 450
11265.63 458
11266.64 464
11267.64 476
11268.64 450
11269.64 495
11270.64 478
11271.64 491
11272.65 481
11273.65 514
11274.65 503
11275.65 529
11276.65 521
11277.65 499
11278.66 505
11279.66 467
11280.66 482
11281.66 476
11282.67 474
11283.67 467
11284.67 413
11285.67 463
11286.67 467
11287.68 446
11288.68 463
11289.68 454
11290.68 459
11291.69 460
11292.69 425
11293.69 440
11294.70 457
11295.70 453
11296.70 453
11297.70 486
11298.71 438
11299.71 433
11300.71 438
11301.72 463
11302.72 478
11303.72 444
11304.72 489
11305.73 493
11306.73 478
11307.73 469
11308.74 504
11309.74 508
11310.74 497
11311.75 512
11312.75 513
11313.76 475
11314.76 507
11315.76 456
11316.77 466
11317.77 445
11318.77 467
11319.78 440
11320.78 459
11321.79 487
11322.79 453
11323.79 475
11324.80 428
11325.80 450
11326.81 428
11327.81 476
11328.81 438
11329.82 454
11330.82 479
11331.83 427
11332.83 453
11333.84 425
11334.84 450
11335.85 439
11336.85 475
11337.85 458
11338.86 443
11339.86 456
11340.87 442
11341.87 435
11342.88 423
11343.88 428
11344.89 459
11345.89 407
11346.90 444
11347.90 407
11348.91 426
11349.91 437
11350.92 455
11351.92 434
11352.93 420
11353.94 437
11354.94 406
11355.95 430
11356.95 459
11357.96 444
11358.96 421
11359.97 478
11360.97 439
11361.98 420
11362.99 393
11363.99 441
11365.00 401
11366.00 420
11367.01 405
11368.02 443
11369.02 463
11370.03 427
11371.03 433
11372.04 416
11373.05 432
11374.05 437
11375.06 450
11376.06 410
11377.07 435
11378.08 439
11379.08 443
11380.09 430
11381.10 409
11382.10 397
11383.11 421
11384.12 418
11385.12 421
11386.13 436
11387.14 427
11388.14 456
11389.15 441
11390.16 450
11391.17 434
11392.17 427
11393.18 451
11394.19 454
11395.19 456
11396.20 421
11397.21 458
11398.22 451
11399.22 427
11400.23 468
11401.24 456
11402.25 423
11403.25 430
11404.26 430
11405.27 450
11406.28 427
11407.28 439
11408.29 388
11409.30 419
11410.31 417
11411.31 421
11412.32 431
11413.33 451
11414.34 433
11415.35 400
11416.35 437
11417.36 418
11418.37 442
11419.38 425
11420.39 466
11421.40 431
11422.40 412
11423.41 444
11424.42 436
11425.43 425
11426.44 431
11427.45 408
11428.46 433
11429.46 441
11430.47 440
11431.48 470
11432.49 420
11433.50 425
11434.51 458
11435.52 503
11436.53 479
11437.54 460
11438.54 445
11439.55 491
11440.56 469
11441.57 466
11442.58 444
11443.59 439
11444.60 430
11445.61 471
11446.62 461
11447.63 421
11448.64 455
11449.65 475
11450.66 469
11451.67 464
11452.68 474
11453.69 484
11454.70 487
11455.71 472
11456.72 459
11457.73 430
11458.74 456
11459.75 464
11460.76 440
11461.77 488
11462.78 454
11463.79 439
11464.80 456
11465.81 493
11466.82 474
11467.83 513
11468.84 441
11469.85 461
11470.86 478
11471.87 476
11472.88 484
11473.89 497
11474.90 480
11475.91 465
11476.92 437
11477.93 479
11478.95 484
11479.96 468
11480.97 491
11481.98 461
11482.99 457
11484.00 485
11485.01 476
11486.02 449
11487.03 449
11488.05 470
11489.06 466
11490.07 451
11491.08 451
11492.09 477
11493.10 426
11494.11 464
11495.13 485
11496.14 494
11497.15 465
11498.16 467
11499.17 457
11500.18 491
11501.20 474
11502.21 461
11503.22 489
11504.23 517
11505.24 495
11506.26 510
11507.27 510
11508.28 470
11509.29 503
11510.30 483
11511.32 483
11512.33 484
11513.34 514
11514.35 546
11515.37 521
11516.38 498
11517.39 514
11518.40 505
11519.42 531
11520.43 533
11521.44 517
11522.45 532
11523.47 515
11524.48 530
11525.49 539
11526.51 536
11527.52 536
11528.53 565
11529.55 527
11530.56 518
11531.57 535
11532.59 561
11533.60 543
11534.61 540
11535.63 557
11536.64 536
11537.65 590
11538.67 543
11539.68 595
11540.69 554
11541.71 571
11542.72 569
11543.73 632
11544.75 610
11545.76 627
11546.78 636
11547.79 643
11548.80 633
11549.82 631
11550.83 628
11551.85 626
11552.86 626
11553.87 693
11554.89 669
11555.90 667
11556.92 650
11557.93 669
11558.95 680
11559.96 670
11560.97 672
11561.99 688
11563.00 714
11564.02 756
11565.03 780
11566.05 740
11567.06 759
11568.08 802
11569.09 828
11570.11 798
11571.12 817
11572.14 869
11573.15 878
11574.17 913
11575.18 939
11576.20 925
11577.21 987
11578.23 992
11579.24 990
11580.26 1030
11581.27 1048
11582.29 1112
11583.30 1126
11584.32 1160
11585.33 1185
11586.35 1253
11587.37 1409
11588.38 1570
11589.40 1664
11590.41 1841
11591.43 2007
11592.44 2152
11593.46 2239
11594.48 2326
11595.49 2312
11596.51 2252
11597.52 2196
11598.54 2064
11599.56 1912
11600.57 1691
11601.59 1559
11602.61 1411
11603.62 1298
11604.64 1150
11605.66 1081
11606.67 1049
11607.69 935
11608.70 902
11609.72 908
11610.74 883
11611.75 826
11612.77 812
11613.79 770
11614.81 771
11615.82 724
11616.84 715
11617.86 705
11618.87 713
11619.89 695
11620.91 662
11621.92 672
11622.94 663
11623.96 698
11624.98 670
11625.99 661
11627.01 685
11628.03 692
11629.05 663
11630.06 711
11631.08 742
11632.10 684
11633.12 677
11634.13 657
11635.15 652
11636.17 644
11637.19 646
11638.20 651
11639.22 640
11640.24 613
11641.26 592
11642.28 610
11643.29 572
11644.31 537
11645.33 579
11646.35 579
11647.37 590
11648.39 567
11649.40 616
11650.42 583
11651.44 558
11652.46 600
11653.48 611
11654.50 601
11655.51 577
11656.53 549
11657.55 598
11658.57 578
11659.59 562
11660.61 609
11661.63 592
11662.65 579
11663.67 620
11664.68 607
11665.70 602
11666.72 620
11667.74 647
11668.76 652
11669.78 662
11670.80 613
11671.82 647
11672.84 610
11673.86 606
11674.88 661
11675.90 639
11676.92 680
11677.94 627
11678.96 623
11679.98 653
11680.99 624
11682.01 622
11683.03 628
11684.05 601
11685.07 592
11686.09 597
11687.11 590
11688.13 605
11689.15 616
11690.17 565
11691.19 588
11692.21 562
11693.24 561
11694.26 582
11695.28 575
11696.30 596
11697.32 589
11698.34 549
11699.36 580
11700.38 546
11701.40 518
11702.42 546
11703.44 577
11704.46 554
11705.48 562
11706.50 572
11707.52 518
11708.54 572
11709.57 565
11710.59 536
11711.61 530
11712.63 548
11713.65 520
11714.67 514
11715.69 531
11716.71 553
11717.73 542
11718.76 510
11719.78 559
11720.80 533
11721.82 537
11722.84 555
11723.86 525
11724.89 538
11725.91 492
11726.93 514
11727.95 506
11728.97 488
11729.99 510
11731.02 528
11732.04 507
11733.06 509
11734.08 487
11735.10 497
11736.13 483
11737.15 504
11738.17 494
11739.19 482
11740.22 505
11741.24 492
11742.26 493
11743.28 504
11744.30 494
11745.33 480
11746.35 474
11747.37 486
11748.40 452
11749.42 507
11750.44 479
11751.46 493
11752.49 496
11753.51 492
11754.53 469
11755.56 468
11756.58 448
11757.60 450
11758.62 469
11759.65 500
11760.67 455
11761.69 469
11762.72 474
11763.74 496
11764.76 510
11765.79 441
11766.81 479
11767.83 487
11768.86 454
11769.88 462
11770.91 464
11771.93 468
11772.95 464
11773.98 454
11775.00 445
11776.02 465
11777.05 442
11778.07 467
11779.10 452
11780.12 418
11781.14 451
11782.17 454
11783.19 452
11784.22 477
11785.24 446
11786.26 442
11787.29 432
11788.31 420
11789.34 446
11790.36 438
11791.39 431
11792.41 433
11793.44 440
11794.46 460
11795.49 467
11796.51 439
11797.54 435
11798.56 431
11799.59 439
11800.61 458
11801.63 446
11802.66 433
11803.69 424
11804.71 452
11805.74 388
11806.76 414
11807.79 411
11808.81 423
11809.84 436
11810.86 439
11811.89 440
11812.91 421
11813.94 435
11814.96 417
11815.99 445
11817.01 465
11818.04 434
11819.07 440
11820.09 478
11821.12 460
11822.14 475
11823.17 479
11824.20 464
11825.22 470
11826.25 504
11827.27 475
11828.30 481
11829.33 475
11830.35 440
11831.38 452
11832.40 430
11833.43 427
11834.46 441
11835.48 433
11836.51 460
11837.54 424
11838.56 453
11839.59 458
11840.62 460
11841.64 471
11842.67 478
11843.70 463
11844.72 458
11845.75 441
11846.78 431
11847.80 428
11848.83 438
11849.86 472
11850.89 457
11851.91 426
11852.94 423
11853.97 448
11854.99 466
11856.02 449
11857.05 437
11858.08 449
11859.10 458
11860.13 477
11861.16 479
11862.19 499
11863.21 476
11864.24 506
11865.27 478
11866.30 457
11867.33 457
11868.35 458
11869.38 450
11870.41 485
11871.44 490
11872.47 491
11873.49 514
11874.52 487
11875.55 456
11876.58 492
11877.61 538
11878.63 503
11879.66 507
11880.69 504
11881.72 520
11882.75 499
11883.78 541
11884.81 511
11885.83 493
11886.86 520
11887.89 541
11888.92 546
11889.95 576
11890.98 607
11892.01 572
11893.04 607
11894.06 602
11895.09 637
11896.12 630
11897.15 593
11898.18 644
11899.21 591
11900.24 609
11901.27 566
11902.30 585
11903.33 554
11904.36 561
11905.39 574
11906.42 553
11907.45 576
11908.48 582
11909.50 570
11910.53 520
11911.56 546
11912.59 540
11913.62 557
11914.65 549
11915.68 542
11916.71 583
11917.74 603
11918.77 616
11919.80 618
11920.83 677
11921.86 685
11922.89 701
11923.92 723
11924.95 747
11925.99 769
11927.02 792
11928.05 798
11929.08 735
11930.11 742
11931.14 715
11932.17 703
11933.20 663
11934.23 631
11935.26 622
11936.29 569
11937.32 587
11938.35 576
11939.38 536
11940.41 520
11941.45 523
11942.48 519
11943.51 534
11944.54 531
11945.57 514
11946.60 518
11947.63 504
11948.66 530
11949.70 526
11950.73 472
11951.76 479
11952.79 525
11953.82 520
11954.85 490
11955.88 492
11956.92 483
11957.95 502
11958.98 506
11960.01 493
11961.04 496
11962.08 482
11963.11 509
11964.14 503
11965.17 504
11966.20 505
11967.24 484
11968.27 499
11969.30 516
11970.33 509
11971.36 490
11972.40 489
11973.43 532
11974.46 500
11975.49 495
11976.53 514
11977.56 495
11978.59 493
11979.62 514
11980.66 504
11981.69 514
11982.72 535
11983.76 540
11984.79 524
11985.82 517
11986.85 506
11987.89 509
11988.92 514
11989.95 500
11990.99 498
11992.02 538
11993.05 498
11994.09 551
11995.12 576
11996.15 516
11997.19 516
11998.22 529
11999.25 524
12000.29 521
12001.32 542
12002.35 533
12003.39 591
12004.42 514
12005.46 535
12006.49 547
12007.52 551
12008.56 593
12009.59 582
12010.63 615
12011.66 626
12012.69 618
12013.73 616
12014.76 595
12015.80 614
12016.83 595
12017.86 599
12018.90 612
12019.93 572
12020.97 551
12022.00 610
12023.04 595
12024.07 583
12025.11 571
12026.14 542
12027.18 551
12028.21 557
12029.25 565
12030.28 530
12031.32 524
12032.35 540
12033.39 544
12034.42 495
12035.46 555
12036.49 527
12037.53 561
12038.56 541
12039.60 482
12040.63 529
12041.67 560
12042.70 543
12043.74 553
12044.77 514
12045.81 503
12046.84 513
12047.88 511
12048.92 512
12049.95 506
12050.99 510
12052.02 527
12053.06 540
12054.09 503
12055.13 517
12056.17 534
12057.20 525
12058.24 532
12059.27 523
12060.31 517
12061.35 498
12062.38 535
12063.42 519
12064.46 520
12065.49 519
12066.53 536
12067.56 542
12068.60 541
12069.64 523
12070.67 516
12071.71 568
12072.75 579
12073.78 543
12074.82 553
12075.86 531
12076.89 508
12077.93 543
12078.97 558
12080.01 583
12081.04 588
12082.08 582
12083.12 580
12084.15 612
12085.19 574
12086.23 560
12087.27 609
12088.30 596
12089.34 595
12090.38 609
12091.41 668
12092.45 647
12093.49 656
12094.53 704
12095.57 672
12096.60 656
12097.64 703
12098.68 693
12099.72 657
12100.75 680
12101.79 687
12102.83 634
12103.87 618
12104.91 608
12105.94 597
12106.98 573
12108.02 579
12109.06 558
12110.10 545
12111.14 505
12112.17 524
12113.21 541
12114.25 532
12115.29 501
12116.33 481
12117.37 533
12118.40 511
12119.44 493
12120.48 476
12121.52 481
12122.56 509
12123.60 470
12124.64 458
12125.68 460
12126.72 480
12127.75 459
12128.79 468
12129.83 488
12130.87 453
12131.91 457
12132.95 451
12133.99 470
12135.03 442
12136.07 445
12137.11 440
12138.15 473
12139.19 475
12140.23 449
12141.27 444
12142.31 473
12143.35 466
12144.38 446
12145.42 460
12146.46 445
12147.50 422
12148.54 443
12149.58 465
12150.62 424
12151.66 442
12152.70 447
12153.74 472
12154.78 418
12155.82 434
12156.87 446
12157.91 430
12158.95 444
12159.99 428
12161.03 472
12162.07 475
12163.11 460
12164.15 438
12165.19 435
12166.23 427
12167.27 406
12168.31 419
12169.35 448
12170.39 450
12171.43 425
12172.47 400
12173.52 444
12174.56 442
12175.60 426
12176.64 441
12177.68 454
12178.72 424
12179.76 429
12180.80 465
12181.85 454
12182.89 422
12183.93 420
12184.97 451
12186.01 446
12187.05 442
12188.09 465
12189.14 459
12190.18 452
12191.22 470
12192.26 417
12193.30 447
12194.34 445
12195.39 448
12196.43 445
12197.47 453
12198.51 450
12199.55 452
12200.60 443
12201.64 426
12202.68 450
12203.72 444
12204.77 461
12205.81 430
12206.85 451
12207.89 469
12208.94 476
12209.98 429
12211.02 438
12212.06 423
12213.11 459
12214.15 441
12215.19 459
12216.23 460
12217.28 444
12218.32 424
12219.36 433
12220.41 464
12221.45 430
12222.49 457
12223.54 474
12224.58 479
12225.62 448
12226.66 403
12227.71 450
12228.75 440
12229.79 452
12230.84 425
12231.88 442
12232.93 452
12233.97 458
12235.01 454
12236.06 439
12237.10 425
12238.14 427
12239.19 448
12240.23 452
12241.28 443
12242.32 423
12243.36 443
12244.41 417
12245.45 436
12246.50 410
12247.54 445
12248.58 420
12249.63 413
12250.67 404
12251.72 409
12252.76 399
12253.80 404
12254.85 416
12255.89 421
12256.94 428
12257.98 417
12259.03 396
12260.07 403
12261.12 419
12262.16 388
12263.21 387
12264.25 378
12265.30 383
12266.34 398
12267.39 381
12268.43 353
12269.48 371
12270.52 411
12271.57 399
12272.61 373
12273.66 391
12274.70 416
12275.75 383
12276.79 410
12277.84 391
12278.88 404
12279.93 396
12280.98 394
12282.02 381
12283.07 405
12284.11 376
12285.16 387
12286.20 400
12287.25 387
12288.30 394
12289.34 393
12290.39 402
12291.43 369
12292.48 388
12293.53 400
12294.57 406
12295.62 378
12296.66 409
12297.71 416
12298.76 413
12299.80 363
12300.85 379
12301.90 405
12302.94 386
12303.99 373
12305.04 384
12306.08 385
12307.13 400
12308.18 422
12309.22 372
12310.27 373
12311.32 362
12312.36 411
12313.41 407
12314.46 387
12315.50 359
12316.55 396
12317.60 361
12318.65 374
12319.69 384
12320.74 372
12321.79 381
12322.83 370
12323.88 383
12324.93 388
12325.98 418
12327.02 356
12328.07 379
12329.12 378
12330.17 355
12331.21 344
12332.26 378
12333.31 385
12334.36 384
12335.41 381
12336.45 391
12337.50 368
12338.55 385
12339.60 376
12340.65 356
12341.69 353
12342.74 365
12343.79 377
12344.84 403
12345.89 370
12346.94 377
12347.98 377
12349.03 366
12350.08 387
12351.13 395
12352.18 370
12353.23 374
12354.28 375
12355.32 403
12356.37 396
12357.42 404
12358.47 387
12359.52 383
12360.57 400
12361.62 368
12362.67 383
12363.72 384
12364.76 418
12365.81 383
12366.86 395
12367.91 406
12368.96 392
12370.01 377
12371.06 375
12372.11 422
12373.16 405
12374.21 388
12375.26 411
12376.31 405
12377.36 380
12378.41 406
12379.46 392
12380.51 372
12381.56 388
12382.61 393
12383.66 405
12384.71 405
12385.76 391
12386.81 415
12387.86 412
12388.91 391
12389.96 395
12391.01 383
12392.06 390
12393.11 395
12394.16 395
12395.21 404
12396.26 403
12397.31 426
12398.36 404
12399.41 396
12400.46 392
12401.51 383
12402.56 390
12403.61 409
12404.66 421
12405.71 435
12406.77 408
12407.82 401
12408.87 393
12409.92 445
12410.97 436
12412.02 434
12413.07 402
12414.12 390
12415.17 386
12416.23 406
12417.28 412
12418.33 438
12419.38 451
12420.43 414
12421.48 401
12422.53 442
12423.59 420
12424.64 411
12425.69 423
12426.74 435
12427.79 441
12428.84 409
12429.90 404
12430.95 424
12432.00 393
12433.05 406
12434.10 429
12435.16 438
12436.21 401
12437.26 414
12438.31 430
12439.37 451
12440.42 426
12441.47 436
12442.52 437
12443.58 427
12444.63 424
12445.68 401
12446.73 430
12447.79 462
12448.84 400
12449.89 450
12450.94 442
12452.00 412
12453.05 428
12454.10 404
12455.16 439
12456.21 416
12457.26 459
12458.31 454
12459.37 455
12460.42 448
12461.47 462
12462.53 485
12463.58 473
12464.63 442
12465.69 467
12466.74 502
12467.79 457
12468.85 518
12469.90 517
12470.95 539
12472.01 552
12473.06 554
12474.12 539
12475.17 565
12476.22 556
12477.28 586
12478.33 596
12479.39 636
12480.44 692
12481.49 698
12482.55 734
12483.60 787
12484.66 868
12485.71 883
12486.76 898
12487.82 966
12488.87 978
12489.93 961
12490.98 916
12492.04 943
12493.09 851
12494.15 850
12495.20 878
12496.25 764
12497.31 704
12498.36 651
12499.42 661
12500.47 628
12501.53 586
12502.58 614
12503.64 568
12504.69 556
12505.75 505
12506.80 510
12507.86 547
12508.91 518
12509.97 479
12511.03 481
12512.08 521
12513.14 521
12514.19 498
12515.25 499
12516.30 521
12517.36 512
12518.41 498
12519.47 500
12520.52 488
12521.58 502
12522.64 491
12523.69 503
12524.75 502
12525.80 468
12526.86 508
12527.92 490
12528.97 499
12530.03 473
12531.08 497
12532.14 493
12533.20 473
12534.25 477
12535.31 466
12536.37 528
12537.42 526
12538.48 531
12539.54 524
12540.59 502
12541.65 496
12542.70 518
12543.76 503
12544.82 509
12545.88 505
12546.93 512
12547.99 516
12549.05 512
12550.10 502
12551.16 513
12552.22 570
12553.27 562
12554.33 551
12555.39 544
12556.45 530
12557.50 563
12558.56 561
12559.62 584
12560.67 595
12561.73 618
12562.79 584
12563.85 634
12564.90 635
12565.96 671
12567.02 695
12568.08 688
12569.14 680
12570.19 657
12571.25 701
12572.31 699
12573.37 701
12574.42 684
12575.48 646
12576.54 646
12577.60 626
12578.66 635
12579.72 628
12580.77 601
12581.83 641
12582.89 626
12583.95 619
12585.01 574
12586.07 573
12587.12 591
12588.18 613
12589.24 605
12590.30 590
12591.36 583
12592.42 585
12593.48 594
12594.53 539
12595.59 569
12596.65 541
12597.71 536
12598.77 543
12599.83 540
12600.89 537
12601.95 541
12603.01 534
12604.07 571
12605.13 572
12606.18 552
12607.24 579
12608.30 555
12609.36 568
12610.42 549
12611.48 563
12612.54 571
12613.60 589
12614.66 551
12615.72 511
12616.78 515
12617.84 551
12618.90 538
12619.96 523
12621.02 527
12622.08 508
12623.14 528
12624.20 523
12625.26 530
12626.32 524
12627.38 530
12628.44 540
12629.50 543
12630.56 544
12631.62 516
12632.68 534
12633.74 499
12634.80 513
12635.86 562
12636.92 570
12637.98 538
12639.04 536
12640.11 535
12641.17 523
12642.23 536
12643.29 611
12644.35 583
12645.41 539
12646.47 582
12647.53 589
12648.59 596
12649.65 574
12650.72 614
12651.78 613
12652.84 574
12653.90 619
12654.96 588
12656.02 545
12657.08 562
12658.14 584
12659.21 605
12660.27 577
12661.33 560
12662.39 608
12663.45 602
12664.51 573
12665.58 613
12666.64 546
12667.70 552
12668.76 577
12669.82 616
12670.89 609
12671.95 607
12673.01 604
12674.07 633
12675.13 584
12676.20 636
12677.26 639
12678.32 616
12679.38 612
12680.45 588
12681.51 592
12682.57 671
12683.63 699
12684.70 705
12685.76 705
12686.82 707
12687.88 692
12688.95 747
12690.01 712
12691.07 732
12692.14 719
12693.20 768
12694.26 763
12695.32 800
12696.39 803
12697.45 782
12698.51 813
12699.58 818
12700.64 807
12701.70 789
12702.77 761
12703.83 757
12704.89 733
12705.96 758
12707.02 722
12708.08 708
12709.15 679
12710.21 687
12711.28 669
12712.34 667
12713.40 673
12714.47 612
12715.53 637
12716.59 664
12717.66 698
12718.72 642
12719.79 636
12720.85 649
12721.92 623
12722.98 633
12724.04 638
12725.11 640
12726.17 654
12727.24 630
12728.30 625
12729.37 612
12730.43 627
12731.49 597
12732.56 572
12733.62 609
12734.69 632
12735.75 593
12736.82 587
12737.88 576
12738.95 605
12740.01 561
12741.08 585
12742.14 594
12743.21 532
12744.27 545
12745.34 519
12746.40 541
12747.47 523
12748.53 517
12749.60 546
12750.66 503
12751.73 508
12752.79 512
12753.86 510
12754.93 500
12755.99 500
12757.06 522
12758.12 533
12759.19 512
12760.25 513
12761.32 472
12762.39 475
12763.45 497
12764.52 505
12765.58 466
12766.65 476
12767.72 492
12768.78 449
12769.85 483
12770.91 484
12771.98 486
12773.05 447
12774.11 480
12775.18 483
12776.25 495
12777.31 465
12778.38 479
12779.45 467
12780.51 504
12781.58 482
12782.65 481
12783.71 478
12784.78 485
12785.85 469
12786.91 475
12787.98 495
12789.05 460
12790.11 470
12791.18 441
12792.25 488
12793.31 478
12794.38 433
12795.45 438
12796.52 441
12797.58 436
12798.65 481
12799.72 472
12800.79 479
12801.85 503
12802.92 489
12803.99 484
12805.06 462
12806.12 501
12807.19 517
12808.26 533
12809.33 503
12810.39 530
12811.46 536
12812.53 495
12813.60 502
12814.67 483
12815.73 493
12816.80 494
12817.87 456
12818.94 474
12820.01 486
12821.08 503
12822.14 456
12823.21 510
12824.28 477
12825.35 456
12826.42 450
12827.49 455
12828.55 450
12829.62 457
12830.69 470
12831.76 432
12832.83 481
12833.90 489
12834.97 471
12836.04 445
12837.11 424
12838.17 449
12839.24 478
12840.31 442
12841.38 444
12842.45 435
12843.52 434
12844.59 441
12845.66 441
12846.73 456
12847.80 453
12848.87 439
12849.94 428
12851.01 459
12852.08 432
12853.14 418
12854.21 400
12855.28 397
12856.35 418
12857.42 411
12858.49 406
12859.56 413
12860.63 417
12861.70 406
12862.77 413
12863.84 407
12864.91 413
12865.98 399
12867.05 430
12868.12 414
12869.19 415
12870.26 384
12871.34 386
12872.41 416
12873.48 404
12874.55 405
12875.62 387
12876.69 397
12877.76 379
12878.83 390
12879.90 382
12880.97 393
12882.04 368
12883.11 369
12884.18 398
12885.25 400
12886.33 408
12887.40 382
12888.47 359
12889.54 363
12890.61 373
12891.68 407
12892.75 386
12893.82 379
12894.89 392
12895.97 340
12897.04 403
12898.11 398
12899.18 381
12900.25 389
12901.32 379
12902.40 372
12903.47 339
12904.54 355
12905.61 372
12906.68 393
12907.75 362
12908.83 345
12909.90 364
12910.97 407
12912.04 379
12913.11 357
12914.19 380
12915.26 372
12916.33 367
12917.40 369
12918.48 363
12919.55 345
12920.62 375
12921.69 357
12922.77 365
12923.84 414
12924.91 380
12925.98 403
12927.06 399
12928.13 368
12929.20 383
12930.27 378
12931.35 381
12932.42 380
12933.49 387
12934.57 356
12935.64 370
12936.71 358
12937.79 386
12938.86 357
12939.93 342
12941.01 384
12942.08 366
12943.15 379
12944.23 396
12945.30 373
12946.37 370
12947.45 377
12948.52 368
12949.59 374
12950.67 376
12951.74 393
12952.81 401
12953.89 359
12954.96 366
12956.04 363
12957.11 379
12958.18 380
12959.26 393
12960.33 362
12961.41 348
12962.48 378
12963.55 376
12964.63 391
12965.70 382
12966.78 373
12967.85 388
12968.93 373
12970.00 367
12971.07 360
12972.15 353
12973.22 369
12974.30 365
12975.37 354
12976.45 349
12977.52 380
12978.60 366
12979.67 377
12980.75 371
12981.82 375
12982.90 372
12983.97 384
12985.05 364
12986.12 388
12987.20 381
12988.27 377
12989.35 364
12990.42 355
12991.50 379
12992.57 360
12993.65 355
12994.73 386
12995.80 379
12996.88 389
12997.95 368
12999.03 360
13000.10 366
13001.18 377
13002.25 384
13003.33 393
13004.41 369
13005.48 378
13006.56 390
13007.63 382
13008.71 410
13009.79 413
13010.86 383
13011.94 417
13013.02 384
13014.09 393
13015.17 407
13016.24 379
13017.32 392
13018.40 390
13019.47 392
13020.55 415
13021.63 405
13022.70 385
13023.78 412
13024.86 377
13025.93 389
13027.01 386
13028.09 397
13029.16 390
13030.24 409
13031.32 383
13032.40 416
13033.47 425
13034.55 404
13035.63 405
13036.70 399
13037.78 389
13038.86 425
13039.94 441
13041.01 426
13042.09 427
13043.17 423
13044.25 437
13045.32 462
13046.40 426
13047.48 447
13048.56 456
13049.63 426
13050.71 429
13051.79 419
13052.87 415
13053.95 417
13055.02 431
13056.10 398
13057.18 412
13058.26 425
13059.34 404
13060.41 440
13061.49 434
13062.57 426
13063.65 421
13064.73 435
13065.81 411
13066.88 392
13067.96 373
13069.04 375
13070.12 379
13071.20 363
13072.28 373
13073.36 384
13074.43 360
13075.51 381
13076.59 366
13077.67 381
13078.75 379
13079.83 359
13080.91 402
13081.99 393
13083.07 365
13084.15 374
13085.23 387
13086.30 360
13087.38 362
13088.46 358
13089.54 369
13090.62 372
13091.70 345
13092.78 361
13093.86 353
13094.94 344
13096.02 357
13097.10 333
13098.18 353
13099.26 366
13100.34 346
13101.42 364
13102.50 366
13103.58 380
13104.66 357
13105.74 352
13106.82 362
13107.90 368
13108.98 366
13110.06 352
13111.14 372
13112.22 389
13113.30 397
13114.38 356
13115.46 340
13116.54 358
13117.62 400
13118.70 378
13119.78 340
13120.86 346
13121.95 330
13123.03 355
13124.11 356
13125.19 377
13126.27 357
13127.35 365
13128.43 344
13129.51 348
13130.59 351
13131.67 378
13132.76 358
13133.84 371
13134.92 345
13136.00 333
13137.08 344
13138.16 367
13139.24 355
13140.32 379
13141.41 360
13142.49 361
13143.57 374
13144.65 343
13145.73 365
13146.81 360
13147.90 364
13148.98 370
13150.06 333
13151.14 347
13152.22 378
13153.31 372
13154.39 372
13155.47 368
13156.55 375
13157.63 398
13158.72 372
13159.80 351
13160.88 351
13161.96 362
13163.05 356
13164.13 380
13165.21 365
13166.29 342
13167.38 352
13168.46 356
13169.54 362
13170.62 359
13171.71 359
13172.79 376
13173.87 355
13174.96 345
13176.04 349
13177.12 325
13178.20 357
13179.29 361
13180.37 352
13181.45 379
13182.54 381
13183.62 350
13184.70 368
13185.79 344
13186.87 336
13187.95 367
13189.04 371
13190.12 354
13191.20 368
13192.29 406
13193.37 382
13194.46 361
13195.54 355
13196.62 356
13197.71 356
13198.79 363
13199.88 373
13200.96 353
13202.04 361
13203.13 376
13204.21 326
13205.30 358
13206.38 375
13207.46 369
13208.55 356
13209.63 350
13210.72 378
13211.80 355
13212.89 362
13213.97 366
13215.05 373
13216.14 352
13217.22 363
13218.31 352
13219.39 364
13220.48 357
13221.56 379
13222.65 348
13223.73 347
13224.82 343
13225.90 357
13226.99 358
13228.07 358
13229.16 339
13230.24 389
13231.33 374
13232.41 368
13233.50 379
13234.58 379
13235.67 365
13236.76 352
13237.84 381
13238.93 394
13240.01 387
13241.10 366
13242.18 333
13243.27 340
13244.35 354
13245.44 375
13246.53 365
13247.61 374
13248.70 393
13249.78 391
13250.87 377
13251.96 375
13253.04 359
13254.13 389
13255.21 351
13256.30 360
13257.39 396
13258.47 367
13259.56 369
13260.65 382
13261.73 362
13262.82 371
13263.91 358
13264.99 386
13266.08 402
13267.17 368
13268.25 395
13269.34 390
13270.43 384
13271.51 395
13272.60 385
13273.69 401
13274.77 431
13275.86 396
13276.95 415
13278.04 391
13279.12 404
13280.21 416
13281.30 418
13282.38 387
13283.47 407
13284.56 406
13285.65 445
13286.73 443
13287.82 425
13288.91 405
13290.00 431
13291.08 415
13292.17 390
13293.26 406
13294.35 438
13295.44 451
13296.52 453
13297.61 409
13298.70 447
13299.79 434
13300.88 448
13301.96 440
13303.05 443
13304.14 451
13305.23 448
13306.32 441
13307.41 438
13308.49 405
13309.58 411
13310.67 445
13311.76 434
13312.85 457
13313.94 442
13315.02 453
13316.11 420
13317.20 434
13318.29 409
13319.38 416
13320.47 428
13321.56 454
13322.65 431
13323.74 412
13324.82 403
13325.91 415
13327.00 443
13328.09 434
13329.18 416
13330.27 426
13331.36 414
13332.45 419
13333.54 431
13334.63 463
13335.72 470
13336.81 458
13337.90 455
13338.99 439
13340.08 407
13341.17 431
13342.26 450
13343.35 446
13344.44 438
13345.53 428
13346.61 405
13347.70 433
13348.79 452
13349.89 431
13350.98 431
13352.07 478
13353.16 476
13354.25 474
13355.34 485
13356.43 469
13357.52 517
13358.61 491
13359.70 494
13360.79 490
13361.88 470
13362.97 503
13364.06 512
13365.15 474
13366.24 479
13367.33 490
13368.42 500
13369.51 500
13370.60 448
13371.70 476
13372.79 470
13373.88 435
13374.97 417
13376.06 409
13377.15 409
13378.24 402
13379.33 415
13380.43 442
13381.52 444
13382.61 407
13383.70 429
13384.79 400
13385.88 458
13386.97 426
13388.07 443
13389.16 378
13390.25 404
13391.34 410
13392.43 400
13393.52 401
13394.62 397
13395.71 395
13396.80 426
13397.89 383
13398.98 411
13400.08 427
13401.17 402
13402.26 402
13403.35 411
13404.45 408
13405.54 418
13406.63 394
13407.72 406
13408.82 415
13409.91 406
13411.00 413
13412.09 401
13413.19 401
13414.28 365
13415.37 391
13416.46 427
13417.56 384
13418.65 401
13419.74 402
13420.84 421
13421.93 409
13423.02 418
13424.11 415
13425.21 436
13426.30 421
13427.39 413
13428.49 426
13429.58 438
13430.67 438
13431.77 396
13432.86 424
13433.95 447
13435.05 421
13436.14 458
13437.24 448
13438.33 420
13439.42 425
13440.52 467
13441.61 467
13442.70 434
13443.80 425
13444.89 454
13445.99 485
13447.08 439
13448.17 432
13449.27 451
13450.36 462
13451.46 500
13452.55 481
13453.64 487
13454.74 448
13455.83 427
13456.93 468
13458.02 467
13459.12 481
13460.21 464
13461.31 471
13462.40 482
13463.50 499
13464.59 457
13465.69 488
13466.78 478
13467.87 443
13468.97 474
13470.06 489
13471.16 481
13472.25 465
13473.35 485
13474.44 488
13475.54 479
13476.64 486
13477.73 504
13478.83 513
13479.92 483
13481.02 488
13482.11 533
13483.21 519
13484.30 532
13485.40 516
13486.49 515
13487.59 553
13488.69 559
13489.78 588
13490.88 579
13491.97 575
13493.07 541
13494.17 549
13495.26 564
13496.36 613
13497.45 562
13498.55 574
13499.65 553
13500.74 552
13501.84 511
13502.93 551
13504.03 500
13505.13 504
13506.22 497
13507.32 512
13508.42 466
13509.51 475
13510.61 444
13511.71 478
13512.80 470
13513.90 461
13515.00 430
13516.09 446
13517.19 463
13518.29 435
13519.38 431
13520.48 412
13521.58 424
13522.68 425
13523.77 445
13524.87 419
13525.97 427
13527.06 422
13528.16 413
13529.26 389
13530.36 398
13531.45 413
13532.55 401
13533.65 395
13534.75 413
13535.84 436
13536.94 401
13538.04 413
13539.14 391
13540.23 398
13541.33 379
13542.43 374
13543.53 412
13544.63 392
13545.72 405
13546.82 425
13547.92 425
13549.02 403
13550.12 427
13551.22 400
13552.31 396
13553.41 384
13554.51 399
13555.61 423
13556.71 403
13557.81 389
13558.90 392
13560.00 390
13561.10 385
13562.20 406
13563.30 379
13564.40 415
13565.50 375
13566.60 367
13567.69 357
13568.79 410
13569.89 380
13570.99 374
13572.09 377
13573.19 387
13574.29 380
13575.39 393
13576.49 417
13577.59 434
13578.69 394
13579.79 376
13580.89 416
13581.98 399
13583.08 407
13584.18 386
13585.28 408
13586.38 388
13587.48 378
13588.58 392
13589.68 418
13590.78 415
13591.88 421
13592.98 423
13594.08 407
13595.18 398
13596.28 398
13597.38 423
13598.48 397
13599.58 391
13600.68 415
13601.78 407
13602.88 423
13603.98 403
13605.08 387
13606.18 400
13607.29 363
13608.39 372
13609.49 405
13610.59 413
13611.69 394
13612.79 377
13613.89 386
13614.99 375
13616.09 390
13617.19 410
13618.29 444
13619.39 415
13620.50 389
13621.60 398
13622.70 430
13623.80 401
13624.90 412
13626.00 426
13627.10 456
13628.20 406
13629.31 413
13630.41 389
13631.51 437
13632.61 384
13633.71 423
13634.81 427
13635.91 406
13637.02 386
13638.12 359
13639.22 414
13640.32 397
13641.42 393
13642.53 410
13643.63 421
13644.73 382
13645.83 372
13646.93 419
13648.04 430
13649.14 395
13650.24 391
13651.34 436
13652.45 399
13653.55 391
13654.65 398
13655.75 405
13656.85 379
13657.96 388
13659.06 386
13660.16 402
13661.27 393
13662.37 387
13663.47 379
13664.57 413
13665.68 391
13666.78 415
13667.88 420
13668.99 400
13670.09 353
13671.19 383
13672.29 436
13673.40 426
13674.50 388
13675.60 401
13676.71 403
13677.81 422
13678.91 396
13680.02 411
13681.12 395
13682.23 401
13683.33 413
13684.43 419
13685.54 400
13686.64 414
13687.74 432
13688.85 419
13689.95 368
13691.06 378
13692.16 416
13693.26 411
13694.37 405
13695.47 396
13696.58 420
13697.68 428
13698.78 402
13699.89 418
13700.99 422
13702.10 393
13703.20 416
13704.31 436
13705.41 402
13706.51 402
13707.62 413
13708.72 442
13709.83 449
13710.93 415
13712.04 455
13713.14 472
13714.25 491
13715.35 445
13716.46 476
13717.56 470
13718.67 505
13719.77 506
13720.88 491
13721.98 492
13723.09 514
13724.19 515
13725.30 527
13726.40 495
13727.51 490
13728.61 516
13729.72 514
13730.83 502
13731.93 515
13733.04 534
13734.14 527
13735.25 517
13736.35 551
13737.46 534
13738.57 564
13739.67 548
13740.78 555
13741.88 591
13742.99 543
13744.09 542
13745.20 571
13746.31 570
13747.41 576
13748.52 586
13749.63 622
13750.73 665
13751.84 667
13752.94 693
13754.05 704
13755.16 694
13756.26 670
13757.37 721
13758.48 750
13759.58 755
13760.69 781
13761.80 760
13762.90 812
13764.01 821
13765.12 840
13766.22 861
13767.33 825
13768.44 807
13769.55 771
13770.65 758
13771.76 760
13772.87 687
13773.97 642
13775.08 697
13776.19 662
13777.30 643
13778.40 624
13779.51 611
13780.62 604
13781.73 561
13782.83 568
13783.94 530
13785.05 544
13786.16 573
13787.26 566
13788.37 532
13789.48 527
13790.59 523
13791.70 513
13792.80 532
13793.91 506
13795.02 551
13796.13 573
13797.24 530
13798.35 520
13799.45 507
13800.56 541
13801.67 527
13802.78 528
13803.89 493
13805.00 527
13806.10 549
13807.21 488
13808.32 514
13809.43 487
13810.54 503
13811.65 513
13812.76 475
13813.86 470
13814.97 456
13816.08 480
13817.19 469
13818.30 471
13819.41 455
13820.52 483
13821.63 504
13822.74 515
13823.85 492
13824.96 441
13826.06 466
13827.17 499
13828.28 492
13829.39 460
13830.50 450
13831.61 453
13832.72 446
13833.83 464
13834.94 489
13836.05 447
13837.16 484
13838.27 478
13839.38 451
13840.49 464
13841.60 480
13842.71 463
13843.82 464
13844.93 455
13846.04 483
13847.15 476
13848.26 487
13849.37 519
13850.48 502
13851.59 493
13852.70 495
13853.81 489
13854.92 523
13856.03 499
13857.14 512
13858.25 509
13859.37 476
13860.48 471
13861.59 512
13862.70 505
13863.81 475
13864.92 476
13866.03 507
13867.14 493
13868.25 465
13869.36 500
13870.47 517
13871.59 484
13872.70 471
13873.81 480
13874.92 484
13876.03 501
13877.14 481
13878.25 522
13879.36 495
13880.48 492
13881.59 487
13882.70 471
13883.81 485
13884.92 500
13886.03 523
13887.15 510
13888.26 508
13889.37 481
13890.48 510
13891.59 495
13892.71 490
13893.82 532
13894.93 517
13896.04 502
13897.15 494
13898.27 493
13899.38 521
13900.49 469
13901.60 463
13902.72 454
13903.83 439
13904.94 453
13906.05 448
13907.17 477
13908.28 444
13909.39 454
13910.50 464
13911.62 467
13912.73 427
13913.84 440
13914.95 461
13916.07 483
13917.18 440
13918.29 451
13919.41 447
13920.52 431
13921.63 441
13922.75 428
13923.86 419
13924.97 454
13926.09 435
13927.20 424
13928.31 451
13929.43 463
13930.54 447
13931.65 433
13932.77 432
13933.88 388
13934.99 419
13936.11 425
13937.22 416
13938.34 431
13939.45 405
13940.56 423
13941.68 435
13942.79 426
13943.91 415
13945.02 416
13946.13 422
13947.25 422
13948.36 444
13949.48 447
13950.59 448
13951.70 455
13952.82 452
13953.93 412
13955.05 436
13956.16 435
13957.28 416
13958.39 447
13959.51 410
13960.62 413
13961.74 429
13962.85 422
13963.97 404
13965.08 442
13966.20 416
13967.31 392
13968.43 415
13969.54 438
13970.66 413
13971.77 415
13972.89 439
13974.00 439
13975.12 407
13976.23 423
13977.35 430
13978.46 402
13979.58 452
13980.69 424
13981.81 408
13982.92 403
13984.04 440
13985.16 444
13986.27 456
13987.39 425
13988.50 443
13989.62 416
13990.74 409
13991.85 431
13992.97 424
13994.08 445
13995.20 433
13996.32 448
13997.43 466
13998.55 454
13999.66 462
14000.78 437
14001.90 431
14003.01 459
14004.13 451
14005.25 461
14006.36 462
14007.48 494
14008.60 478
14009.71 492
14010.83 487
14011.95 483
14013.06 466
14014.18 483
14015.30 473
14016.41 481
14017.53 464
14018.65 422
14019.76 447
14020.88 461
14022.00 492
14023.12 462
14024.23 456
14025.35 458
14026.47 449
14027.59 441
14028.70 433
14029.82 414
14030.94 423
14032.06 437
14033.17 459
14034.29 424
14035.41 421
14036.53 427
14037.64 440
14038.76 433
14039.88 428
14041.00 462
14042.11 444
14043.23 447
14044.35 409
14045.47 417
14046.59 395
14047.71 415
14048.82 401
14049.94 431
14051.06 416
14052.18 409
14053.30 397
14054.42 402
14055.53 428
14056.65 440
14057.77 457
14058.89 411
14060.01 400
14061.13 441
14062.25 443
14063.36 395
14064.48 417
14065.60 445
14066.72 472
14067.84 432
14068.96 446
14070.08 442
14071.20 470
14072.32 423
14073.44 462
14074.55 458
14075.67 458
14076.79 464
14077.91 478
14079.03 477
14080.15 465
14081.27 476
14082.39 501
14083.51 499
14084.63 508
14085.75 486
14086.87 511
14087.99 519
14089.11 503
14090.23 506
14091.35 516
14092.47 491
14093.59 479
14094.71 502
14095.83 487
14096.95 482
14098.07 484
14099.19 475
14100.31 471
14101.43 469
14102.55 421
14103.67 443
14104.79 424
14105.91 410
14107.03 417
14108.15 430
14109.27 417
14110.39 425
14111.51 419
14112.64 439
14113.76 388
14114.88 393
14116.00 417
14117.12 393
14118.24 407
14119.36 367
14120.48 399
14121.60 390
14122.72 395
14123.85 393
14124.97 396
14126.09 415
14127.21 404
14128.33 381
14129.45 395
14130.57 376
14131.70 339
14132.82 361
14133.94 385
14135.06 378
14136.18 366
14137.30 373
14138.43 382
14139.55 367
14140.67 356
14141.79 366
14142.91 349
14144.03 389
14145.16 381
14146.28 385
14147.40 352
14148.52 372
14149.65 385
14150.77 404
14151.89 408
14153.01 396
14154.13 385
14155.26 393
14156.38 346
14157.50 377
14158.62 389
14159.75 379
14160.87 417
14161.99 393
14163.12 381
14164.24 391
14165.36 379
14166.48 343
14167.61 363
14168.73 360
14169.85 343
14170.98 360
14172.10 350
14173.22 368
14174.35 365
14175.47 364
14176.59 372
14177.72 359
14178.84 366
14179.96 335
14181.09 347
14182.21 343
14183.33 352
14184.46 360
14185.58 361
14186.70 346
14187.83 367
14188.95 374
14190.07 357
14191.20 342
14192.32 350
14193.45 342
14194.57 369
14195.69 362
14196.82 331
14197.94 347
14199.07 361
14200.19 325
14201.32 364
14202.44 345
14203.56 364
14204.69 342
14205.81 338
14206.94 322
14208.06 330
14209.19 325
14210.31 315
14211.44 359
14212.56 331
14213.69 322
14214.81 324
14215.93 367
14217.06 315
14218.18 338
14219.31 343
14220.43 337
14221.56 347
14222.68 342
14223.81 316
14224.94 333
14226.06 339
14227.19 356
14228.31 340
14229.44 330
14230.56 317
14231.69 314
14232.81 356
14233.94 331
14235.06 341
14236.19 324
14237.32 336
14238.44 310
14239.57 329
14240.69 328
14241.82 330
14242.94 327
14244.07 326
14245.20 346
14246.32 329
14247.45 299
14248.57 339
14249.70 340
14250.83 359
14251.95 343
14253.08 345
14254.21 348
14255.33 332
14256.46 298
14257.59 320
14258.71 293
14259.84 324
14260.97 318
14262.09 320
14263.22 331
14264.35 312
14265.47 336
14266.60 322
14267.73 328
14268.85 317
14269.98 312
14271.11 329
14272.23 329
14273.36 329
14274.49 344
14275.62 328
14276.74 313
14277.87 325
14279.00 316
14280.12 295
14281.25 290
14282.38 298
14283.51 294
14284.63 320
14285.76 322
14286.89 322
14288.02 313
14289.15 297
14290.27 298
14291.40 277
14292.53 290
14293.66 286
14294.78 316
14295.91 306
14297.04 291
14298.17 301
14299.30 301
14300.42 312
14301.55 302
14302.68 326
14303.81 322
14304.94 328
14306.07 310
14307.19 304
14308.32 302
14309.45 308
14310.58 295
14311.71 282
14312.84 282
14313.97 300
14315.10 295
14316.22 303
14317.35 309
14318.48 324
14319.61 296
14320.74 299
14321.87 299
14323.00 301
14324.13 289
14325.26 286
14326.39 293
14327.51 311
14328.64 310
14329.77 277
14330.90 286
14332.03 285
14333.16 277
14334.29 290
14335.42 307
14336.55 312
14337.68 299
14338.81 321
14339.94 300
14341.07 309
14342.20 288
14343.33 297
14344.46 291
14345.59 287
14346.72 299
14347.85 287
14348.98 312
14350.11 326
14351.24 295
14352.37 315
14353.50 295
14354.63 308
14355.76 292
14356.89 322
14358.02 314
14359.15 309
14360.28 309
14361.41 285
14362.54 324
14363.67 325
14364.80 301
14365.94 299
14367.07 272
14368.20 303
14369.33 292
14370.46 307
14371.59 293
14372.72 324
14373.85 306
14374.98 304
14376.11 308
14377.25 315
14378.38 313
14379.51 321
14380.64 284
14381.77 299
14382.90 312
14384.03 290
14385.16 295
14386.30 285
14387.43 294
14388.56 323
14389.69 342
14390.82 305
14391.95 323
14393.09 338
14394.22 293
14395.35 313
14396.48 296
14397.61 292
14398.75 306
14399.88 316
14401.01 339
14402.14 309
14403.27 327
14404.41 321
14405.54 317
14406.67 323
14407.80 295
14408.94 298
14410.07 315
14411.20 335
14412.33 340
14413.47 353
14414.60 314
14415.73 322
14416.87 312
14418.00 332
14419.13 315
14420.26 309
14421.40 307
14422.53 320
14423.66 334
14424.80 301
14425.93 337
14427.06 315
14428.20 316
14429.33 340
14430.46 329
14431.59 321
14432.73 335
14433.86 335
14435.00 331
14436.13 293
14437.26 315
14438.40 327
14439.53 330
14440.66 329
14441.80 332
14442.93 309
14444.06 318
14445.20 327
14446.33 306
14447.47 327
14448.60 310
14449.73 303
14450.87 317
14452.00 317
14453.14 319
14454.27 323
14455.41 293
14456.54 335
14457.67 320
14458.81 321
14459.94 318
14461.08 323
14462.21 308
14463.35 340
14464.48 312
14465.62 323
14466.75 324
14467.89 319
14469.02 293
14470.15 327
14471.29 319
14472.42 333
14473.56 331
14474.69 328
14475.83 317
14476.96 303
14478.10 314
14479.24 311
14480.37 308
14481.51 301
14482.64 314
14483.78 316
14484.91 293
14486.05 295
14487.18 287
14488.32 323
14489.45 262
14490.59 304
14491.73 289
14492.86 304
14494.00 297
14495.13 296
14496.27 275
14497.40 306
14498.54 293
14499.68 307
14500.81 312
14501.95 292
14503.08 283
14504.22 301
14505.36 308
14506.49 270
14507.63 279
14508.77 314
14509.90 285
14511.04 256
14512.18 289
14513.31 304
14514.45 301
14515.58 281
14516.72 299
14517.86 293
14519.00 298
14520.13 310
14521.27 269
14522.41 275
14523.54 294
14524.68 290
14525.82 311
14526.95 294
14528.09 284
14529.23 268
14530.37 296
14531.50 321
14532.64 302
14533.78 303
14534.91 287
14536.05 303
14537.19 282
14538.33 303
14539.46 318
14540.60 290
14541.74 298
14542.88 298
14544.02 307
14545.15 296
14546.29 325
14547.43 336
14548.57 298
14549.70 330
14550.84 305
14551.98 314
14553.12 295
14554.26 326
14555.39 323
14556.53 315
14557.67 315
14558.81 309
14559.95 316
14561.09 324
14562.22 299
14563.36 303
14564.50 316
14565.64 326
14566.78 314
14567.92 306
14569.06 314
14570.20 320
14571.33 303
14572.47 295
14573.61 315
14574.75 299
14575.89 305
14577.03 306
14578.17 326
14579.31 294
14580.45 315
14581.59 341
14582.72 336
14583.86 315
14585.00 323
14586.14 320
14587.28 327
14588.42 317
14589.56 307
14590.70 320
14591.84 330
14592.98 346
14594.12 335
14595.26 314
14596.40 298
14597.54 367
14598.68 332
14599.82 353
14600.96 329
14602.10 334
14603.24 352
14604.38 336
14605.52 335
14606.66 310
14607.80 330
14608.94 361
14610.08 372
14611.22 378
14612.36 350
14613.50 371
14614.64 361
14615.78 377
14616.92 368
14618.06 376
14619.20 392
14620.34 376
14621.49 364
14622.63 350
14623.77 371
14624.91 378
14626.05 364
14627.19 409
14628.33 399
14629.47 364
14630.61 332
14631.75 379
14632.90 358
14634.04 350
14635.18 365
14636.32 352
14637.46 351
14638.60 340
14639.74 322
14640.88 341
14642.03 338
14643.17 326
14644.31 292
14645.45 340
14646.59 334
14647.73 281
14648.88 335
14650.02 329
14651.16 314
14652.30 310
14653.44 327
14654.59 313
14655.73 307
14656.87 320
14658.01 310
14659.16 316
14660.30 304
14661.44 321
14662.58 301
14663.72 279
14664.87 297
14666.01 320
14667.15 316
14668.29 301
14669.44 292
14670.58 314
14671.72 294
14672.87 301
14674.01 305
14675.15 306
14676.29 321
14677.44 313
14678.58 350
14679.72 335
14680.87 302
14682.01 292
14683.15 288
14684.30 307
14685.44 268
14686.58 292
14687.73 302
14688.87 292
14690.01 269
14691.16 278
14692.30 279
14693.44 298
14694.59 287
14695.73 308
14696.87 302
14698.02 283
14699.16 286
14700.30 306
14701.45 281
14702.59 292
14703.74 318
14704.88 286
14706.02 280
14707.17 279
14708.31 282
14709.46 285
14710.60 253
14711.75 309
14712.89 299
14714.03 297
14715.18 271
14716.32 302
14717.47 315
14718.61 301
14719.76 267
14720.90 277
14722.05 298
14723.19 277
14724.34 278
14725.48 304
14726.63 312
14727.77 284
14728.92 315
14730.06 300
14731.21 294
14732.35 292
14733.50 304
14734.64 292
14735.79 282
14736.93 271
14738.08 285
14739.22 310
14740.37 297
14741.51 311
14742.66 290
14743.80 306
14744.95 278
14746.09 297
14747.24 287
14748.39 289
14749.53 310
14750.68 302
14751.82 284
14752.97 289
14754.11 298
14755.26 311
14756.41 308
14757.55 305
14758.70 303
14759.85 285
14760.99 284
14762.14 300
14763.28 313
14764.43 289
14765.58 280
14766.72 287
14767.87 283
14769.02 314
14770.16 315
14771.31 300
14772.46 304
14773.60 307
14774.75 311
14775.90 318
14777.04 304
14778.19 315
14779.34 324
14780.48 309
14781.63 332
14782.78 333
14783.92 317
14785.07 311
14786.22 307
14787.37 333
14788.51 312
14789.66 317
14790.81 320
14791.96 326
14793.10 302
14794.25 328
14795.40 318
14796.54 328
14797.69 310
14798.84 292
14799.99 293
14801.14 287
14802.28 296
14803.43 301
14804.58 305
14805.73 306
14806.88 302
14808.02 300
14809.17 306
14810.32 302
14811.47 306
14812.62 304
14813.76 321
14814.91 290
14816.06 283
14817.21 281
14818.36 292
14819.51 275
14820.65 264
14821.80 303
14822.95 272
14824.10 273
14825.25 289
14826.40 263
14827.55 280
14828.69 264
14829.84 263
14830.99 253
14832.14 254
14833.29 263
14834.44 282
14835.59 291
14836.74 268
14837.89 280
14839.04 274
14840.19 286
14841.33 262
14842.48 247
14843.63 255
14844.78 277
14845.93 279
14847.08 250
14848.23 255
14849.38 280
14850.53 258
14851.68 264
14852.83 264
14853.98 260
14855.13 260
14856.28 279
14857.43 275
14858.58 282
14859.73 260
14860.88 246
14862.03 275
14863.18 280
14864.33 258
14865.48 275
14866.63 267
14867.78 277
14868.93 286
14870.08 246
14871.23 226
14872.38 265
14873.53 256
14874.68 263
14875.83 252
14876.98 244
14878.14 241
14879.29 258
14880.44 290
14881.59 228
14882.74 265
14883.89 264
14885.04 266
14886.19 250
14887.34 233
14888.49 252
14889.64 261
14890.80 266
14891.95 263
14893.10 257
14894.25 252
14895.40 288
14896.55 243
14897.70 265
14898.86 234
14900.01 231
14901.16 248
14902.31 241
14903.46 262
14904.61 258
14905.77 251
14906.92 254
14908.07 269
14909.22 252
14910.37 253
14911.53 243
14912.68 266
14913.83 257
14914.98 243
14916.13 254
14917.29 235
14918.44 236
14919.59 281
14920.74 250
14921.90 260
14923.05 250
14924.20 230
14925.35 244
14926.51 264
14927.66 266
14928.81 246
14929.96 258
14931.12 252
14932.27 253
14933.42 250
14934.57 256
14935.73 274
14936.88 233
14938.03 280
14939.19 248
14940.34 245
14941.49 240
14942.65 241
14943.80 251
14944.95 259
14946.11 239
14947.26 264
14948.41 271
14949.57 261
14950.72 246
14951.87 211
14953.03 260
14954.18 252
14955.33 252
14956.49 263
14957.64 242
14958.80 242
14959.95 268
14961.10 251
14962.26 255
14963.41 232
14964.57 236
14965.72 250
14966.87 232
14968.03 245
14969.18 232
14970.34 252
14971.49 231
14972.65 263
14973.80 231
14974.95 227
14976.11 234
14977.26 249
14978.42 225
14979.57 223
14980.73 235
14981.88 267
14983.04 270
14984.19 247
14985.35 255
14986.50 240
14987.66 245
14988.81 236
14989.97 261
14991.12 237
14992.28 212
14993.43 228
14994.59 247
14995.74 241
14996.90 231
14998.05 240
14999.21 250
15000.36 236
15001.52 243
15002.67 256
15003.83 223
15004.99 256
15006.14 232
15007.30 241
15008.45 249
15009.61 256
15010.76 232
15011.92 256
15013.08 231
15014.23 246
15015.39 262
15016.54 255
15017.70 245
15018.86 252
15020.01 227
15021.17 245
15022.32 265
15023.48 241
15024.64 267
15025.79 241
15026.95 228
15028.11 223
15029.26 240
15030.42 212
15031.58 221
15032.73 241
15033.89 247
15035.05 256
15036.20 251
15037.36 233
15038.52 232
15039.67 242
15040.83 233
15041.99 240
15043.15 231
15044.30 243
15045.46 236
15046.62 225
15047.77 220
15048.93 243
15050.09 245
15051.25 278
15052.40 235
15053.56 214
15054.72 243
15055.88 241
15057.03 240
15058.19 230
15059.35 257
15060.51 237
15061.66 254
15062.82 245
15063.98 223
15065.14 227
15066.30 236
15067.45 218
15068.61 233
15069.77 225
15070.93 230
15072.09 241
15073.24 263
15074.40 222
15075.56 226
15076.72 232
15077.88 255
15079.04 241
15080.20 223
15081.35 211
15082.51 219
15083.67 227
15084.83 214
15085.99 236
15087.15 229
15088.31 214
15089.46 215
15090.62 233
15091.78 216
15092.94 228
15094.10 251
15095.26 218
15096.42 216
15097.58 242
15098.74 238
15099.90 201
15101.06 232
15102.22 240
15103.37 253
15104.53 239
15105.69 250
15106.85 250
15108.01 231
15109.17 230
15110.33 222
15111.49 229
15112.65 237
15113.81 225
15114.97 231
15116.13 239
15117.29 239
15118.45 254
15119.61 222
15120.77 237
15121.93 244
15123.09 255
15124.25 255
15125.41 234
15126.57 240
15127.73 230
15128.89 253
15130.05 218
15131.21 228
15132.37 216
15133.53 232
15134.69 228
15135.86 240
15137.02 212
15138.18 228
15139.34 257
15140.50 244
15141.66 234
15142.82 236
15143.98 240
15145.14 231
15146.30 241
15147.46 228
15148.63 255
15149.79 258
15150.95 255
15152.11 227
15153.27 259
15154.43 257
15155.59 265
15156.75 267
15157.92 223
15159.08 235
15160.24 227
15161.40 237
15162.56 236
15163.72 270
15164.89 249
15166.05 256
15167.21 252
15168.37 240
15169.53 261
15170.69 222
15171.86 233
15173.02 253
15174.18 244
15175.34 268
15176.51 251
15177.67 242
15178.83 239
15179.99 264
15181.15 256
15182.32 250
15183.48 256
15184.64 227
15185.80 240
15186.97 250
15188.13 245
15189.29 278
15190.46 279
15191.62 245
15192.78 265
15193.94 272
15195.11 261
15196.27 256
15197.43 264
15198.60 271
15199.76 258
15200.92 263
15202.08 268
15203.25 292
15204.41 244
15205.57 280
15206.74 275
15207.90 278
15209.06 297
15210.23 289
15211.39 275
15212.56 299
15213.72 277
15214.88 291
15216.05 305
15217.21 302
15218.37 303
15219.54 290
15220.70 308
15221.87 301
15223.03 288
15224.19 283
15225.36 288
15226.52 299
15227.69 297
15228.85 286
15230.01 279
15231.18 277
15232.34 282
15233.51 293
15234.67 285
15235.84 278
15237.00 258
15238.16 288
15239.33 260
15240.49 282
15241.66 271
15242.82 279
15243.99 278
15245.15 283
15246.32 282
15247.48 266
15248.65 256
15249.81 256
15250.98 288
15252.14 240
15253.31 247
15254.47 254
15255.64 257
15256.80 236
15257.97 269
15259.13 253
15260.30 251
15261.46 263
15262.63 289
15263.80 262
15264.96 241
15266.13 229
15267.29 239
15268.46 235
15269.62 278
15270.79 250
15271.96 271
15273.12 225
15274.29 229
15275.45 259
15276.62 249
15277.79 250
15278.95 222
15280.12 246
15281.28 235
15282.45 234
15283.62 217
15284.78 258
15285.95 256
15287.12 269
15288.28 251
15289.45 234
15290.62 248
15291.78 230
15292.95 251
15294.12 230
15295.28 236
15296.45 236
15297.62 256
15298.78 268
15299.95 233
15301.12 236
15302.28 260
15303.45 256
15304.62 255
15305.78 245
15306.95 260
15308.12 253
15309.29 270
15310.45 240
15311.62 240
15312.79 239
15313.96 239
15315.12 235
15316.29 240
15317.46 262
15318.63 245
15319.79 252
15320.96 281
15322.13 243
15323.30 260
15324.46 241
15325.63 245
15326.80 260
15327.97 278
15329.14 246
15330.30 262
15331.47 245
15332.64 263
15333.81 259
15334.98 268
15336.14 253
15337.31 241
15338.48 271
15339.65 243
15340.82 225
15341.99 252
15343.16 254
15344.32 255
15345.49 269
15346.66 261
15347.83 250
15349.00 271
15350.17 280
15351.34 250
15352.51 220
15353.67 252
15354.84 291
15356.01 242
15357.18 249
15358.35 235
15359.52 262
15360.69 258
15361.86 268
15363.03 264
15364.20 261
15365.37 271
15366.54 275
15367.71 260
15368.87 280
15370.04 278
15371.21 291
15372.38 256
15373.55 278
15374.72 265
15375.89 273
15377.06 283
15378.23 291
15379.40 277
15380.57 278
15381.74 269
15382.91 267
15384.08 265
15385.25 306
15386.42 295
15387.59 281
15388.76 255
15389.93 256
15391.10 247
15392.27 264
15393.44 265
15394.62 261
15395.79 253
15396.96 269
15398.13 275
15399.30 251
15400.47 264
15401.64 247
15402.81 239
15403.98 255
15405.15 239
15406.32 265
15407.49 261
15408.66 260
15409.84 216
15411.01 233
15412.18 250
15413.35 267
15414.52 255
15415.69 226
15416.86 267
15418.03 242
15419.21 239
15420.38 276
15421.55 255
15422.72 235
15423.89 235
15425.06 261
15426.24 264
15427.41 236
15428.58 255
15429.75 272
15430.92 269
15432.09 248
15433.27 252
15434.44 241
15435.61 256
15436.78 252
15437.96 253
15439.13 260
15440.30 262
15441.47 261
15442.64 255
15443.82 222
15444.99 229
15446.16 262
15447.33 249
15448.51 248
15449.68 244
15450.85 243
15452.02 243
15453.20 247
15454.37 258
15455.54 242
15456.72 250
15457.89 269
15459.06 245
15460.23 231
15461.41 253
15462.58 236
15463.75 267
15464.93 230
15466.10 253
15467.27 273
15468.45 230
15469.62 257
15470.79 233
15471.97 234
15473.14 237
15474.31 262
15475.49 231
15476.66 259
15477.83 251
15479.01 243
15480.18 238
15481.36 249
15482.53 250
15483.70 225
15484.88 261
15486.05 232
15487.23 265
15488.40 250
15489.57 234
15490.75 241
15491.92 240
15493.10 231
15494.27 250
15495.44 217
15496.62 238
15497.79 237
15498.97 263
15500.14 264
15501.32 259
15502.49 232
15503.67 230
15504.84 227
15506.02 230
15507.19 244
15508.36 249
15509.54 247
15510.71 251
15511.89 252
15513.06 240
15514.24 237
15515.41 251
15516.59 248
15517.77 219
15518.94 239
15520.12 252
15521.29 239
15522.47 263
15523.64 251
15524.82 263
15525.99 259
15527.17 254
15528.34 244
15529.52 254
15530.69 268
15531.87 242
15533.05 238
15534.22 253
15535.40 242
15536.57 251
15537.75 253
15538.93 249
15540.10 242
15541.28 251
15542.45 257
15543.63 256
15544.81 266
15545.98 258
15547.16 279
15548.33 256
15549.51 259
15550.69 269
15551.86 246
15553.04 251
15554.22 259
15555.39 266
15556.57 239
15557.75 262
15558.92 259
15560.10 265
15561.28 257
15562.45 269
15563.63 254
15564.81 266
15565.99 262
15567.16 267
15568.34 277
15569.52 270
15570.69 268
15571.87 275
15573.05 277
15574.23 275
15575.40 262
15576.58 269
15577.76 268
15578.93 271
15580.11 293
15581.29 286
15582.47 309
15583.65 278
15584.82 280
15586.00 250
15587.18 263
15588.36 266
15589.53 263
15590.71 275
15591.89 301
15593.07 285
15594.25 265
15595.42 286
15596.60 311
15597.78 319
15598.96 294
15600.14 306
15601.32 283
15602.49 277
15603.67 287
15604.85 307
15606.03 314
15607.21 302
15608.39 296
15609.56 265
15610.74 324
15611.92 301
15613.10 327
15614.28 311
15615.46 286
15616.64 317
15617.82 314
15619.00 324
15620.17 331
15621.35 326
15622.53 330
15623.71 321
15624.89 334
15626.07 330
15627.25 340
15628.43 323
15629.61 339
15630.79 330
15631.97 360
15633.15 351
15634.33 342
15635.51 324
15636.69 340
15637.87 347
15639.05 336
15640.22 326
15641.40 344
15642.58 332
15643.76 332
15644.94 343
15646.12 352
15647.30 347
15648.48 356
15649.66 340
15650.85 372
15652.03 357
15653.21 373
15654.39 352
15655.57 350
15656.75 337
15657.93 362
15659.11 327
15660.29 347
15661.47 339
15662.65 333
15663.83 335
15665.01 323
15666.19 338
15667.37 339
15668.55 323
15669.73 319
15670.92 342
15672.10 341
15673.28 323
15674.46 331
15675.64 305
15676.82 314
15678.00 326
15679.18 328
15680.36 323
15681.55 322
15682.73 314
15683.91 325
15685.09 316
15686.27 359
15687.45 294
15688.63 352
15689.82 310
15691.00 340
15692.18 328
15693.36 360
15694.54 332
15695.73 292
15696.91 314
15698.09 342
15699.27 345
15700.45 343
15701.64 340
15702.82 332
15704.00 323
15705.18 319
15706.36 334
15707.55 345
15708.73 369
15709.91 335
15711.09 359
15712.28 336
15713.46 316
15714.64 330
15715.82 322
15717.01 339
15718.19 330
15719.37 328
15720.55 350
15721.74 356
15722.92 345
15724.10 361
15725.29 324
15726.47 338
15727.65 348
15728.84 342
15730.02 349
15731.20 373
15732.39 375
15733.57 316
15734.75 340
15735.94 358
15737.12 370
15738.30 348
15739.49 338
15740.67 368
15741.85 364
15743.04 364
15744.22 358
15745.40 364
15746.59 379
15747.77 356
15748.96 351
15750.14 345
15751.32 352
15752.51 364
15753.69 335
15754.88 338
15756.06 341
15757.24 327
15758.43 354
15759.61 331
15760.80 310
15761.98 329
15763.17 368
15764.35 363
15765.53 343
15766.72 336
15767.90 346
15769.09 359
15770.27 330
15771.46 336
15772.64 331
15773.83 353
15775.01 315
15776.20 334
15777.38 331
15778.57 344
15779.75 345
15780.94 325
15782.12 321
15783.31 327
15784.49 333
15785.68 305
15786.86 317
15788.05 277
15789.23 316
15790.42 316
15791.60 309
15792.79 312
15793.98 334
15795.16 299
15796.35 305
15797.53 308
15798.72 306
15799.90 296
15801.09 308
15802.28 309
15803.46 291
15804.65 330
15805.83 326
15807.02 330
15808.21 285
15809.39 293
15810.58 279
15811.76 287
15812.95 304
15814.14 320
15815.32 318
15816.51 292
15817.70 308
15818.88 297
15820.07 292
15821.26 283
15822.44 309
15823.63 271
15824.82 285
15826.00 295
15827.19 298
15828.38 289
15829.56 300
15830.75 292
15831.94 293
15833.12 298
15834.31 297
15835.50 289
15836.69 315
15837.87 282
15839.06 298
15840.25 304
15841.44 278
15842.62 301
15843.81 313
15845.00 317
15846.18 279
15847.37 305
15848.56 301
15849.75 316
15850.94 327
15852.12 302
15853.31 304
15854.50 308
15855.69 300
15856.87 291
15858.06 299
15859.25 310
15860.44 320
15861.63 316
15862.81 329
15864.00 304
15865.19 325
15866.38 331
15867.57 340
15868.76 294
15869.94 312
15871.13 307
15872.32 313
15873.51 353
15874.70 323
15875.89 328
15877.08 304
15878.26 346
15879.45 301
15880.64 311
15881.83 312
15883.02 339
15884.21 319
15885.40 330
15886.59 335
15887.78 326
15888.97 363
15890.15 361
15891.34 352
15892.53 348
15893.72 361
15894.91 314
15896.10 342
15897.29 325
15898.48 347
15899.67 352
15900.86 339
15902.05 316
15903.24 331
15904.43 341
15905.62 338
15906.81 320
15908.00 333
15909.19 350
15910.38 332
15911.57 342
15912.76 316
15913.95 335
15915.14 310
15916.33 316
15917.52 313
15918.71 310
15919.90 311
15921.09 357
15922.28 311
15923.47 308
15924.66 296
15925.85 333
15927.04 297
15928.23 286
15929.42 324
15930.61 332
15931.80 313
15932.99 308
15934.18 302
15935.38 303
15936.57 291
15937.76 286
15938.95 301
15940.14 282
15941.33 266
15942.52 258
15943.71 289
15944.90 255
15946.10 285
15947.29 291
15948.48 282
15949.67 257
15950.86 249
15952.05 266
15953.24 244
15954.44 280
15955.63 244
15956.82 265
15958.01 278
15959.20 274
15960.39 262
15961.59 276
15962.78 286
15963.97 254
15965.16 261
15966.35 273
15967.55 264
15968.74 258
15969.93 262
15971.12 256
15972.31 278
15973.51 266
15974.70 286
15975.89 244
15977.08 252
15978.28 249
15979.47 257
15980.66 264
15981.85 269
15983.05 258
15984.24 251
15985.43 278
15986.62 256
15987.82 265
15989.01 221
15990.20 269
15991.40 279
15992.59 268
15993.78 270
15994.98 259
15996.17 257
15997.36 264
15998.55 238
15999.75 206
16000.94 268
16002.13 256
16003.33 250
16004.52 260
16005.72 273
16006.91 241
16008.10 256
16009.30 222
16010.49 251
16011.68 249
16012.88 263
16014.07 241
16015.26 239
16016.46 237
16017.65 259
16018.85 285
16020.04 250
16021.23 253
16022.43 240
16023.62 253
16024.82 235
16026.01 243
16027.21 228
16028.40 258
16029.59 250
16030.79 276
16031.98 226
16033.18 242
16034.37 250
16035.57 244
16036.76 255
16037.96 257
16039.15 247
16040.35 246
16041.54 270
16042.73 245
16043.93 233
16045.12 242
16046.32 242
16047.51 236
16048.71 248
16049.91 235
16051.10 262
16052.30 242
16053.49 272
16054.69 272
16055.88 246
16057.08 238
16058.27 237
16059.47 240
16060.66 237
16061.86 252
16063.05 245
16064.25 244
16065.45 225
16066.64 240
16067.84 236
16069.03 213
16070.23 245
16071.42 235
16072.62 215
16073.82 222
16075.01 242
16076.21 225
16077.41 235
16078.60 215
16079.80 225
16080.99 236
16082.19 228
16083.39 229
16084.58 243
16085.78 235
16086.98 242
16088.17 241
16089.37 250
16090.57 262
16091.76 234
16092.96 229
16094.16 226
16095.35 232
16096.55 241
16097.75 241
16098.94 237
16100.14 226
16101.34 189
16102.53 234
16103.73 245
16104.93 240
16106.13 210
16107.32 226
16108.52 239
16109.72 230
16110.92 226
16112.11 236
16113.31 205
16114.51 227
16115.71 217
16116.90 214
16118.10 221
16119.30 223
16120.50 229
16121.69 220
16122.89 209
16124.09 227
16125.29 221
16126.49 230
16127.68 237
16128.88 212
16130.08 222
16131.28 224
16132.48 227
16133.67 219
16134.87 209
16136.07 208
16137.27 211
16138.47 232
16139.67 221
16140.86 224
16142.06 234
16143.26 254
16144.46 226
16145.66 228
16146.86 225
16148.06 229
16149.26 256
16150.45 214
16151.65 239
16152.85 228
16154.05 238
16155.25 215
16156.45 233
16157.65 233
16158.85 217
16160.05 234
16161.25 220
16162.45 223
16163.64 227
16164.84 231
16166.04 249
16167.24 216
16168.44 234
16169.64 233
16170.84 242
16172.04 248
16173.24 213
16174.44 221
16175.64 244
16176.84 232
16178.04 225
16179.24 238
16180.44 248
16181.64 229
16182.84 244
16184.04 226
16185.24 236
16186.44 229
16187.64 234
16188.84 233
16190.04 243
16191.24 222
16192.44 242
16193.64 229
16194.84 243
16196.04 207
16197.24 222
16198.44 215
16199.65 229
16200.85 229
16202.05 227
16203.25 237
16204.45 241
16205.65 235
16206.85 239
16208.05 236
16209.25 218
16210.45 205
16211.65 197
16212.86 210
16214.06 231
16215.26 245
16216.46 227
16217.66 242
16218.86 260
16220.06 242
16221.27 233
16222.47 233
16223.67 222
16224.87 243
16226.07 249
16227.27 241
16228.48 243
16229.68 232
16230.88 227
16232.08 247
16233.28 257
16234.48 219
16235.69 238
16236.89 235
16238.09 242
16239.29 247
16240.50 248
16241.70 244
16242.90 260
16244.10 236
16245.30 219
16246.51 231
16247.71 230
16248.91 266
16250.11 224
16251.32 252
16252.52 261
16253.72 258
16254.92 237
16256.13 241
16257.33 244
16258.53 280
16259.74 275
16260.94 258
16262.14 249
16263.35 243
16264.55 251
16265.75 260
16266.95 255
16268.16 249
16269.36 271
16270.56 245
16271.77 263
16272.97 243
16274.17 249
16275.38 220
16276.58 240
16277.79 262
16278.99 252
16280.19 242
16281.40 279
16282.60 282
16283.80 256
16285.01 245
16286.21 276
16287.42 301
16288.62 256
16289.82 275
16291.03 279
16292.23 251
16293.44 244
16294.64 262
16295.84 290
16297.05 297
16298.25 291
16299.46 277
16300.66 264
16301.87 279
16303.07 282
16304.27 279
16305.48 294
16306.68 278
16307.89 237
16309.09 244
16310.30 261
16311.50 223
16312.71 239
16313.91 256
16315.12 264
16316.32 257
16317.53 228
16318.73 242
16319.94 234
16321.14 242
16322.35 234
16323.55 241
16324.76 245
16325.96 236
16327.17 238
16328.38 256
16329.58 228
16330.79 250
16331.99 253
16333.20 231
16334.40 236
16335.61 251
16336.81 215
16338.02 232
16339.23 245
16340.43 227
16341.64 252
16342.84 240
16344.05 234
16345.26 243
16346.46 266
16347.67 229
16348.87 231
16350.08 230
16351.29 237
16352.49 216
16353.70 227
16354.91 229
16356.11 187
16357.32 213
16358.53 237
16359.73 236
16360.94 226
16362.15 252
16363.35 229
16364.56 233
16365.77 219
16366.97 218
16368.18 214
16369.39 249
16370.59 243
16371.80 218
16373.01 197
16374.21 206
16375.42 231
16376.63 240
16377.84 224
16379.04 214
16380.25 240
16381.46 239
16382.67 247
16383.87 216
16385.08 235
16386.29 215
16387.50 250
16388.70 223
16389.91 222
16391.12 229
16392.33 231
16393.53 241
16394.74 229
16395.95 225
16397.16 222
16398.37 213
16399.57 226
16400.78 229
16401.99 226
16403.20 238
16404.41 211
16405.62 217
16406.82 203
16408.03 242
16409.24 225
16410.45 233
16411.66 211
16412.87 222
16414.07 214
16415.28 221
16416.49 239
16417.70 233
16418.91 229
16420.12 229
16421.33 200
16422.54 193
16423.75 190
16424.95 199
16426.16 223
16427.37 203
16428.58 221
16429.79 213
16431.00 230
16432.21 206
16433.42 207
16434.63 221
16435.84 226
16437.05 244
16438.26 200
16439.47 222
16440.68 212
16441.88 227
16443.09 212
16444.30 213
16445.51 222
16446.72 232
16447.93 212
16449.14 205
16450.35 223
16451.56 210
16452.77 198
16453.98 224
16455.19 236
16456.40 217
16457.61 196
16458.82 199
16460.03 211
16461.24 199
16462.45 218
16463.67 197
16464.88 228
16466.09 212
16467.30 214
16468.51 204
16469.72 232
16470.93 195
16472.14 213
16473.35 244
16474.56 212
16475.77 212
16476.98 213
16478.19 222
16479.40 202
16480.62 245
16481.83 224
16483.04 217
16484.25 210
16485.46 219
16486.67 195
16487.88 214
16489.09 202
16490.31 190
16491.52 211
16492.73 206
16493.94 222
16495.15 196
16496.36 207
16497.57 188
16498.79 204
16500.00 192
16501.21 218
16502.42 216
16503.63 232
16504.85 195
16506.06 226
16507.27 192
16508.48 201
16509.69 206
16510.91 189
16512.12 217
16513.33 204
16514.54 207
16515.76 193
16516.97 225
16518.18 209
16519.39 206
16520.60 195
16521.82 221
16523.03 195
16524.24 198
16525.46 217
16526.67 221
16527.88 226
16529.09 205
16530.31 210
16531.52 185
16532.73 208
16533.95 217
16535.16 218
16536.37 210
16537.58 224
16538.80 183
16540.01 209
16541.22 212
16542.44 196
16543.65 209
16544.86 238
16546.08 210
16547.29 225
16548.50 217
16549.72 183
16550.93 219
16552.15 201
16553.36 221
16554.57 211
16555.79 213
16557.00 205
16558.21 226
16559.43 194
16560.64 242
16561.86 217
16563.07 224
16564.28 226
16565.50 208
16566.71 214
16567.93 228
16569.14 221
16570.36 213
16571.57 221
16572.78 202
16574.00 228
16575.21 208
16576.43 204
16577.64 212
16578.86 216
16580.07 215
16581.29 201
16582.50 203
16583.72 222
16584.93 202
16586.15 198
16587.36 211
16588.58 213
16589.79 209
16591.01 228
16592.22 209
16593.44 216
16594.65 206
16595.87 204
16597.08 207
16598.30 174
16599.51 191
16600.73 193
16601.94 190
16603.16 196
16604.37 197
16605.59 211
16606.81 208
16608.02 205
16609.24 194
16610.45 204
16611.67 206
16612.89 203
16614.10 210
16615.32 221
16616.53 202
16617.75 202
16618.97 220
16620.18 215
16621.40 213
16622.61 217
16623.83 208
16625.05 217
16626.26 204
16627.48 199
16628.70 205
16629.91 210
16631.13 232
16632.35 218
16633.56 217
16634.78 206
16636.00 190
16637.21 196
16638.43 212
16639.65 194
16640.86 201
16642.08 216
16643.30 201
16644.51 199
16645.73 175
16646.95 215
16648.17 192
16649.38 211
16650.60 199
16651.82 221
16653.03 204
16654.25 213
16655.47 182
16656.69 186
16657.90 187
16659.12 216
16660.34 228
16661.56 233
16662.77 198
16663.99 222
16665.21 223
16666.43 187
16667.65 213
16668.86 199
16670.08 242
16671.30 223
16672.52 200
16673.74 212
16674.95 211
16676.17 199
16677.39 198
16678.61 201
16679.83 200
16681.05 194
16682.26 200
16683.48 233
16684.70 202
16685.92 209
16687.14 180
16688.36 213
16689.58 204
16690.79 225
16692.01 214
16693.23 189
16694.45 183
16695.67 201
16696.89 197
16698.11 188
16699.33 205
16700.55 226
16701.76 213
16702.98 183
16704.20 193
16705.42 189
16706.64 224
16707.86 193
16709.08 217
16710.30 193
16711.52 195
16712.74 206
16713.96 221
16715.18 188
16716.40 213
16717.62 213
16718.84 192
16720.06 212
16721.28 199
16722.50 227
16723.72 192
16724.94 214
16726.16 209
16727.38 210
16728.60 204
16729.82 216
16731.04 208
16732.26 212
16733.48 218
16734.70 185
16735.92 199
16737.14 197
16738.36 219
16739.58 209
16740.80 195
16742.02 201
16743.24 222
16744.46 207
16745.68 205
16746.90 199
16748.12 198
16749.35 199
16750.57 217
16751.79 232
16753.01 186
16754.23 196
16755.45 208
16756.67 230
16757.89 198
16759.11 226
16760.33 211
16761.56 207
16762.78 192
16764.00 210
16765.22 207
16766.44 238
16767.66 200
16768.88 192
16770.11 214
16771.33 199
16772.55 217
16773.77 211
16774.99 211
16776.22 186
16777.44 220
16778.66 177
16779.88 208
16781.10 200
16782.33 193
16783.55 200
16784.77 236
16785.99 216
16787.21 213
16788.44 209
16789.66 202
16790.88 220
16792.10 212
16793.33 231
16794.55 194
16795.77 203
16796.99 203
16798.22 229
16799.44 221
16800.66 206
16801.88 194
16803.11 203
16804.33 190
16805.55 217
16806.78 216
16808.00 191
16809.22 217
16810.44 221
16811.67 230
16812.89 189
16814.11 225
16815.34 195
16816.56 232
16817.78 219
16819.01 218
16820.23 199
16821.45 200
16822.68 218
16823.90 221
16825.13 226
16826.35 211
16827.57 213
16828.80 235
16830.02 213
16831.24 212
16832.47 210
16833.69 213
16834.92 216
16836.14 206
16837.36 210
16838.59 228
16839.81 220
16841.04 218
16842.26 231
16843.48 219
16844.71 216
16845.93 223
16847.16 223
16848.38 241
16849.61 212
16850.83 241
16852.06 237
16853.28 252
16854.51 240
16855.73 243
16856.95 245
16858.18 228
16859.40 217
16860.63 234
16861.85 256
16863.08 239
16864.30 262
16865.53 261
16866.75 251
16867.98 250
16869.21 269
16870.43 265
16871.66 236
16872.88 241
16874.11 244
16875.33 256
16876.56 242
16877.78 220
16879.01 251
16880.23 240
16881.46 252
16882.69 230
16883.91 237
16885.14 245
16886.36 231
16887.59 241
16888.81 250
16890.04 239
16891.27 207
16892.49 231
16893.72 210
16894.94 218
16896.17 236
16897.40 232
16898.62 249
16899.85 216
16901.08 227
16902.30 231
16903.53 231
16904.76 235
16905.98 241
16907.21 240
16908.44 225
16909.66 205
16910.89 221
16912.12 214
16913.34 214
16914.57 203
16915.80 223
16917.02 215
16918.25 228
16919.48 218
16920.70 237
16921.93 233
16923.16 205
16924.39 229
16925.61 206
16926.84 220
16928.07 193
16929.30 210
16930.52 216
16931.75 211
16932.98 212
16934.21 206
16935.43 229
16936.66 224
16937.89 236
16939.12 223
16940.34 232
16941.57 208
16942.80 225
16944.03 211
16945.26 215
16946.48 192
16947.71 214
16948.94 231
16950.17 234
16951.40 228
16952.62 225
16953.85 226
16955.08 218
16956.31 229
16957.54 219
16958.77 231
16959.99 195
16961.22 204
16962.45 217
16963.68 205
16964.91 201
16966.14 220
16967.37 200
16968.60 212
16969.82 208
16971.05 202
16972.28 202
16973.51 216
16974.74 205
16975.97 221
16977.20 214
16978.43 199
16979.66 219
16980.89 224
16982.11 202
16983.34 224
16984.57 230
16985.80 212
16987.03 229
16988.26 217
16989.49 220
16990.72 207
16991.95 198
16993.18 236
16994.41 222
16995.64 209
16996.87 195
16998.10 240
16999.33 227
17000.56 208
17001.79 211
17003.02 210
17004.25 204
17005.48 227
17006.71 203
17007.94 197
17009.17 186
17010.40 211
17011.63 208
17012.86 229
17014.09 191
17015.32 204
17016.55 209
17017.78 214
17019.01 217
17020.25 206
17021.48 201
17022.71 190
17023.94 193
17025.17 187
17026.40 191
17027.63 204
17028.86 226
17030.09 207
17031.32 198
17032.55 201
17033.79 188
17035.02 205
17036.25 199
17037.48 180
17038.71 197
17039.94 200
17041.17 199
17042.41 202
17043.64 180
17044.87 180
17046.10 203
17047.33 214
17048.56 226
17049.80 212
17051.03 210
17052.26 195
17053.49 228
17054.72 202
17055.95 191
17057.19 193
17058.42 211
17059.65 184
17060.88 192
17062.12 215
17063.35 191
17064.58 201
17065.81 198
17067.04 218
17068.28 197
17069.51 202
17070.74 196
17071.97 202
17073.21 185
17074.44 199
17075.67 189
17076.90 200
17078.14 178
17079.37 188
17080.60 204
17081.84 178
17083.07 214
17084.30 194
17085.54 215
17086.77 211
17088.00 204
17089.23 197
17090.47 198
17091.70 243
17092.93 202
17094.17 182
17095.40 198
17096.63 200
17097.87 204
17099.10 190
17100.34 198
17101.57 194
17102.80 190
17104.04 183
17105.27 187
17106.50 187
17107.74 194
17108.97 213
17110.21 189
17111.44 192
17112.67 193
17113.91 201
17115.14 214
17116.38 210
17117.61 193
17118.84 180
17120.08 188
17121.31 223
17122.55 219
17123.78 211
17125.02 198
17126.25 192
17127.48 201
17128.72 198
17129.95 204
17131.19 197
17132.42 199
17133.66 178
17134.89 192
17136.13 190
17137.36 188
17138.60 189
17139.83 206
17141.07 203
17142.30 195
17143.54 206
17144.77 199
17146.01 198
17147.24 200
17148.48 203
17149.71 196
17150.95 207
17152.19 188
17153.42 209
17154.66 189
17155.89 210
17157.13 205
17158.36 192
17159.60 209
17160.83 183
17162.07 183
17163.31 189
17164.54 198
17165.78 189
17167.01 192
17168.25 194
17169.49 187
17170.72 182
17171.96 207
17173.19 185
17174.43 193
17175.67 177
17176.90 195
17178.14 179
17179.38 202
17180.61 175
17181.85 192
17183.09 190
17184.32 177
17185.56 189
17186.80 174
17188.03 179
17189.27 203
17190.51 212
17191.74 189
17192.98 184
17194.22 188
17195.45 197
17196.69 167
17197.93 174
17199.16 170
17200.40 189
17201.64 175
17202.88 170
17204.11 183
17205.35 192
17206.59 165
17207.83 182
17209.06 196
17210.30 203
17211.54 181
17212.78 199
17214.01 227
17215.25 185
17216.49 189
17217.73 174
17218.96 203
17220.20 184
17221.44 187
17222.68 176
17223.92 178
17225.15 198
17226.39 165
17227.63 170
17228.87 177
17230.11 167
17231.35 198
17232.58 192
17233.82 195
17235.06 187
17236.30 190
17237.54 194
17238.78 188
17240.01 174
17241.25 196
17242.49 170
17243.73 182
17244.97 185
17246.21 174
17247.45 184
17248.69 187
17249.93 189
17251.16 209
17252.40 175
17253.64 169
17254.88 190
17256.12 178
17257.36 169
17258.60 166
17259.84 194
17261.08 179
17262.32 183
17263.56 156
17264.80 161
17266.04 145
17267.28 177
17268.51 168
17269.75 177
17270.99 183
17272.23 189
17273.47 208
17274.71 186
17275.95 162
17277.19 176
17278.43 182
17279.67 176
17280.91 190
17282.15 177
17283.39 187
17284.63 163
17285.87 165
17287.11 180
17288.35 193
17289.60 192
17290.84 185
17292.08 182
17293.32 186
17294.56 177
17295.80 210
17297.04 201
17298.28 168
17299.52 187
17300.76 181
17302.00 167
17303.24 194
17304.48 195
17305.72 181
17306.96 182
17308.21 178
17309.45 182
17310.69 193
17311.93 171
17313.17 159
17314.41 172
17315.65 182
17316.89 176
17318.14 179
17319.38 185
17320.62 177
17321.86 191
17323.10 186
17324.34 197
17325.59 184
17326.83 178
17328.07 192
17329.31 179
17330.55 189
17331.79 169
17333.04 190
17334.28 167
17335.52 174
17336.76 171
17338.00 181
17339.25 199
17340.49 151
17341.73 180
17342.97 193
17344.22 184
17345.46 155
17346.70 172
17347.94 170
17349.19 179
17350.43 176
17351.67 179
17352.91 177
17354.16 191
17355.40 198
17356.64 205
17357.88 204
17359.13 188
17360.37 168
17361.61 194
17362.86 176
17364.10 176
17365.34 192
17366.58 196
17367.83 189
17369.07 197
17370.31 197
17371.56 180
17372.80 191
17374.04 203
17375.29 192
17376.53 181
17377.78 171
17379.02 194
17380.26 161
17381.51 172
17382.75 160
17383.99 196
17385.24 187
17386.48 179
17387.72 174
17388.97 175
17390.21 177
17391.46 168
17392.70 188
17393.94 184
17395.19 182
17396.43 187
17397.68 173
17398.92 195
17400.17 174
17401.41 177
17402.65 187
17403.90 181
17405.14 166
17406.39 167
17407.63 173
17408.88 193
17410.12 190
17411.37 191
17412.61 178
17413.86 174
17415.10 190
17416.35 190
17417.59 179
17418.84 187
17420.08 189
17421.33 203
17422.57 193
17423.82 173
17425.06 175
17426.31 169
17427.55 170
17428.80 167
17430.04 177
17431.29 178
17432.53 193
17433.78 182
17435.03 175
17436.27 162
17437.52 187
17438.76 191
17440.01 188
17441.25 188
17442.50 159
17443.75 190
17444.99 180
17446.24 183
17447.48 168
17448.73 184
17449.98 186
17451.22 182
17452.47 190
17453.71 174
17454.96 185
17456.21 160
17457.45 196
17458.70 186
17459.95 174
17461.19 187
17462.44 169
17463.69 170
17464.93 166
17466.18 178
17467.43 172
17468.67 198
17469.92 178
17471.17 168
17472.41 191
17473.66 180
17474.91 180
17476.15 191
17477.40 183
17478.65 197
17479.90 177
17481.14 197
17482.39 188
17483.64 196
17484.88 180
17486.13 181
17487.38 156
17488.63 187
17489.87 183
17491.12 180
17492.37 188
17493.62 176
17494.86 171
17496.11 166
17497.36 200
17498.61 192
17499.86 178
17501.10 183
17502.35 227
17503.60 199
17504.85 177
17506.10 182
17507.34 177
17508.59 173
17509.84 180
17511.09 190
17512.34 196
17513.59 173
17514.83 191
17516.08 195
17517.33 200
17518.58 183
17519.83 174
17521.08 193
17522.33 191
17523.57 176
17524.82 174
17526.07 191
17527.32 201
17528.57 169
17529.82 185
17531.07 199
17532.32 167
17533.57 181
17534.82 190
17536.06 187
17537.31 192
17538.56 197
17539.81 205
17541.06 203
17542.31 181
17543.56 181
17544.81 174
17546.06 204
17547.31 188
17548.56 189
17549.81 190
17551.06 163
17552.31 179
17553.56 186
17554.81 204
17556.06 179
17557.31 191
17558.56 195
17559.81 200
17561.06 177
17562.31 186
17563.56 193
17564.81 208
17566.06 198
17567.31 183
17568.56 193
17569.81 195
17571.06 198
17572.31 198
17573.56 201
17574.81 198
17576.06 186
17577.31 185
17578.56 189
17579.81 191
17581.06 202
17582.31 184
17583.57 190
17584.82 193
17586.07 187
17587.32 186
17588.57 184
17589.82 187
17591.07 203
17592.32 204
17593.57 202
17594.83 212
17596.08 221
17597.33 202
17598.58 179
17599.83 211
17601.08 195
17602.33 192
17603.59 201
17604.84 184
17606.09 205
17607.34 228
17608.59 197
17609.84 190
17611.10 169
17612.35 184
17613.60 189
17614.85 214
17616.10 202
17617.36 192
17618.61 194
17619.86 203
17621.11 211
17622.36 220
17623.62 200
17624.87 192
17626.12 194
17627.37 199
17628.63 201
17629.88 187
17631.13 178
17632.38 200
17633.64 205
17634.89 193
17636.14 190
17637.39 196
17638.65 193
17639.90 184
17641.15 202
17642.41 203
17643.66 187
17644.91 181
17646.17 170
17647.42 194
17648.67 188
17649.92 174
17651.18 181
17652.43 185
17653.68 171
17654.94 169
17656.19 176
17657.44 191
17658.70 178
17659.95 191
17661.21 198
17662.46 201
17663.71 174
17664.97 177
17666.22 187
17667.47 195
17668.73 167
17669.98 165
17671.24 202
17672.49 177
17673.74 193
17675.00 178
17676.25 199
17677.51 175
17678.76 187
17680.02 171
17681.27 169
17682.52 189
17683.78 180
17685.03 191
17686.29 176
17687.54 173
17688.80 181
17690.05 197
17691.31 187
17692.56 191
17693.82 173
17695.07 175
17696.32 177
17697.58 209
17698.83 196
17700.09 171
17701.34 175
17702.60 187
17703.86 197
17705.11 187
17706.37 193
17707.62 193
17708.88 185
17710.13 178
17711.39 160
17712.64 180
17713.90 178
17715.15 169
17716.41 191
17717.66 189
17718.92 180
17720.18 175
17721.43 172
17722.69 168
17723.94 174
17725.20 186
17726.45 182
17727.71 166
17728.97 159
17730.22 192
17731.48 178
17732.74 181
17733.99 164
17735.25 197
17736.50 176
17737.76 186
17739.02 195
17740.27 193
17741.53 179
17742.79 166
17744.04 169
17745.30 184
17746.56 190
17747.81 159
17749.07 182
17750.33 194
17751.58 209
17752.84 212
17754.10 179
17755.35 202
17756.61 197
17757.87 203
17759.12 167
17760.38 175
17761.64 165
17762.90 185
17764.15 204
17765.41 199
17766.67 184
17767.93 196
17769.18 185
17770.44 196
17771.70 180
17772.96 195
17774.21 184
17775.47 188
17776.73 186
17777.99 187
17779.24 181
17780.50 186
17781.76 204
17783.02 204
17784.28 172
17785.53 197
17786.79 188
17788.05 178
17789.31 190
17790.57 176
17791.82 202
17793.08 186
17794.34 194
17795.60 189
17796.86 190
17798.12 188
17799.37 181
17800.63 164
17801.89 185
17803.15 165
17804.41 184
17805.67 182
17806.93 171
17808.19 183
17809.44 190
17810.70 177
17811.96 181
17813.22 192
17814.48 198
17815.74 178
17817.00 175
17818.26 164
17819.52 168
17820.78 183
17822.04 174
17823.29 171
17824.55 194
17825.81 195
17827.07 210
17828.33 184
17829.59 167
17830.85 176
17832.11 177
17833.37 181
17834.63 183
17835.89 171
17837.15 183
17838.41 171
17839.67 172
17840.93 166
17842.19 174
17843.45 165
17844.71 176
17845.97 159
17847.23 181
17848.49 174
17849.75 174
17851.01 171
17852.27 190
17853.53 177
17854.79 192
17856.05 186
17857.31 183
17858.57 187
17859.84 194
17861.10 188
17862.36 175
17863.62 164
17864.88 183
17866.14 184
17867.40 175
17868.66 171
17869.92 172
17871.18 192
17872.44 169
17873.71 179
17874.97 191
17876.23 172
17877.49 166
17878.75 181
17880.01 173
17881.27 164
17882.53 153
17883.80 178
17885.06 187
17886.32 175
17887.58 186
17888.84 173
17890.10 176
17891.37 172
17892.63 165
17893.89 174
17895.15 174
17896.41 196
17897.67 183
17898.94 157
17900.20 155
17901.46 172
17902.72 174
17903.99 188
17905.25 192
17906.51 190
17907.77 161
17909.03 170
17910.30 193
17911.56 180
17912.82 174
17914.08 164
17915.35 193
17916.61 186
17917.87 167
17919.14 173
17920.40 198
17921.66 182
17922.92 182
17924.19 164
17925.45 197
17926.71 170
17927.98 204
17929.24 187
17930.50 185
17931.76 181
17933.03 196
17934.29 175
17935.55 172
17936.82 174
17938.08 161
17939.34 170
17940.61 191
17941.87 167
17943.14 165
17944.40 176
17945.66 206
17946.93 191
17948.19 184
17949.45 169
17950.72 204
17951.98 172
17953.25 168
17954.51 163
17955.77 171
17957.04 179
17958.30 184
17959.57 173
17960.83 164
17962.09 156
17963.36 189
17964.62 179
17965.89 170
17967.15 168
17968.42 169
17969.68 190
17970.95 162
17972.21 166
17973.47 199
17974.74 183
17976.00 158
17977.27 168
17978.53 170
17979.80 167
17981.06 143
17982.33 160
17983.59 169
17984.86 183
17986.12 177
17987.39 180
17988.65 185
17989.92 182
17991.18 187
17992.45 181
17993.71 184
17994.98 178
17996.25 182
17997.51 173
17998.78 184
18000.04 164
18001.31 170
18002.57 192
18003.84 170
18005.10 172
18006.37 180
18007.64 189
18008.90 173
18010.17 170
18011.43 169
18012.70 165
18013.97 189
18015.23 178
18016.50 154
18017.76 167
18019.03 171
18020.30 190
18021.56 184
18022.83 178
18024.10 173
18025.36 176
18026.63 185
18027.90 182
18029.16 172
18030.43 196
18031.70 188
18032.96 168
18034.23 166
18035.50 174
18036.76 182
18038.03 170
18039.30 185
18040.56 168
18041.83 161
18043.10 182
18044.37 162
18045.63 186
18046.90 171
18048.17 171
18049.43 192
18050.70 177
18051.97 183
18053.24 163
18054.50 174
18055.77 189
18057.04 183
18058.31 178
18059.57 166
18060.84 198
18062.11 160
18063.38 166
18064.65 170
18065.91 173
18067.18 203
18068.45 189
18069.72 182
18070.98 176
18072.25 185
18073.52 182
18074.79 173
18076.06 150
18077.33 182
18078.59 170
18079.86 179
18081.13 194
18082.40 184
18083.67 172
18084.94 185
18086.21 165
18087.47 188
18088.74 166
18090.01 161
18091.28 175
18092.55 171
18093.82 179
18095.09 176
18096.36 190
18097.62 171
18098.89 190
18100.16 194
18101.43 191
18102.70 190
18103.97 176
18105.24 168
18106.51 190
18107.78 181
18109.05 173
18110.32 157
18111.59 178
18112.86 175
18114.13 161
18115.40 163
18116.66 162
18117.93 183
18119.20 194
18120.47 183
18121.74 176
18123.01 184
18124.28 188
18125.55 188
18126.82 185
18128.09 171
18129.36 186
18130.63 186
18131.90 207
18133.17 187
18134.44 184
18135.71 160
18136.99 184
18138.26 167
18139.53 198
18140.80 193
18142.07 198
18143.34 199
18144.61 177
18145.88 170
18147.15 166
18148.42 201
18149.69 164
18150.96 187
18152.23 208
18153.50 176
18154.78 146
18156.05 193
18157.32 158
18158.59 197
18159.86 162
18161.13 203
18162.40 197
18163.67 187
18164.94 147
18166.22 185
18167.49 186
18168.76 174
18170.03 177
18171.30 179
18172.57 191
18173.85 155
18175.12 187
18176.39 191
18177.66 176
18178.93 184
18180.20 195
18181.48 176
18182.75 180
18184.02 185
18185.29 199
18186.56 202
18187.84 200
18189.11 171
18190.38 167
18191.65 171
18192.93 161
18194.20 173
18195.47 173
18196.74 183
18198.02 174
18199.29 170
18200.56 167
18201.83 186
18203.11 187
18204.38 194
18205.65 185
18206.92 164
18208.20 189
18209.47 198
18210.74 179
18212.02 150
18213.29 177
18214.56 157
18215.84 203
18217.11 179
18218.38 175
18219.65 173
18220.93 186
18222.20 173
18223.47 191
18224.75 179
18226.02 182
18227.30 188
18228.57 170
18229.84 169
18231.12 178
18232.39 199
18233.66 162
18234.94 179
18236.21 180
18237.48 179
18238.76 192
18240.03 152
18241.31 172
18242.58 193
18243.86 203
18245.13 172
18246.40 177
18247.68 169
18248.95 181
18250.23 166
18251.50 169
18252.77 170
18254.05 187
18255.32 182
18256.60 212
18257.87 194
18259.15 174
18260.42 148
18261.70 196
18262.97 194
18264.25 166
18265.52 190
18266.80 177
18268.07 179
18269.35 168
18270.62 175
18271.90 183
18273.17 192
18274.45 189
18275.72 199
18277.00 165
18278.27 176
18279.55 180
18280.82 196
18282.10 178
18283.37 165
18284.65 201
18285.93 161
18287.20 196
18288.48 162
18289.75 167
18291.03 169
18292.30 178
18293.58 160
18294.86 183
18296.13 193
18297.41 201
18298.68 163
18299.96 172
18301.24 191
18302.51 159
18303.79 148
18305.06 187
18306.34 183
18307.62 168
18308.89 178
18310.17 184
18311.45 178
18312.72 163
18314.00 159
18315.28 167
18316.55 190
18317.83 169
18319.11 188
18320.38 186
18321.66 167
18322.94 174
18324.21 177
18325.49 189
18326.77 169
18328.04 170
18329.32 175
18330.60 180
18331.88 162
18333.15 157
18334.43 164
18335.71 194
18336.98 160
18338.26 188
18339.54 169
18340.82 165
18342.09 176
18343.37 173
18344.65 176
18345.93 174
18347.20 198
18348.48 181
18349.76 185
18351.04 170
18352.32 198
18353.59 183
18354.87 206
18356.15 162
18357.43 180
18358.71 170
18359.98 187
18361.26 176
18362.54 161
18363.82 163
18365.10 147
18366.38 164
18367.65 172
18368.93 176
18370.21 161
18371.49 170
18372.77 173
18374.05 177
18375.33 165
18376.60 182
18377.88 166
18379.16 174
18380.44 181
18381.72 172
18383.00 186
18384.28 162
18385.56 165
18386.84 170
18388.11 188
18389.39 161
18390.67 182
18391.95 172
18393.23 198
18394.51 174
18395.79 200
18397.07 186
18398.35 181
18399.63 180
18400.91 181
18402.19 191
18403.47 156
18404.75 170
18406.03 184
18407.31 174
18408.59 168
18409.87 185
18411.15 181
18412.43 167
18413.71 170
18414.99 172
18416.27 146
18417.55 172
18418.83 175
18420.11 176
18421.39 186
18422.67 167
18423.95 167
18425.23 174
18426.51 180
18427.79 149
18429.07 174
18430.35 165
18431.63 179
18432.91 163
18434.19 173
18435.47 168
18436.75 186
18438.04 187
18439.32 187
18440.60 168
18441.88 172
18443.16 178
18444.44 180
18445.72 190
18447.00 168
18448.28 185
18449.57 188
18450.85 164
18452.13 177
18453.41 182
18454.69 183
18455.97 185
18457.25 181
18458.54 205
18459.82 175
18461.10 170
18462.38 171
18463.66 166
18464.94 180
18466.23 180
18467.51 192
18468.79 180
18470.07 187
18471.35 164
18472.64 197
18473.92 175
18475.20 173
18476.48 162
18477.76 163
18479.05 179
18480.33 186
18481.61 190
18482.89 190
18484.18 205
18485.46 169
18486.74 191
18488.02 173
18489.31 200
18490.59 168
18491.87 195
18493.15 189
18494.44 190
18495.72 174
18497.00 188
18498.29 197
18499.57 188
18500.85 165
18502.13 186
18503.42 207
18504.70 164
18505.98 190
18507.27 183
18508.55 165
18509.83 165
18511.12 191
18512.40 177
18513.68 179
18514.97 187
18516.25 168
18517.54 188
18518.82 182
18520.10 179
18521.39 179
18522.67 179
18523.95 196
18525.24 188
18526.52 200
18527.81 178
18529.09 179
18530.37 182
18531.66 169
18532.94 172
18534.23 175
18535.51 173
18536.79 181
18538.08 161
18539.36 175
18540.65 209
18541.93 186
18543.22 176
18544.50 176
18545.79 193
18547.07 175
18548.36 157
18549.64 168
18550.92 179
18552.21 191
18553.49 200
18554.78 193
18556.06 182
18557.35 192
18558.63 182
18559.92 202
18561.20 208
18562.49 186
18563.77 188
18565.06 198
18566.35 194
18567.63 206
18568.92 208
18570.20 189
18571.49 195
18572.77 193
18574.06 177
18575.34 195
18576.63 193
18577.92 193
18579.20 206
18580.49 191
18581.77 185
18583.06 187
18584.34 182
18585.63 212
18586.92 189
18588.20 201
18589.49 188
18590.77 210
18592.06 192
18593.35 225
18594.63 192
18595.92 211
18597.21 199
18598.49 202
18599.78 177
18601.07 184
18602.35 205
18603.64 191
18604.93 204
18606.21 192
18607.50 194
18608.79 192
18610.07 204
18611.36 204
18612.65 197
18613.93 194
18615.22 176
18616.51 203
18617.79 204
18619.08 203
18620.37 180
18621.66 189
18622.94 185
18624.23 176
18625.52 180
18626.80 177
18628.09 168
18629.38 201
18630.67 176
18631.95 171
18633.24 188
18634.53 174
18635.82 179
18637.11 201
18638.39 193
18639.68 170
18640.97 172
18642.26 193
18643.54 163
18644.83 183
18646.12 185
18647.41 181
18648.70 177
18649.99 202
18651.27 179
18652.56 193
18653.85 174
18655.14 194
18656.43 169
18657.72 194
18659.00 196
18660.29 192
18661.58 179
18662.87 192
18664.16 184
18665.45 199
18666.74 170
18668.02 160
18669.31 174
18670.60 196
18671.89 169
18673.18 196
18674.47 191
18675.76 168
18677.05 161
18678.34 176
18679.63 165
18680.92 179
18682.20 188
18683.49 185
18684.78 165
18686.07 158
18687.36 173
18688.65 179
18689.94 187
18691.23 168
18692.52 177
18693.81 170
18695.10 172
18696.39 178
18697.68 172
18698.97 186
18700.26 198
18701.55 199
18702.84 166
18704.13 176
18705.42 172
18706.71 178
18708.00 191
18709.29 193
18710.58 167
18711.87 161
18713.16 170
18714.45 180
18715.74 172
18717.03 149
18718.32 176
18719.61 187
18720.90 178
18722.20 171
18723.49 164
18724.78 194
18726.07 178
18727.36 177
18728.65 184
18729.94 203
18731.23 178
18732.52 182
18733.81 199
18735.10 158
18736.40 166
18737.69 183
18738.98 201
18740.27 180
18741.56 201
18742.85 191
18744.14 191
18745.43 171
18746.73 166
18748.02 183
18749.31 178
18750.60 193
18751.89 187
18753.18 168
18754.48 172
18755.77 168
18757.06 192
18758.35 174
18759.64 174
18760.94 189
18762.23 190
18763.52 180
18764.81 188
18766.10 192
18767.40 187
18768.69 190
18769.98 188
18771.27 189
18772.57 164
18773.86 174
18775.15 186
18776.44 187
18777.74 183
18779.03 186
18780.32 170
18781.61 199
18782.91 196
18784.20 178
18785.49 182
18786.79 177
18788.08 178
18789.37 185
18790.66 186
18791.96 186
18793.25 177
18794.54 168
18795.84 192
18797.13 170
18798.42 169
18799.72 189
18801.01 186
18802.30 182
18803.60 166
18804.89 190
18806.18 184
18807.48 190
18808.77 168
18810.07 182
18811.36 178
18812.65 164
18813.95 174
18815.24 184
18816.53 186
18817.83 181
18819.12 190
18820.42 177
18821.71 174
18823.00 177
18824.30 198
18825.59 169
18826.89 180
18828.18 162
18829.48 190
18830.77 183
18832.07 161
18833.36 155
18834.65 168
18835.95 178
18837.24 176
18838.54 178
18839.83 190
18841.13 170
18842.42 196
18843.72 180
18845.01 170
18846.31 177
18847.60 180
18848.90 172
18850.19 177
18851.49 178
18852.78 157
18854.08 184
18855.37 168
18856.67 176
18857.96 183
18859.26 185
18860.55 196
18861.85 169
18863.15 178
18864.44 171
18865.74 192
18867.03 176
18868.33 176
18869.62 175
18870.92 183
18872.22 170
18873.51 181
18874.81 181
18876.10 176
18877.40 193
18878.70 198
18879.99 173
18881.29 172
18882.58 168
18883.88 182
18885.18 174
18886.47 170
18887.77 152
18889.07 140
18890.36 174
18891.66 178
18892.95 165
18894.25 168
18895.55 179
18896.84 160
18898.14 158
18899.44 178
18900.73 182
18902.03 170
18903.33 164
18904.63 164
18905.92 166
18907.22 172
18908.52 174
18909.81 164
18911.11 164
18912.41 175
18913.71 171
18915.00 193
18916.30 160
18917.60 185
18918.89 181
18920.19 143
18921.49 179
18922.79 177
18924.09 180
18925.38 164
18926.68 174
18927.98 175
18929.28 170
18930.57 176
18931.87 175
18933.17 176
18934.47 198
18935.77 175
18937.06 163
18938.36 166
18939.66 175
18940.96 172
18942.26 174
18943.55 178
18944.85 176
18946.15 155
18947.45 161
18948.75 146
18950.05 140
18951.35 158
18952.64 160
18953.94 175
18955.24 165
18956.54 187
18957.84 182
18959.14 167
18960.44 169
18961.74 183
18963.03 176
18964.33 161
18965.63 167
18966.93 167
18968.23 168
18969.53 152
18970.83 179
18972.13 168
18973.43 171
18974.73 168
18976.03 182
18977.33 163
18978.62 168
18979.92 157
18981.22 163
18982.52 192
18983.82 183
18985.12 156
18986.42 166
18987.72 170
18989.02 176
18990.32 164
18991.62 173
18992.92 197
18994.22 165
18995.52 183
18996.82 180
18998.12 165
18999.42 155
19000.72 177
19002.02 172
19003.32 171
19004.62 164
19005.92 167
19007.22 167
19008.53 167
19009.83 187
19011.13 159
19012.43 184
19013.73 173
19015.03 183
19016.33 167
19017.63 190
19018.93 170
19020.23 177
19021.53 167
19022.83 168
19024.13 164
19025.44 161
19026.74 160
19028.04 152
19029.34 172
19030.64 189
19031.94 172
19033.24 175
19034.54 162
19035.85 164
19037.15 151
19038.45 159
19039.75 161
19041.05 190
19042.35 168
19043.66 147
19044.96 161
19046.26 149
19047.56 147
19048.86 153
19050.16 152
19051.47 167
19052.77 177
19054.07 178
19055.37 143
19056.67 141
19057.98 162
19059.28 186
19060.58 187
19061.88 168
19063.19 164
19064.49 176
19065.79 172
19067.09 189
19068.40 179
19069.70 154
19071.00 174
19072.30 163
19073.61 180
19074.91 161
19076.21 161
19077.52 173
19078.82 173
19080.12 166
19081.42 150
19082.73 166
19084.03 160
19085.33 176
19086.64 175
19087.94 170
19089.24 173
19090.55 153
19091.85 164
19093.15 176
19094.46 159
19095.76 170
19097.06 159
19098.37 163
19099.67 164
19100.97 156
19102.28 166
19103.58 175
19104.89 172
19106.19 181
19107.49 176
19108.80 164
19110.10 186
19111.40 174
19112.71 175
19114.01 172
19115.32 148
19116.62 156
19117.93 171
19119.23 171
19120.53 185
19121.84 152
19123.14 179
19124.45 161
19125.75 183
19127.06 173
19128.36 171
19129.67 184
19130.97 164
19132.28 181
19133.58 174
19134.88 189
19136.19 152
19137.49 175
19138.80 173
19140.10 177
19141.41 177
19142.71 156
19144.02 166
19145.32 171
19146.63 157
19147.94 182
19149.24 163
19150.55 178
19151.85 166
19153.16 174
19154.46 159
19155.77 175
19157.07 182
19158.38 169
19159.68 165
19160.99 164
19162.30 172
19163.60 182
19164.91 157
19166.21 166
19167.52 170
19168.83 170
19170.13 142
19171.44 178
19172.74 164
19174.05 182
19175.36 160
19176.66 159
19177.97 155
19179.27 161
19180.58 177
19181.89 181
19183.19 155
19184.50 173
19185.81 170
19187.11 181
19188.42 156
19189.73 180
19191.03 182
19192.34 161
19193.65 169
19194.95 147
19196.26 169
19197.57 165
19198.87 176
19200.18 158
19201.49 165
19202.80 169
19204.10 206
19205.41 181
19206.72 163
19208.03 189
19209.33 172
19210.64 178
19211.95 152
19213.25 175
19214.56 171
19215.87 152
19217.18 148
19218.49 157
19219.79 164
19221.10 178
19222.41 179
19223.72 175
19225.02 166
19226.33 156
19227.64 159
19228.95 172
19230.26 169
19231.56 168
19232.87 157
19234.18 164
19235.49 180
19236.80 166
19238.11 157
19239.41 151
19240.72 167
19242.03 157
19243.34 179
19244.65 165
19245.96 155
19247.26 197
19248.57 172
19249.88 163
19251.19 169
19252.50 170
19253.81 187
19255.12 178
19256.43 165
19257.74 149
19259.04 137
19260.35 174
19261.66 158
19262.97 158
19264.28 173
19265.59 161
19266.90 172
19268.21 178
19269.52 170
19270.83 157
19272.14 151
19273.45 174
19274.76 164
19276.07 172
19277.38 167
19278.69 165
19279.99 173
19281.30 182
19282.61 172
19283.92 186
19285.23 165
19286.54 164
19287.85 175
19289.16 162
19290.47 177
19291.78 171
19293.09 159
19294.40 186
19295.72 179
19297.03 184
19298.34 159
19299.65 173
19300.96 172
19302.27 152
19303.58 153
19304.89 170
19306.20 155
19307.51 194
19308.82 187
19310.13 160
19311.44 164
19312.75 163
19314.06 173
19315.37 172
19316.69 179
19318.00 158
19319.31 187
19320.62 164
19321.93 188
19323.24 167
19324.55 174
19325.86 187
19327.18 181
19328.49 171
19329.80 162
19331.11 171
19332.42 187
19333.73 159
19335.04 157
19336.36 154
19337.67 167
19338.98 164
19340.29 169
19341.60 151
19342.91 164
19344.23 170
19345.54 164
19346.85 166
19348.16 164
19349.47 161
19350.79 165
19352.10 158
19353.41 152
19354.72 163
19356.04 145
19357.35 170
19358.66 165
19359.97 176
19361.29 163
19362.60 165
19363.91 170
19365.22 169
19366.54 157
19367.85 176
19369.16 156
19370.47 173
19371.79 162
19373.10 148
19374.41 165
19375.73 173
19377.04 181
19378.35 167
19379.67 170
19380.98 161
19382.29 167
19383.60 146
19384.92 156
19386.23 185
19387.54 164
19388.86 151
19390.17 162
19391.49 155
19392.80 170
19394.11 187
19395.43 171
19396.74 169
19398.05 168
19399.37 158
19400.68 173
19402.00 158
19403.31 150
19404.62 163
19405.94 142
19407.25 168
19408.57 167
19409.88 160
19411.19 152
19412.51 163
19413.82 156
19415.14 171
19416.45 186
19417.77 171
19419.08 182
19420.39 163
19421.71 156
19423.02 160
19424.34 183
19425.65 150
19426.97 158
19428.28 156
19429.60 156
19430.91 162
19432.23 168
19433.54 172
19434.86 170
19436.17 166
19437.49 160
19438.80 168
19440.12 160
19441.43 162
19442.75 161
19444.06 173
19445.38 169
19446.69 176
19448.01 158
19449.32 171
19450.64 187
19451.96 168
19453.27 148
19454.59 135
19455.90 158
19457.22 176
19458.53 153
19459.85 165
19461.17 170
19462.48 178
19463.80 154
19465.11 150
19466.43 179
19467.75 176
19469.06 172
19470.38 167
19471.69 166
19473.01 175
19474.33 174
19475.64 178
19476.96 168
19478.28 164
19479.59 164
19480.91 161
19482.23 175
19483.54 164
19484.86 146
19486.18 166
19487.49 174
19488.81 151
19490.13 150
19491.44 156
19492.76 142
19494.08 170
19495.39 173
19496.71 164
19498.03 167
19499.35 150
19500.66 189
19501.98 162
19503.30 151
19504.61 176
19505.93 180
19507.25 161
19508.57 157
19509.88 159
19511.20 163
19512.52 154
19513.84 152
19515.15 152
19516.47 196
19517.79 163
19519.11 155
19520.43 181
19521.74 181
19523.06 170
19524.38 170
19525.70 188
19527.02 153
19528.33 175
19529.65 178
19530.97 175
19532.29 171
19533.61 170
19534.93 160
19536.24 186
19537.56 182
19538.88 170
19540.20 152
19541.52 185
19542.84 188
19544.16 143
19545.47 173
19546.79 158
19548.11 175
19549.43 166
19550.75 175
19552.07 161
19553.39 159
19554.71 161
19556.03 175
19557.34 164
19558.66 163
19559.98 163
19561.30 158
19562.62 155
19563.94 165
19565.26 177
19566.58 169
19567.90 175
19569.22 168
19570.54 160
19571.86 154
19573.18 165
19574.50 163
19575.82 175
19577.14 156
19578.46 197
19579.78 172
19581.10 167
19582.42 155
19583.74 161
19585.06 160
19586.38 146
19587.70 149
19589.02 153
19590.34 169
19591.66 168
19592.98 168
19594.30 148
19595.62 153
19596.94 158
19598.26 177
19599.58 178
19600.90 151
19602.22 161
19603.54 149
19604.86 170
19606.18 165
19607.50 144
19608.82 167
19610.15 171
19611.47 154
19612.79 155
19614.11 160
19615.43 162
19616.75 160
19618.07 166
19619.39 174
19620.71 152
19622.04 155
19623.36 149
19624.68 172
19626.00 182
19627.32 197
19628.64 178
19629.96 167
19631.29 171
19632.61 188
19633.93 180
19635.25 176
19636.57 162
19637.89 169
19639.22 173
19640.54 160
19641.86 152
19643.18 151
19644.50 174
19645.83 165
19647.15 146
19648.47 160
19649.79 156
19651.12 176
19652.44 172
19653.76 164
19655.08 165
19656.40 167
19657.73 175
19659.05 170
19660.37 164
19661.70 171
19663.02 155
19664.34 171
19665.66 159
19666.99 150
19668.31 151
19669.63 151
19670.95 152
19672.28 162
19673.60 151
19674.92 181
19676.25 174
19677.57 161
19678.89 156
19680.22 148
19681.54 180
19682.86 183
19684.19 169
19685.51 161
19686.83 160
19688.16 157
19689.48 166
19690.80 156
19692.13 168
19693.45 174
19694.78 167
19696.10 149
19697.42 163
19698.75 176
19700.07 137
19701.39 159
19702.72 166
19704.04 174
19705.37 153
19706.69 161
19708.02 177
19709.34 165
19710.66 149
19711.99 155
19713.31 153
19714.64 165
19715.96 173
19717.29 153
19718.61 166
19719.93 140
19721.26 154
19722.58 181
19723.91 167
19725.23 157
19726.56 172
19727.88 161
19729.21 176
19730.53 189
19731.86 167
19733.18 144
19734.51 168
19735.83 162
19737.16 164
19738.48 163
19739.81 174
19741.13 182
19742.46 152
19743.78 176
19745.11 151
19746.44 167
19747.76 164
19749.09 151
19750.41 157
19751.74 150
19753.06 153
19754.39 165
19755.72 164
19757.04 150
19758.37 156
19759.69 166
19761.02 184
19762.34 145
19763.67 168
19765.00 171
19766.32 144
19767.65 149
19768.98 174
19770.30 166
19771.63 166
19772.95 159
19774.28 162
19775.61 148
19776.93 177
19778.26 170
19779.59 138
19780.91 175
19782.24 177
19783.57 159
19784.89 160
19786.22 153
19787.55 167
19788.87 127
19790.20 149
19791.53 165
19792.86 176
19794.18 172
19795.51 147
19796.84 173
19798.16 160
19799.49 160
19800.82 170
19802.15 169
19803.47 165
19804.80 163
19806.13 175
19807.46 171
19808.78 145
19810.11 166
19811.44 167
19812.77 167
19814.09 161
19815.42 161
19816.75 140
19818.08 153
19819.41 174
19820.73 183
19822.06 183
19823.39 168
19824.72 170
19826.05 189
19827.37 175
19828.70 160
19830.03 150
19831.36 174
19832.69 145
19834.02 156
19835.34 163
19836.67 146
19838.00 169
19839.33 173
19840.66 162
19841.99 164
19843.32 170
19844.64 160
19845.97 168
19847.30 177
19848.63 192
19849.96 158
19851.29 160
19852.62 157
19853.95 150
19855.28 155
19856.60 144
19857.93 158
19859.26 159
19860.59 148
19861.92 161
19863.25 162
19864.58 165
19865.91 164
19867.24 172
19868.57 168
19869.90 162
19871.23 168
19872.56 177
19873.89 153
19875.22 163
19876.55 172
19877.88 173
19879.21 163
19880.54 154
19881.87 190
19883.20 176
19884.53 166
19885.86 152
19887.19 157
19888.52 161
19889.85 178
19891.18 144
19892.51 163
19893.84 164
19895.17 163
19896.50 155
19897.83 172
19899.16 145
19900.49 166
19901.82 166
19903.15 174
19904.48 173
19905.81 149
19907.15 163
19908.48 161
19909.81 163
19911.14 160
19912.47 155
19913.80 153
19915.13 182
19916.46 164
19917.79 175
19919.13 162
19920.46 136
19921.79 153
19923.12 151
19924.45 156
19925.78 157
19927.11 152
19928.45 153
19929.78 155
19931.11 154
19932.44 170
19933.77 172
19935.10 166
19936.44 182
19937.77 164
19939.10 142
19940.43 161
19941.76 177
19943.10 154
19944.43 175
19945.76 169
19947.09 152
19948.42 170
19949.76 156
19951.09 151
19952.42 154
19953.75 183
19955.09 155
19956.42 137
19957.75 156
19959.08 170
19960.42 183
19961.75 155
19963.08 171
19964.41 174
19965.75 158
19967.08 162
19968.41 153
19969.75 172
19971.08 159
19972.41 180
19973.74 170
19975.08 176
19976.41 171
19977.74 161
19979.08 172
19980.41 152
19981.74 164
19983.08 173
19984.41 177
19985.74 161
19987.08 179
19988.41 183
19989.75 148
19991.08 158
19992.41 176
19993.75 171
19995.08 176
19996.41 166
19997.75 171
19999.08 174
20000.42 183
20001.75 175
20003.08 171
20004.42 165
20005.75 169
20007.09 173
20008.42 154
20009.75 171
20011.09 153
20012.42 145
20013.76 164
20015.09 149
20016.43 165
20017.76 162
20019.10 162
20020.43 148
20021.76 156
20023.10 153
20024.43 169
20025.77 167
20027.10 169
20028.44 164
20029.77 156
20031.11 170
20032.44 160
20033.78 162
20035.11 179
20036.45 168
20037.78 179
20039.12 175
20040.46 153
20041.79 181
20043.13 188
20044.46 177
20045.80 183
20047.13 165
20048.47 180
20049.80 150
20051.14 166
20052.47 152
20053.81 148
20055.15 165
20056.48 176
20057.82 187
20059.15 161
20060.49 155
20061.83 175
20063.16 179
20064.50 181
20065.83 181
20067.17 178
20068.51 162
20069.84 171
20071.18 159
20072.52 157
20073.85 158
20075.19 162
20076.52 156
20077.86 178
20079.20 160
20080.53 175
20081.87 170
20083.21 169
20084.54 194
20085.88 182
20087.22 176
20088.56 171
20089.89 174
20091.23 150
20092.57 160
20093.90 164
20095.24 152
20096.58 179
20097.91 169
20099.25 158
20100.59 159
20101.93 176
20103.26 183
20104.60 158
20105.94 166
20107.28 175
20108.61 183
20109.95 171
20111.29 165
20112.63 148
20113.96 170
20115.30 173
20116.64 169
20117.98 173
20119.32 157
20120.65 131
20121.99 170
20123.33 163
20124.67 179
20126.01 175
