# Supplementary material for: MALDI-TOF MS typing enables the classification of brewing yeasts of the genus Saccharomyces to major beer styles
Source: PLoS One. 2017 Aug 9;12(8):e0181694. doi: 10.1371/journal.pone.0181694 (PMC5549903; doi:10.1371/journal.pone.0181694)
Supplement: S18 File — The directory includes 30 raw files and was zipped to “.zip”; the folder has one strain with 30 spectra; S1 Text explains the raw files with an example and Table 1 represents the yeast strain used within the experiment. (ZIP) [file pone.0181694.s021.zip › 52/FK28-Z-OG-Koe-Koe-YPG-18h-E-E_2016-10-04_10_0_E11_1.dat]

1998.43 1935
1998.85 1849
1999.27 1940
1999.69 1956
2000.11 1979
2000.54 1917
2000.96 1878
2001.38 1864
2001.80 1848
2002.23 1837
2002.65 1770
2003.07 1775
2003.49 1748
2003.92 1766
2004.34 1886
2004.76 1930
2005.18 1880
2005.61 1788
2006.03 1962
2006.45 2026
2006.87 1989
2007.30 1923
2007.72 1863
2008.14 1844
2008.57 1840
2008.99 1846
2009.41 1810
2009.84 1814
2010.26 1643
2010.68 1635
2011.11 1696
2011.53 1699
2011.95 1677
2012.38 1616
2012.80 1576
2013.22 1501
2013.65 1584
2014.07 1609
2014.49 1625
2014.92 1717
2015.34 1777
2015.77 1818
2016.19 1779
2016.61 1779
2017.04 1845
2017.46 1949
2017.89 1909
2018.31 1826
2018.73 1848
2019.16 1765
2019.58 1773
2020.01 1781
2020.43 1763
2020.85 1806
2021.28 1713
2021.70 1759
2022.13 1665
2022.55 1643
2022.98 1622
2023.40 1607
2023.83 1619
2024.25 1699
2024.68 1633
2025.10 1708
2025.53 1801
2025.95 1654
2026.38 1635
2026.80 1672
2027.23 1760
2027.65 1650
2028.08 1745
2028.50 1729
2028.93 1730
2029.35 1749
2029.78 1679
2030.20 1743
2030.63 1735
2031.05 1827
2031.48 1722
2031.90 1689
2032.33 1745
2032.75 1784
2033.18 1779
2033.61 1736
2034.03 1664
2034.46 1833
2034.88 1757
2035.31 1805
2035.74 1781
2036.16 1852
2036.59 2000
2037.01 1904
2037.44 1945
2037.87 1984
2038.29 1919
2038.72 1966
2039.14 1905
2039.57 1887
2040.00 1885
2040.42 1849
2040.85 1836
2041.28 1780
2041.70 1703
2042.13 1738
2042.56 1837
2042.98 1728
2043.41 1729
2043.84 1756
2044.26 1728
2044.69 1703
2045.12 1704
2045.54 1661
2045.97 1786
2046.40 1783
2046.82 1751
2047.25 1778
2047.68 1613
2048.11 1618
2048.53 1621
2048.96 1604
2049.39 1637
2049.82 1718
2050.24 1682
2050.67 1718
2051.10 1691
2051.53 1665
2051.95 1663
2052.38 1698
2052.81 1750
2053.24 1647
2053.66 1645
2054.09 1657
2054.52 1709
2054.95 1667
2055.38 1736
2055.80 1756
2056.23 1765
2056.66 1857
2057.09 1849
2057.52 1810
2057.94 1764
2058.37 1711
2058.80 1729
2059.23 1873
2059.66 1788
2060.09 1797
2060.51 1755
2060.94 1739
2061.37 1767
2061.80 1884
2062.23 1894
2062.66 1950
2063.09 1990
2063.52 2059
2063.94 2037
2064.37 2091
2064.80 2149
2065.23 2078
2065.66 2019
2066.09 2012
2066.52 1989
2066.95 1865
2067.38 1914
2067.81 1854
2068.24 1732
2068.66 1700
2069.09 1798
2069.52 1811
2069.95 1756
2070.38 1758
2070.81 1809
2071.24 1757
2071.67 1773
2072.10 1866
2072.53 1867
2072.96 1903
2073.39 1818
2073.82 1826
2074.25 1876
2074.68 1918
2075.11 1927
2075.54 1898
2075.97 1974
2076.40 2017
2076.83 2095
2077.26 2189
2077.69 2311
2078.12 2305
2078.55 2249
2078.98 2296
2079.41 2198
2079.84 2218
2080.27 2149
2080.70 2025
2081.14 2013
2081.57 1922
2082.00 1899
2082.43 1802
2082.86 1796
2083.29 1765
2083.72 1867
2084.15 1823
2084.58 1761
2085.01 1721
2085.44 1703
2085.88 1837
2086.31 1784
2086.74 1805
2087.17 1859
2087.60 1821
2088.03 1796
2088.46 1860
2088.89 1842
2089.33 1944
2089.76 1871
2090.19 1843
2090.62 1839
2091.05 1866
2091.48 1816
2091.92 1727
2092.35 1870
2092.78 1752
2093.21 1877
2093.64 1738
2094.07 1795
2094.51 1882
2094.94 1707
2095.37 1674
2095.80 1656
2096.24 1721
2096.67 1648
2097.10 1671
2097.53 1720
2097.96 1707
2098.40 1638
2098.83 1626
2099.26 1634
2099.69 1623
2100.13 1650
2100.56 1721
2100.99 1620
2101.43 1653
2101.86 1669
2102.29 1683
2102.72 1764
2103.16 1763
2103.59 1837
2104.02 1799
2104.46 1809
2104.89 1755
2105.32 1762
2105.76 1802
2106.19 1893
2106.62 1736
2107.05 1771
2107.49 1820
2107.92 1747
2108.36 1681
2108.79 1676
2109.22 1697
2109.66 1623
2110.09 1603
2110.52 1613
2110.96 1675
2111.39 1602
2111.82 1705
2112.26 1664
2112.69 1636
2113.13 1592
2113.56 1654
2113.99 1634
2114.43 1560
2114.86 1582
2115.30 1622
2115.73 1681
2116.16 1640
2116.60 1548
2117.03 1701
2117.47 1689
2117.90 1601
2118.34 1676
2118.77 1844
2119.21 1777
2119.64 1739
2120.07 1736
2120.51 1733
2120.94 1710
2121.38 1784
2121.81 1841
2122.25 1727
2122.68 1572
2123.12 1579
2123.55 1527
2123.99 1627
2124.42 1631
2124.86 1650
2125.29 1612
2125.73 1639
2126.16 1634
2126.60 1665
2127.04 1702
2127.47 1662
2127.91 1673
2128.34 1787
2128.78 1664
2129.21 1745
2129.65 1953
2130.08 1829
2130.52 1903
2130.96 1963
2131.39 2058
2131.83 1951
2132.26 2121
2132.70 2159
2133.14 2271
2133.57 2434
2134.01 2441
2134.44 2490
2134.88 2503
2135.32 2359
2135.75 2427
2136.19 2317
2136.62 2164
2137.06 2218
2137.50 2093
2137.93 1941
2138.37 1883
2138.81 1843
2139.24 1795
2139.68 1704
2140.12 1693
2140.55 1772
2140.99 1721
2141.43 1628
2141.86 1669
2142.30 1635
2142.74 1745
2143.18 1717
2143.61 1702
2144.05 1663
2144.49 1665
2144.92 1744
2145.36 1729
2145.80 1851
2146.24 1871
2146.67 1927
2147.11 1941
2147.55 2122
2147.99 2151
2148.42 2227
2148.86 2319
2149.30 2186
2149.74 2158
2150.17 2200
2150.61 2127
2151.05 2115
2151.49 1983
2151.92 2046
2152.36 2047
2152.80 1999
2153.24 1913
2153.68 1885
2154.11 1875
2154.55 1802
2154.99 1830
2155.43 1840
2155.87 1914
2156.31 1791
2156.74 1814
2157.18 1892
2157.62 1849
2158.06 1795
2158.50 1902
2158.94 1887
2159.38 1866
2159.81 1854
2160.25 1942
2160.69 1891
2161.13 1823
2161.57 1904
2162.01 1975
2162.45 1929
2162.89 1888
2163.33 1925
2163.76 1917
2164.20 1880
2164.64 1898
2165.08 1838
2165.52 1810
2165.96 1843
2166.40 1887
2166.84 1903
2167.28 1856
2167.72 1929
2168.16 1842
2168.60 1879
2169.04 1961
2169.48 1951
2169.92 1977
2170.36 1937
2170.80 1965
2171.24 2118
2171.68 2091
2172.12 2017
2172.56 2034
2173.00 2007
2173.44 2030
2173.88 2089
2174.32 2159
2174.76 2280
2175.20 2171
2175.64 2102
2176.08 2179
2176.52 2090
2176.96 2132
2177.40 2048
2177.84 2161
2178.28 2145
2178.72 2131
2179.16 2025
2179.60 1965
2180.04 1982
2180.48 1856
2180.92 1780
2181.37 1725
2181.81 1791
2182.25 1736
2182.69 1698
2183.13 1750
2183.57 1824
2184.01 1791
2184.45 1863
2184.89 1885
2185.34 1909
2185.78 1928
2186.22 1986
2186.66 2004
2187.10 2083
2187.54 2059
2187.98 1994
2188.43 1971
2188.87 1965
2189.31 1916
2189.75 1947
2190.19 1946
2190.63 1887
2191.08 1902
2191.52 2036
2191.96 1980
2192.40 1847
2192.84 1827
2193.29 1864
2193.73 1840
2194.17 1878
2194.61 1865
2195.05 1877
2195.50 1904
2195.94 1887
2196.38 1851
2196.82 1804
2197.27 1881
2197.71 1932
2198.15 1873
2198.59 1869
2199.04 1843
2199.48 1852
2199.92 1851
2200.37 1904
2200.81 1823
2201.25 1818
2201.69 1832
2202.14 1830
2202.58 1846
2203.02 1839
2203.47 1792
2203.91 1931
2204.35 1807
2204.80 1781
2205.24 1914
2205.68 2008
2206.13 2135
2206.57 1902
2207.01 1893
2207.46 1912
2207.90 2004
2208.34 1976
2208.79 2005
2209.23 1968
2209.67 2030
2210.12 2058
2210.56 2058
2211.01 1886
2211.45 1894
2211.89 1884
2212.34 1910
2212.78 1864
2213.23 1809
2213.67 1863
2214.11 1748
2214.56 1727
2215.00 1774
2215.45 1800
2215.89 1739
2216.34 1773
2216.78 1737
2217.22 1724
2217.67 1670
2218.11 1732
2218.56 1817
2219.00 1864
2219.45 1885
2219.89 1893
2220.34 1896
2220.78 1882
2221.23 1887
2221.67 1840
2222.12 1915
2222.56 1905
2223.01 1907
2223.45 1970
2223.90 2055
2224.34 1979
2224.79 2021
2225.23 2085
2225.68 2151
2226.12 2056
2226.57 1941
2227.01 1973
2227.46 2003
2227.91 1992
2228.35 2073
2228.80 2022
2229.24 2113
2229.69 1989
2230.13 2070
2230.58 2147
2231.03 2198
2231.47 2174
2231.92 2225
2232.36 2071
2232.81 2115
2233.26 2090
2233.70 2071
2234.15 1955
2234.59 2053
2235.04 2011
2235.49 1999
2235.93 2030
2236.38 2041
2236.83 2111
2237.27 2007
2237.72 1937
2238.17 1880
2238.61 1849
2239.06 1771
2239.51 1716
2239.95 1763
2240.40 1689
2240.85 1741
2241.29 1762
2241.74 1695
2242.19 1666
2242.63 1695
2243.08 1650
2243.53 1665
2243.98 1561
2244.42 1687
2244.87 1759
2245.32 1724
2245.76 1774
2246.21 1755
2246.66 1846
2247.11 1768
2247.55 1674
2248.00 1714
2248.45 1665
2248.90 1751
2249.35 1748
2249.79 1770
2250.24 1712
2250.69 1820
2251.14 1776
2251.58 1706
2252.03 1675
2252.48 1765
2252.93 1713
2253.38 1726
2253.82 1743
2254.27 1649
2254.72 1678
2255.17 1679
2255.62 1681
2256.07 1711
2256.51 1784
2256.96 1735
2257.41 1778
2257.86 1762
2258.31 1763
2258.76 1883
2259.21 1966
2259.65 1994
2260.10 2069
2260.55 2034
2261.00 2104
2261.45 2199
2261.90 2245
2262.35 2302
2262.80 2147
2263.25 2188
2263.69 2269
2264.14 2206
2264.59 2268
2265.04 2296
2265.49 2230
2265.94 2284
2266.39 2386
2266.84 2276
2267.29 2241
2267.74 2258
2268.19 2241
2268.64 2190
2269.09 2132
2269.54 2191
2269.99 2186
2270.44 2069
2270.89 1993
2271.34 1972
2271.79 1973
2272.24 1927
2272.69 1930
2273.14 1913
2273.59 1892
2274.04 1926
2274.49 1760
2274.94 1733
2275.39 1834
2275.84 1838
2276.29 1860
2276.74 1961
2277.19 1895
2277.64 1919
2278.09 1969
2278.54 2024
2278.99 2144
2279.44 2134
2279.89 2123
2280.34 2065
2280.79 2094
2281.25 2088
2281.70 1943
2282.15 1892
2282.60 1881
2283.05 1892
2283.50 1880
2283.95 1945
2284.40 1948
2284.85 1934
2285.31 2058
2285.76 2037
2286.21 2111
2286.66 2250
2287.11 2403
2287.56 2409
2288.01 2710
2288.47 2797
2288.92 3013
2289.37 3156
2289.82 3189
2290.27 3257
2290.72 3329
2291.18 3417
2291.63 3360
2292.08 3464
2292.53 3433
2292.98 3314
2293.44 3244
2293.89 3082
2294.34 3090
2294.79 2774
2295.24 2635
2295.70 2576
2296.15 2383
2296.60 2274
2297.05 2267
2297.51 2290
2297.96 2212
2298.41 2130
2298.86 2012
2299.32 2012
2299.77 1958
2300.22 1884
2300.67 1907
2301.13 1837
2301.58 1909
2302.03 1877
2302.49 1885
2302.94 1880
2303.39 1819
2303.85 1913
2304.30 2000
2304.75 1932
2305.20 2016
2305.66 2155
2306.11 2211
2306.56 2230
2307.02 2234
2307.47 2312
2307.93 2361
2308.38 2406
2308.83 2446
2309.29 2425
2309.74 2317
2310.19 2262
2310.65 2199
2311.10 2121
2311.55 2116
2312.01 2168
2312.46 2019
2312.92 2087
2313.37 1953
2313.82 1976
2314.28 2028
2314.73 1983
2315.19 2030
2315.64 1881
2316.10 2044
2316.55 2095
2317.00 2074
2317.46 2044
2317.91 2053
2318.37 2072
2318.82 2006
2319.28 2108
2319.73 2063
2320.19 2002
2320.64 2038
2321.10 1963
2321.55 1968
2322.01 1979
2322.46 1931
2322.92 1858
2323.37 1824
2323.83 1926
2324.28 1933
2324.74 1929
2325.19 1980
2325.65 2071
2326.10 2107
2326.56 2089
2327.01 2062
2327.47 2216
2327.92 2151
2328.38 2162
2328.83 2253
2329.29 2271
2329.74 2206
2330.20 2109
2330.66 2123
2331.11 2127
2331.57 2050
2332.02 2033
2332.48 1959
2332.94 1890
2333.39 2028
2333.85 2073
2334.30 2024
2334.76 2047
2335.22 1984
2335.67 2137
2336.13 2102
2336.58 2066
2337.04 2258
2337.50 2195
2337.95 2235
2338.41 2301
2338.87 2260
2339.32 2412
2339.78 2252
2340.24 2149
2340.69 2172
2341.15 2176
2341.61 2178
2342.06 2072
2342.52 2135
2342.98 2139
2343.43 2222
2343.89 2197
2344.35 2135
2344.81 2184
2345.26 2331
2345.72 2293
2346.18 2224
2346.63 2234
2347.09 2216
2347.55 2219
2348.01 2186
2348.46 2172
2348.92 2170
2349.38 2108
2349.84 2125
2350.29 2088
2350.75 2137
2351.21 2047
2351.67 2021
2352.13 2010
2352.58 1935
2353.04 1975
2353.50 1982
2353.96 1798
2354.41 1861
2354.87 1815
2355.33 1978
2355.79 1963
2356.25 1958
2356.71 2027
2357.16 2028
2357.62 2096
2358.08 2066
2358.54 2030
2359.00 2052
2359.46 2153
2359.91 2041
2360.37 1999
2360.83 2046
2361.29 2055
2361.75 2034
2362.21 2045
2362.67 2086
2363.13 2078
2363.58 1958
2364.04 2093
2364.50 2138
2364.96 2114
2365.42 1991
2365.88 1938
2366.34 2017
2366.80 1967
2367.26 1973
2367.72 1992
2368.18 1930
2368.64 1808
2369.10 1853
2369.55 1889
2370.01 1829
2370.47 1826
2370.93 1800
2371.39 1872
2371.85 1887
2372.31 1878
2372.77 1832
2373.23 1868
2373.69 1890
2374.15 1889
2374.61 1931
2375.07 1966
2375.53 2064
2375.99 2200
2376.45 2072
2376.91 2073
2377.37 2125
2377.83 2049
2378.29 2100
2378.75 2044
2379.21 2026
2379.68 2108
2380.14 2079
2380.60 1993
2381.06 2023
2381.52 1993
2381.98 2114
2382.44 2027
2382.90 2042
2383.36 1992
2383.82 1922
2384.28 1906
2384.74 1866
2385.20 1926
2385.67 1890
2386.13 2045
2386.59 1870
2387.05 1905
2387.51 1817
2387.97 1870
2388.43 1894
2388.89 1922
2389.36 1865
2389.82 1819
2390.28 1800
2390.74 1799
2391.20 1840
2391.66 1858
2392.13 1878
2392.59 1872
2393.05 1874
2393.51 1776
2393.97 1746
2394.43 1839
2394.90 1841
2395.36 1810
2395.82 1726
2396.28 1704
2396.74 1755
2397.21 1839
2397.67 1734
2398.13 1799
2398.59 1727
2399.06 1716
2399.52 1751
2399.98 1739
2400.44 1739
2400.91 1799
2401.37 1808
2401.83 1842
2402.29 1812
2402.76 1822
2403.22 1906
2403.68 1884
2404.14 1958
2404.61 1905
2405.07 1834
2405.53 1861
2406.00 1936
2406.46 1769
2406.92 1861
2407.39 1822
2407.85 1827
2408.31 1852
2408.78 1765
2409.24 1684
2409.70 1750
2410.17 1747
2410.63 1769
2411.09 1754
2411.56 1754
2412.02 1797
2412.48 1897
2412.95 1920
2413.41 1978
2413.87 1956
2414.34 2058
2414.80 2165
2415.27 2170
2415.73 2271
2416.19 2382
2416.66 2288
2417.12 2398
2417.59 2444
2418.05 2348
2418.51 2448
2418.98 2352
2419.44 2261
2419.91 2198
2420.37 2272
2420.84 2242
2421.30 2323
2421.77 2256
2422.23 2046
2422.69 2144
2423.16 2122
2423.62 2086
2424.09 2052
2424.55 1921
2425.02 1986
2425.48 1882
2425.95 1904
2426.41 1880
2426.88 1918
2427.34 1879
2427.81 1831
2428.27 1802
2428.74 1925
2429.20 1988
2429.67 1927
2430.13 1989
2430.60 2037
2431.07 1986
2431.53 1906
2432.00 1952
2432.46 2060
2432.93 1981
2433.39 2018
2433.86 2140
2434.32 2139
2434.79 2121
2435.26 2165
2435.72 2340
2436.19 2293
2436.65 2374
2437.12 2610
2437.59 2793
2438.05 2875
2438.52 2919
2438.98 2915
2439.45 2985
2439.92 2860
2440.38 2864
2440.85 2711
2441.32 2655
2441.78 2540
2442.25 2435
2442.72 2193
2443.18 2123
2443.65 2038
2444.12 1997
2444.58 1958
2445.05 1901
2445.52 1796
2445.98 1817
2446.45 1910
2446.92 1821
2447.38 1662
2447.85 1749
2448.32 1778
2448.78 1828
2449.25 1810
2449.72 1828
2450.19 1863
2450.65 1768
2451.12 1859
2451.59 1879
2452.06 1770
2452.52 1961
2452.99 1879
2453.46 1776
2453.93 1863
2454.39 1847
2454.86 1930
2455.33 1919
2455.80 1963
2456.26 1935
2456.73 1834
2457.20 1840
2457.67 1845
2458.14 1824
2458.60 1880
2459.07 1901
2459.54 1823
2460.01 1841
2460.48 1976
2460.95 1957
2461.41 1874
2461.88 1956
2462.35 1957
2462.82 2011
2463.29 2047
2463.76 2080
2464.22 2062
2464.69 2050
2465.16 2082
2465.63 2007
2466.10 2065
2466.57 1951
2467.04 2066
2467.51 1953
2467.97 1928
2468.44 1918
2468.91 1918
2469.38 1976
2469.85 1865
2470.32 1767
2470.79 1921
2471.26 1917
2471.73 1746
2472.20 1804
2472.67 1821
2473.14 1794
2473.61 1783
2474.07 1696
2474.54 1826
2475.01 1865
2475.48 1907
2475.95 2027
2476.42 2159
2476.89 2149
2477.36 2173
2477.83 2285
2478.30 2326
2478.77 2332
2479.24 2298
2479.71 2322
2480.18 2213
2480.65 2123
2481.12 2076
2481.59 1858
2482.06 1975
2482.53 1999
2483.00 1894
2483.47 1809
2483.95 1811
2484.42 1798
2484.89 1784
2485.36 1770
2485.83 1843
2486.30 1811
2486.77 1842
2487.24 1897
2487.71 1831
2488.18 1806
2488.65 1878
2489.12 1970
2489.59 1906
2490.07 1893
2490.54 1979
2491.01 2102
2491.48 2133
2491.95 2214
2492.42 2158
2492.89 2254
2493.36 2125
2493.84 2117
2494.31 2067
2494.78 2096
2495.25 2131
2495.72 1999
2496.19 1981
2496.66 1953
2497.14 1888
2497.61 1911
2498.08 1914
2498.55 1813
2499.02 1750
2499.50 1771
2499.97 1708
2500.44 1745
2500.91 1797
2501.38 1813
2501.86 1926
2502.33 1843
2502.80 1972
2503.27 1846
2503.74 1838
2504.22 1895
2504.69 1976
2505.16 2017
2505.63 2068
2506.11 2160
2506.58 2212
2507.05 2268
2507.52 2244
2508.00 2311
2508.47 2292
2508.94 2290
2509.42 2258
2509.89 2266
2510.36 2250
2510.83 2428
2511.31 2366
2511.78 2308
2512.25 2226
2512.73 2155
2513.20 2169
2513.67 2105
2514.15 2030
2514.62 1968
2515.09 2043
2515.57 2028
2516.04 2003
2516.51 2046
2516.99 1912
2517.46 1869
2517.94 2050
2518.41 1823
2518.88 1883
2519.36 1853
2519.83 1860
2520.30 1825
2520.78 1748
2521.25 1868
2521.73 1840
2522.20 1786
2522.67 1787
2523.15 1712
2523.62 1764
2524.10 1852
2524.57 1760
2525.05 1906
2525.52 1847
2525.99 1915
2526.47 1894
2526.94 1846
2527.42 1748
2527.89 1767
2528.37 1876
2528.84 1809
2529.32 1877
2529.79 1888
2530.27 2028
2530.74 2013
2531.22 1980
2531.69 1982
2532.17 1931
2532.64 1901
2533.12 1806
2533.59 1873
2534.07 1923
2534.54 1960
2535.02 2125
2535.49 2044
2535.97 2002
2536.44 2001
2536.92 2122
2537.39 2179
2537.87 2023
2538.34 2091
2538.82 2104
2539.30 2102
2539.77 1972
2540.25 2007
2540.72 1990
2541.20 2010
2541.68 1967
2542.15 1952
2542.63 2001
2543.10 1954
2543.58 2009
2544.06 1971
2544.53 2093
2545.01 2151
2545.48 2157
2545.96 2225
2546.44 2267
2546.91 2348
2547.39 2289
2547.87 2314
2548.34 2291
2548.82 2386
2549.30 2287
2549.77 2320
2550.25 2519
2550.73 2456
2551.20 2563
2551.68 2633
2552.16 2644
2552.63 2800
2553.11 2800
2553.59 2890
2554.06 2794
2554.54 2798
2555.02 2716
2555.50 2669
2555.97 2667
2556.45 2465
2556.93 2361
2557.40 2251
2557.88 2130
2558.36 2060
2558.84 1985
2559.31 1975
2559.79 2008
2560.27 1893
2560.75 1936
2561.23 1841
2561.70 1836
2562.18 1843
2562.66 1865
2563.14 1854
2563.61 1898
2564.09 1841
2564.57 1864
2565.05 1817
2565.53 1786
2566.00 1792
2566.48 1876
2566.96 1867
2567.44 1770
2567.92 1715
2568.40 1754
2568.87 1743
2569.35 1722
2569.83 1722
2570.31 1751
2570.79 1874
2571.27 1801
2571.75 1860
2572.22 1814
2572.70 1852
2573.18 1882
2573.66 1850
2574.14 1848
2574.62 1786
2575.10 1854
2575.58 1829
2576.06 1833
2576.54 1838
2577.01 1800
2577.49 1770
2577.97 1754
2578.45 1865
2578.93 1957
2579.41 1962
2579.89 1909
2580.37 1844
2580.85 1805
2581.33 1846
2581.81 1931
2582.29 1848
2582.77 1931
2583.25 1891
2583.73 1858
2584.21 1829
2584.69 1824
2585.17 1841
2585.65 1858
2586.13 1890
2586.61 1860
2587.09 1995
2587.57 1859
2588.05 1894
2588.53 1881
2589.01 1889
2589.49 2001
2589.97 1930
2590.45 2077
2590.93 2142
2591.41 2007
2591.89 2072
2592.37 2190
2592.85 2076
2593.33 2061
2593.81 2119
2594.30 2100
2594.78 2044
2595.26 2047
2595.74 1957
2596.22 1986
2596.70 1866
2597.18 1873
2597.66 1895
2598.14 1791
2598.62 1730
2599.11 1800
2599.59 1879
2600.07 1817
2600.55 1831
2601.03 1879
2601.51 1901
2601.99 1874
2602.48 1802
2602.96 1752
2603.44 1760
2603.92 1826
2604.40 1894
2604.88 1923
2605.37 1911
2605.85 2029
2606.33 2226
2606.81 2198
2607.29 2121
2607.78 2204
2608.26 2319
2608.74 2342
2609.22 2181
2609.70 2184
2610.19 2146
2610.67 2067
2611.15 1946
2611.63 1914
2612.12 1952
2612.60 1920
2613.08 1936
2613.56 1954
2614.05 1873
2614.53 1841
2615.01 1836
2615.49 1828
2615.98 1826
2616.46 1818
2616.94 1797
2617.43 1809
2617.91 1872
2618.39 1854
2618.87 1982
2619.36 1943
2619.84 1898
2620.32 1970
2620.81 1941
2621.29 1875
2621.77 1962
2622.26 1929
2622.74 1921
2623.22 1889
2623.71 1826
2624.19 1844
2624.67 1846
2625.16 1856
2625.64 1737
2626.13 1802
2626.61 1866
2627.09 1909
2627.58 1951
2628.06 1959
2628.55 1908
2629.03 1838
2629.51 1843
2630.00 1836
2630.48 1869
2630.97 1970
2631.45 1947
2631.93 1999
2632.42 1931
2632.90 1886
2633.39 1788
2633.87 1804
2634.36 1762
2634.84 1721
2635.33 1851
2635.81 1795
2636.29 1847
2636.78 1875
2637.26 1925
2637.75 1997
2638.23 2012
2638.72 2058
2639.20 2171
2639.69 2197
2640.17 2177
2640.66 2109
2641.14 2179
2641.63 2223
2642.11 2212
2642.60 2173
2643.08 2066
2643.57 2046
2644.05 1959
2644.54 1900
2645.03 1901
2645.51 1883
2646.00 1901
2646.48 1870
2646.97 1807
2647.45 1813
2647.94 1776
2648.43 1728
2648.91 1856
2649.40 1775
2649.88 1829
2650.37 1916
2650.85 1903
2651.34 2000
2651.83 1949
2652.31 1877
2652.80 1948
2653.29 2008
2653.77 2056
2654.26 2164
2654.74 2156
2655.23 2017
2655.72 1948
2656.20 2000
2656.69 1885
2657.18 2016
2657.66 1931
2658.15 1812
2658.64 1786
2659.12 1808
2659.61 1851
2660.10 1724
2660.58 1725
2661.07 1725
2661.56 1780
2662.05 1814
2662.53 1840
2663.02 1893
2663.51 1780
2663.99 1752
2664.48 1839
2664.97 1921
2665.46 1889
2665.94 1804
2666.43 1884
2666.92 1938
2667.41 1859
2667.89 1877
2668.38 1877
2668.87 1881
2669.36 1858
2669.84 1874
2670.33 1957
2670.82 1990
2671.31 2037
2671.80 2142
2672.28 2232
2672.77 2313
2673.26 2357
2673.75 2331
2674.24 2301
2674.72 2321
2675.21 2282
2675.70 2291
2676.19 2368
2676.68 2396
2677.17 2398
2677.65 2470
2678.14 2518
2678.63 2577
2679.12 2633
2679.61 2719
2680.10 2783
2680.59 2761
2681.07 2765
2681.56 2858
2682.05 2908
2682.54 2851
2683.03 2698
2683.52 2674
2684.01 2654
2684.50 2490
2684.99 2340
2685.47 2313
2685.96 2205
2686.45 2075
2686.94 2024
2687.43 2051
2687.92 1943
2688.41 1913
2688.90 1879
2689.39 1911
2689.88 1826
2690.37 1887
2690.86 1893
2691.35 1905
2691.84 1937
2692.33 1980
2692.82 2014
2693.31 2016
2693.80 2039
2694.29 2046
2694.78 2009
2695.27 2171
2695.76 2159
2696.25 2155
2696.74 2075
2697.23 2075
2697.72 2148
2698.21 2189
2698.70 2288
2699.19 2273
2699.68 2326
2700.17 2298
2700.66 2283
2701.15 2279
2701.64 2221
2702.13 2259
2702.62 2121
2703.11 2122
2703.61 2074
2704.10 2083
2704.59 1997
2705.08 1944
2705.57 1935
2706.06 1989
2706.55 1917
2707.04 1802
2707.53 1860
2708.02 1868
2708.52 1828
2709.01 1830
2709.50 1826
2709.99 1852
2710.48 1817
2710.97 1828
2711.46 1771
2711.96 1731
2712.45 1869
2712.94 1832
2713.43 1744
2713.92 1757
2714.41 1836
2714.91 1735
2715.40 1766
2715.89 1817
2716.38 1856
2716.87 1860
2717.37 1862
2717.86 1850
2718.35 1824
2718.84 1967
2719.33 2103
2719.83 2094
2720.32 2108
2720.81 2042
2721.30 2061
2721.80 2037
2722.29 1975
2722.78 1961
2723.27 2024
2723.77 1952
2724.26 1928
2724.75 1836
2725.24 1894
2725.74 1750
2726.23 1783
2726.72 1796
2727.22 1883
2727.71 1779
2728.20 1768
2728.70 1807
2729.19 1862
2729.68 1891
2730.18 1865
2730.67 1802
2731.16 1905
2731.65 1953
2732.15 1895
2732.64 1888
2733.14 1917
2733.63 1935
2734.12 1934
2734.62 1953
2735.11 2010
2735.60 1935
2736.10 1910
2736.59 1933
2737.08 1964
2737.58 2004
2738.07 1986
2738.57 2002
2739.06 1952
2739.55 1971
2740.05 1939
2740.54 1957
2741.04 1908
2741.53 1744
2742.03 1772
2742.52 1682
2743.01 1822
2743.51 1851
2744.00 1695
2744.50 1794
2744.99 1821
2745.49 1806
2745.98 1748
2746.48 1814
2746.97 1879
2747.47 1879
2747.96 1782
2748.46 1846
2748.95 1739
2749.45 1786
2749.94 1842
2750.44 1828
2750.93 1754
2751.43 1836
2751.92 1861
2752.42 1851
2752.91 1878
2753.41 1843
2753.90 2010
2754.40 2049
2754.89 1872
2755.39 1853
2755.88 1937
2756.38 1861
2756.87 1977
2757.37 1846
2757.87 1909
2758.36 2026
2758.86 1933
2759.35 1980
2759.85 1873
2760.35 1868
2760.84 1828
2761.34 1759
2761.83 1730
2762.33 1701
2762.83 1793
2763.32 1822
2763.82 1808
2764.31 1782
2764.81 1838
2765.31 1955
2765.80 1793
2766.30 1828
2766.80 1886
2767.29 1949
2767.79 1878
2768.29 1859
2768.78 1950
2769.28 1939
2769.78 1945
2770.27 1922
2770.77 2077
2771.27 2141
2771.76 2051
2772.26 2103
2772.76 2140
2773.26 2069
2773.75 2117
2774.25 2122
2774.75 2162
2775.24 2229
2775.74 2202
2776.24 2210
2776.74 2187
2777.23 2226
2777.73 2252
2778.23 2123
2778.73 2057
2779.22 2054
2779.72 2123
2780.22 2020
2780.72 1909
2781.21 1921
2781.71 1953
2782.21 1910
2782.71 1904
2783.21 1909
2783.70 1961
2784.20 2031
2784.70 1974
2785.20 2001
2785.70 1955
2786.20 1965
2786.69 1950
2787.19 1866
2787.69 1914
2788.19 2048
2788.69 1900
2789.19 1892
2789.68 1969
2790.18 1883
2790.68 1907
2791.18 1911
2791.68 1886
2792.18 2008
2792.68 2090
2793.18 2259
2793.67 2352
2794.17 2442
2794.67 2606
2795.17 2689
2795.67 2699
2796.17 2720
2796.67 2777
2797.17 2867
2797.67 2866
2798.17 2869
2798.67 2707
2799.17 2595
2799.66 2532
2800.16 2430
2800.66 2387
2801.16 2264
2801.66 2248
2802.16 2099
2802.66 2191
2803.16 2191
2803.66 2398
2804.16 2522
2804.66 2521
2805.16 2772
2805.66 2975
2806.16 3132
2806.66 3217
2807.16 3413
2807.66 3367
2808.16 3331
2808.66 3198
2809.16 3115
2809.66 2951
2810.16 2755
2810.66 2588
2811.16 2518
2811.66 2376
2812.17 2216
2812.67 2146
2813.17 2153
2813.67 2036
2814.17 2088
2814.67 2056
2815.17 2147
2815.67 2154
2816.17 2121
2816.67 2193
2817.17 2340
2817.67 2352
2818.18 2410
2818.68 2387
2819.18 2373
2819.68 2307
2820.18 2343
2820.68 2354
2821.18 2122
2821.68 2219
2822.19 2136
2822.69 2136
2823.19 2105
2823.69 2113
2824.19 1968
2824.69 1955
2825.20 2012
2825.70 1937
2826.20 1949
2826.70 1890
2827.20 1892
2827.70 1892
2828.21 1894
2828.71 1834
2829.21 1829
2829.71 1811
2830.22 1909
2830.72 1942
2831.22 1882
2831.72 1880
2832.22 1886
2832.73 1961
2833.23 2024
2833.73 2035
2834.23 2025
2834.74 2086
2835.24 2038
2835.74 2094
2836.24 2068
2836.75 2150
2837.25 2121
2837.75 2125
2838.26 2041
2838.76 2083
2839.26 2040
2839.76 1975
2840.27 2025
2840.77 1982
2841.27 1997
2841.78 1967
2842.28 2058
2842.78 2088
2843.29 2173
2843.79 2119
2844.29 2134
2844.80 2190
2845.30 2310
2845.80 2393
2846.31 2359
2846.81 2347
2847.32 2521
2847.82 2507
2848.32 2355
2848.83 2161
2849.33 2198
2849.83 2279
2850.34 2105
2850.84 1914
2851.35 2022
2851.85 1941
2852.35 1945
2852.86 1948
2853.36 1879
2853.87 1902
2854.37 1848
2854.88 1882
2855.38 1862
2855.88 1934
2856.39 1930
2856.89 1984
2857.40 2008
2857.90 2063
2858.41 2029
2858.91 1951
2859.42 2010
2859.92 2012
2860.43 1985
2860.93 1854
2861.44 1868
2861.94 1875
2862.45 1833
2862.95 1756
2863.46 1749
2863.96 1746
2864.47 1710
2864.97 1829
2865.48 1786
2865.98 1748
2866.49 1830
2866.99 1761
2867.50 1862
2868.00 1856
2868.51 1933
2869.02 1908
2869.52 1910
2870.03 1901
2870.53 1872
2871.04 1853
2871.54 1865
2872.05 1963
2872.56 2068
2873.06 1994
2873.57 1941
2874.07 2007
2874.58 2070
2875.09 2000
2875.59 2068
2876.10 2042
2876.61 2014
2877.11 1992
2877.62 2185
2878.12 2279
2878.63 2240
2879.14 2317
2879.64 2349
2880.15 2357
2880.66 2451
2881.16 2611
2881.67 2590
2882.18 2641
2882.68 2661
2883.19 2635
2883.70 2750
2884.20 2834
2884.71 2904
2885.22 3053
2885.73 3052
2886.23 3122
2886.74 3061
2887.25 2999
2887.75 2925
2888.26 2710
2888.77 2713
2889.28 2570
2889.78 2434
2890.29 2348
2890.80 2189
2891.31 2225
2891.81 2146
2892.32 2020
2892.83 2120
2893.34 2165
2893.84 2241
2894.35 2302
2894.86 2256
2895.37 2300
2895.88 2335
2896.38 2371
2896.89 2291
2897.40 2323
2897.91 2433
2898.42 2505
2898.92 2484
2899.43 2562
2899.94 2632
2900.45 2708
2900.96 2727
2901.47 2636
2901.98 2628
2902.48 2794
2902.99 2745
2903.50 2660
2904.01 2586
2904.52 2416
2905.03 2557
2905.54 2366
2906.04 2347
2906.55 2341
2907.06 2311
2907.57 2285
2908.08 2281
2908.59 2193
2909.10 2068
2909.61 2020
2910.12 1972
2910.63 2012
2911.14 2079
2911.64 2077
2912.15 2120
2912.66 2107
2913.17 1998
2913.68 2116
2914.19 2070
2914.70 2073
2915.21 2096
2915.72 2102
2916.23 2038
2916.74 1956
2917.25 1999
2917.76 2017
2918.27 1976
2918.78 1985
2919.29 2062
2919.80 2057
2920.31 2193
2920.82 2152
2921.33 2301
2921.84 2408
2922.35 2523
2922.86 2604
2923.37 2772
2923.88 2945
2924.39 2884
2924.90 2952
2925.41 2829
2925.92 2824
2926.44 2673
2926.95 2480
2927.46 2359
2927.97 2269
2928.48 2140
2928.99 2089
2929.50 2061
2930.01 2050
2930.52 1967
2931.03 1884
2931.54 1937
2932.05 2047
2932.57 2012
2933.08 2113
2933.59 2052
2934.10 2096
2934.61 2131
2935.12 2063
2935.63 2113
2936.15 2103
2936.66 2065
2937.17 2073
2937.68 1996
2938.19 2091
2938.70 2160
2939.22 2139
2939.73 2030
2940.24 2091
2940.75 2233
2941.26 2254
2941.77 2225
2942.29 2326
2942.80 2408
2943.31 2391
2943.82 2550
2944.34 2532
2944.85 2678
2945.36 2795
2945.87 2716
2946.38 2667
2946.90 2733
2947.41 2603
2947.92 2522
2948.43 2428
2948.95 2329
2949.46 2211
2949.97 2085
2950.48 2166
2951.00 2079
2951.51 1956
2952.02 1914
2952.54 2033
2953.05 1978
2953.56 2028
2954.08 1910
2954.59 1877
2955.10 1910
2955.61 2045
2956.13 1954
2956.64 2108
2957.15 2085
2957.67 2080
2958.18 2154
2958.69 2181
2959.21 2219
2959.72 2178
2960.23 2194
2960.75 2338
2961.26 2304
2961.78 2316
2962.29 2312
2962.80 2285
2963.32 2223
2963.83 2178
2964.35 2131
2964.86 2064
2965.37 2141
2965.89 2097
2966.40 2035
2966.92 1959
2967.43 1916
2967.94 1967
2968.46 1938
2968.97 1996
2969.49 1940
2970.00 2083
2970.52 2066
2971.03 2096
2971.54 1955
2972.06 2060
2972.57 2016
2973.09 1913
2973.60 1917
2974.12 2005
2974.63 1904
2975.15 1931
2975.66 2045
2976.18 2085
2976.69 2072
2977.21 2062
2977.72 1945
2978.24 1931
2978.75 2037
2979.27 2141
2979.78 2040
2980.30 2121
2980.81 2144
2981.33 2116
2981.84 2185
2982.36 2105
2982.88 2190
2983.39 2186
2983.91 2296
2984.42 2170
2984.94 2252
2985.45 2358
2985.97 2350
2986.49 2419
2987.00 2502
2987.52 2439
2988.03 2393
2988.55 2400
2989.07 2329
2989.58 2288
2990.10 2265
2990.61 2281
2991.13 2244
2991.65 2304
2992.16 2335
2992.68 2475
2993.20 2592
2993.71 2539
2994.23 2687
2994.75 2853
2995.26 3000
2995.78 3122
2996.30 3314
2996.81 3371
2997.33 3386
2997.85 3407
2998.36 3296
2998.88 3337
2999.40 3198
2999.91 3101
3000.43 3226
3000.95 3455
3001.46 3650
3001.98 3994
3002.50 4395
3003.02 4778
3003.53 4991
3004.05 5248
3004.57 5374
3005.09 5405
3005.60 4974
3006.12 4539
3006.64 4067
3007.16 3783
3007.67 3360
3008.19 3066
3008.71 2906
3009.23 2614
3009.74 2499
3010.26 2505
3010.78 2419
3011.30 2421
3011.82 2441
3012.33 2353
3012.85 2376
3013.37 2443
3013.89 2434
3014.41 2522
3014.93 2616
3015.44 2611
3015.96 2633
3016.48 2580
3017.00 2590
3017.52 2645
3018.04 2547
3018.55 2648
3019.07 2604
3019.59 2620
3020.11 2619
3020.63 2748
3021.15 2704
3021.67 2668
3022.19 2711
3022.71 2818
3023.22 2646
3023.74 2713
3024.26 2707
3024.78 2669
3025.30 2666
3025.82 2556
3026.34 2438
3026.86 2367
3027.38 2316
3027.90 2337
3028.42 2298
3028.94 2277
3029.46 2259
3029.98 2173
3030.49 2299
3031.01 2296
3031.53 2273
3032.05 2185
3032.57 2313
3033.09 2272
3033.61 2286
3034.13 2285
3034.65 2287
3035.17 2352
3035.69 2330
3036.21 2266
3036.73 2269
3037.25 2141
3037.77 2231
3038.29 2214
3038.81 2282
3039.34 2148
3039.86 2140
3040.38 2048
3040.90 2009
3041.42 2023
3041.94 2082
3042.46 2055
3042.98 2155
3043.50 2187
3044.02 2199
3044.54 2253
3045.06 2246
3045.58 2258
3046.10 2146
3046.63 2250
3047.15 2202
3047.67 2271
3048.19 2118
3048.71 2081
3049.23 1968
3049.75 2087
3050.27 2013
3050.79 1945
3051.32 1890
3051.84 1958
3052.36 2011
3052.88 1976
3053.40 1994
3053.92 2045
3054.45 1997
3054.97 1971
3055.49 1919
3056.01 2057
3056.53 2011
3057.05 2117
3057.58 1946
3058.10 1942
3058.62 2004
3059.14 1962
3059.66 1932
3060.19 1957
3060.71 2088
3061.23 2113
3061.75 2140
3062.28 2036
3062.80 2081
3063.32 2112
3063.84 2070
3064.37 2172
3064.89 2201
3065.41 2134
3065.93 2114
3066.46 2087
3066.98 2204
3067.50 2102
3068.02 2182
3068.55 2018
3069.07 2118
3069.59 2191
3070.12 2229
3070.64 2168
3071.16 2207
3071.69 2249
3072.21 2095
3072.73 2285
3073.26 2237
3073.78 2167
3074.30 2252
3074.83 2322
3075.35 2477
3075.87 2384
3076.40 2456
3076.92 2428
3077.44 2451
3077.97 2505
3078.49 2549
3079.01 2634
3079.54 2682
3080.06 2673
3080.59 2681
3081.11 2725
3081.63 2738
3082.16 2752
3082.68 2696
3083.21 2599
3083.73 2601
3084.25 2688
3084.78 2575
3085.30 2457
3085.83 2451
3086.35 2488
3086.88 2313
3087.40 2312
3087.93 2393
3088.45 2279
3088.97 2303
3089.50 2251
3090.02 2398
3090.55 2286
3091.07 2290
3091.60 2328
3092.12 2443
3092.65 2392
3093.17 2515
3093.70 2669
3094.22 2676
3094.75 2765
3095.27 2808
3095.80 2811
3096.32 2993
3096.85 3070
3097.37 3161
3097.90 3383
3098.43 3581
3098.95 4012
3099.48 4668
3100.00 5665
3100.53 6555
3101.05 7054
3101.58 7866
3102.10 8214
3102.63 8315
3103.16 8105
3103.68 7570
3104.21 7042
3104.73 6056
3105.26 5472
3105.79 4693
3106.31 3926
3106.84 3558
3107.36 3188
3107.89 3003
3108.42 2959
3108.94 2961
3109.47 2845
3110.00 2845
3110.52 2789
3111.05 2725
3111.57 2737
3112.10 2693
3112.63 2537
3113.15 2491
3113.68 2392
3114.21 2319
3114.74 2233
3115.26 2226
3115.79 2219
3116.32 2115
3116.84 2061
3117.37 2057
3117.90 2165
3118.42 2245
3118.95 2254
3119.48 2365
3120.01 2309
3120.53 2359
3121.06 2528
3121.59 2493
3122.11 2427
3122.64 2399
3123.17 2429
3123.70 2401
3124.22 2239
3124.75 2278
3125.28 2353
3125.81 2297
3126.34 2297
3126.86 2274
3127.39 2326
3127.92 2290
3128.45 2295
3128.98 2213
3129.50 2155
3130.03 2192
3130.56 2094
3131.09 2171
3131.62 2084
3132.14 2032
3132.67 2097
3133.20 2109
3133.73 2214
3134.26 2127
3134.79 2084
3135.31 2192
3135.84 2137
3136.37 2087
3136.90 2147
3137.43 2182
3137.96 2175
3138.49 2178
3139.02 2122
3139.54 2122
3140.07 2057
3140.60 2000
3141.13 1982
3141.66 1977
3142.19 2008
3142.72 2057
3143.25 2088
3143.78 2104
3144.31 2207
3144.84 2262
3145.37 2361
3145.89 2498
3146.42 2526
3146.95 2600
3147.48 2543
3148.01 2535
3148.54 2492
3149.07 2540
3149.60 2573
3150.13 2376
3150.66 2404
3151.19 2327
3151.72 2331
3152.25 2227
3152.78 2250
3153.31 2227
3153.84 2180
3154.37 2176
3154.90 2143
3155.43 2188
3155.96 2168
3156.49 2233
3157.02 2161
3157.55 2299
3158.08 2261
3158.61 2072
3159.14 2062
3159.68 2068
3160.21 1978
3160.74 2009
3161.27 2013
3161.80 1989
3162.33 2004
3162.86 1976
3163.39 1925
3163.92 1984
3164.45 1915
3164.98 1926
3165.51 1946
3166.05 1960
3166.58 1973
3167.11 1940
3167.64 1958
3168.17 1912
3168.70 2014
3169.23 1976
3169.76 1870
3170.30 1907
3170.83 1950
3171.36 1912
3171.89 1965
3172.42 2016
3172.95 1979
3173.49 2042
3174.02 2165
3174.55 2144
3175.08 2069
3175.61 2118
3176.15 2240
3176.68 2259
3177.21 2158
3177.74 2201
3178.27 2162
3178.81 2067
3179.34 2094
3179.87 2104
3180.40 2083
3180.93 1989
3181.47 1981
3182.00 2032
3182.53 1929
3183.06 1959
3183.60 1899
3184.13 1996
3184.66 2059
3185.20 2099
3185.73 1881
3186.26 2013
3186.79 1869
3187.33 1892
3187.86 1898
3188.39 1957
3188.93 1941
3189.46 2055
3189.99 1968
3190.52 1873
3191.06 1982
3191.59 1881
3192.12 1983
3192.66 1899
3193.19 1890
3193.72 1929
3194.26 2028
3194.79 2074
3195.33 1993
3195.86 1966
3196.39 1975
3196.93 1897
3197.46 2015
3197.99 2037
3198.53 2102
3199.06 2071
3199.60 2234
3200.13 2180
3200.66 2195
3201.20 2264
3201.73 2295
3202.27 2304
3202.80 2249
3203.33 2169
3203.87 2185
3204.40 2229
3204.94 2197
3205.47 2316
3206.01 2280
3206.54 2302
3207.07 2306
3207.61 2429
3208.14 2544
3208.68 2606
3209.21 2632
3209.75 2697
3210.28 2850
3210.82 2921
3211.35 2748
3211.89 2779
3212.42 2699
3212.96 2495
3213.49 2358
3214.03 2341
3214.56 2303
3215.10 2268
3215.63 2286
3216.17 2311
3216.70 2349
3217.24 2315
3217.78 2365
3218.31 2437
3218.85 2450
3219.38 2370
3219.92 2281
3220.45 2387
3220.99 2430
3221.52 2551
3222.06 2507
3222.60 2555
3223.13 2472
3223.67 2519
3224.20 2469
3224.74 2398
3225.28 2353
3225.81 2353
3226.35 2336
3226.88 2310
3227.42 2165
3227.96 2139
3228.49 2172
3229.03 2049
3229.57 2134
3230.10 2187
3230.64 2157
3231.18 2096
3231.71 2067
3232.25 2103
3232.79 2154
3233.32 2279
3233.86 2198
3234.40 2286
3234.93 2287
3235.47 2365
3236.01 2433
3236.54 2588
3237.08 2692
3237.62 2687
3238.15 2644
3238.69 2653
3239.23 2733
3239.77 2620
3240.30 2519
3240.84 2428
3241.38 2406
3241.92 2300
3242.45 2182
3242.99 2284
3243.53 2267
3244.07 2238
3244.60 2232
3245.14 2241
3245.68 2207
3246.22 2251
3246.75 2230
3247.29 2268
3247.83 2236
3248.37 2178
3248.91 2268
3249.44 2303
3249.98 2290
3250.52 2251
3251.06 2286
3251.60 2436
3252.14 2380
3252.67 2455
3253.21 2467
3253.75 2540
3254.29 2570
3254.83 2535
3255.37 2498
3255.90 2465
3256.44 2707
3256.98 2759
3257.52 2747
3258.06 2873
3258.60 2966
3259.14 3232
3259.68 3288
3260.21 3371
3260.75 3799
3261.29 3985
3261.83 4012
3262.37 4136
3262.91 4424
3263.45 4430
3263.99 4439
3264.53 4721
3265.07 4866
3265.61 5165
3266.15 5273
3266.69 5101
3267.23 4860
3267.76 4624
3268.30 4182
3268.84 3791
3269.38 3398
3269.92 3207
3270.46 2935
3271.00 2669
3271.54 2746
3272.08 2726
3272.62 2677
3273.16 2443
3273.70 2542
3274.24 2541
3274.78 2498
3275.32 2526
3275.86 2570
3276.40 2561
3276.94 2528
3277.48 2652
3278.03 2632
3278.57 2625
3279.11 2557
3279.65 2646
3280.19 2633
3280.73 2434
3281.27 2555
3281.81 2407
3282.35 2519
3282.89 2532
3283.43 2613
3283.97 2643
3284.51 2622
3285.05 2624
3285.60 2654
3286.14 2586
3286.68 2585
3287.22 2818
3287.76 2808
3288.30 2765
3288.84 2627
3289.38 2661
3289.93 2792
3290.47 2980
3291.01 3125
3291.55 3263
3292.09 3494
3292.63 3834
3293.18 4069
3293.72 4242
3294.26 4341
3294.80 4550
3295.34 4458
3295.88 4542
3296.43 4320
3296.97 4107
3297.51 3992
3298.05 3636
3298.59 3429
3299.14 3227
3299.68 3059
3300.22 3001
3300.76 2874
3301.31 2735
3301.85 2684
3302.39 2683
3302.93 2707
3303.48 2667
3304.02 2615
3304.56 2616
3305.10 2519
3305.65 2497
3306.19 2539
3306.73 2563
3307.27 2501
3307.82 2505
3308.36 2445
3308.90 2455
3309.45 2358
3309.99 2271
3310.53 2477
3311.07 2345
3311.62 2374
3312.16 2447
3312.70 2603
3313.25 2705
3313.79 2794
3314.33 2808
3314.88 2866
3315.42 3051
3315.97 3122
3316.51 3136
3317.05 3187
3317.60 3296
3318.14 3283
3318.68 3319
3319.23 3443
3319.77 3427
3320.32 3297
3320.86 3432
3321.40 3515
3321.95 3456
3322.49 3316
3323.04 3214
3323.58 3206
3324.12 3028
3324.67 3050
3325.21 2926
3325.76 2964
3326.30 2912
3326.85 2905
3327.39 2811
3327.93 2786
3328.48 2843
3329.02 3019
3329.57 3233
3330.11 3669
3330.66 4270
3331.20 5215
3331.75 6218
3332.29 7693
3332.84 9562
3333.38 11420
3333.93 13135
3334.47 14278
3335.02 14912
3335.56 15005
3336.11 14932
3336.65 13794
3337.20 12829
3337.74 11293
3338.29 9861
3338.83 8556
3339.38 7031
3339.92 5980
3340.47 5153
3341.02 4386
3341.56 3900
3342.11 3605
3342.65 3396
3343.20 3193
3343.74 3037
3344.29 2982
3344.84 2961
3345.38 2923
3345.93 2888
3346.47 2860
3347.02 2990
3347.57 2857
3348.11 2742
3348.66 2688
3349.21 2723
3349.75 2721
3350.30 2676
3350.84 2667
3351.39 2651
3351.94 2686
3352.48 2737
3353.03 2698
3353.58 2772
3354.12 2728
3354.67 2692
3355.22 2654
3355.76 2657
3356.31 2546
3356.86 2522
3357.40 2474
3357.95 2425
3358.50 2487
3359.05 2371
3359.59 2358
3360.14 2347
3360.69 2329
3361.23 2339
3361.78 2292
3362.33 2325
3362.88 2386
3363.42 2342
3363.97 2298
3364.52 2274
3365.07 2437
3365.61 2361
3366.16 2446
3366.71 2312
3367.26 2336
3367.80 2369
3368.35 2374
3368.90 2475
3369.45 2570
3370.00 2644
3370.54 2849
3371.09 2948
3371.64 3033
3372.19 3051
3372.74 3104
3373.28 3149
3373.83 3214
3374.38 3107
3374.93 3078
3375.48 2873
3376.03 2707
3376.57 2654
3377.12 2603
3377.67 2430
3378.22 2318
3378.77 2324
3379.32 2311
3379.87 2220
3380.42 2153
3380.96 2132
3381.51 2103
3382.06 2114
3382.61 2016
3383.16 2086
3383.71 2098
3384.26 2076
3384.81 2049
3385.36 2003
3385.91 2091
3386.45 2064
3387.00 2090
3387.55 2076
3388.10 2054
3388.65 2019
3389.20 2080
3389.75 2178
3390.30 2144
3390.85 2084
3391.40 2066
3391.95 2091
3392.50 2052
3393.05 2099
3393.60 2173
3394.15 2166
3394.70 2158
3395.25 2136
3395.80 2157
3396.35 2176
3396.90 2273
3397.45 2186
3398.00 2142
3398.55 2141
3399.10 2101
3399.65 2143
3400.20 2151
3400.75 2091
3401.30 2013
3401.85 2018
3402.40 1999
3402.95 2025
3403.50 1922
3404.06 1901
3404.61 1937
3405.16 2022
3405.71 2010
3406.26 1981
3406.81 1822
3407.36 1824
3407.91 1961
3408.46 2035
3409.01 2059
3409.56 2080
3410.12 2166
3410.67 2241
3411.22 2116
3411.77 2201
3412.32 2216
3412.87 2268
3413.42 2245
3413.98 2161
3414.53 2240
3415.08 2186
3415.63 1976
3416.18 1982
3416.73 2028
3417.29 2046
3417.84 1989
3418.39 1962
3418.94 1951
3419.49 1949
3420.05 2022
3420.60 2058
3421.15 2147
3421.70 2270
3422.25 2270
3422.81 2282
3423.36 2431
3423.91 2394
3424.46 2407
3425.01 2331
3425.57 2271
3426.12 2239
3426.67 2119
3427.23 2084
3427.78 2081
3428.33 1974
3428.88 2067
3429.44 2068
3429.99 1907
3430.54 1973
3431.09 2039
3431.65 2063
3432.20 2016
3432.75 2017
3433.31 2084
3433.86 1971
3434.41 2056
3434.97 2000
3435.52 1909
3436.07 1904
3436.63 2022
3437.18 2014
3437.73 1986
3438.29 1973
3438.84 1988
3439.39 2023
3439.95 2114
3440.50 2096
3441.05 2101
3441.61 1966
3442.16 1982
3442.72 1971
3443.27 1951
3443.82 1991
3444.38 2008
3444.93 1905
3445.48 1872
3446.04 1887
3446.59 1892
3447.15 1914
3447.70 1799
3448.26 1823
3448.81 1934
3449.36 1918
3449.92 1808
3450.47 1816
3451.03 1726
3451.58 1839
3452.14 1827
3452.69 1742
3453.25 1747
3453.80 1771
3454.36 1796
3454.91 1775
3455.47 1888
3456.02 1856
3456.58 1809
3457.13 1856
3457.69 1802
3458.24 1774
3458.80 1786
3459.35 1858
3459.91 1774
3460.46 1875
3461.02 1971
3461.57 1985
3462.13 1824
3462.68 1946
3463.24 1943
3463.79 2018
3464.35 2020
3464.90 1958
3465.46 1894
3466.02 1906
3466.57 1942
3467.13 1929
3467.68 1919
3468.24 1941
3468.80 1921
3469.35 2037
3469.91 2021
3470.46 2084
3471.02 2113
3471.58 2143
3472.13 2086
3472.69 2041
3473.24 1963
3473.80 1968
3474.36 2030
3474.91 1998
3475.47 2097
3476.03 2123
3476.58 2235
3477.14 2312
3477.70 2374
3478.25 2400
3478.81 2466
3479.37 2434
3479.92 2456
3480.48 2369
3481.04 2311
3481.59 2376
3482.15 2394
3482.71 2364
3483.26 2343
3483.82 2311
3484.38 2303
3484.94 2343
3485.49 2344
3486.05 2488
3486.61 2675
3487.17 2844
3487.72 2752
3488.28 3163
3488.84 3281
3489.40 3638
3489.95 3984
3490.51 4445
3491.07 4699
3491.63 4669
3492.18 4759
3492.74 4641
3493.30 4275
3493.86 3913
3494.42 3885
3494.97 3827
3495.53 3606
3496.09 3976
3496.65 4160
3497.21 4427
3497.76 4830
3498.32 4965
3498.88 5269
3499.44 5334
3500.00 5246
3500.56 4910
3501.11 4825
3501.67 4824
3502.23 4805
3502.79 4795
3503.35 4967
3503.91 4866
3504.47 4874
3505.03 4753
3505.58 4596
3506.14 4366
3506.70 4231
3507.26 4020
3507.82 3729
3508.38 3381
3508.94 3192
3509.50 2995
3510.06 2993
3510.62 2760
3511.17 2617
3511.73 2501
3512.29 2348
3512.85 2282
3513.41 2259
3513.97 2306
3514.53 2106
3515.09 2182
3515.65 2218
3516.21 2229
3516.77 2371
3517.33 2343
3517.89 2346
3518.45 2371
3519.01 2432
3519.57 2485
3520.13 2532
3520.69 2704
3521.25 2664
3521.81 2797
3522.37 2723
3522.93 2809
3523.49 2846
3524.05 2851
3524.61 2765
3525.17 2628
3525.73 2576
3526.29 2373
3526.85 2350
3527.41 2320
3527.97 2168
3528.54 2145
3529.10 2218
3529.66 2211
3530.22 2064
3530.78 2120
3531.34 2195
3531.90 2156
3532.46 2329
3533.02 2386
3533.58 2360
3534.14 2361
3534.71 2365
3535.27 2411
3535.83 2298
3536.39 2287
3536.95 2239
3537.51 2266
3538.07 2302
3538.64 2200
3539.20 2336
3539.76 2360
3540.32 2338
3540.88 2360
3541.44 2403
3542.00 2465
3542.57 2406
3543.13 2523
3543.69 2377
3544.25 2201
3544.81 2313
3545.38 2234
3545.94 2184
3546.50 2136
3547.06 1942
3547.62 2028
3548.19 1882
3548.75 1977
3549.31 1936
3549.87 1987
3550.44 2001
3551.00 1953
3551.56 1949
3552.12 1858
3552.69 1856
3553.25 1838
3553.81 1867
3554.37 1891
3554.94 1816
3555.50 1911
3556.06 2025
3556.63 1996
3557.19 1926
3557.75 1835
3558.31 1926
3558.88 1898
3559.44 1944
3560.00 1958
3560.57 1998
3561.13 2101
3561.69 2060
3562.26 2049
3562.82 2061
3563.38 1981
3563.95 1995
3564.51 2000
3565.07 1933
3565.64 1836
3566.20 1823
3566.77 1807
3567.33 1862
3567.89 1894
3568.46 1822
3569.02 1777
3569.59 1765
3570.15 1792
3570.71 1870
3571.28 1971
3571.84 1955
3572.41 1810
3572.97 1803
3573.53 1934
3574.10 1953
3574.66 1960
3575.23 1909
3575.79 1893
3576.36 1889
3576.92 1934
3577.48 1919
3578.05 1890
3578.61 1869
3579.18 1843
3579.74 1875
3580.31 1824
3580.87 1835
3581.44 1821
3582.00 1867
3582.57 1890
3583.13 1830
3583.70 1820
3584.26 1926
3584.83 1930
3585.39 1843
3585.96 1860
3586.52 1785
3587.09 1745
3587.65 1800
3588.22 1801
3588.79 1894
3589.35 1871
3589.92 1851
3590.48 1950
3591.05 1972
3591.61 1943
3592.18 1939
3592.74 1926
3593.31 1882
3593.88 1935
3594.44 1827
3595.01 1893
3595.57 1908
3596.14 1929
3596.71 1955
3597.27 1940
3597.84 1957
3598.40 2010
3598.97 2040
3599.54 2076
3600.10 1961
3600.67 1913
3601.24 1892
3601.80 1827
3602.37 1870
3602.94 1815
3603.50 1950
3604.07 1913
3604.64 1894
3605.20 1830
3605.77 1809
3606.34 1803
3606.90 1692
3607.47 1696
3608.04 1640
3608.60 1655
3609.17 1665
3609.74 1709
3610.30 1664
3610.87 1683
3611.44 1699
3612.01 1773
3612.57 1884
3613.14 2049
3613.71 2241
3614.28 2400
3614.84 2618
3615.41 2823
3615.98 3179
3616.55 3445
3617.11 3521
3617.68 3536
3618.25 3498
3618.82 3296
3619.39 3247
3619.95 3102
3620.52 2926
3621.09 2730
3621.66 2466
3622.23 2321
3622.79 2099
3623.36 2079
3623.93 1985
3624.50 1928
3625.07 1854
3625.63 1816
3626.20 1822
3626.77 1847
3627.34 1805
3627.91 1855
3628.48 1832
3629.05 1814
3629.61 1862
3630.18 1845
3630.75 1822
3631.32 1945
3631.89 1907
3632.46 1872
3633.03 1924
3633.60 1952
3634.16 1893
3634.73 1937
3635.30 1908
3635.87 1925
3636.44 2010
3637.01 2109
3637.58 2179
3638.15 2263
3638.72 2449
3639.29 2605
3639.86 2776
3640.43 2862
3641.00 2902
3641.57 2890
3642.14 2992
3642.71 2864
3643.27 2679
3643.84 2625
3644.41 2427
3644.98 2416
3645.55 2431
3646.12 2328
3646.69 2289
3647.26 2287
3647.83 2300
3648.40 2420
3648.97 2293
3649.54 2294
3650.12 2337
3650.69 2400
3651.26 2447
3651.83 2554
3652.40 2456
3652.97 2625
3653.54 2660
3654.11 2565
3654.68 2625
3655.25 2600
3655.82 2632
3656.39 2817
3656.96 2980
3657.53 3076
3658.10 3234
3658.67 3368
3659.25 3337
3659.82 3254
3660.39 3227
3660.96 2964
3661.53 2885
3662.10 2741
3662.67 2630
3663.24 2470
3663.81 2452
3664.39 2393
3664.96 2355
3665.53 2332
3666.10 2487
3666.67 2511
3667.24 2419
3667.81 2241
3668.39 2288
3668.96 2231
3669.53 2142
3670.10 2209
3670.67 2262
3671.25 2311
3671.82 2408
3672.39 2514
3672.96 2433
3673.53 2377
3674.11 2425
3674.68 2468
3675.25 2467
3675.82 2315
3676.39 2348
3676.97 2381
3677.54 2308
3678.11 2275
3678.68 2231
3679.26 2210
3679.83 2192
3680.40 2093
3680.97 2107
3681.55 2163
3682.12 2076
3682.69 2114
3683.27 2106
3683.84 2132
3684.41 2207
3684.98 2298
3685.56 2480
3686.13 2745
3686.70 2809
3687.28 2989
3687.85 3060
3688.42 3258
3689.00 3280
3689.57 3217
3690.14 3231
3690.72 3175
3691.29 2890
3691.86 2691
3692.44 2451
3693.01 2454
3693.58 2399
3694.16 2263
3694.73 2133
3695.31 2107
3695.88 2066
3696.45 2035
3697.03 2151
3697.60 2129
3698.18 2228
3698.75 2199
3699.32 2202
3699.90 2332
3700.47 2219
3701.05 2257
3701.62 2188
3702.19 2191
3702.77 2065
3703.34 2107
3703.92 2078
3704.49 2146
3705.07 2103
3705.64 1998
3706.22 2051
3706.79 2093
3707.37 2134
3707.94 2073
3708.51 2101
3709.09 2094
3709.66 2144
3710.24 2100
3710.81 2122
3711.39 2079
3711.96 2078
3712.54 2114
3713.11 2023
3713.69 1951
3714.27 1982
3714.84 1996
3715.42 2056
3715.99 2076
3716.57 1988
3717.14 2014
3717.72 2030
3718.29 2033
3718.87 1947
3719.44 1881
3720.02 1869
3720.60 1858
3721.17 1850
3721.75 1836
3722.32 1740
3722.90 1742
3723.47 1837
3724.05 1774
3724.63 1825
3725.20 1857
3725.78 1843
3726.36 1884
3726.93 1954
3727.51 2015
3728.08 2025
3728.66 2046
3729.24 2192
3729.81 2328
3730.39 2362
3730.97 2326
3731.54 2439
3732.12 2477
3732.70 2488
3733.27 2445
3733.85 2346
3734.43 2435
3735.00 2307
3735.58 2174
3736.16 2056
3736.73 1941
3737.31 1834
3737.89 1905
3738.47 1924
3739.04 1829
3739.62 1792
3740.20 1785
3740.77 1849
3741.35 1805
3741.93 1817
3742.51 1778
3743.08 1841
3743.66 1887
3744.24 1972
3744.82 1847
3745.39 1852
3745.97 1850
3746.55 1849
3747.13 1945
3747.71 1868
3748.28 1777
3748.86 1875
3749.44 1872
3750.02 1754
3750.59 1710
3751.17 1742
3751.75 1749
3752.33 1790
3752.91 1731
3753.49 1674
3754.06 1649
3754.64 1699
3755.22 1649
3755.80 1599
3756.38 1731
3756.96 1680
3757.53 1689
3758.11 1753
3758.69 1745
3759.27 1738
3759.85 1806
3760.43 1814
3761.01 1795
3761.59 1801
3762.17 1790
3762.74 1736
3763.32 1731
3763.90 1733
3764.48 1795
3765.06 1706
3765.64 1670
3766.22 1757
3766.80 1815
3767.38 1737
3767.96 1702
3768.54 1738
3769.12 1843
3769.70 1800
3770.27 1750
3770.85 1752
3771.43 1860
3772.01 1950
3772.59 1845
3773.17 1767
3773.75 1751
3774.33 1706
3774.91 1789
3775.49 1740
3776.07 1661
3776.65 1715
3777.23 1662
3777.81 1690
3778.39 1685
3778.97 1754
3779.55 1738
3780.13 1670
3780.71 1626
3781.29 1691
3781.88 1764
3782.46 1824
3783.04 1801
3783.62 1692
3784.20 1696
3784.78 1785
3785.36 1746
3785.94 1713
3786.52 1671
3787.10 1756
3787.68 1784
3788.26 1720
3788.84 1807
3789.43 1755
3790.01 1799
3790.59 1784
3791.17 1722
3791.75 1743
3792.33 1750
3792.91 1823
3793.49 1709
3794.08 1880
3794.66 1838
3795.24 1841
3795.82 1771
3796.40 1841
3796.98 1789
3797.56 1744
3798.15 1847
3798.73 1922
3799.31 1888
3799.89 2058
3800.47 2080
3801.06 2146
3801.64 2167
3802.22 2224
3802.80 2137
3803.38 2241
3803.97 2132
3804.55 2087
3805.13 2114
3805.71 2123
3806.29 2199
3806.88 2279
3807.46 2286
3808.04 2255
3808.62 2352
3809.21 2252
3809.79 2230
3810.37 2333
3810.95 2256
3811.54 2272
3812.12 2370
3812.70 2347
3813.29 2488
3813.87 2521
3814.45 2477
3815.03 2436
3815.62 2495
3816.20 2369
3816.78 2174
3817.37 2034
3817.95 1988
3818.53 1963
3819.12 1821
3819.70 1826
3820.28 1801
3820.87 1770
3821.45 1730
3822.03 1752
3822.62 1711
3823.20 1692
3823.78 1672
3824.37 1698
3824.95 1675
3825.54 1692
3826.12 1673
3826.70 1712
3827.29 1723
3827.87 1648
3828.46 1673
3829.04 1816
3829.62 1827
3830.21 1792
3830.79 1734
3831.38 1718
3831.96 1739
3832.54 1710
3833.13 1686
3833.71 1774
3834.30 1826
3834.88 1702
3835.47 1677
3836.05 1710
3836.64 1697
3837.22 1635
3837.81 1723
3838.39 1694
3838.98 1667
3839.56 1722
3840.15 1711
3840.73 1705
3841.31 1574
3841.90 1554
3842.49 1596
3843.07 1593
3843.66 1617
3844.24 1673
3844.83 1672
3845.41 1718
3846.00 1690
3846.58 1698
3847.17 1661
3847.75 1629
3848.34 1645
3848.92 1716
3849.51 1682
3850.10 1692
3850.68 1739
3851.27 1751
3851.85 1807
3852.44 1795
3853.02 1823
3853.61 1823
3854.20 1709
3854.78 1751
3855.37 1850
3855.95 1841
3856.54 1912
3857.13 2089
3857.71 2306
3858.30 2447
3858.89 2615
3859.47 2818
3860.06 2987
3860.64 3164
3861.23 3295
3861.82 3183
3862.40 3266
3862.99 3214
3863.58 3179
3864.16 3019
3864.75 2935
3865.34 2860
3865.92 2591
3866.51 2409
3867.10 2289
3867.69 2193
3868.27 2101
3868.86 2108
3869.45 1935
3870.03 1934
3870.62 2000
3871.21 2005
3871.80 2085
3872.38 2189
3872.97 2121
3873.56 2102
3874.15 2038
3874.73 2019
3875.32 2023
3875.91 2019
3876.50 2021
3877.08 2025
3877.67 2007
3878.26 1906
3878.85 1787
3879.43 1743
3880.02 1816
3880.61 1683
3881.20 1672
3881.79 1763
3882.37 1667
3882.96 1687
3883.55 1628
3884.14 1677
3884.73 1640
3885.32 1658
3885.90 1788
3886.49 1784
3887.08 1843
3887.67 1954
3888.26 2041
3888.85 2032
3889.44 2126
3890.02 2166
3890.61 2109
3891.20 2111
3891.79 2125
3892.38 2100
3892.97 2038
3893.56 2108
3894.15 2087
3894.74 2017
3895.32 1987
3895.91 1943
3896.50 1935
3897.09 1917
3897.68 1892
3898.27 1864
3898.86 1836
3899.45 1873
3900.04 1902
3900.63 1889
3901.22 1822
3901.81 1862
3902.40 1820
3902.99 1811
3903.58 1871
3904.17 1884
3904.76 1920
3905.35 1771
3905.94 1720
3906.53 1875
3907.12 1831
3907.71 1898
3908.30 1800
3908.89 1750
3909.48 1708
3910.07 1585
3910.66 1614
3911.25 1683
3911.84 1623
3912.43 1623
3913.02 1624
3913.61 1699
3914.20 1616
3914.79 1581
3915.38 1638
3915.97 1611
3916.56 1614
3917.15 1631
3917.74 1726
3918.33 1693
3918.92 1742
3919.52 1586
3920.11 1679
3920.70 1720
3921.29 1624
3921.88 1616
3922.47 1619
3923.06 1673
3923.65 1606
3924.24 1640
3924.84 1601
3925.43 1662
3926.02 1647
3926.61 1663
3927.20 1610
3927.79 1581
3928.38 1566
3928.98 1561
3929.57 1626
3930.16 1521
3930.75 1564
3931.34 1580
3931.93 1673
3932.53 1584
3933.12 1524
3933.71 1552
3934.30 1524
3934.89 1575
3935.49 1612
3936.08 1574
3936.67 1559
3937.26 1618
3937.86 1611
3938.45 1515
3939.04 1520
3939.63 1584
3940.23 1633
3940.82 1597
3941.41 1573
3942.00 1627
3942.60 1565
3943.19 1583
3943.78 1616
3944.37 1551
3944.97 1547
3945.56 1574
3946.15 1601
3946.75 1593
3947.34 1545
3947.93 1514
3948.52 1560
3949.12 1526
3949.71 1552
3950.30 1604
3950.90 1572
3951.49 1596
3952.08 1664
3952.68 1651
3953.27 1672
3953.86 1637
3954.46 1682
3955.05 1675
3955.65 1746
3956.24 1745
3956.83 1787
3957.43 1745
3958.02 1653
3958.61 1745
3959.21 1721
3959.80 1736
3960.40 1702
3960.99 1729
3961.58 1616
3962.18 1663
3962.77 1534
3963.37 1604
3963.96 1712
3964.55 1652
3965.15 1746
3965.74 1682
3966.34 1682
3966.93 1723
3967.53 1719
3968.12 1647
3968.72 1677
3969.31 1642
3969.91 1621
3970.50 1580
3971.10 1592
3971.69 1598
3972.28 1634
3972.88 1633
3973.47 1676
3974.07 1571
3974.66 1561
3975.26 1623
3975.85 1604
3976.45 1708
3977.05 1669
3977.64 1714
3978.24 1787
3978.83 1761
3979.43 1689
3980.02 1704
3980.62 1667
3981.21 1625
3981.81 1556
3982.40 1526
3983.00 1570
3983.60 1595
3984.19 1674
3984.79 1740
3985.38 1669
3985.98 1709
3986.58 1747
3987.17 1643
3987.77 1615
3988.36 1670
3988.96 1622
3989.56 1553
3990.15 1666
3990.75 1673
3991.34 1621
3991.94 1684
3992.54 1678
3993.13 1664
3993.73 1713
3994.33 1757
3994.92 1820
3995.52 1815
3996.12 1751
3996.71 1773
3997.31 1701
3997.91 1647
3998.50 1645
3999.10 1657
3999.70 1635
4000.29 1682
4000.89 1623
4001.49 1703
4002.09 1679
4002.68 1637
4003.28 1796
4003.88 1716
4004.47 1795
4005.07 1739
4005.67 1684
4006.27 1676
4006.86 1795
4007.46 1721
4008.06 1751
4008.66 1720
4009.25 1763
4009.85 1731
4010.45 1688
4011.05 1750
4011.64 1759
4012.24 1707
4012.84 1781
4013.44 1825
4014.04 1807
4014.63 1944
4015.23 2100
4015.83 2101
4016.43 2038
4017.03 2136
4017.63 2012
4018.22 2007
4018.82 1920
4019.42 1921
4020.02 1863
4020.62 1875
4021.22 1758
4021.81 1690
4022.41 1751
4023.01 1819
4023.61 1781
4024.21 1714
4024.81 1747
4025.41 1765
4026.01 1741
4026.60 1768
4027.20 1790
4027.80 1694
4028.40 1709
4029.00 1663
4029.60 1685
4030.20 1766
4030.80 1739
4031.40 1746
4032.00 1769
4032.60 1770
4033.20 1733
4033.80 1846
4034.39 1762
4034.99 1757
4035.59 1806
4036.19 1651
4036.79 1681
4037.39 1708
4037.99 1745
4038.59 1652
4039.19 1559
4039.79 1615
4040.39 1605
4040.99 1519
4041.59 1508
4042.19 1547
4042.79 1608
4043.39 1607
4043.99 1676
4044.59 1629
4045.19 1656
4045.79 1620
4046.39 1622
4046.99 1741
4047.60 1739
4048.20 1734
4048.80 1811
4049.40 1845
4050.00 1876
4050.60 1783
4051.20 1869
4051.80 1952
4052.40 1847
4053.00 1890
4053.60 1772
4054.20 1805
4054.80 1793
4055.41 1714
4056.01 1577
4056.61 1507
4057.21 1529
4057.81 1479
4058.41 1506
4059.01 1461
4059.61 1462
4060.22 1462
4060.82 1471
4061.42 1428
4062.02 1453
4062.62 1457
4063.22 1484
4063.82 1447
4064.43 1503
4065.03 1448
4065.63 1404
4066.23 1392
4066.83 1315
4067.44 1397
4068.04 1405
4068.64 1448
4069.24 1441
4069.84 1465
4070.45 1404
4071.05 1490
4071.65 1478
4072.25 1486
4072.86 1492
4073.46 1472
4074.06 1510
4074.66 1429
4075.27 1551
4075.87 1486
4076.47 1507
4077.07 1456
4077.68 1495
4078.28 1491
4078.88 1530
4079.48 1563
4080.09 1525
4080.69 1464
4081.29 1449
4081.90 1422
4082.50 1506
4083.10 1413
4083.71 1452
4084.31 1442
4084.91 1358
4085.52 1382
4086.12 1350
4086.72 1536
4087.33 1453
4087.93 1415
4088.53 1444
4089.14 1438
4089.74 1419
4090.34 1337
4090.95 1393
4091.55 1434
4092.15 1442
4092.76 1368
4093.36 1466
4093.97 1423
4094.57 1391
4095.17 1379
4095.78 1483
4096.38 1429
4096.99 1390
4097.59 1389
4098.19 1508
4098.80 1438
4099.40 1365
4100.01 1334
4100.61 1468
4101.22 1462
4101.82 1453
4102.43 1388
4103.03 1390
4103.63 1410
4104.24 1287
4104.84 1416
4105.45 1439
4106.05 1355
4106.66 1394
4107.26 1325
4107.87 1361
4108.47 1384
4109.08 1448
4109.68 1448
4110.29 1389
4110.89 1404
4111.50 1390
4112.10 1468
4112.71 1437
4113.31 1432
4113.92 1473
4114.53 1433
4115.13 1457
4115.74 1498
4116.34 1485
4116.95 1396
4117.55 1479
4118.16 1469
4118.76 1515
4119.37 1503
4119.98 1512
4120.58 1529
4121.19 1474
4121.79 1449
4122.40 1523
4123.01 1524
4123.61 1448
4124.22 1546
4124.82 1479
4125.43 1569
4126.04 1544
4126.64 1541
4127.25 1362
4127.86 1462
4128.46 1524
4129.07 1524
4129.68 1509
4130.28 1546
4130.89 1518
4131.50 1511
4132.10 1561
4132.71 1611
4133.32 1671
4133.92 1637
4134.53 1704
4135.14 1739
4135.74 1759
4136.35 1749
4136.96 1775
4137.56 1794
4138.17 1911
4138.78 1971
4139.39 2000
4139.99 2057
4140.60 1960
4141.21 2068
4141.82 2007
4142.42 2095
4143.03 1933
4143.64 1819
4144.25 1740
4144.85 1732
4145.46 1609
4146.07 1594
4146.68 1518
4147.28 1536
4147.89 1526
4148.50 1474
4149.11 1426
4149.72 1443
4150.32 1437
4150.93 1491
4151.54 1553
4152.15 1466
4152.76 1401
4153.37 1428
4153.97 1458
4154.58 1457
4155.19 1477
4155.80 1390
4156.41 1338
4157.02 1312
4157.62 1366
4158.23 1362
4158.84 1457
4159.45 1472
4160.06 1460
4160.67 1582
4161.28 1560
4161.89 1669
4162.49 1654
4163.10 1783
4163.71 1773
4164.32 1801
4164.93 1902
4165.54 1904
4166.15 1841
4166.76 1722
4167.37 1737
4167.98 1700
4168.59 1729
4169.20 1752
4169.81 1683
4170.42 1697
4171.02 1678
4171.63 1660
4172.24 1712
4172.85 1694
4173.46 1721
4174.07 1731
4174.68 1725
4175.29 1785
4175.90 1870
4176.51 1836
4177.12 1764
4177.73 1827
4178.34 1733
4178.95 1773
4179.56 1705
4180.17 1667
4180.78 1654
4181.39 1568
4182.00 1605
4182.61 1543
4183.23 1497
4183.84 1554
4184.45 1490
4185.06 1499
4185.67 1460
4186.28 1514
4186.89 1544
4187.50 1543
4188.11 1600
4188.72 1585
4189.33 1590
4189.94 1645
4190.55 1759
4191.17 1809
4191.78 1868
4192.39 2074
4193.00 2015
4193.61 2105
4194.22 2224
4194.83 2151
4195.44 2107
4196.06 2040
4196.67 2020
4197.28 1926
4197.89 1847
4198.50 1798
4199.11 1830
4199.72 1884
4200.34 1687
4200.95 1636
4201.56 1713
4202.17 1684
4202.78 1661
4203.40 1647
4204.01 1607
4204.62 1672
4205.23 1717
4205.84 1683
4206.46 1692
4207.07 1671
4207.68 1662
4208.29 1677
4208.90 1668
4209.52 1566
4210.13 1630
4210.74 1768
4211.35 1715
4211.97 1676
4212.58 1725
4213.19 1725
4213.80 1800
4214.42 1778
4215.03 1793
4215.64 1859
4216.26 1905
4216.87 1962
4217.48 2151
4218.09 2347
4218.71 2388
4219.32 2634
4219.93 2860
4220.55 3060
4221.16 3151
4221.77 3288
4222.39 3274
4223.00 3303
4223.61 3265
4224.23 3219
4224.84 3160
4225.45 2997
4226.07 2914
4226.68 2991
4227.30 3036
4227.91 3007
4228.52 2975
4229.14 2922
4229.75 2964
4230.36 2921
4230.98 2929
4231.59 2972
4232.21 3267
4232.82 3451
4233.43 3499
4234.05 3829
4234.66 3856
4235.28 3711
4235.89 3474
4236.51 3072
4237.12 2912
4237.73 2615
4238.35 2422
4238.96 2302
4239.58 2100
4240.19 2041
4240.81 1913
4241.42 1955
4242.04 2005
4242.65 1959
4243.27 1950
4243.88 2034
4244.50 1926
4245.11 1978
4245.73 2112
4246.34 2083
4246.96 2119
4247.57 2150
4248.19 2134
4248.80 2097
4249.42 2188
4250.03 2015
4250.65 1935
4251.26 1913
4251.88 1860
4252.49 1954
4253.11 1945
4253.72 1829
4254.34 1787
4254.96 1849
4255.57 1778
4256.19 1822
4256.80 1806
4257.42 1763
4258.03 1780
4258.65 1809
4259.27 1774
4259.88 1750
4260.50 1775
4261.12 1689
4261.73 1732
4262.35 1802
4262.96 1741
4263.58 1732
4264.20 1769
4264.81 1748
4265.43 1786
4266.05 1764
4266.66 1696
4267.28 1820
4267.90 1818
4268.51 1705
4269.13 1762
4269.75 1810
4270.36 1709
4270.98 1741
4271.60 1774
4272.21 1733
4272.83 1846
4273.45 1880
4274.06 1874
4274.68 1868
4275.30 1962
4275.92 2037
4276.53 1998
4277.15 1889
4277.77 1889
4278.38 1819
4279.00 1836
4279.62 1681
4280.24 1580
4280.85 1615
4281.47 1563
4282.09 1488
4282.71 1542
4283.32 1547
4283.94 1549
4284.56 1513
4285.18 1559
4285.80 1591
4286.41 1588
4287.03 1557
4287.65 1565
4288.27 1536
4288.89 1512
4289.50 1463
4290.12 1536
4290.74 1502
4291.36 1503
4291.98 1531
4292.60 1491
4293.21 1516
4293.83 1526
4294.45 1480
4295.07 1544
4295.69 1557
4296.31 1570
4296.93 1583
4297.54 1596
4298.16 1608
4298.78 1544
4299.40 1498
4300.02 1533
4300.64 1557
4301.26 1558
4301.88 1600
4302.50 1452
4303.12 1443
4303.73 1510
4304.35 1535
4304.97 1517
4305.59 1425
4306.21 1449
4306.83 1466
4307.45 1459
4308.07 1482
4308.69 1526
4309.31 1553
4309.93 1554
4310.55 1569
4311.17 1539
4311.79 1624
4312.41 1528
4313.03 1496
4313.65 1553
4314.27 1592
4314.89 1552
4315.51 1485
4316.13 1590
4316.75 1611
4317.37 1506
4317.99 1533
4318.61 1586
4319.23 1680
4319.85 1662
4320.47 1608
4321.09 1680
4321.71 1642
4322.33 1666
4322.95 1754
4323.57 1826
4324.19 1782
4324.81 1791
4325.43 1793
4326.05 1806
4326.68 1741
4327.30 1682
4327.92 1670
4328.54 1604
4329.16 1629
4329.78 1629
4330.40 1620
4331.02 1634
4331.64 1598
4332.26 1576
4332.89 1650
4333.51 1684
4334.13 1779
4334.75 1797
4335.37 1828
4335.99 1993
4336.61 2162
4337.24 2202
4337.86 2178
4338.48 2232
4339.10 2147
4339.72 2088
4340.34 1941
4340.97 1978
4341.59 1997
4342.21 2143
4342.83 2244
4343.45 2499
4344.08 2663
4344.70 2996
4345.32 3322
4345.94 3541
4346.57 3582
4347.19 3454
4347.81 3103
4348.43 2908
4349.05 2711
4349.68 2328
4350.30 2203
4350.92 2134
4351.54 2037
4352.17 1906
4352.79 1896
4353.41 1818
4354.04 1778
4354.66 1686
4355.28 1764
4355.90 1704
4356.53 1738
4357.15 1750
4357.77 1739
4358.40 1683
4359.02 1681
4359.64 1746
4360.27 1774
4360.89 1771
4361.51 1697
4362.14 1696
4362.76 1665
4363.38 1681
4364.01 1726
4364.63 1745
4365.25 1740
4365.88 1628
4366.50 1719
4367.12 1644
4367.75 1565
4368.37 1568
4369.00 1556
4369.62 1528
4370.24 1483
4370.87 1467
4371.49 1423
4372.12 1487
4372.74 1485
4373.36 1522
4373.99 1511
4374.61 1472
4375.24 1562
4375.86 1659
4376.49 1608
4377.11 1445
4377.73 1657
4378.36 1741
4378.98 1677
4379.61 1598
4380.23 1607
4380.86 1627
4381.48 1553
4382.11 1565
4382.73 1567
4383.36 1563
4383.98 1472
4384.61 1438
4385.23 1427
4385.86 1434
4386.48 1557
4387.11 1494
4387.73 1411
4388.36 1379
4388.98 1348
4389.61 1411
4390.23 1382
4390.86 1434
4391.48 1483
4392.11 1386
4392.74 1426
4393.36 1438
4393.99 1485
4394.61 1501
4395.24 1478
4395.86 1515
4396.49 1442
4397.12 1491
4397.74 1555
4398.37 1520
4398.99 1483
4399.62 1495
4400.25 1536
4400.87 1509
4401.50 1463
4402.12 1553
4402.75 1508
4403.38 1533
4404.00 1547
4404.63 1528
4405.26 1558
4405.88 1529
4406.51 1532
4407.14 1531
4407.76 1543
4408.39 1590
4409.02 1548
4409.64 1490
4410.27 1551
4410.90 1521
4411.52 1462
4412.15 1446
4412.78 1409
4413.40 1460
4414.03 1426
4414.66 1422
4415.29 1396
4415.91 1457
4416.54 1467
4417.17 1517
4417.79 1500
4418.42 1491
4419.05 1504
4419.68 1462
4420.30 1480
4420.93 1460
4421.56 1484
4422.19 1418
4422.81 1384
4423.44 1322
4424.07 1311
4424.70 1368
4425.33 1322
4425.95 1326
4426.58 1387
4427.21 1340
4427.84 1313
4428.47 1320
4429.09 1377
4429.72 1286
4430.35 1312
4430.98 1348
4431.61 1323
4432.23 1360
4432.86 1408
4433.49 1409
4434.12 1338
4434.75 1346
4435.38 1351
4436.01 1386
4436.63 1460
4437.26 1433
4437.89 1320
4438.52 1301
4439.15 1364
4439.78 1299
4440.41 1336
4441.04 1405
4441.67 1367
4442.29 1355
4442.92 1348
4443.55 1330
4444.18 1321
4444.81 1342
4445.44 1393
4446.07 1448
4446.70 1525
4447.33 1556
4447.96 1512
4448.59 1480
4449.22 1473
4449.85 1471
4450.48 1428
4451.11 1442
4451.74 1496
4452.37 1462
4453.00 1455
4453.63 1443
4454.26 1445
4454.89 1447
4455.52 1433
4456.15 1472
4456.78 1441
4457.41 1405
4458.04 1431
4458.67 1359
4459.30 1314
4459.93 1246
4460.56 1241
4461.19 1262
4461.82 1252
4462.45 1227
4463.08 1215
4463.71 1202
4464.34 1249
4464.97 1323
4465.60 1216
4466.23 1201
4466.86 1185
4467.49 1228
4468.12 1260
4468.76 1208
4469.39 1214
4470.02 1227
4470.65 1304
4471.28 1251
4471.91 1208
4472.54 1283
4473.17 1287
4473.80 1322
4474.44 1310
4475.07 1279
4475.70 1225
4476.33 1167
4476.96 1239
4477.59 1310
4478.22 1299
4478.86 1278
4479.49 1273
4480.12 1315
4480.75 1417
4481.38 1402
4482.02 1311
4482.65 1501
4483.28 1332
4483.91 1445
4484.54 1426
4485.18 1384
4485.81 1326
4486.44 1388
4487.07 1359
4487.70 1411
4488.34 1408
4488.97 1371
4489.60 1383
4490.23 1365
4490.87 1361
4491.50 1405
4492.13 1406
4492.76 1410
4493.40 1345
4494.03 1354
4494.66 1326
4495.30 1413
4495.93 1326
4496.56 1381
4497.19 1392
4497.83 1386
4498.46 1512
4499.09 1530
4499.73 1599
4500.36 1633
4500.99 1667
4501.63 1729
4502.26 1742
4502.89 1650
4503.53 1675
4504.16 1616
4504.79 1551
4505.43 1479
4506.06 1440
4506.69 1481
4507.33 1513
4507.96 1494
4508.59 1426
4509.23 1401
4509.86 1431
4510.50 1518
4511.13 1426
4511.76 1355
4512.40 1435
4513.03 1395
4513.67 1435
4514.30 1461
4514.93 1413
4515.57 1395
4516.20 1403
4516.84 1328
4517.47 1390
4518.11 1399
4518.74 1344
4519.37 1348
4520.01 1332
4520.64 1348
4521.28 1363
4521.91 1444
4522.55 1474
4523.18 1416
4523.82 1498
4524.45 1602
4525.09 1601
4525.72 1659
4526.36 1814
4526.99 2013
4527.63 2260
4528.26 2407
4528.90 2705
4529.53 3114
4530.17 3360
4530.80 3511
4531.44 3529
4532.07 3578
4532.71 3337
4533.34 3079
4533.98 2947
4534.62 2627
4535.25 2352
4535.89 2187
4536.52 1938
4537.16 1766
4537.79 1705
4538.43 1611
4539.07 1594
4539.70 1544
4540.34 1481
4540.97 1467
4541.61 1537
4542.25 1513
4542.88 1441
4543.52 1504
4544.15 1459
4544.79 1482
4545.43 1495
4546.06 1516
4546.70 1590
4547.34 1630
4547.97 1578
4548.61 1698
4549.25 1733
4549.88 1664
4550.52 1601
4551.16 1625
4551.79 1537
4552.43 1502
4553.07 1550
4553.70 1613
4554.34 1555
4554.98 1448
4555.61 1417
4556.25 1431
4556.89 1429
4557.53 1419
4558.16 1400
4558.80 1341
4559.44 1378
4560.07 1367
4560.71 1355
4561.35 1370
4561.99 1385
4562.62 1389
4563.26 1366
4563.90 1349
4564.54 1482
4565.18 1458
4565.81 1449
4566.45 1487
4567.09 1575
4567.73 1499
4568.36 1481
4569.00 1592
4569.64 1582
4570.28 1453
4570.92 1459
4571.55 1520
4572.19 1490
4572.83 1357
4573.47 1414
4574.11 1362
4574.75 1393
4575.38 1393
4576.02 1327
4576.66 1322
4577.30 1355
4577.94 1362
4578.58 1351
4579.22 1371
4579.85 1402
4580.49 1392
4581.13 1413
4581.77 1475
4582.41 1441
4583.05 1414
4583.69 1438
4584.33 1503
4584.97 1440
4585.61 1397
4586.24 1508
4586.88 1556
4587.52 1519
4588.16 1553
4588.80 1673
4589.44 1673
4590.08 1777
4590.72 1797
4591.36 1873
4592.00 1705
4592.64 1711
4593.28 1659
4593.92 1524
4594.56 1445
4595.20 1492
4595.84 1443
4596.48 1375
4597.12 1430
4597.76 1412
4598.40 1451
4599.04 1424
4599.68 1480
4600.32 1499
4600.96 1589
4601.60 1606
4602.24 1596
4602.88 1675
4603.52 1711
4604.16 1730
4604.80 1732
4605.44 1768
4606.08 1723
4606.72 1745
4607.36 1621
4608.00 1665
4608.64 1653
4609.28 1590
4609.93 1590
4610.57 1591
4611.21 1586
4611.85 1600
4612.49 1468
4613.13 1423
4613.77 1394
4614.41 1381
4615.05 1424
4615.69 1407
4616.34 1412
4616.98 1353
4617.62 1338
4618.26 1316
4618.90 1288
4619.54 1324
4620.18 1378
4620.83 1396
4621.47 1388
4622.11 1372
4622.75 1342
4623.39 1403
4624.03 1378
4624.68 1347
4625.32 1312
4625.96 1269
4626.60 1311
4627.24 1328
4627.89 1326
4628.53 1345
4629.17 1297
4629.81 1271
4630.45 1276
4631.10 1398
4631.74 1428
4632.38 1279
4633.02 1374
4633.67 1458
4634.31 1414
4634.95 1448
4635.59 1542
4636.24 1605
4636.88 1592
4637.52 1510
4638.17 1524
4638.81 1580
4639.45 1576
4640.09 1579
4640.74 1543
4641.38 1504
4642.02 1570
4642.67 1449
4643.31 1409
4643.95 1488
4644.60 1416
4645.24 1441
4645.88 1392
4646.53 1410
4647.17 1440
4647.81 1382
4648.46 1437
4649.10 1494
4649.74 1538
4650.39 1626
4651.03 1641
4651.67 1685
4652.32 1662
4652.96 1618
4653.61 1679
4654.25 1554
4654.89 1537
4655.54 1473
4656.18 1440
4656.83 1419
4657.47 1453
4658.11 1463
4658.76 1406
4659.40 1497
4660.05 1444
4660.69 1464
4661.33 1433
4661.98 1474
4662.62 1424
4663.27 1352
4663.91 1330
4664.56 1314
4665.20 1293
4665.85 1357
4666.49 1303
4667.14 1265
4667.78 1201
4668.43 1251
4669.07 1281
4669.72 1308
4670.36 1256
4671.01 1246
4671.65 1261
4672.30 1354
4672.94 1327
4673.59 1293
4674.23 1359
4674.88 1340
4675.52 1365
4676.17 1271
4676.81 1327
4677.46 1300
4678.10 1338
4678.75 1328
4679.40 1394
4680.04 1381
4680.69 1385
4681.33 1394
4681.98 1378
4682.62 1356
4683.27 1388
4683.92 1390
4684.56 1382
4685.21 1345
4685.85 1345
4686.50 1386
4687.15 1342
4687.79 1375
4688.44 1412
4689.09 1292
4689.73 1312
4690.38 1261
4691.02 1232
4691.67 1336
4692.32 1369
4692.96 1331
4693.61 1299
4694.26 1367
4694.90 1298
4695.55 1412
4696.20 1427
4696.84 1519
4697.49 1599
4698.14 1531
4698.78 1575
4699.43 1590
4700.08 1534
4700.73 1602
4701.37 1490
4702.02 1342
4702.67 1368
4703.31 1436
4703.96 1431
4704.61 1413
4705.26 1398
4705.90 1435
4706.55 1429
4707.20 1398
4707.85 1429
4708.49 1421
4709.14 1364
4709.79 1457
4710.44 1451
4711.09 1421
4711.73 1426
4712.38 1332
4713.03 1387
4713.68 1472
4714.33 1442
4714.97 1372
4715.62 1426
4716.27 1408
4716.92 1425
4717.57 1485
4718.21 1471
4718.86 1484
4719.51 1581
4720.16 1538
4720.81 1603
4721.46 1601
4722.11 1647
4722.75 1658
4723.40 1756
4724.05 1669
4724.70 1759
4725.35 1750
4726.00 1723
4726.65 1655
4727.30 1712
4727.94 1730
4728.59 1703
4729.24 1578
4729.89 1491
4730.54 1542
4731.19 1420
4731.84 1299
4732.49 1300
4733.14 1356
4733.79 1347
4734.44 1317
4735.09 1420
4735.74 1422
4736.38 1466
4737.03 1415
4737.68 1404
4738.33 1375
4738.98 1476
4739.63 1554
4740.28 1539
4740.93 1466
4741.58 1466
4742.23 1515
4742.88 1497
4743.53 1478
4744.18 1466
4744.83 1430
4745.48 1471
4746.13 1420
4746.78 1527
4747.43 1585
4748.08 1487
4748.73 1551
4749.39 1554
4750.04 1619
4750.69 1586
4751.34 1590
4751.99 1655
4752.64 1663
4753.29 1627
4753.94 1584
4754.59 1607
4755.24 1561
4755.89 1552
4756.54 1444
4757.19 1456
4757.84 1462
4758.50 1436
4759.15 1363
4759.80 1377
4760.45 1443
4761.10 1466
4761.75 1515
4762.40 1521
4763.05 1589
4763.71 1620
4764.36 1631
4765.01 1612
4765.66 1661
4766.31 1828
4766.96 1761
4767.62 1523
4768.27 1660
4768.92 1613
4769.57 1511
4770.22 1490
4770.87 1444
4771.53 1432
4772.18 1386
4772.83 1385
4773.48 1378
4774.13 1349
4774.79 1463
4775.44 1425
4776.09 1362
4776.74 1367
4777.40 1418
4778.05 1392
4778.70 1367
4779.35 1394
4780.01 1493
4780.66 1502
4781.31 1436
4781.96 1441
4782.62 1405
4783.27 1342
4783.92 1303
4784.57 1289
4785.23 1310
4785.88 1365
4786.53 1362
4787.19 1382
4787.84 1312
4788.49 1392
4789.15 1375
4789.80 1383
4790.45 1401
4791.11 1370
4791.76 1350
4792.41 1379
4793.07 1429
4793.72 1427
4794.37 1331
4795.03 1337
4795.68 1325
4796.33 1359
4796.99 1368
4797.64 1352
4798.29 1323
4798.95 1366
4799.60 1389
4800.26 1318
4800.91 1341
4801.56 1346
4802.22 1380
4802.87 1343
4803.53 1366
4804.18 1368
4804.83 1366
4805.49 1422
4806.14 1451
4806.80 1382
4807.45 1292
4808.11 1346
4808.76 1381
4809.42 1275
4810.07 1336
4810.72 1331
4811.38 1402
4812.03 1407
4812.69 1359
4813.34 1365
4814.00 1389
4814.65 1392
4815.31 1418
4815.96 1442
4816.62 1528
4817.27 1480
4817.93 1503
4818.58 1561
4819.24 1536
4819.89 1632
4820.55 1708
4821.20 1611
4821.86 1676
4822.52 1660
4823.17 1761
4823.83 1793
4824.48 1948
4825.14 1964
4825.79 1951
4826.45 1954
4827.10 1851
4827.76 1815
4828.42 1729
4829.07 1750
4829.73 1622
4830.38 1694
4831.04 1685
4831.70 1799
4832.35 1900
4833.01 1992
4833.66 2075
4834.32 2256
4834.98 2413
4835.63 2439
4836.29 2495
4836.95 2667
4837.60 2588
4838.26 2542
4838.92 2572
4839.57 2507
4840.23 2332
4840.89 2193
4841.54 2099
4842.20 2068
4842.86 2010
4843.51 1926
4844.17 1956
4844.83 2067
4845.48 1880
4846.14 1910
4846.80 2088
4847.45 2187
4848.11 2323
4848.77 2369
4849.43 2347
4850.08 2450
4850.74 2442
4851.40 2352
4852.06 2229
4852.71 2081
4853.37 2049
4854.03 2035
4854.69 2003
4855.34 2216
4856.00 2260
4856.66 2386
4857.32 2387
4857.97 2320
4858.63 2433
4859.29 2449
4859.95 2442
4860.61 2351
4861.26 2283
4861.92 2174
4862.58 2170
4863.24 2249
4863.90 2292
4864.55 2221
4865.21 2223
4865.87 2378
4866.53 2250
4867.19 2252
4867.85 2176
4868.51 2124
4869.16 2072
4869.82 2017
4870.48 1960
4871.14 1919
4871.80 1912
4872.46 1913
4873.12 1803
4873.78 1803
4874.43 1806
4875.09 1956
4875.75 1902
4876.41 1859
4877.07 1919
4877.73 1905
4878.39 1835
4879.05 1768
4879.71 1764
4880.37 1788
4881.03 1734
4881.69 1687
4882.34 1586
4883.00 1582
4883.66 1574
4884.32 1686
4884.98 1617
4885.64 1619
4886.30 1617
4886.96 1702
4887.62 1801
4888.28 1782
4888.94 1805
4889.60 1781
4890.26 1878
4890.92 1938
4891.58 1922
4892.24 1859
4892.90 1800
4893.56 1771
4894.22 1763
4894.88 1688
4895.54 1687
4896.20 1662
4896.86 1677
4897.52 1696
4898.19 1782
4898.85 1909
4899.51 1967
4900.17 1943
4900.83 1810
4901.49 1713
4902.15 1823
4902.81 1737
4903.47 1744
4904.13 1707
4904.79 1617
4905.45 1562
4906.12 1555
4906.78 1539
4907.44 1404
4908.10 1451
4908.76 1492
4909.42 1454
4910.08 1400
4910.74 1428
4911.41 1471
4912.07 1453
4912.73 1440
4913.39 1401
4914.05 1484
4914.71 1412
4915.38 1351
4916.04 1386
4916.70 1374
4917.36 1277
4918.02 1261
4918.68 1309
4919.35 1238
4920.01 1332
4920.67 1291
4921.33 1297
4921.99 1365
4922.66 1290
4923.32 1249
4923.98 1328
4924.64 1309
4925.31 1321
4925.97 1315
4926.63 1289
4927.29 1306
4927.96 1332
4928.62 1377
4929.28 1344
4929.94 1350
4930.61 1330
4931.27 1283
4931.93 1304
4932.59 1331
4933.26 1384
4933.92 1430
4934.58 1399
4935.25 1298
4935.91 1270
4936.57 1377
4937.24 1378
4937.90 1329
4938.56 1352
4939.23 1313
4939.89 1332
4940.55 1351
4941.22 1275
4941.88 1351
4942.54 1339
4943.21 1328
4943.87 1346
4944.53 1346
4945.20 1268
4945.86 1258
4946.52 1203
4947.19 1200
4947.85 1213
4948.52 1272
4949.18 1262
4949.84 1193
4950.51 1185
4951.17 1182
4951.84 1181
4952.50 1180
4953.17 1236
4953.83 1185
4954.49 1198
4955.16 1256
4955.82 1266
4956.49 1275
4957.15 1227
4957.82 1177
4958.48 1171
4959.15 1227
4959.81 1247
4960.47 1227
4961.14 1290
4961.80 1248
4962.47 1323
4963.13 1413
4963.80 1448
4964.46 1394
4965.13 1387
4965.79 1326
4966.46 1346
4967.12 1352
4967.79 1325
4968.45 1323
4969.12 1288
4969.79 1259
4970.45 1229
4971.12 1248
4971.78 1279
4972.45 1284
4973.11 1343
4973.78 1304
4974.44 1275
4975.11 1354
4975.78 1352
4976.44 1338
4977.11 1286
4977.77 1277
4978.44 1284
4979.11 1322
4979.77 1262
4980.44 1256
4981.10 1295
4981.77 1355
4982.44 1300
4983.10 1295
4983.77 1330
4984.43 1381
4985.10 1401
4985.77 1347
4986.43 1244
4987.10 1297
4987.77 1366
4988.43 1364
4989.10 1256
4989.77 1275
4990.43 1299
4991.10 1234
4991.77 1252
4992.43 1238
4993.10 1298
4993.77 1240
4994.43 1279
4995.10 1238
4995.77 1220
4996.44 1294
4997.10 1265
4997.77 1261
4998.44 1336
4999.10 1269
4999.77 1233
5000.44 1264
5001.11 1220
5001.77 1229
5002.44 1265
5003.11 1308
5003.78 1325
5004.44 1332
5005.11 1344
5005.78 1368
5006.45 1372
5007.12 1345
5007.78 1333
5008.45 1381
5009.12 1449
5009.79 1374
5010.46 1376
5011.12 1429
5011.79 1420
5012.46 1428
5013.13 1436
5013.80 1401
5014.47 1383
5015.13 1318
5015.80 1515
5016.47 1547
5017.14 1657
5017.81 1783
5018.48 1972
5019.14 2129
5019.81 2385
5020.48 2773
5021.15 2997
5021.82 3159
5022.49 3291
5023.16 3356
5023.83 3240
5024.50 3033
5025.16 2802
5025.83 2532
5026.50 2161
5027.17 1931
5027.84 1785
5028.51 1588
5029.18 1500
5029.85 1472
5030.52 1429
5031.19 1366
5031.86 1349
5032.53 1278
5033.20 1268
5033.87 1353
5034.54 1270
5035.21 1302
5035.88 1300
5036.54 1219
5037.21 1249
5037.88 1201
5038.55 1235
5039.22 1194
5039.89 1176
5040.56 1193
5041.23 1263
5041.90 1258
5042.58 1272
5043.25 1288
5043.92 1286
5044.59 1356
5045.26 1344
5045.93 1342
5046.60 1395
5047.27 1375
5047.94 1319
5048.61 1327
5049.28 1337
5049.95 1295
5050.62 1296
5051.29 1314
5051.96 1263
5052.63 1312
5053.30 1275
5053.98 1286
5054.65 1261
5055.32 1182
5055.99 1237
5056.66 1237
5057.33 1228
5058.00 1287
5058.67 1363
5059.34 1302
5060.02 1315
5060.69 1308
5061.36 1358
5062.03 1289
5062.70 1390
5063.37 1317
5064.04 1347
5064.72 1336
5065.39 1284
5066.06 1280
5066.73 1234
5067.40 1244
5068.08 1274
5068.75 1261
5069.42 1223
5070.09 1175
5070.76 1197
5071.44 1180
5072.11 1281
5072.78 1340
5073.45 1264
5074.12 1292
5074.80 1257
5075.47 1252
5076.14 1294
5076.81 1268
5077.49 1372
5078.16 1343
5078.83 1408
5079.50 1368
5080.18 1329
5080.85 1290
5081.52 1325
5082.20 1290
5082.87 1306
5083.54 1249
5084.21 1257
5084.89 1287
5085.56 1284
5086.23 1356
5086.91 1322
5087.58 1405
5088.25 1394
5088.93 1423
5089.60 1498
5090.27 1523
5090.95 1555
5091.62 1530
5092.29 1459
5092.97 1488
5093.64 1425
5094.31 1400
5094.99 1408
5095.66 1432
5096.34 1436
5097.01 1338
5097.68 1266
5098.36 1323
5099.03 1320
5099.70 1241
5100.38 1294
5101.05 1315
5101.73 1353
5102.40 1355
5103.08 1362
5103.75 1379
5104.42 1389
5105.10 1409
5105.77 1320
5106.45 1333
5107.12 1318
5107.80 1288
5108.47 1224
5109.15 1313
5109.82 1276
5110.49 1237
5111.17 1242
5111.84 1175
5112.52 1134
5113.19 1166
5113.87 1237
5114.54 1247
5115.22 1278
5115.89 1297
5116.57 1317
5117.24 1363
5117.92 1389
5118.59 1529
5119.27 1505
5119.94 1452
5120.62 1386
5121.30 1385
5121.97 1355
5122.65 1324
5123.32 1269
5124.00 1270
5124.67 1226
5125.35 1244
5126.02 1283
5126.70 1225
5127.38 1264
5128.05 1249
5128.73 1241
5129.40 1250
5130.08 1254
5130.76 1302
5131.43 1299
5132.11 1367
5132.78 1264
5133.46 1289
5134.14 1359
5134.81 1252
5135.49 1229
5136.17 1270
5136.84 1338
5137.52 1278
5138.20 1259
5138.87 1355
5139.55 1342
5140.22 1372
5140.90 1288
5141.58 1289
5142.26 1238
5142.93 1180
5143.61 1139
5144.29 1115
5144.96 1144
5145.64 1155
5146.32 1145
5146.99 1125
5147.67 1141
5148.35 1145
5149.03 1160
5149.70 1185
5150.38 1163
5151.06 1123
5151.73 1152
5152.41 1212
5153.09 1150
5153.77 1183
5154.44 1131
5155.12 1162
5155.80 1160
5156.48 1045
5157.16 1038
5157.83 1077
5158.51 1114
5159.19 1120
5159.87 1088
5160.55 1155
5161.22 1163
5161.90 1113
5162.58 1134
5163.26 1183
5163.94 1174
5164.61 1197
5165.29 1176
5165.97 1190
5166.65 1238
5167.33 1244
5168.01 1217
5168.68 1222
5169.36 1130
5170.04 1147
5170.72 1135
5171.40 1167
5172.08 1115
5172.76 1049
5173.44 1108
5174.11 1145
5174.79 1150
5175.47 1183
5176.15 1161
5176.83 1183
5177.51 1208
5178.19 1204
5178.87 1124
5179.55 1202
5180.23 1146
5180.91 1227
5181.58 1223
5182.26 1223
5182.94 1179
5183.62 1146
5184.30 1116
5184.98 1142
5185.66 1040
5186.34 1061
5187.02 1081
5187.70 1067
5188.38 1039
5189.06 988
5189.74 1032
5190.42 1073
5191.10 1056
5191.78 1078
5192.46 1121
5193.14 1036
5193.82 1060
5194.50 1155
5195.18 1110
5195.86 1149
5196.54 1108
5197.22 1084
5197.90 1160
5198.58 1145
5199.26 1146
5199.94 1111
5200.63 1065
5201.31 1129
5201.99 1109
5202.67 1148
5203.35 1164
5204.03 1149
5204.71 1211
5205.39 1148
5206.07 1166
5206.75 1172
5207.43 1192
5208.11 1238
5208.80 1262
5209.48 1260
5210.16 1288
5210.84 1235
5211.52 1253
5212.20 1286
5212.88 1275
5213.57 1127
5214.25 1183
5214.93 1281
5215.61 1194
5216.29 1151
5216.97 1237
5217.66 1321
5218.34 1219
5219.02 1194
5219.70 1265
5220.38 1242
5221.06 1266
5221.75 1202
5222.43 1244
5223.11 1262
5223.79 1232
5224.47 1244
5225.16 1183
5225.84 1112
5226.52 1079
5227.20 1077
5227.89 1149
5228.57 1063
5229.25 1128
5229.93 1105
5230.62 1139
5231.30 1176
5231.98 1147
5232.66 1140
5233.35 1129
5234.03 1136
5234.71 1182
5235.40 1197
5236.08 1214
5236.76 1263
5237.44 1219
5238.13 1254
5238.81 1226
5239.49 1175
5240.18 1194
5240.86 1229
5241.54 1172
5242.23 1194
5242.91 1186
5243.59 1136
5244.28 1198
5244.96 1131
5245.64 1124
5246.33 1145
5247.01 1166
5247.70 1195
5248.38 1176
5249.06 1155
5249.75 1217
5250.43 1194
5251.11 1184
5251.80 1170
5252.48 1200
5253.17 1115
5253.85 1074
5254.53 1117
5255.22 1121
5255.90 1120
5256.59 1081
5257.27 1051
5257.96 1133
5258.64 1121
5259.32 1094
5260.01 1199
5260.69 1158
5261.38 1219
5262.06 1271
5262.75 1241
5263.43 1207
5264.12 1234
5264.80 1249
5265.49 1234
5266.17 1293
5266.86 1192
5267.54 1175
5268.23 1230
5268.91 1237
5269.60 1162
5270.28 1242
5270.97 1263
5271.65 1187
5272.34 1200
5273.02 1170
5273.71 1166
5274.39 1189
5275.08 1152
5275.76 1145
5276.45 1214
5277.14 1251
5277.82 1295
5278.51 1288
5279.19 1369
5279.88 1450
5280.56 1531
5281.25 1542
5281.94 1468
5282.62 1509
5283.31 1480
5283.99 1339
5284.68 1306
5285.37 1287
5286.05 1162
5286.74 1163
5287.43 1188
5288.11 1266
5288.80 1235
5289.48 1245
5290.17 1158
5290.86 1203
5291.54 1206
5292.23 1216
5292.92 1228
5293.60 1222
5294.29 1186
5294.98 1125
5295.66 1168
5296.35 1278
5297.04 1257
5297.72 1281
5298.41 1188
5299.10 1217
5299.79 1255
5300.47 1292
5301.16 1302
5301.85 1273
5302.53 1264
5303.22 1287
5303.91 1317
5304.60 1270
5305.28 1217
5305.97 1214
5306.66 1258
5307.35 1240
5308.03 1276
5308.72 1255
5309.41 1201
5310.10 1276
5310.78 1214
5311.47 1245
5312.16 1245
5312.85 1270
5313.54 1298
5314.22 1299
5314.91 1288
5315.60 1217
5316.29 1282
5316.98 1272
5317.66 1363
5318.35 1392
5319.04 1362
5319.73 1373
5320.42 1315
5321.11 1438
5321.80 1378
5322.48 1392
5323.17 1359
5323.86 1300
5324.55 1289
5325.24 1287
5325.93 1247
5326.62 1256
5327.30 1326
5327.99 1312
5328.68 1316
5329.37 1308
5330.06 1313
5330.75 1383
5331.44 1370
5332.13 1337
5332.82 1244
5333.51 1301
5334.20 1354
5334.88 1319
5335.57 1301
5336.26 1330
5336.95 1395
5337.64 1403
5338.33 1406
5339.02 1433
5339.71 1532
5340.40 1484
5341.09 1508
5341.78 1663
5342.47 1624
5343.16 1738
5343.85 1634
5344.54 1665
5345.23 1614
5345.92 1677
5346.61 1882
5347.30 2022
5347.99 2205
5348.68 2437
5349.37 2566
5350.06 2789
5350.75 2803
5351.44 2753
5352.13 2700
5352.82 2420
5353.51 2258
5354.20 2114
5354.90 1877
5355.59 1639
5356.28 1502
5356.97 1519
5357.66 1469
5358.35 1357
5359.04 1317
5359.73 1354
5360.42 1328
5361.11 1308
5361.80 1317
5362.49 1328
5363.19 1322
5363.88 1276
5364.57 1225
5365.26 1271
5365.95 1195
5366.64 1221
5367.33 1225
5368.03 1220
5368.72 1170
5369.41 1144
5370.10 1163
5370.79 1168
5371.48 1177
5372.18 1170
5372.87 1251
5373.56 1155
5374.25 1174
5374.94 1139
5375.63 1220
5376.33 1204
5377.02 1192
5377.71 1254
5378.40 1229
5379.10 1215
5379.79 1204
5380.48 1244
5381.17 1181
5381.86 1132
5382.56 1157
5383.25 1130
5383.94 1164
5384.63 1189
5385.33 1221
5386.02 1255
5386.71 1203
5387.40 1237
5388.10 1254
5388.79 1294
5389.48 1379
5390.18 1420
5390.87 1430
5391.56 1363
5392.26 1278
5392.95 1337
5393.64 1276
5394.33 1295
5395.03 1231
5395.72 1200
5396.41 1164
5397.11 1200
5397.80 1211
5398.49 1208
5399.19 1146
5399.88 1115
5400.58 1155
5401.27 1206
5401.96 1194
5402.66 1196
5403.35 1186
5404.04 1161
5404.74 1170
5405.43 1209
5406.13 1262
5406.82 1224
5407.51 1129
5408.21 1180
5408.90 1210
5409.60 1223
5410.29 1194
5410.98 1158
5411.68 1138
5412.37 1160
5413.07 1132
5413.76 1154
5414.46 1126
5415.15 1179
5415.84 1154
5416.54 1150
5417.23 1212
5417.93 1231
5418.62 1248
5419.32 1260
5420.01 1309
5420.71 1293
5421.40 1264
5422.10 1301
5422.79 1273
5423.49 1244
5424.18 1254
5424.88 1264
5425.57 1226
5426.27 1165
5426.96 1112
5427.66 1137
5428.35 1221
5429.05 1157
5429.74 1248
5430.44 1251
5431.14 1213
5431.83 1143
5432.53 1182
5433.22 1272
5433.92 1255
5434.61 1247
5435.31 1291
5436.01 1372
5436.70 1364
5437.40 1319
5438.09 1356
5438.79 1343
5439.49 1339
5440.18 1263
5440.88 1270
5441.57 1339
5442.27 1334
5442.97 1260
5443.66 1422
5444.36 1477
5445.06 1554
5445.75 1601
5446.45 1649
5447.15 1602
5447.84 1602
5448.54 1606
5449.24 1603
5449.93 1544
5450.63 1505
5451.33 1400
5452.02 1389
5452.72 1370
5453.42 1379
5454.11 1330
5454.81 1320
5455.51 1343
5456.20 1337
5456.90 1323
5457.60 1290
5458.30 1360
5458.99 1395
5459.69 1258
5460.39 1378
5461.09 1408
5461.78 1471
5462.48 1474
5463.18 1483
5463.88 1539
5464.57 1497
5465.27 1436
5465.97 1500
5466.67 1488
5467.36 1417
5468.06 1447
5468.76 1483
5469.46 1559
5470.16 1503
5470.85 1547
5471.55 1562
5472.25 1568
5472.95 1628
5473.65 1572
5474.35 1630
5475.04 1651
5475.74 1582
5476.44 1652
5477.14 1750
5477.84 1928
5478.54 2022
5479.23 2116
5479.93 2163
5480.63 2272
5481.33 2133
5482.03 2081
5482.73 2003
5483.43 1854
5484.13 1781
5484.83 1707
5485.52 1742
5486.22 1720
5486.92 1681
5487.62 1725
5488.32 1744
5489.02 1715
5489.72 1682
5490.42 1730
5491.12 1777
5491.82 1817
5492.52 1821
5493.22 1820
5493.92 1841
5494.62 1911
5495.31 1915
5496.01 1998
5496.71 2106
5497.41 2231
5498.11 2432
5498.81 2917
5499.51 3212
5500.21 3576
5500.91 3517
5501.61 3447
5502.31 3257
5503.01 2938
5503.71 2588
5504.41 2371
5505.11 2260
5505.81 2060
5506.51 1877
5507.22 1900
5507.92 1765
5508.62 1806
5509.32 1697
5510.02 1719
5510.72 1681
5511.42 1701
5512.12 1818
5512.82 1799
5513.52 1779
5514.22 1753
5514.92 1766
5515.62 1770
5516.32 1680
5517.03 1739
5517.73 1760
5518.43 1788
5519.13 1732
5519.83 1760
5520.53 1857
5521.23 1722
5521.93 1599
5522.63 1606
5523.34 1622
5524.04 1465
5524.74 1473
5525.44 1519
5526.14 1425
5526.84 1352
5527.55 1403
5528.25 1407
5528.95 1345
5529.65 1335
5530.35 1291
5531.05 1283
5531.76 1322
5532.46 1284
5533.16 1249
5533.86 1371
5534.56 1350
5535.27 1285
5535.97 1306
5536.67 1300
5537.37 1314
5538.08 1294
5538.78 1237
5539.48 1324
5540.18 1358
5540.89 1278
5541.59 1240
5542.29 1236
5542.99 1336
5543.70 1305
5544.40 1340
5545.10 1361
5545.80 1437
5546.51 1437
5547.21 1440
5547.91 1448
5548.62 1364
5549.32 1378
5550.02 1297
5550.73 1277
5551.43 1285
5552.13 1278
5552.84 1233
5553.54 1229
5554.24 1221
5554.95 1202
5555.65 1300
5556.35 1257
5557.06 1205
5557.76 1192
5558.46 1211
5559.17 1276
5559.87 1229
5560.57 1260
5561.28 1295
5561.98 1266
5562.69 1281
5563.39 1303
5564.09 1227
5564.80 1218
5565.50 1223
5566.21 1288
5566.91 1199
5567.61 1179
5568.32 1174
5569.02 1230
5569.73 1182
5570.43 1164
5571.14 1195
5571.84 1260
5572.54 1223
5573.25 1233
5573.95 1304
5574.66 1275
5575.36 1239
5576.07 1289
5576.77 1293
5577.48 1308
5578.18 1361
5578.89 1275
5579.59 1240
5580.30 1226
5581.00 1192
5581.71 1157
5582.41 1214
5583.12 1235
5583.82 1272
5584.53 1194
5585.23 1163
5585.94 1214
5586.64 1225
5587.35 1261
5588.06 1190
5588.76 1186
5589.47 1169
5590.17 1188
5590.88 1151
5591.58 1167
5592.29 1105
5592.99 1169
5593.70 1155
5594.41 1143
5595.11 1118
5595.82 1166
5596.52 1114
5597.23 1158
5597.94 1137
5598.64 1104
5599.35 1111
5600.06 1105
5600.76 1040
5601.47 1106
5602.17 1138
5602.88 1094
5603.59 1087
5604.29 1122
5605.00 1078
5605.71 1137
5606.41 1092
5607.12 1103
5607.83 1114
5608.53 1043
5609.24 1048
5609.95 1117
5610.65 1150
5611.36 1128
5612.07 1080
5612.78 1082
5613.48 1062
5614.19 1068
5614.90 1149
5615.60 1080
5616.31 1075
5617.02 1114
5617.73 1106
5618.43 1121
5619.14 1113
5619.85 1059
5620.56 1063
5621.26 1081
5621.97 1032
5622.68 1056
5623.39 1058
5624.09 1102
5624.80 1129
5625.51 1126
5626.22 1119
5626.93 1014
5627.63 1032
5628.34 1049
5629.05 1077
5629.76 1110
5630.47 1067
5631.17 1084
5631.88 1137
5632.59 1123
5633.30 1111
5634.01 1086
5634.72 1056
5635.42 1118
5636.13 1140
5636.84 1108
5637.55 1102
5638.26 1162
5638.97 1201
5639.68 1180
5640.39 1163
5641.09 1203
5641.80 1215
5642.51 1206
5643.22 1129
5643.93 1121
5644.64 1169
5645.35 1211
5646.06 1161
5646.77 1135
5647.48 1131
5648.19 1108
5648.89 1130
5649.60 1172
5650.31 1236
5651.02 1139
5651.73 1158
5652.44 1107
5653.15 1130
5653.86 1142
5654.57 1154
5655.28 1186
5655.99 1287
5656.70 1371
5657.41 1322
5658.12 1314
5658.83 1266
5659.54 1257
5660.25 1237
5660.96 1241
5661.67 1207
5662.38 1182
5663.09 1208
5663.80 1258
5664.51 1191
5665.22 1148
5665.93 1190
5666.64 1312
5667.35 1287
5668.06 1285
5668.77 1263
5669.48 1339
5670.19 1327
5670.91 1332
5671.62 1267
5672.33 1270
5673.04 1188
5673.75 1235
5674.46 1230
5675.17 1188
5675.88 1221
5676.59 1163
5677.30 1167
5678.01 1167
5678.73 1132
5679.44 1107
5680.15 1202
5680.86 1218
5681.57 1214
5682.28 1258
5682.99 1278
5683.71 1241
5684.42 1180
5685.13 1319
5685.84 1289
5686.55 1178
5687.26 1150
5687.98 1168
5688.69 1109
5689.40 1199
5690.11 1172
5690.82 1158
5691.54 1143
5692.25 1142
5692.96 1103
5693.67 1127
5694.38 1130
5695.10 1057
5695.81 1061
5696.52 1162
5697.23 1159
5697.95 1086
5698.66 1113
5699.37 1114
5700.08 1071
5700.80 1088
5701.51 1056
5702.22 1073
5702.93 1150
5703.65 1118
5704.36 1141
5705.07 1107
5705.78 1167
5706.50 1117
5707.21 1110
5707.92 1052
5708.64 1044
5709.35 1083
5710.06 1104
5710.78 1112
5711.49 1083
5712.20 1095
5712.92 1072
5713.63 1143
5714.34 1078
5715.06 1170
5715.77 1106
5716.48 1080
5717.20 1096
5717.91 1078
5718.62 1092
5719.34 1109
5720.05 1184
5720.77 1108
5721.48 1258
5722.19 1173
5722.91 1179
5723.62 1242
5724.33 1301
5725.05 1459
5725.76 1485
5726.48 1620
5727.19 1669
5727.91 1627
5728.62 1654
5729.33 1719
5730.05 1577
5730.76 1531
5731.48 1443
5732.19 1353
5732.91 1274
5733.62 1227
5734.34 1217
5735.05 1252
5735.77 1278
5736.48 1217
5737.20 1208
5737.91 1266
5738.63 1269
5739.34 1194
5740.06 1135
5740.77 1103
5741.49 1193
5742.20 1146
5742.92 1179
5743.63 1121
5744.35 1149
5745.06 1164
5745.78 1211
5746.49 1156
5747.21 1167
5747.92 1171
5748.64 1174
5749.35 1169
5750.07 1239
5750.79 1389
5751.50 1371
5752.22 1486
5752.93 1577
5753.65 1619
5754.36 1500
5755.08 1558
5755.80 1550
5756.51 1495
5757.23 1531
5757.95 1449
5758.66 1380
5759.38 1331
5760.09 1266
5760.81 1245
5761.53 1277
5762.24 1194
5762.96 1214
5763.68 1259
5764.39 1260
5765.11 1287
5765.83 1315
5766.54 1290
5767.26 1276
5767.98 1307
5768.69 1291
5769.41 1248
5770.13 1253
5770.84 1275
5771.56 1316
5772.28 1311
5772.99 1309
5773.71 1379
5774.43 1327
5775.15 1392
5775.86 1384
5776.58 1351
5777.30 1433
5778.01 1519
5778.73 1478
5779.45 1489
5780.17 1456
5780.88 1462
5781.60 1411
5782.32 1398
5783.04 1408
5783.76 1424
5784.47 1476
5785.19 1446
5785.91 1539
5786.63 1565
5787.34 1574
5788.06 1651
5788.78 1656
5789.50 1684
5790.22 1762
5790.94 1792
5791.65 1847
5792.37 1921
5793.09 1890
5793.81 1907
5794.53 1955
5795.25 2072
5795.96 2188
5796.68 2498
5797.40 3001
5798.12 3638
5798.84 4472
5799.56 5097
5800.28 5368
5800.99 5479
5801.71 5224
5802.43 4536
5803.15 3813
5803.87 3276
5804.59 2796
5805.31 2495
5806.03 2211
5806.75 2072
5807.47 2023
5808.18 1952
5808.90 1926
5809.62 1945
5810.34 1899
5811.06 1891
5811.78 1929
5812.50 1945
5813.22 2038
5813.94 1944
5814.66 1912
5815.38 1907
5816.10 1893
5816.82 1922
5817.54 1888
5818.26 1924
5818.98 1844
5819.70 1869
5820.42 1879
5821.14 1881
5821.86 1715
5822.58 1645
5823.30 1631
5824.02 1656
5824.74 1679
5825.46 1545
5826.18 1568
5826.90 1470
5827.62 1447
5828.34 1589
5829.06 1553
5829.78 1512
5830.50 1478
5831.22 1511
5831.95 1492
5832.67 1470
5833.39 1497
5834.11 1484
5834.83 1522
5835.55 1513
5836.27 1596
5836.99 1524
5837.71 1524
5838.43 1543
5839.15 1506
5839.88 1498
5840.60 1509
5841.32 1463
5842.04 1418
5842.76 1393
5843.48 1374
5844.20 1366
5844.93 1360
5845.65 1305
5846.37 1356
5847.09 1293
5847.81 1330
5848.53 1375
5849.26 1308
5849.98 1327
5850.70 1272
5851.42 1381
5852.14 1351
5852.87 1271
5853.59 1311
5854.31 1288
5855.03 1321
5855.75 1321
5856.48 1348
5857.20 1335
5857.92 1299
5858.64 1264
5859.37 1267
5860.09 1288
5860.81 1271
5861.53 1282
5862.26 1315
5862.98 1295
5863.70 1216
5864.42 1234
5865.15 1258
5865.87 1280
5866.59 1287
5867.31 1231
5868.04 1316
5868.76 1273
5869.48 1291
5870.21 1326
5870.93 1310
5871.65 1352
5872.38 1310
5873.10 1344
5873.82 1370
5874.55 1410
5875.27 1390
5875.99 1325
5876.72 1380
5877.44 1331
5878.16 1327
5878.89 1375
5879.61 1405
5880.33 1342
5881.06 1358
5881.78 1365
5882.51 1411
5883.23 1448
5883.95 1399
5884.68 1363
5885.40 1365
5886.13 1433
5886.85 1403
5887.57 1386
5888.30 1312
5889.02 1332
5889.75 1294
5890.47 1341
5891.20 1284
5891.92 1335
5892.64 1287
5893.37 1318
5894.09 1302
5894.82 1317
5895.54 1241
5896.27 1296
5896.99 1359
5897.72 1278
5898.44 1279
5899.17 1277
5899.89 1325
5900.62 1332
5901.34 1375
5902.07 1397
5902.79 1332
5903.52 1320
5904.24 1398
5904.97 1315
5905.69 1349
5906.42 1386
5907.14 1419
5907.87 1388
5908.59 1325
5909.32 1340
5910.04 1343
5910.77 1371
5911.50 1389
5912.22 1337
5912.95 1347
5913.67 1388
5914.40 1404
5915.12 1365
5915.85 1381
5916.58 1374
5917.30 1371
5918.03 1354
5918.75 1388
5919.48 1437
5920.21 1443
5920.93 1423
5921.66 1444
5922.39 1430
5923.11 1460
5923.84 1413
5924.56 1464
5925.29 1460
5926.02 1504
5926.74 1467
5927.47 1520
5928.20 1583
5928.92 1456
5929.65 1538
5930.38 1602
5931.10 1573
5931.83 1582
5932.56 1603
5933.28 1662
5934.01 1685
5934.74 1670
5935.47 1694
5936.19 1645
5936.92 1748
5937.65 1891
5938.37 1913
5939.10 1907
5939.83 1960
5940.56 1957
5941.28 1936
5942.01 1947
5942.74 1923
5943.47 1959
5944.19 2059
5944.92 1997
5945.65 1981
5946.38 2002
5947.11 2038
5947.83 2104
5948.56 2121
5949.29 2211
5950.02 2234
5950.74 2380
5951.47 2429
5952.20 2475
5952.93 2505
5953.66 2527
5954.39 2509
5955.11 2567
5955.84 2477
5956.57 2470
5957.30 2539
5958.03 2525
5958.76 2451
5959.48 2446
5960.21 2569
5960.94 2468
5961.67 2416
5962.40 2492
5963.13 2603
5963.86 2688
5964.59 2852
5965.31 3161
5966.04 3342
5966.77 3481
5967.50 3580
5968.23 3617
5968.96 3531
5969.69 3360
5970.42 3196
5971.15 3259
5971.88 3216
5972.61 3202
5973.34 3087
5974.06 3007
5974.79 3067
5975.52 3125
5976.25 3108
5976.98 3157
5977.71 3154
5978.44 3232
5979.17 3374
5979.90 3432
5980.63 3603
5981.36 3645
5982.09 3728
5982.82 3719
5983.55 3742
5984.28 3839
5985.01 3759
5985.74 3671
5986.47 3737
5987.20 3831
5987.93 3740
5988.66 3711
5989.39 3693
5990.12 3745
5990.85 3757
5991.58 3760
5992.32 3812
5993.05 3927
5993.78 3920
5994.51 4105
5995.24 4139
5995.97 4334
5996.70 4353
5997.43 4334
5998.16 4384
5998.89 4329
5999.62 4135
6000.35 4220
6001.09 4241
6001.82 4153
6002.55 3996
6003.28 4000
6004.01 3957
6004.74 3872
6005.47 3947
6006.20 4110
6006.94 4260
6007.67 4738
6008.40 5468
6009.13 6392
6009.86 7752
6010.59 9166
6011.33 10927
6012.06 12635
6012.79 14141
6013.52 14811
6014.25 14726
6014.98 14158
6015.72 13160
6016.45 11785
6017.18 10217
6017.91 8891
6018.64 7589
6019.38 6393
6020.11 5525
6020.84 4759
6021.57 4239
6022.31 3836
6023.04 3600
6023.77 3402
6024.50 3239
6025.24 3143
6025.97 3028
6026.70 2964
6027.43 2888
6028.17 2905
6028.90 2901
6029.63 2778
6030.37 2748
6031.10 2587
6031.83 2496
6032.56 2540
6033.30 2446
6034.03 2389
6034.76 2468
6035.50 2423
6036.23 2473
6036.96 2677
6037.70 2613
6038.43 2579
6039.16 2737
6039.90 2758
6040.63 2695
6041.36 2775
6042.10 2743
6042.83 2838
6043.56 2782
6044.30 2857
6045.03 2913
6045.77 2899
6046.50 2994
6047.23 3000
6047.97 3027
6048.70 3037
6049.44 3350
6050.17 3407
6050.90 3665
6051.64 3836
6052.37 3928
6053.11 3995
6053.84 3946
6054.57 3787
6055.31 3488
6056.04 3457
6056.78 3296
6057.51 3146
6058.25 3128
6058.98 3106
6059.72 3113
6060.45 3012
6061.19 2918
6061.92 2970
6062.66 2879
6063.39 2820
6064.13 2818
6064.86 2718
6065.60 2813
6066.33 2862
6067.07 2743
6067.80 2710
6068.54 2726
6069.27 2760
6070.01 2633
6070.74 2560
6071.48 2523
6072.21 2547
6072.95 2475
6073.68 2461
6074.42 2471
6075.15 2499
6075.89 2522
6076.63 2489
6077.36 2466
6078.10 2419
6078.83 2433
6079.57 2394
6080.30 2379
6081.04 2339
6081.78 2350
6082.51 2248
6083.25 2255
6083.98 2227
6084.72 2190
6085.46 2169
6086.19 2131
6086.93 2121
6087.67 2193
6088.40 2172
6089.14 2153
6089.88 2255
6090.61 2250
6091.35 2201
6092.09 2157
6092.82 2133
6093.56 2102
6094.30 2118
6095.03 2084
6095.77 2136
6096.51 2073
6097.24 2097
6097.98 2027
6098.72 1947
6099.45 1961
6100.19 1936
6100.93 1899
6101.67 1970
6102.40 1883
6103.14 1934
6103.88 1939
6104.61 1838
6105.35 1891
6106.09 1941
6106.83 1944
6107.56 1958
6108.30 1932
6109.04 1940
6109.78 1961
6110.51 1923
6111.25 1980
6111.99 1966
6112.73 2012
6113.47 2058
6114.20 1990
6114.94 2084
6115.68 1978
6116.42 1966
6117.16 2078
6117.89 1971
6118.63 1953
6119.37 1910
6120.11 1930
6120.85 1935
6121.59 1981
6122.32 1986
6123.06 2010
6123.80 2110
6124.54 2106
6125.28 2128
6126.02 2063
6126.76 2171
6127.49 2093
6128.23 2176
6128.97 2203
6129.71 2192
6130.45 2096
6131.19 2058
6131.93 2173
6132.67 2209
6133.41 2106
6134.15 2079
6134.88 2091
6135.62 2116
6136.36 2135
6137.10 2268
6137.84 2198
6138.58 2131
6139.32 2169
6140.06 2125
6140.80 2076
6141.54 2130
6142.28 2168
6143.02 2170
6143.76 2137
6144.50 2153
6145.24 2202
6145.98 2206
6146.72 2184
6147.46 2209
6148.20 2238
6148.94 2312
6149.68 2337
6150.42 2307
6151.16 2362
6151.90 2302
6152.64 2405
6153.38 2508
6154.12 2446
6154.86 2414
6155.60 2452
6156.34 2512
6157.08 2547
6157.82 2487
6158.56 2571
6159.30 2594
6160.04 2654
6160.78 2701
6161.52 2895
6162.27 2876
6163.01 3149
6163.75 3408
6164.49 3557
6165.23 3705
6165.97 3912
6166.71 4018
6167.45 4025
6168.19 3884
6168.94 3777
6169.68 3777
6170.42 3670
6171.16 3615
6171.90 3501
6172.64 3478
6173.38 3390
6174.13 3377
6174.87 3395
6175.61 3323
6176.35 3312
6177.09 3273
6177.83 3406
6178.58 3438
6179.32 3494
6180.06 3495
6180.80 3546
6181.54 3559
6182.28 3573
6183.03 3455
6183.77 3510
6184.51 3619
6185.25 3616
6186.00 3578
6186.74 3736
6187.48 3793
6188.22 3876
6188.97 4046
6189.71 4256
6190.45 4308
6191.19 4446
6191.94 4622
6192.68 4614
6193.42 4568
6194.16 4541
6194.91 4630
6195.65 4573
6196.39 4557
6197.13 4643
6197.88 4669
6198.62 4631
6199.36 4518
6200.11 4709
6200.85 4781
6201.59 4894
6202.34 5095
6203.08 5739
6203.82 6810
6204.57 8185
6205.31 10541
6206.05 13652
6206.80 16868
6207.54 19977
6208.28 22538
6209.03 23872
6209.77 23980
6210.52 22775
6211.26 20317
6212.00 17967
6212.75 15282
6213.49 12730
6214.23 10420
6214.98 8606
6215.72 7036
6216.47 6077
6217.21 5453
6217.95 4865
6218.70 4517
6219.44 4156
6220.19 3931
6220.93 3970
6221.68 3822
6222.42 3758
6223.17 3720
6223.91 3689
6224.65 3685
6225.40 3504
6226.14 3381
6226.89 3070
6227.63 2928
6228.38 2674
6229.12 2651
6229.87 2572
6230.61 2470
6231.36 2390
6232.10 2382
6232.85 2474
6233.59 2440
6234.34 2472
6235.08 2574
6235.83 2566
6236.57 2604
6237.32 2708
6238.06 2654
6238.81 2643
6239.56 2680
6240.30 2823
6241.05 2848
6241.79 2786
6242.54 2904
6243.28 2996
6244.03 3223
6244.77 3502
6245.52 3762
6246.27 4070
6247.01 4330
6247.76 4648
6248.50 4833
6249.25 4829
6250.00 4560
6250.74 4162
6251.49 3892
6252.23 3664
6252.98 3517
6253.73 3504
6254.47 3248
6255.22 3148
6255.97 3155
6256.71 3139
6257.46 3084
6258.21 3080
6258.95 3163
6259.70 3135
6260.45 3121
6261.19 3133
6261.94 2964
6262.69 3027
6263.43 3040
6264.18 3057
6264.93 3060
6265.67 3028
6266.42 3006
6267.17 3131
6267.92 3132
6268.66 3153
6269.41 3139
6270.16 3071
6270.90 3187
6271.65 3125
6272.40 3123
6273.15 3236
6273.89 3188
6274.64 3283
6275.39 3355
6276.14 3569
6276.89 3578
6277.63 3540
6278.38 3452
6279.13 3399
6279.88 3260
6280.62 3124
6281.37 2821
6282.12 2681
6282.87 2772
6283.62 2765
6284.36 2559
6285.11 2621
6285.86 2737
6286.61 2799
6287.36 2878
6288.11 2879
6288.85 2871
6289.60 2760
6290.35 2704
6291.10 2556
6291.85 2507
6292.60 2474
6293.35 2425
6294.09 2383
6294.84 2358
6295.59 2343
6296.34 2401
6297.09 2276
6297.84 2316
6298.59 2260
6299.34 2256
6300.09 2325
6300.83 2347
6301.58 2522
6302.33 2506
6303.08 2387
6303.83 2372
6304.58 2401
6305.33 2330
6306.08 2282
6306.83 2316
6307.58 2275
6308.33 2266
6309.08 2395
6309.83 2265
6310.58 2273
6311.33 2269
6312.08 2314
6312.83 2273
6313.58 2303
6314.33 2272
6315.08 2273
6315.83 2290
6316.58 2239
6317.33 2229
6318.08 2195
6318.83 2202
6319.58 2186
6320.33 2105
6321.08 2063
6321.83 1996
6322.58 2060
6323.33 1947
6324.08 1915
6324.83 1915
6325.58 2007
6326.33 1989
6327.08 2051
6327.83 2102
6328.58 2015
6329.33 2021
6330.08 2036
6330.84 1966
6331.59 1942
6332.34 1979
6333.09 1970
6333.84 1935
6334.59 1928
6335.34 1938
6336.09 1956
6336.84 1952
6337.60 1989
6338.35 1998
6339.10 1976
6339.85 2037
6340.60 2031
6341.35 2025
6342.10 2017
6342.86 1957
6343.61 2004
6344.36 2004
6345.11 2054
6345.86 2114
6346.61 2100
6347.37 2163
6348.12 2111
6348.87 2271
6349.62 2312
6350.37 2365
6351.13 2569
6351.88 2772
6352.63 2938
6353.38 2819
6354.14 2749
6354.89 2805
6355.64 2608
6356.39 2482
6357.14 2403
6357.90 2281
6358.65 2242
6359.40 2203
6360.16 2093
6360.91 2119
6361.66 2107
6362.41 2079
6363.17 2043
6363.92 1973
6364.67 1968
6365.42 2135
6366.18 2049
6366.93 2004
6367.68 2046
6368.44 2049
6369.19 2082
6369.94 1984
6370.70 1979
6371.45 2000
6372.20 1984
6372.96 1987
6373.71 1974
6374.46 1936
6375.22 1867
6375.97 1927
6376.72 1994
6377.48 1970
6378.23 1921
6378.99 1923
6379.74 1940
6380.49 1942
6381.25 1945
6382.00 1921
6382.75 1899
6383.51 1950
6384.26 1919
6385.02 1843
6385.77 1821
6386.53 1829
6387.28 1813
6388.03 1854
6388.79 1812
6389.54 1794
6390.30 1769
6391.05 1768
6391.81 1797
6392.56 1752
6393.31 1685
6394.07 1707
6394.82 1776
6395.58 1747
6396.33 1708
6397.09 1659
6397.84 1616
6398.60 1617
6399.35 1640
6400.11 1631
6400.86 1583
6401.62 1501
6402.37 1549
6403.13 1510
6403.88 1559
6404.64 1558
6405.39 1553
6406.15 1587
6406.90 1664
6407.66 1718
6408.42 1699
6409.17 1722
6409.93 1702
6410.68 1733
6411.44 1715
6412.19 1667
6412.95 1672
6413.71 1654
6414.46 1636
6415.22 1671
6415.97 1619
6416.73 1600
6417.48 1584
6418.24 1659
6419.00 1656
6419.75 1576
6420.51 1573
6421.27 1610
6422.02 1605
6422.78 1605
6423.53 1651
6424.29 1621
6425.05 1568
6425.80 1596
6426.56 1642
6427.32 1615
6428.07 1609
6428.83 1593
6429.59 1559
6430.34 1593
6431.10 1575
6431.86 1596
6432.61 1603
6433.37 1595
6434.13 1594
6434.89 1562
6435.64 1611
6436.40 1674
6437.16 1672
6437.91 1738
6438.67 1710
6439.43 1694
6440.19 1641
6440.94 1642
6441.70 1681
6442.46 1706
6443.22 1649
6443.97 1622
6444.73 1645
6445.49 1645
6446.25 1641
6447.00 1653
6447.76 1645
6448.52 1671
6449.28 1695
6450.04 1639
6450.79 1599
6451.55 1679
6452.31 1620
6453.07 1609
6453.83 1616
6454.58 1726
6455.34 1713
6456.10 1727
6456.86 1714
6457.62 1807
6458.38 1762
6459.13 1713
6459.89 1723
6460.65 1719
6461.41 1788
6462.17 1727
6462.93 1750
6463.69 1750
6464.44 1838
6465.20 1889
6465.96 1826
6466.72 1788
6467.48 1809
6468.24 1854
6469.00 1923
6469.76 1826
6470.52 1789
6471.28 1919
6472.03 1971
6472.79 1945
6473.55 1952
6474.31 1919
6475.07 1990
6475.83 2094
6476.59 2025
6477.35 2044
6478.11 2061
6478.87 2036
6479.63 2064
6480.39 2065
6481.15 2028
6481.91 2053
6482.67 2180
6483.43 2176
6484.19 2203
6484.95 2165
6485.71 2275
6486.47 2315
6487.23 2331
6487.99 2309
6488.75 2426
6489.51 2476
6490.27 2555
6491.03 2576
6491.79 2740
6492.55 2752
6493.31 2774
6494.07 2877
6494.83 3014
6495.59 2932
6496.35 2892
6497.11 2912
6497.87 2844
6498.64 2777
6499.40 2812
6500.16 2909
6500.92 2955
6501.68 2941
6502.44 2982
6503.20 3056
6503.96 3111
6504.72 3096
6505.48 3138
6506.25 3275
6507.01 3406
6507.77 3501
6508.53 3541
6509.29 3540
6510.05 3509
6510.81 3589
6511.57 3742
6512.34 3562
6513.10 3589
6513.86 3479
6514.62 3497
6515.38 3481
6516.15 3535
6516.91 3521
6517.67 3617
6518.43 3846
6519.19 3913
6519.95 4040
6520.72 4161
6521.48 4271
6522.24 4400
6523.00 4548
6523.77 4820
6524.53 5448
6525.29 5975
6526.05 6514
6526.81 7086
6527.58 7303
6528.34 7387
6529.10 7318
6529.86 7028
6530.63 6907
6531.39 6767
6532.15 7165
6532.92 7969
6533.68 9290
6534.44 10811
6535.20 11960
6535.97 12886
6536.73 13172
6537.49 12766
6538.26 11770
6539.02 10331
6539.78 8816
6540.55 7534
6541.31 6386
6542.07 5575
6542.84 4933
6543.60 4393
6544.36 3953
6545.13 3607
6545.89 3413
6546.65 3255
6547.42 3179
6548.18 3092
6548.94 3030
6549.71 2980
6550.47 2913
6551.24 2964
6552.00 2951
6552.76 2853
6553.53 2747
6554.29 2798
6555.06 2763
6555.82 2681
6556.58 2671
6557.35 2657
6558.11 2558
6558.88 2690
6559.64 2717
6560.41 2749
6561.17 2842
6561.93 2947
6562.70 2980
6563.46 3049
6564.23 3101
6564.99 3309
6565.76 3279
6566.52 3135
6567.29 3204
6568.05 3181
6568.82 3117
6569.58 3071
6570.35 3103
6571.11 3171
6571.88 3439
6572.64 3466
6573.41 3568
6574.17 3717
6574.94 3916
6575.70 3830
6576.47 3815
6577.23 3998
6578.00 4021
6578.76 4171
6579.53 4090
6580.29 4120
6581.06 3956
6581.83 3879
6582.59 3683
6583.36 3636
6584.12 3589
6584.89 3504
6585.65 3373
6586.42 3470
6587.19 3581
6587.95 3647
6588.72 3710
6589.48 3773
6590.25 4069
6591.02 4478
6591.78 4826
6592.55 5361
6593.32 5796
6594.08 6169
6594.85 6429
6595.61 6524
6596.38 6213
6597.15 5898
6597.91 5523
6598.68 5012
6599.45 4612
6600.21 4283
6600.98 3857
6601.75 3534
6602.51 3326
6603.28 3189
6604.05 3143
6604.82 3061
6605.58 2909
6606.35 2955
6607.12 2864
6607.88 2879
6608.65 2797
6609.42 2748
6610.19 2792
6610.95 2793
6611.72 2711
6612.49 2699
6613.25 2617
6614.02 2549
6614.79 2488
6615.56 2598
6616.32 2544
6617.09 2461
6617.86 2460
6618.63 2453
6619.40 2439
6620.16 2466
6620.93 2476
6621.70 2524
6622.47 2528
6623.24 2443
6624.00 2432
6624.77 2443
6625.54 2408
6626.31 2455
6627.08 2380
6627.84 2406
6628.61 2422
6629.38 2585
6630.15 2721
6630.92 2942
6631.69 3052
6632.46 3287
6633.22 3367
6633.99 3536
6634.76 3514
6635.53 3423
6636.30 3304
6637.07 3237
6637.84 3078
6638.61 2850
6639.37 2727
6640.14 2599
6640.91 2482
6641.68 2383
6642.45 2323
6643.22 2393
6643.99 2338
6644.76 2361
6645.53 2403
6646.30 2385
6647.07 2289
6647.84 2359
6648.61 2332
6649.37 2337
6650.14 2375
6650.91 2396
6651.68 2279
6652.45 2304
6653.22 2224
6653.99 2245
6654.76 2275
6655.53 2293
6656.30 2355
6657.07 2327
6657.84 2329
6658.61 2231
6659.38 2242
6660.15 2134
6660.92 2149
6661.69 2115
6662.46 2097
6663.23 2114
6664.00 2131
6664.77 2091
6665.55 2086
6666.32 2080
6667.09 2116
6667.86 2141
6668.63 2061
6669.40 2171
6670.17 2123
6670.94 2239
6671.71 2194
6672.48 2184
6673.25 2184
6674.02 2162
6674.79 2280
6675.57 2243
6676.34 2152
6677.11 2137
6677.88 2176
6678.65 2186
6679.42 2112
6680.19 2151
6680.96 2325
6681.74 2343
6682.51 2445
6683.28 2497
6684.05 2576
6684.82 2673
6685.59 2762
6686.37 2793
6687.14 2632
6687.91 2452
6688.68 2469
6689.45 2351
6690.22 2174
6691.00 2115
6691.77 2139
6692.54 2079
6693.31 2151
6694.08 2086
6694.86 1992
6695.63 1992
6696.40 1976
6697.17 1960
6697.95 1862
6698.72 1979
6699.49 2041
6700.26 2025
6701.04 2014
6701.81 1991
6702.58 1965
6703.35 1953
6704.13 1938
6704.90 1988
6705.67 1860
6706.44 1918
6707.22 1914
6707.99 1943
6708.76 1859
6709.54 1927
6710.31 1891
6711.08 1858
6711.86 1903
6712.63 1798
6713.40 1817
6714.17 1793
6714.95 1761
6715.72 1770
6716.50 1716
6717.27 1700
6718.04 1740
6718.82 1740
6719.59 1699
6720.36 1739
6721.14 1744
6721.91 1760
6722.68 1773
6723.46 1782
6724.23 1772
6725.01 1762
6725.78 1751
6726.55 1757
6727.33 1728
6728.10 1729
6728.88 1724
6729.65 1798
6730.42 1749
6731.20 1732
6731.97 1764
6732.75 1783
6733.52 1818
6734.30 1847
6735.07 1813
6735.84 1894
6736.62 1863
6737.39 1897
6738.17 1883
6738.94 1813
6739.72 1857
6740.49 1827
6741.27 1847
6742.04 1913
6742.82 1908
6743.59 1887
6744.37 1912
6745.14 1921
6745.92 1949
6746.69 1953
6747.47 1974
6748.24 2084
6749.02 2104
6749.79 2265
6750.57 2367
6751.34 2524
6752.12 2610
6752.90 2590
6753.67 2568
6754.45 2412
6755.22 2282
6756.00 2166
6756.77 2067
6757.55 2027
6758.33 1976
6759.10 1924
6759.88 1936
6760.65 1844
6761.43 1871
6762.20 1864
6762.98 1841
6763.76 1871
6764.53 1763
6765.31 1772
6766.09 1838
6766.86 1822
6767.64 1795
6768.41 1762
6769.19 1770
6769.97 1758
6770.74 1813
6771.52 1816
6772.30 1820
6773.07 1762
6773.85 1699
6774.63 1788
6775.40 1795
6776.18 1845
6776.96 1853
6777.74 1909
6778.51 1988
6779.29 1946
6780.07 1895
6780.84 1896
6781.62 1896
6782.40 1939
6783.17 1832
6783.95 1791
6784.73 1795
6785.51 1755
6786.28 1752
6787.06 1671
6787.84 1697
6788.62 1664
6789.39 1628
6790.17 1663
6790.95 1683
6791.73 1638
6792.51 1579
6793.28 1557
6794.06 1613
6794.84 1645
6795.62 1654
6796.39 1684
6797.17 1709
6797.95 1737
6798.73 1775
6799.51 1700
6800.29 1712
6801.06 1716
6801.84 1781
6802.62 1648
6803.40 1651
6804.18 1778
6804.96 1755
6805.73 1693
6806.51 1704
6807.29 1659
6808.07 1675
6808.85 1705
6809.63 1631
6810.41 1590
6811.18 1560
6811.96 1584
6812.74 1603
6813.52 1603
6814.30 1621
6815.08 1602
6815.86 1673
6816.64 1602
6817.42 1620
6818.20 1633
6818.98 1696
6819.76 1698
6820.53 1674
6821.31 1739
6822.09 1642
6822.87 1733
6823.65 1684
6824.43 1689
6825.21 1582
6825.99 1644
6826.77 1709
6827.55 1734
6828.33 1738
6829.11 1670
6829.89 1665
6830.67 1683
6831.45 1728
6832.23 1707
6833.01 1725
6833.79 1744
6834.57 1761
6835.35 1708
6836.13 1718
6836.91 1673
6837.69 1722
6838.47 1686
6839.25 1634
6840.03 1627
6840.81 1627
6841.59 1602
6842.37 1661
6843.16 1735
6843.94 1761
6844.72 1778
6845.50 1888
6846.28 2156
6847.06 2515
6847.84 2998
6848.62 3498
6849.40 4024
6850.18 4384
6850.96 4393
6851.75 4359
6852.53 4174
6853.31 3779
6854.09 3436
6854.87 3055
6855.65 2647
6856.43 2393
6857.22 2234
6858.00 2073
6858.78 2048
6859.56 1966
6860.34 1849
6861.12 1821
6861.90 1847
6862.69 1736
6863.47 1820
6864.25 1846
6865.03 1826
6865.81 1893
6866.60 1837
6867.38 1895
6868.16 1892
6868.94 1842
6869.72 1888
6870.51 1915
6871.29 1832
6872.07 1741
6872.85 1804
6873.64 1783
6874.42 1766
6875.20 1817
6875.98 1865
6876.77 1903
6877.55 1875
6878.33 1947
6879.11 2003
6879.90 2023
6880.68 2094
6881.46 2106
6882.25 2159
6883.03 2235
6883.81 2273
6884.59 2443
6885.38 2811
6886.16 3225
6886.94 3436
6887.73 3717
6888.51 3932
6889.29 3646
6890.08 3322
6890.86 2953
6891.64 2880
6892.43 2648
6893.21 2535
6893.99 2314
6894.78 2312
6895.56 2280
6896.35 2290
6897.13 2252
6897.91 2278
6898.70 2244
6899.48 2204
6900.26 2285
6901.05 2254
6901.83 2336
6902.62 2270
6903.40 2203
6904.18 2191
6904.97 2235
6905.75 2238
6906.54 2207
6907.32 2191
6908.11 2219
6908.89 2145
6909.67 2104
6910.46 2180
6911.24 2135
6912.03 2091
6912.81 2061
6913.60 2031
6914.38 1955
6915.17 1997
6915.95 2019
6916.74 2018
6917.52 2011
6918.31 2065
6919.09 2013
6919.88 1979
6920.66 1902
6921.45 2027
6922.23 2040
6923.02 1984
6923.80 2005
6924.59 2000
6925.37 2033
6926.16 2097
6926.94 2027
6927.73 2036
6928.51 2108
6929.30 2043
6930.09 2077
6930.87 2096
6931.66 2072
6932.44 2052
6933.23 2195
6934.01 2279
6934.80 2232
6935.59 2132
6936.37 2126
6937.16 2078
6937.94 2160
6938.73 2210
6939.52 2212
6940.30 2327
6941.09 2417
6941.88 2541
6942.66 2487
6943.45 2457
6944.23 2491
6945.02 2548
6945.81 2537
6946.59 2482
6947.38 2545
6948.17 2611
6948.95 2690
6949.74 2577
6950.53 2568
6951.31 2573
6952.10 2505
6952.89 2651
6953.67 2647
6954.46 2713
6955.25 2763
6956.04 2843
6956.82 2779
6957.61 2803
6958.40 2860
6959.18 2808
6959.97 2759
6960.76 2800
6961.55 2809
6962.33 2815
6963.12 2705
6963.91 2848
6964.70 2928
6965.48 2862
6966.27 2961
6967.06 3047
6967.85 3068
6968.63 3080
6969.42 3221
6970.21 3317
6971.00 3307
6971.79 3210
6972.57 3384
6973.36 3431
6974.15 3349
6974.94 3346
6975.73 3496
6976.52 3678
6977.30 3746
6978.09 3930
6978.88 4012
6979.67 4250
6980.46 4702
6981.25 5290
6982.03 6086
6982.82 7080
6983.61 8179
6984.40 9264
6985.19 9736
6985.98 10008
6986.77 9645
6987.55 8982
6988.34 8027
6989.13 7163
6989.92 6388
6990.71 5656
6991.50 5100
6992.29 4788
6993.08 4491
6993.87 4421
6994.66 4744
6995.45 5239
6996.24 6008
6997.02 7139
6997.81 8187
6998.60 8925
6999.39 9471
7000.18 9489
7000.97 9095
7001.76 8379
7002.55 7485
7003.34 6448
7004.13 5623
7004.92 5004
7005.71 4259
7006.50 3849
7007.29 3488
7008.08 3327
7008.87 3250
7009.66 3111
7010.45 3125
7011.24 3160
7012.03 3086
7012.82 3030
7013.61 3051
7014.40 2994
7015.19 2867
7015.98 2703
7016.77 2637
7017.56 2671
7018.35 2542
7019.15 2478
7019.94 2445
7020.73 2493
7021.52 2453
7022.31 2552
7023.10 2552
7023.89 2689
7024.68 2772
7025.47 2681
7026.26 2645
7027.05 2575
7027.85 2521
7028.64 2496
7029.43 2409
7030.22 2321
7031.01 2321
7031.80 2277
7032.59 2305
7033.38 2394
7034.18 2366
7034.97 2376
7035.76 2484
7036.55 2494
7037.34 2486
7038.13 2598
7038.93 2653
7039.72 2568
7040.51 2561
7041.30 2622
7042.09 2596
7042.89 2515
7043.68 2435
7044.47 2432
7045.26 2443
7046.05 2431
7046.85 2578
7047.64 2638
7048.43 2753
7049.22 2824
7050.01 2978
7050.81 2950
7051.60 2825
7052.39 2779
7053.18 2597
7053.98 2523
7054.77 2573
7055.56 2433
7056.36 2312
7057.15 2301
7057.94 2315
7058.73 2286
7059.53 2363
7060.32 2343
7061.11 2360
7061.91 2409
7062.70 2408
7063.49 2360
7064.29 2350
7065.08 2333
7065.87 2374
7066.66 2312
7067.46 2242
7068.25 2247
7069.04 2336
7069.84 2285
7070.63 2257
7071.43 2288
7072.22 2170
7073.01 2223
7073.81 2214
7074.60 2172
7075.39 2187
7076.19 2193
7076.98 2215
7077.78 2195
7078.57 2223
7079.36 2219
7080.16 2216
7080.95 2141
7081.75 2222
7082.54 2301
7083.33 2393
7084.13 2568
7084.92 2791
7085.72 3080
7086.51 3215
7087.31 3408
7088.10 3438
7088.90 3411
7089.69 3259
7090.48 3008
7091.28 2730
7092.07 2512
7092.87 2307
7093.66 2190
7094.46 1980
7095.25 1931
7096.05 1953
7096.84 1834
7097.64 1708
7098.43 1747
7099.23 1684
7100.02 1744
7100.82 1687
7101.61 1683
7102.41 1644
7103.20 1591
7104.00 1585
7104.80 1610
7105.59 1592
7106.39 1536
7107.18 1562
7107.98 1486
7108.77 1464
7109.57 1456
7110.36 1527
7111.16 1468
7111.96 1489
7112.75 1496
7113.55 1590
7114.34 1615
7115.14 1579
7115.94 1591
7116.73 1557
7117.53 1516
7118.32 1475
7119.12 1498
7119.92 1561
7120.71 1555
7121.51 1498
7122.31 1526
7123.10 1580
7123.90 1554
7124.70 1545
7125.49 1582
7126.29 1647
7127.09 1619
7127.88 1568
7128.68 1554
7129.48 1581
7130.27 1584
7131.07 1587
7131.87 1584
7132.66 1585
7133.46 1496
7134.26 1481
7135.06 1552
7135.85 1493
7136.65 1499
7137.45 1477
7138.24 1516
7139.04 1591
7139.84 1535
7140.64 1566
7141.43 1515
7142.23 1528
7143.03 1606
7143.83 1539
7144.62 1553
7145.42 1614
7146.22 1566
7147.02 1565
7147.82 1553
7148.61 1552
7149.41 1551
7150.21 1538
7151.01 1484
7151.81 1496
7152.60 1471
7153.40 1466
7154.20 1533
7155.00 1517
7155.80 1445
7156.59 1510
7157.39 1560
7158.19 1498
7158.99 1364
7159.79 1492
7160.59 1473
7161.39 1406
7162.18 1421
7162.98 1401
7163.78 1350
7164.58 1385
7165.38 1386
7166.18 1413
7166.98 1413
7167.78 1397
7168.57 1485
7169.37 1423
7170.17 1426
7170.97 1377
7171.77 1421
7172.57 1426
7173.37 1429
7174.17 1436
7174.97 1409
7175.77 1429
7176.57 1415
7177.37 1438
7178.17 1417
7178.97 1425
7179.77 1541
7180.56 1536
7181.36 1583
7182.16 1578
7182.96 1661
7183.76 1660
7184.56 1606
7185.36 1516
7186.16 1527
7186.96 1457
7187.76 1419
7188.56 1420
7189.36 1363
7190.16 1368
7190.96 1344
7191.76 1299
7192.57 1352
7193.37 1394
7194.17 1324
7194.97 1317
7195.77 1237
7196.57 1282
7197.37 1305
7198.17 1350
7198.97 1300
7199.77 1335
7200.57 1319
7201.37 1332
7202.17 1304
7202.97 1285
7203.77 1306
7204.58 1330
7205.38 1390
7206.18 1332
7206.98 1348
7207.78 1321
7208.58 1317
7209.38 1302
7210.18 1332
7210.99 1379
7211.79 1319
7212.59 1325
7213.39 1355
7214.19 1343
7214.99 1328
7215.79 1331
7216.60 1338
7217.40 1354
7218.20 1334
7219.00 1355
7219.80 1343
7220.60 1375
7221.41 1323
7222.21 1380
7223.01 1417
7223.81 1417
7224.62 1383
7225.42 1430
7226.22 1360
7227.02 1321
7227.82 1371
7228.63 1391
7229.43 1384
7230.23 1407
7231.03 1415
7231.84 1374
7232.64 1370
7233.44 1429
7234.24 1455
7235.05 1458
7235.85 1412
7236.65 1446
7237.45 1528
7238.26 1550
7239.06 1553
7239.86 1542
7240.67 1604
7241.47 1618
7242.27 1595
7243.08 1519
7243.88 1539
7244.68 1612
7245.49 1603
7246.29 1554
7247.09 1605
7247.90 1635
7248.70 1673
7249.50 1650
7250.31 1621
7251.11 1579
7251.91 1609
7252.72 1606
7253.52 1666
7254.32 1639
7255.13 1658
7255.93 1723
7256.74 1697
7257.54 1679
7258.34 1734
7259.15 1727
7259.95 1750
7260.76 1704
7261.56 1815
7262.36 1818
7263.17 1808
7263.97 1887
7264.78 1953
7265.58 1980
7266.39 1991
7267.19 2036
7268.00 2037
7268.80 1991
7269.60 2020
7270.41 2053
7271.21 2082
7272.02 2128
7272.82 2144
7273.63 2050
7274.43 2161
7275.24 2212
7276.04 2297
7276.85 2351
7277.65 2400
7278.46 2596
7279.26 2800
7280.07 3270
7280.87 3815
7281.68 4379
7282.48 5208
7283.29 5673
7284.09 5904
7284.90 6073
7285.71 5902
7286.51 5355
7287.32 4917
7288.12 4362
7288.93 3906
7289.73 3477
7290.54 3153
7291.35 2916
7292.15 2730
7292.96 2621
7293.76 2541
7294.57 2490
7295.38 2439
7296.18 2469
7296.99 2473
7297.79 2478
7298.60 2443
7299.41 2500
7300.21 2595
7301.02 2533
7301.82 2617
7302.63 2628
7303.44 2696
7304.24 2687
7305.05 2765
7305.86 2896
7306.66 3110
7307.47 3208
7308.28 3545
7309.08 3765
7309.89 3888
7310.70 3984
7311.50 3829
7312.31 3805
7313.12 3600
7313.93 3558
7314.73 3575
7315.54 3645
7316.35 3861
7317.15 4262
7317.96 4739
7318.77 5292
7319.58 5813
7320.38 6016
7321.19 6047
7322.00 5967
7322.81 5729
7323.61 5213
7324.42 4702
7325.23 4198
7326.04 3748
7326.84 3377
7327.65 3103
7328.46 2885
7329.27 2695
7330.08 2596
7330.88 2372
7331.69 2319
7332.50 2323
7333.31 2276
7334.12 2277
7334.92 2257
7335.73 2354
7336.54 2380
7337.35 2314
7338.16 2277
7338.97 2338
7339.78 2243
7340.58 2294
7341.39 2359
7342.20 2423
7343.01 2382
7343.82 2455
7344.63 2573
7345.44 2533
7346.24 2581
7347.05 2565
7347.86 2490
7348.67 2497
7349.48 2521
7350.29 2531
7351.10 2346
7351.91 2285
7352.72 2294
7353.53 2293
7354.34 2320
7355.14 2245
7355.95 2318
7356.76 2318
7357.57 2368
7358.38 2431
7359.19 2454
7360.00 2488
7360.81 2485
7361.62 2456
7362.43 2562
7363.24 2488
7364.05 2511
7364.86 2553
7365.67 2528
7366.48 2538
7367.29 2459
7368.10 2469
7368.91 2481
7369.72 2429
7370.53 2493
7371.34 2514
7372.15 2506
7372.96 2650
7373.77 2695
7374.58 2710
7375.39 2721
7376.20 2912
7377.01 3143
7377.82 3365
7378.63 3636
7379.44 4062
7380.26 4377
7381.07 4447
7381.88 4296
7382.69 4161
7383.50 3891
7384.31 3756
7385.12 3485
7385.93 3158
7386.74 2963
7387.55 2701
7388.36 2585
7389.18 2496
7389.99 2429
7390.80 2355
7391.61 2336
7392.42 2339
7393.23 2213
7394.04 2283
7394.86 2347
7395.67 2425
7396.48 2444
7397.29 2657
7398.10 2983
7398.91 3178
7399.73 3260
7400.54 3398
7401.35 3413
7402.16 3227
7402.97 3148
7403.79 3038
7404.60 2927
7405.41 2832
7406.22 2842
7407.03 2739
7407.85 2627
7408.66 2572
7409.47 2425
7410.28 2264
7411.10 2220
7411.91 2074
7412.72 2028
7413.53 1962
7414.35 1913
7415.16 1849
7415.97 1874
7416.78 1853
7417.60 1833
7418.41 1790
7419.22 1825
7420.03 1879
7420.85 1783
7421.66 1665
7422.47 1659
7423.29 1735
7424.10 1720
7424.91 1681
7425.73 1707
7426.54 1719
7427.35 1688
7428.17 1671
7428.98 1693
7429.79 1598
7430.61 1631
7431.42 1583
7432.23 1619
7433.05 1712
7433.86 1700
7434.67 1634
7435.49 1599
7436.30 1631
7437.12 1700
7437.93 1726
7438.74 1697
7439.56 1664
7440.37 1759
7441.18 1709
7442.00 1641
7442.81 1661
7443.63 1696
7444.44 1700
7445.26 1730
7446.07 1701
7446.88 1656
7447.70 1608
7448.51 1580
7449.33 1602
7450.14 1601
7450.96 1640
7451.77 1567
7452.59 1597
7453.40 1568
7454.22 1579
7455.03 1607
7455.85 1595
7456.66 1522
7457.47 1552
7458.29 1620
7459.10 1522
7459.92 1530
7460.74 1536
7461.55 1555
7462.37 1595
7463.18 1548
7464.00 1576
7464.81 1586
7465.63 1601
7466.44 1549
7467.26 1533
7468.07 1576
7468.89 1646
7469.70 1597
7470.52 1574
7471.34 1508
7472.15 1564
7472.97 1515
7473.78 1524
7474.60 1497
7475.41 1489
7476.23 1557
7477.05 1434
7477.86 1362
7478.68 1343
7479.49 1371
7480.31 1393
7481.13 1378
7481.94 1379
7482.76 1394
7483.58 1412
7484.39 1400
7485.21 1381
7486.03 1353
7486.84 1307
7487.66 1271
7488.48 1329
7489.29 1387
7490.11 1343
7490.93 1297
7491.74 1387
7492.56 1352
7493.38 1354
7494.19 1350
7495.01 1288
7495.83 1324
7496.64 1311
7497.46 1310
7498.28 1269
7499.10 1197
7499.91 1241
7500.73 1273
7501.55 1300
7502.36 1281
7503.18 1289
7504.00 1226
7504.82 1169
7505.63 1239
7506.45 1218
7507.27 1299
7508.09 1215
7508.90 1155
7509.72 1206
7510.54 1231
7511.36 1273
7512.18 1212
7512.99 1217
7513.81 1180
7514.63 1264
7515.45 1250
7516.27 1226
7517.08 1300
7517.90 1244
7518.72 1170
7519.54 1185
7520.36 1194
7521.18 1232
7521.99 1193
7522.81 1174
7523.63 1137
7524.45 1215
7525.27 1195
7526.09 1209
7526.91 1227
7527.72 1232
7528.54 1210
7529.36 1231
7530.18 1177
7531.00 1180
7531.82 1237
7532.64 1238
7533.46 1226
7534.28 1262
7535.10 1240
7535.91 1236
7536.73 1201
7537.55 1214
7538.37 1172
7539.19 1229
7540.01 1268
7540.83 1246
7541.65 1310
7542.47 1299
7543.29 1336
7544.11 1346
7544.93 1366
7545.75 1355
7546.57 1331
7547.39 1288
7548.21 1276
7549.03 1326
7549.85 1261
7550.67 1301
7551.49 1262
7552.31 1323
7553.13 1341
7553.95 1291
7554.77 1262
7555.59 1216
7556.41 1273
7557.23 1290
7558.05 1332
7558.87 1297
7559.69 1309
7560.51 1331
7561.33 1355
7562.15 1312
7562.97 1338
7563.79 1324
7564.61 1319
7565.44 1304
7566.26 1306
7567.08 1278
7567.90 1337
7568.72 1305
7569.54 1351
7570.36 1336
7571.18 1315
7572.00 1295
7572.82 1340
7573.65 1327
7574.47 1310
7575.29 1292
7576.11 1331
7576.93 1366
7577.75 1361
7578.57 1307
7579.40 1318
7580.22 1303
7581.04 1311
7581.86 1368
7582.68 1345
7583.50 1384
7584.33 1418
7585.15 1420
7585.97 1441
7586.79 1510
7587.61 1566
7588.44 1499
7589.26 1533
7590.08 1537
7590.90 1531
7591.72 1454
7592.55 1483
7593.37 1535
7594.19 1460
7595.01 1431
7595.84 1437
7596.66 1460
7597.48 1478
7598.30 1543
7599.13 1483
7599.95 1598
7600.77 1644
7601.59 1805
7602.42 1903
7603.24 1924
7604.06 2009
7604.89 2061
7605.71 2031
7606.53 1959
7607.36 1839
7608.18 1841
7609.00 1787
7609.82 1776
7610.65 1726
7611.47 1661
7612.29 1657
7613.12 1678
7613.94 1746
7614.77 1646
7615.59 1715
7616.41 1802
7617.24 1842
7618.06 1827
7618.88 1810
7619.71 1699
7620.53 1676
7621.35 1663
7622.18 1641
7623.00 1694
7623.83 1710
7624.65 1676
7625.47 1701
7626.30 1793
7627.12 1805
7627.95 1932
7628.77 2152
7629.60 2330
7630.42 2432
7631.24 2437
7632.07 2478
7632.89 2477
7633.72 2376
7634.54 2164
7635.37 2049
7636.19 1827
7637.02 1704
7637.84 1597
7638.67 1509
7639.49 1471
7640.31 1386
7641.14 1323
7641.96 1319
7642.79 1260
7643.61 1281
7644.44 1276
7645.26 1288
7646.09 1274
7646.92 1211
7647.74 1212
7648.57 1259
7649.39 1210
7650.22 1146
7651.04 1198
7651.87 1154
7652.69 1128
7653.52 1170
7654.34 1187
7655.17 1148
7656.00 1124
7656.82 1160
7657.65 1191
7658.47 1191
7659.30 1239
7660.12 1179
7660.95 1200
7661.78 1228
7662.60 1214
7663.43 1196
7664.25 1203
7665.08 1202
7665.91 1211
7666.73 1207
7667.56 1236
7668.39 1248
7669.21 1211
7670.04 1238
7670.87 1191
7671.69 1171
7672.52 1208
7673.35 1196
7674.17 1209
7675.00 1146
7675.83 1151
7676.65 1147
7677.48 1140
7678.31 1168
7679.13 1119
7679.96 1138
7680.79 1173
7681.61 1149
7682.44 1132
7683.27 1179
7684.10 1216
7684.92 1175
7685.75 1181
7686.58 1167
7687.40 1183
7688.23 1238
7689.06 1198
7689.89 1209
7690.71 1192
7691.54 1207
7692.37 1192
7693.20 1116
7694.03 1172
7694.85 1205
7695.68 1297
7696.51 1272
7697.34 1277
7698.16 1273
7698.99 1297
7699.82 1323
7700.65 1286
7701.48 1250
7702.31 1248
7703.13 1195
7703.96 1192
7704.79 1240
7705.62 1189
7706.45 1160
7707.28 1191
7708.10 1153
7708.93 1174
7709.76 1137
7710.59 1096
7711.42 1155
7712.25 1134
7713.08 1071
7713.90 1110
7714.73 1175
7715.56 1230
7716.39 1187
7717.22 1160
7718.05 1160
7718.88 1217
7719.71 1176
7720.54 1119
7721.37 1138
7722.20 1116
7723.02 1095
7723.85 1164
7724.68 1150
7725.51 1154
7726.34 1133
7727.17 1087
7728.00 1120
7728.83 1116
7729.66 1132
7730.49 1146
7731.32 1165
7732.15 1193
7732.98 1161
7733.81 1124
7734.64 1119
7735.47 1113
7736.30 1152
7737.13 1187
7737.96 1127
7738.79 1131
7739.62 1137
7740.45 1143
7741.28 1147
7742.11 1245
7742.94 1287
7743.77 1403
7744.60 1470
7745.43 1490
7746.26 1642
7747.09 1691
7747.92 1714
7748.75 1735
7749.59 1610
7750.42 1537
7751.25 1487
7752.08 1470
7752.91 1383
7753.74 1333
7754.57 1276
7755.40 1308
7756.23 1340
7757.06 1306
7757.90 1320
7758.73 1296
7759.56 1248
7760.39 1217
7761.22 1179
7762.05 1205
7762.88 1147
7763.71 1099
7764.55 1097
7765.38 1125
7766.21 1086
7767.04 1098
7767.87 1098
7768.70 1065
7769.54 1136
7770.37 1120
7771.20 1078
7772.03 1128
7772.86 1154
7773.70 1092
7774.53 1076
7775.36 1084
7776.19 1076
7777.02 1098
7777.86 1115
7778.69 1115
7779.52 1103
7780.35 1091
7781.19 1104
7782.02 1141
7782.85 1119
7783.68 1136
7784.52 1125
7785.35 1148
7786.18 1138
7787.01 1171
7787.85 1150
7788.68 1141
7789.51 1130
7790.35 1127
7791.18 1084
7792.01 1071
7792.84 1065
7793.68 1128
7794.51 1158
7795.34 1120
7796.18 1184
7797.01 1226
7797.84 1216
7798.68 1186
7799.51 1173
7800.34 1210
7801.18 1213
7802.01 1187
7802.84 1139
7803.68 1151
7804.51 1207
7805.35 1269
7806.18 1254
7807.01 1214
7807.85 1230
7808.68 1244
7809.51 1318
7810.35 1316
7811.18 1355
7812.02 1355
7812.85 1438
7813.68 1468
7814.52 1463
7815.35 1491
7816.19 1510
7817.02 1526
7817.86 1464
7818.69 1481
7819.52 1419
7820.36 1368
7821.19 1376
7822.03 1373
7822.86 1352
7823.70 1430
7824.53 1433
7825.37 1423
7826.20 1433
7827.04 1417
7827.87 1457
7828.71 1373
7829.54 1345
7830.38 1316
7831.21 1388
7832.05 1452
7832.88 1468
7833.72 1430
7834.55 1424
7835.39 1416
7836.22 1391
7837.06 1410
7837.89 1383
7838.73 1344
7839.57 1361
7840.40 1363
7841.24 1286
7842.07 1314
7842.91 1266
7843.74 1267
7844.58 1275
7845.42 1219
7846.25 1196
7847.09 1191
7847.92 1170
7848.76 1147
7849.60 1189
7850.43 1187
7851.27 1199
7852.10 1122
7852.94 1131
7853.78 1149
7854.61 1207
7855.45 1183
7856.29 1189
7857.12 1258
7857.96 1282
7858.79 1273
7859.63 1259
7860.47 1244
7861.30 1250
7862.14 1189
7862.98 1164
7863.81 1156
7864.65 1221
7865.49 1259
7866.33 1172
7867.16 1196
7868.00 1158
7868.84 1204
7869.67 1171
7870.51 1176
7871.35 1246
7872.19 1194
7873.02 1238
7873.86 1320
7874.70 1320
7875.54 1323
7876.37 1324
7877.21 1318
7878.05 1363
7878.89 1281
7879.72 1325
7880.56 1326
7881.40 1260
7882.24 1283
7883.07 1251
7883.91 1206
7884.75 1219
7885.59 1232
7886.43 1212
7887.26 1251
7888.10 1218
7888.94 1284
7889.78 1352
7890.62 1290
7891.45 1319
7892.29 1364
7893.13 1344
7893.97 1358
7894.81 1288
7895.65 1248
7896.49 1249
7897.32 1301
7898.16 1332
7899.00 1336
7899.84 1323
7900.68 1285
7901.52 1313
7902.36 1274
7903.20 1282
7904.03 1230
7904.87 1253
7905.71 1188
7906.55 1184
7907.39 1252
7908.23 1274
7909.07 1211
7909.91 1266
7910.75 1258
7911.59 1330
7912.43 1421
7913.27 1419
7914.11 1582
7914.94 1701
7915.78 1786
7916.62 1818
7917.46 1910
7918.30 1918
7919.14 1925
7919.98 1766
7920.82 1822
7921.66 1700
7922.50 1573
7923.34 1403
7924.18 1377
7925.02 1342
7925.86 1328
7926.70 1247
7927.54 1187
7928.38 1245
7929.22 1193
7930.06 1182
7930.90 1187
7931.74 1194
7932.59 1154
7933.43 1141
7934.27 1135
7935.11 1159
7935.95 1151
7936.79 1123
7937.63 1127
7938.47 1126
7939.31 1131
7940.15 1135
7940.99 1153
7941.83 1136
7942.67 1195
7943.52 1236
7944.36 1299
7945.20 1241
7946.04 1258
7946.88 1190
7947.72 1217
7948.56 1168
7949.40 1205
7950.25 1212
7951.09 1233
7951.93 1247
7952.77 1252
7953.61 1253
7954.45 1302
7955.29 1299
7956.14 1352
7956.98 1267
7957.82 1249
7958.66 1158
7959.50 1211
7960.35 1211
7961.19 1138
7962.03 1185
7962.87 1197
7963.71 1191
7964.56 1210
7965.40 1251
7966.24 1282
7967.08 1317
7967.93 1308
7968.77 1247
7969.61 1254
7970.45 1259
7971.29 1151
7972.14 1116
7972.98 1115
7973.82 1101
7974.67 1118
7975.51 1091
7976.35 1111
7977.19 1073
7978.04 1125
7978.88 1115
7979.72 1057
7980.57 1073
7981.41 1115
7982.25 1073
7983.09 1084
7983.94 1067
7984.78 1014
7985.62 1044
7986.47 1016
7987.31 1076
7988.15 1069
7989.00 1063
7989.84 1051
7990.68 1068
7991.53 980
7992.37 1037
7993.22 982
7994.06 944
7994.90 961
7995.75 987
7996.59 1009
7997.43 1009
7998.28 997
7999.12 1051
7999.97 1034
8000.81 995
8001.65 993
8002.50 1002
8003.34 982
8004.19 939
8005.03 945
8005.88 955
8006.72 939
8007.57 909
8008.41 912
8009.25 989
8010.10 924
8010.94 952
8011.79 918
8012.63 967
8013.48 930
8014.32 924
8015.17 964
8016.01 976
8016.86 895
8017.70 921
8018.55 907
8019.39 939
8020.24 948
8021.08 898
8021.93 936
8022.77 963
8023.62 965
8024.46 933
8025.31 932
8026.15 931
8027.00 910
8027.84 950
8028.69 948
8029.54 959
8030.38 970
8031.23 933
8032.07 947
8032.92 917
8033.76 928
8034.61 908
8035.46 910
8036.30 908
8037.15 855
8037.99 881
8038.84 899
8039.69 922
8040.53 896
8041.38 938
8042.22 902
8043.07 909
8043.92 897
8044.76 897
8045.61 926
8046.46 883
8047.30 944
8048.15 921
8049.00 931
8049.84 904
8050.69 908
8051.54 874
8052.38 910
8053.23 887
8054.08 915
8054.92 924
8055.77 873
8056.62 860
8057.46 890
8058.31 864
8059.16 896
8060.01 885
8060.85 914
8061.70 938
8062.55 942
8063.40 972
8064.24 903
8065.09 872
8065.94 870
8066.79 866
8067.63 885
8068.48 955
8069.33 924
8070.18 870
8071.02 853
8071.87 878
8072.72 875
8073.57 881
8074.42 900
8075.26 880
8076.11 852
8076.96 876
8077.81 905
8078.66 881
8079.50 867
8080.35 859
8081.20 846
8082.05 829
8082.90 847
8083.75 837
8084.59 900
8085.44 894
8086.29 909
8087.14 889
8087.99 876
8088.84 838
8089.69 869
8090.53 834
8091.38 860
8092.23 941
8093.08 901
8093.93 894
8094.78 876
8095.63 896
8096.48 857
8097.33 891
8098.18 870
8099.02 849
8099.87 844
8100.72 906
8101.57 885
8102.42 835
8103.27 859
8104.12 885
8104.97 915
8105.82 854
8106.67 885
8107.52 891
8108.37 874
8109.22 914
8110.07 868
8110.92 893
8111.77 861
8112.62 885
8113.47 849
8114.32 885
8115.17 864
8116.02 973
8116.87 950
8117.72 933
8118.57 911
8119.42 1011
8120.27 992
8121.12 1003
8121.97 1011
8122.82 913
8123.67 890
8124.52 864
8125.37 925
8126.22 925
8127.07 871
8127.93 874
8128.78 934
8129.63 858
8130.48 912
8131.33 914
8132.18 929
8133.03 914
8133.88 943
8134.73 926
8135.58 947
8136.44 882
8137.29 942
8138.14 938
8138.99 867
8139.84 934
8140.69 948
8141.54 945
8142.39 943
8143.25 954
8144.10 934
8144.95 951
8145.80 918
8146.65 950
8147.50 970
8148.36 953
8149.21 913
8150.06 1010
8150.91 973
8151.76 1012
8152.62 1071
8153.47 1067
8154.32 1181
8155.17 1167
8156.02 1129
8156.88 1055
8157.73 1054
8158.58 1000
8159.43 973
8160.29 1004
8161.14 921
8161.99 924
8162.84 917
8163.70 915
8164.55 893
8165.40 887
8166.25 912
8167.11 880
8167.96 891
8168.81 934
8169.67 861
8170.52 907
8171.37 908
8172.23 906
8173.08 891
8173.93 863
8174.78 895
8175.64 864
8176.49 818
8177.34 882
8178.20 870
8179.05 823
8179.90 878
8180.76 857
8181.61 904
8182.47 808
8183.32 796
8184.17 779
8185.03 801
8185.88 848
8186.73 840
8187.59 842
8188.44 810
8189.30 825
8190.15 830
8191.00 844
8191.86 849
8192.71 845
8193.57 831
8194.42 841
8195.27 815
8196.13 801
8196.98 825
8197.84 859
8198.69 836
8199.55 822
8200.40 820
8201.26 803
8202.11 849
8202.96 848
8203.82 845
8204.67 814
8205.53 848
8206.38 861
8207.24 803
8208.09 802
8208.95 840
8209.80 848
8210.66 870
8211.51 856
8212.37 804
8213.22 875
8214.08 889
8214.93 832
8215.79 895
8216.65 885
8217.50 893
8218.36 872
8219.21 897
8220.07 951
8220.92 915
8221.78 934
8222.63 956
8223.49 994
8224.35 983
8225.20 949
8226.06 925
8226.91 944
8227.77 889
8228.63 912
8229.48 913
8230.34 889
8231.19 873
8232.05 854
8232.91 827
8233.76 856
8234.62 866
8235.47 867
8236.33 825
8237.19 831
8238.04 834
8238.90 838
8239.76 809
8240.61 807
8241.47 826
8242.33 832
8243.18 856
8244.04 869
8244.90 866
8245.75 866
8246.61 819
8247.47 840
8248.33 813
8249.18 848
8250.04 818
8250.90 829
8251.75 836
8252.61 823
8253.47 834
8254.33 874
8255.18 886
8256.04 837
8256.90 855
8257.76 871
8258.61 825
8259.47 807
8260.33 846
8261.19 852
8262.04 822
8262.90 830
8263.76 837
8264.62 805
8265.48 840
8266.33 787
8267.19 828
8268.05 830
8268.91 822
8269.77 825
8270.62 847
8271.48 852
8272.34 835
8273.20 880
8274.06 852
8274.92 834
8275.77 873
8276.63 838
8277.49 794
8278.35 818
8279.21 799
8280.07 810
8280.93 808
8281.78 819
8282.64 827
8283.50 832
8284.36 852
8285.22 829
8286.08 876
8286.94 858
8287.80 841
8288.66 821
8289.51 899
8290.37 836
8291.23 843
8292.09 872
8292.95 935
8293.81 920
8294.67 870
8295.53 842
8296.39 869
8297.25 900
8298.11 885
8298.97 852
8299.83 888
8300.69 927
8301.55 894
8302.41 884
8303.27 887
8304.13 907
8304.99 879
8305.85 878
8306.71 865
8307.57 881
8308.43 907
8309.29 860
8310.15 839
8311.01 829
8311.87 894
8312.73 824
8313.59 809
8314.45 852
8315.31 884
8316.17 879
8317.03 886
8317.89 831
8318.75 883
8319.61 857
8320.47 854
8321.33 888
8322.20 920
8323.06 910
8323.92 919
8324.78 914
8325.64 885
8326.50 870
8327.36 899
8328.22 868
8329.08 862
8329.94 823
8330.81 863
8331.67 846
8332.53 873
8333.39 828
8334.25 830
8335.11 865
8335.97 853
8336.84 854
8337.70 809
8338.56 848
8339.42 838
8340.28 841
8341.15 863
8342.01 789
8342.87 854
8343.73 891
8344.59 908
8345.45 820
8346.32 824
8347.18 849
8348.04 897
8348.90 851
8349.77 867
8350.63 883
8351.49 929
8352.35 894
8353.22 919
8354.08 921
8354.94 906
8355.80 888
8356.67 885
8357.53 889
8358.39 898
8359.25 902
8360.12 872
8360.98 890
8361.84 910
8362.71 908
8363.57 900
8364.43 951
8365.29 934
8366.16 903
8367.02 889
8367.88 896
8368.75 916
8369.61 942
8370.47 946
8371.34 912
8372.20 933
8373.06 936
8373.93 965
8374.79 977
8375.65 986
8376.52 999
8377.38 985
8378.25 988
8379.11 980
8379.97 1013
8380.84 1012
8381.70 1001
8382.56 1020
8383.43 1044
8384.29 1029
8385.16 1036
8386.02 1053
8386.89 1051
8387.75 1026
8388.61 1059
8389.48 1067
8390.34 1066
8391.21 1062
8392.07 1004
8392.94 1055
8393.80 1065
8394.67 1076
8395.53 1120
8396.39 1115
8397.26 1072
8398.12 1072
8398.99 1083
8399.85 1112
8400.72 1132
8401.58 1123
8402.45 1130
8403.31 1179
8404.18 1186
8405.04 1180
8405.91 1188
8406.77 1132
8407.64 1173
8408.50 1224
8409.37 1220
8410.24 1201
8411.10 1226
8411.97 1214
8412.83 1231
8413.70 1247
8414.56 1271
8415.43 1291
8416.29 1236
8417.16 1242
8418.03 1242
8418.89 1303
8419.76 1341
8420.62 1365
8421.49 1386
8422.36 1429
8423.22 1393
8424.09 1437
8424.95 1478
8425.82 1443
8426.69 1509
8427.55 1487
8428.42 1496
8429.28 1511
8430.15 1536
8431.02 1548
8431.88 1599
8432.75 1599
8433.62 1663
8434.48 1694
8435.35 1734
8436.22 1765
8437.08 1801
8437.95 1860
8438.82 1919
8439.68 1942
8440.55 1934
8441.42 2028
8442.29 2060
8443.15 2087
8444.02 2029
8444.89 2065
8445.75 2097
8446.62 2194
8447.49 2115
8448.36 2148
8449.22 2331
8450.09 2378
8450.96 2533
8451.83 2843
8452.69 3137
8453.56 3437
8454.43 3688
8455.30 3803
8456.16 3917
8457.03 3920
8457.90 3776
8458.77 3619
8459.64 3372
8460.50 3140
8461.37 3071
8462.24 2988
8463.11 2958
8463.98 2977
8464.84 3271
8465.71 3889
8466.58 4476
8467.45 5058
8468.32 5579
8469.19 5885
8470.05 6023
8470.92 5810
8471.79 5430
8472.66 4703
8473.53 4275
8474.40 3770
8475.27 3380
8476.13 2908
8477.00 2622
8477.87 2308
8478.74 2086
8479.61 1984
8480.48 1817
8481.35 1793
8482.22 1782
8483.09 1746
8483.96 1733
8484.82 1697
8485.69 1698
8486.56 1645
8487.43 1542
8488.30 1564
8489.17 1591
8490.04 1547
8490.91 1492
8491.78 1412
8492.65 1504
8493.52 1514
8494.39 1516
8495.26 1555
8496.13 1606
8497.00 1562
8497.87 1530
8498.74 1509
8499.61 1497
8500.48 1465
8501.35 1480
8502.22 1545
8503.09 1573
8503.96 1616
8504.83 1635
8505.70 1674
8506.57 1726
8507.44 1754
8508.31 1789
8509.18 1740
8510.05 1734
8510.92 1745
8511.79 1719
8512.66 1640
8513.53 1611
8514.40 1588
8515.27 1532
8516.15 1562
8517.02 1568
8517.89 1533
8518.76 1497
8519.63 1532
8520.50 1546
8521.37 1541
8522.24 1522
8523.11 1543
8523.98 1553
8524.86 1585
8525.73 1568
8526.60 1635
8527.47 1667
8528.34 1692
8529.21 1668
8530.08 1662
8530.96 1642
8531.83 1688
8532.70 1688
8533.57 1729
8534.44 1757
8535.31 1737
8536.19 1701
8537.06 1747
8537.93 1679
8538.80 1657
8539.67 1664
8540.55 1635
8541.42 1626
8542.29 1601
8543.16 1634
8544.03 1626
8544.91 1647
8545.78 1721
8546.65 1676
8547.52 1715
8548.40 1773
8549.27 1766
8550.14 1875
8551.01 1987
8551.89 1974
8552.76 2065
8553.63 2069
8554.51 2048
8555.38 1990
8556.25 1932
8557.12 1835
8558.00 1746
8558.87 1679
8559.74 1595
8560.62 1530
8561.49 1491
8562.36 1449
8563.24 1357
8564.11 1438
8564.98 1358
8565.86 1399
8566.73 1370
8567.60 1309
8568.48 1294
8569.35 1373
8570.22 1284
8571.10 1265
8571.97 1301
8572.84 1249
8573.72 1244
8574.59 1254
8575.46 1206
8576.34 1194
8577.21 1216
8578.09 1194
8578.96 1237
8579.83 1198
8580.71 1210
8581.58 1221
8582.46 1213
8583.33 1232
8584.21 1265
8585.08 1211
8585.95 1194
8586.83 1208
8587.70 1175
8588.58 1215
8589.45 1146
8590.33 1183
8591.20 1193
8592.08 1187
8592.95 1211
8593.83 1173
8594.70 1163
8595.58 1182
8596.45 1232
8597.33 1265
8598.20 1271
8599.08 1238
8599.95 1232
8600.83 1205
8601.70 1182
8602.58 1183
8603.45 1240
8604.33 1188
8605.20 1213
8606.08 1241
8606.95 1249
8607.83 1217
8608.70 1227
8609.58 1214
8610.45 1284
8611.33 1237
8612.21 1186
8613.08 1302
8613.96 1293
8614.83 1239
8615.71 1239
8616.59 1215
8617.46 1276
8618.34 1302
8619.21 1199
8620.09 1244
8620.97 1298
8621.84 1283
8622.72 1326
8623.59 1308
8624.47 1353
8625.35 1353
8626.22 1379
8627.10 1368
8627.98 1357
8628.85 1375
8629.73 1349
8630.61 1347
8631.48 1320
8632.36 1332
8633.24 1351
8634.11 1311
8634.99 1269
8635.87 1309
8636.74 1367
8637.62 1379
8638.50 1384
8639.37 1381
8640.25 1396
8641.13 1429
8642.01 1453
8642.88 1444
8643.76 1466
8644.64 1438
8645.52 1482
8646.39 1481
8647.27 1457
8648.15 1437
8649.03 1456
8649.90 1469
8650.78 1514
8651.66 1499
8652.54 1498
8653.41 1458
8654.29 1558
8655.17 1539
8656.05 1518
8656.93 1512
8657.80 1511
8658.68 1548
8659.56 1516
8660.44 1541
8661.32 1496
8662.19 1556
8663.07 1529
8663.95 1570
8664.83 1540
8665.71 1539
8666.59 1580
8667.46 1669
8668.34 1808
8669.22 1877
8670.10 2064
8670.98 2209
8671.86 2320
8672.74 2374
8673.62 2498
8674.49 2565
8675.37 2512
8676.25 2514
8677.13 2315
8678.01 2141
8678.89 2057
8679.77 1992
8680.65 1942
8681.53 1919
8682.41 1871
8683.29 1840
8684.16 1899
8685.04 1954
8685.92 2111
8686.80 2401
8687.68 2573
8688.56 2920
8689.44 3060
8690.32 3414
8691.20 3664
8692.08 3770
8692.96 3786
8693.84 3563
8694.72 3315
8695.60 2945
8696.48 2620
8697.36 2421
8698.24 2231
8699.12 1936
8700.00 1719
8700.88 1600
8701.76 1549
8702.64 1478
8703.52 1425
8704.40 1427
8705.28 1387
8706.16 1415
8707.04 1343
8707.92 1277
8708.80 1284
8709.69 1274
8710.57 1303
8711.45 1250
8712.33 1246
8713.21 1212
8714.09 1226
8714.97 1223
8715.85 1189
8716.73 1177
8717.61 1183
8718.49 1221
8719.38 1168
8720.26 1184
8721.14 1158
8722.02 1140
8722.90 1169
8723.78 1186
8724.66 1226
8725.54 1269
8726.43 1279
8727.31 1308
8728.19 1320
8729.07 1341
8729.95 1360
8730.83 1320
8731.72 1308
8732.60 1308
8733.48 1325
8734.36 1267
8735.24 1200
8736.13 1243
8737.01 1187
8737.89 1187
8738.77 1144
8739.65 1147
8740.54 1224
8741.42 1211
8742.30 1205
8743.18 1223
8744.07 1207
8744.95 1193
8745.83 1217
8746.71 1197
8747.60 1194
8748.48 1227
8749.36 1273
8750.24 1259
8751.13 1246
8752.01 1290
8752.89 1294
8753.77 1386
8754.66 1421
8755.54 1395
8756.42 1392
8757.31 1483
8758.19 1497
8759.07 1482
8759.96 1419
8760.84 1365
8761.72 1395
8762.61 1372
8763.49 1293
8764.37 1265
8765.26 1313
8766.14 1320
8767.02 1294
8767.91 1276
8768.79 1264
8769.67 1234
8770.56 1222
8771.44 1224
8772.32 1176
8773.21 1142
8774.09 1192
8774.98 1200
8775.86 1157
8776.74 1151
8777.63 1153
8778.51 1080
8779.40 1075
8780.28 1082
8781.17 1095
8782.05 1126
8782.93 1061
8783.82 1082
8784.70 1130
8785.59 1065
8786.47 1093
8787.36 1182
8788.24 1161
8789.13 1213
8790.01 1237
8790.89 1238
8791.78 1247
8792.66 1209
8793.55 1176
8794.43 1233
8795.32 1190
8796.20 1134
8797.09 1101
8797.97 1078
8798.86 1082
8799.74 1021
8800.63 1019
8801.52 1025
8802.40 1050
8803.29 984
8804.17 1017
8805.06 1037
8805.94 1097
8806.83 1040
8807.71 1014
8808.60 1010
8809.48 992
8810.37 971
8811.26 990
8812.14 922
8813.03 947
8813.91 949
8814.80 990
8815.69 931
8816.57 938
8817.46 921
8818.34 1007
8819.23 1012
8820.12 981
8821.00 940
8821.89 970
8822.77 987
8823.66 927
8824.55 962
8825.43 990
8826.32 992
8827.21 992
8828.09 967
8828.98 927
8829.87 942
8830.75 994
8831.64 975
8832.53 963
8833.41 953
8834.30 940
8835.19 935
8836.08 928
8836.96 940
8837.85 961
8838.74 925
8839.62 888
8840.51 922
8841.40 903
8842.29 877
8843.17 860
8844.06 879
8844.95 915
8845.84 869
8846.72 899
8847.61 870
8848.50 856
8849.39 844
8850.27 865
8851.16 856
8852.05 839
8852.94 846
8853.82 877
8854.71 831
8855.60 808
8856.49 870
8857.38 855
8858.26 840
8859.15 817
8860.04 833
8860.93 815
8861.82 819
8862.71 862
8863.59 852
8864.48 823
8865.37 837
8866.26 827
8867.15 779
8868.04 830
8868.93 831
8869.81 840
8870.70 819
8871.59 829
8872.48 799
8873.37 792
8874.26 799
8875.15 768
8876.04 774
8876.93 786
8877.81 815
8878.70 825
8879.59 843
8880.48 764
8881.37 791
8882.26 782
8883.15 798
8884.04 755
8884.93 800
8885.82 784
8886.71 803
8887.60 765
8888.49 760
8889.38 802
8890.27 792
8891.16 769
8892.05 754
8892.94 761
8893.83 780
8894.72 761
8895.61 775
8896.50 764
8897.39 754
8898.28 772
8899.17 766
8900.06 766
8900.95 766
8901.84 763
8902.73 750
8903.62 756
8904.51 753
8905.40 776
8906.29 764
8907.18 776
8908.07 755
8908.96 746
8909.85 741
8910.74 740
8911.63 754
8912.52 751
8913.41 744
8914.31 752
8915.20 759
8916.09 777
8916.98 728
8917.87 734
8918.76 771
8919.65 784
8920.54 704
8921.43 705
8922.33 769
8923.22 700
8924.11 673
8925.00 697
8925.89 726
8926.78 743
8927.67 719
8928.57 775
8929.46 775
8930.35 737
8931.24 711
8932.13 716
8933.03 696
8933.92 710
8934.81 713
8935.70 757
8936.59 729
8937.49 691
8938.38 698
8939.27 706
8940.16 683
8941.05 694
8941.95 730
8942.84 745
8943.73 744
8944.62 738
8945.52 739
8946.41 680
8947.30 697
8948.19 695
8949.09 705
8949.98 716
8950.87 715
8951.76 708
8952.66 702
8953.55 681
8954.44 702
8955.34 731
8956.23 701
8957.12 764
8958.02 739
8958.91 753
8959.80 712
8960.69 682
8961.59 727
8962.48 740
8963.37 768
8964.27 739
8965.16 710
8966.05 680
8966.95 706
8967.84 751
8968.74 730
8969.63 733
8970.52 667
8971.42 685
8972.31 719
8973.20 721
8974.10 698
8974.99 705
8975.89 692
8976.78 710
8977.67 671
8978.57 697
8979.46 703
8980.36 719
8981.25 667
8982.15 685
8983.04 665
8983.93 721
8984.83 699
8985.72 674
8986.62 717
8987.51 673
8988.41 685
8989.30 731
8990.20 715
8991.09 658
8991.99 711
8992.88 673
8993.78 698
8994.67 710
8995.57 681
8996.46 639
8997.36 693
8998.25 696
8999.15 675
9000.04 670
9000.94 722
9001.83 741
9002.73 716
9003.62 681
9004.52 688
9005.41 675
9006.31 668
9007.20 691
9008.10 673
9009.00 687
9009.89 665
9010.79 654
9011.68 669
9012.58 668
9013.47 643
9014.37 674
9015.27 659
9016.16 681
9017.06 639
9017.95 646
9018.85 670
9019.75 697
9020.64 665
9021.54 651
9022.43 664
9023.33 641
9024.23 662
9025.12 680
9026.02 699
9026.92 663
9027.81 659
9028.71 654
9029.61 682
9030.50 628
9031.40 642
9032.30 667
9033.19 634
9034.09 660
9034.99 710
9035.88 704
9036.78 646
9037.68 630
9038.58 610
9039.47 688
9040.37 654
9041.27 659
9042.16 656
9043.06 676
9043.96 703
9044.86 688
9045.75 677
9046.65 702
9047.55 699
9048.45 699
9049.34 659
9050.24 681
9051.14 710
9052.04 696
9052.94 664
9053.83 683
9054.73 726
9055.63 670
9056.53 670
9057.43 686
9058.32 657
9059.22 687
9060.12 721
9061.02 663
9061.92 697
9062.81 682
9063.71 682
9064.61 708
9065.51 705
9066.41 711
9067.31 702
9068.21 696
9069.10 702
9070.00 716
9070.90 685
9071.80 701
9072.70 707
9073.60 691
9074.50 707
9075.40 688
9076.29 710
9077.19 676
9078.09 693
9078.99 706
9079.89 667
9080.79 697
9081.69 721
9082.59 651
9083.49 676
9084.39 716
9085.29 708
9086.19 697
9087.09 728
9087.98 699
9088.88 671
9089.78 688
9090.68 648
9091.58 700
9092.48 684
9093.38 706
9094.28 659
9095.18 666
9096.08 659
9096.98 638
9097.88 630
9098.78 661
9099.68 668
9100.58 667
9101.48 671
9102.38 669
9103.28 654
9104.18 636
9105.08 640
9105.99 689
9106.89 649
9107.79 643
9108.69 627
9109.59 663
9110.49 647
9111.39 627
9112.29 641
9113.19 641
9114.09 694
9114.99 678
9115.89 685
9116.79 687
9117.69 623
9118.60 682
9119.50 640
9120.40 635
9121.30 647
9122.20 697
9123.10 622
9124.00 635
9124.90 648
9125.81 732
9126.71 670
9127.61 666
9128.51 663
9129.41 660
9130.31 623
9131.22 635
9132.12 679
9133.02 649
9133.92 670
9134.82 651
9135.72 661
9136.63 647
9137.53 661
9138.43 679
9139.33 666
9140.23 694
9141.14 712
9142.04 689
9142.94 661
9143.84 668
9144.75 650
9145.65 675
9146.55 650
9147.45 649
9148.36 656
9149.26 653
9150.16 688
9151.06 692
9151.97 661
9152.87 642
9153.77 641
9154.67 682
9155.58 642
9156.48 655
9157.38 630
9158.29 671
9159.19 674
9160.09 690
9161.00 667
9161.90 685
9162.80 688
9163.71 635
9164.61 610
9165.51 651
9166.42 673
9167.32 654
9168.22 714
9169.13 694
9170.03 702
9170.93 660
9171.84 656
9172.74 670
9173.64 651
9174.55 672
9175.45 660
9176.36 618
9177.26 653
9178.16 682
9179.07 699
9179.97 715
9180.88 678
9181.78 677
9182.69 645
9183.59 685
9184.49 693
9185.40 689
9186.30 668
9187.21 683
9188.11 649
9189.02 685
9189.92 672
9190.82 689
9191.73 698
9192.63 711
9193.54 691
9194.44 717
9195.35 780
9196.25 769
9197.16 812
9198.06 748
9198.97 841
9199.87 789
9200.78 780
9201.68 744
9202.59 771
9203.49 750
9204.40 726
9205.30 715
9206.21 714
9207.12 747
9208.02 709
9208.93 729
9209.83 704
9210.74 765
9211.64 746
9212.55 789
9213.45 731
9214.36 819
9215.27 838
9216.17 810
9217.08 799
9217.98 773
9218.89 781
9219.80 809
9220.70 791
9221.61 738
9222.51 763
9223.42 754
9224.33 719
9225.23 704
9226.14 704
9227.05 694
9227.95 686
9228.86 640
9229.77 679
9230.67 693
9231.58 688
9232.49 695
9233.39 681
9234.30 685
9235.21 684
9236.11 691
9237.02 638
9237.93 668
9238.83 652
9239.74 688
9240.65 637
9241.55 655
9242.46 667
9243.37 654
9244.28 675
9245.18 677
9246.09 639
9247.00 642
9247.91 689
9248.81 648
9249.72 685
9250.63 647
9251.54 632
9252.44 614
9253.35 683
9254.26 649
9255.17 691
9256.07 704
9256.98 717
9257.89 650
9258.80 673
9259.71 670
9260.61 662
9261.52 669
9262.43 647
9263.34 647
9264.25 625
9265.16 659
9266.06 649
9266.97 663
9267.88 683
9268.79 721
9269.70 677
9270.61 668
9271.51 679
9272.42 702
9273.33 693
9274.24 676
9275.15 668
9276.06 695
9276.97 706
9277.88 700
9278.78 680
9279.69 658
9280.60 703
9281.51 694
9282.42 682
9283.33 679
9284.24 696
9285.15 659
9286.06 678
9286.97 680
9287.88 692
9288.79 699
9289.70 696
9290.60 718
9291.51 662
9292.42 674
9293.33 710
9294.24 719
9295.15 683
9296.06 734
9296.97 728
9297.88 723
9298.79 748
9299.70 728
9300.61 705
9301.52 719
9302.43 745
9303.34 751
9304.25 760
9305.16 806
9306.07 815
9306.98 772
9307.89 791
9308.80 784
9309.71 783
9310.63 804
9311.54 778
9312.45 739
9313.36 740
9314.27 755
9315.18 751
9316.09 712
9317.00 732
9317.91 729
9318.82 704
9319.73 732
9320.64 747
9321.55 708
9322.47 690
9323.38 684
9324.29 664
9325.20 678
9326.11 715
9327.02 734
9327.93 685
9328.84 696
9329.76 696
9330.67 675
9331.58 732
9332.49 719
9333.40 730
9334.31 690
9335.23 703
9336.14 672
9337.05 705
9337.96 690
9338.87 692
9339.78 732
9340.70 718
9341.61 713
9342.52 716
9343.43 707
9344.34 720
9345.26 724
9346.17 681
9347.08 746
9347.99 727
9348.91 710
9349.82 694
9350.73 745
9351.64 716
9352.56 743
9353.47 714
9354.38 718
9355.29 731
9356.21 726
9357.12 743
9358.03 703
9358.94 745
9359.86 743
9360.77 742
9361.68 781
9362.60 753
9363.51 751
9364.42 717
9365.34 718
9366.25 752
9367.16 693
9368.08 717
9368.99 748
9369.90 720
9370.82 750
9371.73 741
9372.64 730
9373.56 745
9374.47 744
9375.38 732
9376.30 706
9377.21 731
9378.12 729
9379.04 739
9379.95 746
9380.87 755
9381.78 744
9382.69 759
9383.61 730
9384.52 762
9385.44 832
9386.35 827
9387.27 840
9388.18 850
9389.09 859
9390.01 843
9390.92 858
9391.84 872
9392.75 907
9393.67 906
9394.58 831
9395.50 888
9396.41 839
9397.32 820
9398.24 809
9399.15 809
9400.07 863
9400.98 829
9401.90 807
9402.81 778
9403.73 801
9404.64 820
9405.56 784
9406.47 839
9407.39 873
9408.30 841
9409.22 832
9410.14 862
9411.05 845
9411.97 808
9412.88 832
9413.80 864
9414.71 852
9415.63 795
9416.54 800
9417.46 845
9418.38 820
9419.29 844
9420.21 804
9421.12 793
9422.04 799
9422.95 820
9423.87 793
9424.79 777
9425.70 792
9426.62 855
9427.54 853
9428.45 891
9429.37 888
9430.28 869
9431.20 838
9432.12 863
9433.03 937
9433.95 916
9434.87 921
9435.78 889
9436.70 941
9437.62 930
9438.53 941
9439.45 921
9440.37 903
9441.28 863
9442.20 921
9443.12 914
9444.03 959
9444.95 960
9445.87 1003
9446.79 1062
9447.70 1092
9448.62 1209
9449.54 1297
9450.45 1338
9451.37 1364
9452.29 1380
9453.21 1381
9454.12 1377
9455.04 1257
9455.96 1239
9456.88 1177
9457.79 1092
9458.71 1001
9459.63 997
9460.55 964
9461.47 919
9462.38 884
9463.30 923
9464.22 895
9465.14 878
9466.06 862
9466.97 835
9467.89 890
9468.81 876
9469.73 883
9470.65 894
9471.56 885
9472.48 872
9473.40 917
9474.32 929
9475.24 966
9476.16 949
9477.08 954
9477.99 967
9478.91 991
9479.83 971
9480.75 944
9481.67 928
9482.59 905
9483.51 921
9484.43 909
9485.34 926
9486.26 895
9487.18 929
9488.10 850
9489.02 906
9489.94 887
9490.86 877
9491.78 839
9492.70 832
9493.62 823
9494.54 833
9495.46 837
9496.38 842
9497.30 844
9498.22 824
9499.13 852
9500.05 858
9500.97 874
9501.89 893
9502.81 879
9503.73 880
9504.65 868
9505.57 853
9506.49 828
9507.41 859
9508.33 877
9509.25 889
9510.17 871
9511.09 887
9512.01 933
9512.93 970
9513.86 965
9514.78 957
9515.70 966
9516.62 961
9517.54 954
9518.46 943
9519.38 962
9520.30 909
9521.22 938
9522.14 967
9523.06 1012
9523.98 990
9524.90 1003
9525.82 1067
9526.75 1047
9527.67 1121
9528.59 1173
9529.51 1248
9530.43 1318
9531.35 1302
9532.27 1307
9533.19 1269
9534.11 1250
9535.04 1303
9535.96 1145
9536.88 1160
9537.80 1165
9538.72 1041
9539.64 1022
9540.57 1046
9541.49 1055
9542.41 1013
9543.33 1029
9544.25 967
9545.17 1011
9546.10 950
9547.02 934
9547.94 947
9548.86 1009
9549.78 953
9550.71 945
9551.63 952
9552.55 973
9553.47 997
9554.40 990
9555.32 1022
9556.24 1067
9557.16 1056
9558.09 1079
9559.01 1070
9559.93 1033
9560.85 963
9561.78 972
9562.70 949
9563.62 1000
9564.54 983
9565.47 975
9566.39 989
9567.31 921
9568.24 943
9569.16 912
9570.08 954
9571.00 904
9571.93 891
9572.85 896
9573.77 868
9574.70 873
9575.62 858
9576.54 899
9577.47 902
9578.39 898
9579.31 892
9580.24 899
9581.16 905
9582.09 949
9583.01 882
9583.93 845
9584.86 911
9585.78 901
9586.70 908
9587.63 905
9588.55 933
9589.48 910
9590.40 919
9591.32 920
9592.25 895
9593.17 932
9594.10 928
9595.02 949
9595.95 935
9596.87 987
9597.79 1034
9598.72 1029
9599.64 971
9600.57 1026
9601.49 1024
9602.42 971
9603.34 1050
9604.27 1042
9605.19 981
9606.12 1034
9607.04 1031
9607.97 1041
9608.89 1071
9609.82 1037
9610.74 1046
9611.67 1085
9612.59 1077
9613.52 1064
9614.44 1072
9615.37 1077
9616.29 1091
9617.22 1087
9618.14 1077
9619.07 1126
9619.99 1149
9620.92 1111
9621.85 1158
9622.77 1124
9623.70 1179
9624.62 1146
9625.55 1181
9626.47 1189
9627.40 1258
9628.33 1240
9629.25 1309
9630.18 1268
9631.10 1315
9632.03 1323
9632.96 1318
9633.88 1357
9634.81 1370
9635.73 1421
9636.66 1392
9637.59 1376
9638.51 1408
9639.44 1425
9640.37 1434
9641.29 1487
9642.22 1581
9643.15 1640
9644.07 1748
9645.00 1793
9645.93 1916
9646.85 1962
9647.78 1940
9648.71 1940
9649.63 1970
9650.56 1874
9651.49 1806
9652.41 1824
9653.34 1770
9654.27 1719
9655.20 1568
9656.12 1535
9657.05 1528
9657.98 1440
9658.90 1471
9659.83 1493
9660.76 1424
9661.69 1435
9662.61 1415
9663.54 1441
9664.47 1380
9665.40 1458
9666.32 1451
9667.25 1430
9668.18 1456
9669.11 1508
9670.04 1523
9670.96 1461
9671.89 1525
9672.82 1539
9673.75 1573
9674.68 1586
9675.60 1586
9676.53 1626
9677.46 1627
9678.39 1621
9679.32 1634
9680.25 1660
9681.17 1641
9682.10 1635
9683.03 1699
9683.96 1670
9684.89 1719
9685.82 1698
9686.75 1747
9687.67 1780
9688.60 1839
9689.53 1860
9690.46 1866
9691.39 1890
9692.32 1968
9693.25 2027
9694.18 1997
9695.11 2103
9696.03 2221
9696.96 2224
9697.89 2170
9698.82 2170
9699.75 2065
9700.68 2057
9701.61 2005
9702.54 1902
9703.47 1860
9704.40 1762
9705.33 1782
9706.26 1806
9707.19 1811
9708.12 1774
9709.05 1779
9709.98 1763
9710.91 1818
9711.84 1878
9712.77 1852
9713.70 1899
9714.63 1823
9715.56 1821
9716.49 1797
9717.42 1750
9718.35 1757
9719.28 1608
9720.21 1583
9721.14 1541
9722.07 1485
9723.00 1492
9723.93 1477
9724.86 1432
9725.79 1409
9726.72 1435
9727.65 1478
9728.58 1506
9729.51 1529
9730.44 1464
9731.37 1520
9732.31 1513
9733.24 1468
9734.17 1461
9735.10 1462
9736.03 1427
9736.96 1391
9737.89 1332
9738.82 1350
9739.75 1314
9740.69 1332
9741.62 1342
9742.55 1284
9743.48 1265
9744.41 1239
9745.34 1224
9746.27 1217
9747.21 1246
9748.14 1244
9749.07 1273
9750.00 1255
9750.93 1196
9751.86 1205
9752.80 1174
9753.73 1225
9754.66 1233
9755.59 1217
9756.52 1216
9757.46 1201
9758.39 1269
9759.32 1165
9760.25 1271
9761.18 1276
9762.12 1205
9763.05 1212
9763.98 1277
9764.91 1255
9765.85 1259
9766.78 1221
9767.71 1225
9768.64 1281
9769.58 1284
9770.51 1256
9771.44 1242
9772.37 1258
9773.31 1239
9774.24 1295
9775.17 1356
9776.11 1383
9777.04 1408
9777.97 1447
9778.91 1452
9779.84 1449
9780.77 1476
9781.71 1407
9782.64 1422
9783.57 1427
9784.51 1416
9785.44 1323
9786.37 1278
9787.31 1296
9788.24 1279
9789.17 1229
9790.11 1251
9791.04 1236
9791.97 1159
9792.91 1228
9793.84 1225
9794.77 1243
9795.71 1242
9796.64 1264
9797.58 1271
9798.51 1260
9799.44 1271
9800.38 1241
9801.31 1203
9802.25 1153
9803.18 1151
9804.12 1117
9805.05 1067
9805.98 1039
9806.92 992
9807.85 1039
9808.79 990
9809.72 984
9810.66 998
9811.59 985
9812.53 1009
9813.46 989
9814.40 971
9815.33 939
9816.27 902
9817.20 988
9818.14 977
9819.07 956
9820.01 942
9820.94 927
9821.88 965
9822.81 952
9823.75 925
9824.68 981
9825.62 912
9826.55 958
9827.49 914
9828.42 924
9829.36 936
9830.29 938
9831.23 914
9832.17 959
9833.10 918
9834.04 912
9834.97 938
9835.91 907
9836.84 954
9837.78 931
9838.72 930
9839.65 916
9840.59 946
9841.52 911
9842.46 970
9843.40 966
9844.33 971
9845.27 914
9846.20 878
9847.14 911
9848.08 906
9849.01 948
9849.95 949
9850.89 906
9851.82 941
9852.76 941
9853.70 898
9854.63 913
9855.57 891
9856.51 887
9857.44 942
9858.38 876
9859.32 907
9860.25 900
9861.19 907
9862.13 888
9863.07 921
9864.00 916
9864.94 883
9865.88 880
9866.81 917
9867.75 864
9868.69 886
9869.63 862
9870.56 883
9871.50 863
9872.44 865
9873.38 842
9874.31 910
9875.25 840
9876.19 862
9877.13 898
9878.07 895
9879.00 884
9879.94 862
9880.88 869
9881.82 832
9882.75 876
9883.69 890
9884.63 943
9885.57 885
9886.51 838
9887.45 837
9888.38 832
9889.32 804
9890.26 839
9891.20 801
9892.14 826
9893.08 824
9894.01 840
9894.95 796
9895.89 813
9896.83 834
9897.77 791
9898.71 835
9899.65 831
9900.59 805
9901.52 796
9902.46 817
9903.40 804
9904.34 779
9905.28 800
9906.22 854
9907.16 841
9908.10 801
9909.04 805
9909.98 801
9910.92 845
9911.86 793
9912.80 851
9913.73 840
9914.67 825
9915.61 879
9916.55 886
9917.49 815
9918.43 793
9919.37 887
9920.31 936
9921.25 970
9922.19 1047
9923.13 1096
9924.07 1179
9925.01 1143
9925.95 1169
9926.89 1150
9927.83 1090
9928.77 1086
9929.71 1060
9930.65 1037
9931.59 956
9932.53 929
9933.47 948
9934.41 899
9935.36 866
9936.30 853
9937.24 856
9938.18 834
9939.12 807
9940.06 788
9941.00 793
9941.94 795
9942.88 788
9943.82 792
9944.76 784
9945.70 731
9946.64 710
9947.59 733
9948.53 750
9949.47 755
9950.41 774
9951.35 776
9952.29 748
9953.23 744
9954.17 752
9955.12 738
9956.06 740
9957.00 750
9957.94 746
9958.88 751
9959.82 757
9960.77 714
9961.71 716
9962.65 703
9963.59 724
9964.53 748
9965.48 771
9966.42 747
9967.36 692
9968.30 735
9969.24 713
9970.19 723
9971.13 727
9972.07 719
9973.01 673
9973.95 698
9974.90 703
9975.84 695
9976.78 701
9977.72 696
9978.67 715
9979.61 689
9980.55 716
9981.50 689
9982.44 682
9983.38 661
9984.32 662
9985.27 681
9986.21 702
9987.15 734
9988.10 689
9989.04 687
9989.98 695
9990.92 696
9991.87 703
9992.81 746
9993.75 690
9994.70 652
9995.64 696
9996.58 704
9997.53 704
9998.47 681
9999.41 678
10000.36 693
10001.30 709
10002.25 687
10003.19 726
10004.13 717
10005.08 719
10006.02 704
10006.96 677
10007.91 702
10008.85 623
10009.80 694
10010.74 669
10011.68 656
10012.63 640
10013.57 665
10014.52 666
10015.46 695
10016.41 680
10017.35 691
10018.29 676
10019.24 717
10020.18 674
10021.13 678
10022.07 674
10023.02 661
10023.96 686
10024.91 680
10025.85 681
10026.80 679
10027.74 709
10028.69 689
10029.63 691
10030.58 666
10031.52 701
10032.47 663
10033.41 629
10034.36 655
10035.30 679
10036.25 646
10037.19 632
10038.14 669
10039.08 673
10040.03 631
10040.97 643
10041.92 659
10042.87 635
10043.81 667
10044.76 630
10045.70 648
10046.65 621
10047.59 661
10048.54 679
10049.49 682
10050.43 650
10051.38 644
10052.32 623
10053.27 647
10054.22 611
10055.16 638
10056.11 672
10057.05 662
10058.00 636
10058.95 626
10059.89 648
10060.84 645
10061.79 647
10062.73 701
10063.68 660
10064.63 606
10065.57 608
10066.52 636
10067.47 631
10068.41 668
10069.36 655
10070.31 640
10071.25 612
10072.20 594
10073.15 622
10074.10 605
10075.04 635
10075.99 638
10076.94 619
10077.88 673
10078.83 676
10079.78 646
10080.73 626
10081.67 633
10082.62 617
10083.57 611
10084.52 616
10085.46 639
10086.41 650
10087.36 680
10088.31 658
10089.25 632
10090.20 683
10091.15 631
10092.10 616
10093.05 627
10093.99 610
10094.94 637
10095.89 625
10096.84 569
10097.79 623
10098.73 622
10099.68 647
10100.63 658
10101.58 629
10102.53 608
10103.48 599
10104.42 613
10105.37 620
10106.32 631
10107.27 611
10108.22 633
10109.17 624
10110.12 604
10111.06 600
10112.01 639
10112.96 643
10113.91 616
10114.86 609
10115.81 662
10116.76 651
10117.71 657
10118.66 612
10119.61 604
10120.56 638
10121.50 616
10122.45 645
10123.40 608
10124.35 623
10125.30 617
10126.25 629
10127.20 625
10128.15 622
10129.10 644
10130.05 607
10131.00 643
10131.95 613
10132.90 617
10133.85 647
10134.80 658
10135.75 638
10136.70 645
10137.65 649
10138.60 654
10139.55 623
10140.50 647
10141.45 705
10142.40 659
10143.35 667
10144.30 647
10145.25 657
10146.20 694
10147.15 671
10148.10 686
10149.05 679
10150.00 673
10150.95 681
10151.90 700
10152.86 691
10153.81 677
10154.76 713
10155.71 674
10156.66 676
10157.61 675
10158.56 675
10159.51 709
10160.46 682
10161.41 688
10162.37 672
10163.32 703
10164.27 705
10165.22 705
10166.17 655
10167.12 726
10168.07 690
10169.03 705
10169.98 687
10170.93 711
10171.88 675
10172.83 692
10173.78 716
10174.74 749
10175.69 732
10176.64 769
10177.59 710
10178.54 725
10179.49 750
10180.45 755
10181.40 728
10182.35 744
10183.30 773
10184.26 824
10185.21 796
10186.16 786
10187.11 776
10188.06 828
10189.02 793
10189.97 785
10190.92 840
10191.87 819
10192.83 818
10193.78 798
10194.73 807
10195.69 827
10196.64 827
10197.59 779
10198.54 842
10199.50 879
10200.45 830
10201.40 884
10202.36 880
10203.31 893
10204.26 921
10205.22 947
10206.17 898
10207.12 920
10208.08 949
10209.03 893
10209.98 869
10210.94 866
10211.89 880
10212.84 825
10213.80 816
10214.75 793
10215.70 793
10216.66 811
10217.61 816
10218.56 789
10219.52 807
10220.47 788
10221.43 807
10222.38 815
10223.33 782
10224.29 763
10225.24 811
10226.20 834
10227.15 801
10228.11 855
10229.06 902
10230.01 903
10230.97 945
10231.92 986
10232.88 1061
10233.83 1086
10234.79 1024
10235.74 1076
10236.70 1065
10237.65 953
10238.60 978
10239.56 894
10240.51 898
10241.47 838
10242.42 835
10243.38 817
10244.33 792
10245.29 705
10246.24 743
10247.20 740
10248.15 730
10249.11 719
10250.07 709
10251.02 715
10251.98 667
10252.93 677
10253.89 681
10254.84 710
10255.80 708
10256.75 679
10257.71 652
10258.67 639
10259.62 688
10260.58 698
10261.53 654
10262.49 678
10263.44 660
10264.40 697
10265.36 668
10266.31 667
10267.27 690
10268.22 669
10269.18 668
10270.14 698
10271.09 696
10272.05 700
10273.01 691
10273.96 686
10274.92 679
10275.87 663
10276.83 680
10277.79 670
10278.74 683
10279.70 691
10280.66 625
10281.61 613
10282.57 613
10283.53 668
10284.49 655
10285.44 650
10286.40 682
10287.36 664
10288.31 636
10289.27 640
10290.23 656
10291.18 655
10292.14 663
10293.10 704
10294.06 667
10295.01 651
10295.97 644
10296.93 659
10297.89 610
10298.84 604
10299.80 670
10300.76 675
10301.72 658
10302.67 604
10303.63 617
10304.59 628
10305.55 665
10306.51 647
10307.46 677
10308.42 654
10309.38 614
10310.34 638
10311.30 667
10312.25 673
10313.21 653
10314.17 627
10315.13 608
10316.09 649
10317.05 653
10318.00 632
10318.96 609
10319.92 670
10320.88 678
10321.84 646
10322.80 680
10323.76 642
10324.71 659
10325.67 648
10326.63 667
10327.59 684
10328.55 630
10329.51 636
10330.47 653
10331.43 660
10332.39 631
10333.35 615
10334.30 660
10335.26 624
10336.22 607
10337.18 607
10338.14 608
10339.10 596
10340.06 554
10341.02 594
10341.98 609
10342.94 644
10343.90 614
10344.86 592
10345.82 612
10346.78 639
10347.74 624
10348.70 615
10349.66 585
10350.62 603
10351.58 594
10352.54 602
10353.50 596
10354.46 600
10355.42 589
10356.38 575
10357.34 619
10358.30 596
10359.26 580
10360.22 603
10361.18 593
10362.14 575
10363.10 599
10364.06 582
10365.02 612
10365.98 600
10366.94 595
10367.90 595
10368.87 565
10369.83 603
10370.79 612
10371.75 595
10372.71 603
10373.67 620
10374.63 566
10375.59 574
10376.55 579
10377.51 575
10378.48 557
10379.44 592
10380.40 566
10381.36 611
10382.32 607
10383.28 584
10384.24 592
10385.21 585
10386.17 612
10387.13 581
10388.09 587
10389.05 641
10390.01 626
10390.98 569
10391.94 574
10392.90 600
10393.86 585
10394.82 621
10395.79 598
10396.75 584
10397.71 607
10398.67 599
10399.63 597
10400.60 606
10401.56 620
10402.52 603
10403.48 599
10404.45 619
10405.41 609
10406.37 632
10407.33 604
10408.30 642
10409.26 628
10410.22 664
10411.18 662
10412.15 702
10413.11 716
10414.07 733
10415.04 759
10416.00 790
10416.96 755
10417.93 794
10418.89 750
10419.85 742
10420.81 734
10421.78 710
10422.74 718
10423.70 724
10424.67 674
10425.63 650
10426.59 678
10427.56 629
10428.52 633
10429.49 596
10430.45 587
10431.41 618
10432.38 605
10433.34 599
10434.30 576
10435.27 575
10436.23 562
10437.20 581
10438.16 553
10439.12 582
10440.09 588
10441.05 558
10442.02 556
10442.98 544
10443.94 562
10444.91 564
10445.87 594
10446.84 597
10447.80 575
10448.77 584
10449.73 590
10450.70 579
10451.66 584
10452.63 553
10453.59 585
10454.55 610
10455.52 567
10456.48 547
10457.45 556
10458.41 549
10459.38 568
10460.34 585
10461.31 594
10462.27 572
10463.24 559
10464.20 567
10465.17 542
10466.14 579
10467.10 565
10468.07 566
10469.03 562
10470.00 570
10470.96 580
10471.93 558
10472.89 567
10473.86 552
10474.82 569
10475.79 552
10476.76 576
10477.72 538
10478.69 564
10479.65 550
10480.62 553
10481.59 563
10482.55 573
10483.52 587
10484.48 631
10485.45 584
10486.42 570
10487.38 560
10488.35 583
10489.32 589
10490.28 582
10491.25 593
10492.21 541
10493.18 600
10494.15 568
10495.11 563
10496.08 567
10497.05 601
10498.01 590
10498.98 578
10499.95 594
10500.92 595
10501.88 572
10502.85 619
10503.82 596
10504.78 563
10505.75 570
10506.72 591
10507.68 582
10508.65 581
10509.62 614
10510.59 593
10511.55 582
10512.52 579
10513.49 587
10514.46 577
10515.42 616
10516.39 578
10517.36 556
10518.33 580
10519.29 563
10520.26 608
10521.23 624
10522.20 614
10523.17 605
10524.13 581
10525.10 590
10526.07 598
10527.04 592
10528.01 614
10528.97 601
10529.94 583
10530.91 587
10531.88 592
10532.85 563
10533.82 618
10534.78 618
10535.75 576
10536.72 609
10537.69 612
10538.66 604
10539.63 639
10540.60 641
10541.56 610
10542.53 636
10543.50 623
10544.47 615
10545.44 604
10546.41 661
10547.38 649
10548.35 630
10549.32 644
10550.29 662
10551.25 698
10552.22 665
10553.19 695
10554.16 700
10555.13 726
10556.10 789
10557.07 828
10558.04 811
10559.01 826
10559.98 834
10560.95 833
10561.92 805
10562.89 783
10563.86 758
10564.83 750
10565.80 734
10566.77 733
10567.74 680
10568.71 648
10569.68 675
10570.65 631
10571.62 617
10572.59 601
10573.56 614
10574.53 640
10575.50 620
10576.47 635
10577.44 626
10578.41 626
10579.38 625
10580.35 609
10581.32 614
10582.29 642
10583.26 675
10584.23 664
10585.21 641
10586.18 694
10587.15 626
10588.12 620
10589.09 642
10590.06 640
10591.03 623
10592.00 631
10592.97 634
10593.94 685
10594.92 655
10595.89 635
10596.86 671
10597.83 639
10598.80 665
10599.77 611
10600.74 662
10601.71 592
10602.69 627
10603.66 586
10604.63 617
10605.60 587
10606.57 596
10607.54 595
10608.52 603
10609.49 602
10610.46 576
10611.43 591
10612.40 628
10613.38 622
10614.35 593
10615.32 601
10616.29 589
10617.27 586
10618.24 597
10619.21 622
10620.18 614
10621.15 646
10622.13 587
10623.10 648
10624.07 670
10625.04 646
10626.02 631
10626.99 609
10627.96 685
10628.94 663
10629.91 672
10630.88 686
10631.85 672
10632.83 689
10633.80 716
10634.77 704
10635.75 716
10636.72 754
10637.69 724
10638.67 761
10639.64 777
10640.61 737
10641.59 714
10642.56 666
10643.53 671
10644.51 697
10645.48 626
10646.45 614
10647.43 644
10648.40 642
10649.37 598
10650.35 594
10651.32 638
10652.30 614
10653.27 592
10654.24 668
10655.22 649
10656.19 610
10657.16 622
10658.14 587
10659.11 615
10660.09 594
10661.06 604
10662.04 629
10663.01 624
10663.98 595
10664.96 633
10665.93 615
10666.91 596
10667.88 598
10668.86 626
10669.83 646
10670.81 638
10671.78 631
10672.76 627
10673.73 643
10674.71 617
10675.68 620
10676.66 676
10677.63 677
10678.61 654
10679.58 643
10680.56 663
10681.53 650
10682.51 638
10683.48 629
10684.46 606
10685.43 615
10686.41 616
10687.38 604
10688.36 579
10689.33 557
10690.31 576
10691.28 576
10692.26 554
10693.24 504
10694.21 550
10695.19 554
10696.16 544
10697.14 557
10698.12 554
10699.09 573
10700.07 559
10701.04 549
10702.02 565
10703.00 579
10703.97 584
10704.95 550
10705.92 576
10706.90 556
10707.88 545
10708.85 603
10709.83 562
10710.81 543
10711.78 581
10712.76 601
10713.74 631
10714.71 573
10715.69 524
10716.67 583
10717.64 581
10718.62 539
10719.60 566
10720.57 543
10721.55 573
10722.53 589
10723.50 557
10724.48 544
10725.46 583
10726.44 585
10727.41 580
10728.39 559
10729.37 542
10730.35 555
10731.32 574
10732.30 612
10733.28 568
10734.26 584
10735.23 571
10736.21 553
10737.19 565
10738.17 566
10739.14 558
10740.12 564
10741.10 557
10742.08 571
10743.06 581
10744.03 579
10745.01 531
10745.99 516
10746.97 555
10747.95 558
10748.92 561
10749.90 532
10750.88 542
10751.86 572
10752.84 584
10753.82 572
10754.79 615
10755.77 563
10756.75 570
10757.73 584
10758.71 557
10759.69 541
10760.67 590
10761.65 616
10762.62 606
10763.60 541
10764.58 551
10765.56 569
10766.54 532
10767.52 536
10768.50 499
10769.48 583
10770.46 577
10771.44 578
10772.42 580
10773.39 564
10774.37 579
10775.35 570
10776.33 588
10777.31 544
10778.29 576
10779.27 609
10780.25 596
10781.23 576
10782.21 597
10783.19 583
10784.17 557
10785.15 586
10786.13 592
10787.11 550
10788.09 552
10789.07 548
10790.05 567
10791.03 563
10792.01 547
10792.99 575
10793.97 548
10794.95 538
10795.93 533
10796.91 601
10797.89 580
10798.87 601
10799.85 604
10800.83 551
10801.82 551
10802.80 559
10803.78 561
10804.76 564
10805.74 566
10806.72 577
10807.70 595
10808.68 573
10809.66 594
10810.64 594
10811.62 568
10812.61 589
10813.59 579
10814.57 588
10815.55 587
10816.53 570
10817.51 572
10818.49 612
10819.47 601
10820.46 572
10821.44 581
10822.42 595
10823.40 572
10824.38 569
10825.36 574
10826.35 613
10827.33 606
10828.31 610
10829.29 590
10830.27 578
10831.25 568
10832.24 556
10833.22 617
10834.20 588
10835.18 603
10836.17 607
10837.15 617
10838.13 619
10839.11 605
10840.09 609
10841.08 614
10842.06 641
10843.04 626
10844.02 626
10845.01 632
10845.99 631
10846.97 664
10847.96 645
10848.94 646
10849.92 668
10850.90 612
10851.89 635
10852.87 627
10853.85 637
10854.84 655
10855.82 653
10856.80 642
10857.78 669
10858.77 665
10859.75 678
10860.73 657
10861.72 694
10862.70 686
10863.68 664
10864.67 682
10865.65 664
10866.64 675
10867.62 677
10868.60 675
10869.59 689
10870.57 684
10871.55 703
10872.54 721
10873.52 692
10874.51 709
10875.49 692
10876.47 686
10877.46 739
10878.44 746
10879.43 763
10880.41 738
10881.39 754
10882.38 776
10883.36 748
10884.35 735
10885.33 771
10886.32 769
10887.30 805
10888.29 776
10889.27 726
10890.25 758
10891.24 753
10892.22 762
10893.21 767
10894.19 769
10895.18 769
10896.16 772
10897.15 757
10898.13 758
10899.12 784
10900.10 788
10901.09 779
10902.07 747
10903.06 790
10904.04 776
10905.03 806
10906.01 794
10907.00 790
10907.99 850
10908.97 902
10909.96 851
10910.94 840
10911.93 833
10912.91 876
10913.90 817
10914.88 838
10915.87 852
10916.86 911
10917.84 912
10918.83 908
10919.81 867
10920.80 908
10921.79 898
10922.77 916
10923.76 897
10924.74 951
10925.73 917
10926.72 893
10927.70 925
10928.69 940
10929.68 948
10930.66 966
10931.65 988
10932.64 1001
10933.62 1031
10934.61 1018
10935.60 988
10936.58 1015
10937.57 1047
10938.56 1077
10939.54 1113
10940.53 1138
10941.52 1097
10942.50 1099
10943.49 1146
10944.48 1118
10945.47 1133
10946.45 1204
10947.44 1154
10948.43 1172
10949.41 1262
10950.40 1278
10951.39 1306
10952.38 1338
10953.36 1373
10954.35 1371
10955.34 1362
10956.33 1350
10957.31 1374
10958.30 1371
10959.29 1367
10960.28 1299
10961.27 1262
10962.25 1225
10963.24 1267
10964.23 1257
10965.22 1207
10966.21 1177
10967.19 1126
10968.18 1151
10969.17 1097
10970.16 1111
10971.15 1100
10972.13 1132
10973.12 1151
10974.11 1162
10975.10 1105
10976.09 1148
10977.08 1163
10978.07 1174
10979.05 1200
10980.04 1145
10981.03 1200
10982.02 1227
10983.01 1226
10984.00 1252
10984.99 1224
10985.98 1293
10986.96 1317
10987.95 1326
10988.94 1359
10989.93 1383
10990.92 1428
10991.91 1552
10992.90 1685
10993.89 1732
10994.88 1762
10995.87 1892
10996.86 1920
10997.85 1879
10998.84 1880
10999.83 1767
11000.82 1654
11001.81 1657
11002.79 1656
11003.78 1540
11004.77 1412
11005.76 1351
11006.75 1279
11007.74 1195
11008.73 1169
11009.72 1133
11010.71 1156
11011.70 1001
11012.69 1030
11013.68 980
11014.67 1032
11015.67 1033
11016.66 1023
11017.65 1036
11018.64 988
11019.63 982
11020.62 978
11021.61 929
11022.60 949
11023.59 968
11024.58 940
11025.57 981
11026.56 912
11027.55 875
11028.54 932
11029.53 921
11030.52 908
11031.52 950
11032.51 896
11033.50 910
11034.49 895
11035.48 905
11036.47 853
11037.46 883
11038.45 851
11039.45 894
11040.44 871
11041.43 868
11042.42 853
11043.41 850
11044.40 838
11045.39 833
11046.39 837
11047.38 807
11048.37 828
11049.36 837
11050.35 845
11051.35 840
11052.34 813
11053.33 836
11054.32 801
11055.31 828
11056.31 830
11057.30 778
11058.29 796
11059.28 809
11060.27 802
11061.27 824
11062.26 817
11063.25 796
11064.24 805
11065.24 791
11066.23 814
11067.22 769
11068.21 818
11069.21 836
11070.20 785
11071.19 817
11072.19 793
11073.18 785
11074.17 822
11075.16 806
11076.16 806
11077.15 824
11078.14 797
11079.14 804
11080.13 795
11081.12 790
11082.12 786
11083.11 772
11084.10 769
11085.10 744
11086.09 793
11087.08 806
11088.08 799
11089.07 770
11090.06 774
11091.06 780
11092.05 761
11093.04 758
11094.04 715
11095.03 766
11096.03 773
11097.02 775
11098.01 731
11099.01 738
11100.00 743
11101.00 764
11101.99 774
11102.98 752
11103.98 742
11104.97 710
11105.97 736
11106.96 694
11107.96 753
11108.95 733
11109.95 717
11110.94 720
11111.93 727
11112.93 768
11113.92 761
11114.92 694
11115.91 705
11116.91 712
11117.90 745
11118.90 773
11119.89 695
11120.89 730
11121.88 775
11122.88 750
11123.87 752
11124.87 728
11125.86 717
11126.86 735
11127.85 733
11128.85 728
11129.84 709
11130.84 694
11131.84 694
11132.83 684
11133.83 722
11134.82 690
11135.82 710
11136.81 674
11137.81 705
11138.81 701
11139.80 721
11140.80 722
11141.79 697
11142.79 705
11143.79 724
11144.78 717
11145.78 686
11146.77 671
11147.77 643
11148.77 633
11149.76 676
11150.76 661
11151.75 687
11152.75 689
11153.75 713
11154.74 715
11155.74 686
11156.74 632
11157.73 654
11158.73 642
11159.73 650
11160.72 669
11161.72 683
11162.72 641
11163.71 691
11164.71 681
11165.71 681
11166.71 636
11167.70 609
11168.70 662
11169.70 654
11170.69 675
11171.69 661
11172.69 652
11173.69 649
11174.68 660
11175.68 630
11176.68 645
11177.68 614
11178.67 601
11179.67 666
11180.67 664
11181.67 658
11182.66 660
11183.66 668
11184.66 647
11185.66 619
11186.66 633
11187.65 676
11188.65 653
11189.65 646
11190.65 655
11191.65 625
11192.64 619
11193.64 671
11194.64 666
11195.64 658
11196.64 619
11197.64 650
11198.63 617
11199.63 655
11200.63 657
11201.63 679
11202.63 655
11203.63 649
11204.63 621
11205.63 646
11206.62 651
11207.62 626
11208.62 649
11209.62 587
11210.62 616
11211.62 607
11212.62 615
11213.62 612
11214.62 573
11215.62 623
11216.61 645
11217.61 603
11218.61 613
11219.61 584
11220.61 608
11221.61 590
11222.61 563
11223.61 577
11224.61 624
11225.61 644
11226.61 579
11227.61 566
11228.61 565
11229.61 619
11230.61 632
11231.61 630
11232.61 601
11233.61 620
11234.61 588
11235.61 613
11236.61 651
11237.61 635
11238.61 630
11239.61 611
11240.61 637
11241.61 624
11242.61 629
11243.61 596
11244.61 634
11245.61 646
11246.61 612
11247.61 628
11248.62 654
11249.62 649
11250.62 626
11251.62 624
11252.62 611
11253.62 640
11254.62 640
11255.62 646
11256.62 596
11257.62 618
11258.62 612
11259.63 654
11260.63 607
11261.63 674
11262.63 641
11263.63 603
11264.63 638
11265.63 646
11266.64 625
11267.64 648
11268.64 638
11269.64 648
11270.64 665
11271.64 665
11272.65 673
11273.65 666
11274.65 672
11275.65 643
11276.65 692
11277.65 656
11278.66 695
11279.66 715
11280.66 699
11281.66 689
11282.67 679
11283.67 703
11284.67 669
11285.67 654
11286.67 663
11287.68 604
11288.68 597
11289.68 640
11290.68 629
11291.69 633
11292.69 605
11293.69 630
11294.70 656
11295.70 604
11296.70 634
11297.70 637
11298.71 653
11299.71 658
11300.71 644
11301.72 632
11302.72 654
11303.72 622
11304.72 672
11305.73 646
11306.73 682
11307.73 725
11308.74 708
11309.74 718
11310.74 694
11311.75 700
11312.75 696
11313.76 699
11314.76 707
11315.76 679
11316.77 655
11317.77 667
11318.77 654
11319.78 635
11320.78 598
11321.79 648
11322.79 619
11323.79 598
11324.80 600
11325.80 651
11326.81 631
11327.81 590
11328.81 626
11329.82 620
11330.82 615
11331.83 649
11332.83 630
11333.84 570
11334.84 603
11335.85 633
11336.85 681
11337.85 619
11338.86 632
11339.86 636
11340.87 595
11341.87 629
11342.88 618
11343.88 628
11344.89 631
11345.89 586
11346.90 607
11347.90 619
11348.91 614
11349.91 603
11350.92 606
11351.92 592
11352.93 574
11353.94 568
11354.94 581
11355.95 584
11356.95 615
11357.96 616
11358.96 636
11359.97 636
11360.97 632
11361.98 606
11362.99 642
11363.99 618
11365.00 645
11366.00 596
11367.01 618
11368.02 597
11369.02 607
11370.03 601
11371.03 595
11372.04 592
11373.05 590
11374.05 620
11375.06 602
11376.06 585
11377.07 621
11378.08 613
11379.08 616
11380.09 555
11381.10 571
11382.10 584
11383.11 613
11384.12 606
11385.12 561
11386.13 631
11387.14 605
11388.14 615
11389.15 627
11390.16 572
11391.17 611
11392.17 596
11393.18 599
11394.19 618
11395.19 624
11396.20 646
11397.21 648
11398.22 601
11399.22 647
11400.23 584
11401.24 608
11402.25 621
11403.25 639
11404.26 618
11405.27 634
11406.28 619
11407.28 603
11408.29 598
11409.30 582
11410.31 598
11411.31 624
11412.32 607
11413.33 626
11414.34 640
11415.35 624
11416.35 640
11417.36 638
11418.37 626
11419.38 649
11420.39 633
11421.40 652
11422.40 614
11423.41 588
11424.42 613
11425.43 609
11426.44 639
11427.45 634
11428.46 638
11429.46 657
11430.47 624
11431.48 656
11432.49 616
11433.50 634
11434.51 648
11435.52 638
11436.53 615
11437.54 666
11438.54 644
11439.55 651
11440.56 670
11441.57 684
11442.58 646
11443.59 659
11444.60 652
11445.61 668
11446.62 643
11447.63 639
11448.64 641
11449.65 675
11450.66 663
11451.67 664
11452.68 684
11453.69 667
11454.70 676
11455.71 648
11456.72 664
11457.73 651
11458.74 677
11459.75 676
11460.76 685
11461.77 681
11462.78 668
11463.79 681
11464.80 692
11465.81 700
11466.82 679
11467.83 708
11468.84 686
11469.85 668
11470.86 687
11471.87 685
11472.88 719
11473.89 680
11474.90 677
11475.91 675
11476.92 667
11477.93 683
11478.95 729
11479.96 709
11480.97 716
11481.98 702
11482.99 714
11484.00 734
11485.01 726
11486.02 736
11487.03 706
11488.05 661
11489.06 731
11490.07 717
11491.08 731
11492.09 710
11493.10 698
11494.11 744
11495.13 731
11496.14 717
11497.15 701
11498.16 696
11499.17 725
11500.18 690
11501.20 726
11502.21 750
11503.22 781
11504.23 755
11505.24 786
11506.26 785
11507.27 752
11508.28 778
11509.29 735
11510.30 692
11511.32 693
11512.33 732
11513.34 754
11514.35 785
11515.37 747
11516.38 754
11517.39 774
11518.40 758
11519.42 784
11520.43 797
11521.44 764
11522.45 751
11523.47 796
11524.48 827
11525.49 827
11526.51 776
11527.52 818
11528.53 787
11529.55 760
11530.56 825
11531.57 821
11532.59 815
11533.60 817
11534.61 859
11535.63 903
11536.64 893
11537.65 894
11538.67 880
11539.68 904
11540.69 917
11541.71 874
11542.72 906
11543.73 917
11544.75 943
11545.76 906
11546.78 944
11547.79 1009
11548.80 990
11549.82 1002
11550.83 1042
11551.85 1005
11552.86 1010
11553.87 1053
11554.89 1057
11555.90 1007
11556.92 1065
11557.93 1077
11558.95 1095
11559.96 1117
11560.97 1150
11561.99 1156
11563.00 1138
11564.02 1216
11565.03 1190
11566.05 1154
11567.06 1127
11568.08 1241
11569.09 1292
11570.11 1353
11571.12 1320
11572.14 1363
11573.15 1434
11574.17 1429
11575.18 1461
11576.20 1498
11577.21 1595
11578.23 1629
11579.24 1607
11580.26 1631
11581.27 1677
11582.29 1735
11583.30 1861
11584.32 1939
11585.33 1996
11586.35 2158
11587.37 2306
11588.38 2447
11589.40 2634
11590.41 2761
11591.43 2933
11592.44 3201
11593.46 3424
11594.48 3630
11595.49 3611
11596.51 3654
11597.52 3662
11598.54 3518
11599.56 3374
11600.57 3085
11601.59 2922
11602.61 2681
11603.62 2447
11604.64 2246
11605.66 2131
11606.67 1927
11607.69 1822
11608.70 1708
11609.72 1554
11610.74 1493
11611.75 1432
11612.77 1326
11613.79 1236
11614.81 1269
11615.82 1160
11616.84 1146
11617.86 1118
11618.87 1121
11619.89 1103
11620.91 1090
11621.92 1051
11622.94 1074
11623.96 1010
11624.98 1059
11625.99 1037
11627.01 1026
11628.03 1041
11629.05 1017
11630.06 1014
11631.08 1059
11632.10 1037
11633.12 1017
11634.13 1001
11635.15 1034
11636.17 1005
11637.19 1024
11638.20 984
11639.22 955
11640.24 997
11641.26 937
11642.28 936
11643.29 917
11644.31 933
11645.33 877
11646.35 901
11647.37 924
11648.39 893
11649.40 859
11650.42 869
11651.44 852
11652.46 833
11653.48 921
11654.50 873
11655.51 897
11656.53 876
11657.55 900
11658.57 897
11659.59 960
11660.61 929
11661.63 941
11662.65 908
11663.67 922
11664.68 951
11665.70 917
11666.72 945
11667.74 963
11668.76 982
11669.78 982
11670.80 1008
11671.82 1016
11672.84 1016
11673.86 1006
11674.88 1026
11675.90 1048
11676.92 1035
11677.94 1016
11678.96 984
11679.98 1037
11680.99 989
11682.01 980
11683.03 974
11684.05 1006
11685.07 963
11686.09 971
11687.11 977
11688.13 977
11689.15 925
11690.17 931
11691.19 968
11692.21 952
11693.24 984
11694.26 913
11695.28 917
11696.30 906
11697.32 936
11698.34 915
11699.36 883
11700.38 871
11701.40 888
11702.42 870
11703.44 911
11704.46 884
11705.48 884
11706.50 867
11707.52 864
11708.54 858
11709.57 837
11710.59 826
11711.61 820
11712.63 881
11713.65 834
11714.67 809
11715.69 793
11716.71 775
11717.73 767
11718.76 782
11719.78 789
11720.80 778
11721.82 783
11722.84 774
11723.86 782
11724.89 764
11725.91 778
11726.93 752
11727.95 741
11728.97 738
11729.99 753
11731.02 793
11732.04 767
11733.06 785
11734.08 771
11735.10 787
11736.13 821
11737.15 761
11738.17 790
11739.19 752
11740.22 764
11741.24 740
11742.26 765
11743.28 768
11744.30 760
11745.33 761
11746.35 776
11747.37 792
11748.40 741
11749.42 746
11750.44 714
11751.46 744
11752.49 705
11753.51 714
11754.53 713
11755.56 720
11756.58 701
11757.60 706
11758.62 709
11759.65 668
11760.67 683
11761.69 658
11762.72 713
11763.74 725
11764.76 730
11765.79 687
11766.81 685
11767.83 679
11768.86 707
11769.88 708
11770.91 710
11771.93 679
11772.95 712
11773.98 695
11775.00 678
11776.02 669
11777.05 696
11778.07 687
11779.10 704
11780.12 706
11781.14 641
11782.17 645
11783.19 616
11784.22 679
11785.24 657
11786.26 672
11787.29 705
11788.31 668
11789.34 647
11790.36 645
11791.39 673
11792.41 642
11793.44 643
11794.46 617
11795.49 628
11796.51 635
11797.54 658
11798.56 652
11799.59 659
11800.61 622
11801.63 627
11802.66 682
11803.69 659
11804.71 651
11805.74 612
11806.76 642
11807.79 639
11808.81 597
11809.84 575
11810.86 622
11811.89 654
11812.91 640
11813.94 627
11814.96 631
11815.99 634
11817.01 659
11818.04 635
11819.07 640
11820.09 638
11821.12 602
11822.14 631
11823.17 636
11824.20 654
11825.22 637
11826.25 659
11827.27 679
11828.30 619
11829.33 626
11830.35 649
11831.38 644
11832.40 646
11833.43 635
11834.46 623
11835.48 634
11836.51 614
11837.54 631
11838.56 638
11839.59 629
11840.62 615
11841.64 621
11842.67 629
11843.70 668
11844.72 631
11845.75 637
11846.78 621
11847.80 647
11848.83 664
11849.86 645
11850.89 610
11851.91 622
11852.94 668
11853.97 651
11854.99 651
11856.02 636
11857.05 662
11858.08 652
11859.10 625
11860.13 658
11861.16 676
11862.19 701
11863.21 725
11864.24 686
11865.27 677
11866.30 657
11867.33 645
11868.35 674
11869.38 668
11870.41 679
11871.44 654
11872.47 684
11873.49 666
11874.52 673
11875.55 697
11876.58 726
11877.61 696
11878.63 729
11879.66 723
11880.69 722
11881.72 715
11882.75 707
11883.78 723
11884.81 727
11885.83 734
11886.86 739
11887.89 802
11888.92 752
11889.95 759
11890.98 801
11892.01 812
11893.04 820
11894.06 828
11895.09 862
11896.12 850
11897.15 839
11898.18 795
11899.21 845
11900.24 857
11901.27 848
11902.30 846
11903.33 850
11904.36 850
11905.39 838
11906.42 829
11907.45 871
11908.48 788
11909.50 833
11910.53 802
11911.56 793
11912.59 827
11913.62 815
11914.65 843
11915.68 804
11916.71 827
11917.74 836
11918.77 862
11919.80 842
11920.83 875
11921.86 883
11922.89 989
11923.92 997
11924.95 992
11925.99 1056
11927.02 1023
11928.05 1077
11929.08 1056
11930.11 1013
11931.14 996
11932.17 1038
11933.20 1001
11934.23 953
11935.26 908
11936.29 898
11937.32 865
11938.35 855
11939.38 815
11940.41 800
11941.45 775
11942.48 743
11943.51 734
11944.54 746
11945.57 725
11946.60 708
11947.63 737
11948.66 736
11949.70 727
11950.73 698
11951.76 686
11952.79 707
11953.82 730
11954.85 712
11955.88 677
11956.92 689
11957.95 710
11958.98 703
11960.01 704
11961.04 689
11962.08 679
11963.11 678
11964.14 730
11965.17 750
11966.20 679
11967.24 715
11968.27 694
11969.30 722
11970.33 705
11971.36 702
11972.40 705
11973.43 738
11974.46 731
11975.49 725
11976.53 702
11977.56 723
11978.59 701
11979.62 726
11980.66 682
11981.69 682
11982.72 718
11983.76 707
11984.79 728
11985.82 717
11986.85 742
11987.89 721
11988.92 708
11989.95 725
11990.99 730
11992.02 702
11993.05 704
11994.09 747
11995.12 737
11996.15 764
11997.19 734
11998.22 740
11999.25 790
12000.29 727
12001.32 739
12002.35 752
12003.39 786
12004.42 755
12005.46 752
12006.49 768
12007.52 759
12008.56 781
12009.59 779
12010.63 795
12011.66 805
12012.69 827
12013.73 802
12014.76 834
12015.80 845
12016.83 814
12017.86 818
12018.90 826
12019.93 829
12020.97 826
12022.00 837
12023.04 786
12024.07 807
12025.11 820
12026.14 813
12027.18 848
12028.21 810
12029.25 826
12030.28 751
12031.32 783
12032.35 748
12033.39 799
12034.42 776
12035.46 767
12036.49 763
12037.53 768
12038.56 732
12039.60 740
12040.63 740
12041.67 752
12042.70 762
12043.74 757
12044.77 765
12045.81 715
12046.84 758
12047.88 772
12048.92 781
12049.95 810
12050.99 761
12052.02 778
12053.06 768
12054.09 785
12055.13 802
12056.17 822
12057.20 793
12058.24 779
12059.27 785
12060.31 734
12061.35 752
12062.38 735
12063.42 751
12064.46 731
12065.49 758
12066.53 813
12067.56 795
12068.60 742
12069.64 772
12070.67 813
12071.71 817
12072.75 781
12073.78 757
12074.82 750
12075.86 739
12076.89 810
12077.93 807
12078.97 809
12080.01 815
12081.04 790
12082.08 800
12083.12 812
12084.15 908
12085.19 887
12086.23 880
12087.27 859
12088.30 870
12089.34 869
12090.38 865
12091.41 898
12092.45 896
12093.49 955
12094.53 939
12095.57 987
12096.60 982
12097.64 977
12098.68 948
12099.72 1004
12100.75 984
12101.79 975
12102.83 979
12103.87 928
12104.91 905
12105.94 925
12106.98 888
12108.02 827
12109.06 839
12110.10 804
12111.14 775
12112.17 781
12113.21 720
12114.25 697
12115.29 747
12116.33 708
12117.37 722
12118.40 723
12119.44 701
12120.48 710
12121.52 697
12122.56 710
12123.60 706
12124.64 703
12125.68 684
12126.72 652
12127.75 646
12128.79 695
12129.83 656
12130.87 658
12131.91 639
12132.95 677
12133.99 678
12135.03 656
12136.07 677
12137.11 670
12138.15 658
12139.19 645
12140.23 666
12141.27 662
12142.31 666
12143.35 678
12144.38 679
12145.42 640
12146.46 654
12147.50 679
12148.54 657
12149.58 627
12150.62 647
12151.66 673
12152.70 631
12153.74 611
12154.78 641
12155.82 652
12156.87 633
12157.91 640
12158.95 619
12159.99 618
12161.03 599
12162.07 624
12163.11 622
12164.15 643
12165.19 654
12166.23 634
12167.27 619
12168.31 653
12169.35 634
12170.39 608
12171.43 620
12172.47 624
12173.52 636
12174.56 650
12175.60 605
12176.64 617
12177.68 626
12178.72 606
12179.76 614
12180.80 600
12181.85 615
12182.89 617
12183.93 607
12184.97 587
12186.01 621
12187.05 595
12188.09 600
12189.14 639
12190.18 676
12191.22 605
12192.26 589
12193.30 621
12194.34 609
12195.39 620
12196.43 640
12197.47 646
12198.51 630
12199.55 606
12200.60 602
12201.64 595
12202.68 644
12203.72 616
12204.77 651
12205.81 642
12206.85 623
12207.89 605
12208.94 628
12209.98 630
12211.02 587
12212.06 594
12213.11 646
12214.15 639
12215.19 620
12216.23 589
12217.28 601
12218.32 636
12219.36 638
12220.41 633
12221.45 658
12222.49 653
12223.54 667
12224.58 665
12225.62 652
12226.66 680
12227.71 640
12228.75 630
12229.79 626
12230.84 604
12231.88 613
12232.93 608
12233.97 643
12235.01 613
12236.06 615
12237.10 635
12238.14 570
12239.19 599
12240.23 611
12241.28 620
12242.32 610
12243.36 588
12244.41 618
12245.45 605
12246.50 607
12247.54 611
12248.58 603
12249.63 625
12250.67 594
12251.72 564
12252.76 586
12253.80 578
12254.85 608
12255.89 587
12256.94 606
12257.98 563
12259.03 561
12260.07 569
12261.12 585
12262.16 584
12263.21 588
12264.25 596
12265.30 589
12266.34 569
12267.39 573
12268.43 556
12269.48 543
12270.52 538
12271.57 537
12272.61 551
12273.66 556
12274.70 574
12275.75 579
12276.79 576
12277.84 545
12278.88 572
12279.93 577
12280.98 564
12282.02 590
12283.07 557
12284.11 585
12285.16 541
12286.20 527
12287.25 534
12288.30 565
12289.34 529
12290.39 559
12291.43 556
12292.48 563
12293.53 553
12294.57 542
12295.62 562
12296.66 545
12297.71 559
12298.76 579
12299.80 554
12300.85 561
12301.90 548
12302.94 565
12303.99 547
12305.04 586
12306.08 575
12307.13 531
12308.18 526
12309.22 553
12310.27 538
12311.32 540
12312.36 563
12313.41 542
12314.46 571
12315.50 564
12316.55 537
12317.60 530
12318.65 548
12319.69 548
12320.74 495
12321.79 564
12322.83 520
12323.88 547
12324.93 533
12325.98 541
12327.02 529
12328.07 502
12329.12 516
12330.17 551
12331.21 523
12332.26 523
12333.31 528
12334.36 515
12335.41 499
12336.45 502
12337.50 533
12338.55 543
12339.60 527
12340.65 519
12341.69 518
12342.74 539
12343.79 525
12344.84 527
12345.89 550
12346.94 544
12347.98 521
12349.03 520
12350.08 561
12351.13 502
12352.18 508
12353.23 526
12354.28 505
12355.32 551
12356.37 522
12357.42 532
12358.47 500
12359.52 515
12360.57 563
12361.62 582
12362.67 586
12363.72 558
12364.76 539
12365.81 568
12366.86 567
12367.91 567
12368.96 564
12370.01 534
12371.06 555
12372.11 537
12373.16 551
12374.21 573
12375.26 591
12376.31 580
12377.36 591
12378.41 575
12379.46 575
12380.51 582
12381.56 605
12382.61 561
12383.66 548
12384.71 574
12385.76 551
12386.81 546
12387.86 558
12388.91 549
12389.96 538
12391.01 568
12392.06 575
12393.11 537
12394.16 577
12395.21 552
12396.26 553
12397.31 571
12398.36 568
12399.41 590
12400.46 586
12401.51 569
12402.56 594
12403.61 595
12404.66 575
12405.71 577
12406.77 581
12407.82 595
12408.87 597
12409.92 596
12410.97 574
12412.02 568
12413.07 598
12414.12 590
12415.17 597
12416.23 577
12417.28 572
12418.33 624
12419.38 592
12420.43 571
12421.48 557
12422.53 604
12423.59 604
12424.64 581
12425.69 601
12426.74 592
12427.79 572
12428.84 627
12429.90 623
12430.95 567
12432.00 574
12433.05 614
12434.10 605
12435.16 598
12436.21 581
12437.26 586
12438.31 607
12439.37 607
12440.42 640
12441.47 610
12442.52 608
12443.58 610
12444.63 638
12445.68 598
12446.73 609
12447.79 585
12448.84 606
12449.89 654
12450.94 648
12452.00 640
12453.05 639
12454.10 633
12455.16 602
12456.21 634
12457.26 632
12458.31 651
12459.37 675
12460.42 700
12461.47 684
12462.53 685
12463.58 691
12464.63 712
12465.69 716
12466.74 703
12467.79 727
12468.85 728
12469.90 754
12470.95 723
12472.01 760
12473.06 797
12474.12 835
12475.17 799
12476.22 819
12477.28 843
12478.33 865
12479.39 927
12480.44 943
12481.49 1012
12482.55 1101
12483.60 1159
12484.66 1171
12485.71 1255
12486.76 1311
12487.82 1398
12488.87 1374
12489.93 1437
12490.98 1396
12492.04 1366
12493.09 1386
12494.15 1341
12495.20 1263
12496.25 1213
12497.31 1213
12498.36 1141
12499.42 1082
12500.47 1062
12501.53 1009
12502.58 891
12503.64 869
12504.69 897
12505.75 835
12506.80 821
12507.86 805
12508.91 772
12509.97 801
12511.03 771
12512.08 773
12513.14 802
12514.19 729
12515.25 725
12516.30 731
12517.36 717
12518.41 719
12519.47 696
12520.52 684
12521.58 706
12522.64 681
12523.69 724
12524.75 719
12525.80 708
12526.86 735
12527.92 720
12528.97 750
12530.03 718
12531.08 708
12532.14 696
12533.20 716
12534.25 713
12535.31 705
12536.37 731
12537.42 747
12538.48 719
12539.54 725
12540.59 735
12541.65 701
12542.70 699
12543.76 715
12544.82 701
12545.88 727
12546.93 692
12547.99 701
12549.05 734
12550.10 734
12551.16 735
12552.22 759
12553.27 754
12554.33 737
12555.39 789
12556.45 772
12557.50 799
12558.56 814
12559.62 856
12560.67 859
12561.73 822
12562.79 918
12563.85 968
12564.90 914
12565.96 960
12567.02 1018
12568.08 1008
12569.14 1045
12570.19 1039
12571.25 1072
12572.31 1047
12573.37 1028
12574.42 1005
12575.48 980
12576.54 955
12577.60 972
12578.66 940
12579.72 967
12580.77 912
12581.83 859
12582.89 895
12583.95 927
12585.01 880
12586.07 848
12587.12 869
12588.18 848
12589.24 851
12590.30 847
12591.36 867
12592.42 827
12593.48 808
12594.53 840
12595.59 814
12596.65 786
12597.71 797
12598.77 807
12599.83 807
12600.89 777
12601.95 772
12603.01 817
12604.07 799
12605.13 770
12606.18 775
12607.24 790
12608.30 778
12609.36 806
12610.42 785
12611.48 779
12612.54 804
12613.60 821
12614.66 811
12615.72 764
12616.78 784
12617.84 811
12618.90 805
12619.96 711
12621.02 761
12622.08 779
12623.14 783
12624.20 810
12625.26 769
12626.32 747
12627.38 782
12628.44 747
12629.50 720
12630.56 734
12631.62 744
12632.68 751
12633.74 742
12634.80 744
12635.86 784
12636.92 788
12637.98 799
12639.04 757
12640.11 763
12641.17 785
12642.23 794
12643.29 785
12644.35 784
12645.41 778
12646.47 829
12647.53 854
12648.59 842
12649.65 823
12650.72 846
12651.78 834
12652.84 822
12653.90 882
12654.96 863
12656.02 869
12657.08 883
12658.14 879
12659.21 809
12660.27 845
12661.33 894
12662.39 886
12663.45 874
12664.51 875
12665.58 867
12666.64 877
12667.70 842
12668.76 866
12669.82 845
12670.89 820
12671.95 806
12673.01 808
12674.07 840
12675.13 861
12676.20 868
12677.26 847
12678.32 915
12679.38 898
12680.45 905
12681.51 941
12682.57 921
12683.63 901
12684.70 935
12685.76 912
12686.82 953
12687.88 954
12688.95 1006
12690.01 992
12691.07 1002
12692.14 979
12693.20 1049
12694.26 1055
12695.32 1078
12696.39 1045
12697.45 1088
12698.51 1109
12699.58 1130
12700.64 1134
12701.70 1129
12702.77 1081
12703.83 1116
12704.89 1072
12705.96 1034
12707.02 973
12708.08 971
12709.15 967
12710.21 993
12711.28 966
12712.34 938
12713.40 933
12714.47 890
12715.53 892
12716.59 881
12717.66 881
12718.72 880
12719.79 853
12720.85 882
12721.92 878
12722.98 819
12724.04 807
12725.11 894
12726.17 820
12727.24 847
12728.30 877
12729.37 837
12730.43 849
12731.49 836
12732.56 809
12733.62 820
12734.69 824
12735.75 822
12736.82 808
12737.88 802
12738.95 773
12740.01 804
12741.08 796
12742.14 779
12743.21 741
12744.27 777
12745.34 753
12746.40 750
12747.47 774
12748.53 756
12749.60 766
12750.66 712
12751.73 697
12752.79 744
12753.86 714
12754.93 693
12755.99 711
12757.06 689
12758.12 675
12759.19 670
12760.25 691
12761.32 671
12762.39 656
12763.45 677
12764.52 680
12765.58 704
12766.65 707
12767.72 713
12768.78 692
12769.85 614
12770.91 635
12771.98 628
12773.05 666
12774.11 692
12775.18 659
12776.25 655
12777.31 631
12778.38 622
12779.45 651
12780.51 649
12781.58 689
12782.65 693
12783.71 670
12784.78 683
12785.85 659
12786.91 632
12787.98 612
12789.05 641
12790.11 641
12791.18 672
12792.25 682
12793.31 652
12794.38 614
12795.45 641
12796.52 644
12797.58 652
12798.65 652
12799.72 642
12800.79 667
12801.85 677
12802.92 625
12803.99 629
12805.06 662
12806.12 673
12807.19 639
12808.26 674
12809.33 689
12810.39 646
12811.46 645
12812.53 649
12813.60 649
12814.67 661
12815.73 659
12816.80 643
12817.87 654
12818.94 658
12820.01 684
12821.08 688
12822.14 632
12823.21 666
12824.28 674
12825.35 652
12826.42 620
12827.49 649
12828.55 639
12829.62 622
12830.69 645
12831.76 633
12832.83 610
12833.90 629
12834.97 597
12836.04 600
12837.11 625
12838.17 632
12839.24 614
12840.31 621
12841.38 590
12842.45 629
12843.52 617
12844.59 621
12845.66 574
12846.73 590
12847.80 595
12848.87 559
12849.94 563
12851.01 549
12852.08 596
12853.14 597
12854.21 617
12855.28 574
12856.35 596
12857.42 567
12858.49 567
12859.56 555
12860.63 544
12861.70 572
12862.77 557
12863.84 578
12864.91 577
12865.98 517
12867.05 537
12868.12 547
12869.19 554
12870.26 547
12871.34 529
12872.41 536
12873.48 535
12874.55 541
12875.62 537
12876.69 514
12877.76 510
12878.83 523
12879.90 515
12880.97 527
12882.04 533
12883.11 511
12884.18 530
12885.25 530
12886.33 545
12887.40 559
12888.47 527
12889.54 495
12890.61 505
12891.68 487
12892.75 524
12893.82 516
12894.89 517
12895.97 518
12897.04 502
12898.11 511
12899.18 522
12900.25 558
12901.32 511
12902.40 503
12903.47 534
12904.54 511
12905.61 482
12906.68 512
12907.75 505
12908.83 512
12909.90 526
12910.97 531
12912.04 484
12913.11 498
12914.19 479
12915.26 516
12916.33 499
12917.40 487
12918.48 505
12919.55 528
12920.62 542
12921.69 511
12922.77 503
12923.84 504
12924.91 482
12925.98 495
12927.06 508
12928.13 525
12929.20 507
12930.27 521
12931.35 508
12932.42 506
12933.49 528
12934.57 529
12935.64 513
12936.71 488
12937.79 500
12938.86 493
12939.93 506
12941.01 519
12942.08 496
12943.15 520
12944.23 500
12945.30 504
12946.37 528
12947.45 542
12948.52 520
12949.59 524
12950.67 516
12951.74 535
12952.81 502
12953.89 467
12954.96 488
12956.04 484
12957.11 524
12958.18 521
12959.26 506
12960.33 481
12961.41 492
12962.48 502
12963.55 522
12964.63 484
12965.70 511
12966.78 544
12967.85 524
12968.93 512
12970.00 501
12971.07 495
12972.15 491
12973.22 515
12974.30 500
12975.37 529
12976.45 489
12977.52 494
12978.60 516
12979.67 503
12980.75 535
12981.82 513
12982.90 548
12983.97 513
12985.05 514
12986.12 512
12987.20 524
12988.27 523
12989.35 539
12990.42 525
12991.50 534
12992.57 492
12993.65 523
12994.73 540
12995.80 533
12996.88 541
12997.95 505
12999.03 512
13000.10 564
13001.18 523
13002.25 534
13003.33 586
13004.41 538
13005.48 517
13006.56 543
13007.63 547
13008.71 542
13009.79 545
13010.86 545
13011.94 540
13013.02 511
13014.09 514
13015.17 546
13016.24 588
13017.32 552
13018.40 547
13019.47 553
13020.55 547
13021.63 550
13022.70 568
13023.78 591
13024.86 588
13025.93 606
13027.01 574
13028.09 592
13029.16 546
13030.24 538
13031.32 553
13032.40 589
13033.47 580
13034.55 576
13035.63 592
13036.70 599
13037.78 600
13038.86 600
13039.94 606
13041.01 611
13042.09 600
13043.17 588
13044.25 601
13045.32 602
13046.40 584
13047.48 601
13048.56 612
13049.63 594
13050.71 620
13051.79 625
13052.87 579
13053.95 572
13055.02 588
13056.10 595
13057.18 569
13058.26 605
13059.34 612
13060.41 597
13061.49 593
13062.57 568
13063.65 535
13064.73 554
13065.81 571
13066.88 567
13067.96 558
13069.04 591
13070.12 547
13071.20 514
13072.28 555
13073.36 546
13074.43 500
13075.51 486
13076.59 502
13077.67 543
13078.75 524
13079.83 520
13080.91 501
13081.99 503
13083.07 522
13084.15 534
13085.23 532
13086.30 527
13087.38 538
13088.46 546
13089.54 508
13090.62 526
13091.70 532
13092.78 512
13093.86 510
13094.94 491
13096.02 488
13097.10 519
13098.18 503
13099.26 507
13100.34 495
13101.42 480
13102.50 476
13103.58 495
13104.66 528
13105.74 510
13106.82 536
13107.90 524
13108.98 526
13110.06 508
13111.14 488
13112.22 486
13113.30 508
13114.38 513
13115.46 513
13116.54 485
13117.62 507
13118.70 490
13119.78 497
13120.86 497
13121.95 512
13123.03 505
13124.11 497
13125.19 495
13126.27 492
13127.35 517
13128.43 510
13129.51 522
13130.59 463
13131.67 477
13132.76 506
13133.84 497
13134.92 486
13136.00 504
13137.08 497
13138.16 504
13139.24 525
13140.32 484
13141.41 503
13142.49 475
13143.57 497
13144.65 500
13145.73 514
13146.81 504
13147.90 501
13148.98 491
13150.06 488
13151.14 505
13152.22 505
13153.31 500
13154.39 507
13155.47 500
13156.55 470
13157.63 488
13158.72 470
13159.80 470
13160.88 458
13161.96 499
13163.05 487
13164.13 499
13165.21 505
13166.29 511
13167.38 491
13168.46 489
13169.54 498
13170.62 465
13171.71 486
13172.79 507
13173.87 481
13174.96 496
13176.04 494
13177.12 479
13178.20 521
13179.29 501
13180.37 472
13181.45 505
13182.54 505
13183.62 501
13184.70 477
13185.79 497
13186.87 519
13187.95 496
13189.04 514
13190.12 516
13191.20 487
13192.29 506
13193.37 492
13194.46 510
13195.54 506
13196.62 526
13197.71 523
13198.79 509
13199.88 487
13200.96 507
13202.04 502
13203.13 510
13204.21 506
13205.30 480
13206.38 508
13207.46 500
13208.55 480
13209.63 508
13210.72 514
13211.80 471
13212.89 465
13213.97 507
13215.05 524
13216.14 499
13217.22 491
13218.31 529
13219.39 523
13220.48 514
13221.56 522
13222.65 509
13223.73 482
13224.82 503
13225.90 506
13226.99 475
13228.07 473
13229.16 494
13230.24 500
13231.33 499
13232.41 515
13233.50 506
13234.58 503
13235.67 532
13236.76 518
13237.84 502
13238.93 533
13240.01 492
13241.10 516
13242.18 525
13243.27 521
13244.35 514
13245.44 519
13246.53 518
13247.61 512
13248.70 522
13249.78 531
13250.87 511
13251.96 504
13253.04 495
13254.13 525
13255.21 530
13256.30 502
13257.39 521
13258.47 552
13259.56 523
13260.65 520
13261.73 514
13262.82 535
13263.91 519
13264.99 539
13266.08 569
13267.17 514
13268.25 510
13269.34 524
13270.43 566
13271.51 500
13272.60 553
13273.69 568
13274.77 554
13275.86 576
13276.95 557
13278.04 555
13279.12 559
13280.21 557
13281.30 531
13282.38 564
13283.47 546
13284.56 582
13285.65 558
13286.73 574
13287.82 552
13288.91 573
13290.00 604
13291.08 571
13292.17 605
13293.26 616
13294.35 599
13295.44 605
13296.52 592
13297.61 615
13298.70 632
13299.79 620
13300.88 609
13301.96 635
13303.05 627
13304.14 633
13305.23 658
13306.32 604
13307.41 614
13308.49 630
13309.58 621
13310.67 614
13311.76 603
13312.85 618
13313.94 609
13315.02 586
13316.11 583
13317.20 611
13318.29 576
13319.38 611
13320.47 625
13321.56 595
13322.65 606
13323.74 628
13324.82 611
13325.91 624
13327.00 617
13328.09 620
13329.18 611
13330.27 622
13331.36 591
13332.45 602
13333.54 592
13334.63 607
13335.72 620
13336.81 594
13337.90 611
13338.99 632
13340.08 608
13341.17 589
13342.26 623
13343.35 627
13344.44 608
13345.53 649
13346.61 634
13347.70 634
13348.79 637
13349.89 649
13350.98 641
13352.07 688
13353.16 670
13354.25 661
13355.34 707
13356.43 695
13357.52 657
13358.61 646
13359.70 681
13360.79 672
13361.88 701
13362.97 689
13364.06 687
13365.15 645
13366.24 654
13367.33 690
13368.42 643
13369.51 630
13370.60 659
13371.70 657
13372.79 652
13373.88 616
13374.97 644
13376.06 621
13377.15 610
13378.24 600
13379.33 597
13380.43 562
13381.52 587
13382.61 602
13383.70 574
13384.79 561
13385.88 587
13386.97 576
13388.07 557
13389.16 584
13390.25 560
13391.34 587
13392.43 572
13393.52 594
13394.62 552
13395.71 541
13396.80 583
13397.89 585
13398.98 539
13400.08 521
13401.17 565
13402.26 595
13403.35 582
13404.45 557
13405.54 563
13406.63 576
13407.72 570
13408.82 577
13409.91 595
13411.00 555
13412.09 588
13413.19 589
13414.28 586
13415.37 560
13416.46 565
13417.56 582
13418.65 594
13419.74 584
13420.84 563
13421.93 574
13423.02 631
13424.11 595
13425.21 616
13426.30 612
13427.39 608
13428.49 591
13429.58 608
13430.67 597
13431.77 596
13432.86 627
13433.95 614
13435.05 604
13436.14 588
13437.24 598
13438.33 612
13439.42 602
13440.52 633
13441.61 603
13442.70 625
13443.80 630
13444.89 632
13445.99 619
13447.08 604
13448.17 585
13449.27 627
13450.36 653
13451.46 623
13452.55 589
13453.64 621
13454.74 649
13455.83 678
13456.93 634
13458.02 630
13459.12 673
13460.21 686
13461.31 663
13462.40 681
13463.50 706
13464.59 675
13465.69 673
13466.78 645
13467.87 668
13468.97 670
13470.06 701
13471.16 720
13472.25 676
13473.35 663
13474.44 663
13475.54 701
13476.64 695
13477.73 689
13478.83 726
13479.92 727
13481.02 712
13482.11 740
13483.21 674
13484.30 719
13485.40 730
13486.49 744
13487.59 766
13488.69 771
13489.78 824
13490.88 789
13491.97 809
13493.07 831
13494.17 824
13495.26 808
13496.36 827
13497.45 819
13498.55 808
13499.65 837
13500.74 814
13501.84 842
13502.93 791
13504.03 791
13505.13 786
13506.22 770
13507.32 741
13508.42 710
13509.51 693
13510.61 730
13511.71 663
13512.80 679
13513.90 665
13515.00 660
13516.09 630
13517.19 640
13518.29 647
13519.38 614
13520.48 636
13521.58 609
13522.68 594
13523.77 555
13524.87 581
13525.97 583
13527.06 603
13528.16 575
13529.26 595
13530.36 600
13531.45 554
13532.55 573
13533.65 592
13534.75 577
13535.84 579
13536.94 580
13538.04 575
13539.14 557
13540.23 541
13541.33 540
13542.43 543
13543.53 550
13544.63 532
13545.72 550
13546.82 528
13547.92 531
13549.02 576
13550.12 601
13551.22 584
13552.31 523
13553.41 544
13554.51 541
13555.61 528
13556.71 505
13557.81 547
13558.90 541
13560.00 579
13561.10 532
13562.20 536
13563.30 554
13564.40 555
13565.50 539
13566.60 542
13567.69 523
13568.79 534
13569.89 580
13570.99 561
13572.09 518
13573.19 521
13574.29 546
13575.39 552
13576.49 541
13577.59 556
13578.69 544
13579.79 567
13580.89 579
13581.98 596
13583.08 572
13584.18 578
13585.28 570
13586.38 546
13587.48 560
13588.58 543
13589.68 590
13590.78 563
13591.88 566
13592.98 558
13594.08 554
13595.18 594
13596.28 549
13597.38 566
13598.48 561
13599.58 568
13600.68 568
13601.78 510
13602.88 564
13603.98 561
13605.08 555
13606.18 546
13607.29 562
13608.39 569
13609.49 515
13610.59 560
13611.69 570
13612.79 574
13613.89 574
13614.99 559
13616.09 583
13617.19 575
13618.29 571
13619.39 547
13620.50 549
13621.60 549
13622.70 541
13623.80 551
13624.90 552
13626.00 527
13627.10 562
13628.20 567
13629.31 550
13630.41 557
13631.51 538
13632.61 571
13633.71 551
13634.81 541
13635.91 545
13637.02 531
13638.12 540
13639.22 554
13640.32 554
13641.42 537
13642.53 513
13643.63 539
13644.73 546
13645.83 555
13646.93 530
13648.04 488
13649.14 540
13650.24 580
13651.34 540
13652.45 544
13653.55 560
13654.65 529
13655.75 517
13656.85 520
13657.96 541
13659.06 518
13660.16 524
13661.27 540
13662.37 530
13663.47 534
13664.57 532
13665.68 534
13666.78 558
13667.88 575
13668.99 571
13670.09 552
13671.19 542
13672.29 535
13673.40 551
13674.50 543
13675.60 518
13676.71 575
13677.81 576
13678.91 547
13680.02 570
13681.12 558
13682.23 569
13683.33 559
13684.43 559
13685.54 581
13686.64 579
13687.74 556
13688.85 554
13689.95 615
13691.06 594
13692.16 582
13693.26 581
13694.37 606
13695.47 557
13696.58 563
13697.68 565
13698.78 597
13699.89 577
13700.99 571
13702.10 582
13703.20 599
13704.31 628
13705.41 610
13706.51 590
13707.62 609
13708.72 661
13709.83 636
13710.93 639
13712.04 621
13713.14 642
13714.25 642
13715.35 622
13716.46 626
13717.56 623
13718.67 637
13719.77 690
13720.88 686
13721.98 684
13723.09 690
13724.19 704
13725.30 710
13726.40 710
13727.51 713
13728.61 696
13729.72 685
13730.83 734
13731.93 706
13733.04 711
13734.14 667
13735.25 688
13736.35 742
13737.46 755
13738.57 739
13739.67 724
13740.78 728
13741.88 737
13742.99 807
13744.09 822
13745.20 813
13746.31 825
13747.41 829
13748.52 810
13749.63 833
13750.73 854
13751.84 839
13752.94 870
13754.05 871
13755.16 914
13756.26 985
13757.37 986
13758.48 984
13759.58 1009
13760.69 1062
13761.80 1070
13762.90 1124
13764.01 1111
13765.12 1118
13766.22 1108
13767.33 1146
13768.44 1151
13769.55 1089
13770.65 1069
13771.76 1038
13772.87 1029
13773.97 1029
13775.08 998
13776.19 963
13777.30 939
13778.40 901
13779.51 916
13780.62 878
13781.73 854
13782.83 827
13783.94 815
13785.05 797
13786.16 771
13787.26 757
13788.37 758
13789.48 743
13790.59 726
13791.70 715
13792.80 728
13793.91 705
13795.02 697
13796.13 689
13797.24 730
13798.35 708
13799.45 724
13800.56 721
13801.67 699
13802.78 691
13803.89 685
13805.00 652
13806.10 674
13807.21 694
13808.32 655
13809.43 670
13810.54 665
13811.65 644
13812.76 632
13813.86 658
13814.97 657
13816.08 651
13817.19 624
13818.30 641
13819.41 651
13820.52 646
13821.63 619
13822.74 656
13823.85 605
13824.96 632
13826.06 650
13827.17 598
13828.28 586
13829.39 614
13830.50 652
13831.61 653
13832.72 674
13833.83 636
13834.94 624
13836.05 660
13837.16 639
13838.27 621
13839.38 624
13840.49 630
13841.60 659
13842.71 636
13843.82 627
13844.93 593
13846.04 651
13847.15 653
13848.26 651
13849.37 657
13850.48 653
13851.59 629
13852.70 640
13853.81 670
13854.92 651
13856.03 660
13857.14 665
13858.25 648
13859.37 641
13860.48 690
13861.59 668
13862.70 678
13863.81 669
13864.92 650
13866.03 640
13867.14 642
13868.25 646
13869.36 639
13870.47 646
13871.59 649
13872.70 656
13873.81 653
13874.92 626
13876.03 666
13877.14 625
13878.25 641
13879.36 625
13880.48 644
13881.59 621
13882.70 633
13883.81 641
13884.92 681
13886.03 675
13887.15 661
13888.26 645
13889.37 681
13890.48 671
13891.59 697
13892.71 684
13893.82 663
13894.93 662
13896.04 624
13897.15 650
13898.27 636
13899.38 637
13900.49 659
13901.60 669
13902.72 635
13903.83 642
13904.94 596
13906.05 653
13907.17 618
13908.28 601
13909.39 584
13910.50 600
13911.62 587
13912.73 590
13913.84 604
13914.95 604
13916.07 619
13917.18 598
13918.29 586
13919.41 557
13920.52 597
13921.63 609
13922.75 624
13923.86 606
13924.97 594
13926.09 586
13927.20 608
13928.31 589
13929.43 589
13930.54 587
13931.65 570
13932.77 590
13933.88 576
13934.99 565
13936.11 551
13937.22 560
13938.34 565
13939.45 619
13940.56 533
13941.68 564
13942.79 585
13943.91 554
13945.02 546
13946.13 549
13947.25 582
13948.36 540
13949.48 560
13950.59 584
13951.70 582
13952.82 556
13953.93 566
13955.05 552
13956.16 556
13957.28 523
13958.39 562
13959.51 552
13960.62 544
13961.74 532
13962.85 564
13963.97 570
13965.08 561
13966.20 566
13967.31 528
13968.43 549
13969.54 548
13970.66 601
13971.77 558
13972.89 574
13974.00 570
13975.12 552
13976.23 549
13977.35 576
13978.46 556
13979.58 572
13980.69 595
13981.81 549
13982.92 575
13984.04 580
13985.16 571
13986.27 606
13987.39 584
13988.50 581
13989.62 585
13990.74 595
13991.85 591
13992.97 604
13994.08 595
13995.20 607
13996.32 628
13997.43 635
13998.55 628
13999.66 592
14000.78 638
14001.90 626
14003.01 602
14004.13 601
14005.25 623
14006.36 617
14007.48 603
14008.60 631
14009.71 606
14010.83 634
14011.95 644
14013.06 621
14014.18 655
14015.30 638
14016.41 641
14017.53 656
14018.65 660
14019.76 617
14020.88 570
14022.00 610
14023.12 625
14024.23 570
14025.35 600
14026.47 598
14027.59 597
14028.70 606
14029.82 597
14030.94 560
14032.06 586
14033.17 586
14034.29 585
14035.41 589
14036.53 550
14037.64 548
14038.76 581
14039.88 574
14041.00 593
14042.11 556
14043.23 546
14044.35 554
14045.47 567
14046.59 584
14047.71 560
14048.82 584
14049.94 553
14051.06 566
14052.18 573
14053.30 580
14054.42 570
14055.53 572
14056.65 573
14057.77 584
14058.89 601
14060.01 596
14061.13 557
14062.25 598
14063.36 588
14064.48 621
14065.60 590
14066.72 575
14067.84 631
14068.96 584
14070.08 603
14071.20 593
14072.32 574
14073.44 617
14074.55 609
14075.67 626
14076.79 624
14077.91 619
14079.03 616
14080.15 615
14081.27 654
14082.39 639
14083.51 639
14084.63 674
14085.75 669
14086.87 689
14087.99 689
14089.11 665
14090.23 656
14091.35 677
14092.47 691
14093.59 697
14094.71 707
14095.83 685
14096.95 689
14098.07 666
14099.19 618
14100.31 625
14101.43 623
14102.55 625
14103.67 628
14104.79 610
14105.91 608
14107.03 577
14108.15 542
14109.27 592
14110.39 575
14111.51 555
14112.64 547
14113.76 537
14114.88 539
14116.00 528
14117.12 510
14118.24 499
14119.36 517
14120.48 525
14121.60 539
14122.72 533
14123.85 514
14124.97 494
14126.09 528
14127.21 535
14128.33 516
14129.45 510
14130.57 498
14131.70 542
14132.82 513
14133.94 532
14135.06 513
14136.18 511
14137.30 513
14138.43 488
14139.55 506
14140.67 502
14141.79 521
14142.91 534
14144.03 515
14145.16 463
14146.28 505
14147.40 518
14148.52 522
14149.65 501
14150.77 467
14151.89 487
14153.01 479
14154.13 485
14155.26 489
14156.38 487
14157.50 492
14158.62 464
14159.75 480
14160.87 482
14161.99 530
14163.12 492
14164.24 486
14165.36 487
14166.48 458
14167.61 477
14168.73 454
14169.85 474
14170.98 467
14172.10 489
14173.22 475
14174.35 481
14175.47 490
14176.59 489
14177.72 490
14178.84 491
14179.96 479
14181.09 458
14182.21 472
14183.33 491
14184.46 461
14185.58 473
14186.70 442
14187.83 449
14188.95 475
14190.07 429
14191.20 466
14192.32 474
14193.45 459
14194.57 449
14195.69 456
14196.82 467
14197.94 444
14199.07 463
14200.19 437
14201.32 435
14202.44 454
14203.56 464
14204.69 444
14205.81 433
14206.94 434
14208.06 440
14209.19 424
14210.31 411
14211.44 429
14212.56 437
14213.69 431
14214.81 440
14215.93 427
14217.06 452
14218.18 483
14219.31 450
14220.43 428
14221.56 429
14222.68 442
14223.81 453
14224.94 426
14226.06 449
14227.19 469
14228.31 431
14229.44 428
14230.56 459
14231.69 462
14232.81 452
14233.94 438
14235.06 442
14236.19 454
14237.32 454
14238.44 436
14239.57 450
14240.69 463
14241.82 426
14242.94 418
14244.07 442
14245.20 457
14246.32 449
14247.45 422
14248.57 425
14249.70 469
14250.83 422
14251.95 406
14253.08 445
14254.21 439
14255.33 433
14256.46 410
14257.59 428
14258.71 449
14259.84 444
14260.97 415
14262.09 398
14263.22 439
14264.35 406
14265.47 406
14266.60 437
14267.73 389
14268.85 431
14269.98 436
14271.11 434
14272.23 402
14273.36 411
14274.49 423
14275.62 436
14276.74 409
14277.87 406
14279.00 399
14280.12 398
14281.25 397
14282.38 409
14283.51 407
14284.63 403
14285.76 421
14286.89 415
14288.02 433
14289.15 448
14290.27 414
14291.40 426
14292.53 404
14293.66 424
14294.78 437
14295.91 418
14297.04 428
14298.17 392
14299.30 395
14300.42 398
14301.55 378
14302.68 371
14303.81 365
14304.94 401
14306.07 407
14307.19 402
14308.32 388
14309.45 387
14310.58 411
14311.71 399
14312.84 405
14313.97 378
14315.10 355
14316.22 369
14317.35 394
14318.48 434
14319.61 413
14320.74 386
14321.87 384
14323.00 394
14324.13 394
14325.26 394
14326.39 396
14327.51 398
14328.64 383
14329.77 412
14330.90 398
14332.03 391
14333.16 396
14334.29 392
14335.42 384
14336.55 379
14337.68 394
14338.81 390
14339.94 406
14341.07 403
14342.20 391
14343.33 398
14344.46 362
14345.59 378
14346.72 394
14347.85 377
14348.98 360
14350.11 411
14351.24 376
14352.37 376
14353.50 367
14354.63 369
14355.76 393
14356.89 380
14358.02 370
14359.15 380
14360.28 393
14361.41 408
14362.54 387
14363.67 392
14364.80 370
14365.94 407
14367.07 405
14368.20 399
14369.33 390
14370.46 381
14371.59 412
14372.72 388
14373.85 404
14374.98 393
14376.11 402
14377.25 395
14378.38 389
14379.51 381
14380.64 397
14381.77 395
14382.90 397
14384.03 402
14385.16 408
14386.30 400
14387.43 400
14388.56 409
14389.69 385
14390.82 397
14391.95 411
14393.09 424
14394.22 393
14395.35 398
14396.48 422
14397.61 395
14398.75 411
14399.88 382
14401.01 403
14402.14 395
14403.27 377
14404.41 400
14405.54 399
14406.67 395
14407.80 396
14408.94 405
14410.07 424
14411.20 398
14412.33 436
14413.47 424
14414.60 420
14415.73 372
14416.87 401
14418.00 422
14419.13 423
14420.26 414
14421.40 420
14422.53 431
14423.66 422
14424.80 426
14425.93 421
14427.06 431
14428.20 415
14429.33 392
14430.46 418
14431.59 426
14432.73 436
14433.86 421
14435.00 445
14436.13 442
14437.26 438
14438.40 419
14439.53 414
14440.66 429
14441.80 397
14442.93 405
14444.06 415
14445.20 396
14446.33 410
14447.47 418
14448.60 402
14449.73 408
14450.87 412
14452.00 403
14453.14 427
14454.27 430
14455.41 441
14456.54 449
14457.67 428
14458.81 408
14459.94 403
14461.08 414
14462.21 433
14463.35 416
14464.48 404
14465.62 380
14466.75 441
14467.89 426
14469.02 423
14470.15 418
14471.29 388
14472.42 416
14473.56 405
14474.69 394
14475.83 415
14476.96 405
14478.10 418
14479.24 396
14480.37 432
14481.51 410
14482.64 424
14483.78 419
14484.91 395
14486.05 415
14487.18 404
14488.32 415
14489.45 432
14490.59 397
14491.73 379
14492.86 406
14494.00 400
14495.13 404
14496.27 389
14497.40 403
14498.54 416
14499.68 390
14500.81 383
14501.95 375
14503.08 408
14504.22 423
14505.36 401
14506.49 391
14507.63 398
14508.77 392
14509.90 412
14511.04 399
14512.18 403
14513.31 385
14514.45 389
14515.58 415
14516.72 392
14517.86 400
14519.00 399
14520.13 415
14521.27 399
14522.41 394
14523.54 393
14524.68 389
14525.82 407
14526.95 384
14528.09 376
14529.23 410
14530.37 401
14531.50 381
14532.64 380
14533.78 384
14534.91 408
14536.05 404
14537.19 410
14538.33 383
14539.46 382
14540.60 434
14541.74 403
14542.88 369
14544.02 417
14545.15 427
14546.29 392
14547.43 404
14548.57 434
14549.70 415
14550.84 402
14551.98 401
14553.12 387
14554.26 427
14555.39 417
14556.53 391
14557.67 402
14558.81 404
14559.95 405
14561.09 410
14562.22 412
14563.36 386
14564.50 388
14565.64 397
14566.78 418
14567.92 435
14569.06 421
14570.20 416
14571.33 454
14572.47 448
14573.61 414
14574.75 387
14575.89 445
14577.03 432
14578.17 448
14579.31 421
14580.45 419
14581.59 405
14582.72 407
14583.86 409
14585.00 403
14586.14 442
14587.28 442
14588.42 453
14589.56 435
14590.70 433
14591.84 439
14592.98 441
14594.12 443
14595.26 459
14596.40 458
14597.54 449
14598.68 456
14599.82 450
14600.96 420
14602.10 399
14603.24 457
14604.38 460
14605.52 445
14606.66 445
14607.80 444
14608.94 467
14610.08 453
14611.22 467
14612.36 484
14613.50 495
14614.64 465
14615.78 468
14616.92 487
14618.06 494
14619.20 471
14620.34 490
14621.49 510
14622.63 533
14623.77 533
14624.91 538
14626.05 524
14627.19 510
14628.33 530
14629.47 497
14630.61 487
14631.75 485
14632.90 503
14634.04 492
14635.18 501
14636.32 466
14637.46 505
14638.60 471
14639.74 478
14640.88 475
14642.03 454
14643.17 482
14644.31 469
14645.45 458
14646.59 437
14647.73 441
14648.88 438
14650.02 454
14651.16 419
14652.30 466
14653.44 442
14654.59 473
14655.73 398
14656.87 455
14658.01 418
14659.16 406
14660.30 424
14661.44 462
14662.58 412
14663.72 409
14664.87 407
14666.01 425
14667.15 395
14668.29 391
14669.44 427
14670.58 429
14671.72 410
14672.87 419
14674.01 408
14675.15 378
14676.29 405
14677.44 426
14678.58 403
14679.72 415
14680.87 426
14682.01 378
14683.15 394
14684.30 387
14685.44 372
14686.58 400
14687.73 402
14688.87 382
14690.01 374
14691.16 386
14692.30 389
14693.44 410
14694.59 390
14695.73 365
14696.87 396
14698.02 378
14699.16 379
14700.30 390
14701.45 387
14702.59 401
14703.74 409
14704.88 392
14706.02 392
14707.17 361
14708.31 375
14709.46 365
14710.60 413
14711.75 401
14712.89 404
14714.03 409
14715.18 385
14716.32 384
14717.47 387
14718.61 422
14719.76 413
14720.90 408
14722.05 378
14723.19 383
14724.34 377
14725.48 398
14726.63 387
14727.77 378
14728.92 425
14730.06 420
14731.21 410
14732.35 409
14733.50 397
14734.64 421
14735.79 418
14736.93 380
14738.08 389
14739.22 400
14740.37 412
14741.51 382
14742.66 416
14743.80 391
14744.95 393
14746.09 398
14747.24 392
14748.39 390
14749.53 395
14750.68 391
14751.82 413
14752.97 425
14754.11 380
14755.26 405
14756.41 395
14757.55 412
14758.70 394
14759.85 429
14760.99 403
14762.14 403
14763.28 412
14764.43 444
14765.58 425
14766.72 431
14767.87 452
14769.02 434
14770.16 441
14771.31 426
14772.46 408
14773.60 453
14774.75 434
14775.90 438
14777.04 471
14778.19 421
14779.34 424
14780.48 446
14781.63 423
14782.78 423
14783.92 419
14785.07 448
14786.22 446
14787.37 460
14788.51 470
14789.66 455
14790.81 445
14791.96 465
14793.10 451
14794.25 451
14795.40 447
14796.54 466
14797.69 459
14798.84 421
14799.99 427
14801.14 423
14802.28 410
14803.43 405
14804.58 425
14805.73 411
14806.88 412
14808.02 412
14809.17 420
14810.32 390
14811.47 417
14812.62 397
14813.76 397
14814.91 392
14816.06 401
14817.21 411
14818.36 422
14819.51 393
14820.65 370
14821.80 377
14822.95 375
14824.10 378
14825.25 371
14826.40 369
14827.55 373
14828.69 355
14829.84 353
14830.99 377
14832.14 362
14833.29 372
14834.44 373
14835.59 376
14836.74 369
14837.89 347
14839.04 341
14840.19 349
14841.33 345
14842.48 379
14843.63 325
14844.78 358
14845.93 343
14847.08 380
14848.23 352
14849.38 351
14850.53 367
14851.68 363
14852.83 361
14853.98 358
14855.13 360
14856.28 344
14857.43 374
14858.58 364
14859.73 342
14860.88 351
14862.03 345
14863.18 351
14864.33 353
14865.48 332
14866.63 313
14867.78 342
14868.93 374
14870.08 356
14871.23 287
14872.38 337
14873.53 353
14874.68 340
14875.83 334
14876.98 333
14878.14 330
14879.29 326
14880.44 325
14881.59 329
14882.74 337
14883.89 334
14885.04 337
14886.19 348
14887.34 354
14888.49 335
14889.64 337
14890.80 363
14891.95 349
14893.10 345
14894.25 331
14895.40 325
14896.55 329
14897.70 343
14898.86 328
14900.01 319
14901.16 345
14902.31 355
14903.46 338
14904.61 332
14905.77 325
14906.92 335
14908.07 349
14909.22 355
14910.37 352
14911.53 342
14912.68 321
14913.83 336
14914.98 342
14916.13 350
14917.29 346
14918.44 326
14919.59 352
14920.74 354
14921.90 352
14923.05 346
14924.20 332
14925.35 309
14926.51 331
14927.66 365
14928.81 359
14929.96 358
14931.12 328
14932.27 332
14933.42 330
14934.57 369
14935.73 336
14936.88 345
14938.03 362
14939.19 325
14940.34 343
14941.49 334
14942.65 341
14943.80 319
14944.95 336
14946.11 313
14947.26 337
14948.41 307
14949.57 327
14950.72 353
14951.87 344
14953.03 335
14954.18 332
14955.33 355
14956.49 322
14957.64 308
14958.80 302
14959.95 331
14961.10 350
14962.26 357
14963.41 350
14964.57 353
14965.72 316
14966.87 354
14968.03 352
14969.18 330
14970.34 315
14971.49 314
14972.65 315
14973.80 310
14974.95 340
14976.11 322
14977.26 357
14978.42 340
14979.57 326
14980.73 347
14981.88 337
14983.04 318
14984.19 305
14985.35 328
14986.50 330
14987.66 346
14988.81 339
14989.97 306
14991.12 315
14992.28 342
14993.43 330
14994.59 318
14995.74 319
14996.90 316
14998.05 339
14999.21 332
15000.36 325
15001.52 314
15002.67 336
15003.83 328
15004.99 326
15006.14 332
15007.30 322
15008.45 315
15009.61 308
15010.76 317
15011.92 336
15013.08 303
15014.23 289
15015.39 312
15016.54 316
15017.70 311
15018.86 314
15020.01 306
15021.17 298
15022.32 284
15023.48 318
15024.64 331
15025.79 310
15026.95 333
15028.11 299
15029.26 304
15030.42 301
15031.58 297
15032.73 333
15033.89 325
15035.05 305
15036.20 295
15037.36 328
15038.52 296
15039.67 299
15040.83 314
15041.99 302
15043.15 286
15044.30 292
15045.46 324
15046.62 321
15047.77 312
15048.93 298
15050.09 310
15051.25 320
15052.40 284
15053.56 336
15054.72 306
15055.88 306
15057.03 301
15058.19 292
15059.35 282
15060.51 309
15061.66 339
15062.82 324
15063.98 324
15065.14 344
15066.30 310
15067.45 292
15068.61 301
15069.77 315
15070.93 311
15072.09 305
15073.24 335
15074.40 292
15075.56 293
15076.72 316
15077.88 300
15079.04 304
15080.20 310
15081.35 324
15082.51 305
15083.67 357
15084.83 321
15085.99 318
15087.15 320
15088.31 307
15089.46 314
15090.62 313
15091.78 291
15092.94 324
15094.10 296
15095.26 297
15096.42 302
15097.58 304
15098.74 301
15099.90 298
15101.06 300
15102.22 322
15103.37 330
15104.53 303
15105.69 291
15106.85 324
15108.01 309
15109.17 294
15110.33 320
15111.49 322
15112.65 323
15113.81 293
15114.97 300
15116.13 317
15117.29 311
15118.45 295
15119.61 300
15120.77 312
15121.93 310
15123.09 324
15124.25 304
15125.41 310
15126.57 303
15127.73 316
15128.89 320
15130.05 296
15131.21 307
15132.37 308
15133.53 306
15134.69 297
15135.86 321
15137.02 302
15138.18 315
15139.34 322
15140.50 309
15141.66 312
15142.82 315
15143.98 307
15145.14 304
15146.30 321
15147.46 321
15148.63 297
15149.79 295
15150.95 318
15152.11 319
15153.27 325
15154.43 309
15155.59 328
15156.75 313
15157.92 334
15159.08 320
15160.24 315
15161.40 318
15162.56 298
15163.72 298
15164.89 332
15166.05 304
15167.21 334
15168.37 309
15169.53 315
15170.69 336
15171.86 317
15173.02 300
15174.18 299
15175.34 335
15176.51 323
15177.67 324
15178.83 351
15179.99 333
15181.15 331
15182.32 300
15183.48 335
15184.64 310
15185.80 322
15186.97 325
15188.13 333
15189.29 340
15190.46 316
15191.62 311
15192.78 336
15193.94 357
15195.11 355
15196.27 326
15197.43 340
15198.60 331
15199.76 347
15200.92 355
15202.08 349
15203.25 326
15204.41 363
15205.57 336
15206.74 351
15207.90 373
15209.06 361
15210.23 350
15211.39 379
15212.56 380
15213.72 358
15214.88 387
15216.05 365
15217.21 346
15218.37 341
15219.54 381
15220.70 382
15221.87 363
15223.03 396
15224.19 365
15225.36 390
15226.52 383
15227.69 349
15228.85 366
15230.01 360
15231.18 365
15232.34 359
15233.51 369
15234.67 375
15235.84 341
15237.00 351
15238.16 331
15239.33 361
15240.49 362
15241.66 359
15242.82 317
15243.99 367
15245.15 354
15246.32 335
15247.48 358
15248.65 332
15249.81 341
15250.98 321
15252.14 361
15253.31 329
15254.47 342
15255.64 314
15256.80 324
15257.97 327
15259.13 303
15260.30 318
15261.46 303
15262.63 325
15263.80 331
15264.96 353
15266.13 346
15267.29 308
15268.46 317
15269.62 323
15270.79 302
15271.96 324
15273.12 317
15274.29 316
15275.45 312
15276.62 281
15277.79 304
15278.95 326
15280.12 304
15281.28 311
15282.45 333
15283.62 323
15284.78 354
15285.95 300
15287.12 291
15288.28 285
15289.45 300
15290.62 309
15291.78 316
15292.95 311
15294.12 309
15295.28 334
15296.45 319
15297.62 320
15298.78 309
15299.95 321
15301.12 325
15302.28 301
15303.45 337
15304.62 323
15305.78 320
15306.95 353
15308.12 359
15309.29 327
15310.45 302
15311.62 327
15312.79 323
15313.96 331
15315.12 330
15316.29 317
15317.46 324
15318.63 303
15319.79 326
15320.96 318
15322.13 312
15323.30 308
15324.46 322
15325.63 323
15326.80 311
15327.97 302
15329.14 326
15330.30 336
15331.47 314
15332.64 326
15333.81 317
15334.98 283
15336.14 335
15337.31 316
15338.48 344
15339.65 332
15340.82 344
15341.99 372
15343.16 356
15344.32 305
15345.49 316
15346.66 313
15347.83 319
15349.00 353
15350.17 309
15351.34 312
15352.51 334
15353.67 343
15354.84 306
15356.01 295
15357.18 331
15358.35 345
15359.52 334
15360.69 333
15361.86 313
15363.03 339
15364.20 349
15365.37 325
15366.54 306
15367.71 327
15368.87 334
15370.04 340
15371.21 336
15372.38 355
15373.55 340
15374.72 338
15375.89 343
15377.06 337
15378.23 333
15379.40 320
15380.57 337
15381.74 355
15382.91 361
15384.08 340
15385.25 317
15386.42 358
15387.59 327
15388.76 360
15389.93 334
15391.10 357
15392.27 362
15393.44 334
15394.62 340
15395.79 328
15396.96 352
15398.13 340
15399.30 324
15400.47 308
15401.64 315
15402.81 345
15403.98 332
15405.15 330
15406.32 325
15407.49 348
15408.66 347
15409.84 323
15411.01 325
15412.18 318
15413.35 322
15414.52 320
15415.69 315
15416.86 330
15418.03 321
15419.21 304
15420.38 319
15421.55 312
15422.72 308
15423.89 320
15425.06 321
15426.24 336
15427.41 320
15428.58 314
15429.75 305
15430.92 320
15432.09 298
15433.27 317
15434.44 322
15435.61 326
15436.78 306
15437.96 311
15439.13 326
15440.30 316
15441.47 289
15442.64 315
15443.82 306
15444.99 317
15446.16 351
15447.33 320
15448.51 328
15449.68 332
15450.85 302
15452.02 323
15453.20 298
15454.37 339
15455.54 312
15456.72 314
15457.89 289
15459.06 300
15460.23 324
15461.41 322
15462.58 319
15463.75 332
15464.93 312
15466.10 314
15467.27 301
15468.45 283
15469.62 315
15470.79 308
15471.97 331
15473.14 321
15474.31 337
15475.49 303
15476.66 330
15477.83 293
15479.01 301
15480.18 305
15481.36 297
15482.53 322
15483.70 307
15484.88 299
15486.05 313
15487.23 302
15488.40 314
15489.57 312
15490.75 290
15491.92 310
15493.10 305
15494.27 306
15495.44 320
15496.62 345
15497.79 323
15498.97 346
15500.14 273
15501.32 327
15502.49 316
15503.67 339
15504.84 329
15506.02 297
15507.19 324
15508.36 315
15509.54 331
15510.71 298
15511.89 333
15513.06 318
15514.24 314
15515.41 319
15516.59 337
15517.77 334
15518.94 299
15520.12 312
15521.29 301
15522.47 331
15523.64 325
15524.82 313
15525.99 313
15527.17 348
15528.34 309
15529.52 320
15530.69 317
15531.87 324
15533.05 313
15534.22 293
15535.40 382
15536.57 323
15537.75 330
15538.93 326
15540.10 334
15541.28 357
15542.45 330
15543.63 294
15544.81 323
15545.98 335
15547.16 364
15548.33 312
15549.51 310
15550.69 323
15551.86 319
15553.04 334
15554.22 341
15555.39 335
15556.57 324
15557.75 328
15558.92 319
15560.10 318
15561.28 341
15562.45 363
15563.63 335
15564.81 348
15565.99 334
15567.16 340
15568.34 345
15569.52 359
15570.69 330
15571.87 358
15573.05 366
15574.23 328
15575.40 297
15576.58 323
15577.76 341
15578.93 338
15580.11 373
15581.29 351
15582.47 390
15583.65 331
15584.82 360
15586.00 337
15587.18 354
15588.36 355
15589.53 373
15590.71 360
15591.89 368
15593.07 349
15594.25 373
15595.42 364
15596.60 348
15597.78 385
15598.96 395
15600.14 395
15601.32 371
15602.49 396
15603.67 380
15604.85 397
15606.03 382
15607.21 412
15608.39 381
15609.56 416
15610.74 377
15611.92 388
15613.10 377
15614.28 391
15615.46 408
15616.64 402
15617.82 442
15619.00 397
15620.17 409
15621.35 371
15622.53 415
15623.71 415
15624.89 426
15626.07 414
15627.25 422
15628.43 391
15629.61 427
15630.79 396
15631.97 393
15633.15 410
15634.33 432
15635.51 408
15636.69 408
15637.87 452
15639.05 446
15640.22 445
15641.40 449
15642.58 456
15643.76 447
15644.94 454
15646.12 439
15647.30 459
15648.48 431
15649.66 456
15650.85 438
15652.03 450
15653.21 439
15654.39 457
15655.57 454
15656.75 451
15657.93 452
15659.11 412
15660.29 452
15661.47 472
15662.65 466
15663.83 433
15665.01 442
15666.19 433
15667.37 427
15668.55 435
15669.73 412
15670.92 436
15672.10 453
15673.28 445
15674.46 429
15675.64 425
15676.82 420
15678.00 422
15679.18 405
15680.36 414
15681.55 422
15682.73 414
15683.91 422
15685.09 415
15686.27 405
15687.45 412
15688.63 409
15689.82 433
15691.00 422
15692.18 411
15693.36 423
15694.54 405
15695.73 418
15696.91 408
15698.09 416
15699.27 409
15700.45 441
15701.64 452
15702.82 418
15704.00 417
15705.18 429
15706.36 400
15707.55 409
15708.73 452
15709.91 427
15711.09 421
15712.28 423
15713.46 455
15714.64 440
15715.82 478
15717.01 427
15718.19 429
15719.37 437
15720.55 425
15721.74 409
15722.92 424
15724.10 399
15725.29 407
15726.47 430
15727.65 428
15728.84 436
15730.02 421
15731.20 435
15732.39 444
15733.57 430
15734.75 402
15735.94 452
15737.12 436
15738.30 476
15739.49 458
15740.67 439
15741.85 442
15743.04 426
15744.22 440
15745.40 427
15746.59 436
15747.77 431
15748.96 444
15750.14 433
15751.32 431
15752.51 407
15753.69 428
15754.88 429
15756.06 425
15757.24 451
15758.43 435
15759.61 432
15760.80 419
15761.98 437
15763.17 426
15764.35 457
15765.53 437
15766.72 419
15767.90 422
15769.09 425
15770.27 402
15771.46 422
15772.64 431
15773.83 412
15775.01 412
15776.20 410
15777.38 399
15778.57 434
15779.75 453
15780.94 393
15782.12 417
15783.31 401
15784.49 432
15785.68 417
15786.86 412
15788.05 380
15789.23 404
15790.42 399
15791.60 399
15792.79 413
15793.98 391
15795.16 411
15796.35 418
15797.53 402
15798.72 387
15799.90 409
15801.09 395
15802.28 408
15803.46 375
15804.65 397
15805.83 389
15807.02 381
15808.21 379
15809.39 358
15810.58 354
15811.76 389
15812.95 405
15814.14 396
15815.32 373
15816.51 390
15817.70 367
15818.88 354
15820.07 342
15821.26 366
15822.44 397
15823.63 359
15824.82 386
15826.00 362
15827.19 366
15828.38 380
15829.56 356
15830.75 354
15831.94 357
15833.12 377
15834.31 387
15835.50 394
15836.69 395
15837.87 367
15839.06 377
15840.25 364
15841.44 366
15842.62 366
15843.81 360
15845.00 379
15846.18 377
15847.37 376
15848.56 376
15849.75 384
15850.94 379
15852.12 369
15853.31 380
15854.50 377
15855.69 374
15856.87 391
15858.06 396
15859.25 371
15860.44 383
15861.63 389
15862.81 393
15864.00 376
15865.19 402
15866.38 397
15867.57 387
15868.76 402
15869.94 414
15871.13 404
15872.32 394
15873.51 384
15874.70 391
15875.89 373
15877.08 387
15878.26 414
15879.45 424
15880.64 396
15881.83 392
15883.02 428
15884.21 407
15885.40 411
15886.59 406
15887.78 432
15888.97 424
15890.15 392
15891.34 428
15892.53 442
15893.72 415
15894.91 423
15896.10 453
15897.29 452
15898.48 433
15899.67 424
15900.86 452
15902.05 438
15903.24 434
15904.43 403
15905.62 443
15906.81 440
15908.00 407
15909.19 447
15910.38 401
15911.57 428
15912.76 437
15913.95 438
15915.14 418
15916.33 415
15917.52 413
15918.71 411
15919.90 433
15921.09 423
15922.28 415
15923.47 398
15924.66 404
15925.85 413
15927.04 419
15928.23 396
15929.42 406
15930.61 405
15931.80 412
15932.99 401
15934.18 415
15935.38 356
15936.57 388
15937.76 356
15938.95 376
15940.14 398
15941.33 371
15942.52 385
15943.71 372
15944.90 396
15946.10 349
15947.29 352
15948.48 361
15949.67 358
15950.86 326
15952.05 371
15953.24 331
15954.44 323
15955.63 361
15956.82 331
15958.01 340
15959.20 342
15960.39 320
15961.59 337
15962.78 328
15963.97 336
15965.16 325
15966.35 342
15967.55 341
15968.74 335
15969.93 342
15971.12 333
15972.31 342
15973.51 306
15974.70 310
15975.89 302
15977.08 317
15978.28 347
15979.47 340
15980.66 331
15981.85 317
15983.05 327
15984.24 325
15985.43 310
15986.62 323
15987.82 338
15989.01 320
15990.20 329
15991.40 322
15992.59 311
15993.78 352
15994.98 298
15996.17 322
15997.36 323
15998.55 345
15999.75 345
16000.94 330
16002.13 359
16003.33 310
16004.52 299
16005.72 313
16006.91 302
16008.10 324
16009.30 308
16010.49 349
16011.68 307
16012.88 314
16014.07 316
16015.26 319
16016.46 324
16017.65 320
16018.85 321
16020.04 311
16021.23 329
16022.43 293
16023.62 317
16024.82 303
16026.01 331
16027.21 297
16028.40 330
16029.59 342
16030.79 324
16031.98 311
16033.18 306
16034.37 311
16035.57 307
16036.76 319
16037.96 328
16039.15 340
16040.35 307
16041.54 285
16042.73 297
16043.93 304
16045.12 312
16046.32 297
16047.51 313
16048.71 268
16049.91 273
16051.10 305
16052.30 304
16053.49 295
16054.69 294
16055.88 298
16057.08 314
16058.27 289
16059.47 319
16060.66 319
16061.86 293
16063.05 293
16064.25 307
16065.45 317
16066.64 280
16067.84 290
16069.03 307
16070.23 300
16071.42 291
16072.62 279
16073.82 277
16075.01 251
16076.21 282
16077.41 309
16078.60 287
16079.80 273
16080.99 290
16082.19 303
16083.39 294
16084.58 286
16085.78 293
16086.98 291
16088.17 302
16089.37 297
16090.57 298
16091.76 290
16092.96 297
16094.16 290
16095.35 311
16096.55 267
16097.75 294
16098.94 283
16100.14 315
16101.34 287
16102.53 267
16103.73 280
16104.93 300
16106.13 316
16107.32 311
16108.52 294
16109.72 289
16110.92 300
16112.11 281
16113.31 272
16114.51 295
16115.71 291
16116.90 287
16118.10 291
16119.30 272
16120.50 269
16121.69 297
16122.89 290
16124.09 278
16125.29 257
16126.49 264
16127.68 294
16128.88 301
16130.08 282
16131.28 284
16132.48 267
16133.67 293
16134.87 287
16136.07 282
16137.27 255
16138.47 273
16139.67 268
16140.86 300
16142.06 275
16143.26 296
16144.46 292
16145.66 283
16146.86 292
16148.06 290
16149.26 308
16150.45 295
16151.65 302
16152.85 272
16154.05 302
16155.25 294
16156.45 288
16157.65 283
16158.85 270
16160.05 270
16161.25 281
16162.45 277
16163.64 267
16164.84 277
16166.04 263
16167.24 304
16168.44 275
16169.64 300
16170.84 277
16172.04 297
16173.24 302
16174.44 288
16175.64 276
16176.84 284
16178.04 292
16179.24 298
16180.44 278
16181.64 285
16182.84 304
16184.04 268
16185.24 315
16186.44 278
16187.64 301
16188.84 293
16190.04 301
16191.24 290
16192.44 297
16193.64 282
16194.84 294
16196.04 276
16197.24 283
16198.44 307
16199.65 277
16200.85 296
16202.05 284
16203.25 270
16204.45 303
16205.65 317
16206.85 290
16208.05 308
16209.25 284
16210.45 297
16211.65 304
16212.86 308
16214.06 299
16215.26 300
16216.46 300
16217.66 317
16218.86 305
16220.06 310
16221.27 310
16222.47 298
16223.67 275
16224.87 296
16226.07 304
16227.27 292
16228.48 297
16229.68 322
16230.88 313
16232.08 285
16233.28 304
16234.48 318
16235.69 327
16236.89 317
16238.09 309
16239.29 315
16240.50 284
16241.70 300
16242.90 305
16244.10 300
16245.30 305
16246.51 307
16247.71 314
16248.91 332
16250.11 342
16251.32 343
16252.52 306
16253.72 308
16254.92 341
16256.13 310
16257.33 328
16258.53 322
16259.74 333
16260.94 324
16262.14 333
16263.35 319
16264.55 332
16265.75 325
16266.95 317
16268.16 320
16269.36 350
16270.56 335
16271.77 337
16272.97 359
16274.17 316
16275.38 328
16276.58 334
16277.79 336
16278.99 311
16280.19 338
16281.40 353
16282.60 335
16283.80 338
16285.01 318
16286.21 346
16287.42 352
16288.62 340
16289.82 348
16291.03 346
16292.23 344
16293.44 376
16294.64 349
16295.84 374
16297.05 347
16298.25 360
16299.46 345
16300.66 368
16301.87 335
16303.07 353
16304.27 363
16305.48 341
16306.68 334
16307.89 331
16309.09 338
16310.30 308
16311.50 314
16312.71 324
16313.91 308
16315.12 309
16316.32 299
16317.53 277
16318.73 294
16319.94 295
16321.14 294
16322.35 304
16323.55 321
16324.76 307
16325.96 327
16327.17 288
16328.38 312
16329.58 308
16330.79 312
16331.99 309
16333.20 295
16334.40 305
16335.61 270
16336.81 306
16338.02 305
16339.23 323
16340.43 290
16341.64 296
16342.84 296
16344.05 291
16345.26 316
16346.46 281
16347.67 293
16348.87 281
16350.08 285
16351.29 292
16352.49 280
16353.70 283
16354.91 297
16356.11 263
16357.32 275
16358.53 299
16359.73 297
16360.94 299
16362.15 293
16363.35 283
16364.56 292
16365.77 280
16366.97 294
16368.18 291
16369.39 282
16370.59 288
16371.80 307
16373.01 291
16374.21 269
16375.42 301
16376.63 303
16377.84 283
16379.04 262
16380.25 278
16381.46 287
16382.67 274
16383.87 288
16385.08 287
16386.29 278
16387.50 263
16388.70 270
16389.91 288
16391.12 291
16392.33 282
16393.53 278
16394.74 268
16395.95 297
16397.16 296
16398.37 279
16399.57 273
16400.78 274
16401.99 293
16403.20 313
16404.41 285
16405.62 275
16406.82 278
16408.03 287
16409.24 270
16410.45 299
16411.66 275
16412.87 303
16414.07 281
16415.28 279
16416.49 272
16417.70 279
16418.91 272
16420.12 292
16421.33 281
16422.54 286
16423.75 260
16424.95 258
16426.16 292
16427.37 286
16428.58 285
16429.79 276
16431.00 266
16432.21 273
16433.42 269
16434.63 287
16435.84 286
16437.05 277
16438.26 266
16439.47 290
16440.68 270
16441.88 276
16443.09 291
16444.30 284
16445.51 280
16446.72 240
16447.93 262
16449.14 259
16450.35 285
16451.56 270
16452.77 281
16453.98 283
16455.19 284
16456.40 290
16457.61 272
16458.82 242
16460.03 260
16461.24 265
16462.45 266
16463.67 263
16464.88 261
16466.09 267
16467.30 281
16468.51 242
16469.72 257
16470.93 253
16472.14 259
16473.35 282
16474.56 267
16475.77 261
16476.98 238
16478.19 243
16479.40 295
16480.62 248
16481.83 228
16483.04 258
16484.25 261
16485.46 272
16486.67 277
16487.88 282
16489.09 255
16490.31 275
16491.52 266
16492.73 265
16493.94 275
16495.15 261
16496.36 265
16497.57 269
16498.79 275
16500.00 260
16501.21 270
16502.42 279
16503.63 252
16504.85 264
16506.06 271
16507.27 253
16508.48 246
16509.69 253
16510.91 262
16512.12 237
16513.33 255
16514.54 270
16515.76 283
16516.97 251
16518.18 265
16519.39 265
16520.60 272
16521.82 276
16523.03 281
16524.24 256
16525.46 255
16526.67 263
16527.88 291
16529.09 267
16530.31 225
16531.52 257
16532.73 266
16533.95 253
16535.16 276
16536.37 255
16537.58 262
16538.80 258
16540.01 270
16541.22 274
16542.44 245
16543.65 288
16544.86 255
16546.08 246
16547.29 262
16548.50 251
16549.72 261
16550.93 276
16552.15 268
16553.36 266
16554.57 261
16555.79 280
16557.00 275
16558.21 274
16559.43 269
16560.64 284
16561.86 264
16563.07 269
16564.28 242
16565.50 273
16566.71 284
16567.93 267
16569.14 280
16570.36 263
16571.57 258
16572.78 243
16574.00 277
16575.21 269
16576.43 241
16577.64 279
16578.86 265
16580.07 266
16581.29 273
16582.50 249
16583.72 276
16584.93 265
16586.15 284
16587.36 270
16588.58 264
16589.79 264
16591.01 270
16592.22 281
16593.44 258
16594.65 250
16595.87 256
16597.08 256
16598.30 244
16599.51 265
16600.73 256
16601.94 253
16603.16 246
16604.37 270
16605.59 268
16606.81 238
16608.02 245
16609.24 247
16610.45 266
16611.67 249
16612.89 243
16614.10 239
16615.32 247
16616.53 261
16617.75 259
16618.97 257
16620.18 259
16621.40 261
16622.61 257
16623.83 285
16625.05 266
16626.26 246
16627.48 269
16628.70 255
16629.91 239
16631.13 257
16632.35 268
16633.56 249
16634.78 228
16636.00 232
16637.21 247
16638.43 253
16639.65 250
16640.86 253
16642.08 235
16643.30 242
16644.51 244
16645.73 247
16646.95 260
16648.17 256
16649.38 254
16650.60 241
16651.82 255
16653.03 237
16654.25 259
16655.47 249
16656.69 249
16657.90 237
16659.12 258
16660.34 248
16661.56 242
16662.77 239
16663.99 229
16665.21 252
16666.43 238
16667.65 263
16668.86 254
16670.08 246
16671.30 247
16672.52 272
16673.74 246
16674.95 261
16676.17 247
16677.39 290
16678.61 254
16679.83 252
16681.05 245
16682.26 275
16683.48 252
16684.70 247
16685.92 244
16687.14 241
16688.36 257
16689.58 260
16690.79 236
16692.01 255
16693.23 262
16694.45 263
16695.67 251
16696.89 259
16698.11 263
16699.33 245
16700.55 260
16701.76 256
16702.98 242
16704.20 253
16705.42 244
16706.64 270
16707.86 232
16709.08 238
16710.30 262
16711.52 250
16712.74 248
16713.96 256
16715.18 227
16716.40 245
16717.62 255
16718.84 248
16720.06 243
16721.28 242
16722.50 250
16723.72 263
16724.94 260
16726.16 252
16727.38 258
16728.60 257
16729.82 253
16731.04 232
16732.26 260
16733.48 247
16734.70 272
16735.92 266
16737.14 256
16738.36 248
16739.58 254
16740.80 273
16742.02 244
16743.24 232
16744.46 249
16745.68 270
16746.90 266
16748.12 233
16749.35 243
16750.57 262
16751.79 239
16753.01 252
16754.23 246
16755.45 252
16756.67 257
16757.89 260
16759.11 264
16760.33 263
16761.56 258
16762.78 246
16764.00 250
16765.22 264
16766.44 246
16767.66 238
16768.88 261
16770.11 256
16771.33 251
16772.55 255
16773.77 259
16774.99 252
16776.22 228
16777.44 271
16778.66 246
16779.88 240
16781.10 265
16782.33 273
16783.55 249
16784.77 233
16785.99 217
16787.21 245
16788.44 236
16789.66 270
16790.88 254
16792.10 241
16793.33 263
16794.55 259
16795.77 261
16796.99 240
16798.22 249
16799.44 263
16800.66 270
16801.88 261
16803.11 241
16804.33 249
16805.55 273
16806.78 229
16808.00 271
16809.22 254
16810.44 252
16811.67 250
16812.89 255
16814.11 268
16815.34 244
16816.56 263
16817.78 246
16819.01 260
16820.23 260
16821.45 270
16822.68 224
16823.90 260
16825.13 259
16826.35 279
16827.57 236
16828.80 280
16830.02 251
16831.24 270
16832.47 275
16833.69 262
16834.92 300
16836.14 274
16837.36 265
16838.59 292
16839.81 276
16841.04 270
16842.26 275
16843.48 254
16844.71 267
16845.93 264
16847.16 283
16848.38 268
16849.61 272
16850.83 289
16852.06 289
16853.28 284
16854.51 264
16855.73 315
16856.95 267
16858.18 270
16859.40 291
16860.63 306
16861.85 277
16863.08 289
16864.30 278
16865.53 275
16866.75 281
16867.98 292
16869.21 305
16870.43 268
16871.66 287
16872.88 290
16874.11 291
16875.33 264
16876.56 280
16877.78 316
16879.01 308
16880.23 293
16881.46 313
16882.69 271
16883.91 325
16885.14 294
16886.36 293
16887.59 277
16888.81 281
16890.04 266
16891.27 284
16892.49 293
16893.72 280
16894.94 282
16896.17 251
16897.40 305
16898.62 283
16899.85 305
16901.08 299
16902.30 265
16903.53 281
16904.76 276
16905.98 302
16907.21 270
16908.44 263
16909.66 278
16910.89 277
16912.12 260
16913.34 255
16914.57 290
16915.80 264
16917.02 268
16918.25 255
16919.48 259
16920.70 294
16921.93 272
16923.16 281
16924.39 264
16925.61 264
16926.84 265
16928.07 240
16929.30 242
16930.52 277
16931.75 254
16932.98 248
16934.21 281
16935.43 251
16936.66 231
16937.89 296
16939.12 257
16940.34 275
16941.57 270
16942.80 258
16944.03 274
16945.26 278
16946.48 263
16947.71 264
16948.94 270
16950.17 281
16951.40 243
16952.62 267
16953.85 242
16955.08 276
16956.31 255
16957.54 249
16958.77 243
16959.99 270
16961.22 254
16962.45 254
16963.68 257
16964.91 242
16966.14 276
16967.37 257
16968.60 242
16969.82 249
16971.05 249
16972.28 240
16973.51 253
16974.74 254
16975.97 248
16977.20 227
16978.43 255
16979.66 276
16980.89 270
16982.11 260
16983.34 253
16984.57 238
16985.80 251
16987.03 262
16988.26 266
16989.49 260
16990.72 283
16991.95 274
16993.18 257
16994.41 220
16995.64 250
16996.87 253
16998.10 256
16999.33 250
17000.56 223
17001.79 245
17003.02 227
17004.25 238
17005.48 248
17006.71 272
17007.94 259
17009.17 253
17010.40 255
17011.63 249
17012.86 267
17014.09 253
17015.32 262
17016.55 249
17017.78 247
17019.01 237
17020.25 265
17021.48 275
17022.71 264
17023.94 244
17025.17 259
17026.40 265
17027.63 243
17028.86 255
17030.09 267
17031.32 261
17032.55 256
17033.79 255
17035.02 243
17036.25 244
17037.48 215
17038.71 232
17039.94 247
17041.17 241
17042.41 234
17043.64 253
17044.87 255
17046.10 257
17047.33 263
17048.56 244
17049.80 241
17051.03 222
17052.26 252
17053.49 260
17054.72 250
17055.95 242
17057.19 263
17058.42 245
17059.65 244
17060.88 214
17062.12 224
17063.35 234
17064.58 242
17065.81 251
17067.04 253
17068.28 255
17069.51 222
17070.74 246
17071.97 243
17073.21 261
17074.44 249
17075.67 241
17076.90 217
17078.14 260
17079.37 245
17080.60 270
17081.84 231
17083.07 244
17084.30 236
17085.54 235
17086.77 227
17088.00 218
17089.23 235
17090.47 227
17091.70 249
17092.93 236
17094.17 243
17095.40 225
17096.63 239
17097.87 234
17099.10 257
17100.34 235
17101.57 233
17102.80 261
17104.04 250
17105.27 250
17106.50 228
17107.74 237
17108.97 242
17110.21 237
17111.44 222
17112.67 229
17113.91 256
17115.14 277
17116.38 268
17117.61 264
17118.84 234
17120.08 244
17121.31 242
17122.55 250
17123.78 246
17125.02 244
17126.25 239
17127.48 251
17128.72 230
17129.95 227
17131.19 248
17132.42 243
17133.66 233
17134.89 232
17136.13 230
17137.36 232
17138.60 220
17139.83 220
17141.07 230
17142.30 240
17143.54 213
17144.77 253
17146.01 233
17147.24 226
17148.48 199
17149.71 233
17150.95 208
17152.19 221
17153.42 231
17154.66 257
17155.89 221
17157.13 228
17158.36 233
17159.60 250
17160.83 223
17162.07 228
17163.31 238
17164.54 243
17165.78 249
17167.01 208
17168.25 234
17169.49 222
17170.72 244
17171.96 229
17173.19 241
17174.43 222
17175.67 263
17176.90 237
17178.14 224
17179.38 224
17180.61 224
17181.85 250
17183.09 204
17184.32 229
17185.56 207
17186.80 224
17188.03 204
17189.27 221
17190.51 229
17191.74 220
17192.98 209
17194.22 219
17195.45 236
17196.69 237
17197.93 224
17199.16 240
17200.40 253
17201.64 240
17202.88 224
17204.11 221
17205.35 223
17206.59 222
17207.83 231
17209.06 215
17210.30 226
17211.54 225
17212.78 231
17214.01 234
17215.25 225
17216.49 237
17217.73 219
17218.96 232
17220.20 222
17221.44 266
17222.68 221
17223.92 231
17225.15 230
17226.39 205
17227.63 199
17228.87 217
17230.11 206
17231.35 231
17232.58 220
17233.82 213
17235.06 234
17236.30 222
17237.54 242
17238.78 239
17240.01 212
17241.25 239
17242.49 254
17243.73 213
17244.97 236
17246.21 231
17247.45 228
17248.69 219
17249.93 212
17251.16 213
17252.40 215
17253.64 221
17254.88 257
17256.12 218
17257.36 207
17258.60 225
17259.84 229
17261.08 241
17262.32 209
17263.56 207
17264.80 236
17266.04 209
17267.28 215
17268.51 267
17269.75 226
17270.99 198
17272.23 216
17273.47 218
17274.71 224
17275.95 198
17277.19 205
17278.43 201
17279.67 224
17280.91 214
17282.15 237
17283.39 230
17284.63 227
17285.87 199
17287.11 225
17288.35 221
17289.60 237
17290.84 207
17292.08 228
17293.32 217
17294.56 208
17295.80 227
17297.04 221
17298.28 233
17299.52 224
17300.76 228
17302.00 213
17303.24 215
17304.48 220
17305.72 239
17306.96 230
17308.21 244
17309.45 216
17310.69 230
17311.93 220
17313.17 216
17314.41 215
17315.65 215
17316.89 206
17318.14 223
17319.38 216
17320.62 238
17321.86 218
17323.10 222
17324.34 242
17325.59 235
17326.83 222
17328.07 217
17329.31 235
17330.55 227
17331.79 226
17333.04 221
17334.28 229
17335.52 218
17336.76 210
17338.00 220
17339.25 202
17340.49 190
17341.73 211
17342.97 223
17344.22 209
17345.46 214
17346.70 224
17347.94 219
17349.19 239
17350.43 211
17351.67 238
17352.91 224
17354.16 229
17355.40 219
17356.64 217
17357.88 218
17359.13 213
17360.37 226
17361.61 224
17362.86 219
17364.10 240
17365.34 222
17366.58 217
17367.83 206
17369.07 228
17370.31 233
17371.56 209
17372.80 219
17374.04 219
17375.29 200
17376.53 228
17377.78 220
17379.02 220
17380.26 220
17381.51 200
17382.75 218
17383.99 226
17385.24 240
17386.48 221
17387.72 222
17388.97 228
17390.21 206
17391.46 224
17392.70 226
17393.94 212
17395.19 221
17396.43 209
17397.68 203
17398.92 206
17400.17 231
17401.41 207
17402.65 189
17403.90 214
17405.14 212
17406.39 219
17407.63 208
17408.88 235
17410.12 213
17411.37 226
17412.61 212
17413.86 216
17415.10 218
17416.35 224
17417.59 198
17418.84 205
17420.08 232
17421.33 224
17422.57 238
17423.82 202
17425.06 221
17426.31 234
17427.55 216
17428.80 207
17430.04 212
17431.29 210
17432.53 211
17433.78 218
17435.03 210
17436.27 239
17437.52 226
17438.76 234
17440.01 233
17441.25 249
17442.50 183
17443.75 241
17444.99 237
17446.24 230
17447.48 203
17448.73 231
17449.98 209
17451.22 226
17452.47 214
17453.71 202
17454.96 226
17456.21 211
17457.45 230
17458.70 233
17459.95 224
17461.19 205
17462.44 224
17463.69 220
17464.93 220
17466.18 183
17467.43 229
17468.67 225
17469.92 222
17471.17 211
17472.41 239
17473.66 198
17474.91 226
17476.15 237
17477.40 235
17478.65 192
17479.90 215
17481.14 232
17482.39 246
17483.64 232
17484.88 191
17486.13 239
17487.38 232
17488.63 221
17489.87 227
17491.12 230
17492.37 204
17493.62 216
17494.86 226
17496.11 217
17497.36 212
17498.61 207
17499.86 231
17501.10 241
17502.35 229
17503.60 215
17504.85 243
17506.10 231
17507.34 231
17508.59 215
17509.84 224
17511.09 234
17512.34 218
17513.59 220
17514.83 210
17516.08 230
17517.33 225
17518.58 254
17519.83 251
17521.08 226
17522.33 192
17523.57 228
17524.82 213
17526.07 215
17527.32 203
17528.57 222
17529.82 215
17531.07 234
17532.32 239
17533.57 195
17534.82 228
17536.06 217
17537.31 232
17538.56 240
17539.81 240
17541.06 203
17542.31 242
17543.56 210
17544.81 196
17546.06 211
17547.31 217
17548.56 224
17549.81 229
17551.06 225
17552.31 227
17553.56 216
17554.81 237
17556.06 216
17557.31 228
17558.56 230
17559.81 218
17561.06 256
17562.31 223
17563.56 238
17564.81 238
17566.06 237
17567.31 216
17568.56 237
17569.81 249
17571.06 234
17572.31 246
17573.56 224
17574.81 227
17576.06 222
17577.31 248
17578.56 228
17579.81 252
17581.06 225
17582.31 229
17583.57 219
17584.82 234
17586.07 218
17587.32 232
17588.57 245
17589.82 215
17591.07 220
17592.32 237
17593.57 254
17594.83 248
17596.08 232
17597.33 250
17598.58 242
17599.83 246
17601.08 243
17602.33 240
17603.59 234
17604.84 217
17606.09 245
17607.34 247
17608.59 243
17609.84 231
17611.10 222
17612.35 228
17613.60 204
17614.85 247
17616.10 239
17617.36 222
17618.61 215
17619.86 240
17621.11 232
17622.36 224
17623.62 227
17624.87 236
17626.12 242
17627.37 219
17628.63 236
17629.88 216
17631.13 221
17632.38 233
17633.64 221
17634.89 208
17636.14 227
17637.39 218
17638.65 232
17639.90 225
17641.15 225
17642.41 215
17643.66 247
17644.91 225
17646.17 218
17647.42 233
17648.67 201
17649.92 234
17651.18 236
17652.43 209
17653.68 216
17654.94 237
17656.19 218
17657.44 221
17658.70 219
17659.95 231
17661.21 205
17662.46 235
17663.71 234
17664.97 220
17666.22 209
17667.47 229
17668.73 225
17669.98 219
17671.24 226
17672.49 220
17673.74 235
17675.00 215
17676.25 184
17677.51 200
17678.76 225
17680.02 219
17681.27 212
17682.52 202
17683.78 225
17685.03 200
17686.29 214
17687.54 209
17688.80 212
17690.05 220
17691.31 221
17692.56 212
17693.82 207
17695.07 204
17696.32 219
17697.58 228
17698.83 195
17700.09 237
17701.34 223
17702.60 239
17703.86 203
17705.11 234
17706.37 207
17707.62 222
17708.88 214
17710.13 214
17711.39 213
17712.64 233
17713.90 227
17715.15 222
17716.41 218
17717.66 221
17718.92 212
17720.18 225
17721.43 207
17722.69 201
17723.94 239
17725.20 200
17726.45 229
17727.71 215
17728.97 230
17730.22 228
17731.48 212
17732.74 231
17733.99 233
17735.25 238
17736.50 198
17737.76 226
17739.02 211
17740.27 219
17741.53 215
17742.79 246
17744.04 233
17745.30 212
17746.56 220
17747.81 225
17749.07 212
17750.33 237
17751.58 225
17752.84 225
17754.10 222
17755.35 209
17756.61 230
17757.87 241
17759.12 229
17760.38 221
17761.64 243
17762.90 233
17764.15 249
17765.41 209
17766.67 233
17767.93 238
17769.18 226
17770.44 221
17771.70 233
17772.96 226
17774.21 175
17775.47 232
17776.73 216
17777.99 222
17779.24 195
17780.50 234
17781.76 196
17783.02 211
17784.28 217
17785.53 235
17786.79 212
17788.05 210
17789.31 219
17790.57 222
17791.82 215
17793.08 221
17794.34 235
17795.60 211
17796.86 211
17798.12 187
17799.37 232
17800.63 222
17801.89 243
17803.15 204
17804.41 247
17805.67 237
17806.93 222
17808.19 202
17809.44 222
17810.70 223
17811.96 215
17813.22 218
17814.48 234
17815.74 247
17817.00 221
17818.26 230
17819.52 211
17820.78 245
17822.04 183
17823.29 231
17824.55 213
17825.81 230
17827.07 191
17828.33 218
17829.59 212
17830.85 196
17832.11 196
17833.37 202
17834.63 195
17835.89 212
17837.15 219
17838.41 210
17839.67 224
17840.93 237
17842.19 223
17843.45 197
17844.71 245
17845.97 206
17847.23 209
17848.49 199
17849.75 202
17851.01 201
17852.27 211
17853.53 201
17854.79 213
17856.05 226
17857.31 202
17858.57 229
17859.84 201
17861.10 233
17862.36 194
17863.62 215
17864.88 207
17866.14 215
17867.40 230
17868.66 190
17869.92 199
17871.18 212
17872.44 233
17873.71 201
17874.97 214
17876.23 203
17877.49 209
17878.75 186
17880.01 210
17881.27 191
17882.53 196
17883.80 202
17885.06 215
17886.32 214
17887.58 225
17888.84 218
17890.10 198
17891.37 199
17892.63 211
17893.89 228
17895.15 188
17896.41 206
17897.67 195
17898.94 220
17900.20 200
17901.46 224
17902.72 191
17903.99 206
17905.25 216
17906.51 216
17907.77 196
17909.03 211
17910.30 212
17911.56 198
17912.82 242
17914.08 209
17915.35 225
17916.61 226
17917.87 217
17919.14 200
17920.40 225
17921.66 237
17922.92 236
17924.19 201
17925.45 189
17926.71 196
17927.98 205
17929.24 203
17930.50 218
17931.76 215
17933.03 217
17934.29 223
17935.55 215
17936.82 223
17938.08 181
17939.34 222
17940.61 205
17941.87 207
17943.14 199
17944.40 208
17945.66 213
17946.93 200
17948.19 204
17949.45 179
17950.72 217
17951.98 195
17953.25 204
17954.51 207
17955.77 223
17957.04 195
17958.30 195
17959.57 207
17960.83 214
17962.09 207
17963.36 211
17964.62 206
17965.89 206
17967.15 204
17968.42 231
17969.68 211
17970.95 211
17972.21 222
17973.47 199
17974.74 219
17976.00 211
17977.27 192
17978.53 187
17979.80 208
17981.06 202
17982.33 207
17983.59 204
17984.86 206
17986.12 198
17987.39 197
17988.65 212
17989.92 202
17991.18 203
17992.45 217
17993.71 206
17994.98 189
17996.25 210
17997.51 205
17998.78 219
18000.04 210
18001.31 207
18002.57 207
18003.84 226
18005.10 214
18006.37 195
18007.64 197
18008.90 192
18010.17 206
18011.43 196
18012.70 192
18013.97 211
18015.23 213
18016.50 195
18017.76 194
18019.03 199
18020.30 232
18021.56 201
18022.83 212
18024.10 209
18025.36 193
18026.63 208
18027.90 194
18029.16 212
18030.43 213
18031.70 217
18032.96 208
18034.23 209
18035.50 214
18036.76 218
18038.03 224
18039.30 210
18040.56 200
18041.83 225
18043.10 208
18044.37 186
18045.63 211
18046.90 199
18048.17 224
18049.43 218
18050.70 222
18051.97 217
18053.24 211
18054.50 220
18055.77 204
18057.04 193
18058.31 211
18059.57 200
18060.84 206
18062.11 194
18063.38 214
18064.65 198
18065.91 192
18067.18 212
18068.45 195
18069.72 202
18070.98 204
18072.25 209
18073.52 207
18074.79 228
18076.06 205
18077.33 223
18078.59 206
18079.86 229
18081.13 202
18082.40 207
18083.67 207
18084.94 199
18086.21 203
18087.47 215
18088.74 214
18090.01 211
18091.28 233
18092.55 223
18093.82 220
18095.09 202
18096.36 215
18097.62 210
18098.89 202
18100.16 188
18101.43 209
18102.70 222
18103.97 207
18105.24 224
18106.51 217
18107.78 234
18109.05 215
18110.32 194
18111.59 190
18112.86 193
18114.13 205
18115.40 212
18116.66 215
18117.93 217
18119.20 205
18120.47 191
18121.74 209
18123.01 216
18124.28 208
18125.55 203
18126.82 209
18128.09 218
18129.36 196
18130.63 202
18131.90 200
18133.17 215
18134.44 243
18135.71 213
18136.99 203
18138.26 208
18139.53 211
18140.80 216
18142.07 208
18143.34 214
18144.61 214
18145.88 222
18147.15 216
18148.42 211
18149.69 203
18150.96 218
18152.23 207
18153.50 224
18154.78 201
18156.05 171
18157.32 195
18158.59 202
18159.86 218
18161.13 209
18162.40 198
18163.67 203
18164.94 226
18166.22 219
18167.49 221
18168.76 199
18170.03 201
18171.30 196
18172.57 217
18173.85 223
18175.12 213
18176.39 213
18177.66 189
18178.93 222
18180.20 229
18181.48 217
18182.75 212
18184.02 204
18185.29 208
18186.56 229
18187.84 204
18189.11 217
18190.38 216
18191.65 206
18192.93 209
18194.20 199
18195.47 205
18196.74 209
18198.02 211
18199.29 178
18200.56 192
18201.83 204
18203.11 217
18204.38 218
18205.65 213
18206.92 218
18208.20 220
18209.47 221
18210.74 219
18212.02 218
18213.29 213
18214.56 215
18215.84 206
18217.11 186
18218.38 213
18219.65 214
18220.93 228
18222.20 236
18223.47 227
18224.75 216
18226.02 207
18227.30 215
18228.57 203
18229.84 221
18231.12 205
18232.39 203
18233.66 212
18234.94 201
18236.21 237
18237.48 211
18238.76 232
18240.03 232
18241.31 234
18242.58 199
18243.86 192
18245.13 198
18246.40 217
18247.68 210
18248.95 208
18250.23 217
18251.50 190
18252.77 213
18254.05 222
18255.32 217
18256.60 220
18257.87 210
18259.15 210
18260.42 212
18261.70 195
18262.97 210
18264.25 213
18265.52 206
18266.80 202
18268.07 195
18269.35 214
18270.62 206
18271.90 207
18273.17 221
18274.45 205
18275.72 204
18277.00 203
18278.27 219
18279.55 188
18280.82 207
18282.10 211
18283.37 206
18284.65 214
18285.93 192
18287.20 207
18288.48 210
18289.75 213
18291.03 223
18292.30 200
18293.58 210
18294.86 207
18296.13 206
18297.41 180
18298.68 209
18299.96 216
18301.24 224
18302.51 205
18303.79 188
18305.06 209
18306.34 218
18307.62 259
18308.89 212
18310.17 220
18311.45 196
18312.72 212
18314.00 218
18315.28 210
18316.55 204
18317.83 203
18319.11 225
18320.38 188
18321.66 186
18322.94 218
18324.21 209
18325.49 204
18326.77 212
18328.04 220
18329.32 213
18330.60 208
18331.88 195
18333.15 188
18334.43 213
18335.71 226
18336.98 219
18338.26 185
18339.54 192
18340.82 200
18342.09 198
18343.37 210
18344.65 203
18345.93 203
18347.20 200
18348.48 191
18349.76 196
18351.04 201
18352.32 197
18353.59 211
18354.87 206
18356.15 211
18357.43 206
18358.71 220
18359.98 227
18361.26 207
18362.54 191
18363.82 203
18365.10 219
18366.38 213
18367.65 194
18368.93 205
18370.21 197
18371.49 189
18372.77 208
18374.05 202
18375.33 183
18376.60 204
18377.88 208
18379.16 199
18380.44 208
18381.72 224
18383.00 222
18384.28 217
18385.56 202
18386.84 210
18388.11 186
18389.39 200
18390.67 180
18391.95 182
18393.23 202
18394.51 205
18395.79 177
18397.07 186
18398.35 187
18399.63 210
18400.91 211
18402.19 211
18403.47 198
18404.75 203
18406.03 197
18407.31 208
18408.59 190
18409.87 214
18411.15 208
18412.43 199
18413.71 209
18414.99 203
18416.27 205
18417.55 186
18418.83 216
18420.11 179
18421.39 193
18422.67 191
18423.95 216
18425.23 196
18426.51 191
18427.79 202
18429.07 203
18430.35 205
18431.63 188
18432.91 192
18434.19 211
18435.47 205
18436.75 205
18438.04 186
18439.32 190
18440.60 217
18441.88 218
18443.16 194
18444.44 189
18445.72 215
18447.00 199
18448.28 213
18449.57 208
18450.85 221
18452.13 220
18453.41 194
18454.69 212
18455.97 187
18457.25 222
18458.54 184
18459.82 205
18461.10 197
18462.38 201
18463.66 213
18464.94 207
18466.23 203
18467.51 185
18468.79 213
18470.07 199
18471.35 219
18472.64 201
18473.92 192
18475.20 205
18476.48 225
18477.76 244
18479.05 208
18480.33 194
18481.61 215
18482.89 227
18484.18 247
18485.46 205
18486.74 216
18488.02 211
18489.31 195
18490.59 217
18491.87 202
18493.15 188
18494.44 193
18495.72 200
18497.00 196
18498.29 212
18499.57 198
18500.85 222
18502.13 184
18503.42 215
18504.70 201
18505.98 214
18507.27 195
18508.55 195
18509.83 210
18511.12 190
18512.40 203
18513.68 210
18514.97 219
18516.25 173
18517.54 200
18518.82 223
18520.10 211
18521.39 201
18522.67 202
18523.95 218
18525.24 204
18526.52 209
18527.81 210
18529.09 206
18530.37 207
18531.66 229
18532.94 236
18534.23 204
18535.51 199
18536.79 200
18538.08 221
18539.36 198
18540.65 213
18541.93 231
18543.22 227
18544.50 211
18545.79 209
18547.07 216
18548.36 223
18549.64 190
18550.92 210
18552.21 227
18553.49 214
18554.78 213
18556.06 199
18557.35 196
18558.63 221
18559.92 223
18561.20 222
18562.49 231
18563.77 216
18565.06 216
18566.35 202
18567.63 208
18568.92 216
18570.20 217
18571.49 230
18572.77 216
18574.06 209
18575.34 231
18576.63 206
18577.92 218
18579.20 222
18580.49 228
18581.77 222
18583.06 227
18584.34 233
18585.63 224
18586.92 225
18588.20 223
18589.49 228
18590.77 241
18592.06 236
18593.35 230
18594.63 246
18595.92 222
18597.21 243
18598.49 216
18599.78 221
18601.07 247
18602.35 229
18603.64 234
18604.93 232
18606.21 215
18607.50 204
18608.79 236
18610.07 258
18611.36 263
18612.65 219
18613.93 259
18615.22 232
18616.51 211
18617.79 233
18619.08 220
18620.37 210
18621.66 218
18622.94 226
18624.23 210
18625.52 208
18626.80 216
18628.09 214
18629.38 209
18630.67 228
18631.95 213
18633.24 196
18634.53 211
18635.82 231
18637.11 210
18638.39 220
18639.68 214
18640.97 210
18642.26 215
18643.54 233
18644.83 213
18646.12 188
18647.41 201
18648.70 221
18649.99 204
18651.27 206
18652.56 216
18653.85 212
18655.14 222
18656.43 220
18657.72 210
18659.00 195
18660.29 225
18661.58 205
18662.87 225
18664.16 215
18665.45 212
18666.74 222
18668.02 202
18669.31 211
18670.60 238
18671.89 237
18673.18 216
18674.47 238
18675.76 183
18677.05 225
18678.34 228
18679.63 215
18680.92 237
18682.20 224
18683.49 222
18684.78 198
18686.07 221
18687.36 210
18688.65 206
18689.94 180
18691.23 199
18692.52 201
18693.81 181
18695.10 210
18696.39 200
18697.68 217
18698.97 211
18700.26 200
18701.55 220
18702.84 199
18704.13 208
18705.42 211
18706.71 201
18708.00 220
18709.29 193
18710.58 222
18711.87 213
18713.16 205
18714.45 202
18715.74 214
18717.03 216
18718.32 198
18719.61 198
18720.90 200
18722.20 191
18723.49 198
18724.78 215
18726.07 191
18727.36 196
18728.65 209
18729.94 207
18731.23 210
18732.52 194
18733.81 219
18735.10 215
18736.40 193
18737.69 198
18738.98 197
18740.27 215
18741.56 196
18742.85 207
18744.14 195
18745.43 218
18746.73 218
18748.02 218
18749.31 211
18750.60 191
18751.89 213
18753.18 215
18754.48 202
18755.77 212
18757.06 211
18758.35 194
18759.64 188
18760.94 194
18762.23 193
18763.52 211
18764.81 220
18766.10 208
18767.40 209
18768.69 198
18769.98 188
18771.27 212
18772.57 213
18773.86 202
18775.15 192
18776.44 195
18777.74 223
18779.03 224
18780.32 184
18781.61 217
18782.91 218
18784.20 195
18785.49 195
18786.79 208
18788.08 198
18789.37 195
18790.66 200
18791.96 200
18793.25 211
18794.54 200
18795.84 168
18797.13 205
18798.42 221
18799.72 179
18801.01 197
18802.30 222
18803.60 218
18804.89 197
18806.18 196
18807.48 200
18808.77 199
18810.07 200
18811.36 192
18812.65 204
18813.95 192
18815.24 175
18816.53 212
18817.83 239
18819.12 213
18820.42 193
18821.71 216
18823.00 213
18824.30 197
18825.59 221
18826.89 199
18828.18 213
18829.48 224
18830.77 208
18832.07 219
18833.36 195
18834.65 196
18835.95 210
18837.24 198
18838.54 197
18839.83 209
18841.13 191
18842.42 204
18843.72 221
18845.01 187
18846.31 217
18847.60 223
18848.90 219
18850.19 220
18851.49 215
18852.78 212
18854.08 192
18855.37 217
18856.67 210
18857.96 193
18859.26 242
18860.55 224
18861.85 210
18863.15 195
18864.44 188
18865.74 203
18867.03 199
18868.33 207
18869.62 201
18870.92 197
18872.22 188
18873.51 187
18874.81 197
18876.10 204
18877.40 193
18878.70 200
18879.99 201
18881.29 189
18882.58 194
18883.88 221
18885.18 203
18886.47 203
18887.77 190
18889.07 204
18890.36 219
18891.66 206
18892.95 197
18894.25 183
18895.55 192
18896.84 192
18898.14 184
18899.44 199
18900.73 187
18902.03 215
18903.33 187
18904.63 215
18905.92 207
18907.22 221
18908.52 211
18909.81 203
18911.11 199
18912.41 214
18913.71 216
18915.00 205
18916.30 209
18917.60 213
18918.89 186
18920.19 202
18921.49 186
18922.79 196
18924.09 206
18925.38 194
18926.68 199
18927.98 195
18929.28 198
18930.57 190
18931.87 203
18933.17 200
18934.47 207
18935.77 212
18937.06 204
18938.36 195
18939.66 176
18940.96 181
18942.26 188
18943.55 186
18944.85 203
18946.15 205
18947.45 199
18948.75 182
18950.05 176
18951.35 183
18952.64 193
18953.94 197
18955.24 191
18956.54 190
18957.84 188
18959.14 193
18960.44 199
18961.74 188
18963.03 173
18964.33 200
18965.63 183
18966.93 219
18968.23 212
18969.53 195
18970.83 193
18972.13 196
18973.43 184
18974.73 183
18976.03 189
18977.33 185
18978.62 202
18979.92 183
18981.22 190
18982.52 197
18983.82 174
18985.12 187
18986.42 202
18987.72 200
18989.02 217
18990.32 192
18991.62 170
18992.92 205
18994.22 195
18995.52 221
18996.82 203
18998.12 191
18999.42 202
19000.72 187
19002.02 176
19003.32 192
19004.62 195
19005.92 215
19007.22 199
19008.53 226
19009.83 189
19011.13 196
19012.43 205
19013.73 187
19015.03 206
19016.33 185
19017.63 207
19018.93 186
19020.23 172
19021.53 179
19022.83 188
19024.13 205
19025.44 179
19026.74 174
19028.04 185
19029.34 189
19030.64 182
19031.94 195
19033.24 183
19034.54 185
19035.85 177
19037.15 207
19038.45 197
19039.75 176
19041.05 196
19042.35 206
19043.66 194
19044.96 188
19046.26 178
19047.56 178
19048.86 201
19050.16 218
19051.47 206
19052.77 182
19054.07 182
19055.37 187
19056.67 214
19057.98 197
19059.28 191
19060.58 184
19061.88 193
19063.19 178
19064.49 182
19065.79 176
19067.09 179
19068.40 194
19069.70 199
19071.00 171
19072.30 183
19073.61 180
19074.91 195
19076.21 200
19077.52 178
19078.82 195
19080.12 205
19081.42 217
19082.73 185
19084.03 202
19085.33 208
19086.64 193
19087.94 183
19089.24 182
19090.55 183
19091.85 169
19093.15 215
19094.46 188
19095.76 181
19097.06 173
19098.37 199
19099.67 203
19100.97 195
19102.28 206
19103.58 217
19104.89 202
19106.19 185
19107.49 160
19108.80 174
19110.10 198
19111.40 177
19112.71 192
19114.01 199
19115.32 199
19116.62 188
19117.93 185
19119.23 184
19120.53 187
19121.84 183
19123.14 185
19124.45 170
19125.75 202
19127.06 187
19128.36 204
19129.67 190
19130.97 184
19132.28 187
19133.58 196
19134.88 188
19136.19 177
19137.49 177
19138.80 160
19140.10 195
19141.41 200
19142.71 226
19144.02 211
19145.32 204
19146.63 195
19147.94 186
19149.24 198
19150.55 193
19151.85 192
19153.16 186
19154.46 194
19155.77 195
19157.07 198
19158.38 172
19159.68 173
19160.99 189
19162.30 207
19163.60 178
19164.91 189
19166.21 174
19167.52 196
19168.83 181
19170.13 190
19171.44 187
19172.74 204
19174.05 206
19175.36 185
19176.66 188
19177.97 165
19179.27 193
19180.58 192
19181.89 220
19183.19 198
19184.50 175
19185.81 191
19187.11 209
19188.42 196
19189.73 201
19191.03 190
19192.34 198
19193.65 201
19194.95 198
19196.26 212
19197.57 162
19198.87 192
19200.18 189
19201.49 224
19202.80 203
19204.10 193
19205.41 169
19206.72 191
19208.03 186
19209.33 202
19210.64 210
19211.95 190
19213.25 186
19214.56 188
19215.87 182
19217.18 209
19218.49 216
19219.79 168
19221.10 208
19222.41 203
19223.72 207
19225.02 180
19226.33 193
19227.64 199
19228.95 213
19230.26 200
19231.56 198
19232.87 185
19234.18 182
19235.49 199
19236.80 170
19238.11 204
19239.41 187
19240.72 199
19242.03 186
19243.34 173
19244.65 188
19245.96 185
19247.26 212
19248.57 197
19249.88 170
19251.19 191
19252.50 187
19253.81 191
19255.12 186
19256.43 189
19257.74 183
19259.04 187
19260.35 219
19261.66 187
19262.97 195
19264.28 190
19265.59 186
19266.90 169
19268.21 185
19269.52 184
19270.83 205
19272.14 184
19273.45 196
19274.76 190
19276.07 191
19277.38 194
19278.69 176
19279.99 208
19281.30 181
19282.61 199
19283.92 180
19285.23 221
19286.54 186
19287.85 178
19289.16 194
19290.47 197
19291.78 203
19293.09 180
19294.40 173
19295.72 188
19297.03 191
19298.34 192
19299.65 185
19300.96 170
19302.27 182
19303.58 179
19304.89 184
19306.20 172
19307.51 199
19308.82 180
19310.13 194
19311.44 176
19312.75 160
19314.06 208
19315.37 204
19316.69 199
19318.00 183
19319.31 187
19320.62 195
19321.93 194
19323.24 162
19324.55 176
19325.86 183
19327.18 196
19328.49 192
19329.80 197
19331.11 195
19332.42 183
19333.73 176
19335.04 185
19336.36 179
19337.67 189
19338.98 185
19340.29 169
19341.60 196
19342.91 194
19344.23 180
19345.54 186
19346.85 187
19348.16 191
19349.47 189
19350.79 187
19352.10 183
19353.41 203
19354.72 177
19356.04 188
19357.35 196
19358.66 178
19359.97 184
19361.29 170
19362.60 170
19363.91 195
19365.22 197
19366.54 190
19367.85 190
19369.16 210
19370.47 194
19371.79 189
19373.10 182
19374.41 191
19375.73 167
19377.04 190
19378.35 187
19379.67 177
19380.98 201
19382.29 190
19383.60 184
19384.92 191
19386.23 181
19387.54 196
19388.86 208
19390.17 186
19391.49 180
19392.80 189
19394.11 187
19395.43 187
19396.74 193
19398.05 201
19399.37 206
19400.68 191
19402.00 169
19403.31 200
19404.62 198
19405.94 194
19407.25 169
19408.57 196
19409.88 184
19411.19 179
19412.51 197
19413.82 187
19415.14 192
19416.45 189
19417.77 211
19419.08 193
19420.39 174
19421.71 185
19423.02 185
19424.34 189
19425.65 198
19426.97 174
19428.28 187
19429.60 192
19430.91 184
19432.23 170
19433.54 193
19434.86 172
19436.17 176
19437.49 183
19438.80 191
19440.12 175
19441.43 190
19442.75 198
19444.06 190
19445.38 170
19446.69 159
19448.01 178
19449.32 200
19450.64 200
19451.96 199
19453.27 199
19454.59 182
19455.90 183
19457.22 163
19458.53 188
19459.85 189
19461.17 187
19462.48 189
19463.80 188
19465.11 187
19466.43 176
19467.75 196
19469.06 181
19470.38 191
19471.69 175
19473.01 204
19474.33 189
19475.64 195
19476.96 196
19478.28 174
19479.59 177
19480.91 181
19482.23 189
19483.54 170
19484.86 192
19486.18 182
19487.49 191
19488.81 173
19490.13 180
19491.44 200
19492.76 211
19494.08 196
19495.39 195
19496.71 190
19498.03 190
19499.35 174
19500.66 191
19501.98 198
19503.30 186
19504.61 193
19505.93 199
19507.25 195
19508.57 192
19509.88 177
19511.20 168
19512.52 173
19513.84 183
19515.15 175
19516.47 182
19517.79 173
19519.11 185
19520.43 178
19521.74 165
19523.06 171
19524.38 181
19525.70 196
19527.02 186
19528.33 187
19529.65 194
19530.97 188
19532.29 199
19533.61 189
19534.93 163
19536.24 187
19537.56 193
19538.88 186
19540.20 207
19541.52 195
19542.84 193
19544.16 169
19545.47 186
19546.79 183
19548.11 179
19549.43 178
19550.75 188
19552.07 190
19553.39 190
19554.71 180
19556.03 191
19557.34 214
19558.66 212
19559.98 195
19561.30 175
19562.62 168
19563.94 185
19565.26 178
19566.58 176
19567.90 179
19569.22 218
19570.54 185
19571.86 167
19573.18 162
19574.50 192
19575.82 192
19577.14 192
19578.46 177
19579.78 166
19581.10 186
19582.42 185
19583.74 186
19585.06 181
19586.38 176
19587.70 191
19589.02 184
19590.34 198
19591.66 206
19592.98 189
19594.30 166
19595.62 218
19596.94 192
19598.26 179
19599.58 185
19600.90 193
19602.22 189
19603.54 196
19604.86 186
19606.18 195
19607.50 183
19608.82 176
19610.15 179
19611.47 183
19612.79 187
19614.11 189
19615.43 169
19616.75 181
19618.07 198
19619.39 201
19620.71 180
19622.04 174
19623.36 177
19624.68 180
19626.00 183
19627.32 183
19628.64 171
19629.96 173
19631.29 194
19632.61 184
19633.93 172
19635.25 195
19636.57 195
19637.89 197
19639.22 189
19640.54 191
19641.86 157
19643.18 170
19644.50 193
19645.83 171
19647.15 167
19648.47 175
19649.79 186
19651.12 200
19652.44 190
19653.76 178
19655.08 165
19656.40 197
19657.73 174
19659.05 166
19660.37 170
19661.70 194
19663.02 196
19664.34 168
19665.66 177
19666.99 186
19668.31 187
19669.63 190
19670.95 185
19672.28 173
19673.60 189
19674.92 204
19676.25 176
19677.57 174
19678.89 204
19680.22 221
19681.54 175
19682.86 178
19684.19 175
19685.51 194
19686.83 194
19688.16 185
19689.48 186
19690.80 175
19692.13 181
19693.45 161
19694.78 188
19696.10 170
19697.42 176
19698.75 198
19700.07 178
19701.39 168
19702.72 168
19704.04 189
19705.37 195
19706.69 176
19708.02 186
19709.34 196
19710.66 171
19711.99 186
19713.31 169
19714.64 169
19715.96 169
19717.29 185
19718.61 164
19719.93 176
19721.26 150
19722.58 171
19723.91 161
19725.23 164
19726.56 164
19727.88 172
19729.21 206
19730.53 175
19731.86 176
19733.18 168
19734.51 180
19735.83 188
19737.16 165
19738.48 187
19739.81 157
19741.13 179
19742.46 185
19743.78 187
19745.11 205
19746.44 188
19747.76 174
19749.09 168
19750.41 169
19751.74 144
19753.06 178
19754.39 171
19755.72 176
19757.04 163
19758.37 163
19759.69 189
19761.02 164
19762.34 184
19763.67 210
19765.00 182
19766.32 166
19767.65 192
19768.98 162
19770.30 177
19771.63 181
19772.95 188
19774.28 191
19775.61 196
19776.93 193
19778.26 182
19779.59 177
19780.91 197
19782.24 188
19783.57 173
19784.89 200
19786.22 186
19787.55 202
19788.87 180
19790.20 157
19791.53 199
19792.86 174
19794.18 170
19795.51 190
19796.84 192
19798.16 183
19799.49 192
19800.82 192
19802.15 186
19803.47 196
19804.80 201
19806.13 178
19807.46 171
19808.78 187
19810.11 187
19811.44 199
19812.77 170
19814.09 178
19815.42 181
19816.75 171
19818.08 192
19819.41 188
19820.73 178
19822.06 174
19823.39 172
19824.72 197
19826.05 186
19827.37 169
19828.70 200
19830.03 181
19831.36 173
19832.69 189
19834.02 180
19835.34 186
19836.67 194
19838.00 203
19839.33 192
19840.66 169
19841.99 186
19843.32 177
19844.64 201
19845.97 159
19847.30 162
19848.63 181
19849.96 188
19851.29 192
19852.62 178
19853.95 174
19855.28 175
19856.60 171
19857.93 181
19859.26 177
19860.59 177
19861.92 185
19863.25 182
19864.58 186
19865.91 176
19867.24 164
19868.57 197
19869.90 187
19871.23 192
19872.56 203
19873.89 180
19875.22 171
19876.55 150
19877.88 187
19879.21 177
19880.54 192
19881.87 182
19883.20 190
19884.53 188
19885.86 172
19887.19 189
19888.52 161
19889.85 175
19891.18 179
19892.51 182
19893.84 182
19895.17 168
19896.50 170
19897.83 175
19899.16 199
19900.49 204
19901.82 191
19903.15 175
19904.48 191
19905.81 178
19907.15 190
19908.48 171
19909.81 172
19911.14 186
19912.47 180
19913.80 182
19915.13 196
19916.46 177
19917.79 184
19919.13 187
19920.46 186
19921.79 198
19923.12 182
19924.45 191
19925.78 182
19927.11 207
19928.45 163
19929.78 168
19931.11 173
19932.44 189
19933.77 173
19935.10 189
19936.44 175
19937.77 179
19939.10 182
19940.43 156
19941.76 197
19943.10 182
19944.43 177
19945.76 186
19947.09 176
19948.42 169
19949.76 179
19951.09 168
19952.42 180
19953.75 163
19955.09 174
19956.42 193
19957.75 197
19959.08 206
19960.42 194
19961.75 196
19963.08 195
19964.41 178
19965.75 177
19967.08 194
19968.41 186
19969.75 185
19971.08 182
19972.41 189
19973.74 167
19975.08 196
19976.41 187
19977.74 191
19979.08 185
19980.41 184
19981.74 195
19983.08 179
19984.41 202
19985.74 194
19987.08 193
19988.41 185
19989.75 173
19991.08 181
19992.41 202
19993.75 168
19995.08 176
19996.41 189
19997.75 188
19999.08 184
20000.42 194
20001.75 176
20003.08 176
20004.42 184
20005.75 192
20007.09 198
20008.42 189
20009.75 177
20011.09 179
20012.42 188
20013.76 171
20015.09 199
20016.43 181
20017.76 173
20019.10 186
20020.43 183
20021.76 202
20023.10 197
20024.43 201
20025.77 190
20027.10 217
20028.44 195
20029.77 209
20031.11 195
20032.44 212
20033.78 182
20035.11 208
20036.45 196
20037.78 188
20039.12 174
20040.46 178
20041.79 209
20043.13 185
20044.46 190
20045.80 199
20047.13 184
20048.47 181
20049.80 160
20051.14 175
20052.47 192
20053.81 185
20055.15 189
20056.48 180
20057.82 182
20059.15 176
20060.49 185
20061.83 198
20063.16 200
20064.50 195
20065.83 194
20067.17 190
20068.51 199
20069.84 199
20071.18 183
20072.52 175
20073.85 177
20075.19 204
20076.52 199
20077.86 185
20079.20 183
20080.53 181
20081.87 192
20083.21 185
20084.54 195
20085.88 178
20087.22 185
20088.56 180
20089.89 189
20091.23 185
20092.57 173
20093.90 188
20095.24 191
20096.58 185
20097.91 189
20099.25 181
20100.59 197
20101.93 186
20103.26 169
20104.60 162
20105.94 187
20107.28 186
20108.61 183
20109.95 176
20111.29 189
20112.63 170
20113.96 169
20115.30 185
20116.64 178
20117.98 181
20119.32 181
20120.65 182
20121.99 180
20123.33 173
20124.67 180
20126.01 182
