# Supplementary material for: MALDI-TOF MS typing enables the classification of brewing yeasts of the genus Saccharomyces to major beer styles
Source: PLoS One. 2017 Aug 9;12(8):e0181694. doi: 10.1371/journal.pone.0181694 (PMC5549903; doi:10.1371/journal.pone.0181694)
Supplement: S18 File — The directory includes 30 raw files and was zipped to “.zip”; the folder has one strain with 30 spectra; S1 Text explains the raw files with an example and Table 1 represents the yeast strain used within the experiment. (ZIP) [file pone.0181694.s021.zip › 52/FK28-Z-OG-Koe-Koe-YPG-18h-E-E_2016-10-04_10_0_E12_1.dat]

1998.43 1793
1998.85 1734
1999.27 1682
1999.69 1631
2000.11 1730
2000.54 1639
2000.96 1636
2001.38 1628
2001.80 1591
2002.23 1548
2002.65 1587
2003.07 1516
2003.49 1553
2003.92 1590
2004.34 1660
2004.76 1702
2005.18 1764
2005.61 1657
2006.03 1696
2006.45 1784
2006.87 1682
2007.30 1718
2007.72 1740
2008.14 1767
2008.57 1626
2008.99 1625
2009.41 1566
2009.84 1588
2010.26 1553
2010.68 1559
2011.11 1536
2011.53 1435
2011.95 1427
2012.38 1332
2012.80 1452
2013.22 1504
2013.65 1479
2014.07 1424
2014.49 1467
2014.92 1516
2015.34 1511
2015.77 1517
2016.19 1573
2016.61 1551
2017.04 1658
2017.46 1574
2017.89 1587
2018.31 1660
2018.73 1594
2019.16 1719
2019.58 1612
2020.01 1628
2020.43 1529
2020.85 1521
2021.28 1566
2021.70 1486
2022.13 1511
2022.55 1467
2022.98 1535
2023.40 1521
2023.83 1510
2024.25 1509
2024.68 1465
2025.10 1465
2025.53 1404
2025.95 1438
2026.38 1466
2026.80 1531
2027.23 1391
2027.65 1423
2028.08 1447
2028.50 1445
2028.93 1346
2029.35 1468
2029.78 1442
2030.20 1479
2030.63 1446
2031.05 1449
2031.48 1485
2031.90 1509
2032.33 1522
2032.75 1520
2033.18 1588
2033.61 1516
2034.03 1494
2034.46 1470
2034.88 1543
2035.31 1604
2035.74 1514
2036.16 1555
2036.59 1629
2037.01 1697
2037.44 1624
2037.87 1669
2038.29 1783
2038.72 1719
2039.14 1724
2039.57 1663
2040.00 1598
2040.42 1473
2040.85 1473
2041.28 1541
2041.70 1587
2042.13 1482
2042.56 1494
2042.98 1550
2043.41 1516
2043.84 1478
2044.26 1448
2044.69 1503
2045.12 1532
2045.54 1544
2045.97 1566
2046.40 1458
2046.82 1537
2047.25 1462
2047.68 1426
2048.11 1408
2048.53 1525
2048.96 1487
2049.39 1579
2049.82 1450
2050.24 1460
2050.67 1501
2051.10 1472
2051.53 1494
2051.95 1477
2052.38 1448
2052.81 1436
2053.24 1466
2053.66 1529
2054.09 1459
2054.52 1403
2054.95 1413
2055.38 1412
2055.80 1535
2056.23 1528
2056.66 1544
2057.09 1577
2057.52 1524
2057.94 1495
2058.37 1505
2058.80 1532
2059.23 1512
2059.66 1499
2060.09 1435
2060.51 1469
2060.94 1527
2061.37 1592
2061.80 1508
2062.23 1610
2062.66 1599
2063.09 1658
2063.52 1660
2063.94 1769
2064.37 1764
2064.80 1776
2065.23 1768
2065.66 1612
2066.09 1649
2066.52 1572
2066.95 1587
2067.38 1537
2067.81 1522
2068.24 1494
2068.66 1561
2069.09 1548
2069.52 1556
2069.95 1534
2070.38 1473
2070.81 1521
2071.24 1484
2071.67 1509
2072.10 1533
2072.53 1537
2072.96 1597
2073.39 1555
2073.82 1624
2074.25 1631
2074.68 1694
2075.11 1676
2075.54 1645
2075.97 1659
2076.40 1756
2076.83 1837
2077.26 1833
2077.69 1882
2078.12 1963
2078.55 1983
2078.98 1979
2079.41 1945
2079.84 1914
2080.27 1869
2080.70 1797
2081.14 1762
2081.57 1633
2082.00 1625
2082.43 1573
2082.86 1532
2083.29 1631
2083.72 1614
2084.15 1604
2084.58 1448
2085.01 1541
2085.44 1543
2085.88 1505
2086.31 1579
2086.74 1556
2087.17 1504
2087.60 1466
2088.03 1438
2088.46 1491
2088.89 1590
2089.33 1601
2089.76 1628
2090.19 1556
2090.62 1568
2091.05 1660
2091.48 1690
2091.92 1565
2092.35 1601
2092.78 1554
2093.21 1533
2093.64 1523
2094.07 1486
2094.51 1545
2094.94 1532
2095.37 1436
2095.80 1392
2096.24 1457
2096.67 1444
2097.10 1410
2097.53 1407
2097.96 1395
2098.40 1454
2098.83 1404
2099.26 1441
2099.69 1407
2100.13 1375
2100.56 1431
2100.99 1425
2101.43 1485
2101.86 1484
2102.29 1490
2102.72 1422
2103.16 1465
2103.59 1458
2104.02 1489
2104.46 1535
2104.89 1567
2105.32 1649
2105.76 1678
2106.19 1633
2106.62 1592
2107.05 1584
2107.49 1568
2107.92 1465
2108.36 1510
2108.79 1497
2109.22 1437
2109.66 1470
2110.09 1477
2110.52 1431
2110.96 1377
2111.39 1435
2111.82 1461
2112.26 1444
2112.69 1443
2113.13 1356
2113.56 1320
2113.99 1340
2114.43 1371
2114.86 1343
2115.30 1408
2115.73 1436
2116.16 1510
2116.60 1463
2117.03 1446
2117.47 1433
2117.90 1410
2118.34 1456
2118.77 1504
2119.21 1552
2119.64 1543
2120.07 1499
2120.51 1512
2120.94 1508
2121.38 1529
2121.81 1471
2122.25 1462
2122.68 1460
2123.12 1359
2123.55 1394
2123.99 1435
2124.42 1467
2124.86 1460
2125.29 1408
2125.73 1400
2126.16 1431
2126.60 1443
2127.04 1436
2127.47 1444
2127.91 1388
2128.34 1469
2128.78 1401
2129.21 1357
2129.65 1448
2130.08 1607
2130.52 1610
2130.96 1592
2131.39 1682
2131.83 1711
2132.26 1646
2132.70 1740
2133.14 1854
2133.57 1851
2134.01 1814
2134.44 1857
2134.88 1978
2135.32 1964
2135.75 1935
2136.19 1857
2136.62 1882
2137.06 1823
2137.50 1725
2137.93 1672
2138.37 1644
2138.81 1636
2139.24 1597
2139.68 1589
2140.12 1390
2140.55 1459
2140.99 1420
2141.43 1366
2141.86 1450
2142.30 1478
2142.74 1405
2143.18 1434
2143.61 1494
2144.05 1462
2144.49 1449
2144.92 1421
2145.36 1501
2145.80 1480
2146.24 1644
2146.67 1647
2147.11 1747
2147.55 1921
2147.99 2079
2148.42 2047
2148.86 2016
2149.30 2060
2149.74 2117
2150.17 2055
2150.61 2012
2151.05 1874
2151.49 1849
2151.92 1763
2152.36 1709
2152.80 1670
2153.24 1675
2153.68 1620
2154.11 1695
2154.55 1692
2154.99 1608
2155.43 1650
2155.87 1624
2156.31 1571
2156.74 1577
2157.18 1678
2157.62 1651
2158.06 1560
2158.50 1548
2158.94 1592
2159.38 1696
2159.81 1586
2160.25 1611
2160.69 1618
2161.13 1513
2161.57 1478
2162.01 1523
2162.45 1625
2162.89 1605
2163.33 1600
2163.76 1567
2164.20 1608
2164.64 1685
2165.08 1616
2165.52 1607
2165.96 1621
2166.40 1445
2166.84 1499
2167.28 1607
2167.72 1616
2168.16 1660
2168.60 1665
2169.04 1600
2169.48 1604
2169.92 1620
2170.36 1595
2170.80 1638
2171.24 1647
2171.68 1646
2172.12 1694
2172.56 1823
2173.00 1726
2173.44 1721
2173.88 1750
2174.32 1858
2174.76 1782
2175.20 1695
2175.64 1735
2176.08 1797
2176.52 1789
2176.96 1763
2177.40 1739
2177.84 1728
2178.28 1745
2178.72 1730
2179.16 1761
2179.60 1670
2180.04 1576
2180.48 1538
2180.92 1548
2181.37 1455
2181.81 1499
2182.25 1499
2182.69 1515
2183.13 1441
2183.57 1480
2184.01 1557
2184.45 1494
2184.89 1510
2185.34 1558
2185.78 1594
2186.22 1594
2186.66 1640
2187.10 1635
2187.54 1779
2187.98 1686
2188.43 1650
2188.87 1656
2189.31 1554
2189.75 1643
2190.19 1591
2190.63 1635
2191.08 1699
2191.52 1530
2191.96 1567
2192.40 1663
2192.84 1563
2193.29 1582
2193.73 1534
2194.17 1505
2194.61 1496
2195.05 1508
2195.50 1448
2195.94 1581
2196.38 1591
2196.82 1651
2197.27 1547
2197.71 1529
2198.15 1639
2198.59 1611
2199.04 1622
2199.48 1491
2199.92 1557
2200.37 1532
2200.81 1522
2201.25 1600
2201.69 1530
2202.14 1457
2202.58 1618
2203.02 1593
2203.47 1588
2203.91 1661
2204.35 1618
2204.80 1619
2205.24 1606
2205.68 1677
2206.13 1655
2206.57 1698
2207.01 1675
2207.46 1698
2207.90 1729
2208.34 1688
2208.79 1620
2209.23 1562
2209.67 1649
2210.12 1600
2210.56 1595
2211.01 1640
2211.45 1519
2211.89 1634
2212.34 1691
2212.78 1568
2213.23 1540
2213.67 1591
2214.11 1550
2214.56 1527
2215.00 1580
2215.45 1443
2215.89 1480
2216.34 1437
2216.78 1478
2217.22 1455
2217.67 1451
2218.11 1512
2218.56 1544
2219.00 1510
2219.45 1584
2219.89 1526
2220.34 1615
2220.78 1622
2221.23 1578
2221.67 1520
2222.12 1578
2222.56 1592
2223.01 1662
2223.45 1705
2223.90 1728
2224.34 1758
2224.79 1712
2225.23 1766
2225.68 1688
2226.12 1773
2226.57 1702
2227.01 1630
2227.46 1704
2227.91 1567
2228.35 1704
2228.80 1718
2229.24 1764
2229.69 1755
2230.13 1861
2230.58 1823
2231.03 1857
2231.47 1887
2231.92 1799
2232.36 1819
2232.81 1816
2233.26 1854
2233.70 1733
2234.15 1892
2234.59 1795
2235.04 1653
2235.49 1763
2235.93 1676
2236.38 1744
2236.83 1685
2237.27 1624
2237.72 1662
2238.17 1675
2238.61 1649
2239.06 1626
2239.51 1562
2239.95 1475
2240.40 1496
2240.85 1463
2241.29 1419
2241.74 1406
2242.19 1414
2242.63 1490
2243.08 1519
2243.53 1594
2243.98 1512
2244.42 1495
2244.87 1449
2245.32 1500
2245.76 1466
2246.21 1490
2246.66 1550
2247.11 1561
2247.55 1558
2248.00 1509
2248.45 1497
2248.90 1396
2249.35 1495
2249.79 1568
2250.24 1513
2250.69 1482
2251.14 1581
2251.58 1627
2252.03 1506
2252.48 1456
2252.93 1438
2253.38 1433
2253.82 1445
2254.27 1454
2254.72 1426
2255.17 1330
2255.62 1342
2256.07 1399
2256.51 1406
2256.96 1457
2257.41 1417
2257.86 1442
2258.31 1462
2258.76 1475
2259.21 1514
2259.65 1658
2260.10 1772
2260.55 1754
2261.00 1830
2261.45 1921
2261.90 1911
2262.35 1816
2262.80 1901
2263.25 1938
2263.69 1901
2264.14 2043
2264.59 1933
2265.04 1884
2265.49 1886
2265.94 1892
2266.39 1992
2266.84 1910
2267.29 1913
2267.74 1954
2268.19 1962
2268.64 1942
2269.09 1849
2269.54 1774
2269.99 1859
2270.44 1855
2270.89 1768
2271.34 1744
2271.79 1784
2272.24 1794
2272.69 1638
2273.14 1619
2273.59 1570
2274.04 1547
2274.49 1579
2274.94 1618
2275.39 1553
2275.84 1515
2276.29 1535
2276.74 1527
2277.19 1601
2277.64 1718
2278.09 1675
2278.54 1615
2278.99 1684
2279.44 1633
2279.89 1737
2280.34 1801
2280.79 1702
2281.25 1722
2281.70 1623
2282.15 1620
2282.60 1664
2283.05 1603
2283.50 1586
2283.95 1643
2284.40 1737
2284.85 1671
2285.31 1630
2285.76 1668
2286.21 1766
2286.66 1788
2287.11 1843
2287.56 1951
2288.01 1920
2288.47 2066
2288.92 2333
2289.37 2414
2289.82 2583
2290.27 2557
2290.72 2478
2291.18 2523
2291.63 2551
2292.08 2529
2292.53 2502
2292.98 2492
2293.44 2465
2293.89 2282
2294.34 2280
2294.79 2259
2295.24 2118
2295.70 2171
2296.15 2034
2296.60 1875
2297.05 1868
2297.51 1823
2297.96 1736
2298.41 1665
2298.86 1535
2299.32 1529
2299.77 1544
2300.22 1599
2300.67 1581
2301.13 1462
2301.58 1449
2302.03 1541
2302.49 1623
2302.94 1598
2303.39 1586
2303.85 1614
2304.30 1657
2304.75 1660
2305.20 1732
2305.66 1746
2306.11 1679
2306.56 1740
2307.02 1830
2307.47 1923
2307.93 1908
2308.38 1914
2308.83 1956
2309.29 1966
2309.74 1961
2310.19 1992
2310.65 1854
2311.10 1874
2311.55 1809
2312.01 1813
2312.46 1675
2312.92 1583
2313.37 1647
2313.82 1707
2314.28 1649
2314.73 1495
2315.19 1555
2315.64 1595
2316.10 1560
2316.55 1632
2317.00 1642
2317.46 1608
2317.91 1570
2318.37 1708
2318.82 1737
2319.28 1638
2319.73 1672
2320.19 1661
2320.64 1632
2321.10 1696
2321.55 1729
2322.01 1689
2322.46 1615
2322.92 1562
2323.37 1604
2323.83 1651
2324.28 1539
2324.74 1528
2325.19 1718
2325.65 1657
2326.10 1668
2326.56 1677
2327.01 1729
2327.47 1796
2327.92 1775
2328.38 1829
2328.83 1981
2329.29 1931
2329.74 1797
2330.20 1802
2330.66 1739
2331.11 1722
2331.57 1724
2332.02 1675
2332.48 1759
2332.94 1752
2333.39 1870
2333.85 1757
2334.30 1679
2334.76 1698
2335.22 1687
2335.67 1662
2336.13 1716
2336.58 1817
2337.04 1793
2337.50 1886
2337.95 1959
2338.41 1966
2338.87 1932
2339.32 2072
2339.78 2149
2340.24 2076
2340.69 1901
2341.15 1932
2341.61 2027
2342.06 1889
2342.52 1905
2342.98 1917
2343.43 1746
2343.89 1833
2344.35 1803
2344.81 1965
2345.26 1916
2345.72 1876
2346.18 1833
2346.63 1820
2347.09 1890
2347.55 1849
2348.01 1710
2348.46 1738
2348.92 1842
2349.38 1751
2349.84 1762
2350.29 1698
2350.75 1748
2351.21 1731
2351.67 1664
2352.13 1676
2352.58 1647
2353.04 1687
2353.50 1689
2353.96 1565
2354.41 1629
2354.87 1534
2355.33 1600
2355.79 1643
2356.25 1642
2356.71 1648
2357.16 1606
2357.62 1574
2358.08 1595
2358.54 1624
2359.00 1666
2359.46 1640
2359.91 1612
2360.37 1618
2360.83 1599
2361.29 1667
2361.75 1621
2362.21 1591
2362.67 1640
2363.13 1721
2363.58 1687
2364.04 1619
2364.50 1630
2364.96 1740
2365.42 1732
2365.88 1768
2366.34 1663
2366.80 1681
2367.26 1759
2367.72 1692
2368.18 1610
2368.64 1499
2369.10 1560
2369.55 1527
2370.01 1576
2370.47 1657
2370.93 1553
2371.39 1592
2371.85 1546
2372.31 1424
2372.77 1555
2373.23 1552
2373.69 1574
2374.15 1602
2374.61 1638
2375.07 1742
2375.53 1776
2375.99 1847
2376.45 1761
2376.91 1749
2377.37 1724
2377.83 1732
2378.29 1815
2378.75 1777
2379.21 1729
2379.68 1865
2380.14 1794
2380.60 1724
2381.06 1731
2381.52 1650
2381.98 1776
2382.44 1651
2382.90 1675
2383.36 1638
2383.82 1713
2384.28 1671
2384.74 1696
2385.20 1674
2385.67 1631
2386.13 1643
2386.59 1590
2387.05 1577
2387.51 1656
2387.97 1595
2388.43 1554
2388.89 1562
2389.36 1602
2389.82 1599
2390.28 1470
2390.74 1571
2391.20 1643
2391.66 1609
2392.13 1484
2392.59 1581
2393.05 1413
2393.51 1443
2393.97 1531
2394.43 1471
2394.90 1484
2395.36 1483
2395.82 1528
2396.28 1536
2396.74 1537
2397.21 1515
2397.67 1483
2398.13 1445
2398.59 1459
2399.06 1454
2399.52 1519
2399.98 1456
2400.44 1487
2400.91 1468
2401.37 1463
2401.83 1490
2402.29 1536
2402.76 1477
2403.22 1543
2403.68 1526
2404.14 1459
2404.61 1573
2405.07 1589
2405.53 1539
2406.00 1650
2406.46 1555
2406.92 1504
2407.39 1510
2407.85 1487
2408.31 1549
2408.78 1574
2409.24 1423
2409.70 1470
2410.17 1499
2410.63 1388
2411.09 1441
2411.56 1482
2412.02 1563
2412.48 1535
2412.95 1567
2413.41 1578
2413.87 1616
2414.34 1710
2414.80 1813
2415.27 1852
2415.73 1819
2416.19 1907
2416.66 2036
2417.12 2025
2417.59 1960
2418.05 1909
2418.51 1986
2418.98 2038
2419.44 1887
2419.91 1889
2420.37 1853
2420.84 1771
2421.30 1747
2421.77 1813
2422.23 1838
2422.69 1726
2423.16 1775
2423.62 1745
2424.09 1750
2424.55 1702
2425.02 1660
2425.48 1616
2425.95 1630
2426.41 1694
2426.88 1656
2427.34 1521
2427.81 1594
2428.27 1556
2428.74 1612
2429.20 1561
2429.67 1593
2430.13 1593
2430.60 1550
2431.07 1605
2431.53 1601
2432.00 1655
2432.46 1579
2432.93 1620
2433.39 1705
2433.86 1770
2434.32 1767
2434.79 1604
2435.26 1728
2435.72 1715
2436.19 1704
2436.65 1869
2437.12 1951
2437.59 1972
2438.05 2082
2438.52 2249
2438.98 2253
2439.45 2340
2439.92 2319
2440.38 2359
2440.85 2297
2441.32 2131
2441.78 2105
2442.25 1835
2442.72 1820
2443.18 1830
2443.65 1676
2444.12 1648
2444.58 1606
2445.05 1578
2445.52 1564
2445.98 1546
2446.45 1482
2446.92 1515
2447.38 1452
2447.85 1388
2448.32 1370
2448.78 1475
2449.25 1508
2449.72 1452
2450.19 1483
2450.65 1462
2451.12 1570
2451.59 1644
2452.06 1497
2452.52 1467
2452.99 1550
2453.46 1478
2453.93 1485
2454.39 1550
2454.86 1525
2455.33 1532
2455.80 1531
2456.26 1557
2456.73 1555
2457.20 1638
2457.67 1513
2458.14 1537
2458.60 1546
2459.07 1542
2459.54 1546
2460.01 1606
2460.48 1581
2460.95 1516
2461.41 1474
2461.88 1544
2462.35 1599
2462.82 1601
2463.29 1609
2463.76 1614
2464.22 1611
2464.69 1587
2465.16 1597
2465.63 1632
2466.10 1644
2466.57 1648
2467.04 1670
2467.51 1647
2467.97 1653
2468.44 1619
2468.91 1536
2469.38 1595
2469.85 1503
2470.32 1499
2470.79 1472
2471.26 1567
2471.73 1507
2472.20 1444
2472.67 1471
2473.14 1543
2473.61 1475
2474.07 1455
2474.54 1516
2475.01 1492
2475.48 1608
2475.95 1614
2476.42 1531
2476.89 1779
2477.36 1863
2477.83 1931
2478.30 1828
2478.77 1908
2479.24 2009
2479.71 1959
2480.18 1884
2480.65 1790
2481.12 1641
2481.59 1653
2482.06 1701
2482.53 1554
2483.00 1480
2483.47 1559
2483.95 1542
2484.42 1502
2484.89 1490
2485.36 1435
2485.83 1523
2486.30 1535
2486.77 1647
2487.24 1547
2487.71 1500
2488.18 1631
2488.65 1583
2489.12 1559
2489.59 1600
2490.07 1618
2490.54 1677
2491.01 1705
2491.48 1624
2491.95 1721
2492.42 1728
2492.89 1839
2493.36 1894
2493.84 1864
2494.31 1905
2494.78 1767
2495.25 1758
2495.72 1657
2496.19 1632
2496.66 1574
2497.14 1518
2497.61 1570
2498.08 1539
2498.55 1447
2499.02 1418
2499.50 1539
2499.97 1547
2500.44 1472
2500.91 1373
2501.38 1576
2501.86 1571
2502.33 1554
2502.80 1458
2503.27 1459
2503.74 1483
2504.22 1597
2504.69 1557
2505.16 1610
2505.63 1510
2506.11 1644
2506.58 1793
2507.05 1756
2507.52 1738
2508.00 1791
2508.47 1809
2508.94 1927
2509.42 1786
2509.89 1835
2510.36 1836
2510.83 1829
2511.31 1864
2511.78 1818
2512.25 1847
2512.73 1761
2513.20 1733
2513.67 1687
2514.15 1663
2514.62 1688
2515.09 1589
2515.57 1623
2516.04 1639
2516.51 1670
2516.99 1608
2517.46 1618
2517.94 1523
2518.41 1647
2518.88 1561
2519.36 1465
2519.83 1533
2520.30 1567
2520.78 1479
2521.25 1501
2521.73 1483
2522.20 1418
2522.67 1431
2523.15 1415
2523.62 1452
2524.10 1496
2524.57 1530
2525.05 1432
2525.52 1489
2525.99 1425
2526.47 1549
2526.94 1531
2527.42 1456
2527.89 1482
2528.37 1401
2528.84 1404
2529.32 1511
2529.79 1414
2530.27 1434
2530.74 1592
2531.22 1748
2531.69 1643
2532.17 1607
2532.64 1526
2533.12 1470
2533.59 1483
2534.07 1496
2534.54 1676
2535.02 1616
2535.49 1674
2535.97 1660
2536.44 1648
2536.92 1609
2537.39 1616
2537.87 1642
2538.34 1684
2538.82 1664
2539.30 1631
2539.77 1577
2540.25 1576
2540.72 1559
2541.20 1580
2541.68 1649
2542.15 1595
2542.63 1600
2543.10 1569
2543.58 1506
2544.06 1622
2544.53 1713
2545.01 1731
2545.48 1807
2545.96 1832
2546.44 1768
2546.91 1811
2547.39 1897
2547.87 1804
2548.34 1787
2548.82 1837
2549.30 1836
2549.77 1842
2550.25 1837
2550.73 1920
2551.20 2009
2551.68 1983
2552.16 2093
2552.63 2234
2553.11 2307
2553.59 2299
2554.06 2283
2554.54 2365
2555.02 2271
2555.50 2120
2555.97 2142
2556.45 2156
2556.93 2127
2557.40 1964
2557.88 1928
2558.36 1699
2558.84 1630
2559.31 1718
2559.79 1575
2560.27 1527
2560.75 1504
2561.23 1509
2561.70 1461
2562.18 1426
2562.66 1461
2563.14 1438
2563.61 1526
2564.09 1545
2564.57 1487
2565.05 1502
2565.53 1481
2566.00 1459
2566.48 1426
2566.96 1426
2567.44 1464
2567.92 1397
2568.40 1425
2568.87 1410
2569.35 1418
2569.83 1501
2570.31 1451
2570.79 1530
2571.27 1505
2571.75 1456
2572.22 1547
2572.70 1542
2573.18 1519
2573.66 1558
2574.14 1587
2574.62 1525
2575.10 1517
2575.58 1481
2576.06 1503
2576.54 1492
2577.01 1572
2577.49 1485
2577.97 1526
2578.45 1602
2578.93 1476
2579.41 1514
2579.89 1449
2580.37 1452
2580.85 1591
2581.33 1495
2581.81 1513
2582.29 1576
2582.77 1581
2583.25 1556
2583.73 1580
2584.21 1539
2584.69 1551
2585.17 1542
2585.65 1559
2586.13 1476
2586.61 1540
2587.09 1545
2587.57 1489
2588.05 1544
2588.53 1574
2589.01 1627
2589.49 1622
2589.97 1600
2590.45 1631
2590.93 1620
2591.41 1685
2591.89 1739
2592.37 1743
2592.85 1680
2593.33 1797
2593.81 1861
2594.30 1793
2594.78 1754
2595.26 1587
2595.74 1592
2596.22 1609
2596.70 1673
2597.18 1621
2597.66 1525
2598.14 1540
2598.62 1498
2599.11 1524
2599.59 1393
2600.07 1443
2600.55 1388
2601.03 1430
2601.51 1342
2601.99 1433
2602.48 1488
2602.96 1507
2603.44 1435
2603.92 1410
2604.40 1426
2604.88 1475
2605.37 1492
2605.85 1515
2606.33 1641
2606.81 1567
2607.29 1684
2607.78 1786
2608.26 1855
2608.74 1884
2609.22 1838
2609.70 1842
2610.19 1725
2610.67 1693
2611.15 1646
2611.63 1570
2612.12 1504
2612.60 1551
2613.08 1472
2613.56 1508
2614.05 1406
2614.53 1439
2615.01 1457
2615.49 1509
2615.98 1601
2616.46 1682
2616.94 1546
2617.43 1550
2617.91 1537
2618.39 1499
2618.87 1574
2619.36 1530
2619.84 1500
2620.32 1599
2620.81 1553
2621.29 1574
2621.77 1634
2622.26 1546
2622.74 1544
2623.22 1517
2623.71 1547
2624.19 1553
2624.67 1540
2625.16 1468
2625.64 1529
2626.13 1539
2626.61 1638
2627.09 1550
2627.58 1469
2628.06 1483
2628.55 1555
2629.03 1533
2629.51 1482
2630.00 1474
2630.48 1395
2630.97 1465
2631.45 1517
2631.93 1539
2632.42 1630
2632.90 1614
2633.39 1510
2633.87 1427
2634.36 1399
2634.84 1427
2635.33 1451
2635.81 1464
2636.29 1494
2636.78 1583
2637.26 1601
2637.75 1531
2638.23 1472
2638.72 1622
2639.20 1618
2639.69 1683
2640.17 1760
2640.66 1757
2641.14 1709
2641.63 1786
2642.11 1666
2642.60 1662
2643.08 1595
2643.57 1637
2644.05 1537
2644.54 1551
2645.03 1685
2645.51 1632
2646.00 1625
2646.48 1502
2646.97 1427
2647.45 1567
2647.94 1561
2648.43 1598
2648.91 1527
2649.40 1417
2649.88 1484
2650.37 1517
2650.85 1521
2651.34 1492
2651.83 1490
2652.31 1444
2652.80 1479
2653.29 1636
2653.77 1627
2654.26 1614
2654.74 1544
2655.23 1642
2655.72 1615
2656.20 1558
2656.69 1526
2657.18 1491
2657.66 1518
2658.15 1496
2658.64 1458
2659.12 1459
2659.61 1487
2660.10 1433
2660.58 1410
2661.07 1509
2661.56 1457
2662.05 1419
2662.53 1460
2663.02 1485
2663.51 1456
2663.99 1473
2664.48 1451
2664.97 1571
2665.46 1572
2665.94 1473
2666.43 1454
2666.92 1475
2667.41 1427
2667.89 1317
2668.38 1407
2668.87 1543
2669.36 1581
2669.84 1565
2670.33 1568
2670.82 1556
2671.31 1669
2671.80 1705
2672.28 1665
2672.77 1620
2673.26 1777
2673.75 1887
2674.24 1895
2674.72 1774
2675.21 1875
2675.70 1826
2676.19 1880
2676.68 1852
2677.17 1854
2677.65 1894
2678.14 1905
2678.63 2003
2679.12 1901
2679.61 2128
2680.10 2171
2680.59 2193
2681.07 2272
2681.56 2187
2682.05 2175
2682.54 2133
2683.03 2208
2683.52 2189
2684.01 2118
2684.50 2081
2684.99 2060
2685.47 1938
2685.96 1867
2686.45 1783
2686.94 1658
2687.43 1504
2687.92 1544
2688.41 1484
2688.90 1538
2689.39 1449
2689.88 1466
2690.37 1513
2690.86 1496
2691.35 1572
2691.84 1587
2692.33 1596
2692.82 1664
2693.31 1622
2693.80 1536
2694.29 1634
2694.78 1740
2695.27 1639
2695.76 1627
2696.25 1702
2696.74 1708
2697.23 1724
2697.72 1682
2698.21 1704
2698.70 1706
2699.19 1800
2699.68 1965
2700.17 1876
2700.66 1836
2701.15 1788
2701.64 1867
2702.13 1701
2702.62 1714
2703.11 1668
2703.61 1690
2704.10 1642
2704.59 1579
2705.08 1530
2705.57 1650
2706.06 1636
2706.55 1594
2707.04 1525
2707.53 1505
2708.02 1456
2708.52 1443
2709.01 1447
2709.50 1493
2709.99 1456
2710.48 1465
2710.97 1384
2711.46 1412
2711.96 1493
2712.45 1469
2712.94 1445
2713.43 1445
2713.92 1346
2714.41 1449
2714.91 1471
2715.40 1464
2715.89 1429
2716.38 1504
2716.87 1447
2717.37 1499
2717.86 1564
2718.35 1482
2718.84 1520
2719.33 1553
2719.83 1552
2720.32 1627
2720.81 1615
2721.30 1573
2721.80 1545
2722.29 1603
2722.78 1631
2723.27 1688
2723.77 1613
2724.26 1466
2724.75 1459
2725.24 1423
2725.74 1407
2726.23 1340
2726.72 1332
2727.22 1390
2727.71 1451
2728.20 1391
2728.70 1442
2729.19 1446
2729.68 1428
2730.18 1455
2730.67 1444
2731.16 1457
2731.65 1487
2732.15 1545
2732.64 1546
2733.14 1533
2733.63 1462
2734.12 1512
2734.62 1493
2735.11 1465
2735.60 1565
2736.10 1612
2736.59 1568
2737.08 1610
2737.58 1570
2738.07 1551
2738.57 1686
2739.06 1684
2739.55 1641
2740.05 1581
2740.54 1468
2741.04 1407
2741.53 1499
2742.03 1535
2742.52 1465
2743.01 1359
2743.51 1344
2744.00 1343
2744.50 1326
2744.99 1335
2745.49 1437
2745.98 1431
2746.48 1396
2746.97 1421
2747.47 1405
2747.96 1434
2748.46 1386
2748.95 1375
2749.45 1377
2749.94 1353
2750.44 1400
2750.93 1527
2751.43 1484
2751.92 1472
2752.42 1485
2752.91 1505
2753.41 1493
2753.90 1472
2754.40 1529
2754.89 1503
2755.39 1543
2755.88 1503
2756.38 1527
2756.87 1491
2757.37 1467
2757.87 1443
2758.36 1508
2758.86 1609
2759.35 1641
2759.85 1536
2760.35 1547
2760.84 1451
2761.34 1408
2761.83 1467
2762.33 1386
2762.83 1437
2763.32 1471
2763.82 1451
2764.31 1426
2764.81 1392
2765.31 1489
2765.80 1505
2766.30 1396
2766.80 1416
2767.29 1473
2767.79 1490
2768.29 1496
2768.78 1480
2769.28 1502
2769.78 1490
2770.27 1562
2770.77 1563
2771.27 1627
2771.76 1547
2772.26 1555
2772.76 1610
2773.26 1587
2773.75 1607
2774.25 1631
2774.75 1631
2775.24 1694
2775.74 1705
2776.24 1615
2776.74 1677
2777.23 1750
2777.73 1595
2778.23 1572
2778.73 1596
2779.22 1555
2779.72 1521
2780.22 1521
2780.72 1521
2781.21 1543
2781.71 1544
2782.21 1520
2782.71 1670
2783.21 1541
2783.70 1486
2784.20 1478
2784.70 1488
2785.20 1518
2785.70 1468
2786.20 1495
2786.69 1477
2787.19 1471
2787.69 1507
2788.19 1588
2788.69 1544
2789.19 1416
2789.68 1446
2790.18 1547
2790.68 1509
2791.18 1448
2791.68 1614
2792.18 1644
2792.68 1571
2793.18 1652
2793.67 1735
2794.17 1848
2794.67 1916
2795.17 2083
2795.67 2130
2796.17 2121
2796.67 2214
2797.17 2283
2797.67 2386
2798.17 2172
2798.67 2151
2799.17 2239
2799.66 2073
2800.16 2012
2800.66 1717
2801.16 1734
2801.66 1733
2802.16 1709
2802.66 1762
2803.16 1771
2803.66 1764
2804.16 1902
2804.66 1881
2805.16 2032
2805.66 2158
2806.16 2380
2806.66 2553
2807.16 2561
2807.66 2672
2808.16 2706
2808.66 2678
2809.16 2602
2809.66 2394
2810.16 2270
2810.66 2222
2811.16 2083
2811.66 1888
2812.17 1906
2812.67 1781
2813.17 1629
2813.67 1575
2814.17 1640
2814.67 1652
2815.17 1608
2815.67 1689
2816.17 1748
2816.67 1791
2817.17 1789
2817.67 1832
2818.18 1892
2818.68 1874
2819.18 1834
2819.68 1820
2820.18 1869
2820.68 1712
2821.18 1720
2821.68 1641
2822.19 1700
2822.69 1691
2823.19 1649
2823.69 1650
2824.19 1561
2824.69 1606
2825.20 1617
2825.70 1579
2826.20 1563
2826.70 1476
2827.20 1415
2827.70 1419
2828.21 1393
2828.71 1430
2829.21 1506
2829.71 1477
2830.22 1341
2830.72 1456
2831.22 1518
2831.72 1547
2832.22 1475
2832.73 1425
2833.23 1457
2833.73 1512
2834.23 1660
2834.74 1682
2835.24 1731
2835.74 1630
2836.24 1572
2836.75 1657
2837.25 1770
2837.75 1678
2838.26 1581
2838.76 1564
2839.26 1588
2839.76 1562
2840.27 1579
2840.77 1600
2841.27 1579
2841.78 1607
2842.28 1521
2842.78 1620
2843.29 1650
2843.79 1676
2844.29 1781
2844.80 1733
2845.30 1810
2845.80 1836
2846.31 1898
2846.81 2034
2847.32 1989
2847.82 1880
2848.32 1856
2848.83 1835
2849.33 1850
2849.83 1769
2850.34 1710
2850.84 1600
2851.35 1568
2851.85 1569
2852.35 1574
2852.86 1546
2853.36 1598
2853.87 1554
2854.37 1483
2854.88 1446
2855.38 1504
2855.88 1579
2856.39 1539
2856.89 1484
2857.40 1547
2857.90 1491
2858.41 1621
2858.91 1579
2859.42 1541
2859.92 1619
2860.43 1567
2860.93 1508
2861.44 1480
2861.94 1414
2862.45 1484
2862.95 1377
2863.46 1426
2863.96 1418
2864.47 1427
2864.97 1400
2865.48 1408
2865.98 1429
2866.49 1439
2866.99 1381
2867.50 1410
2868.00 1343
2868.51 1429
2869.02 1461
2869.52 1425
2870.03 1470
2870.53 1441
2871.04 1457
2871.54 1567
2872.05 1544
2872.56 1603
2873.06 1548
2873.57 1640
2874.07 1615
2874.58 1567
2875.09 1515
2875.59 1551
2876.10 1553
2876.61 1603
2877.11 1590
2877.62 1632
2878.12 1664
2878.63 1712
2879.14 1805
2879.64 1837
2880.15 1967
2880.66 2018
2881.16 2032
2881.67 2041
2882.18 2009
2882.68 2033
2883.19 2081
2883.70 2127
2884.20 2231
2884.71 2175
2885.22 2311
2885.73 2481
2886.23 2472
2886.74 2440
2887.25 2535
2887.75 2557
2888.26 2474
2888.77 2307
2889.28 2142
2889.78 1922
2890.29 1860
2890.80 1745
2891.31 1708
2891.81 1662
2892.32 1597
2892.83 1651
2893.34 1629
2893.84 1681
2894.35 1750
2894.86 1793
2895.37 1742
2895.88 1741
2896.38 1747
2896.89 1784
2897.40 1763
2897.91 1824
2898.42 1873
2898.92 1805
2899.43 1948
2899.94 2025
2900.45 1944
2900.96 1961
2901.47 2047
2901.98 2112
2902.48 1975
2902.99 1956
2903.50 1898
2904.01 1907
2904.52 1941
2905.03 1905
2905.54 1864
2906.04 1723
2906.55 1773
2907.06 1820
2907.57 1802
2908.08 1677
2908.59 1665
2909.10 1645
2909.61 1589
2910.12 1566
2910.63 1560
2911.14 1511
2911.64 1568
2912.15 1605
2912.66 1610
2913.17 1602
2913.68 1691
2914.19 1693
2914.70 1571
2915.21 1613
2915.72 1511
2916.23 1629
2916.74 1611
2917.25 1517
2917.76 1607
2918.27 1573
2918.78 1543
2919.29 1595
2919.80 1603
2920.31 1721
2920.82 1748
2921.33 1775
2921.84 1938
2922.35 2101
2922.86 2106
2923.37 2265
2923.88 2467
2924.39 2554
2924.90 2517
2925.41 2555
2925.92 2371
2926.44 2301
2926.95 2108
2927.46 2055
2927.97 1966
2928.48 1907
2928.99 1730
2929.50 1700
2930.01 1607
2930.52 1518
2931.03 1481
2931.54 1490
2932.05 1576
2932.57 1626
2933.08 1687
2933.59 1655
2934.10 1625
2934.61 1586
2935.12 1656
2935.63 1589
2936.15 1648
2936.66 1616
2937.17 1632
2937.68 1622
2938.19 1621
2938.70 1675
2939.22 1610
2939.73 1715
2940.24 1685
2940.75 1663
2941.26 1650
2941.77 1736
2942.29 1784
2942.80 1767
2943.31 1771
2943.82 1947
2944.34 1982
2944.85 2100
2945.36 2071
2945.87 2128
2946.38 2094
2946.90 2093
2947.41 2059
2947.92 2003
2948.43 1820
2948.95 1769
2949.46 1739
2949.97 1751
2950.48 1617
2951.00 1542
2951.51 1492
2952.02 1590
2952.54 1527
2953.05 1544
2953.56 1635
2954.08 1661
2954.59 1593
2955.10 1571
2955.61 1616
2956.13 1589
2956.64 1498
2957.15 1619
2957.67 1619
2958.18 1664
2958.69 1643
2959.21 1768
2959.72 1853
2960.23 1853
2960.75 1907
2961.26 1853
2961.78 1906
2962.29 1862
2962.80 1792
2963.32 1751
2963.83 1718
2964.35 1744
2964.86 1739
2965.37 1704
2965.89 1657
2966.40 1542
2966.92 1648
2967.43 1610
2967.94 1591
2968.46 1623
2968.97 1620
2969.49 1437
2970.00 1490
2970.52 1514
2971.03 1575
2971.54 1672
2972.06 1570
2972.57 1609
2973.09 1590
2973.60 1529
2974.12 1565
2974.63 1526
2975.15 1527
2975.66 1517
2976.18 1400
2976.69 1439
2977.21 1547
2977.72 1624
2978.24 1622
2978.75 1531
2979.27 1572
2979.78 1611
2980.30 1618
2980.81 1616
2981.33 1683
2981.84 1689
2982.36 1725
2982.88 1746
2983.39 1812
2983.91 1774
2984.42 1741
2984.94 1748
2985.45 1847
2985.97 1783
2986.49 1761
2987.00 1762
2987.52 1791
2988.03 1796
2988.55 1757
2989.07 1773
2989.58 1727
2990.10 1762
2990.61 1782
2991.13 1712
2991.65 1777
2992.16 1773
2992.68 1809
2993.20 1970
2993.71 2061
2994.23 2094
2994.75 2213
2995.26 2274
2995.78 2330
2996.30 2450
2996.81 2530
2997.33 2591
2997.85 2639
2998.36 2754
2998.88 2569
2999.40 2530
2999.91 2551
3000.43 2525
3000.95 2538
3001.46 2583
3001.98 2898
3002.50 3140
3003.02 3332
3003.53 3283
3004.05 3820
3004.57 3997
3005.09 3953
3005.60 3675
3006.12 3585
3006.64 3279
3007.16 2892
3007.67 2778
3008.19 2357
3008.71 2233
3009.23 2014
3009.74 1960
3010.26 1872
3010.78 1776
3011.30 1834
3011.82 1836
3012.33 1842
3012.85 1872
3013.37 1839
3013.89 1841
3014.41 1959
3014.93 1951
3015.44 1970
3015.96 1925
3016.48 1982
3017.00 1941
3017.52 1982
3018.04 1895
3018.55 2075
3019.07 1983
3019.59 1960
3020.11 2006
3020.63 1936
3021.15 1989
3021.67 2152
3022.19 2057
3022.71 2066
3023.22 2105
3023.74 2127
3024.26 2031
3024.78 2181
3025.30 2127
3025.82 2075
3026.34 1916
3026.86 1925
3027.38 1868
3027.90 1794
3028.42 1736
3028.94 1736
3029.46 1734
3029.98 1702
3030.49 1744
3031.01 1737
3031.53 1739
3032.05 1671
3032.57 1684
3033.09 1783
3033.61 1790
3034.13 1831
3034.65 1850
3035.17 1782
3035.69 1774
3036.21 1783
3036.73 1782
3037.25 1807
3037.77 1734
3038.29 1681
3038.81 1759
3039.34 1704
3039.86 1730
3040.38 1677
3040.90 1669
3041.42 1672
3041.94 1645
3042.46 1600
3042.98 1587
3043.50 1546
3044.02 1587
3044.54 1749
3045.06 1749
3045.58 1679
3046.10 1737
3046.63 1747
3047.15 1711
3047.67 1698
3048.19 1642
3048.71 1644
3049.23 1611
3049.75 1662
3050.27 1741
3050.79 1646
3051.32 1690
3051.84 1607
3052.36 1601
3052.88 1546
3053.40 1578
3053.92 1499
3054.45 1569
3054.97 1453
3055.49 1529
3056.01 1583
3056.53 1644
3057.05 1680
3057.58 1549
3058.10 1499
3058.62 1607
3059.14 1561
3059.66 1502
3060.19 1632
3060.71 1547
3061.23 1582
3061.75 1562
3062.28 1544
3062.80 1576
3063.32 1571
3063.84 1603
3064.37 1555
3064.89 1547
3065.41 1669
3065.93 1620
3066.46 1708
3066.98 1643
3067.50 1650
3068.02 1598
3068.55 1535
3069.07 1562
3069.59 1718
3070.12 1543
3070.64 1571
3071.16 1645
3071.69 1647
3072.21 1653
3072.73 1776
3073.26 1794
3073.78 1734
3074.30 1783
3074.83 1763
3075.35 1774
3075.87 1737
3076.40 1720
3076.92 1742
3077.44 1859
3077.97 1921
3078.49 1967
3079.01 1851
3079.54 1894
3080.06 1938
3080.59 1820
3081.11 1870
3081.63 1834
3082.16 1944
3082.68 1938
3083.21 1757
3083.73 1826
3084.25 1876
3084.78 1894
3085.30 1760
3085.83 1756
3086.35 1743
3086.88 1746
3087.40 1772
3087.93 1837
3088.45 1767
3088.97 1668
3089.50 1674
3090.02 1705
3090.55 1684
3091.07 1694
3091.60 1694
3092.12 1744
3092.65 1757
3093.17 1785
3093.70 1807
3094.22 1820
3094.75 1908
3095.27 2028
3095.80 2075
3096.32 2213
3096.85 2209
3097.37 2176
3097.90 2332
3098.43 2674
3098.95 2721
3099.48 2955
3100.00 3321
3100.53 3866
3101.05 4509
3101.58 5098
3102.10 5549
3102.63 5732
3103.16 5729
3103.68 5662
3104.21 5335
3104.73 4757
3105.26 4060
3105.79 3626
3106.31 3122
3106.84 2715
3107.36 2350
3107.89 2272
3108.42 2145
3108.94 2171
3109.47 2105
3110.00 2126
3110.52 2128
3111.05 2127
3111.57 2023
3112.10 1953
3112.63 2071
3113.15 1899
3113.68 1792
3114.21 1733
3114.74 1760
3115.26 1768
3115.79 1730
3116.32 1760
3116.84 1660
3117.37 1696
3117.90 1745
3118.42 1698
3118.95 1707
3119.48 1796
3120.01 1916
3120.53 1955
3121.06 1954
3121.59 1992
3122.11 1923
3122.64 1928
3123.17 1950
3123.70 1876
3124.22 1818
3124.75 1750
3125.28 1776
3125.81 1711
3126.34 1696
3126.86 1643
3127.39 1770
3127.92 1759
3128.45 1728
3128.98 1700
3129.50 1686
3130.03 1695
3130.56 1666
3131.09 1647
3131.62 1539
3132.14 1671
3132.67 1648
3133.20 1617
3133.73 1518
3134.26 1510
3134.79 1601
3135.31 1612
3135.84 1637
3136.37 1587
3136.90 1573
3137.43 1672
3137.96 1708
3138.49 1612
3139.02 1617
3139.54 1614
3140.07 1646
3140.60 1583
3141.13 1504
3141.66 1594
3142.19 1547
3142.72 1544
3143.25 1533
3143.78 1636
3144.31 1644
3144.84 1677
3145.37 1712
3145.89 1746
3146.42 1776
3146.95 1834
3147.48 1997
3148.01 1959
3148.54 1902
3149.07 1900
3149.60 1842
3150.13 1736
3150.66 1840
3151.19 1837
3151.72 1843
3152.25 1724
3152.78 1650
3153.31 1658
3153.84 1677
3154.37 1674
3154.90 1625
3155.43 1647
3155.96 1576
3156.49 1674
3157.02 1697
3157.55 1631
3158.08 1670
3158.61 1709
3159.14 1602
3159.68 1611
3160.21 1640
3160.74 1527
3161.27 1511
3161.80 1486
3162.33 1509
3162.86 1522
3163.39 1605
3163.92 1688
3164.45 1563
3164.98 1452
3165.51 1444
3166.05 1568
3166.58 1564
3167.11 1457
3167.64 1473
3168.17 1517
3168.70 1482
3169.23 1472
3169.76 1465
3170.30 1486
3170.83 1499
3171.36 1453
3171.89 1534
3172.42 1475
3172.95 1469
3173.49 1704
3174.02 1658
3174.55 1590
3175.08 1616
3175.61 1654
3176.15 1640
3176.68 1658
3177.21 1659
3177.74 1713
3178.27 1778
3178.81 1657
3179.34 1564
3179.87 1513
3180.40 1584
3180.93 1506
3181.47 1477
3182.00 1483
3182.53 1521
3183.06 1523
3183.60 1500
3184.13 1410
3184.66 1463
3185.20 1412
3185.73 1451
3186.26 1458
3186.79 1561
3187.33 1574
3187.86 1473
3188.39 1492
3188.93 1452
3189.46 1524
3189.99 1610
3190.52 1549
3191.06 1466
3191.59 1494
3192.12 1523
3192.66 1560
3193.19 1519
3193.72 1455
3194.26 1494
3194.79 1577
3195.33 1518
3195.86 1562
3196.39 1574
3196.93 1568
3197.46 1547
3197.99 1566
3198.53 1614
3199.06 1584
3199.60 1650
3200.13 1682
3200.66 1696
3201.20 1729
3201.73 1759
3202.27 1819
3202.80 1737
3203.33 1801
3203.87 1646
3204.40 1612
3204.94 1730
3205.47 1739
3206.01 1827
3206.54 1665
3207.07 1846
3207.61 1866
3208.14 1912
3208.68 1887
3209.21 1966
3209.75 2032
3210.28 2016
3210.82 1985
3211.35 2001
3211.89 2015
3212.42 1992
3212.96 1951
3213.49 1948
3214.03 1796
3214.56 1722
3215.10 1665
3215.63 1635
3216.17 1753
3216.70 1664
3217.24 1651
3217.78 1718
3218.31 1625
3218.85 1794
3219.38 1774
3219.92 1792
3220.45 1789
3220.99 1783
3221.52 1831
3222.06 1787
3222.60 1764
3223.13 1776
3223.67 1853
3224.20 1835
3224.74 1796
3225.28 1776
3225.81 1783
3226.35 1767
3226.88 1678
3227.42 1626
3227.96 1628
3228.49 1610
3229.03 1634
3229.57 1666
3230.10 1652
3230.64 1661
3231.18 1656
3231.71 1638
3232.25 1681
3232.79 1608
3233.32 1654
3233.86 1720
3234.40 1706
3234.93 1629
3235.47 1761
3236.01 1828
3236.54 1824
3237.08 1826
3237.62 1945
3238.15 2011
3238.69 1988
3239.23 2048
3239.77 1880
3240.30 1840
3240.84 1860
3241.38 1773
3241.92 1744
3242.45 1764
3242.99 1588
3243.53 1540
3244.07 1631
3244.60 1623
3245.14 1604
3245.68 1592
3246.22 1675
3246.75 1653
3247.29 1621
3247.83 1712
3248.37 1630
3248.91 1631
3249.44 1680
3249.98 1768
3250.52 1733
3251.06 1758
3251.60 1788
3252.14 1707
3252.67 1790
3253.21 1827
3253.75 1872
3254.29 1821
3254.83 1881
3255.37 1879
3255.90 1912
3256.44 1930
3256.98 1824
3257.52 1784
3258.06 2062
3258.60 2210
3259.14 2239
3259.68 2295
3260.21 2312
3260.75 2414
3261.29 2671
3261.83 2675
3262.37 2906
3262.91 3009
3263.45 3107
3263.99 3200
3264.53 3415
3265.07 3512
3265.61 3658
3266.15 3843
3266.69 3842
3267.23 3741
3267.76 3636
3268.30 3244
3268.84 3073
3269.38 2742
3269.92 2429
3270.46 2277
3271.00 2068
3271.54 2090
3272.08 1976
3272.62 1952
3273.16 1879
3273.70 1730
3274.24 1777
3274.78 1880
3275.32 1844
3275.86 1984
3276.40 2008
3276.94 1970
3277.48 1876
3278.03 1830
3278.57 1905
3279.11 1982
3279.65 2022
3280.19 1940
3280.73 1919
3281.27 1901
3281.81 1998
3282.35 1887
3282.89 1854
3283.43 1968
3283.97 2028
3284.51 1875
3285.05 2008
3285.60 2047
3286.14 1989
3286.68 2045
3287.22 2007
3287.76 2110
3288.30 2043
3288.84 1980
3289.38 2000
3289.93 1985
3290.47 1999
3291.01 2178
3291.55 2268
3292.09 2559
3292.63 2613
3293.18 2730
3293.72 2889
3294.26 3124
3294.80 3205
3295.34 3326
3295.88 3268
3296.43 3237
3296.97 3111
3297.51 2933
3298.05 2866
3298.59 2529
3299.14 2501
3299.68 2293
3300.22 2190
3300.76 2059
3301.31 2064
3301.85 2065
3302.39 2022
3302.93 2040
3303.48 1938
3304.02 1954
3304.56 1943
3305.10 1920
3305.65 1963
3306.19 1983
3306.73 1978
3307.27 1942
3307.82 1856
3308.36 1841
3308.90 1882
3309.45 1796
3309.99 1756
3310.53 1839
3311.07 1953
3311.62 1973
3312.16 1967
3312.70 1981
3313.25 2050
3313.79 2036
3314.33 2069
3314.88 2140
3315.42 2196
3315.97 2256
3316.51 2197
3317.05 2285
3317.60 2240
3318.14 2243
3318.68 2381
3319.23 2452
3319.77 2695
3320.32 2701
3320.86 2752
3321.40 2698
3321.95 2728
3322.49 2649
3323.04 2665
3323.58 2531
3324.12 2508
3324.67 2373
3325.21 2259
3325.76 2233
3326.30 2253
3326.85 2234
3327.39 2214
3327.93 2200
3328.48 2261
3329.02 2455
3329.57 2602
3330.11 2727
3330.66 3165
3331.20 3916
3331.75 4648
3332.29 5770
3332.84 7266
3333.38 8883
3333.93 10850
3334.47 12356
3335.02 13076
3335.56 14156
3336.11 14118
3336.65 13493
3337.20 12812
3337.74 11365
3338.29 10247
3338.83 8477
3339.38 7092
3339.92 5871
3340.47 5036
3341.02 4330
3341.56 3751
3342.11 3211
3342.65 2967
3343.20 2791
3343.74 2568
3344.29 2573
3344.84 2519
3345.38 2517
3345.93 2611
3346.47 2489
3347.02 2435
3347.57 2427
3348.11 2416
3348.66 2393
3349.21 2373
3349.75 2368
3350.30 2395
3350.84 2374
3351.39 2366
3351.94 2385
3352.48 2274
3353.03 2314
3353.58 2423
3354.12 2323
3354.67 2262
3355.22 2204
3355.76 2173
3356.31 2244
3356.86 2048
3357.40 2140
3357.95 2093
3358.50 2032
3359.05 1959
3359.59 1988
3360.14 1961
3360.69 1882
3361.23 1887
3361.78 1896
3362.33 1888
3362.88 1859
3363.42 1875
3363.97 1891
3364.52 1908
3365.07 1805
3365.61 1941
3366.16 1895
3366.71 2015
3367.26 2085
3367.80 1922
3368.35 1930
3368.90 1989
3369.45 2054
3370.00 2112
3370.54 2217
3371.09 2398
3371.64 2531
3372.19 2680
3372.74 2921
3373.28 2966
3373.83 3028
3374.38 3028
3374.93 2768
3375.48 2704
3376.03 2605
3376.57 2345
3377.12 2340
3377.67 2258
3378.22 2197
3378.77 1972
3379.32 1885
3379.87 1824
3380.42 1854
3380.96 1825
3381.51 1772
3382.06 1786
3382.61 1808
3383.16 1767
3383.71 1733
3384.26 1737
3384.81 1800
3385.36 1722
3385.91 1746
3386.45 1668
3387.00 1684
3387.55 1669
3388.10 1668
3388.65 1706
3389.20 1724
3389.75 1713
3390.30 1661
3390.85 1631
3391.40 1640
3391.95 1624
3392.50 1625
3393.05 1632
3393.60 1656
3394.15 1636
3394.70 1685
3395.25 1721
3395.80 1794
3396.35 1687
3396.90 1731
3397.45 1841
3398.00 1761
3398.55 1706
3399.10 1748
3399.65 1674
3400.20 1655
3400.75 1603
3401.30 1698
3401.85 1619
3402.40 1563
3402.95 1553
3403.50 1593
3404.06 1617
3404.61 1515
3405.16 1533
3405.71 1515
3406.26 1523
3406.81 1595
3407.36 1599
3407.91 1562
3408.46 1601
3409.01 1752
3409.56 1714
3410.12 1793
3410.67 1738
3411.22 1796
3411.77 1776
3412.32 1802
3412.87 1852
3413.42 1902
3413.98 1874
3414.53 1792
3415.08 1786
3415.63 1773
3416.18 1689
3416.73 1689
3417.29 1661
3417.84 1585
3418.39 1558
3418.94 1536
3419.49 1628
3420.05 1650
3420.60 1672
3421.15 1658
3421.70 1734
3422.25 1717
3422.81 1798
3423.36 1809
3423.91 1814
3424.46 1807
3425.01 1786
3425.57 1752
3426.12 1823
3426.67 1672
3427.23 1570
3427.78 1644
3428.33 1625
3428.88 1618
3429.44 1565
3429.99 1608
3430.54 1606
3431.09 1636
3431.65 1647
3432.20 1599
3432.75 1515
3433.31 1523
3433.86 1542
3434.41 1565
3434.97 1515
3435.52 1500
3436.07 1616
3436.63 1417
3437.18 1474
3437.73 1489
3438.29 1668
3438.84 1616
3439.39 1558
3439.95 1500
3440.50 1482
3441.05 1557
3441.61 1590
3442.16 1522
3442.72 1518
3443.27 1558
3443.82 1469
3444.38 1520
3444.93 1485
3445.48 1465
3446.04 1405
3446.59 1413
3447.15 1450
3447.70 1551
3448.26 1561
3448.81 1469
3449.36 1445
3449.92 1391
3450.47 1392
3451.03 1390
3451.58 1386
3452.14 1336
3452.69 1362
3453.25 1308
3453.80 1363
3454.36 1390
3454.91 1423
3455.47 1466
3456.02 1473
3456.58 1363
3457.13 1360
3457.69 1438
3458.24 1396
3458.80 1382
3459.35 1479
3459.91 1433
3460.46 1441
3461.02 1423
3461.57 1537
3462.13 1477
3462.68 1469
3463.24 1400
3463.79 1453
3464.35 1509
3464.90 1459
3465.46 1485
3466.02 1499
3466.57 1450
3467.13 1526
3467.68 1468
3468.24 1547
3468.80 1665
3469.35 1656
3469.91 1601
3470.46 1561
3471.02 1561
3471.58 1614
3472.13 1583
3472.69 1540
3473.24 1618
3473.80 1525
3474.36 1468
3474.91 1533
3475.47 1559
3476.03 1609
3476.58 1679
3477.14 1632
3477.70 1687
3478.25 1662
3478.81 1668
3479.37 1770
3479.92 1859
3480.48 1933
3481.04 1964
3481.59 1833
3482.15 1728
3482.71 1696
3483.26 1777
3483.82 1788
3484.38 1709
3484.94 1834
3485.49 1777
3486.05 1815
3486.61 1788
3487.17 1863
3487.72 1948
3488.28 2273
3488.84 2437
3489.40 2577
3489.95 2747
3490.51 3258
3491.07 3192
3491.63 3337
3492.18 3606
3492.74 3685
3493.30 3269
3493.86 3249
3494.42 3154
3494.97 2816
3495.53 2869
3496.09 2873
3496.65 2918
3497.21 3121
3497.76 3446
3498.32 3673
3498.88 4050
3499.44 3922
3500.00 3817
3500.56 3665
3501.11 3648
3501.67 3745
3502.23 3604
3502.79 3465
3503.35 3534
3503.91 3576
3504.47 3653
3505.03 3557
3505.58 3549
3506.14 3620
3506.70 3345
3507.26 3110
3507.82 2887
3508.38 2771
3508.94 2468
3509.50 2444
3510.06 2188
3510.62 2136
3511.17 2110
3511.73 2023
3512.29 1985
3512.85 1919
3513.41 1740
3513.97 1760
3514.53 1760
3515.09 1749
3515.65 1854
3516.21 1662
3516.77 1809
3517.33 1802
3517.89 1890
3518.45 1905
3519.01 1908
3519.57 1883
3520.13 2036
3520.69 1965
3521.25 1962
3521.81 2091
3522.37 2146
3522.93 2191
3523.49 2156
3524.05 2098
3524.61 2108
3525.17 2033
3525.73 2005
3526.29 1947
3526.85 1849
3527.41 1806
3527.97 1653
3528.54 1645
3529.10 1719
3529.66 1637
3530.22 1591
3530.78 1563
3531.34 1641
3531.90 1695
3532.46 1717
3533.02 1782
3533.58 1838
3534.14 1803
3534.71 1797
3535.27 1802
3535.83 1811
3536.39 1834
3536.95 1834
3537.51 1820
3538.07 1760
3538.64 1749
3539.20 1820
3539.76 1695
3540.32 1784
3540.88 1749
3541.44 1798
3542.00 1846
3542.57 1926
3543.13 1816
3543.69 1867
3544.25 1863
3544.81 1803
3545.38 1710
3545.94 1692
3546.50 1609
3547.06 1644
3547.62 1642
3548.19 1495
3548.75 1539
3549.31 1519
3549.87 1509
3550.44 1507
3551.00 1468
3551.56 1499
3552.12 1453
3552.69 1451
3553.25 1440
3553.81 1498
3554.37 1503
3554.94 1455
3555.50 1405
3556.06 1396
3556.63 1484
3557.19 1476
3557.75 1526
3558.31 1516
3558.88 1484
3559.44 1552
3560.00 1638
3560.57 1585
3561.13 1513
3561.69 1572
3562.26 1515
3562.82 1492
3563.38 1567
3563.95 1505
3564.51 1522
3565.07 1512
3565.64 1496
3566.20 1468
3566.77 1352
3567.33 1387
3567.89 1422
3568.46 1290
3569.02 1363
3569.59 1401
3570.15 1375
3570.71 1306
3571.28 1335
3571.84 1330
3572.41 1450
3572.97 1434
3573.53 1437
3574.10 1441
3574.66 1478
3575.23 1483
3575.79 1444
3576.36 1496
3576.92 1460
3577.48 1410
3578.05 1514
3578.61 1534
3579.18 1463
3579.74 1422
3580.31 1370
3580.87 1375
3581.44 1449
3582.00 1415
3582.57 1473
3583.13 1409
3583.70 1430
3584.26 1471
3584.83 1389
3585.39 1459
3585.96 1456
3586.52 1427
3587.09 1331
3587.65 1363
3588.22 1396
3588.79 1441
3589.35 1468
3589.92 1466
3590.48 1458
3591.05 1436
3591.61 1416
3592.18 1498
3592.74 1560
3593.31 1529
3593.88 1506
3594.44 1516
3595.01 1504
3595.57 1540
3596.14 1387
3596.71 1429
3597.27 1525
3597.84 1480
3598.40 1553
3598.97 1548
3599.54 1507
3600.10 1564
3600.67 1476
3601.24 1500
3601.80 1491
3602.37 1426
3602.94 1421
3603.50 1416
3604.07 1394
3604.64 1337
3605.20 1401
3605.77 1311
3606.34 1323
3606.90 1332
3607.47 1270
3608.04 1264
3608.60 1366
3609.17 1314
3609.74 1256
3610.30 1248
3610.87 1242
3611.44 1306
3612.01 1323
3612.57 1420
3613.14 1503
3613.71 1565
3614.28 1691
3614.84 1905
3615.41 2061
3615.98 2226
3616.55 2522
3617.11 2584
3617.68 2748
3618.25 2729
3618.82 2700
3619.39 2654
3619.95 2592
3620.52 2371
3621.09 2194
3621.66 2005
3622.23 1719
3622.79 1675
3623.36 1577
3623.93 1478
3624.50 1418
3625.07 1282
3625.63 1364
3626.20 1374
3626.77 1369
3627.34 1353
3627.91 1361
3628.48 1392
3629.05 1356
3629.61 1378
3630.18 1442
3630.75 1526
3631.32 1432
3631.89 1393
3632.46 1355
3633.03 1447
3633.60 1361
3634.16 1410
3634.73 1357
3635.30 1436
3635.87 1529
3636.44 1454
3637.01 1496
3637.58 1576
3638.15 1724
3638.72 1685
3639.29 1794
3639.86 1839
3640.43 1987
3641.00 2080
3641.57 2079
3642.14 2158
3642.71 2163
3643.27 1970
3643.84 1978
3644.41 1879
3644.98 1806
3645.55 1699
3646.12 1589
3646.69 1628
3647.26 1555
3647.83 1591
3648.40 1582
3648.97 1717
3649.54 1717
3650.12 1633
3650.69 1622
3651.26 1676
3651.83 1783
3652.40 1819
3652.97 1887
3653.54 1893
3654.11 1996
3654.68 2017
3655.25 2017
3655.82 1960
3656.39 2082
3656.96 2054
3657.53 2129
3658.10 2356
3658.67 2387
3659.25 2405
3659.82 2312
3660.39 2464
3660.96 2317
3661.53 2217
3662.10 2071
3662.67 2009
3663.24 1858
3663.81 1787
3664.39 1824
3664.96 1699
3665.53 1756
3666.10 1683
3666.67 1606
3667.24 1677
3667.81 1613
3668.39 1742
3668.96 1747
3669.53 1706
3670.10 1557
3670.67 1698
3671.25 1714
3671.82 1692
3672.39 1801
3672.96 1778
3673.53 1834
3674.11 1867
3674.68 1862
3675.25 1821
3675.82 1838
3676.39 1880
3676.97 1857
3677.54 1873
3678.11 1781
3678.68 1681
3679.26 1631
3679.83 1571
3680.40 1553
3680.97 1609
3681.55 1639
3682.12 1559
3682.69 1624
3683.27 1534
3683.84 1533
3684.41 1569
3684.98 1701
3685.56 1826
3686.13 1820
3686.70 1962
3687.28 2112
3687.85 2160
3688.42 2206
3689.00 2290
3689.57 2293
3690.14 2452
3690.72 2456
3691.29 2411
3691.86 2245
3692.44 1977
3693.01 1905
3693.58 1839
3694.16 1688
3694.73 1597
3695.31 1542
3695.88 1498
3696.45 1661
3697.03 1614
3697.60 1631
3698.18 1636
3698.75 1694
3699.32 1738
3699.90 1754
3700.47 1775
3701.05 1648
3701.62 1651
3702.19 1727
3702.77 1635
3703.34 1621
3703.92 1779
3704.49 1713
3705.07 1600
3705.64 1565
3706.22 1580
3706.79 1579
3707.37 1503
3707.94 1638
3708.51 1665
3709.09 1648
3709.66 1596
3710.24 1699
3710.81 1656
3711.39 1604
3711.96 1519
3712.54 1512
3713.11 1524
3713.69 1504
3714.27 1452
3714.84 1445
3715.42 1463
3715.99 1571
3716.57 1599
3717.14 1500
3717.72 1550
3718.29 1506
3718.87 1482
3719.44 1504
3720.02 1487
3720.60 1474
3721.17 1592
3721.75 1452
3722.32 1360
3722.90 1430
3723.47 1394
3724.05 1264
3724.63 1440
3725.20 1490
3725.78 1354
3726.36 1427
3726.93 1547
3727.51 1601
3728.08 1682
3728.66 1603
3729.24 1652
3729.81 1759
3730.39 1750
3730.97 1762
3731.54 1817
3732.12 1949
3732.70 1898
3733.27 1898
3733.85 1921
3734.43 1774
3735.00 1795
3735.58 1810
3736.16 1668
3736.73 1558
3737.31 1441
3737.89 1492
3738.47 1443
3739.04 1374
3739.62 1364
3740.20 1417
3740.77 1352
3741.35 1374
3741.93 1334
3742.51 1355
3743.08 1411
3743.66 1511
3744.24 1465
3744.82 1415
3745.39 1436
3745.97 1560
3746.55 1510
3747.13 1468
3747.71 1507
3748.28 1413
3748.86 1423
3749.44 1460
3750.02 1403
3750.59 1367
3751.17 1438
3751.75 1357
3752.33 1353
3752.91 1328
3753.49 1310
3754.06 1378
3754.64 1416
3755.22 1299
3755.80 1200
3756.38 1328
3756.96 1306
3757.53 1336
3758.11 1378
3758.69 1341
3759.27 1395
3759.85 1375
3760.43 1361
3761.01 1394
3761.59 1431
3762.17 1379
3762.74 1348
3763.32 1305
3763.90 1378
3764.48 1482
3765.06 1427
3765.64 1280
3766.22 1236
3766.80 1245
3767.38 1237
3767.96 1273
3768.54 1298
3769.12 1371
3769.70 1431
3770.27 1427
3770.85 1384
3771.43 1425
3772.01 1360
3772.59 1318
3773.17 1399
3773.75 1429
3774.33 1387
3774.91 1351
3775.49 1247
3776.07 1239
3776.65 1348
3777.23 1359
3777.81 1337
3778.39 1246
3778.97 1323
3779.55 1335
3780.13 1367
3780.71 1430
3781.29 1346
3781.88 1266
3782.46 1302
3783.04 1302
3783.62 1297
3784.20 1346
3784.78 1367
3785.36 1329
3785.94 1345
3786.52 1370
3787.10 1350
3787.68 1362
3788.26 1309
3788.84 1319
3789.43 1312
3790.01 1300
3790.59 1408
3791.17 1339
3791.75 1294
3792.33 1289
3792.91 1280
3793.49 1358
3794.08 1369
3794.66 1336
3795.24 1347
3795.82 1336
3796.40 1314
3796.98 1246
3797.56 1291
3798.15 1349
3798.73 1322
3799.31 1373
3799.89 1373
3800.47 1425
3801.06 1521
3801.64 1527
3802.22 1510
3802.80 1520
3803.38 1516
3803.97 1560
3804.55 1477
3805.13 1512
3805.71 1513
3806.29 1519
3806.88 1588
3807.46 1540
3808.04 1654
3808.62 1734
3809.21 1640
3809.79 1680
3810.37 1708
3810.95 1730
3811.54 1784
3812.12 1788
3812.70 1601
3813.29 1637
3813.87 1734
3814.45 1785
3815.03 1728
3815.62 1739
3816.20 1621
3816.78 1585
3817.37 1648
3817.95 1408
3818.53 1352
3819.12 1352
3819.70 1403
3820.28 1328
3820.87 1289
3821.45 1336
3822.03 1357
3822.62 1382
3823.20 1328
3823.78 1376
3824.37 1327
3824.95 1337
3825.54 1383
3826.12 1366
3826.70 1315
3827.29 1305
3827.87 1413
3828.46 1380
3829.04 1362
3829.62 1427
3830.21 1413
3830.79 1381
3831.38 1384
3831.96 1449
3832.54 1480
3833.13 1441
3833.71 1435
3834.30 1348
3834.88 1376
3835.47 1354
3836.05 1395
3836.64 1382
3837.22 1441
3837.81 1311
3838.39 1283
3838.98 1275
3839.56 1249
3840.15 1284
3840.73 1274
3841.31 1268
3841.90 1247
3842.49 1293
3843.07 1268
3843.66 1278
3844.24 1262
3844.83 1243
3845.41 1339
3846.00 1265
3846.58 1248
3847.17 1353
3847.75 1312
3848.34 1297
3848.92 1285
3849.51 1274
3850.10 1264
3850.68 1290
3851.27 1311
3851.85 1429
3852.44 1447
3853.02 1343
3853.61 1409
3854.20 1333
3854.78 1424
3855.37 1454
3855.95 1347
3856.54 1469
3857.13 1550
3857.71 1640
3858.30 1713
3858.89 1997
3859.47 2050
3860.06 2287
3860.64 2388
3861.23 2385
3861.82 2486
3862.40 2522
3862.99 2464
3863.58 2522
3864.16 2298
3864.75 2124
3865.34 2114
3865.92 2102
3866.51 1948
3867.10 1802
3867.69 1621
3868.27 1620
3868.86 1553
3869.45 1472
3870.03 1435
3870.62 1479
3871.21 1536
3871.80 1531
3872.38 1492
3872.97 1536
3873.56 1561
3874.15 1569
3874.73 1592
3875.32 1612
3875.91 1605
3876.50 1550
3877.08 1472
3877.67 1512
3878.26 1408
3878.85 1465
3879.43 1513
3880.02 1419
3880.61 1450
3881.20 1330
3881.79 1249
3882.37 1332
3882.96 1353
3883.55 1305
3884.14 1353
3884.73 1405
3885.32 1337
3885.90 1405
3886.49 1469
3887.08 1390
3887.67 1438
3888.26 1540
3888.85 1587
3889.44 1641
3890.02 1613
3890.61 1603
3891.20 1630
3891.79 1707
3892.38 1693
3892.97 1596
3893.56 1483
3894.15 1526
3894.74 1558
3895.32 1514
3895.91 1431
3896.50 1472
3897.09 1393
3897.68 1453
3898.27 1504
3898.86 1521
3899.45 1546
3900.04 1486
3900.63 1520
3901.22 1536
3901.81 1502
3902.40 1450
3902.99 1459
3903.58 1559
3904.17 1470
3904.76 1457
3905.35 1491
3905.94 1432
3906.53 1473
3907.12 1420
3907.71 1404
3908.30 1456
3908.89 1393
3909.48 1411
3910.07 1351
3910.66 1268
3911.25 1248
3911.84 1241
3912.43 1229
3913.02 1290
3913.61 1233
3914.20 1212
3914.79 1243
3915.38 1259
3915.97 1337
3916.56 1309
3917.15 1301
3917.74 1278
3918.33 1274
3918.92 1252
3919.52 1286
3920.11 1273
3920.70 1231
3921.29 1266
3921.88 1291
3922.47 1283
3923.06 1274
3923.65 1222
3924.24 1250
3924.84 1215
3925.43 1312
3926.02 1310
3926.61 1242
3927.20 1234
3927.79 1245
3928.38 1262
3928.98 1208
3929.57 1216
3930.16 1133
3930.75 1170
3931.34 1293
3931.93 1252
3932.53 1150
3933.12 1214
3933.71 1183
3934.30 1227
3934.89 1182
3935.49 1188
3936.08 1156
3936.67 1163
3937.26 1207
3937.86 1192
3938.45 1184
3939.04 1171
3939.63 1196
3940.23 1301
3940.82 1399
3941.41 1324
3942.00 1259
3942.60 1241
3943.19 1238
3943.78 1241
3944.37 1168
3944.97 1138
3945.56 1175
3946.15 1217
3946.75 1211
3947.34 1204
3947.93 1261
3948.52 1149
3949.12 1124
3949.71 1091
3950.30 1179
3950.90 1199
3951.49 1193
3952.08 1215
3952.68 1275
3953.27 1278
3953.86 1246
3954.46 1303
3955.05 1316
3955.65 1239
3956.24 1273
3956.83 1307
3957.43 1278
3958.02 1363
3958.61 1358
3959.21 1273
3959.80 1290
3960.40 1307
3960.99 1200
3961.58 1174
3962.18 1191
3962.77 1186
3963.37 1197
3963.96 1252
3964.55 1259
3965.15 1268
3965.74 1329
3966.34 1222
3966.93 1299
3967.53 1234
3968.12 1250
3968.72 1237
3969.31 1243
3969.91 1223
3970.50 1288
3971.10 1173
3971.69 1226
3972.28 1188
3972.88 1219
3973.47 1203
3974.07 1234
3974.66 1212
3975.26 1210
3975.85 1244
3976.45 1268
3977.05 1235
3977.64 1251
3978.24 1234
3978.83 1247
3979.43 1258
3980.02 1184
3980.62 1209
3981.21 1255
3981.81 1257
3982.40 1219
3983.00 1181
3983.60 1230
3984.19 1168
3984.79 1202
3985.38 1229
3985.98 1257
3986.58 1268
3987.17 1297
3987.77 1294
3988.36 1387
3988.96 1321
3989.56 1320
3990.15 1272
3990.75 1273
3991.34 1303
3991.94 1304
3992.54 1257
3993.13 1245
3993.73 1321
3994.33 1334
3994.92 1316
3995.52 1393
3996.12 1354
3996.71 1332
3997.31 1357
3997.91 1378
3998.50 1325
3999.10 1282
3999.70 1296
4000.29 1234
4000.89 1254
4001.49 1173
4002.09 1201
4002.68 1272
4003.28 1323
4003.88 1301
4004.47 1288
4005.07 1342
4005.67 1345
4006.27 1297
4006.86 1296
4007.46 1296
4008.06 1385
4008.66 1359
4009.25 1344
4009.85 1341
4010.45 1302
4011.05 1334
4011.64 1274
4012.24 1328
4012.84 1364
4013.44 1326
4014.04 1463
4014.63 1530
4015.23 1490
4015.83 1567
4016.43 1661
4017.03 1682
4017.63 1600
4018.22 1521
4018.82 1570
4019.42 1466
4020.02 1392
4020.62 1428
4021.22 1341
4021.81 1336
4022.41 1333
4023.01 1208
4023.61 1201
4024.21 1281
4024.81 1284
4025.41 1246
4026.01 1314
4026.60 1270
4027.20 1364
4027.80 1330
4028.40 1340
4029.00 1333
4029.60 1282
4030.20 1312
4030.80 1237
4031.40 1326
4032.00 1302
4032.60 1270
4033.20 1364
4033.80 1412
4034.39 1459
4034.99 1335
4035.59 1384
4036.19 1361
4036.79 1387
4037.39 1312
4037.99 1261
4038.59 1228
4039.19 1229
4039.79 1239
4040.39 1167
4040.99 1190
4041.59 1113
4042.19 1226
4042.79 1194
4043.39 1175
4043.99 1314
4044.59 1231
4045.19 1288
4045.79 1302
4046.39 1307
4046.99 1318
4047.60 1362
4048.20 1228
4048.80 1366
4049.40 1393
4050.00 1424
4050.60 1432
4051.20 1461
4051.80 1459
4052.40 1500
4053.00 1431
4053.60 1497
4054.20 1355
4054.80 1348
4055.41 1313
4056.01 1282
4056.61 1252
4057.21 1209
4057.81 1173
4058.41 1192
4059.01 1171
4059.61 1104
4060.22 1121
4060.82 1170
4061.42 1154
4062.02 1141
4062.62 1144
4063.22 1095
4063.82 1101
4064.43 1120
4065.03 1103
4065.63 1059
4066.23 1100
4066.83 1100
4067.44 1060
4068.04 1090
4068.64 1002
4069.24 1075
4069.84 1122
4070.45 1133
4071.05 1145
4071.65 1184
4072.25 1100
4072.86 1137
4073.46 1082
4074.06 1125
4074.66 1155
4075.27 1074
4075.87 1074
4076.47 1160
4077.07 1098
4077.68 1123
4078.28 1176
4078.88 1156
4079.48 1117
4080.09 1149
4080.69 1139
4081.29 1110
4081.90 1095
4082.50 1017
4083.10 1093
4083.71 1118
4084.31 1179
4084.91 1115
4085.52 1129
4086.12 1081
4086.72 1049
4087.33 1082
4087.93 1143
4088.53 1158
4089.14 1114
4089.74 1067
4090.34 1103
4090.95 1111
4091.55 1137
4092.15 1139
4092.76 1087
4093.36 1123
4093.97 1164
4094.57 1166
4095.17 1051
4095.78 1085
4096.38 1067
4096.99 1029
4097.59 1085
4098.19 1124
4098.80 1133
4099.40 1131
4100.01 1095
4100.61 1110
4101.22 1060
4101.82 1028
4102.43 1012
4103.03 1043
4103.63 1121
4104.24 1118
4104.84 1091
4105.45 1081
4106.05 1145
4106.66 1057
4107.26 1102
4107.87 1119
4108.47 1156
4109.08 1125
4109.68 1049
4110.29 1097
4110.89 1078
4111.50 1163
4112.10 1127
4112.71 1079
4113.31 1053
4113.92 1033
4114.53 1102
4115.13 1077
4115.74 1033
4116.34 1077
4116.95 1063
4117.55 1071
4118.16 1160
4118.76 1082
4119.37 1058
4119.98 1092
4120.58 1133
4121.19 1146
4121.79 1197
4122.40 1188
4123.01 1176
4123.61 1172
4124.22 1153
4124.82 1110
4125.43 1079
4126.04 1050
4126.64 1070
4127.25 1055
4127.86 1045
4128.46 1086
4129.07 1055
4129.68 1093
4130.28 1089
4130.89 1144
4131.50 1200
4132.10 1141
4132.71 1159
4133.32 1120
4133.92 1152
4134.53 1141
4135.14 1296
4135.74 1250
4136.35 1274
4136.96 1329
4137.56 1315
4138.17 1367
4138.78 1362
4139.39 1473
4139.99 1503
4140.60 1503
4141.21 1468
4141.82 1472
4142.42 1459
4143.03 1383
4143.64 1398
4144.25 1352
4144.85 1346
4145.46 1271
4146.07 1217
4146.68 1171
4147.28 1180
4147.89 1133
4148.50 1158
4149.11 1166
4149.72 1099
4150.32 1094
4150.93 1108
4151.54 1085
4152.15 1000
4152.76 1056
4153.37 1086
4153.97 1051
4154.58 1022
4155.19 1107
4155.80 1125
4156.41 1038
4157.02 1058
4157.62 1074
4158.23 1074
4158.84 1077
4159.45 1111
4160.06 1095
4160.67 1125
4161.28 1106
4161.89 1127
4162.49 1189
4163.10 1261
4163.71 1365
4164.32 1418
4164.93 1457
4165.54 1323
4166.15 1320
4166.76 1353
4167.37 1409
4167.98 1333
4168.59 1335
4169.20 1294
4169.81 1279
4170.42 1151
4171.02 1268
4171.63 1299
4172.24 1227
4172.85 1335
4173.46 1235
4174.07 1289
4174.68 1392
4175.29 1296
4175.90 1320
4176.51 1386
4177.12 1395
4177.73 1326
4178.34 1299
4178.95 1277
4179.56 1364
4180.17 1320
4180.78 1224
4181.39 1187
4182.00 1224
4182.61 1169
4183.23 1174
4183.84 1100
4184.45 1146
4185.06 1176
4185.67 1102
4186.28 1106
4186.89 1133
4187.50 1136
4188.11 1175
4188.72 1223
4189.33 1148
4189.94 1186
4190.55 1290
4191.17 1408
4191.78 1424
4192.39 1361
4193.00 1426
4193.61 1520
4194.22 1607
4194.83 1651
4195.44 1591
4196.06 1560
4196.67 1485
4197.28 1429
4197.89 1350
4198.50 1296
4199.11 1384
4199.72 1312
4200.34 1333
4200.95 1250
4201.56 1218
4202.17 1247
4202.78 1241
4203.40 1254
4204.01 1190
4204.62 1199
4205.23 1306
4205.84 1165
4206.46 1164
4207.07 1163
4207.68 1231
4208.29 1186
4208.90 1200
4209.52 1159
4210.13 1177
4210.74 1308
4211.35 1246
4211.97 1179
4212.58 1160
4213.19 1238
4213.80 1223
4214.42 1253
4215.03 1304
4215.64 1295
4216.26 1440
4216.87 1482
4217.48 1519
4218.09 1535
4218.71 1597
4219.32 1841
4219.93 1953
4220.55 2165
4221.16 2246
4221.77 2257
4222.39 2419
4223.00 2448
4223.61 2373
4224.23 2184
4224.84 2242
4225.45 2146
4226.07 2093
4226.68 2144
4227.30 2101
4227.91 2083
4228.52 2086
4229.14 2193
4229.75 2148
4230.36 2003
4230.98 1958
4231.59 2036
4232.21 2155
4232.82 2300
4233.43 2388
4234.05 2494
4234.66 2556
4235.28 2466
4235.89 2366
4236.51 2366
4237.12 2162
4237.73 1827
4238.35 1717
4238.96 1691
4239.58 1499
4240.19 1481
4240.81 1481
4241.42 1367
4242.04 1368
4242.65 1355
4243.27 1364
4243.88 1390
4244.50 1409
4245.11 1377
4245.73 1427
4246.34 1460
4246.96 1496
4247.57 1478
4248.19 1487
4248.80 1524
4249.42 1506
4250.03 1434
4250.65 1443
4251.26 1421
4251.88 1407
4252.49 1376
4253.11 1394
4253.72 1385
4254.34 1458
4254.96 1405
4255.57 1372
4256.19 1360
4256.80 1356
4257.42 1385
4258.03 1349
4258.65 1379
4259.27 1335
4259.88 1289
4260.50 1312
4261.12 1307
4261.73 1274
4262.35 1304
4262.96 1271
4263.58 1249
4264.20 1277
4264.81 1340
4265.43 1408
4266.05 1345
4266.66 1411
4267.28 1361
4267.90 1429
4268.51 1384
4269.13 1297
4269.75 1286
4270.36 1330
4270.98 1252
4271.60 1332
4272.21 1331
4272.83 1377
4273.45 1406
4274.06 1422
4274.68 1438
4275.30 1406
4275.92 1531
4276.53 1520
4277.15 1458
4277.77 1412
4278.38 1336
4279.00 1338
4279.62 1298
4280.24 1231
4280.85 1258
4281.47 1218
4282.09 1230
4282.71 1174
4283.32 1160
4283.94 1131
4284.56 1109
4285.18 1128
4285.80 1168
4286.41 1193
4287.03 1197
4287.65 1148
4288.27 1182
4288.89 1158
4289.50 1128
4290.12 1097
4290.74 1066
4291.36 1123
4291.98 1188
4292.60 1186
4293.21 1135
4293.83 1141
4294.45 1208
4295.07 1145
4295.69 1212
4296.31 1154
4296.93 1147
4297.54 1093
4298.16 1119
4298.78 1137
4299.40 1142
4300.02 1118
4300.64 1075
4301.26 1100
4301.88 1098
4302.50 1130
4303.12 1071
4303.73 1084
4304.35 1122
4304.97 1126
4305.59 1120
4306.21 1145
4306.83 1176
4307.45 1170
4308.07 1107
4308.69 1175
4309.31 1165
4309.93 1104
4310.55 1203
4311.17 1150
4311.79 1173
4312.41 1148
4313.03 1225
4313.65 1188
4314.27 1192
4314.89 1128
4315.51 1173
4316.13 1240
4316.75 1168
4317.37 1101
4317.99 1143
4318.61 1159
4319.23 1179
4319.85 1220
4320.47 1207
4321.09 1145
4321.71 1173
4322.33 1232
4322.95 1254
4323.57 1364
4324.19 1365
4324.81 1311
4325.43 1314
4326.05 1288
4326.68 1189
4327.30 1220
4327.92 1243
4328.54 1232
4329.16 1190
4329.78 1116
4330.40 1170
4331.02 1218
4331.64 1193
4332.26 1146
4332.89 1235
4333.51 1224
4334.13 1179
4334.75 1326
4335.37 1355
4335.99 1363
4336.61 1433
4337.24 1490
4337.86 1497
4338.48 1467
4339.10 1438
4339.72 1354
4340.34 1447
4340.97 1510
4341.59 1446
4342.21 1460
4342.83 1480
4343.45 1651
4344.08 1807
4344.70 2062
4345.32 2165
4345.94 2309
4346.57 2333
4347.19 2266
4347.81 2283
4348.43 2103
4349.05 2080
4349.68 1783
4350.30 1616
4350.92 1489
4351.54 1368
4352.17 1396
4352.79 1387
4353.41 1308
4354.04 1261
4354.66 1285
4355.28 1237
4355.90 1239
4356.53 1285
4357.15 1213
4357.77 1224
4358.40 1251
4359.02 1264
4359.64 1209
4360.27 1232
4360.89 1228
4361.51 1259
4362.14 1291
4362.76 1238
4363.38 1390
4364.01 1290
4364.63 1198
4365.25 1220
4365.88 1206
4366.50 1259
4367.12 1226
4367.75 1231
4368.37 1157
4369.00 1165
4369.62 1161
4370.24 1160
4370.87 1151
4371.49 1101
4372.12 1090
4372.74 1012
4373.36 1063
4373.99 1110
4374.61 1218
4375.24 1212
4375.86 1168
4376.49 1134
4377.11 1186
4377.73 1156
4378.36 1120
4378.98 1175
4379.61 1245
4380.23 1283
4380.86 1282
4381.48 1217
4382.11 1233
4382.73 1171
4383.36 1160
4383.98 1144
4384.61 1151
4385.23 1149
4385.86 1173
4386.48 1070
4387.11 1137
4387.73 1153
4388.36 1111
4388.98 1075
4389.61 1080
4390.23 1045
4390.86 1079
4391.48 1103
4392.11 1151
4392.74 1134
4393.36 1096
4393.99 1155
4394.61 1120
4395.24 1114
4395.86 1214
4396.49 1169
4397.12 1113
4397.74 1148
4398.37 1049
4398.99 1102
4399.62 1124
4400.25 1112
4400.87 1122
4401.50 1131
4402.12 1110
4402.75 1058
4403.38 1098
4404.00 1174
4404.63 1199
4405.26 1154
4405.88 1142
4406.51 1164
4407.14 1173
4407.76 1200
4408.39 1178
4409.02 1141
4409.64 1139
4410.27 1129
4410.90 1137
4411.52 1098
4412.15 1085
4412.78 1103
4413.40 1066
4414.03 1043
4414.66 1056
4415.29 1071
4415.91 1177
4416.54 1164
4417.17 1125
4417.79 1143
4418.42 1121
4419.05 1105
4419.68 1077
4420.30 1095
4420.93 1065
4421.56 1102
4422.19 1145
4422.81 1072
4423.44 1021
4424.07 1053
4424.70 996
4425.33 995
4425.95 1021
4426.58 1015
4427.21 914
4427.84 987
4428.47 1051
4429.09 987
4429.72 988
4430.35 1011
4430.98 1014
4431.61 1100
4432.23 1114
4432.86 1009
4433.49 1023
4434.12 1016
4434.75 1026
4435.38 1019
4436.01 1049
4436.63 1091
4437.26 1041
4437.89 1072
4438.52 1027
4439.15 1036
4439.78 1009
4440.41 976
4441.04 959
4441.67 967
4442.29 979
4442.92 1070
4443.55 1057
4444.18 973
4444.81 1008
4445.44 1052
4446.07 1090
4446.70 1090
4447.33 1138
4447.96 1105
4448.59 1123
4449.22 1066
4449.85 1049
4450.48 1127
4451.11 1055
4451.74 1056
4452.37 1021
4453.00 1082
4453.63 1059
4454.26 1041
4454.89 1095
4455.52 997
4456.15 1019
4456.78 1035
4457.41 1050
4458.04 1051
4458.67 1018
4459.30 960
4459.93 994
4460.56 1007
4461.19 1008
4461.82 1047
4462.45 1025
4463.08 925
4463.71 964
4464.34 946
4464.97 955
4465.60 970
4466.23 952
4466.86 934
4467.49 895
4468.12 880
4468.76 912
4469.39 959
4470.02 950
4470.65 931
4471.28 971
4471.91 989
4472.54 984
4473.17 983
4473.80 981
4474.44 1003
4475.07 982
4475.70 996
4476.33 950
4476.96 931
4477.59 954
4478.22 939
4478.86 1043
4479.49 1067
4480.12 1057
4480.75 1078
4481.38 1041
4482.02 1047
4482.65 1074
4483.28 1085
4483.91 1037
4484.54 1059
4485.18 1027
4485.81 1059
4486.44 1029
4487.07 990
4487.70 1061
4488.34 1040
4488.97 1007
4489.60 1011
4490.23 1050
4490.87 1035
4491.50 1070
4492.13 1108
4492.76 1036
4493.40 1078
4494.03 992
4494.66 970
4495.30 981
4495.93 1063
4496.56 1060
4497.19 1061
4497.83 1076
4498.46 1071
4499.09 1123
4499.73 1253
4500.36 1179
4500.99 1144
4501.63 1226
4502.26 1219
4502.89 1221
4503.53 1149
4504.16 1212
4504.79 1122
4505.43 1166
4506.06 1029
4506.69 1108
4507.33 1059
4507.96 1042
4508.59 1068
4509.23 1068
4509.86 1040
4510.50 1023
4511.13 1060
4511.76 1104
4512.40 1148
4513.03 1117
4513.67 1051
4514.30 1095
4514.93 1101
4515.57 1036
4516.20 1055
4516.84 1053
4517.47 1031
4518.11 1022
4518.74 1051
4519.37 1067
4520.01 1056
4520.64 1056
4521.28 1049
4521.91 1072
4522.55 1096
4523.18 1104
4523.82 1147
4524.45 1152
4525.09 1176
4525.72 1299
4526.36 1441
4526.99 1431
4527.63 1568
4528.26 1811
4528.90 2021
4529.53 2281
4530.17 2392
4530.80 2562
4531.44 2771
4532.07 2768
4532.71 2672
4533.34 2572
4533.98 2374
4534.62 2178
4535.25 1954
4535.89 1710
4536.52 1573
4537.16 1509
4537.79 1354
4538.43 1358
4539.07 1232
4539.70 1172
4540.34 1174
4540.97 1110
4541.61 1130
4542.25 1133
4542.88 1161
4543.52 1108
4544.15 1139
4544.79 1168
4545.43 1198
4546.06 1143
4546.70 1140
4547.34 1162
4547.97 1235
4548.61 1177
4549.25 1225
4549.88 1199
4550.52 1143
4551.16 1191
4551.79 1178
4552.43 1140
4553.07 1163
4553.70 1178
4554.34 1085
4554.98 1076
4555.61 1031
4556.25 1064
4556.89 1045
4557.53 1045
4558.16 1026
4558.80 1024
4559.44 1055
4560.07 1130
4560.71 1118
4561.35 1028
4561.99 1062
4562.62 1100
4563.26 1102
4563.90 1119
4564.54 1110
4565.18 1137
4565.81 1113
4566.45 1131
4567.09 1216
4567.73 1289
4568.36 1261
4569.00 1257
4569.64 1254
4570.28 1256
4570.92 1262
4571.55 1214
4572.19 1166
4572.83 1165
4573.47 1159
4574.11 1124
4574.75 1059
4575.38 1098
4576.02 1075
4576.66 1113
4577.30 1174
4577.94 1083
4578.58 1036
4579.22 1032
4579.85 1019
4580.49 1066
4581.13 1059
4581.77 1043
4582.41 1037
4583.05 1074
4583.69 1119
4584.33 1035
4584.97 1081
4585.61 1099
4586.24 1122
4586.88 1159
4587.52 1152
4588.16 1146
4588.80 1141
4589.44 1248
4590.08 1233
4590.72 1211
4591.36 1294
4592.00 1359
4592.64 1274
4593.28 1194
4593.92 1200
4594.56 1147
4595.20 1148
4595.84 1175
4596.48 1113
4597.12 1111
4597.76 1144
4598.40 1089
4599.04 1063
4599.68 1052
4600.32 1178
4600.96 1164
4601.60 1179
4602.24 1255
4602.88 1228
4603.52 1176
4604.16 1239
4604.80 1253
4605.44 1209
4606.08 1370
4606.72 1277
4607.36 1302
4608.00 1191
4608.64 1226
4609.28 1207
4609.93 1228
4610.57 1250
4611.21 1209
4611.85 1211
4612.49 1106
4613.13 1113
4613.77 1134
4614.41 1060
4615.05 1081
4615.69 1116
4616.34 1091
4616.98 1008
4617.62 984
4618.26 1041
4618.90 1062
4619.54 1068
4620.18 1054
4620.83 995
4621.47 1041
4622.11 1020
4622.75 1022
4623.39 1009
4624.03 1050
4624.68 1028
4625.32 1009
4625.96 1049
4626.60 1041
4627.24 1046
4627.89 938
4628.53 929
4629.17 980
4629.81 1060
4630.45 1076
4631.10 1028
4631.74 1078
4632.38 1074
4633.02 1137
4633.67 1137
4634.31 1157
4634.95 1125
4635.59 1163
4636.24 1136
4636.88 1178
4637.52 1177
4638.17 1257
4638.81 1236
4639.45 1183
4640.09 1170
4640.74 1166
4641.38 1197
4642.02 1151
4642.67 1147
4643.31 1108
4643.95 1145
4644.60 1084
4645.24 1073
4645.88 1003
4646.53 1089
4647.17 1147
4647.81 1105
4648.46 1008
4649.10 1043
4649.74 1110
4650.39 1121
4651.03 1119
4651.67 1221
4652.32 1244
4652.96 1178
4653.61 1154
4654.25 1169
4654.89 1125
4655.54 1094
4656.18 1065
4656.83 1113
4657.47 1051
4658.11 1001
4658.76 1043
4659.40 1071
4660.05 1105
4660.69 1104
4661.33 1112
4661.98 1112
4662.62 1146
4663.27 1047
4663.91 1021
4664.56 1020
4665.20 942
4665.85 960
4666.49 967
4667.14 970
4667.78 938
4668.43 956
4669.07 957
4669.72 966
4670.36 923
4671.01 939
4671.65 946
4672.30 992
4672.94 1013
4673.59 1045
4674.23 1067
4674.88 975
4675.52 1090
4676.17 1013
4676.81 992
4677.46 941
4678.10 1017
4678.75 1064
4679.40 1036
4680.04 1001
4680.69 1040
4681.33 1029
4681.98 981
4682.62 1060
4683.27 1088
4683.92 1067
4684.56 1062
4685.21 1061
4685.85 975
4686.50 973
4687.15 1055
4687.79 1112
4688.44 1001
4689.09 976
4689.73 1022
4690.38 1005
4691.02 1053
4691.67 1059
4692.32 1014
4692.96 1040
4693.61 1027
4694.26 1045
4694.90 1060
4695.55 1060
4696.20 1108
4696.84 1017
4697.49 1141
4698.14 1131
4698.78 1079
4699.43 1193
4700.08 1181
4700.73 1139
4701.37 1117
4702.02 1053
4702.67 1058
4703.31 1077
4703.96 971
4704.61 1023
4705.26 1052
4705.90 1088
4706.55 1081
4707.20 1053
4707.85 1047
4708.49 1050
4709.14 1082
4709.79 1061
4710.44 1039
4711.09 1032
4711.73 1081
4712.38 1106
4713.03 1009
4713.68 1010
4714.33 1065
4714.97 1008
4715.62 1041
4716.27 1048
4716.92 1073
4717.57 1056
4718.21 1074
4718.86 1113
4719.51 1088
4720.16 1186
4720.81 1228
4721.46 1253
4722.11 1295
4722.75 1221
4723.40 1266
4724.05 1350
4724.70 1358
4725.35 1283
4726.00 1293
4726.65 1313
4727.30 1342
4727.94 1261
4728.59 1249
4729.24 1225
4729.89 1126
4730.54 1068
4731.19 1048
4731.84 1023
4732.49 1040
4733.14 968
4733.79 1006
4734.44 957
4735.09 977
4735.74 1031
4736.38 1063
4737.03 1130
4737.68 1103
4738.33 1139
4738.98 1130
4739.63 1086
4740.28 1121
4740.93 1112
4741.58 1107
4742.23 1134
4742.88 1074
4743.53 1133
4744.18 1049
4744.83 1151
4745.48 1105
4746.13 1145
4746.78 1131
4747.43 1110
4748.08 1150
4748.73 1193
4749.39 1206
4750.04 1215
4750.69 1208
4751.34 1259
4751.99 1278
4752.64 1209
4753.29 1201
4753.94 1204
4754.59 1202
4755.24 1102
4755.89 1148
4756.54 1143
4757.19 1120
4757.84 1048
4758.50 1048
4759.15 1050
4759.80 1013
4760.45 1039
4761.10 1074
4761.75 1075
4762.40 1165
4763.05 1196
4763.71 1188
4764.36 1273
4765.01 1234
4765.66 1234
4766.31 1345
4766.96 1279
4767.62 1295
4768.27 1268
4768.92 1152
4769.57 1176
4770.22 1200
4770.87 1158
4771.53 1138
4772.18 1096
4772.83 1035
4773.48 1016
4774.13 965
4774.79 1021
4775.44 1021
4776.09 1020
4776.74 1102
4777.40 1104
4778.05 1069
4778.70 1112
4779.35 1157
4780.01 1173
4780.66 1121
4781.31 1108
4781.96 1048
4782.62 1042
4783.27 1010
4783.92 1047
4784.57 1032
4785.23 1020
4785.88 1015
4786.53 1061
4787.19 1044
4787.84 1077
4788.49 1011
4789.15 1079
4789.80 992
4790.45 1032
4791.11 1026
4791.76 1021
4792.41 1018
4793.07 976
4793.72 981
4794.37 993
4795.03 1027
4795.68 1031
4796.33 1023
4796.99 1009
4797.64 1023
4798.29 937
4798.95 1001
4799.60 1010
4800.26 1100
4800.91 995
4801.56 949
4802.22 996
4802.87 960
4803.53 1003
4804.18 989
4804.83 949
4805.49 987
4806.14 1055
4806.80 993
4807.45 979
4808.11 1027
4808.76 1020
4809.42 1040
4810.07 1013
4810.72 986
4811.38 971
4812.03 988
4812.69 979
4813.34 977
4814.00 1022
4814.65 1128
4815.31 1097
4815.96 1125
4816.62 1162
4817.27 1181
4817.93 1138
4818.58 1125
4819.24 1130
4819.89 1233
4820.55 1185
4821.20 1218
4821.86 1248
4822.52 1211
4823.17 1233
4823.83 1239
4824.48 1328
4825.14 1330
4825.79 1385
4826.45 1436
4827.10 1373
4827.76 1312
4828.42 1271
4829.07 1311
4829.73 1289
4830.38 1195
4831.04 1210
4831.70 1354
4832.35 1390
4833.01 1404
4833.66 1481
4834.32 1488
4834.98 1590
4835.63 1772
4836.29 1843
4836.95 1857
4837.60 1836
4838.26 1869
4838.92 1967
4839.57 1929
4840.23 1724
4840.89 1621
4841.54 1613
4842.20 1548
4842.86 1422
4843.51 1387
4844.17 1415
4844.83 1484
4845.48 1513
4846.14 1480
4846.80 1502
4847.45 1557
4848.11 1598
4848.77 1637
4849.43 1634
4850.08 1706
4850.74 1722
4851.40 1684
4852.06 1707
4852.71 1618
4853.37 1523
4854.03 1562
4854.69 1498
4855.34 1495
4856.00 1626
4856.66 1625
4857.32 1739
4857.97 1737
4858.63 1781
4859.29 1858
4859.95 1908
4860.61 1790
4861.26 1756
4861.92 1664
4862.58 1676
4863.24 1665
4863.90 1658
4864.55 1698
4865.21 1662
4865.87 1700
4866.53 1787
4867.19 1758
4867.85 1616
4868.51 1593
4869.16 1552
4869.82 1457
4870.48 1473
4871.14 1451
4871.80 1424
4872.46 1366
4873.12 1451
4873.78 1473
4874.43 1427
4875.09 1362
4875.75 1489
4876.41 1481
4877.07 1477
4877.73 1430
4878.39 1391
4879.05 1435
4879.71 1354
4880.37 1276
4881.03 1293
4881.69 1257
4882.34 1286
4883.00 1207
4883.66 1196
4884.32 1188
4884.98 1242
4885.64 1214
4886.30 1244
4886.96 1262
4887.62 1258
4888.28 1315
4888.94 1337
4889.60 1334
4890.26 1383
4890.92 1391
4891.58 1321
4892.24 1374
4892.90 1363
4893.56 1254
4894.22 1253
4894.88 1174
4895.54 1187
4896.20 1268
4896.86 1262
4897.52 1361
4898.19 1353
4898.85 1368
4899.51 1404
4900.17 1373
4900.83 1421
4901.49 1372
4902.15 1394
4902.81 1344
4903.47 1271
4904.13 1237
4904.79 1149
4905.45 1137
4906.12 1139
4906.78 1079
4907.44 1059
4908.10 1113
4908.76 1164
4909.42 1081
4910.08 1102
4910.74 1060
4911.41 1059
4912.07 1069
4912.73 1070
4913.39 1089
4914.05 1085
4914.71 1039
4915.38 1071
4916.04 1057
4916.70 1064
4917.36 1090
4918.02 1043
4918.68 1048
4919.35 972
4920.01 957
4920.67 964
4921.33 970
4921.99 994
4922.66 965
4923.32 1044
4923.98 998
4924.64 1020
4925.31 970
4925.97 993
4926.63 991
4927.29 945
4927.96 966
4928.62 1010
4929.28 990
4929.94 998
4930.61 1024
4931.27 979
4931.93 981
4932.59 970
4933.26 943
4933.92 1009
4934.58 983
4935.25 987
4935.91 1074
4936.57 990
4937.24 1001
4937.90 1032
4938.56 1018
4939.23 966
4939.89 938
4940.55 997
4941.22 1042
4941.88 1062
4942.54 1073
4943.21 1039
4943.87 955
4944.53 989
4945.20 1021
4945.86 1055
4946.52 991
4947.19 959
4947.85 973
4948.52 955
4949.18 936
4949.84 944
4950.51 974
4951.17 963
4951.84 865
4952.50 863
4953.17 932
4953.83 922
4954.49 923
4955.16 927
4955.82 923
4956.49 906
4957.15 927
4957.82 959
4958.48 949
4959.15 955
4959.81 975
4960.47 963
4961.14 980
4961.80 920
4962.47 962
4963.13 1009
4963.80 989
4964.46 1002
4965.13 983
4965.79 953
4966.46 922
4967.12 956
4967.79 940
4968.45 1000
4969.12 973
4969.79 1010
4970.45 1008
4971.12 939
4971.78 1016
4972.45 981
4973.11 981
4973.78 950
4974.44 973
4975.11 994
4975.78 987
4976.44 984
4977.11 965
4977.77 1032
4978.44 984
4979.11 889
4979.77 952
4980.44 962
4981.10 927
4981.77 957
4982.44 952
4983.10 968
4983.77 973
4984.43 1054
4985.10 1060
4985.77 1074
4986.43 1055
4987.10 963
4987.77 981
4988.43 982
4989.10 1000
4989.77 990
4990.43 930
4991.10 964
4991.77 946
4992.43 929
4993.10 919
4993.77 909
4994.43 972
4995.10 873
4995.77 892
4996.44 970
4997.10 984
4997.77 927
4998.44 898
4999.10 938
4999.77 844
5000.44 894
5001.11 888
5001.77 931
5002.44 965
5003.11 936
5003.78 971
5004.44 1031
5005.11 960
5005.78 966
5006.45 997
5007.12 1018
5007.78 1034
5008.45 1013
5009.12 1106
5009.79 1102
5010.46 1008
5011.12 1036
5011.79 1033
5012.46 1008
5013.13 998
5013.80 1001
5014.47 1065
5015.13 1046
5015.80 1086
5016.47 1073
5017.14 1123
5017.81 1267
5018.48 1371
5019.14 1545
5019.81 1745
5020.48 1963
5021.15 2085
5021.82 2418
5022.49 2484
5023.16 2571
5023.83 2429
5024.50 2214
5025.16 2136
5025.83 1984
5026.50 1741
5027.17 1589
5027.84 1437
5028.51 1330
5029.18 1287
5029.85 1159
5030.52 1122
5031.19 1075
5031.86 968
5032.53 996
5033.20 984
5033.87 1024
5034.54 988
5035.21 1016
5035.88 991
5036.54 950
5037.21 945
5037.88 955
5038.55 1009
5039.22 926
5039.89 929
5040.56 967
5041.23 951
5041.90 961
5042.58 1042
5043.25 1020
5043.92 998
5044.59 1013
5045.26 968
5045.93 1011
5046.60 1016
5047.27 1010
5047.94 1012
5048.61 1026
5049.28 944
5049.95 951
5050.62 970
5051.29 921
5051.96 985
5052.63 921
5053.30 975
5053.98 928
5054.65 944
5055.32 917
5055.99 928
5056.66 937
5057.33 1020
5058.00 1074
5058.67 1037
5059.34 1052
5060.02 1059
5060.69 1034
5061.36 1029
5062.03 1039
5062.70 1049
5063.37 1091
5064.04 1069
5064.72 1032
5065.39 1006
5066.06 984
5066.73 947
5067.40 982
5068.08 954
5068.75 935
5069.42 926
5070.09 925
5070.76 914
5071.44 949
5072.11 967
5072.78 912
5073.45 894
5074.12 912
5074.80 914
5075.47 947
5076.14 958
5076.81 921
5077.49 966
5078.16 1048
5078.83 1081
5079.50 1029
5080.18 1027
5080.85 1059
5081.52 1043
5082.20 984
5082.87 1004
5083.54 1000
5084.21 999
5084.89 1012
5085.56 995
5086.23 1036
5086.91 1051
5087.58 1073
5088.25 1082
5088.93 1206
5089.60 1204
5090.27 1165
5090.95 1164
5091.62 1229
5092.29 1204
5092.97 1118
5093.64 1082
5094.31 1135
5094.99 1060
5095.66 1023
5096.34 1009
5097.01 1012
5097.68 1037
5098.36 995
5099.03 1014
5099.70 1048
5100.38 921
5101.05 944
5101.73 1029
5102.40 1016
5103.08 973
5103.75 1051
5104.42 1070
5105.10 1119
5105.77 1024
5106.45 1054
5107.12 1040
5107.80 1027
5108.47 1025
5109.15 949
5109.82 982
5110.49 944
5111.17 952
5111.84 962
5112.52 948
5113.19 904
5113.87 923
5114.54 953
5115.22 946
5115.89 966
5116.57 1061
5117.24 1045
5117.92 1059
5118.59 999
5119.27 1018
5119.94 1056
5120.62 1139
5121.30 1013
5121.97 1011
5122.65 986
5123.32 973
5124.00 988
5124.67 984
5125.35 1007
5126.02 999
5126.70 995
5127.38 972
5128.05 972
5128.73 976
5129.40 942
5130.08 1013
5130.76 1087
5131.43 1011
5132.11 1041
5132.78 1017
5133.46 994
5134.14 958
5134.81 978
5135.49 997
5136.17 1021
5136.84 1001
5137.52 947
5138.20 1029
5138.87 977
5139.55 983
5140.22 1028
5140.90 1033
5141.58 972
5142.26 953
5142.93 929
5143.61 922
5144.29 944
5144.96 854
5145.64 869
5146.32 926
5146.99 922
5147.67 912
5148.35 906
5149.03 934
5149.70 925
5150.38 921
5151.06 893
5151.73 872
5152.41 877
5153.09 888
5153.77 871
5154.44 898
5155.12 908
5155.80 892
5156.48 877
5157.16 848
5157.83 833
5158.51 825
5159.19 835
5159.87 821
5160.55 833
5161.22 833
5161.90 887
5162.58 949
5163.26 888
5163.94 905
5164.61 937
5165.29 915
5165.97 954
5166.65 957
5167.33 941
5168.01 923
5168.68 938
5169.36 917
5170.04 926
5170.72 919
5171.40 900
5172.08 862
5172.76 869
5173.44 882
5174.11 864
5174.79 866
5175.47 906
5176.15 875
5176.83 872
5177.51 949
5178.19 921
5178.87 969
5179.55 919
5180.23 950
5180.91 896
5181.58 920
5182.26 914
5182.94 897
5183.62 859
5184.30 853
5184.98 906
5185.66 960
5186.34 874
5187.02 822
5187.70 838
5188.38 805
5189.06 825
5189.74 916
5190.42 873
5191.10 839
5191.78 847
5192.46 930
5193.14 904
5193.82 835
5194.50 904
5195.18 900
5195.86 870
5196.54 896
5197.22 803
5197.90 770
5198.58 840
5199.26 876
5199.94 887
5200.63 863
5201.31 924
5201.99 914
5202.67 858
5203.35 877
5204.03 851
5204.71 854
5205.39 890
5206.07 998
5206.75 954
5207.43 946
5208.11 966
5208.80 1020
5209.48 1028
5210.16 958
5210.84 1016
5211.52 968
5212.20 923
5212.88 975
5213.57 983
5214.25 945
5214.93 971
5215.61 926
5216.29 964
5216.97 874
5217.66 898
5218.34 979
5219.02 864
5219.70 937
5220.38 977
5221.06 993
5221.75 917
5222.43 929
5223.11 917
5223.79 898
5224.47 865
5225.16 856
5225.84 851
5226.52 897
5227.20 805
5227.89 828
5228.57 865
5229.25 829
5229.93 873
5230.62 901
5231.30 924
5231.98 883
5232.66 867
5233.35 922
5234.03 944
5234.71 898
5235.40 902
5236.08 875
5236.76 883
5237.44 885
5238.13 852
5238.81 945
5239.49 929
5240.18 954
5240.86 937
5241.54 886
5242.23 833
5242.91 916
5243.59 899
5244.28 859
5244.96 858
5245.64 893
5246.33 890
5247.01 886
5247.70 844
5248.38 902
5249.06 919
5249.75 932
5250.43 856
5251.11 970
5251.80 1008
5252.48 964
5253.17 880
5253.85 917
5254.53 873
5255.22 806
5255.90 824
5256.59 855
5257.27 884
5257.96 884
5258.64 820
5259.32 819
5260.01 846
5260.69 963
5261.38 976
5262.06 978
5262.75 971
5263.43 930
5264.12 985
5264.80 931
5265.49 934
5266.17 940
5266.86 923
5267.54 879
5268.23 868
5268.91 912
5269.60 891
5270.28 895
5270.97 869
5271.65 953
5272.34 903
5273.02 909
5273.71 898
5274.39 895
5275.08 937
5275.76 952
5276.45 948
5277.14 927
5277.82 947
5278.51 1001
5279.19 930
5279.88 1008
5280.56 1139
5281.25 1102
5281.94 1066
5282.62 1087
5283.31 1117
5283.99 1031
5284.68 998
5285.37 963
5286.05 893
5286.74 950
5287.43 954
5288.11 929
5288.80 955
5289.48 882
5290.17 942
5290.86 941
5291.54 955
5292.23 949
5292.92 960
5293.60 912
5294.29 888
5294.98 895
5295.66 907
5296.35 949
5297.04 973
5297.72 861
5298.41 889
5299.10 890
5299.79 976
5300.47 998
5301.16 954
5301.85 1043
5302.53 997
5303.22 970
5303.91 947
5304.60 962
5305.28 1000
5305.97 971
5306.66 965
5307.35 984
5308.03 941
5308.72 938
5309.41 921
5310.10 968
5310.78 946
5311.47 991
5312.16 991
5312.85 944
5313.54 960
5314.22 909
5314.91 935
5315.60 869
5316.29 896
5316.98 938
5317.66 986
5318.35 1028
5319.04 1041
5319.73 1055
5320.42 1113
5321.11 1021
5321.80 1005
5322.48 1089
5323.17 1033
5323.86 950
5324.55 893
5325.24 972
5325.93 954
5326.62 964
5327.30 950
5327.99 875
5328.68 933
5329.37 927
5330.06 934
5330.75 977
5331.44 980
5332.13 980
5332.82 1032
5333.51 1027
5334.20 989
5334.88 994
5335.57 980
5336.26 994
5336.95 1015
5337.64 1072
5338.33 1101
5339.02 1142
5339.71 1136
5340.40 1114
5341.09 1172
5341.78 1192
5342.47 1147
5343.16 1202
5343.85 1237
5344.54 1298
5345.23 1238
5345.92 1256
5346.61 1354
5347.30 1427
5347.99 1560
5348.68 1724
5349.37 1853
5350.06 1953
5350.75 1996
5351.44 2033
5352.13 2030
5352.82 1923
5353.51 1816
5354.20 1629
5354.90 1462
5355.59 1352
5356.28 1275
5356.97 1194
5357.66 1103
5358.35 1077
5359.04 1137
5359.73 1058
5360.42 979
5361.11 968
5361.80 1031
5362.49 1000
5363.19 1044
5363.88 945
5364.57 950
5365.26 963
5365.95 907
5366.64 882
5367.33 843
5368.03 950
5368.72 917
5369.41 924
5370.10 894
5370.79 924
5371.48 897
5372.18 940
5372.87 946
5373.56 932
5374.25 881
5374.94 890
5375.63 926
5376.33 915
5377.02 907
5377.71 914
5378.40 899
5379.10 870
5379.79 895
5380.48 849
5381.17 874
5381.86 900
5382.56 920
5383.25 908
5383.94 905
5384.63 906
5385.33 929
5386.02 996
5386.71 1010
5387.40 1017
5388.10 1104
5388.79 1082
5389.48 1035
5390.18 1055
5390.87 982
5391.56 1008
5392.26 980
5392.95 993
5393.64 950
5394.33 997
5395.03 941
5395.72 932
5396.41 873
5397.11 886
5397.80 837
5398.49 835
5399.19 862
5399.88 869
5400.58 843
5401.27 834
5401.96 867
5402.66 882
5403.35 936
5404.04 927
5404.74 903
5405.43 895
5406.13 859
5406.82 894
5407.51 889
5408.21 907
5408.90 906
5409.60 891
5410.29 910
5410.98 921
5411.68 861
5412.37 844
5413.07 891
5413.76 863
5414.46 855
5415.15 871
5415.84 911
5416.54 911
5417.23 872
5417.93 900
5418.62 956
5419.32 920
5420.01 948
5420.71 915
5421.40 948
5422.10 956
5422.79 957
5423.49 968
5424.18 932
5424.88 930
5425.57 946
5426.27 969
5426.96 946
5427.66 929
5428.35 862
5429.05 899
5429.74 894
5430.44 939
5431.14 855
5431.83 933
5432.53 885
5433.22 930
5433.92 897
5434.61 899
5435.31 940
5436.01 941
5436.70 936
5437.40 1031
5438.09 993
5438.79 959
5439.49 1011
5440.18 910
5440.88 926
5441.57 1004
5442.27 1023
5442.97 995
5443.66 996
5444.36 1040
5445.06 1122
5445.75 1191
5446.45 1229
5447.15 1229
5447.84 1310
5448.54 1188
5449.24 1168
5449.93 1188
5450.63 1172
5451.33 1186
5452.02 1086
5452.72 1110
5453.42 1040
5454.11 947
5454.81 927
5455.51 941
5456.20 906
5456.90 1037
5457.60 985
5458.30 947
5458.99 1014
5459.69 977
5460.39 1084
5461.09 993
5461.78 1009
5462.48 1059
5463.18 1134
5463.88 1075
5464.57 1100
5465.27 1012
5465.97 1054
5466.67 1090
5467.36 1036
5468.06 1023
5468.76 1054
5469.46 1001
5470.16 1019
5470.85 1126
5471.55 1059
5472.25 1142
5472.95 1196
5473.65 1159
5474.35 1081
5475.04 1112
5475.74 1132
5476.44 1129
5477.14 1198
5477.84 1273
5478.54 1358
5479.23 1545
5479.93 1641
5480.63 1533
5481.33 1517
5482.03 1542
5482.73 1467
5483.43 1412
5484.13 1392
5484.83 1355
5485.52 1225
5486.22 1181
5486.92 1164
5487.62 1177
5488.32 1185
5489.02 1160
5489.72 1148
5490.42 1119
5491.12 1225
5491.82 1232
5492.52 1355
5493.22 1406
5493.92 1362
5494.62 1363
5495.31 1280
5496.01 1343
5496.71 1448
5497.41 1580
5498.11 1759
5498.81 1832
5499.51 2151
5500.21 2337
5500.91 2439
5501.61 2402
5502.31 2248
5503.01 2048
5503.71 1923
5504.41 1660
5505.11 1585
5505.81 1504
5506.51 1476
5507.22 1395
5507.92 1402
5508.62 1308
5509.32 1244
5510.02 1258
5510.72 1356
5511.42 1332
5512.12 1256
5512.82 1311
5513.52 1299
5514.22 1269
5514.92 1264
5515.62 1267
5516.32 1304
5517.03 1312
5517.73 1283
5518.43 1280
5519.13 1320
5519.83 1397
5520.53 1348
5521.23 1343
5521.93 1288
5522.63 1267
5523.34 1252
5524.04 1198
5524.74 1148
5525.44 1092
5526.14 1101
5526.84 1054
5527.55 1039
5528.25 959
5528.95 1034
5529.65 1053
5530.35 1044
5531.05 1044
5531.76 1063
5532.46 986
5533.16 1011
5533.86 1076
5534.56 988
5535.27 1051
5535.97 1066
5536.67 1063
5537.37 1035
5538.08 1057
5538.78 1036
5539.48 952
5540.18 978
5540.89 1005
5541.59 1031
5542.29 1024
5542.99 998
5543.70 971
5544.40 1026
5545.10 1092
5545.80 1200
5546.51 1117
5547.21 1103
5547.91 1072
5548.62 1156
5549.32 1109
5550.02 1058
5550.73 985
5551.43 1005
5552.13 996
5552.84 942
5553.54 906
5554.24 956
5554.95 989
5555.65 910
5556.35 970
5557.06 919
5557.76 877
5558.46 908
5559.17 925
5559.87 921
5560.57 952
5561.28 966
5561.98 925
5562.69 973
5563.39 964
5564.09 1007
5564.80 1015
5565.50 969
5566.21 924
5566.91 923
5567.61 955
5568.32 918
5569.02 932
5569.73 934
5570.43 921
5571.14 927
5571.84 925
5572.54 895
5573.25 946
5573.95 945
5574.66 990
5575.36 1012
5576.07 984
5576.77 1007
5577.48 1022
5578.18 991
5578.89 997
5579.59 977
5580.30 978
5581.00 903
5581.71 906
5582.41 916
5583.12 996
5583.82 904
5584.53 858
5585.23 880
5585.94 928
5586.64 961
5587.35 890
5588.06 873
5588.76 841
5589.47 906
5590.17 904
5590.88 878
5591.58 926
5592.29 903
5592.99 885
5593.70 924
5594.41 884
5595.11 849
5595.82 811
5596.52 841
5597.23 910
5597.94 879
5598.64 844
5599.35 862
5600.06 840
5600.76 838
5601.47 849
5602.17 884
5602.88 861
5603.59 826
5604.29 844
5605.00 856
5605.71 869
5606.41 782
5607.12 846
5607.83 851
5608.53 816
5609.24 776
5609.95 782
5610.65 804
5611.36 845
5612.07 861
5612.78 845
5613.48 812
5614.19 838
5614.90 808
5615.60 847
5616.31 884
5617.02 848
5617.73 808
5618.43 850
5619.14 846
5619.85 821
5620.56 825
5621.26 817
5621.97 820
5622.68 771
5623.39 851
5624.09 808
5624.80 876
5625.51 866
5626.22 803
5626.93 799
5627.63 873
5628.34 824
5629.05 848
5629.76 832
5630.47 839
5631.17 880
5631.88 857
5632.59 865
5633.30 822
5634.01 834
5634.72 844
5635.42 849
5636.13 837
5636.84 875
5637.55 912
5638.26 811
5638.97 901
5639.68 909
5640.39 856
5641.09 894
5641.80 908
5642.51 886
5643.22 898
5643.93 884
5644.64 923
5645.35 805
5646.06 939
5646.77 904
5647.48 864
5648.19 874
5648.89 837
5649.60 810
5650.31 806
5651.02 838
5651.73 853
5652.44 816
5653.15 827
5653.86 846
5654.57 906
5655.28 897
5655.99 927
5656.70 1007
5657.41 956
5658.12 975
5658.83 942
5659.54 960
5660.25 959
5660.96 918
5661.67 899
5662.38 894
5663.09 869
5663.80 839
5664.51 861
5665.22 866
5665.93 936
5666.64 905
5667.35 928
5668.06 923
5668.77 867
5669.48 919
5670.19 948
5670.91 916
5671.62 1006
5672.33 1010
5673.04 991
5673.75 955
5674.46 911
5675.17 865
5675.88 902
5676.59 933
5677.30 896
5678.01 924
5678.73 851
5679.44 915
5680.15 883
5680.86 902
5681.57 996
5682.28 905
5682.99 958
5683.71 905
5684.42 924
5685.13 946
5685.84 974
5686.55 970
5687.26 930
5687.98 928
5688.69 935
5689.40 861
5690.11 924
5690.82 947
5691.54 883
5692.25 823
5692.96 810
5693.67 862
5694.38 864
5695.10 907
5695.81 837
5696.52 853
5697.23 834
5697.95 861
5698.66 842
5699.37 863
5700.08 906
5700.80 859
5701.51 821
5702.22 840
5702.93 818
5703.65 831
5704.36 894
5705.07 847
5705.78 817
5706.50 877
5707.21 893
5707.92 844
5708.64 882
5709.35 886
5710.06 843
5710.78 795
5711.49 796
5712.20 830
5712.92 882
5713.63 901
5714.34 822
5715.06 806
5715.77 798
5716.48 874
5717.20 838
5717.91 826
5718.62 851
5719.34 844
5720.05 851
5720.77 963
5721.48 925
5722.19 969
5722.91 977
5723.62 1025
5724.33 1091
5725.05 1096
5725.76 1240
5726.48 1291
5727.19 1384
5727.91 1450
5728.62 1436
5729.33 1285
5730.05 1306
5730.76 1231
5731.48 1180
5732.19 1094
5732.91 1127
5733.62 1068
5734.34 986
5735.05 1011
5735.77 936
5736.48 936
5737.20 929
5737.91 902
5738.63 939
5739.34 964
5740.06 876
5740.77 869
5741.49 914
5742.20 918
5742.92 905
5743.63 880
5744.35 886
5745.06 912
5745.78 969
5746.49 933
5747.21 937
5747.92 891
5748.64 1000
5749.35 984
5750.07 985
5750.79 1034
5751.50 1077
5752.22 1157
5752.93 1218
5753.65 1247
5754.36 1289
5755.08 1268
5755.80 1332
5756.51 1254
5757.23 1212
5757.95 1130
5758.66 1163
5759.38 1111
5760.09 1019
5760.81 999
5761.53 1040
5762.24 1018
5762.96 1007
5763.68 1016
5764.39 1083
5765.11 1012
5765.83 1020
5766.54 1053
5767.26 977
5767.98 1004
5768.69 990
5769.41 1026
5770.13 1012
5770.84 1038
5771.56 997
5772.28 1010
5772.99 1036
5773.71 985
5774.43 981
5775.15 997
5775.86 997
5776.58 1058
5777.30 1074
5778.01 1035
5778.73 1016
5779.45 1050
5780.17 1019
5780.88 1071
5781.60 1062
5782.32 1130
5783.04 1060
5783.76 1085
5784.47 1073
5785.19 1072
5785.91 1064
5786.63 1059
5787.34 1164
5788.06 1134
5788.78 1118
5789.50 1225
5790.22 1235
5790.94 1337
5791.65 1312
5792.37 1338
5793.09 1352
5793.81 1317
5794.53 1393
5795.25 1472
5795.96 1612
5796.68 1828
5797.40 2208
5798.12 2669
5798.84 3086
5799.56 3450
5800.28 3783
5800.99 3922
5801.71 3757
5802.43 3367
5803.15 3041
5803.87 2526
5804.59 2119
5805.31 1830
5806.03 1719
5806.75 1666
5807.47 1569
5808.18 1459
5808.90 1455
5809.62 1433
5810.34 1397
5811.06 1435
5811.78 1487
5812.50 1454
5813.22 1367
5813.94 1458
5814.66 1484
5815.38 1452
5816.10 1419
5816.82 1534
5817.54 1549
5818.26 1478
5818.98 1444
5819.70 1449
5820.42 1397
5821.14 1337
5821.86 1276
5822.58 1215
5823.30 1239
5824.02 1247
5824.74 1248
5825.46 1214
5826.18 1166
5826.90 1126
5827.62 1164
5828.34 1193
5829.06 1173
5829.78 1098
5830.50 1202
5831.22 1174
5831.95 1186
5832.67 1160
5833.39 1078
5834.11 1125
5834.83 1073
5835.55 1096
5836.27 1118
5836.99 1193
5837.71 1172
5838.43 1215
5839.15 1145
5839.88 1109
5840.60 1113
5841.32 1141
5842.04 1185
5842.76 1088
5843.48 1068
5844.20 1048
5844.93 1068
5845.65 1042
5846.37 1035
5847.09 1007
5847.81 994
5848.53 951
5849.26 1009
5849.98 995
5850.70 1054
5851.42 1037
5852.14 998
5852.87 986
5853.59 993
5854.31 935
5855.03 910
5855.75 1061
5856.48 1051
5857.20 1029
5857.92 980
5858.64 1025
5859.37 991
5860.09 963
5860.81 974
5861.53 997
5862.26 984
5862.98 1031
5863.70 908
5864.42 979
5865.15 968
5865.87 994
5866.59 972
5867.31 982
5868.04 1002
5868.76 939
5869.48 938
5870.21 943
5870.93 983
5871.65 992
5872.38 965
5873.10 960
5873.82 1013
5874.55 1010
5875.27 950
5875.99 983
5876.72 1037
5877.44 983
5878.16 985
5878.89 1012
5879.61 1017
5880.33 998
5881.06 956
5881.78 959
5882.51 989
5883.23 1047
5883.95 1079
5884.68 1014
5885.40 1013
5886.13 1022
5886.85 990
5887.57 1036
5888.30 995
5889.02 1022
5889.75 988
5890.47 998
5891.20 964
5891.92 952
5892.64 941
5893.37 931
5894.09 988
5894.82 982
5895.54 999
5896.27 973
5896.99 947
5897.72 981
5898.44 966
5899.17 973
5899.89 936
5900.62 972
5901.34 981
5902.07 977
5902.79 990
5903.52 1004
5904.24 982
5904.97 1009
5905.69 935
5906.42 996
5907.14 1013
5907.87 1011
5908.59 1011
5909.32 999
5910.04 983
5910.77 977
5911.50 998
5912.22 951
5912.95 963
5913.67 957
5914.40 1015
5915.12 1007
5915.85 1009
5916.58 1012
5917.30 985
5918.03 1003
5918.75 998
5919.48 970
5920.21 984
5920.93 1044
5921.66 969
5922.39 988
5923.11 1040
5923.84 1083
5924.56 1044
5925.29 1086
5926.02 1073
5926.74 1092
5927.47 1070
5928.20 1091
5928.92 1081
5929.65 1056
5930.38 1137
5931.10 1067
5931.83 1087
5932.56 1123
5933.28 1157
5934.01 1130
5934.74 1148
5935.47 1156
5936.19 1226
5936.92 1198
5937.65 1290
5938.37 1287
5939.10 1353
5939.83 1369
5940.56 1367
5941.28 1367
5942.01 1338
5942.74 1348
5943.47 1326
5944.19 1247
5944.92 1327
5945.65 1298
5946.38 1307
5947.11 1350
5947.83 1398
5948.56 1412
5949.29 1481
5950.02 1555
5950.74 1657
5951.47 1677
5952.20 1629
5952.93 1675
5953.66 1725
5954.39 1700
5955.11 1732
5955.84 1640
5956.57 1642
5957.30 1658
5958.03 1675
5958.76 1681
5959.48 1676
5960.21 1626
5960.94 1631
5961.67 1635
5962.40 1717
5963.13 1799
5963.86 1952
5964.59 2067
5965.31 2164
5966.04 2311
5966.77 2310
5967.50 2335
5968.23 2425
5968.96 2452
5969.69 2280
5970.42 2236
5971.15 2200
5971.88 2189
5972.61 2156
5973.34 2140
5974.06 2118
5974.79 2129
5975.52 2095
5976.25 2032
5976.98 2051
5977.71 2246
5978.44 2208
5979.17 2323
5979.90 2400
5980.63 2468
5981.36 2494
5982.09 2542
5982.82 2632
5983.55 2564
5984.28 2663
5985.01 2675
5985.74 2558
5986.47 2517
5987.20 2540
5987.93 2550
5988.66 2591
5989.39 2540
5990.12 2563
5990.85 2673
5991.58 2632
5992.32 2695
5993.05 2618
5993.78 2610
5994.51 2763
5995.24 2807
5995.97 2894
5996.70 2945
5997.43 2938
5998.16 3003
5998.89 3030
5999.62 3090
6000.35 2966
6001.09 2861
6001.82 2895
6002.55 2831
6003.28 2787
6004.01 2745
6004.74 2824
6005.47 2784
6006.20 3005
6006.94 3177
6007.67 3419
6008.40 3955
6009.13 4527
6009.86 5486
6010.59 6680
6011.33 8222
6012.06 9603
6012.79 10777
6013.52 11157
6014.25 11285
6014.98 11299
6015.72 10428
6016.45 9159
6017.18 8042
6017.91 7049
6018.64 5851
6019.38 4934
6020.11 4476
6020.84 3741
6021.57 3178
6022.31 3001
6023.04 2702
6023.77 2571
6024.50 2484
6025.24 2286
6025.97 2275
6026.70 2198
6027.43 2183
6028.17 2140
6028.90 2152
6029.63 2113
6030.37 2099
6031.10 2043
6031.83 1913
6032.56 1876
6033.30 1791
6034.03 1847
6034.76 1817
6035.50 1780
6036.23 1832
6036.96 1916
6037.70 1957
6038.43 1965
6039.16 1952
6039.90 1996
6040.63 2029
6041.36 1977
6042.10 2026
6042.83 2102
6043.56 2175
6044.30 2111
6045.03 2165
6045.77 2208
6046.50 2141
6047.23 2247
6047.97 2307
6048.70 2378
6049.44 2566
6050.17 2709
6050.90 2828
6051.64 3039
6052.37 3049
6053.11 3131
6053.84 3059
6054.57 3026
6055.31 2906
6056.04 2696
6056.78 2475
6057.51 2384
6058.25 2301
6058.98 2272
6059.72 2243
6060.45 2267
6061.19 2236
6061.92 2218
6062.66 2285
6063.39 2253
6064.13 2165
6064.86 2189
6065.60 2136
6066.33 2163
6067.07 2099
6067.80 1974
6068.54 1946
6069.27 1883
6070.01 1926
6070.74 1983
6071.48 1911
6072.21 1950
6072.95 1952
6073.68 1922
6074.42 1921
6075.15 1868
6075.89 1893
6076.63 1823
6077.36 1924
6078.10 1971
6078.83 1905
6079.57 1836
6080.30 1731
6081.04 1654
6081.78 1797
6082.51 1762
6083.25 1666
6083.98 1684
6084.72 1685
6085.46 1635
6086.19 1651
6086.93 1697
6087.67 1720
6088.40 1768
6089.14 1720
6089.88 1749
6090.61 1692
6091.35 1690
6092.09 1696
6092.82 1712
6093.56 1657
6094.30 1642
6095.03 1607
6095.77 1670
6096.51 1626
6097.24 1663
6097.98 1569
6098.72 1466
6099.45 1512
6100.19 1488
6100.93 1455
6101.67 1497
6102.40 1469
6103.14 1414
6103.88 1408
6104.61 1401
6105.35 1397
6106.09 1433
6106.83 1388
6107.56 1443
6108.30 1499
6109.04 1386
6109.78 1405
6110.51 1436
6111.25 1441
6111.99 1463
6112.73 1470
6113.47 1445
6114.20 1521
6114.94 1505
6115.68 1530
6116.42 1439
6117.16 1473
6117.89 1496
6118.63 1496
6119.37 1446
6120.11 1415
6120.85 1371
6121.59 1443
6122.32 1531
6123.06 1473
6123.80 1446
6124.54 1530
6125.28 1540
6126.02 1517
6126.76 1567
6127.49 1516
6128.23 1526
6128.97 1565
6129.71 1583
6130.45 1624
6131.19 1610
6131.93 1466
6132.67 1530
6133.41 1546
6134.15 1535
6134.88 1581
6135.62 1510
6136.36 1575
6137.10 1594
6137.84 1577
6138.58 1577
6139.32 1552
6140.06 1613
6140.80 1558
6141.54 1555
6142.28 1533
6143.02 1498
6143.76 1521
6144.50 1484
6145.24 1467
6145.98 1511
6146.72 1591
6147.46 1636
6148.20 1660
6148.94 1689
6149.68 1616
6150.42 1611
6151.16 1665
6151.90 1631
6152.64 1655
6153.38 1706
6154.12 1657
6154.86 1685
6155.60 1660
6156.34 1731
6157.08 1729
6157.82 1690
6158.56 1732
6159.30 1750
6160.04 1853
6160.78 1851
6161.52 1913
6162.27 2008
6163.01 2151
6163.75 2203
6164.49 2346
6165.23 2537
6165.97 2530
6166.71 2663
6167.45 2575
6168.19 2512
6168.94 2525
6169.68 2520
6170.42 2424
6171.16 2397
6171.90 2361
6172.64 2324
6173.38 2368
6174.13 2330
6174.87 2240
6175.61 2269
6176.35 2264
6177.09 2260
6177.83 2197
6178.58 2259
6179.32 2277
6180.06 2281
6180.80 2324
6181.54 2262
6182.28 2493
6183.03 2488
6183.77 2516
6184.51 2448
6185.25 2439
6186.00 2513
6186.74 2438
6187.48 2509
6188.22 2518
6188.97 2703
6189.71 2699
6190.45 2841
6191.19 2862
6191.94 2937
6192.68 3022
6193.42 3005
6194.16 2998
6194.91 3107
6195.65 3031
6196.39 3028
6197.13 3066
6197.88 3046
6198.62 3040
6199.36 3025
6200.11 3151
6200.85 3181
6201.59 3306
6202.34 3512
6203.08 3828
6203.82 4532
6204.57 5577
6205.31 7122
6206.05 9281
6206.80 11699
6207.54 14282
6208.28 15906
6209.03 16935
6209.77 17251
6210.52 16719
6211.26 15332
6212.00 13514
6212.75 11554
6213.49 9768
6214.23 7970
6214.98 6652
6215.72 5543
6216.47 4726
6217.21 4035
6217.95 3755
6218.70 3372
6219.44 3236
6220.19 3040
6220.93 2965
6221.68 2889
6222.42 2969
6223.17 2979
6223.91 3053
6224.65 2915
6225.40 2805
6226.14 2717
6226.89 2499
6227.63 2370
6228.38 2256
6229.12 2103
6229.87 1940
6230.61 1852
6231.36 1882
6232.10 1847
6232.85 1823
6233.59 1875
6234.34 1905
6235.08 1965
6235.83 1930
6236.57 1959
6237.32 2029
6238.06 1992
6238.81 1997
6239.56 2056
6240.30 2113
6241.05 2017
6241.79 2085
6242.54 2242
6243.28 2379
6244.03 2466
6244.77 2708
6245.52 2954
6246.27 3235
6247.01 3403
6247.76 3538
6248.50 3725
6249.25 3586
6250.00 3436
6250.74 3259
6251.49 3112
6252.23 2881
6252.98 2567
6253.73 2506
6254.47 2416
6255.22 2371
6255.97 2261
6256.71 2187
6257.46 2253
6258.21 2180
6258.95 2237
6259.70 2249
6260.45 2302
6261.19 2212
6261.94 2248
6262.69 2266
6263.43 2209
6264.18 2195
6264.93 2226
6265.67 2254
6266.42 2329
6267.17 2272
6267.92 2307
6268.66 2252
6269.41 2339
6270.16 2363
6270.90 2274
6271.65 2307
6272.40 2277
6273.15 2345
6273.89 2414
6274.64 2376
6275.39 2520
6276.14 2645
6276.89 2718
6277.63 2581
6278.38 2482
6279.13 2511
6279.88 2367
6280.62 2283
6281.37 2255
6282.12 2133
6282.87 2161
6283.62 2124
6284.36 2086
6285.11 2049
6285.86 2073
6286.61 2086
6287.36 2104
6288.11 2193
6288.85 2060
6289.60 2042
6290.35 2002
6291.10 1920
6291.85 1875
6292.60 1819
6293.35 1736
6294.09 1778
6294.84 1723
6295.59 1798
6296.34 1779
6297.09 1762
6297.84 1789
6298.59 1749
6299.34 1745
6300.09 1791
6300.83 1850
6301.58 1815
6302.33 1888
6303.08 1835
6303.83 1804
6304.58 1749
6305.33 1723
6306.08 1752
6306.83 1758
6307.58 1754
6308.33 1709
6309.08 1692
6309.83 1667
6310.58 1770
6311.33 1799
6312.08 1723
6312.83 1742
6313.58 1671
6314.33 1669
6315.08 1705
6315.83 1668
6316.58 1607
6317.33 1667
6318.08 1628
6318.83 1611
6319.58 1570
6320.33 1617
6321.08 1567
6321.83 1508
6322.58 1505
6323.33 1463
6324.08 1548
6324.83 1505
6325.58 1496
6326.33 1540
6327.08 1487
6327.83 1467
6328.58 1435
6329.33 1505
6330.08 1514
6330.84 1464
6331.59 1483
6332.34 1474
6333.09 1466
6333.84 1436
6334.59 1452
6335.34 1485
6336.09 1404
6336.84 1470
6337.60 1417
6338.35 1449
6339.10 1440
6339.85 1404
6340.60 1503
6341.35 1479
6342.10 1436
6342.86 1417
6343.61 1498
6344.36 1530
6345.11 1505
6345.86 1520
6346.61 1520
6347.37 1516
6348.12 1510
6348.87 1570
6349.62 1666
6350.37 1718
6351.13 1807
6351.88 1906
6352.63 2009
6353.38 2221
6354.14 2165
6354.89 1950
6355.64 1846
6356.39 1822
6357.14 1702
6357.90 1651
6358.65 1577
6359.40 1605
6360.16 1675
6360.91 1561
6361.66 1553
6362.41 1517
6363.17 1515
6363.92 1486
6364.67 1538
6365.42 1582
6366.18 1547
6366.93 1535
6367.68 1548
6368.44 1616
6369.19 1554
6369.94 1496
6370.70 1526
6371.45 1579
6372.20 1453
6372.96 1482
6373.71 1480
6374.46 1494
6375.22 1439
6375.97 1442
6376.72 1483
6377.48 1490
6378.23 1415
6378.99 1375
6379.74 1391
6380.49 1504
6381.25 1591
6382.00 1442
6382.75 1472
6383.51 1413
6384.26 1462
6385.02 1441
6385.77 1415
6386.53 1322
6387.28 1352
6388.03 1374
6388.79 1331
6389.54 1404
6390.30 1413
6391.05 1343
6391.81 1325
6392.56 1368
6393.31 1384
6394.07 1370
6394.82 1368
6395.58 1318
6396.33 1302
6397.09 1248
6397.84 1325
6398.60 1309
6399.35 1211
6400.11 1224
6400.86 1202
6401.62 1180
6402.37 1194
6403.13 1227
6403.88 1212
6404.64 1225
6405.39 1277
6406.15 1289
6406.90 1327
6407.66 1312
6408.42 1433
6409.17 1311
6409.93 1288
6410.68 1276
6411.44 1332
6412.19 1246
6412.95 1268
6413.71 1260
6414.46 1256
6415.22 1222
6415.97 1184
6416.73 1198
6417.48 1213
6418.24 1165
6419.00 1245
6419.75 1285
6420.51 1228
6421.27 1167
6422.02 1182
6422.78 1207
6423.53 1218
6424.29 1305
6425.05 1200
6425.80 1189
6426.56 1251
6427.32 1247
6428.07 1229
6428.83 1154
6429.59 1192
6430.34 1202
6431.10 1224
6431.86 1172
6432.61 1247
6433.37 1202
6434.13 1233
6434.89 1191
6435.64 1259
6436.40 1195
6437.16 1207
6437.91 1223
6438.67 1294
6439.43 1230
6440.19 1309
6440.94 1320
6441.70 1259
6442.46 1239
6443.22 1222
6443.97 1275
6444.73 1264
6445.49 1194
6446.25 1235
6447.00 1303
6447.76 1304
6448.52 1204
6449.28 1161
6450.04 1229
6450.79 1240
6451.55 1213
6452.31 1194
6453.07 1195
6453.83 1240
6454.58 1247
6455.34 1284
6456.10 1248
6456.86 1271
6457.62 1299
6458.38 1279
6459.13 1198
6459.89 1210
6460.65 1290
6461.41 1268
6462.17 1228
6462.93 1264
6463.69 1281
6464.44 1252
6465.20 1296
6465.96 1312
6466.72 1299
6467.48 1374
6468.24 1342
6469.00 1378
6469.76 1383
6470.52 1425
6471.28 1332
6472.03 1353
6472.79 1336
6473.55 1348
6474.31 1300
6475.07 1414
6475.83 1398
6476.59 1430
6477.35 1414
6478.11 1437
6478.87 1450
6479.63 1491
6480.39 1436
6481.15 1419
6481.91 1463
6482.67 1556
6483.43 1503
6484.19 1530
6484.95 1638
6485.71 1601
6486.47 1645
6487.23 1668
6487.99 1675
6488.75 1693
6489.51 1764
6490.27 1783
6491.03 1809
6491.79 1886
6492.55 1883
6493.31 2001
6494.07 1950
6494.83 2020
6495.59 1977
6496.35 2019
6497.11 2072
6497.87 1972
6498.64 1987
6499.40 2042
6500.16 1962
6500.92 2082
6501.68 2070
6502.44 2020
6503.20 2090
6503.96 2101
6504.72 2128
6505.48 2281
6506.25 2326
6507.01 2454
6507.77 2485
6508.53 2405
6509.29 2398
6510.05 2552
6510.81 2523
6511.57 2542
6512.34 2516
6513.10 2561
6513.86 2404
6514.62 2368
6515.38 2395
6516.15 2425
6516.91 2435
6517.67 2403
6518.43 2596
6519.19 2727
6519.95 2821
6520.72 2850
6521.48 2793
6522.24 2890
6523.00 2982
6523.77 3375
6524.53 3800
6525.29 4307
6526.05 4709
6526.81 5043
6527.58 5221
6528.34 5363
6529.10 5339
6529.86 5128
6530.63 4880
6531.39 4980
6532.15 5431
6532.92 6114
6533.68 7414
6534.44 8759
6535.20 9946
6535.97 10703
6536.73 10962
6537.49 10353
6538.26 9571
6539.02 8479
6539.78 7377
6540.55 6253
6541.31 5387
6542.07 4539
6542.84 4015
6543.60 3437
6544.36 3055
6545.13 2788
6545.89 2713
6546.65 2477
6547.42 2435
6548.18 2347
6548.94 2226
6549.71 2232
6550.47 2172
6551.24 2190
6552.00 2118
6552.76 2067
6553.53 2141
6554.29 2095
6555.06 1953
6555.82 1969
6556.58 1937
6557.35 1940
6558.11 1953
6558.88 1960
6559.64 2003
6560.41 1940
6561.17 2096
6561.93 2217
6562.70 2163
6563.46 2156
6564.23 2233
6564.99 2323
6565.76 2276
6566.52 2232
6567.29 2395
6568.05 2372
6568.82 2272
6569.58 2344
6570.35 2510
6571.11 2504
6571.88 2443
6572.64 2676
6573.41 2791
6574.17 2985
6574.94 2961
6575.70 2937
6576.47 3007
6577.23 3006
6578.00 2938
6578.76 2942
6579.53 2869
6580.29 2844
6581.06 2782
6581.83 2683
6582.59 2586
6583.36 2622
6584.12 2534
6584.89 2540
6585.65 2523
6586.42 2522
6587.19 2504
6587.95 2564
6588.72 2608
6589.48 2628
6590.25 2866
6591.02 3047
6591.78 3385
6592.55 3776
6593.32 4112
6594.08 4373
6594.85 4583
6595.61 4687
6596.38 4579
6597.15 4404
6597.91 4112
6598.68 3714
6599.45 3523
6600.21 3099
6600.98 2821
6601.75 2671
6602.51 2503
6603.28 2422
6604.05 2347
6604.82 2254
6605.58 2175
6606.35 2062
6607.12 2185
6607.88 2273
6608.65 2210
6609.42 2150
6610.19 2239
6610.95 2170
6611.72 2159
6612.49 2070
6613.25 2001
6614.02 2014
6614.79 1988
6615.56 1961
6616.32 1984
6617.09 2035
6617.86 2007
6618.63 1945
6619.40 1992
6620.16 2044
6620.93 1994
6621.70 1926
6622.47 1841
6623.24 1825
6624.00 1824
6624.77 1805
6625.54 1851
6626.31 1833
6627.08 1870
6627.84 1926
6628.61 1881
6629.38 1989
6630.15 2092
6630.92 2182
6631.69 2343
6632.46 2542
6633.22 2722
6633.99 2809
6634.76 2894
6635.53 2812
6636.30 2680
6637.07 2452
6637.84 2308
6638.61 2182
6639.37 2026
6640.14 2023
6640.91 1999
6641.68 1880
6642.45 1810
6643.22 1772
6643.99 1743
6644.76 1711
6645.53 1767
6646.30 1704
6647.07 1767
6647.84 1776
6648.61 1725
6649.37 1747
6650.14 1726
6650.91 1808
6651.68 1790
6652.45 1817
6653.22 1819
6653.99 1747
6654.76 1768
6655.53 1799
6656.30 1905
6657.07 1769
6657.84 1775
6658.61 1695
6659.38 1701
6660.15 1590
6660.92 1570
6661.69 1562
6662.46 1631
6663.23 1551
6664.00 1550
6664.77 1566
6665.55 1606
6666.32 1617
6667.09 1587
6667.86 1628
6668.63 1631
6669.40 1740
6670.17 1745
6670.94 1733
6671.71 1719
6672.48 1714
6673.25 1675
6674.02 1710
6674.79 1661
6675.57 1633
6676.34 1636
6677.11 1600
6677.88 1663
6678.65 1776
6679.42 1765
6680.19 1767
6680.96 1763
6681.74 1736
6682.51 1851
6683.28 1894
6684.05 1944
6684.82 2018
6685.59 2094
6686.37 2227
6687.14 2076
6687.91 1932
6688.68 1887
6689.45 1773
6690.22 1664
6691.00 1722
6691.77 1617
6692.54 1559
6693.31 1600
6694.08 1538
6694.86 1474
6695.63 1511
6696.40 1483
6697.17 1549
6697.95 1626
6698.72 1526
6699.49 1526
6700.26 1532
6701.04 1584
6701.81 1566
6702.58 1567
6703.35 1583
6704.13 1575
6704.90 1595
6705.67 1562
6706.44 1412
6707.22 1564
6707.99 1529
6708.76 1510
6709.54 1482
6710.31 1492
6711.08 1477
6711.86 1374
6712.63 1419
6713.40 1411
6714.17 1459
6714.95 1459
6715.72 1372
6716.50 1412
6717.27 1341
6718.04 1351
6718.82 1309
6719.59 1353
6720.36 1310
6721.14 1329
6721.91 1335
6722.68 1383
6723.46 1392
6724.23 1368
6725.01 1323
6725.78 1310
6726.55 1329
6727.33 1365
6728.10 1354
6728.88 1299
6729.65 1302
6730.42 1366
6731.20 1381
6731.97 1382
6732.75 1416
6733.52 1341
6734.30 1301
6735.07 1345
6735.84 1449
6736.62 1448
6737.39 1408
6738.17 1328
6738.94 1380
6739.72 1370
6740.49 1423
6741.27 1432
6742.04 1406
6742.82 1451
6743.59 1449
6744.37 1475
6745.14 1508
6745.92 1524
6746.69 1481
6747.47 1415
6748.24 1474
6749.02 1569
6749.79 1708
6750.57 1823
6751.34 1863
6752.12 2004
6752.90 1961
6753.67 1922
6754.45 1902
6755.22 1770
6756.00 1640
6756.77 1607
6757.55 1568
6758.33 1587
6759.10 1458
6759.88 1462
6760.65 1423
6761.43 1528
6762.20 1416
6762.98 1433
6763.76 1438
6764.53 1400
6765.31 1439
6766.09 1438
6766.86 1458
6767.64 1375
6768.41 1436
6769.19 1431
6769.97 1395
6770.74 1419
6771.52 1418
6772.30 1434
6773.07 1432
6773.85 1392
6774.63 1361
6775.40 1456
6776.18 1438
6776.96 1408
6777.74 1462
6778.51 1462
6779.29 1513
6780.07 1499
6780.84 1456
6781.62 1409
6782.40 1464
6783.17 1496
6783.95 1413
6784.73 1348
6785.51 1364
6786.28 1318
6787.06 1272
6787.84 1238
6788.62 1278
6789.39 1214
6790.17 1280
6790.95 1215
6791.73 1212
6792.51 1268
6793.28 1246
6794.06 1200
6794.84 1234
6795.62 1285
6796.39 1321
6797.17 1329
6797.95 1312
6798.73 1335
6799.51 1289
6800.29 1336
6801.06 1294
6801.84 1277
6802.62 1270
6803.40 1294
6804.18 1300
6804.96 1247
6805.73 1213
6806.51 1326
6807.29 1311
6808.07 1269
6808.85 1305
6809.63 1247
6810.41 1170
6811.18 1193
6811.96 1233
6812.74 1262
6813.52 1290
6814.30 1302
6815.08 1329
6815.86 1266
6816.64 1327
6817.42 1265
6818.20 1279
6818.98 1310
6819.76 1306
6820.53 1261
6821.31 1323
6822.09 1306
6822.87 1294
6823.65 1235
6824.43 1287
6825.21 1265
6825.99 1204
6826.77 1239
6827.55 1278
6828.33 1192
6829.11 1190
6829.89 1263
6830.67 1318
6831.45 1277
6832.23 1157
6833.01 1297
6833.79 1309
6834.57 1311
6835.35 1278
6836.13 1254
6836.91 1194
6837.69 1236
6838.47 1258
6839.25 1324
6840.03 1305
6840.81 1316
6841.59 1265
6842.37 1248
6843.16 1255
6843.94 1280
6844.72 1361
6845.50 1490
6846.28 1651
6847.06 1909
6847.84 2266
6848.62 2777
6849.40 3222
6850.18 3472
6850.96 3484
6851.75 3449
6852.53 3213
6853.31 2948
6854.09 2648
6854.87 2362
6855.65 2196
6856.43 1920
6857.22 1744
6858.00 1689
6858.78 1565
6859.56 1502
6860.34 1535
6861.12 1388
6861.90 1427
6862.69 1372
6863.47 1350
6864.25 1415
6865.03 1444
6865.81 1472
6866.60 1497
6867.38 1466
6868.16 1456
6868.94 1449
6869.72 1444
6870.51 1405
6871.29 1374
6872.07 1412
6872.85 1352
6873.64 1373
6874.42 1411
6875.20 1510
6875.98 1429
6876.77 1394
6877.55 1492
6878.33 1472
6879.11 1491
6879.90 1509
6880.68 1532
6881.46 1563
6882.25 1559
6883.03 1655
6883.81 1837
6884.59 1971
6885.38 2154
6886.16 2371
6886.94 2558
6887.73 2812
6888.51 2800
6889.29 2690
6890.08 2461
6890.86 2235
6891.64 2123
6892.43 1922
6893.21 1831
6893.99 1870
6894.78 1812
6895.56 1718
6896.35 1659
6897.13 1617
6897.91 1664
6898.70 1744
6899.48 1721
6900.26 1710
6901.05 1733
6901.83 1774
6902.62 1792
6903.40 1775
6904.18 1692
6904.97 1642
6905.75 1629
6906.54 1628
6907.32 1626
6908.11 1643
6908.89 1614
6909.67 1547
6910.46 1564
6911.24 1539
6912.03 1585
6912.81 1516
6913.60 1477
6914.38 1518
6915.17 1519
6915.95 1569
6916.74 1552
6917.52 1543
6918.31 1558
6919.09 1534
6919.88 1519
6920.66 1570
6921.45 1474
6922.23 1487
6923.02 1464
6923.80 1555
6924.59 1544
6925.37 1578
6926.16 1622
6926.94 1626
6927.73 1612
6928.51 1591
6929.30 1581
6930.09 1564
6930.87 1596
6931.66 1538
6932.44 1637
6933.23 1707
6934.01 1711
6934.80 1700
6935.59 1649
6936.37 1604
6937.16 1644
6937.94 1577
6938.73 1613
6939.52 1746
6940.30 1709
6941.09 1712
6941.88 1801
6942.66 1775
6943.45 1813
6944.23 1797
6945.02 1767
6945.81 1845
6946.59 1971
6947.38 1884
6948.17 1912
6948.95 1897
6949.74 1866
6950.53 1863
6951.31 1842
6952.10 1882
6952.89 1975
6953.67 1954
6954.46 1982
6955.25 1963
6956.04 2012
6956.82 2044
6957.61 2048
6958.40 2070
6959.18 2064
6959.97 2009
6960.76 2037
6961.55 2098
6962.33 2032
6963.12 2039
6963.91 2026
6964.70 2102
6965.48 2104
6966.27 2173
6967.06 2183
6967.85 2231
6968.63 2255
6969.42 2371
6970.21 2360
6971.00 2277
6971.79 2245
6972.57 2415
6973.36 2295
6974.15 2397
6974.94 2528
6975.73 2532
6976.52 2624
6977.30 2766
6978.09 2896
6978.88 2974
6979.67 3154
6980.46 3542
6981.25 3902
6982.03 4547
6982.82 5512
6983.61 6421
6984.40 7250
6985.19 7540
6985.98 7673
6986.77 7410
6987.55 6988
6988.34 6193
6989.13 5542
6989.92 4909
6990.71 4299
6991.50 3805
6992.29 3549
6993.08 3338
6993.87 3368
6994.66 3584
6995.45 3937
6996.24 4593
6997.02 5428
6997.81 6209
6998.60 6988
6999.39 7385
7000.18 7289
7000.97 6895
7001.76 6475
7002.55 5848
7003.34 5127
7004.13 4488
7004.92 3839
7005.71 3444
7006.50 3025
7007.29 2681
7008.08 2630
7008.87 2451
7009.66 2447
7010.45 2501
7011.24 2505
7012.03 2434
7012.82 2442
7013.61 2346
7014.40 2336
7015.19 2309
7015.98 2279
7016.77 2135
7017.56 2158
7018.35 2095
7019.15 2078
7019.94 2089
7020.73 2129
7021.52 2076
7022.31 2204
7023.10 2186
7023.89 2200
7024.68 2196
7025.47 2223
7026.26 2186
7027.05 2140
7027.85 2087
7028.64 1982
7029.43 1975
7030.22 1879
7031.01 1858
7031.80 1847
7032.59 1860
7033.38 1860
7034.18 1912
7034.97 1960
7035.76 2021
7036.55 2127
7037.34 1964
7038.13 2035
7038.93 2147
7039.72 2123
7040.51 2062
7041.30 2029
7042.09 2029
7042.89 1951
7043.68 1990
7044.47 1980
7045.26 1903
7046.05 1839
7046.85 1962
7047.64 2082
7048.43 2200
7049.22 2128
7050.01 2122
7050.81 2147
7051.60 2114
7052.39 2058
7053.18 2012
7053.98 1862
7054.77 1871
7055.56 1866
7056.36 1809
7057.15 1837
7057.94 1781
7058.73 1771
7059.53 1854
7060.32 1767
7061.11 1807
7061.91 1812
7062.70 1815
7063.49 1808
7064.29 1769
7065.08 1797
7065.87 1807
7066.66 1799
7067.46 1805
7068.25 1766
7069.04 1819
7069.84 1827
7070.63 1786
7071.43 1795
7072.22 1753
7073.01 1817
7073.81 1801
7074.60 1739
7075.39 1678
7076.19 1673
7076.98 1683
7077.78 1647
7078.57 1699
7079.36 1745
7080.16 1786
7080.95 1765
7081.75 1777
7082.54 1788
7083.33 1855
7084.13 1999
7084.92 2126
7085.72 2360
7086.51 2519
7087.31 2567
7088.10 2581
7088.90 2624
7089.69 2517
7090.48 2275
7091.28 2113
7092.07 1952
7092.87 1833
7093.66 1715
7094.46 1609
7095.25 1668
7096.05 1529
7096.84 1485
7097.64 1509
7098.43 1483
7099.23 1427
7100.02 1372
7100.82 1416
7101.61 1448
7102.41 1374
7103.20 1390
7104.00 1318
7104.80 1255
7105.59 1278
7106.39 1256
7107.18 1221
7107.98 1209
7108.77 1184
7109.57 1236
7110.36 1299
7111.16 1277
7111.96 1277
7112.75 1228
7113.55 1307
7114.34 1276
7115.14 1227
7115.94 1210
7116.73 1188
7117.53 1203
7118.32 1294
7119.12 1319
7119.92 1309
7120.71 1288
7121.51 1208
7122.31 1253
7123.10 1235
7123.90 1307
7124.70 1306
7125.49 1252
7126.29 1284
7127.09 1317
7127.88 1347
7128.68 1325
7129.48 1316
7130.27 1299
7131.07 1253
7131.87 1255
7132.66 1255
7133.46 1229
7134.26 1231
7135.06 1253
7135.85 1256
7136.65 1254
7137.45 1263
7138.24 1253
7139.04 1233
7139.84 1296
7140.64 1299
7141.43 1287
7142.23 1279
7143.03 1301
7143.83 1307
7144.62 1267
7145.42 1250
7146.22 1278
7147.02 1281
7147.82 1276
7148.61 1222
7149.41 1145
7150.21 1217
7151.01 1208
7151.81 1213
7152.60 1213
7153.40 1157
7154.20 1217
7155.00 1259
7155.80 1207
7156.59 1217
7157.39 1182
7158.19 1187
7158.99 1195
7159.79 1179
7160.59 1177
7161.39 1199
7162.18 1090
7162.98 1144
7163.78 1156
7164.58 1086
7165.38 1096
7166.18 1122
7166.98 1173
7167.78 1207
7168.57 1145
7169.37 1175
7170.17 1189
7170.97 1149
7171.77 1131
7172.57 1132
7173.37 1159
7174.17 1100
7174.97 1148
7175.77 1171
7176.57 1183
7177.37 1116
7178.17 1150
7178.97 1227
7179.77 1219
7180.56 1263
7181.36 1254
7182.16 1265
7182.96 1328
7183.76 1298
7184.56 1267
7185.36 1297
7186.16 1184
7186.96 1224
7187.76 1155
7188.56 1097
7189.36 1111
7190.16 1087
7190.96 1103
7191.76 1093
7192.57 1052
7193.37 1017
7194.17 1071
7194.97 1076
7195.77 1083
7196.57 1020
7197.37 1031
7198.17 995
7198.97 1098
7199.77 1112
7200.57 1059
7201.37 1093
7202.17 1080
7202.97 1052
7203.77 1026
7204.58 1012
7205.38 1043
7206.18 1052
7206.98 1000
7207.78 1028
7208.58 1012
7209.38 1016
7210.18 1013
7210.99 1037
7211.79 1016
7212.59 1017
7213.39 998
7214.19 1030
7214.99 1075
7215.79 1036
7216.60 1044
7217.40 1106
7218.20 1125
7219.00 1124
7219.80 1139
7220.60 1098
7221.41 1110
7222.21 1190
7223.01 1118
7223.81 1076
7224.62 1070
7225.42 1075
7226.22 1084
7227.02 1104
7227.82 1097
7228.63 1100
7229.43 1055
7230.23 1077
7231.03 1097
7231.84 1078
7232.64 1065
7233.44 1076
7234.24 1075
7235.05 1087
7235.85 1133
7236.65 1104
7237.45 1093
7238.26 1136
7239.06 1183
7239.86 1199
7240.67 1208
7241.47 1171
7242.27 1256
7243.08 1131
7243.88 1196
7244.68 1183
7245.49 1195
7246.29 1167
7247.09 1185
7247.90 1178
7248.70 1247
7249.50 1288
7250.31 1217
7251.11 1218
7251.91 1183
7252.72 1235
7253.52 1261
7254.32 1266
7255.13 1302
7255.93 1246
7256.74 1295
7257.54 1320
7258.34 1235
7259.15 1251
7259.95 1215
7260.76 1249
7261.56 1341
7262.36 1359
7263.17 1281
7263.97 1299
7264.78 1325
7265.58 1476
7266.39 1451
7267.19 1429
7268.00 1496
7268.80 1518
7269.60 1463
7270.41 1508
7271.21 1546
7272.02 1490
7272.82 1537
7273.63 1485
7274.43 1582
7275.24 1577
7276.04 1550
7276.85 1628
7277.65 1750
7278.46 1773
7279.26 2019
7280.07 2299
7280.87 2743
7281.68 3315
7282.48 3914
7283.29 4261
7284.09 4511
7284.90 4463
7285.71 4310
7286.51 3753
7287.32 3397
7288.12 3136
7288.93 2692
7289.73 2440
7290.54 2233
7291.35 2194
7292.15 1941
7292.96 1886
7293.76 1834
7294.57 1879
7295.38 1906
7296.18 1774
7296.99 1755
7297.79 1784
7298.60 1790
7299.41 1786
7300.21 1802
7301.02 1878
7301.82 1828
7302.63 1859
7303.44 1899
7304.24 1932
7305.05 1950
7305.86 2100
7306.66 2251
7307.47 2322
7308.28 2519
7309.08 2713
7309.89 2842
7310.70 2847
7311.50 2826
7312.31 2704
7313.12 2543
7313.93 2657
7314.73 2619
7315.54 2599
7316.35 2862
7317.15 3235
7317.96 3696
7318.77 4032
7319.58 4426
7320.38 4657
7321.19 4721
7322.00 4577
7322.81 4292
7323.61 3937
7324.42 3491
7325.23 3178
7326.04 2750
7326.84 2433
7327.65 2244
7328.46 2057
7329.27 2009
7330.08 1915
7330.88 1826
7331.69 1748
7332.50 1773
7333.31 1774
7334.12 1654
7334.92 1688
7335.73 1771
7336.54 1768
7337.35 1734
7338.16 1705
7338.97 1710
7339.78 1754
7340.58 1719
7341.39 1682
7342.20 1787
7343.01 1786
7343.82 1776
7344.63 1805
7345.44 1788
7346.24 1847
7347.05 1958
7347.86 1933
7348.67 1882
7349.48 1890
7350.29 1840
7351.10 1814
7351.91 1779
7352.72 1786
7353.53 1725
7354.34 1650
7355.14 1713
7355.95 1758
7356.76 1686
7357.57 1827
7358.38 1918
7359.19 1935
7360.00 1913
7360.81 1903
7361.62 1897
7362.43 1965
7363.24 1935
7364.05 1886
7364.86 1877
7365.67 1810
7366.48 1831
7367.29 1858
7368.10 1829
7368.91 1872
7369.72 1831
7370.53 1857
7371.34 1840
7372.15 1841
7372.96 1869
7373.77 1902
7374.58 1909
7375.39 2026
7376.20 2125
7377.01 2418
7377.82 2647
7378.63 2898
7379.44 3110
7380.26 3229
7381.07 3398
7381.88 3479
7382.69 3283
7383.50 3048
7384.31 2783
7385.12 2610
7385.93 2418
7386.74 2278
7387.55 2101
7388.36 2054
7389.18 1920
7389.99 1821
7390.80 1761
7391.61 1671
7392.42 1692
7393.23 1717
7394.04 1750
7394.86 1824
7395.67 1908
7396.48 2073
7397.29 2108
7398.10 2286
7398.91 2516
7399.73 2562
7400.54 2633
7401.35 2549
7402.16 2494
7402.97 2370
7403.79 2248
7404.60 2191
7405.41 2243
7406.22 2153
7407.03 2104
7407.85 2113
7408.66 1958
7409.47 1935
7410.28 1741
7411.10 1640
7411.91 1579
7412.72 1547
7413.53 1514
7414.35 1432
7415.16 1461
7415.97 1495
7416.78 1548
7417.60 1542
7418.41 1539
7419.22 1527
7420.03 1538
7420.85 1427
7421.66 1438
7422.47 1439
7423.29 1430
7424.10 1391
7424.91 1382
7425.73 1353
7426.54 1305
7427.35 1326
7428.17 1336
7428.98 1395
7429.79 1363
7430.61 1304
7431.42 1308
7432.23 1291
7433.05 1296
7433.86 1329
7434.67 1376
7435.49 1384
7436.30 1351
7437.12 1399
7437.93 1439
7438.74 1429
7439.56 1390
7440.37 1372
7441.18 1436
7442.00 1427
7442.81 1383
7443.63 1284
7444.44 1341
7445.26 1314
7446.07 1332
7446.88 1337
7447.70 1285
7448.51 1257
7449.33 1203
7450.14 1287
7450.96 1301
7451.77 1214
7452.59 1184
7453.40 1268
7454.22 1270
7455.03 1222
7455.85 1240
7456.66 1202
7457.47 1243
7458.29 1185
7459.10 1246
7459.92 1238
7460.74 1246
7461.55 1219
7462.37 1213
7463.18 1284
7464.00 1262
7464.81 1285
7465.63 1341
7466.44 1330
7467.26 1275
7468.07 1291
7468.89 1248
7469.70 1229
7470.52 1265
7471.34 1291
7472.15 1322
7472.97 1249
7473.78 1237
7474.60 1213
7475.41 1201
7476.23 1156
7477.05 1132
7477.86 1186
7478.68 1178
7479.49 1134
7480.31 1171
7481.13 1107
7481.94 1114
7482.76 1126
7483.58 1098
7484.39 1127
7485.21 1115
7486.03 1100
7486.84 1127
7487.66 1048
7488.48 1043
7489.29 1055
7490.11 1083
7490.93 1085
7491.74 1057
7492.56 1065
7493.38 1127
7494.19 1095
7495.01 1094
7495.83 1062
7496.64 1075
7497.46 1040
7498.28 1017
7499.10 1015
7499.91 1026
7500.73 1063
7501.55 1062
7502.36 1023
7503.18 1029
7504.00 1033
7504.82 1009
7505.63 956
7506.45 935
7507.27 1006
7508.09 991
7508.90 1003
7509.72 1010
7510.54 1040
7511.36 1010
7512.18 1029
7512.99 1044
7513.81 994
7514.63 978
7515.45 968
7516.27 1014
7517.08 973
7517.90 1015
7518.72 985
7519.54 994
7520.36 930
7521.18 971
7521.99 925
7522.81 987
7523.63 970
7524.45 944
7525.27 963
7526.09 966
7526.91 956
7527.72 997
7528.54 967
7529.36 931
7530.18 948
7531.00 996
7531.82 966
7532.64 1003
7533.46 1021
7534.28 974
7535.10 990
7535.91 984
7536.73 993
7537.55 973
7538.37 970
7539.19 962
7540.01 983
7540.83 1025
7541.65 1042
7542.47 1086
7543.29 1065
7544.11 1020
7544.93 1044
7545.75 1049
7546.57 1002
7547.39 1040
7548.21 981
7549.03 978
7549.85 1007
7550.67 1041
7551.49 1031
7552.31 1028
7553.13 1046
7553.95 972
7554.77 1026
7555.59 1062
7556.41 1011
7557.23 1092
7558.05 1035
7558.87 1028
7559.69 1045
7560.51 986
7561.33 1011
7562.15 1077
7562.97 1052
7563.79 1023
7564.61 977
7565.44 996
7566.26 1002
7567.08 990
7567.90 965
7568.72 1008
7569.54 993
7570.36 982
7571.18 980
7572.00 960
7572.82 997
7573.65 980
7574.47 1011
7575.29 1065
7576.11 1005
7576.93 981
7577.75 1024
7578.57 996
7579.40 1010
7580.22 1022
7581.04 1007
7581.86 988
7582.68 1028
7583.50 1038
7584.33 1100
7585.15 1144
7585.97 1129
7586.79 1173
7587.61 1154
7588.44 1097
7589.26 1136
7590.08 1117
7590.90 1082
7591.72 1072
7592.55 1100
7593.37 1056
7594.19 1063
7595.01 1072
7595.84 1042
7596.66 1086
7597.48 1081
7598.30 1092
7599.13 1139
7599.95 1135
7600.77 1176
7601.59 1245
7602.42 1388
7603.24 1412
7604.06 1478
7604.89 1548
7605.71 1555
7606.53 1438
7607.36 1399
7608.18 1324
7609.00 1346
7609.82 1260
7610.65 1249
7611.47 1232
7612.29 1205
7613.12 1180
7613.94 1156
7614.77 1239
7615.59 1236
7616.41 1314
7617.24 1286
7618.06 1313
7618.88 1331
7619.71 1292
7620.53 1244
7621.35 1216
7622.18 1230
7623.00 1195
7623.83 1234
7624.65 1246
7625.47 1199
7626.30 1285
7627.12 1361
7627.95 1451
7628.77 1575
7629.60 1721
7630.42 1776
7631.24 1772
7632.07 1840
7632.89 1823
7633.72 1742
7634.54 1539
7635.37 1408
7636.19 1326
7637.02 1344
7637.84 1212
7638.67 1203
7639.49 1130
7640.31 1112
7641.14 1097
7641.96 1069
7642.79 1103
7643.61 1000
7644.44 1066
7645.26 1015
7646.09 1004
7646.92 1005
7647.74 1039
7648.57 1030
7649.39 1008
7650.22 1003
7651.04 963
7651.87 974
7652.69 925
7653.52 942
7654.34 935
7655.17 912
7656.00 1006
7656.82 976
7657.65 964
7658.47 952
7659.30 962
7660.12 946
7660.95 929
7661.78 920
7662.60 921
7663.43 974
7664.25 967
7665.08 950
7665.91 964
7666.73 963
7667.56 928
7668.39 996
7669.21 999
7670.04 955
7670.87 995
7671.69 1017
7672.52 984
7673.35 920
7674.17 953
7675.00 944
7675.83 905
7676.65 875
7677.48 920
7678.31 929
7679.13 899
7679.96 968
7680.79 959
7681.61 961
7682.44 883
7683.27 910
7684.10 944
7684.92 932
7685.75 966
7686.58 971
7687.40 955
7688.23 921
7689.06 890
7689.89 907
7690.71 938
7691.54 938
7692.37 948
7693.20 923
7694.03 914
7694.85 901
7695.68 934
7696.51 943
7697.34 977
7698.16 988
7698.99 1026
7699.82 1020
7700.65 997
7701.48 937
7702.31 942
7703.13 931
7703.96 954
7704.79 923
7705.62 955
7706.45 920
7707.28 871
7708.10 913
7708.93 911
7709.76 913
7710.59 894
7711.42 921
7712.25 939
7713.08 914
7713.90 961
7714.73 907
7715.56 881
7716.39 881
7717.22 859
7718.05 864
7718.88 900
7719.71 898
7720.54 934
7721.37 881
7722.20 867
7723.02 871
7723.85 835
7724.68 867
7725.51 886
7726.34 928
7727.17 893
7728.00 892
7728.83 861
7729.66 856
7730.49 947
7731.32 967
7732.15 840
7732.98 919
7733.81 883
7734.64 931
7735.47 860
7736.30 931
7737.13 930
7737.96 941
7738.79 933
7739.62 939
7740.45 896
7741.28 932
7742.11 949
7742.94 1011
7743.77 1113
7744.60 1193
7745.43 1259
7746.26 1356
7747.09 1352
7747.92 1294
7748.75 1310
7749.59 1279
7750.42 1167
7751.25 1111
7752.08 1028
7752.91 1026
7753.74 1051
7754.57 1037
7755.40 979
7756.23 1025
7757.06 998
7757.90 990
7758.73 1010
7759.56 1024
7760.39 1027
7761.22 1002
7762.05 934
7762.88 935
7763.71 919
7764.55 895
7765.38 886
7766.21 907
7767.04 884
7767.87 877
7768.70 841
7769.54 884
7770.37 920
7771.20 909
7772.03 964
7772.86 920
7773.70 885
7774.53 910
7775.36 845
7776.19 865
7777.02 873
7777.86 917
7778.69 860
7779.52 850
7780.35 905
7781.19 928
7782.02 941
7782.85 937
7783.68 932
7784.52 941
7785.35 931
7786.18 912
7787.01 913
7787.85 922
7788.68 893
7789.51 933
7790.35 895
7791.18 930
7792.01 913
7792.84 916
7793.68 877
7794.51 964
7795.34 919
7796.18 932
7797.01 925
7797.84 897
7798.68 949
7799.51 944
7800.34 959
7801.18 975
7802.01 935
7802.84 927
7803.68 967
7804.51 950
7805.35 979
7806.18 961
7807.01 974
7807.85 967
7808.68 980
7809.51 981
7810.35 1013
7811.18 1059
7812.02 1160
7812.85 1192
7813.68 1237
7814.52 1289
7815.35 1307
7816.19 1320
7817.02 1259
7817.86 1215
7818.69 1172
7819.52 1193
7820.36 1088
7821.19 1066
7822.03 1049
7822.86 1058
7823.70 1146
7824.53 1120
7825.37 1173
7826.20 1211
7827.04 1175
7827.87 1183
7828.71 1183
7829.54 1131
7830.38 1053
7831.21 1101
7832.05 1087
7832.88 1172
7833.72 1114
7834.55 1178
7835.39 1155
7836.22 1136
7837.06 1119
7837.89 1016
7838.73 1028
7839.57 1072
7840.40 1076
7841.24 1125
7842.07 1027
7842.91 987
7843.74 1034
7844.58 1039
7845.42 1076
7846.25 955
7847.09 973
7847.92 1009
7848.76 982
7849.60 927
7850.43 934
7851.27 995
7852.10 971
7852.94 1006
7853.78 1047
7854.61 1041
7855.45 988
7856.29 976
7857.12 991
7857.96 988
7858.79 998
7859.63 1038
7860.47 1007
7861.30 961
7862.14 981
7862.98 1011
7863.81 989
7864.65 928
7865.49 915
7866.33 978
7867.16 935
7868.00 922
7868.84 961
7869.67 1005
7870.51 1039
7871.35 980
7872.19 953
7873.02 966
7873.86 1034
7874.70 1086
7875.54 1086
7876.37 1118
7877.21 1203
7878.05 1127
7878.89 1091
7879.72 1062
7880.56 1003
7881.40 1072
7882.24 1017
7883.07 1031
7883.91 991
7884.75 944
7885.59 968
7886.43 996
7887.26 960
7888.10 1030
7888.94 1046
7889.78 1029
7890.62 1025
7891.45 1048
7892.29 1019
7893.13 1009
7893.97 1051
7894.81 1046
7895.65 1052
7896.49 1074
7897.32 1044
7898.16 1005
7899.00 1055
7899.84 1055
7900.68 1037
7901.52 1024
7902.36 1063
7903.20 1041
7904.03 1029
7904.87 991
7905.71 1013
7906.55 1034
7907.39 986
7908.23 1022
7909.07 1012
7909.91 947
7910.75 1074
7911.59 1052
7912.43 1143
7913.27 1202
7914.11 1239
7914.94 1366
7915.78 1416
7916.62 1472
7917.46 1513
7918.30 1560
7919.14 1566
7919.98 1433
7920.82 1398
7921.66 1305
7922.50 1167
7923.34 1121
7924.18 1103
7925.02 1035
7925.86 996
7926.70 965
7927.54 922
7928.38 957
7929.22 892
7930.06 906
7930.90 937
7931.74 940
7932.59 928
7933.43 990
7934.27 934
7935.11 928
7935.95 914
7936.79 898
7937.63 916
7938.47 905
7939.31 937
7940.15 959
7940.99 929
7941.83 961
7942.67 1038
7943.52 1046
7944.36 1029
7945.20 991
7946.04 999
7946.88 953
7947.72 990
7948.56 951
7949.40 1001
7950.25 1063
7951.09 1030
7951.93 1063
7952.77 1163
7953.61 1143
7954.45 1084
7955.29 1126
7956.14 1011
7956.98 1000
7957.82 1012
7958.66 1002
7959.50 1012
7960.35 965
7961.19 968
7962.03 976
7962.87 951
7963.71 988
7964.56 972
7965.40 1004
7966.24 996
7967.08 1016
7967.93 993
7968.77 996
7969.61 992
7970.45 976
7971.29 937
7972.14 946
7972.98 891
7973.82 884
7974.67 903
7975.51 886
7976.35 902
7977.19 873
7978.04 891
7978.88 900
7979.72 895
7980.57 914
7981.41 857
7982.25 830
7983.09 874
7983.94 877
7984.78 916
7985.62 860
7986.47 859
7987.31 857
7988.15 886
7989.00 860
7989.84 874
7990.68 919
7991.53 939
7992.37 867
7993.22 834
7994.06 842
7994.90 838
7995.75 849
7996.59 846
7997.43 844
7998.28 873
7999.12 871
7999.97 860
8000.81 803
8001.65 863
8002.50 810
8003.34 848
8004.19 796
8005.03 809
8005.88 865
8006.72 802
8007.57 748
8008.41 778
8009.25 804
8010.10 793
8010.94 787
8011.79 730
8012.63 769
8013.48 722
8014.32 719
8015.17 728
8016.01 798
8016.86 770
8017.70 780
8018.55 746
8019.39 755
8020.24 755
8021.08 770
8021.93 792
8022.77 775
8023.62 749
8024.46 747
8025.31 790
8026.15 774
8027.00 761
8027.84 723
8028.69 750
8029.54 763
8030.38 731
8031.23 792
8032.07 774
8032.92 753
8033.76 742
8034.61 765
8035.46 805
8036.30 793
8037.15 762
8037.99 724
8038.84 802
8039.69 767
8040.53 814
8041.38 802
8042.22 721
8043.07 763
8043.92 783
8044.76 800
8045.61 777
8046.46 755
8047.30 757
8048.15 719
8049.00 768
8049.84 711
8050.69 749
8051.54 729
8052.38 748
8053.23 774
8054.08 738
8054.92 730
8055.77 720
8056.62 707
8057.46 758
8058.31 677
8059.16 730
8060.01 772
8060.85 760
8061.70 729
8062.55 722
8063.40 771
8064.24 730
8065.09 764
8065.94 745
8066.79 764
8067.63 775
8068.48 712
8069.33 773
8070.18 737
8071.02 709
8071.87 719
8072.72 744
8073.57 764
8074.42 739
8075.26 746
8076.11 740
8076.96 720
8077.81 752
8078.66 779
8079.50 776
8080.35 732
8081.20 741
8082.05 723
8082.90 715
8083.75 721
8084.59 750
8085.44 740
8086.29 703
8087.14 726
8087.99 710
8088.84 705
8089.69 736
8090.53 752
8091.38 750
8092.23 716
8093.08 707
8093.93 725
8094.78 675
8095.63 688
8096.48 666
8097.33 686
8098.18 748
8099.02 698
8099.87 709
8100.72 711
8101.57 719
8102.42 731
8103.27 730
8104.12 705
8104.97 743
8105.82 703
8106.67 735
8107.52 700
8108.37 736
8109.22 744
8110.07 724
8110.92 786
8111.77 725
8112.62 695
8113.47 724
8114.32 767
8115.17 756
8116.02 775
8116.87 793
8117.72 762
8118.57 766
8119.42 821
8120.27 840
8121.12 831
8121.97 808
8122.82 799
8123.67 796
8124.52 773
8125.37 716
8126.22 711
8127.07 746
8127.93 751
8128.78 772
8129.63 762
8130.48 751
8131.33 707
8132.18 762
8133.03 735
8133.88 750
8134.73 733
8135.58 738
8136.44 702
8137.29 739
8138.14 729
8138.99 740
8139.84 769
8140.69 763
8141.54 706
8142.39 734
8143.25 743
8144.10 753
8144.95 749
8145.80 795
8146.65 807
8147.50 778
8148.36 832
8149.21 763
8150.06 777
8150.91 789
8151.76 834
8152.62 884
8153.47 870
8154.32 913
8155.17 898
8156.02 914
8156.88 869
8157.73 851
8158.58 788
8159.43 798
8160.29 836
8161.14 834
8161.99 789
8162.84 786
8163.70 750
8164.55 767
8165.40 790
8166.25 716
8167.11 700
8167.96 717
8168.81 738
8169.67 723
8170.52 705
8171.37 698
8172.23 761
8173.08 744
8173.93 744
8174.78 723
8175.64 736
8176.49 704
8177.34 730
8178.20 735
8179.05 724
8179.90 697
8180.76 697
8181.61 715
8182.47 694
8183.32 678
8184.17 699
8185.03 684
8185.88 636
8186.73 681
8187.59 696
8188.44 713
8189.30 700
8190.15 684
8191.00 709
8191.86 760
8192.71 733
8193.57 676
8194.42 649
8195.27 637
8196.13 664
8196.98 671
8197.84 690
8198.69 696
8199.55 692
8200.40 699
8201.26 699
8202.11 672
8202.96 722
8203.82 654
8204.67 711
8205.53 666
8206.38 658
8207.24 672
8208.09 682
8208.95 672
8209.80 678
8210.66 720
8211.51 726
8212.37 761
8213.22 708
8214.08 711
8214.93 723
8215.79 694
8216.65 692
8217.50 740
8218.36 725
8219.21 745
8220.07 732
8220.92 728
8221.78 806
8222.63 814
8223.49 787
8224.35 769
8225.20 754
8226.06 741
8226.91 743
8227.77 724
8228.63 759
8229.48 745
8230.34 744
8231.19 678
8232.05 670
8232.91 700
8233.76 746
8234.62 684
8235.47 685
8236.33 700
8237.19 683
8238.04 728
8238.90 704
8239.76 698
8240.61 681
8241.47 710
8242.33 681
8243.18 671
8244.04 666
8244.90 703
8245.75 674
8246.61 686
8247.47 673
8248.33 704
8249.18 693
8250.04 696
8250.90 714
8251.75 681
8252.61 671
8253.47 656
8254.33 731
8255.18 713
8256.04 671
8256.90 659
8257.76 648
8258.61 692
8259.47 682
8260.33 637
8261.19 650
8262.04 644
8262.90 649
8263.76 615
8264.62 627
8265.48 691
8266.33 672
8267.19 661
8268.05 659
8268.91 636
8269.77 687
8270.62 670
8271.48 650
8272.34 710
8273.20 694
8274.06 741
8274.92 684
8275.77 683
8276.63 679
8277.49 699
8278.35 696
8279.21 733
8280.07 724
8280.93 681
8281.78 717
8282.64 716
8283.50 662
8284.36 687
8285.22 688
8286.08 715
8286.94 704
8287.80 713
8288.66 696
8289.51 685
8290.37 752
8291.23 729
8292.09 747
8292.95 760
8293.81 732
8294.67 726
8295.53 678
8296.39 708
8297.25 716
8298.11 762
8298.97 764
8299.83 738
8300.69 718
8301.55 730
8302.41 687
8303.27 739
8304.13 764
8304.99 736
8305.85 772
8306.71 723
8307.57 700
8308.43 677
8309.29 708
8310.15 696
8311.01 690
8311.87 695
8312.73 733
8313.59 678
8314.45 678
8315.31 689
8316.17 685
8317.03 652
8317.89 666
8318.75 744
8319.61 726
8320.47 761
8321.33 711
8322.20 694
8323.06 740
8323.92 717
8324.78 717
8325.64 723
8326.50 708
8327.36 658
8328.22 682
8329.08 655
8329.94 669
8330.81 682
8331.67 686
8332.53 727
8333.39 712
8334.25 693
8335.11 618
8335.97 697
8336.84 733
8337.70 720
8338.56 662
8339.42 689
8340.28 718
8341.15 702
8342.01 726
8342.87 720
8343.73 739
8344.59 719
8345.45 653
8346.32 717
8347.18 725
8348.04 737
8348.90 709
8349.77 717
8350.63 653
8351.49 707
8352.35 773
8353.22 748
8354.08 730
8354.94 697
8355.80 678
8356.67 752
8357.53 743
8358.39 745
8359.25 723
8360.12 711
8360.98 733
8361.84 782
8362.71 704
8363.57 699
8364.43 743
8365.29 710
8366.16 747
8367.02 758
8367.88 757
8368.75 787
8369.61 724
8370.47 768
8371.34 739
8372.20 724
8373.06 744
8373.93 758
8374.79 775
8375.65 752
8376.52 761
8377.38 821
8378.25 836
8379.11 784
8379.97 781
8380.84 778
8381.70 760
8382.56 810
8383.43 817
8384.29 861
8385.16 797
8386.02 790
8386.89 790
8387.75 749
8388.61 761
8389.48 776
8390.34 818
8391.21 826
8392.07 850
8392.94 800
8393.80 815
8394.67 775
8395.53 783
8396.39 823
8397.26 795
8398.12 835
8398.99 873
8399.85 792
8400.72 825
8401.58 839
8402.45 880
8403.31 938
8404.18 849
8405.04 913
8405.91 877
8406.77 859
8407.64 855
8408.50 844
8409.37 875
8410.24 860
8411.10 895
8411.97 943
8412.83 912
8413.70 947
8414.56 960
8415.43 926
8416.29 995
8417.16 985
8418.03 927
8418.89 975
8419.76 1006
8420.62 1002
8421.49 999
8422.36 976
8423.22 981
8424.09 1044
8424.95 1062
8425.82 1058
8426.69 1101
8427.55 1073
8428.42 1072
8429.28 1083
8430.15 1102
8431.02 1097
8431.88 1090
8432.75 1125
8433.62 1157
8434.48 1146
8435.35 1205
8436.22 1285
8437.08 1337
8437.95 1375
8438.82 1397
8439.68 1392
8440.55 1407
8441.42 1341
8442.29 1410
8443.15 1483
8444.02 1445
8444.89 1412
8445.75 1455
8446.62 1454
8447.49 1502
8448.36 1523
8449.22 1559
8450.09 1713
8450.96 1825
8451.83 2025
8452.69 2298
8453.56 2560
8454.43 2640
8455.30 2856
8456.16 2882
8457.03 2866
8457.90 2782
8458.77 2523
8459.64 2308
8460.50 2243
8461.37 2138
8462.24 2013
8463.11 2080
8463.98 2214
8464.84 2433
8465.71 2818
8466.58 3433
8467.45 4022
8468.32 4446
8469.19 4518
8470.05 4375
8470.92 4128
8471.79 3857
8472.66 3489
8473.53 3075
8474.40 2683
8475.27 2310
8476.13 2023
8477.00 1855
8477.87 1738
8478.74 1591
8479.61 1548
8480.48 1479
8481.35 1410
8482.22 1316
8483.09 1279
8483.96 1284
8484.82 1277
8485.69 1275
8486.56 1276
8487.43 1272
8488.30 1263
8489.17 1250
8490.04 1203
8490.91 1186
8491.78 1206
8492.65 1211
8493.52 1225
8494.39 1272
8495.26 1272
8496.13 1248
8497.00 1200
8497.87 1229
8498.74 1195
8499.61 1200
8500.48 1203
8501.35 1179
8502.22 1214
8503.09 1219
8503.96 1358
8504.83 1395
8505.70 1384
8506.57 1452
8507.44 1429
8508.31 1440
8509.18 1427
8510.05 1320
8510.92 1324
8511.79 1270
8512.66 1207
8513.53 1207
8514.40 1172
8515.27 1165
8516.15 1152
8517.02 1158
8517.89 1149
8518.76 1075
8519.63 1091
8520.50 1135
8521.37 1136
8522.24 1157
8523.11 1168
8523.98 1143
8524.86 1162
8525.73 1108
8526.60 1118
8527.47 1248
8528.34 1255
8529.21 1278
8530.08 1195
8530.96 1229
8531.83 1261
8532.70 1260
8533.57 1255
8534.44 1251
8535.31 1248
8536.19 1278
8537.06 1292
8537.93 1226
8538.80 1213
8539.67 1224
8540.55 1218
8541.42 1231
8542.29 1225
8543.16 1240
8544.03 1265
8544.91 1239
8545.78 1262
8546.65 1280
8547.52 1313
8548.40 1322
8549.27 1409
8550.14 1452
8551.01 1546
8551.89 1583
8552.76 1552
8553.63 1562
8554.51 1521
8555.38 1450
8556.25 1414
8557.12 1358
8558.00 1275
8558.87 1210
8559.74 1195
8560.62 1123
8561.49 1087
8562.36 1068
8563.24 1063
8564.11 1019
8564.98 1011
8565.86 1011
8566.73 1039
8567.60 1029
8568.48 974
8569.35 941
8570.22 990
8571.10 1042
8571.97 964
8572.84 988
8573.72 988
8574.59 963
8575.46 912
8576.34 922
8577.21 915
8578.09 916
8578.96 921
8579.83 933
8580.71 944
8581.58 973
8582.46 981
8583.33 962
8584.21 956
8585.08 910
8585.95 932
8586.83 956
8587.70 925
8588.58 933
8589.45 937
8590.33 974
8591.20 951
8592.08 918
8592.95 935
8593.83 967
8594.70 948
8595.58 868
8596.45 890
8597.33 915
8598.20 922
8599.08 911
8599.95 913
8600.83 908
8601.70 906
8602.58 945
8603.45 925
8604.33 928
8605.20 946
8606.08 965
8606.95 914
8607.83 919
8608.70 888
8609.58 948
8610.45 923
8611.33 951
8612.21 928
8613.08 913
8613.96 989
8614.83 957
8615.71 941
8616.59 938
8617.46 955
8618.34 964
8619.21 934
8620.09 958
8620.97 984
8621.84 977
8622.72 983
8623.59 998
8624.47 1006
8625.35 989
8626.22 1024
8627.10 982
8627.98 993
8628.85 984
8629.73 1016
8630.61 1096
8631.48 1042
8632.36 1002
8633.24 981
8634.11 999
8634.99 974
8635.87 991
8636.74 964
8637.62 965
8638.50 1016
8639.37 1050
8640.25 997
8641.13 1023
8642.01 1037
8642.88 1062
8643.76 1043
8644.64 1043
8645.52 1076
8646.39 1033
8647.27 1002
8648.15 1017
8649.03 1059
8649.90 1089
8650.78 1043
8651.66 1054
8652.54 1079
8653.41 1024
8654.29 1075
8655.17 1093
8656.05 1112
8656.93 1135
8657.80 1130
8658.68 1098
8659.56 1071
8660.44 1087
8661.32 1068
8662.19 1097
8663.07 1097
8663.95 1046
8664.83 1122
8665.71 1142
8666.59 1149
8667.46 1185
8668.34 1232
8669.22 1359
8670.10 1430
8670.98 1635
8671.86 1657
8672.74 1760
8673.62 1856
8674.49 1820
8675.37 1737
8676.25 1726
8677.13 1625
8678.01 1537
8678.89 1468
8679.77 1387
8680.65 1331
8681.53 1329
8682.41 1319
8683.29 1270
8684.16 1310
8685.04 1403
8685.92 1492
8686.80 1647
8687.68 1912
8688.56 2246
8689.44 2394
8690.32 2668
8691.20 2862
8692.08 2793
8692.96 2582
8693.84 2457
8694.72 2325
8695.60 2102
8696.48 1867
8697.36 1626
8698.24 1535
8699.12 1444
8700.00 1329
8700.88 1190
8701.76 1145
8702.64 1118
8703.52 1057
8704.40 1053
8705.28 1089
8706.16 1041
8707.04 997
8707.92 955
8708.80 990
8709.69 1016
8710.57 1007
8711.45 1001
8712.33 979
8713.21 974
8714.09 899
8714.97 929
8715.85 908
8716.73 963
8717.61 950
8718.49 950
8719.38 910
8720.26 930
8721.14 954
8722.02 940
8722.90 906
8723.78 940
8724.66 920
8725.54 990
8726.43 1011
8727.31 1043
8728.19 1063
8729.07 1081
8729.95 1151
8730.83 1072
8731.72 990
8732.60 993
8733.48 981
8734.36 1007
8735.24 928
8736.13 973
8737.01 952
8737.89 946
8738.77 958
8739.65 899
8740.54 887
8741.42 944
8742.30 910
8743.18 904
8744.07 853
8744.95 889
8745.83 933
8746.71 962
8747.60 960
8748.48 936
8749.36 895
8750.24 906
8751.13 956
8752.01 934
8752.89 1006
8753.77 1004
8754.66 1046
8755.54 1106
8756.42 1146
8757.31 1126
8758.19 1151
8759.07 1103
8759.96 1102
8760.84 1096
8761.72 1047
8762.61 1022
8763.49 979
8764.37 987
8765.26 985
8766.14 939
8767.02 928
8767.91 967
8768.79 959
8769.67 975
8770.56 972
8771.44 977
8772.32 946
8773.21 927
8774.09 939
8774.98 926
8775.86 925
8776.74 892
8777.63 819
8778.51 850
8779.40 868
8780.28 851
8781.17 857
8782.05 804
8782.93 836
8783.82 845
8784.70 826
8785.59 898
8786.47 906
8787.36 946
8788.24 986
8789.13 1011
8790.01 1025
8790.89 1029
8791.78 1016
8792.66 1043
8793.55 1017
8794.43 1018
8795.32 941
8796.20 887
8797.09 935
8797.97 854
8798.86 874
8799.74 847
8800.63 904
8801.52 826
8802.40 860
8803.29 849
8804.17 855
8805.06 851
8805.94 833
8806.83 847
8807.71 832
8808.60 817
8809.48 830
8810.37 839
8811.26 811
8812.14 759
8813.03 759
8813.91 754
8814.80 780
8815.69 771
8816.57 770
8817.46 806
8818.34 796
8819.23 794
8820.12 800
8821.00 792
8821.89 774
8822.77 789
8823.66 818
8824.55 795
8825.43 818
8826.32 797
8827.21 783
8828.09 815
8828.98 800
8829.87 786
8830.75 793
8831.64 791
8832.53 778
8833.41 766
8834.30 726
8835.19 757
8836.08 755
8836.96 800
8837.85 758
8838.74 743
8839.62 695
8840.51 762
8841.40 711
8842.29 746
8843.17 742
8844.06 751
8844.95 765
8845.84 731
8846.72 771
8847.61 773
8848.50 705
8849.39 711
8850.27 725
8851.16 733
8852.05 714
8852.94 666
8853.82 684
8854.71 669
8855.60 674
8856.49 687
8857.38 698
8858.26 728
8859.15 729
8860.04 726
8860.93 720
8861.82 679
8862.71 729
8863.59 668
8864.48 684
8865.37 686
8866.26 664
8867.15 675
8868.04 659
8868.93 708
8869.81 688
8870.70 670
8871.59 644
8872.48 656
8873.37 665
8874.26 642
8875.15 652
8876.04 600
8876.93 648
8877.81 685
8878.70 659
8879.59 676
8880.48 644
8881.37 649
8882.26 676
8883.15 679
8884.04 651
8884.93 663
8885.82 649
8886.71 645
8887.60 671
8888.49 632
8889.38 627
8890.27 616
8891.16 657
8892.05 658
8892.94 641
8893.83 631
8894.72 641
8895.61 603
8896.50 571
8897.39 628
8898.28 617
8899.17 643
8900.06 678
8900.95 640
8901.84 639
8902.73 643
8903.62 702
8904.51 651
8905.40 609
8906.29 654
8907.18 687
8908.07 638
8908.96 646
8909.85 648
8910.74 653
8911.63 653
8912.52 653
8913.41 635
8914.31 684
8915.20 662
8916.09 628
8916.98 659
8917.87 621
8918.76 617
8919.65 634
8920.54 654
8921.43 677
8922.33 624
8923.22 677
8924.11 659
8925.00 662
8925.89 646
8926.78 642
8927.67 618
8928.57 634
8929.46 578
8930.35 609
8931.24 616
8932.13 619
8933.03 617
8933.92 596
8934.81 623
8935.70 641
8936.59 626
8937.49 615
8938.38 656
8939.27 633
8940.16 603
8941.05 610
8941.95 596
8942.84 610
8943.73 593
8944.62 662
8945.52 616
8946.41 601
8947.30 621
8948.19 623
8949.09 639
8949.98 602
8950.87 651
8951.76 629
8952.66 599
8953.55 602
8954.44 622
8955.34 635
8956.23 597
8957.12 618
8958.02 657
8958.91 658
8959.80 653
8960.69 663
8961.59 656
8962.48 610
8963.37 605
8964.27 632
8965.16 620
8966.05 605
8966.95 619
8967.84 633
8968.74 614
8969.63 581
8970.52 621
8971.42 632
8972.31 543
8973.20 609
8974.10 615
8974.99 602
8975.89 565
8976.78 628
8977.67 582
8978.57 606
8979.46 633
8980.36 595
8981.25 599
8982.15 621
8983.04 572
8983.93 600
8984.83 584
8985.72 619
8986.62 596
8987.51 625
8988.41 594
8989.30 583
8990.20 555
8991.09 574
8991.99 577
8992.88 588
8993.78 570
8994.67 620
8995.57 623
8996.46 583
8997.36 577
8998.25 589
8999.15 586
9000.04 598
9000.94 592
9001.83 596
9002.73 582
9003.62 618
9004.52 562
9005.41 565
9006.31 591
9007.20 548
9008.10 518
9009.00 566
9009.89 566
9010.79 598
9011.68 563
9012.58 551
9013.47 554
9014.37 573
9015.27 556
9016.16 584
9017.06 592
9017.95 605
9018.85 552
9019.75 583
9020.64 564
9021.54 579
9022.43 553
9023.33 562
9024.23 601
9025.12 547
9026.02 570
9026.92 608
9027.81 586
9028.71 584
9029.61 555
9030.50 584
9031.40 550
9032.30 560
9033.19 581
9034.09 536
9034.99 583
9035.88 572
9036.78 527
9037.68 579
9038.58 583
9039.47 583
9040.37 566
9041.27 570
9042.16 605
9043.06 573
9043.96 565
9044.86 572
9045.75 538
9046.65 581
9047.55 557
9048.45 595
9049.34 567
9050.24 551
9051.14 554
9052.04 595
9052.94 601
9053.83 576
9054.73 552
9055.63 598
9056.53 641
9057.43 598
9058.32 556
9059.22 593
9060.12 588
9061.02 593
9061.92 601
9062.81 614
9063.71 585
9064.61 618
9065.51 615
9066.41 577
9067.31 587
9068.21 569
9069.10 546
9070.00 585
9070.90 595
9071.80 564
9072.70 559
9073.60 594
9074.50 598
9075.40 600
9076.29 576
9077.19 578
9078.09 621
9078.99 587
9079.89 606
9080.79 601
9081.69 610
9082.59 598
9083.49 612
9084.39 630
9085.29 566
9086.19 565
9087.09 587
9087.98 588
9088.88 605
9089.78 579
9090.68 593
9091.58 602
9092.48 553
9093.38 518
9094.28 562
9095.18 557
9096.08 547
9096.98 590
9097.88 617
9098.78 558
9099.68 574
9100.58 568
9101.48 624
9102.38 602
9103.28 556
9104.18 567
9105.08 537
9105.99 554
9106.89 558
9107.79 559
9108.69 561
9109.59 585
9110.49 562
9111.39 543
9112.29 508
9113.19 540
9114.09 560
9114.99 566
9115.89 578
9116.79 586
9117.69 567
9118.60 593
9119.50 560
9120.40 554
9121.30 572
9122.20 594
9123.10 521
9124.00 549
9124.90 608
9125.81 586
9126.71 539
9127.61 527
9128.51 539
9129.41 530
9130.31 567
9131.22 584
9132.12 564
9133.02 599
9133.92 565
9134.82 529
9135.72 551
9136.63 580
9137.53 568
9138.43 593
9139.33 560
9140.23 556
9141.14 592
9142.04 526
9142.94 551
9143.84 589
9144.75 602
9145.65 600
9146.55 604
9147.45 579
9148.36 598
9149.26 602
9150.16 570
9151.06 567
9151.97 534
9152.87 557
9153.77 542
9154.67 569
9155.58 567
9156.48 553
9157.38 565
9158.29 570
9159.19 535
9160.09 570
9161.00 590
9161.90 573
9162.80 536
9163.71 512
9164.61 584
9165.51 590
9166.42 557
9167.32 535
9168.22 548
9169.13 551
9170.03 565
9170.93 561
9171.84 571
9172.74 597
9173.64 585
9174.55 582
9175.45 592
9176.36 597
9177.26 561
9178.16 601
9179.07 601
9179.97 646
9180.88 587
9181.78 583
9182.69 553
9183.59 603
9184.49 547
9185.40 575
9186.30 546
9187.21 606
9188.11 576
9189.02 587
9189.92 556
9190.82 566
9191.73 602
9192.63 545
9193.54 599
9194.44 607
9195.35 622
9196.25 593
9197.16 617
9198.06 625
9198.97 635
9199.87 626
9200.78 605
9201.68 649
9202.59 632
9203.49 618
9204.40 592
9205.30 573
9206.21 595
9207.12 633
9208.02 583
9208.93 585
9209.83 573
9210.74 587
9211.64 627
9212.55 608
9213.45 621
9214.36 677
9215.27 678
9216.17 693
9217.08 647
9217.98 639
9218.89 644
9219.80 628
9220.70 617
9221.61 603
9222.51 588
9223.42 579
9224.33 640
9225.23 611
9226.14 551
9227.05 580
9227.95 604
9228.86 605
9229.77 578
9230.67 537
9231.58 562
9232.49 606
9233.39 587
9234.30 591
9235.21 573
9236.11 569
9237.02 574
9237.93 584
9238.83 580
9239.74 552
9240.65 559
9241.55 551
9242.46 570
9243.37 574
9244.28 600
9245.18 553
9246.09 530
9247.00 568
9247.91 596
9248.81 562
9249.72 551
9250.63 621
9251.54 599
9252.44 610
9253.35 575
9254.26 595
9255.17 598
9256.07 540
9256.98 594
9257.89 591
9258.80 579
9259.71 564
9260.61 551
9261.52 591
9262.43 565
9263.34 587
9264.25 537
9265.16 555
9266.06 605
9266.97 595
9267.88 609
9268.79 582
9269.70 595
9270.61 572
9271.51 568
9272.42 605
9273.33 576
9274.24 542
9275.15 563
9276.06 527
9276.97 549
9277.88 585
9278.78 579
9279.69 571
9280.60 595
9281.51 568
9282.42 563
9283.33 537
9284.24 558
9285.15 589
9286.06 569
9286.97 569
9287.88 599
9288.79 608
9289.70 587
9290.60 562
9291.51 590
9292.42 598
9293.33 615
9294.24 599
9295.15 603
9296.06 605
9296.97 609
9297.88 608
9298.79 579
9299.70 613
9300.61 622
9301.52 636
9302.43 583
9303.34 580
9304.25 595
9305.16 652
9306.07 642
9306.98 660
9307.89 646
9308.80 669
9309.71 669
9310.63 634
9311.54 647
9312.45 597
9313.36 685
9314.27 627
9315.18 586
9316.09 602
9317.00 587
9317.91 613
9318.82 581
9319.73 602
9320.64 603
9321.55 617
9322.47 585
9323.38 629
9324.29 621
9325.20 585
9326.11 594
9327.02 580
9327.93 568
9328.84 597
9329.76 612
9330.67 600
9331.58 587
9332.49 604
9333.40 641
9334.31 594
9335.23 568
9336.14 592
9337.05 595
9337.96 585
9338.87 590
9339.78 613
9340.70 602
9341.61 593
9342.52 565
9343.43 610
9344.34 584
9345.26 600
9346.17 629
9347.08 585
9347.99 625
9348.91 588
9349.82 602
9350.73 628
9351.64 593
9352.56 592
9353.47 580
9354.38 566
9355.29 557
9356.21 583
9357.12 576
9358.03 567
9358.94 591
9359.86 569
9360.77 540
9361.68 568
9362.60 593
9363.51 575
9364.42 578
9365.34 643
9366.25 615
9367.16 595
9368.08 576
9368.99 619
9369.90 623
9370.82 605
9371.73 611
9372.64 594
9373.56 624
9374.47 599
9375.38 599
9376.30 580
9377.21 585
9378.12 591
9379.04 634
9379.95 613
9380.87 584
9381.78 614
9382.69 648
9383.61 640
9384.52 623
9385.44 665
9386.35 675
9387.27 642
9388.18 650
9389.09 710
9390.01 673
9390.92 669
9391.84 694
9392.75 679
9393.67 674
9394.58 674
9395.50 716
9396.41 689
9397.32 678
9398.24 678
9399.15 668
9400.07 641
9400.98 675
9401.90 654
9402.81 645
9403.73 687
9404.64 629
9405.56 645
9406.47 691
9407.39 669
9408.30 684
9409.22 646
9410.14 631
9411.05 687
9411.97 616
9412.88 666
9413.80 636
9414.71 626
9415.63 661
9416.54 670
9417.46 660
9418.38 634
9419.29 618
9420.21 645
9421.12 629
9422.04 689
9422.95 681
9423.87 678
9424.79 653
9425.70 678
9426.62 658
9427.54 626
9428.45 699
9429.37 695
9430.28 725
9431.20 750
9432.12 743
9433.03 763
9433.95 762
9434.87 696
9435.78 751
9436.70 788
9437.62 755
9438.53 707
9439.45 755
9440.37 770
9441.28 730
9442.20 698
9443.12 691
9444.03 741
9444.95 790
9445.87 811
9446.79 853
9447.70 911
9448.62 958
9449.54 1039
9450.45 1153
9451.37 1201
9452.29 1144
9453.21 1092
9454.12 1068
9455.04 1043
9455.96 1006
9456.88 941
9457.79 889
9458.71 855
9459.63 829
9460.55 754
9461.47 732
9462.38 728
9463.30 727
9464.22 685
9465.14 742
9466.06 725
9466.97 730
9467.89 717
9468.81 694
9469.73 725
9470.65 711
9471.56 734
9472.48 732
9473.40 742
9474.32 775
9475.24 736
9476.16 748
9477.08 780
9477.99 785
9478.91 789
9479.83 766
9480.75 749
9481.67 724
9482.59 758
9483.51 785
9484.43 699
9485.34 735
9486.26 716
9487.18 756
9488.10 733
9489.02 758
9489.94 713
9490.86 728
9491.78 724
9492.70 718
9493.62 720
9494.54 711
9495.46 684
9496.38 699
9497.30 677
9498.22 655
9499.13 689
9500.05 656
9500.97 639
9501.89 695
9502.81 691
9503.73 665
9504.65 692
9505.57 687
9506.49 665
9507.41 691
9508.33 729
9509.25 739
9510.17 742
9511.09 740
9512.01 764
9512.93 774
9513.86 744
9514.78 762
9515.70 762
9516.62 761
9517.54 799
9518.46 807
9519.38 768
9520.30 755
9521.22 756
9522.14 786
9523.06 807
9523.98 791
9524.90 808
9525.82 831
9526.75 860
9527.67 910
9528.59 1002
9529.51 1045
9530.43 1030
9531.35 1046
9532.27 1025
9533.19 1000
9534.11 993
9535.04 992
9535.96 964
9536.88 881
9537.80 867
9538.72 855
9539.64 864
9540.57 805
9541.49 821
9542.41 841
9543.33 765
9544.25 784
9545.17 774
9546.10 795
9547.02 746
9547.94 766
9548.86 762
9549.78 777
9550.71 803
9551.63 803
9552.55 830
9553.47 830
9554.40 819
9555.32 816
9556.24 839
9557.16 871
9558.09 854
9559.01 833
9559.93 853
9560.85 786
9561.78 796
9562.70 790
9563.62 787
9564.54 755
9565.47 762
9566.39 749
9567.31 777
9568.24 731
9569.16 740
9570.08 740
9571.00 707
9571.93 714
9572.85 687
9573.77 686
9574.70 652
9575.62 720
9576.54 707
9577.47 673
9578.39 670
9579.31 723
9580.24 701
9581.16 700
9582.09 716
9583.01 712
9583.93 710
9584.86 692
9585.78 703
9586.70 703
9587.63 680
9588.55 666
9589.48 743
9590.40 730
9591.32 752
9592.25 717
9593.17 718
9594.10 744
9595.02 737
9595.95 761
9596.87 794
9597.79 781
9598.72 800
9599.64 781
9600.57 769
9601.49 793
9602.42 758
9603.34 787
9604.27 748
9605.19 809
9606.12 797
9607.04 776
9607.97 776
9608.89 842
9609.82 822
9610.74 788
9611.67 730
9612.59 791
9613.52 850
9614.44 808
9615.37 831
9616.29 842
9617.22 853
9618.14 797
9619.07 808
9619.99 818
9620.92 839
9621.85 785
9622.77 839
9623.70 859
9624.62 872
9625.55 868
9626.47 926
9627.40 912
9628.33 938
9629.25 921
9630.18 960
9631.10 949
9632.03 977
9632.96 990
9633.88 966
9634.81 998
9635.73 1030
9636.66 1086
9637.59 1012
9638.51 1018
9639.44 1019
9640.37 1071
9641.29 1093
9642.22 1116
9643.15 1210
9644.07 1261
9645.00 1367
9645.93 1405
9646.85 1443
9647.78 1438
9648.71 1468
9649.63 1456
9650.56 1418
9651.49 1305
9652.41 1303
9653.34 1267
9654.27 1180
9655.20 1142
9656.12 1172
9657.05 1150
9657.98 1095
9658.90 1105
9659.83 1068
9660.76 1101
9661.69 1074
9662.61 1138
9663.54 1102
9664.47 1131
9665.40 1079
9666.32 1072
9667.25 1121
9668.18 1136
9669.11 1117
9670.04 1123
9670.96 1179
9671.89 1144
9672.82 1173
9673.75 1195
9674.68 1220
9675.60 1185
9676.53 1247
9677.46 1262
9678.39 1235
9679.32 1243
9680.25 1233
9681.17 1236
9682.10 1295
9683.03 1325
9683.96 1362
9684.89 1351
9685.82 1395
9686.75 1343
9687.67 1336
9688.60 1411
9689.53 1438
9690.46 1391
9691.39 1457
9692.32 1509
9693.25 1561
9694.18 1648
9695.11 1690
9696.03 1665
9696.96 1681
9697.89 1711
9698.82 1699
9699.75 1640
9700.68 1576
9701.61 1486
9702.54 1443
9703.47 1340
9704.40 1417
9705.33 1372
9706.26 1358
9707.19 1354
9708.12 1352
9709.05 1384
9709.98 1485
9710.91 1526
9711.84 1447
9712.77 1513
9713.70 1499
9714.63 1504
9715.56 1480
9716.49 1422
9717.42 1323
9718.35 1330
9719.28 1248
9720.21 1224
9721.14 1245
9722.07 1225
9723.00 1178
9723.93 1214
9724.86 1199
9725.79 1210
9726.72 1211
9727.65 1237
9728.58 1265
9729.51 1209
9730.44 1256
9731.37 1254
9732.31 1279
9733.24 1203
9734.17 1215
9735.10 1151
9736.03 1154
9736.96 1089
9737.89 1081
9738.82 1137
9739.75 1075
9740.69 1015
9741.62 1022
9742.55 1012
9743.48 1028
9744.41 1019
9745.34 994
9746.27 1044
9747.21 1017
9748.14 969
9749.07 947
9750.00 969
9750.93 989
9751.86 1001
9752.80 949
9753.73 970
9754.66 997
9755.59 953
9756.52 896
9757.46 908
9758.39 936
9759.32 945
9760.25 979
9761.18 962
9762.12 940
9763.05 981
9763.98 993
9764.91 976
9765.85 977
9766.78 1013
9767.71 1002
9768.64 1025
9769.58 952
9770.51 969
9771.44 957
9772.37 971
9773.31 1043
9774.24 1041
9775.17 1083
9776.11 1128
9777.04 1132
9777.97 1137
9778.91 1152
9779.84 1157
9780.77 1138
9781.71 1127
9782.64 1110
9783.57 1070
9784.51 1066
9785.44 1079
9786.37 1036
9787.31 979
9788.24 1041
9789.17 991
9790.11 989
9791.04 964
9791.97 1033
9792.91 971
9793.84 980
9794.77 1010
9795.71 1038
9796.64 1001
9797.58 1039
9798.51 995
9799.44 928
9800.38 1013
9801.31 927
9802.25 895
9803.18 880
9804.12 903
9805.05 866
9805.98 812
9806.92 791
9807.85 808
9808.79 838
9809.72 817
9810.66 808
9811.59 810
9812.53 802
9813.46 805
9814.40 798
9815.33 785
9816.27 796
9817.20 811
9818.14 789
9819.07 745
9820.01 824
9820.94 779
9821.88 807
9822.81 773
9823.75 765
9824.68 726
9825.62 787
9826.55 783
9827.49 746
9828.42 746
9829.36 744
9830.29 793
9831.23 737
9832.17 743
9833.10 783
9834.04 788
9834.97 720
9835.91 780
9836.84 772
9837.78 759
9838.72 743
9839.65 737
9840.59 814
9841.52 760
9842.46 787
9843.40 774
9844.33 773
9845.27 782
9846.20 701
9847.14 747
9848.08 798
9849.01 759
9849.95 793
9850.89 764
9851.82 762
9852.76 716
9853.70 758
9854.63 749
9855.57 747
9856.51 790
9857.44 716
9858.38 732
9859.32 697
9860.25 727
9861.19 673
9862.13 697
9863.07 713
9864.00 712
9864.94 707
9865.88 689
9866.81 704
9867.75 698
9868.69 707
9869.63 705
9870.56 674
9871.50 675
9872.44 709
9873.38 683
9874.31 762
9875.25 673
9876.19 709
9877.13 714
9878.07 705
9879.00 684
9879.94 753
9880.88 707
9881.82 682
9882.75 703
9883.69 705
9884.63 705
9885.57 760
9886.51 743
9887.45 693
9888.38 686
9889.32 660
9890.26 629
9891.20 637
9892.14 673
9893.08 653
9894.01 622
9894.95 665
9895.89 680
9896.83 663
9897.77 677
9898.71 675
9899.65 685
9900.59 669
9901.52 655
9902.46 692
9903.40 706
9904.34 718
9905.28 710
9906.22 712
9907.16 672
9908.10 709
9909.04 698
9909.98 716
9910.92 689
9911.86 669
9912.80 666
9913.73 727
9914.67 669
9915.61 636
9916.55 694
9917.49 701
9918.43 736
9919.37 726
9920.31 782
9921.25 862
9922.19 863
9923.13 814
9924.07 906
9925.01 940
9925.95 937
9926.89 943
9927.83 888
9928.77 832
9929.71 848
9930.65 821
9931.59 785
9932.53 755
9933.47 696
9934.41 680
9935.36 675
9936.30 701
9937.24 688
9938.18 665
9939.12 648
9940.06 663
9941.00 685
9941.94 651
9942.88 636
9943.82 628
9944.76 665
9945.70 668
9946.64 650
9947.59 628
9948.53 634
9949.47 676
9950.41 673
9951.35 639
9952.29 644
9953.23 631
9954.17 655
9955.12 596
9956.06 654
9957.00 609
9957.94 591
9958.88 636
9959.82 638
9960.77 672
9961.71 620
9962.65 641
9963.59 669
9964.53 654
9965.48 597
9966.42 646
9967.36 601
9968.30 608
9969.24 606
9970.19 641
9971.13 601
9972.07 614
9973.01 600
9973.95 575
9974.90 568
9975.84 533
9976.78 557
9977.72 557
9978.67 628
9979.61 582
9980.55 562
9981.50 556
9982.44 622
9983.38 614
9984.32 587
9985.27 577
9986.21 611
9987.15 595
9988.10 613
9989.04 592
9989.98 583
9990.92 599
9991.87 595
9992.81 555
9993.75 520
9994.70 585
9995.64 539
9996.58 572
9997.53 582
9998.47 580
9999.41 618
10000.36 629
10001.30 574
10002.25 581
10003.19 603
10004.13 608
10005.08 585
10006.02 572
10006.96 572
10007.91 577
10008.85 567
10009.80 559
10010.74 588
10011.68 578
10012.63 557
10013.57 538
10014.52 595
10015.46 606
10016.41 580
10017.35 556
10018.29 580
10019.24 559
10020.18 554
10021.13 582
10022.07 543
10023.02 540
10023.96 542
10024.91 548
10025.85 551
10026.80 567
10027.74 568
10028.69 572
10029.63 553
10030.58 559
10031.52 604
10032.47 590
10033.41 601
10034.36 582
10035.30 548
10036.25 535
10037.19 570
10038.14 577
10039.08 591
10040.03 579
10040.97 520
10041.92 530
10042.87 588
10043.81 566
10044.76 575
10045.70 575
10046.65 568
10047.59 566
10048.54 564
10049.49 571
10050.43 569
10051.38 544
10052.32 541
10053.27 546
10054.22 573
10055.16 547
10056.11 531
10057.05 548
10058.00 573
10058.95 559
10059.89 546
10060.84 557
10061.79 551
10062.73 554
10063.68 573
10064.63 513
10065.57 538
10066.52 554
10067.47 556
10068.41 556
10069.36 550
10070.31 555
10071.25 566
10072.20 546
10073.15 533
10074.10 551
10075.04 525
10075.99 515
10076.94 511
10077.88 560
10078.83 548
10079.78 526
10080.73 499
10081.67 551
10082.62 559
10083.57 572
10084.52 521
10085.46 581
10086.41 547
10087.36 546
10088.31 576
10089.25 534
10090.20 549
10091.15 572
10092.10 565
10093.05 556
10093.99 536
10094.94 538
10095.89 539
10096.84 545
10097.79 553
10098.73 495
10099.68 518
10100.63 555
10101.58 536
10102.53 542
10103.48 551
10104.42 569
10105.37 563
10106.32 535
10107.27 546
10108.22 521
10109.17 521
10110.12 523
10111.06 551
10112.01 545
10112.96 536
10113.91 567
10114.86 519
10115.81 491
10116.76 552
10117.71 548
10118.66 534
10119.61 573
10120.56 541
10121.50 540
10122.45 530
10123.40 534
10124.35 566
10125.30 551
10126.25 545
10127.20 590
10128.15 586
10129.10 543
10130.05 563
10131.00 567
10131.95 550
10132.90 571
10133.85 561
10134.80 540
10135.75 560
10136.70 534
10137.65 604
10138.60 557
10139.55 566
10140.50 566
10141.45 586
10142.40 585
10143.35 533
10144.30 544
10145.25 551
10146.20 570
10147.15 534
10148.10 553
10149.05 589
10150.00 595
10150.95 597
10151.90 571
10152.86 535
10153.81 547
10154.76 541
10155.71 532
10156.66 573
10157.61 570
10158.56 584
10159.51 571
10160.46 575
10161.41 573
10162.37 572
10163.32 588
10164.27 601
10165.22 595
10166.17 596
10167.12 596
10168.07 590
10169.03 578
10169.98 577
10170.93 602
10171.88 583
10172.83 593
10173.78 625
10174.74 612
10175.69 613
10176.64 615
10177.59 638
10178.54 586
10179.49 616
10180.45 620
10181.40 648
10182.35 601
10183.30 634
10184.26 673
10185.21 654
10186.16 644
10187.11 656
10188.06 678
10189.02 670
10189.97 659
10190.92 646
10191.87 655
10192.83 699
10193.78 670
10194.73 662
10195.69 667
10196.64 662
10197.59 678
10198.54 706
10199.50 718
10200.45 707
10201.40 716
10202.36 713
10203.31 709
10204.26 712
10205.22 774
10206.17 749
10207.12 752
10208.08 770
10209.03 716
10209.98 709
10210.94 727
10211.89 731
10212.84 725
10213.80 700
10214.75 686
10215.70 659
10216.66 703
10217.61 669
10218.56 707
10219.52 672
10220.47 657
10221.43 646
10222.38 703
10223.33 677
10224.29 662
10225.24 645
10226.20 686
10227.15 726
10228.11 766
10229.06 771
10230.01 795
10230.97 825
10231.92 801
10232.88 890
10233.83 918
10234.79 840
10235.74 832
10236.70 851
10237.65 841
10238.60 805
10239.56 756
10240.51 698
10241.47 713
10242.42 643
10243.38 658
10244.33 653
10245.29 640
10246.24 636
10247.20 650
10248.15 640
10249.11 592
10250.07 599
10251.02 593
10251.98 595
10252.93 618
10253.89 594
10254.84 593
10255.80 590
10256.75 578
10257.71 585
10258.67 583
10259.62 567
10260.58 586
10261.53 567
10262.49 552
10263.44 577
10264.40 594
10265.36 593
10266.31 606
10267.27 579
10268.22 584
10269.18 602
10270.14 575
10271.09 570
10272.05 630
10273.01 547
10273.96 552
10274.92 560
10275.87 601
10276.83 594
10277.79 574
10278.74 583
10279.70 572
10280.66 580
10281.61 561
10282.57 575
10283.53 567
10284.49 549
10285.44 537
10286.40 569
10287.36 568
10288.31 542
10289.27 568
10290.23 572
10291.18 541
10292.14 578
10293.10 583
10294.06 557
10295.01 530
10295.97 537
10296.93 546
10297.89 568
10298.84 584
10299.80 552
10300.76 580
10301.72 547
10302.67 524
10303.63 541
10304.59 567
10305.55 566
10306.51 601
10307.46 586
10308.42 592
10309.38 575
10310.34 567
10311.30 578
10312.25 572
10313.21 562
10314.17 545
10315.13 547
10316.09 550
10317.05 564
10318.00 539
10318.96 537
10319.92 574
10320.88 566
10321.84 551
10322.80 553
10323.76 567
10324.71 565
10325.67 548
10326.63 575
10327.59 571
10328.55 589
10329.51 567
10330.47 557
10331.43 553
10332.39 569
10333.35 555
10334.30 538
10335.26 551
10336.22 523
10337.18 573
10338.14 531
10339.10 568
10340.06 529
10341.02 549
10341.98 526
10342.94 545
10343.90 550
10344.86 540
10345.82 569
10346.78 568
10347.74 576
10348.70 550
10349.66 567
10350.62 529
10351.58 554
10352.54 567
10353.50 524
10354.46 511
10355.42 506
10356.38 531
10357.34 502
10358.30 511
10359.26 486
10360.22 513
10361.18 530
10362.14 523
10363.10 520
10364.06 551
10365.02 495
10365.98 545
10366.94 517
10367.90 567
10368.87 541
10369.83 505
10370.79 564
10371.75 529
10372.71 483
10373.67 504
10374.63 557
10375.59 521
10376.55 535
10377.51 544
10378.48 526
10379.44 537
10380.40 524
10381.36 509
10382.32 525
10383.28 519
10384.24 560
10385.21 551
10386.17 497
10387.13 493
10388.09 479
10389.05 534
10390.01 485
10390.98 493
10391.94 545
10392.90 542
10393.86 528
10394.82 526
10395.79 508
10396.75 532
10397.71 530
10398.67 546
10399.63 549
10400.60 554
10401.56 567
10402.52 532
10403.48 531
10404.45 562
10405.41 536
10406.37 536
10407.33 559
10408.30 542
10409.26 550
10410.22 556
10411.18 614
10412.15 593
10413.11 609
10414.07 600
10415.04 661
10416.00 645
10416.96 651
10417.93 651
10418.89 653
10419.85 627
10420.81 627
10421.78 611
10422.74 622
10423.70 590
10424.67 578
10425.63 582
10426.59 532
10427.56 543
10428.52 547
10429.49 519
10430.45 526
10431.41 558
10432.38 494
10433.34 530
10434.30 483
10435.27 480
10436.23 510
10437.20 497
10438.16 520
10439.12 507
10440.09 494
10441.05 528
10442.02 499
10442.98 496
10443.94 491
10444.91 492
10445.87 511
10446.84 499
10447.80 525
10448.77 491
10449.73 516
10450.70 501
10451.66 507
10452.63 480
10453.59 475
10454.55 481
10455.52 490
10456.48 501
10457.45 524
10458.41 505
10459.38 505
10460.34 500
10461.31 508
10462.27 515
10463.24 522
10464.20 481
10465.17 480
10466.14 487
10467.10 481
10468.07 461
10469.03 505
10470.00 466
10470.96 497
10471.93 517
10472.89 516
10473.86 481
10474.82 518
10475.79 498
10476.76 495
10477.72 470
10478.69 516
10479.65 544
10480.62 523
10481.59 489
10482.55 536
10483.52 516
10484.48 486
10485.45 509
10486.42 513
10487.38 516
10488.35 492
10489.32 502
10490.28 493
10491.25 498
10492.21 484
10493.18 509
10494.15 492
10495.11 520
10496.08 532
10497.05 507
10498.01 511
10498.98 501
10499.95 503
10500.92 519
10501.88 492
10502.85 478
10503.82 505
10504.78 481
10505.75 500
10506.72 520
10507.68 518
10508.65 510
10509.62 491
10510.59 508
10511.55 538
10512.52 514
10513.49 464
10514.46 493
10515.42 497
10516.39 517
10517.36 510
10518.33 497
10519.29 502
10520.26 521
10521.23 525
10522.20 501
10523.17 513
10524.13 538
10525.10 490
10526.07 506
10527.04 527
10528.01 506
10528.97 538
10529.94 489
10530.91 494
10531.88 477
10532.85 500
10533.82 500
10534.78 522
10535.75 489
10536.72 529
10537.69 544
10538.66 543
10539.63 509
10540.60 488
10541.56 544
10542.53 558
10543.50 540
10544.47 511
10545.44 497
10546.41 533
10547.38 550
10548.35 545
10549.32 559
10550.29 594
10551.25 586
10552.22 585
10553.19 619
10554.16 621
10555.13 677
10556.10 681
10557.07 682
10558.04 697
10559.01 694
10559.98 662
10560.95 643
10561.92 661
10562.89 619
10563.86 621
10564.83 578
10565.80 565
10566.77 543
10567.74 511
10568.71 526
10569.68 545
10570.65 536
10571.62 551
10572.59 543
10573.56 500
10574.53 494
10575.50 532
10576.47 546
10577.44 561
10578.41 539
10579.38 502
10580.35 536
10581.32 518
10582.29 542
10583.26 559
10584.23 589
10585.21 572
10586.18 591
10587.15 538
10588.12 527
10589.09 526
10590.06 525
10591.03 548
10592.00 562
10592.97 571
10593.94 540
10594.92 548
10595.89 584
10596.86 532
10597.83 506
10598.80 535
10599.77 549
10600.74 543
10601.71 551
10602.69 536
10603.66 498
10604.63 517
10605.60 525
10606.57 574
10607.54 537
10608.52 481
10609.49 497
10610.46 509
10611.43 494
10612.40 500
10613.38 525
10614.35 515
10615.32 505
10616.29 488
10617.27 510
10618.24 535
10619.21 526
10620.18 511
10621.15 540
10622.13 537
10623.10 513
10624.07 545
10625.04 541
10626.02 528
10626.99 536
10627.96 585
10628.94 573
10629.91 561
10630.88 555
10631.85 593
10632.83 624
10633.80 650
10634.77 626
10635.75 669
10636.72 652
10637.69 615
10638.67 666
10639.64 656
10640.61 618
10641.59 606
10642.56 600
10643.53 561
10644.51 554
10645.48 583
10646.45 531
10647.43 540
10648.40 566
10649.37 556
10650.35 553
10651.32 523
10652.30 538
10653.27 531
10654.24 529
10655.22 536
10656.19 524
10657.16 534
10658.14 530
10659.11 522
10660.09 504
10661.06 519
10662.04 553
10663.01 506
10663.98 536
10664.96 547
10665.93 509
10666.91 442
10667.88 495
10668.86 550
10669.83 558
10670.81 526
10671.78 575
10672.76 555
10673.73 571
10674.71 566
10675.68 575
10676.66 574
10677.63 573
10678.61 572
10679.58 532
10680.56 536
10681.53 511
10682.51 543
10683.48 574
10684.46 482
10685.43 523
10686.41 540
10687.38 523
10688.36 512
10689.33 517
10690.31 519
10691.28 476
10692.26 491
10693.24 509
10694.21 516
10695.19 503
10696.16 470
10697.14 506
10698.12 518
10699.09 448
10700.07 480
10701.04 526
10702.02 494
10703.00 507
10703.97 512
10704.95 477
10705.92 459
10706.90 494
10707.88 487
10708.85 495
10709.83 437
10710.81 485
10711.78 470
10712.76 521
10713.74 483
10714.71 493
10715.69 485
10716.67 511
10717.64 458
10718.62 487
10719.60 529
10720.57 517
10721.55 519
10722.53 480
10723.50 497
10724.48 489
10725.46 475
10726.44 487
10727.41 452
10728.39 459
10729.37 461
10730.35 475
10731.32 495
10732.30 491
10733.28 490
10734.26 512
10735.23 512
10736.21 492
10737.19 456
10738.17 474
10739.14 456
10740.12 504
10741.10 467
10742.08 472
10743.06 469
10744.03 489
10745.01 450
10745.99 462
10746.97 462
10747.95 458
10748.92 487
10749.90 471
10750.88 485
10751.86 458
10752.84 492
10753.82 500
10754.79 478
10755.77 482
10756.75 463
10757.73 501
10758.71 495
10759.69 482
10760.67 466
10761.65 474
10762.62 468
10763.60 457
10764.58 473
10765.56 441
10766.54 461
10767.52 465
10768.50 470
10769.48 456
10770.46 515
10771.44 484
10772.42 469
10773.39 490
10774.37 471
10775.35 484
10776.33 474
10777.31 501
10778.29 510
10779.27 457
10780.25 504
10781.23 482
10782.21 492
10783.19 496
10784.17 496
10785.15 471
10786.13 456
10787.11 475
10788.09 514
10789.07 489
10790.05 472
10791.03 471
10792.01 503
10792.99 524
10793.97 487
10794.95 481
10795.93 502
10796.91 491
10797.89 469
10798.87 487
10799.85 456
10800.83 510
10801.82 512
10802.80 480
10803.78 481
10804.76 467
10805.74 481
10806.72 496
10807.70 455
10808.68 496
10809.66 500
10810.64 482
10811.62 507
10812.61 544
10813.59 477
10814.57 483
10815.55 507
10816.53 510
10817.51 490
10818.49 496
10819.47 487
10820.46 461
10821.44 498
10822.42 471
10823.40 470
10824.38 468
10825.36 496
10826.35 482
10827.33 472
10828.31 452
10829.29 483
10830.27 483
10831.25 488
10832.24 512
10833.22 484
10834.20 510
10835.18 475
10836.17 507
10837.15 480
10838.13 507
10839.11 519
10840.09 500
10841.08 501
10842.06 490
10843.04 520
10844.02 485
10845.01 511
10845.99 487
10846.97 518
10847.96 493
10848.94 489
10849.92 507
10850.90 564
10851.89 516
10852.87 518
10853.85 531
10854.84 514
10855.82 522
10856.80 506
10857.78 515
10858.77 508
10859.75 545
10860.73 500
10861.72 513
10862.70 534
10863.68 522
10864.67 501
10865.65 519
10866.64 517
10867.62 543
10868.60 538
10869.59 535
10870.57 536
10871.55 540
10872.54 554
10873.52 545
10874.51 533
10875.49 544
10876.47 508
10877.46 536
10878.44 555
10879.43 599
10880.41 569
10881.39 578
10882.38 607
10883.36 593
10884.35 598
10885.33 623
10886.32 618
10887.30 603
10888.29 592
10889.27 609
10890.25 594
10891.24 622
10892.22 580
10893.21 572
10894.19 534
10895.18 570
10896.16 566
10897.15 574
10898.13 649
10899.12 626
10900.10 594
10901.09 596
10902.07 623
10903.06 647
10904.04 607
10905.03 623
10906.01 631
10907.00 642
10907.99 671
10908.97 647
10909.96 666
10910.94 611
10911.93 629
10912.91 631
10913.90 678
10914.88 662
10915.87 673
10916.86 670
10917.84 673
10918.83 646
10919.81 686
10920.80 701
10921.79 645
10922.77 690
10923.76 659
10924.74 646
10925.73 645
10926.72 702
10927.70 708
10928.69 695
10929.68 724
10930.66 738
10931.65 720
10932.64 725
10933.62 716
10934.61 759
10935.60 804
10936.58 807
10937.57 843
10938.56 860
10939.54 877
10940.53 885
10941.52 841
10942.50 801
10943.49 856
10944.48 879
10945.47 865
10946.45 889
10947.44 931
10948.43 902
10949.41 907
10950.40 956
10951.39 947
10952.38 928
10953.36 1018
10954.35 1072
10955.34 1021
10956.33 1038
10957.31 1042
10958.30 1051
10959.29 1037
10960.28 1015
10961.27 1017
10962.25 939
10963.24 892
10964.23 850
10965.22 876
10966.21 841
10967.19 888
10968.18 861
10969.17 854
10970.16 905
10971.15 865
10972.13 838
10973.12 905
10974.11 945
10975.10 896
10976.09 873
10977.08 908
10978.07 902
10979.05 927
10980.04 895
10981.03 889
10982.02 916
10983.01 862
10984.00 954
10984.99 936
10985.98 961
10986.96 977
10987.95 1020
10988.94 1060
10989.93 1093
10990.92 1142
10991.91 1289
10992.90 1364
10993.89 1404
10994.88 1441
10995.87 1460
10996.86 1469
10997.85 1444
10998.84 1512
10999.83 1386
11000.82 1321
11001.81 1245
11002.79 1196
11003.78 1105
11004.77 1045
11005.76 995
11006.75 983
11007.74 924
11008.73 888
11009.72 863
11010.71 853
11011.70 864
11012.69 817
11013.68 779
11014.67 777
11015.67 834
11016.66 792
11017.65 819
11018.64 809
11019.63 807
11020.62 776
11021.61 801
11022.60 750
11023.59 741
11024.58 778
11025.57 796
11026.56 786
11027.55 736
11028.54 745
11029.53 768
11030.52 753
11031.52 744
11032.51 746
11033.50 747
11034.49 747
11035.48 766
11036.47 739
11037.46 719
11038.45 722
11039.45 719
11040.44 706
11041.43 683
11042.42 707
11043.41 702
11044.40 655
11045.39 690
11046.39 658
11047.38 668
11048.37 652
11049.36 661
11050.35 625
11051.35 653
11052.34 630
11053.33 627
11054.32 637
11055.31 675
11056.31 663
11057.30 626
11058.29 680
11059.28 654
11060.27 671
11061.27 683
11062.26 714
11063.25 647
11064.24 616
11065.24 630
11066.23 666
11067.22 677
11068.21 640
11069.21 634
11070.20 639
11071.19 672
11072.19 652
11073.18 697
11074.17 700
11075.16 670
11076.16 643
11077.15 642
11078.14 598
11079.14 667
11080.13 624
11081.12 637
11082.12 652
11083.11 660
11084.10 637
11085.10 634
11086.09 633
11087.08 647
11088.08 608
11089.07 633
11090.06 644
11091.06 620
11092.05 636
11093.04 611
11094.04 598
11095.03 606
11096.03 619
11097.02 574
11098.01 609
11099.01 645
11100.00 619
11101.00 594
11101.99 607
11102.98 602
11103.98 621
11104.97 576
11105.97 612
11106.96 639
11107.96 570
11108.95 630
11109.95 615
11110.94 622
11111.93 609
11112.93 588
11113.92 578
11114.92 611
11115.91 623
11116.91 598
11117.90 631
11118.90 596
11119.89 583
11120.89 621
11121.88 619
11122.88 601
11123.87 656
11124.87 602
11125.86 581
11126.86 559
11127.85 574
11128.85 618
11129.84 582
11130.84 573
11131.84 610
11132.83 566
11133.83 568
11134.82 565
11135.82 591
11136.81 596
11137.81 589
11138.81 600
11139.80 595
11140.80 584
11141.79 592
11142.79 611
11143.79 652
11144.78 609
11145.78 597
11146.77 623
11147.77 551
11148.77 604
11149.76 553
11150.76 577
11151.75 542
11152.75 557
11153.75 530
11154.74 541
11155.74 549
11156.74 533
11157.73 558
11158.73 565
11159.73 557
11160.72 545
11161.72 584
11162.72 568
11163.71 570
11164.71 583
11165.71 530
11166.71 555
11167.70 570
11168.70 556
11169.70 562
11170.69 559
11171.69 536
11172.69 546
11173.69 533
11174.68 562
11175.68 515
11176.68 569
11177.68 568
11178.67 561
11179.67 568
11180.67 593
11181.67 567
11182.66 559
11183.66 574
11184.66 534
11185.66 520
11186.66 514
11187.65 550
11188.65 547
11189.65 540
11190.65 528
11191.65 547
11192.64 543
11193.64 544
11194.64 518
11195.64 566
11196.64 542
11197.64 531
11198.63 510
11199.63 527
11200.63 560
11201.63 575
11202.63 537
11203.63 544
11204.63 554
11205.63 548
11206.62 569
11207.62 559
11208.62 549
11209.62 565
11210.62 545
11211.62 534
11212.62 521
11213.62 523
11214.62 524
11215.62 528
11216.61 552
11217.61 550
11218.61 520
11219.61 514
11220.61 515
11221.61 548
11222.61 490
11223.61 488
11224.61 493
11225.61 525
11226.61 498
11227.61 506
11228.61 518
11229.61 540
11230.61 522
11231.61 483
11232.61 522
11233.61 511
11234.61 481
11235.61 482
11236.61 545
11237.61 507
11238.61 525
11239.61 540
11240.61 542
11241.61 535
11242.61 542
11243.61 537
11244.61 513
11245.61 526
11246.61 563
11247.61 560
11248.62 555
11249.62 539
11250.62 476
11251.62 508
11252.62 538
11253.62 547
11254.62 512
11255.62 486
11256.62 478
11257.62 548
11258.62 511
11259.63 538
11260.63 539
11261.63 541
11262.63 505
11263.63 559
11264.63 553
11265.63 539
11266.64 543
11267.64 520
11268.64 569
11269.64 555
11270.64 546
11271.64 540
11272.65 579
11273.65 579
11274.65 624
11275.65 615
11276.65 618
11277.65 610
11278.66 563
11279.66 572
11280.66 578
11281.66 567
11282.67 568
11283.67 554
11284.67 540
11285.67 561
11286.67 525
11287.68 525
11288.68 502
11289.68 512
11290.68 536
11291.69 531
11292.69 518
11293.69 509
11294.70 534
11295.70 509
11296.70 525
11297.70 493
11298.71 484
11299.71 522
11300.71 542
11301.72 544
11302.72 543
11303.72 560
11304.72 559
11305.73 561
11306.73 580
11307.73 567
11308.74 590
11309.74 610
11310.74 612
11311.75 601
11312.75 606
11313.76 576
11314.76 551
11315.76 578
11316.77 575
11317.77 576
11318.77 566
11319.78 577
11320.78 563
11321.79 540
11322.79 528
11323.79 552
11324.80 530
11325.80 504
11326.81 503
11327.81 513
11328.81 516
11329.82 535
11330.82 526
11331.83 551
11332.83 605
11333.84 547
11334.84 534
11335.85 572
11336.85 580
11337.85 539
11338.86 556
11339.86 542
11340.87 547
11341.87 541
11342.88 531
11343.88 548
11344.89 534
11345.89 536
11346.90 528
11347.90 522
11348.91 505
11349.91 540
11350.92 520
11351.92 536
11352.93 521
11353.94 549
11354.94 538
11355.95 537
11356.95 550
11357.96 516
11358.96 542
11359.97 525
11360.97 542
11361.98 510
11362.99 508
11363.99 528
11365.00 487
11366.00 486
11367.01 483
11368.02 508
11369.02 569
11370.03 549
11371.03 532
11372.04 519
11373.05 491
11374.05 480
11375.06 502
11376.06 504
11377.07 506
11378.08 516
11379.08 527
11380.09 501
11381.10 518
11382.10 509
11383.11 546
11384.12 541
11385.12 500
11386.13 530
11387.14 518
11388.14 499
11389.15 484
11390.16 482
11391.17 532
11392.17 518
11393.18 518
11394.19 522
11395.19 461
11396.20 511
11397.21 492
11398.22 499
11399.22 530
11400.23 507
11401.24 513
11402.25 510
11403.25 533
11404.26 510
11405.27 566
11406.28 535
11407.28 534
11408.29 529
11409.30 529
11410.31 522
11411.31 497
11412.32 530
11413.33 518
11414.34 533
11415.35 473
11416.35 515
11417.36 552
11418.37 524
11419.38 502
11420.39 506
11421.40 496
11422.40 504
11423.41 514
11424.42 546
11425.43 538
11426.44 524
11427.45 533
11428.46 572
11429.46 545
11430.47 508
11431.48 513
11432.49 516
11433.50 545
11434.51 538
11435.52 551
11436.53 538
11437.54 553
11438.54 537
11439.55 534
11440.56 556
11441.57 550
11442.58 546
11443.59 516
11444.60 541
11445.61 528
11446.62 596
11447.63 532
11448.64 530
11449.65 558
11450.66 603
11451.67 605
11452.68 530
11453.69 559
11454.70 582
11455.71 570
11456.72 533
11457.73 552
11458.74 566
11459.75 597
11460.76 570
11461.77 545
11462.78 563
11463.79 532
11464.80 530
11465.81 531
11466.82 563
11467.83 528
11468.84 552
11469.85 551
11470.86 538
11471.87 545
11472.88 585
11473.89 592
11474.90 563
11475.91 571
11476.92 569
11477.93 549
11478.95 564
11479.96 564
11480.97 606
11481.98 599
11482.99 570
11484.00 539
11485.01 557
11486.02 571
11487.03 571
11488.05 566
11489.06 588
11490.07 564
11491.08 581
11492.09 597
11493.10 569
11494.11 590
11495.13 579
11496.14 591
11497.15 566
11498.16 571
11499.17 569
11500.18 587
11501.20 563
11502.21 540
11503.22 576
11504.23 592
11505.24 609
11506.26 579
11507.27 574
11508.28 576
11509.29 588
11510.30 564
11511.32 598
11512.33 614
11513.34 615
11514.35 613
11515.37 628
11516.38 609
11517.39 609
11518.40 635
11519.42 609
11520.43 570
11521.44 600
11522.45 628
11523.47 617
11524.48 620
11525.49 627
11526.51 610
11527.52 641
11528.53 674
11529.55 638
11530.56 656
11531.57 624
11532.59 649
11533.60 702
11534.61 709
11535.63 695
11536.64 707
11537.65 731
11538.67 679
11539.68 698
11540.69 701
11541.71 707
11542.72 710
11543.73 676
11544.75 729
11545.76 767
11546.78 692
11547.79 728
11548.80 726
11549.82 770
11550.83 762
11551.85 799
11552.86 794
11553.87 730
11554.89 770
11555.90 799
11556.92 802
11557.93 769
11558.95 793
11559.96 803
11560.97 867
11561.99 883
11563.00 907
11564.02 876
11565.03 858
11566.05 857
11567.06 911
11568.08 938
11569.09 929
11570.11 955
11571.12 1024
11572.14 1044
11573.15 1082
11574.17 1177
11575.18 1174
11576.20 1147
11577.21 1141
11578.23 1243
11579.24 1252
11580.26 1311
11581.27 1303
11582.29 1358
11583.30 1412
11584.32 1459
11585.33 1536
11586.35 1682
11587.37 1888
11588.38 2010
11589.40 2125
11590.41 2329
11591.43 2487
11592.44 2677
11593.46 2853
11594.48 2944
11595.49 2954
11596.51 2905
11597.52 2834
11598.54 2681
11599.56 2448
11600.57 2328
11601.59 2052
11602.61 1986
11603.62 1783
11604.64 1566
11605.66 1496
11606.67 1406
11607.69 1374
11608.70 1247
11609.72 1211
11610.74 1199
11611.75 1125
11612.77 1115
11613.79 1109
11614.81 1066
11615.82 1005
11616.84 974
11617.86 966
11618.87 945
11619.89 940
11620.91 925
11621.92 940
11622.94 929
11623.96 889
11624.98 877
11625.99 915
11627.01 883
11628.03 906
11629.05 935
11630.06 928
11631.08 927
11632.10 888
11633.12 954
11634.13 899
11635.15 897
11636.17 883
11637.19 882
11638.20 850
11639.22 835
11640.24 833
11641.26 795
11642.28 794
11643.29 749
11644.31 772
11645.33 777
11646.35 769
11647.37 731
11648.39 707
11649.40 767
11650.42 779
11651.44 752
11652.46 703
11653.48 684
11654.50 709
11655.51 766
11656.53 767
11657.55 780
11658.57 762
11659.59 817
11660.61 758
11661.63 752
11662.65 763
11663.67 762
11664.68 756
11665.70 752
11666.72 773
11667.74 810
11668.76 778
11669.78 783
11670.80 836
11671.82 826
11672.84 800
11673.86 807
11674.88 848
11675.90 822
11676.92 830
11677.94 825
11678.96 846
11679.98 798
11680.99 797
11682.01 787
11683.03 773
11684.05 766
11685.07 726
11686.09 766
11687.11 767
11688.13 778
11689.15 700
11690.17 742
11691.19 725
11692.21 731
11693.24 744
11694.26 727
11695.28 722
11696.30 708
11697.32 716
11698.34 725
11699.36 715
11700.38 712
11701.40 695
11702.42 704
11703.44 688
11704.46 702
11705.48 690
11706.50 685
11707.52 708
11708.54 694
11709.57 680
11710.59 687
11711.61 719
11712.63 662
11713.65 670
11714.67 683
11715.69 675
11716.71 666
11717.73 628
11718.76 637
11719.78 632
11720.80 668
11721.82 644
11722.84 645
11723.86 611
11724.89 629
11725.91 596
11726.93 625
11727.95 648
11728.97 607
11729.99 635
11731.02 619
11732.04 631
11733.06 620
11734.08 644
11735.10 609
11736.13 609
11737.15 634
11738.17 609
11739.19 641
11740.22 642
11741.24 657
11742.26 666
11743.28 671
11744.30 650
11745.33 599
11746.35 608
11747.37 638
11748.40 634
11749.42 611
11750.44 586
11751.46 593
11752.49 599
11753.51 600
11754.53 616
11755.56 636
11756.58 595
11757.60 605
11758.62 611
11759.65 587
11760.67 554
11761.69 572
11762.72 611
11763.74 603
11764.76 578
11765.79 540
11766.81 586
11767.83 617
11768.86 575
11769.88 580
11770.91 574
11771.93 558
11772.95 537
11773.98 585
11775.00 552
11776.02 546
11777.05 550
11778.07 568
11779.10 549
11780.12 558
11781.14 584
11782.17 573
11783.19 596
11784.22 591
11785.24 555
11786.26 621
11787.29 608
11788.31 593
11789.34 540
11790.36 554
11791.39 518
11792.41 560
11793.44 587
11794.46 540
11795.49 535
11796.51 557
11797.54 563
11798.56 567
11799.59 583
11800.61 532
11801.63 584
11802.66 547
11803.69 551
11804.71 564
11805.74 542
11806.76 507
11807.79 501
11808.81 511
11809.84 549
11810.86 572
11811.89 567
11812.91 541
11813.94 549
11814.96 531
11815.99 550
11817.01 570
11818.04 504
11819.07 541
11820.09 590
11821.12 534
11822.14 550
11823.17 564
11824.20 563
11825.22 560
11826.25 561
11827.27 603
11828.30 556
11829.33 536
11830.35 549
11831.38 516
11832.40 537
11833.43 520
11834.46 539
11835.48 525
11836.51 515
11837.54 490
11838.56 512
11839.59 512
11840.62 498
11841.64 489
11842.67 530
11843.70 537
11844.72 560
11845.75 528
11846.78 510
11847.80 559
11848.83 551
11849.86 506
11850.89 533
11851.91 523
11852.94 530
11853.97 542
11854.99 554
11856.02 542
11857.05 538
11858.08 535
11859.10 552
11860.13 545
11861.16 557
11862.19 528
11863.21 561
11864.24 529
11865.27 590
11866.30 578
11867.33 541
11868.35 569
11869.38 578
11870.41 558
11871.44 560
11872.47 564
11873.49 542
11874.52 546
11875.55 522
11876.58 556
11877.61 532
11878.63 557
11879.66 575
11880.69 565
11881.72 579
11882.75 577
11883.78 581
11884.81 592
11885.83 625
11886.86 578
11887.89 567
11888.92 588
11889.95 618
11890.98 616
11892.01 684
11893.04 705
11894.06 688
11895.09 674
11896.12 704
11897.15 693
11898.18 676
11899.21 696
11900.24 686
11901.27 678
11902.30 658
11903.33 660
11904.36 650
11905.39 632
11906.42 590
11907.45 621
11908.48 615
11909.50 652
11910.53 671
11911.56 679
11912.59 684
11913.62 639
11914.65 662
11915.68 661
11916.71 695
11917.74 699
11918.77 739
11919.80 737
11920.83 767
11921.86 753
11922.89 842
11923.92 834
11924.95 883
11925.99 860
11927.02 839
11928.05 870
11929.08 823
11930.11 836
11931.14 824
11932.17 782
11933.20 756
11934.23 738
11935.26 727
11936.29 690
11937.32 661
11938.35 661
11939.38 685
11940.41 642
11941.45 642
11942.48 631
11943.51 635
11944.54 631
11945.57 604
11946.60 632
11947.63 619
11948.66 594
11949.70 586
11950.73 578
11951.76 569
11952.79 612
11953.82 594
11954.85 589
11955.88 573
11956.92 575
11957.95 598
11958.98 574
11960.01 604
11961.04 570
11962.08 582
11963.11 602
11964.14 572
11965.17 582
11966.20 617
11967.24 553
11968.27 578
11969.30 587
11970.33 598
11971.36 597
11972.40 596
11973.43 590
11974.46 578
11975.49 552
11976.53 594
11977.56 593
11978.59 583
11979.62 569
11980.66 570
11981.69 548
11982.72 562
11983.76 578
11984.79 587
11985.82 564
11986.85 584
11987.89 547
11988.92 533
11989.95 580
11990.99 590
11992.02 573
11993.05 570
11994.09 607
11995.12 595
11996.15 619
11997.19 629
11998.22 603
11999.25 596
12000.29 614
12001.32 608
12002.35 581
12003.39 625
12004.42 605
12005.46 575
12006.49 622
12007.52 678
12008.56 694
12009.59 672
12010.63 636
12011.66 654
12012.69 649
12013.73 693
12014.76 699
12015.80 654
12016.83 645
12017.86 671
12018.90 686
12019.93 642
12020.97 646
12022.00 646
12023.04 627
12024.07 625
12025.11 626
12026.14 630
12027.18 637
12028.21 652
12029.25 632
12030.28 638
12031.32 627
12032.35 601
12033.39 593
12034.42 631
12035.46 643
12036.49 599
12037.53 636
12038.56 624
12039.60 598
12040.63 592
12041.67 591
12042.70 593
12043.74 595
12044.77 615
12045.81 621
12046.84 644
12047.88 603
12048.92 598
12049.95 644
12050.99 612
12052.02 608
12053.06 639
12054.09 642
12055.13 664
12056.17 628
12057.20 643
12058.24 649
12059.27 660
12060.31 604
12061.35 636
12062.38 618
12063.42 648
12064.46 644
12065.49 620
12066.53 654
12067.56 602
12068.60 650
12069.64 681
12070.67 651
12071.71 618
12072.75 603
12073.78 665
12074.82 631
12075.86 646
12076.89 624
12077.93 654
12078.97 666
12080.01 642
12081.04 667
12082.08 678
12083.12 700
12084.15 704
12085.19 708
12086.23 714
12087.27 691
12088.30 730
12089.34 733
12090.38 779
12091.41 795
12092.45 750
12093.49 809
12094.53 825
12095.57 836
12096.60 832
12097.64 852
12098.68 832
12099.72 832
12100.75 827
12101.79 774
12102.83 802
12103.87 738
12104.91 734
12105.94 686
12106.98 683
12108.02 640
12109.06 630
12110.10 644
12111.14 656
12112.17 642
12113.21 614
12114.25 627
12115.29 622
12116.33 617
12117.37 602
12118.40 611
12119.44 617
12120.48 617
12121.52 612
12122.56 569
12123.60 587
12124.64 598
12125.68 572
12126.72 559
12127.75 563
12128.79 608
12129.83 577
12130.87 564
12131.91 547
12132.95 577
12133.99 551
12135.03 592
12136.07 549
12137.11 541
12138.15 542
12139.19 537
12140.23 555
12141.27 537
12142.31 553
12143.35 555
12144.38 546
12145.42 536
12146.46 562
12147.50 546
12148.54 563
12149.58 560
12150.62 548
12151.66 524
12152.70 558
12153.74 536
12154.78 567
12155.82 560
12156.87 557
12157.91 535
12158.95 524
12159.99 582
12161.03 504
12162.07 521
12163.11 522
12164.15 507
12165.19 511
12166.23 540
12167.27 528
12168.31 503
12169.35 528
12170.39 512
12171.43 531
12172.47 540
12173.52 534
12174.56 498
12175.60 529
12176.64 550
12177.68 564
12178.72 526
12179.76 520
12180.80 547
12181.85 514
12182.89 527
12183.93 559
12184.97 555
12186.01 548
12187.05 554
12188.09 534
12189.14 527
12190.18 552
12191.22 548
12192.26 521
12193.30 533
12194.34 530
12195.39 540
12196.43 514
12197.47 505
12198.51 508
12199.55 493
12200.60 532
12201.64 518
12202.68 525
12203.72 522
12204.77 551
12205.81 566
12206.85 527
12207.89 524
12208.94 536
12209.98 545
12211.02 534
12212.06 502
12213.11 522
12214.15 560
12215.19 565
12216.23 546
12217.28 534
12218.32 539
12219.36 521
12220.41 549
12221.45 563
12222.49 571
12223.54 546
12224.58 538
12225.62 548
12226.66 557
12227.71 547
12228.75 556
12229.79 536
12230.84 488
12231.88 474
12232.93 484
12233.97 483
12235.01 554
12236.06 488
12237.10 503
12238.14 563
12239.19 555
12240.23 543
12241.28 505
12242.32 507
12243.36 513
12244.41 532
12245.45 494
12246.50 508
12247.54 463
12248.58 524
12249.63 525
12250.67 560
12251.72 517
12252.76 485
12253.80 486
12254.85 481
12255.89 520
12256.94 507
12257.98 493
12259.03 507
12260.07 535
12261.12 494
12262.16 467
12263.21 491
12264.25 475
12265.30 473
12266.34 502
12267.39 483
12268.43 502
12269.48 485
12270.52 504
12271.57 489
12272.61 440
12273.66 470
12274.70 469
12275.75 503
12276.79 493
12277.84 448
12278.88 471
12279.93 486
12280.98 484
12282.02 479
12283.07 512
12284.11 495
12285.16 469
12286.20 456
12287.25 465
12288.30 458
12289.34 497
12290.39 509
12291.43 496
12292.48 494
12293.53 487
12294.57 474
12295.62 443
12296.66 496
12297.71 485
12298.76 485
12299.80 452
12300.85 482
12301.90 508
12302.94 520
12303.99 469
12305.04 490
12306.08 478
12307.13 500
12308.18 502
12309.22 454
12310.27 457
12311.32 457
12312.36 458
12313.41 454
12314.46 465
12315.50 465
12316.55 475
12317.60 471
12318.65 470
12319.69 474
12320.74 452
12321.79 450
12322.83 429
12323.88 498
12324.93 493
12325.98 482
12327.02 490
12328.07 469
12329.12 454
12330.17 459
12331.21 488
12332.26 447
12333.31 438
12334.36 438
12335.41 436
12336.45 448
12337.50 445
12338.55 467
12339.60 450
12340.65 423
12341.69 403
12342.74 423
12343.79 445
12344.84 446
12345.89 441
12346.94 430
12347.98 423
12349.03 442
12350.08 438
12351.13 458
12352.18 427
12353.23 436
12354.28 479
12355.32 444
12356.37 449
12357.42 414
12358.47 460
12359.52 469
12360.57 445
12361.62 470
12362.67 452
12363.72 456
12364.76 460
12365.81 467
12366.86 453
12367.91 475
12368.96 460
12370.01 482
12371.06 469
12372.11 473
12373.16 469
12374.21 495
12375.26 450
12376.31 471
12377.36 444
12378.41 480
12379.46 455
12380.51 437
12381.56 491
12382.61 450
12383.66 441
12384.71 464
12385.76 462
12386.81 445
12387.86 458
12388.91 428
12389.96 464
12391.01 494
12392.06 453
12393.11 484
12394.16 498
12395.21 506
12396.26 462
12397.31 480
12398.36 465
12399.41 493
12400.46 468
12401.51 471
12402.56 481
12403.61 474
12404.66 469
12405.71 469
12406.77 450
12407.82 474
12408.87 500
12409.92 497
12410.97 471
12412.02 450
12413.07 490
12414.12 520
12415.17 496
12416.23 494
12417.28 474
12418.33 474
12419.38 494
12420.43 493
12421.48 480
12422.53 487
12423.59 481
12424.64 510
12425.69 529
12426.74 518
12427.79 525
12428.84 518
12429.90 492
12430.95 472
12432.00 467
12433.05 508
12434.10 477
12435.16 484
12436.21 503
12437.26 535
12438.31 507
12439.37 519
12440.42 512
12441.47 510
12442.52 474
12443.58 500
12444.63 500
12445.68 495
12446.73 510
12447.79 511
12448.84 550
12449.89 514
12450.94 482
12452.00 511
12453.05 517
12454.10 525
12455.16 501
12456.21 524
12457.26 528
12458.31 552
12459.37 559
12460.42 540
12461.47 573
12462.53 586
12463.58 577
12464.63 574
12465.69 556
12466.74 575
12467.79 599
12468.85 552
12469.90 564
12470.95 558
12472.01 635
12473.06 629
12474.12 624
12475.17 636
12476.22 694
12477.28 674
12478.33 741
12479.39 794
12480.44 858
12481.49 860
12482.55 934
12483.60 964
12484.66 991
12485.71 1021
12486.76 1044
12487.82 1084
12488.87 1131
12489.93 1112
12490.98 1142
12492.04 1089
12493.09 1088
12494.15 1001
12495.20 973
12496.25 943
12497.31 879
12498.36 854
12499.42 776
12500.47 758
12501.53 755
12502.58 756
12503.64 736
12504.69 665
12505.75 650
12506.80 637
12507.86 628
12508.91 626
12509.97 580
12511.03 586
12512.08 598
12513.14 577
12514.19 595
12515.25 595
12516.30 561
12517.36 594
12518.41 601
12519.47 568
12520.52 586
12521.58 532
12522.64 600
12523.69 634
12524.75 615
12525.80 620
12526.86 587
12527.92 573
12528.97 581
12530.03 594
12531.08 603
12532.14 562
12533.20 602
12534.25 610
12535.31 582
12536.37 562
12537.42 554
12538.48 560
12539.54 614
12540.59 555
12541.65 542
12542.70 556
12543.76 559
12544.82 562
12545.88 591
12546.93 589
12547.99 591
12549.05 602
12550.10 597
12551.16 610
12552.22 630
12553.27 612
12554.33 607
12555.39 594
12556.45 633
12557.50 604
12558.56 654
12559.62 682
12560.67 715
12561.73 719
12562.79 736
12563.85 771
12564.90 775
12565.96 823
12567.02 823
12568.08 829
12569.14 823
12570.19 839
12571.25 854
12572.31 813
12573.37 847
12574.42 795
12575.48 737
12576.54 738
12577.60 726
12578.66 733
12579.72 769
12580.77 714
12581.83 720
12582.89 715
12583.95 675
12585.01 689
12586.07 682
12587.12 651
12588.18 656
12589.24 694
12590.30 631
12591.36 668
12592.42 640
12593.48 679
12594.53 656
12595.59 610
12596.65 626
12597.71 651
12598.77 630
12599.83 649
12600.89 601
12601.95 600
12603.01 632
12604.07 632
12605.13 642
12606.18 616
12607.24 610
12608.30 631
12609.36 615
12610.42 623
12611.48 636
12612.54 608
12613.60 633
12614.66 647
12615.72 675
12616.78 638
12617.84 602
12618.90 606
12619.96 618
12621.02 627
12622.08 594
12623.14 600
12624.20 603
12625.26 616
12626.32 570
12627.38 551
12628.44 581
12629.50 584
12630.56 602
12631.62 596
12632.68 585
12633.74 591
12634.80 594
12635.86 606
12636.92 603
12637.98 636
12639.04 669
12640.11 631
12641.17 667
12642.23 658
12643.29 627
12644.35 636
12645.41 632
12646.47 650
12647.53 672
12648.59 654
12649.65 669
12650.72 640
12651.78 677
12652.84 705
12653.90 693
12654.96 671
12656.02 697
12657.08 671
12658.14 643
12659.21 641
12660.27 663
12661.33 685
12662.39 672
12663.45 677
12664.51 645
12665.58 649
12666.64 631
12667.70 617
12668.76 679
12669.82 683
12670.89 649
12671.95 698
12673.01 684
12674.07 681
12675.13 664
12676.20 695
12677.26 697
12678.32 736
12679.38 733
12680.45 700
12681.51 695
12682.57 729
12683.63 724
12684.70 729
12685.76 707
12686.82 756
12687.88 774
12688.95 734
12690.01 776
12691.07 820
12692.14 780
12693.20 791
12694.26 811
12695.32 812
12696.39 850
12697.45 862
12698.51 856
12699.58 867
12700.64 829
12701.70 790
12702.77 812
12703.83 778
12704.89 847
12705.96 774
12707.02 788
12708.08 773
12709.15 771
12710.21 750
12711.28 758
12712.34 785
12713.40 755
12714.47 744
12715.53 770
12716.59 725
12717.66 706
12718.72 692
12719.79 742
12720.85 714
12721.92 683
12722.98 695
12724.04 683
12725.11 645
12726.17 695
12727.24 683
12728.30 662
12729.37 635
12730.43 685
12731.49 699
12732.56 702
12733.62 669
12734.69 691
12735.75 689
12736.82 664
12737.88 643
12738.95 683
12740.01 682
12741.08 705
12742.14 688
12743.21 661
12744.27 649
12745.34 650
12746.40 653
12747.47 601
12748.53 611
12749.60 598
12750.66 605
12751.73 574
12752.79 589
12753.86 564
12754.93 597
12755.99 575
12757.06 583
12758.12 579
12759.19 589
12760.25 560
12761.32 558
12762.39 573
12763.45 594
12764.52 612
12765.58 605
12766.65 628
12767.72 626
12768.78 576
12769.85 552
12770.91 575
12771.98 581
12773.05 592
12774.11 563
12775.18 576
12776.25 565
12777.31 547
12778.38 571
12779.45 560
12780.51 534
12781.58 550
12782.65 577
12783.71 510
12784.78 519
12785.85 545
12786.91 575
12787.98 530
12789.05 569
12790.11 522
12791.18 545
12792.25 524
12793.31 538
12794.38 550
12795.45 545
12796.52 527
12797.58 552
12798.65 567
12799.72 552
12800.79 545
12801.85 542
12802.92 540
12803.99 576
12805.06 582
12806.12 556
12807.19 546
12808.26 525
12809.33 596
12810.39 576
12811.46 529
12812.53 551
12813.60 565
12814.67 559
12815.73 529
12816.80 557
12817.87 557
12818.94 578
12820.01 520
12821.08 542
12822.14 543
12823.21 520
12824.28 478
12825.35 501
12826.42 537
12827.49 540
12828.55 525
12829.62 538
12830.69 548
12831.76 508
12832.83 503
12833.90 490
12834.97 507
12836.04 522
12837.11 539
12838.17 538
12839.24 532
12840.31 522
12841.38 522
12842.45 515
12843.52 502
12844.59 487
12845.66 486
12846.73 486
12847.80 483
12848.87 494
12849.94 475
12851.01 526
12852.08 471
12853.14 466
12854.21 489
12855.28 503
12856.35 488
12857.42 477
12858.49 479
12859.56 508
12860.63 488
12861.70 473
12862.77 459
12863.84 475
12864.91 460
12865.98 487
12867.05 483
12868.12 455
12869.19 467
12870.26 466
12871.34 462
12872.41 424
12873.48 461
12874.55 454
12875.62 421
12876.69 455
12877.76 485
12878.83 483
12879.90 453
12880.97 466
12882.04 475
12883.11 490
12884.18 443
12885.25 465
12886.33 433
12887.40 469
12888.47 456
12889.54 468
12890.61 496
12891.68 469
12892.75 454
12893.82 468
12894.89 454
12895.97 449
12897.04 467
12898.11 451
12899.18 442
12900.25 431
12901.32 422
12902.40 448
12903.47 453
12904.54 429
12905.61 423
12906.68 459
12907.75 445
12908.83 438
12909.90 417
12910.97 427
12912.04 441
12913.11 441
12914.19 442
12915.26 445
12916.33 457
12917.40 444
12918.48 464
12919.55 442
12920.62 433
12921.69 451
12922.77 431
12923.84 450
12924.91 457
12925.98 430
12927.06 436
12928.13 424
12929.20 466
12930.27 437
12931.35 425
12932.42 446
12933.49 415
12934.57 421
12935.64 450
12936.71 416
12937.79 435
12938.86 451
12939.93 428
12941.01 460
12942.08 454
12943.15 461
12944.23 462
12945.30 440
12946.37 458
12947.45 447
12948.52 423
12949.59 425
12950.67 443
12951.74 471
12952.81 461
12953.89 438
12954.96 440
12956.04 432
12957.11 418
12958.18 432
12959.26 429
12960.33 426
12961.41 417
12962.48 417
12963.55 434
12964.63 443
12965.70 400
12966.78 422
12967.85 457
12968.93 427
12970.00 432
12971.07 420
12972.15 434
12973.22 412
12974.30 439
12975.37 437
12976.45 407
12977.52 460
12978.60 430
12979.67 459
12980.75 484
12981.82 443
12982.90 461
12983.97 459
12985.05 443
12986.12 427
12987.20 442
12988.27 417
12989.35 429
12990.42 455
12991.50 458
12992.57 468
12993.65 467
12994.73 448
12995.80 425
12996.88 443
12997.95 465
12999.03 449
13000.10 421
13001.18 441
13002.25 442
13003.33 431
13004.41 465
13005.48 423
13006.56 458
13007.63 466
13008.71 432
13009.79 461
13010.86 474
13011.94 456
13013.02 457
13014.09 477
13015.17 462
13016.24 447
13017.32 464
13018.40 482
13019.47 465
13020.55 466
13021.63 471
13022.70 486
13023.78 463
13024.86 446
13025.93 471
13027.01 504
13028.09 491
13029.16 502
13030.24 491
13031.32 484
13032.40 513
13033.47 475
13034.55 489
13035.63 498
13036.70 504
13037.78 493
13038.86 483
13039.94 474
13041.01 483
13042.09 487
13043.17 501
13044.25 527
13045.32 474
13046.40 506
13047.48 491
13048.56 496
13049.63 525
13050.71 512
13051.79 498
13052.87 515
13053.95 498
13055.02 512
13056.10 502
13057.18 513
13058.26 507
13059.34 496
13060.41 478
13061.49 484
13062.57 470
13063.65 487
13064.73 484
13065.81 480
13066.88 482
13067.96 475
13069.04 445
13070.12 454
13071.20 461
13072.28 446
13073.36 450
13074.43 459
13075.51 446
13076.59 473
13077.67 435
13078.75 464
13079.83 444
13080.91 440
13081.99 456
13083.07 499
13084.15 456
13085.23 465
13086.30 477
13087.38 488
13088.46 446
13089.54 442
13090.62 437
13091.70 433
13092.78 415
13093.86 453
13094.94 462
13096.02 419
13097.10 409
13098.18 406
13099.26 424
13100.34 425
13101.42 434
13102.50 417
13103.58 449
13104.66 432
13105.74 445
13106.82 458
13107.90 412
13108.98 408
13110.06 420
13111.14 416
13112.22 396
13113.30 386
13114.38 403
13115.46 422
13116.54 418
13117.62 451
13118.70 438
13119.78 409
13120.86 409
13121.95 434
13123.03 451
13124.11 424
13125.19 411
13126.27 412
13127.35 445
13128.43 411
13129.51 430
13130.59 426
13131.67 429
13132.76 430
13133.84 424
13134.92 399
13136.00 394
13137.08 431
13138.16 409
13139.24 432
13140.32 419
13141.41 434
13142.49 444
13143.57 448
13144.65 412
13145.73 434
13146.81 441
13147.90 437
13148.98 420
13150.06 436
13151.14 430
13152.22 395
13153.31 407
13154.39 442
13155.47 412
13156.55 439
13157.63 431
13158.72 416
13159.80 424
13160.88 442
13161.96 434
13163.05 427
13164.13 413
13165.21 437
13166.29 414
13167.38 417
13168.46 438
13169.54 416
13170.62 448
13171.71 463
13172.79 435
13173.87 420
13174.96 416
13176.04 470
13177.12 438
13178.20 453
13179.29 413
13180.37 458
13181.45 425
13182.54 447
13183.62 425
13184.70 406
13185.79 447
13186.87 428
13187.95 435
13189.04 438
13190.12 443
13191.20 427
13192.29 419
13193.37 418
13194.46 434
13195.54 445
13196.62 433
13197.71 431
13198.79 430
13199.88 461
13200.96 430
13202.04 457
13203.13 427
13204.21 402
13205.30 406
13206.38 411
13207.46 383
13208.55 409
13209.63 415
13210.72 414
13211.80 442
13212.89 407
13213.97 447
13215.05 399
13216.14 420
13217.22 392
13218.31 406
13219.39 405
13220.48 429
13221.56 440
13222.65 417
13223.73 402
13224.82 426
13225.90 417
13226.99 395
13228.07 426
13229.16 413
13230.24 379
13231.33 417
13232.41 428
13233.50 410
13234.58 392
13235.67 412
13236.76 418
13237.84 440
13238.93 445
13240.01 413
13241.10 431
13242.18 430
13243.27 443
13244.35 458
13245.44 427
13246.53 411
13247.61 403
13248.70 430
13249.78 410
13250.87 403
13251.96 405
13253.04 437
13254.13 428
13255.21 407
13256.30 409
13257.39 401
13258.47 412
13259.56 449
13260.65 443
13261.73 391
13262.82 422
13263.91 449
13264.99 417
13266.08 405
13267.17 475
13268.25 435
13269.34 439
13270.43 428
13271.51 468
13272.60 445
13273.69 430
13274.77 443
13275.86 456
13276.95 464
13278.04 429
13279.12 465
13280.21 488
13281.30 461
13282.38 458
13283.47 478
13284.56 439
13285.65 452
13286.73 479
13287.82 446
13288.91 454
13290.00 454
13291.08 442
13292.17 459
13293.26 475
13294.35 508
13295.44 505
13296.52 470
13297.61 467
13298.70 477
13299.79 466
13300.88 464
13301.96 499
13303.05 512
13304.14 490
13305.23 490
13306.32 478
13307.41 461
13308.49 465
13309.58 464
13310.67 525
13311.76 506
13312.85 514
13313.94 513
13315.02 488
13316.11 518
13317.20 484
13318.29 464
13319.38 499
13320.47 487
13321.56 489
13322.65 504
13323.74 506
13324.82 499
13325.91 466
13327.00 482
13328.09 502
13329.18 529
13330.27 517
13331.36 515
13332.45 514
13333.54 543
13334.63 521
13335.72 506
13336.81 524
13337.90 516
13338.99 485
13340.08 495
13341.17 504
13342.26 489
13343.35 519
13344.44 542
13345.53 552
13346.61 523
13347.70 511
13348.79 525
13349.89 530
13350.98 498
13352.07 519
13353.16 516
13354.25 545
13355.34 564
13356.43 536
13357.52 531
13358.61 567
13359.70 569
13360.79 526
13361.88 530
13362.97 558
13364.06 554
13365.15 576
13366.24 553
13367.33 537
13368.42 540
13369.51 551
13370.60 528
13371.70 533
13372.79 508
13373.88 506
13374.97 488
13376.06 544
13377.15 503
13378.24 496
13379.33 489
13380.43 509
13381.52 481
13382.61 468
13383.70 462
13384.79 454
13385.88 511
13386.97 490
13388.07 494
13389.16 464
13390.25 488
13391.34 459
13392.43 466
13393.52 483
13394.62 445
13395.71 420
13396.80 502
13397.89 484
13398.98 509
13400.08 485
13401.17 446
13402.26 447
13403.35 479
13404.45 473
13405.54 448
13406.63 480
13407.72 463
13408.82 468
13409.91 490
13411.00 479
13412.09 487
13413.19 477
13414.28 447
13415.37 468
13416.46 481
13417.56 437
13418.65 474
13419.74 456
13420.84 471
13421.93 459
13423.02 500
13424.11 463
13425.21 486
13426.30 483
13427.39 482
13428.49 465
13429.58 486
13430.67 487
13431.77 501
13432.86 541
13433.95 505
13435.05 487
13436.14 504
13437.24 508
13438.33 513
13439.42 495
13440.52 483
13441.61 524
13442.70 490
13443.80 511
13444.89 496
13445.99 527
13447.08 481
13448.17 493
13449.27 480
13450.36 502
13451.46 537
13452.55 515
13453.64 492
13454.74 520
13455.83 521
13456.93 531
13458.02 541
13459.12 514
13460.21 536
13461.31 519
13462.40 559
13463.50 531
13464.59 524
13465.69 564
13466.78 543
13467.87 588
13468.97 555
13470.06 562
13471.16 550
13472.25 543
13473.35 540
13474.44 556
13475.54 579
13476.64 576
13477.73 552
13478.83 579
13479.92 579
13481.02 589
13482.11 581
13483.21 590
13484.30 593
13485.40 606
13486.49 645
13487.59 651
13488.69 652
13489.78 646
13490.88 643
13491.97 635
13493.07 645
13494.17 651
13495.26 669
13496.36 699
13497.45 695
13498.55 667
13499.65 662
13500.74 645
13501.84 657
13502.93 635
13504.03 633
13505.13 604
13506.22 593
13507.32 596
13508.42 562
13509.51 563
13510.61 553
13511.71 586
13512.80 517
13513.90 510
13515.00 523
13516.09 553
13517.19 538
13518.29 540
13519.38 552
13520.48 532
13521.58 533
13522.68 505
13523.77 539
13524.87 537
13525.97 509
13527.06 474
13528.16 484
13529.26 484
13530.36 494
13531.45 484
13532.55 505
13533.65 506
13534.75 501
13535.84 501
13536.94 467
13538.04 485
13539.14 461
13540.23 465
13541.33 493
13542.43 488
13543.53 470
13544.63 480
13545.72 486
13546.82 508
13547.92 469
13549.02 494
13550.12 479
13551.22 502
13552.31 466
13553.41 461
13554.51 467
13555.61 439
13556.71 463
13557.81 445
13558.90 472
13560.00 452
13561.10 483
13562.20 462
13563.30 483
13564.40 443
13565.50 446
13566.60 461
13567.69 431
13568.79 468
13569.89 440
13570.99 443
13572.09 463
13573.19 481
13574.29 452
13575.39 449
13576.49 425
13577.59 470
13578.69 448
13579.79 427
13580.89 432
13581.98 439
13583.08 466
13584.18 473
13585.28 481
13586.38 473
13587.48 485
13588.58 494
13589.68 442
13590.78 455
13591.88 443
13592.98 461
13594.08 493
13595.18 474
13596.28 464
13597.38 455
13598.48 490
13599.58 436
13600.68 479
13601.78 477
13602.88 471
13603.98 472
13605.08 457
13606.18 475
13607.29 468
13608.39 494
13609.49 496
13610.59 439
13611.69 454
13612.79 464
13613.89 438
13614.99 447
13616.09 437
13617.19 447
13618.29 463
13619.39 449
13620.50 475
13621.60 489
13622.70 467
13623.80 479
13624.90 495
13626.00 455
13627.10 459
13628.20 456
13629.31 453
13630.41 476
13631.51 459
13632.61 451
13633.71 504
13634.81 451
13635.91 434
13637.02 417
13638.12 454
13639.22 476
13640.32 464
13641.42 440
13642.53 434
13643.63 414
13644.73 434
13645.83 430
13646.93 459
13648.04 437
13649.14 429
13650.24 448
13651.34 432
13652.45 444
13653.55 433
13654.65 426
13655.75 413
13656.85 434
13657.96 451
13659.06 460
13660.16 457
13661.27 460
13662.37 459
13663.47 431
13664.57 471
13665.68 472
13666.78 429
13667.88 437
13668.99 453
13670.09 394
13671.19 417
13672.29 456
13673.40 443
13674.50 439
13675.60 433
13676.71 449
13677.81 416
13678.91 453
13680.02 467
13681.12 456
13682.23 455
13683.33 478
13684.43 442
13685.54 432
13686.64 472
13687.74 446
13688.85 466
13689.95 477
13691.06 493
13692.16 473
13693.26 474
13694.37 472
13695.47 455
13696.58 478
13697.68 478
13698.78 473
13699.89 453
13700.99 453
13702.10 477
13703.20 459
13704.31 478
13705.41 485
13706.51 455
13707.62 463
13708.72 453
13709.83 469
13710.93 475
13712.04 514
13713.14 522
13714.25 504
13715.35 497
13716.46 496
13717.56 489
13718.67 485
13719.77 514
13720.88 537
13721.98 556
13723.09 544
13724.19 535
13725.30 585
13726.40 560
13727.51 557
13728.61 532
13729.72 507
13730.83 534
13731.93 547
13733.04 537
13734.14 561
13735.25 594
13736.35 556
13737.46 600
13738.57 593
13739.67 570
13740.78 595
13741.88 589
13742.99 601
13744.09 608
13745.20 596
13746.31 558
13747.41 614
13748.52 629
13749.63 655
13750.73 682
13751.84 721
13752.94 716
13754.05 734
13755.16 751
13756.26 780
13757.37 794
13758.48 803
13759.58 799
13760.69 794
13761.80 846
13762.90 858
13764.01 853
13765.12 861
13766.22 871
13767.33 894
13768.44 840
13769.55 882
13770.65 828
13771.76 799
13772.87 794
13773.97 773
13775.08 734
13776.19 727
13777.30 736
13778.40 710
13779.51 658
13780.62 685
13781.73 647
13782.83 631
13783.94 651
13785.05 668
13786.16 618
13787.26 630
13788.37 627
13789.48 637
13790.59 608
13791.70 599
13792.80 602
13793.91 605
13795.02 606
13796.13 587
13797.24 603
13798.35 567
13799.45 569
13800.56 576
13801.67 598
13802.78 579
13803.89 548
13805.00 557
13806.10 530
13807.21 563
13808.32 568
13809.43 562
13810.54 535
13811.65 514
13812.76 540
13813.86 531
13814.97 527
13816.08 544
13817.19 547
13818.30 535
13819.41 525
13820.52 520
13821.63 505
13822.74 536
13823.85 526
13824.96 519
13826.06 535
13827.17 518
13828.28 549
13829.39 554
13830.50 524
13831.61 541
13832.72 518
13833.83 500
13834.94 516
13836.05 523
13837.16 499
13838.27 518
13839.38 517
13840.49 521
13841.60 511
13842.71 528
13843.82 526
13844.93 533
13846.04 493
13847.15 546
13848.26 544
13849.37 551
13850.48 544
13851.59 561
13852.70 563
13853.81 559
13854.92 546
13856.03 565
13857.14 553
13858.25 567
13859.37 575
13860.48 552
13861.59 546
13862.70 544
13863.81 563
13864.92 535
13866.03 584
13867.14 572
13868.25 562
13869.36 538
13870.47 541
13871.59 514
13872.70 538
13873.81 549
13874.92 543
13876.03 557
13877.14 517
13878.25 549
13879.36 551
13880.48 578
13881.59 547
13882.70 523
13883.81 543
13884.92 597
13886.03 590
13887.15 575
13888.26 570
13889.37 586
13890.48 566
13891.59 550
13892.71 572
13893.82 586
13894.93 537
13896.04 555
13897.15 550
13898.27 531
13899.38 527
13900.49 538
13901.60 553
13902.72 520
13903.83 529
13904.94 526
13906.05 535
13907.17 533
13908.28 523
13909.39 501
13910.50 531
13911.62 505
13912.73 509
13913.84 500
13914.95 517
13916.07 504
13917.18 490
13918.29 486
13919.41 491
13920.52 498
13921.63 497
13922.75 500
13923.86 496
13924.97 539
13926.09 492
13927.20 485
13928.31 501
13929.43 504
13930.54 512
13931.65 493
13932.77 504
13933.88 510
13934.99 503
13936.11 480
13937.22 461
13938.34 456
13939.45 441
13940.56 494
13941.68 492
13942.79 472
13943.91 488
13945.02 466
13946.13 481
13947.25 477
13948.36 473
13949.48 486
13950.59 476
13951.70 491
13952.82 489
13953.93 485
13955.05 490
13956.16 469
13957.28 502
13958.39 483
13959.51 465
13960.62 475
13961.74 476
13962.85 469
13963.97 472
13965.08 492
13966.20 489
13967.31 495
13968.43 470
13969.54 486
13970.66 482
13971.77 478
13972.89 466
13974.00 505
13975.12 477
13976.23 491
13977.35 488
13978.46 490
13979.58 484
13980.69 450
13981.81 507
13982.92 508
13984.04 455
13985.16 466
13986.27 461
13987.39 490
13988.50 485
13989.62 464
13990.74 512
13991.85 498
13992.97 541
13994.08 506
13995.20 490
13996.32 497
13997.43 500
13998.55 488
13999.66 486
14000.78 509
14001.90 515
14003.01 524
14004.13 487
14005.25 525
14006.36 562
14007.48 525
14008.60 516
14009.71 530
14010.83 505
14011.95 538
14013.06 512
14014.18 527
14015.30 536
14016.41 523
14017.53 499
14018.65 515
14019.76 531
14020.88 531
14022.00 518
14023.12 482
14024.23 491
14025.35 522
14026.47 483
14027.59 492
14028.70 479
14029.82 484
14030.94 499
14032.06 504
14033.17 483
14034.29 478
14035.41 466
14036.53 493
14037.64 464
14038.76 458
14039.88 462
14041.00 449
14042.11 454
14043.23 451
14044.35 478
14045.47 507
14046.59 510
14047.71 483
14048.82 479
14049.94 478
14051.06 474
14052.18 484
14053.30 475
14054.42 455
14055.53 485
14056.65 493
14057.77 487
14058.89 503
14060.01 520
14061.13 507
14062.25 473
14063.36 483
14064.48 485
14065.60 543
14066.72 475
14067.84 494
14068.96 451
14070.08 488
14071.20 514
14072.32 482
14073.44 464
14074.55 513
14075.67 534
14076.79 493
14077.91 524
14079.03 545
14080.15 535
14081.27 560
14082.39 532
14083.51 516
14084.63 538
14085.75 535
14086.87 577
14087.99 566
14089.11 528
14090.23 550
14091.35 546
14092.47 556
14093.59 541
14094.71 523
14095.83 531
14096.95 544
14098.07 531
14099.19 537
14100.31 510
14101.43 505
14102.55 526
14103.67 491
14104.79 475
14105.91 475
14107.03 463
14108.15 515
14109.27 472
14110.39 494
14111.51 479
14112.64 451
14113.76 459
14114.88 473
14116.00 481
14117.12 446
14118.24 435
14119.36 445
14120.48 463
14121.60 451
14122.72 441
14123.85 432
14124.97 452
14126.09 469
14127.21 451
14128.33 450
14129.45 436
14130.57 444
14131.70 437
14132.82 478
14133.94 465
14135.06 440
14136.18 429
14137.30 422
14138.43 432
14139.55 448
14140.67 404
14141.79 441
14142.91 447
14144.03 426
14145.16 440
14146.28 463
14147.40 439
14148.52 424
14149.65 448
14150.77 427
14151.89 435
14153.01 455
14154.13 425
14155.26 424
14156.38 425
14157.50 497
14158.62 440
14159.75 424
14160.87 439
14161.99 432
14163.12 437
14164.24 426
14165.36 437
14166.48 403
14167.61 396
14168.73 433
14169.85 412
14170.98 426
14172.10 404
14173.22 430
14174.35 417
14175.47 402
14176.59 395
14177.72 397
14178.84 380
14179.96 399
14181.09 435
14182.21 434
14183.33 420
14184.46 368
14185.58 439
14186.70 415
14187.83 396
14188.95 392
14190.07 414
14191.20 404
14192.32 393
14193.45 363
14194.57 403
14195.69 402
14196.82 402
14197.94 414
14199.07 398
14200.19 405
14201.32 390
14202.44 381
14203.56 376
14204.69 418
14205.81 407
14206.94 400
14208.06 358
14209.19 376
14210.31 362
14211.44 362
14212.56 369
14213.69 410
14214.81 385
14215.93 403
14217.06 388
14218.18 409
14219.31 398
14220.43 380
14221.56 395
14222.68 405
14223.81 400
14224.94 396
14226.06 406
14227.19 387
14228.31 414
14229.44 382
14230.56 386
14231.69 386
14232.81 384
14233.94 381
14235.06 402
14236.19 401
14237.32 397
14238.44 385
14239.57 392
14240.69 391
14241.82 390
14242.94 426
14244.07 392
14245.20 403
14246.32 370
14247.45 386
14248.57 395
14249.70 398
14250.83 382
14251.95 357
14253.08 385
14254.21 381
14255.33 401
14256.46 401
14257.59 388
14258.71 385
14259.84 419
14260.97 382
14262.09 407
14263.22 374
14264.35 397
14265.47 377
14266.60 409
14267.73 385
14268.85 369
14269.98 362
14271.11 374
14272.23 397
14273.36 389
14274.49 353
14275.62 365
14276.74 366
14277.87 334
14279.00 389
14280.12 364
14281.25 351
14282.38 364
14283.51 354
14284.63 382
14285.76 377
14286.89 375
14288.02 357
14289.15 368
14290.27 371
14291.40 349
14292.53 342
14293.66 364
14294.78 366
14295.91 385
14297.04 378
14298.17 338
14299.30 346
14300.42 372
14301.55 362
14302.68 366
14303.81 384
14304.94 360
14306.07 350
14307.19 367
14308.32 356
14309.45 368
14310.58 368
14311.71 379
14312.84 398
14313.97 349
14315.10 351
14316.22 356
14317.35 389
14318.48 377
14319.61 371
14320.74 370
14321.87 358
14323.00 359
14324.13 317
14325.26 341
14326.39 351
14327.51 384
14328.64 332
14329.77 325
14330.90 371
14332.03 366
14333.16 365
14334.29 347
14335.42 361
14336.55 341
14337.68 363
14338.81 367
14339.94 350
14341.07 353
14342.20 359
14343.33 360
14344.46 351
14345.59 355
14346.72 377
14347.85 333
14348.98 332
14350.11 332
14351.24 340
14352.37 350
14353.50 370
14354.63 360
14355.76 376
14356.89 350
14358.02 356
14359.15 365
14360.28 346
14361.41 331
14362.54 363
14363.67 382
14364.80 367
14365.94 338
14367.07 366
14368.20 370
14369.33 346
14370.46 360
14371.59 361
14372.72 372
14373.85 353
14374.98 363
14376.11 369
14377.25 360
14378.38 348
14379.51 376
14380.64 347
14381.77 346
14382.90 337
14384.03 340
14385.16 350
14386.30 353
14387.43 336
14388.56 338
14389.69 379
14390.82 367
14391.95 345
14393.09 342
14394.22 382
14395.35 336
14396.48 354
14397.61 382
14398.75 349
14399.88 358
14401.01 352
14402.14 369
14403.27 328
14404.41 343
14405.54 353
14406.67 368
14407.80 351
14408.94 352
14410.07 335
14411.20 352
14412.33 365
14413.47 367
14414.60 385
14415.73 378
14416.87 364
14418.00 371
14419.13 367
14420.26 359
14421.40 344
14422.53 371
14423.66 382
14424.80 376
14425.93 371
14427.06 377
14428.20 361
14429.33 377
14430.46 383
14431.59 373
14432.73 395
14433.86 381
14435.00 379
14436.13 382
14437.26 344
14438.40 380
14439.53 412
14440.66 346
14441.80 349
14442.93 386
14444.06 369
14445.20 356
14446.33 359
14447.47 359
14448.60 376
14449.73 375
14450.87 394
14452.00 397
14453.14 372
14454.27 377
14455.41 380
14456.54 377
14457.67 378
14458.81 377
14459.94 353
14461.08 359
14462.21 386
14463.35 389
14464.48 393
14465.62 405
14466.75 358
14467.89 389
14469.02 382
14470.15 414
14471.29 364
14472.42 373
14473.56 400
14474.69 382
14475.83 342
14476.96 361
14478.10 383
14479.24 350
14480.37 364
14481.51 368
14482.64 377
14483.78 393
14484.91 369
14486.05 376
14487.18 368
14488.32 371
14489.45 379
14490.59 379
14491.73 378
14492.86 362
14494.00 357
14495.13 371
14496.27 360
14497.40 342
14498.54 341
14499.68 333
14500.81 359
14501.95 354
14503.08 343
14504.22 336
14505.36 340
14506.49 330
14507.63 375
14508.77 367
14509.90 338
14511.04 339
14512.18 344
14513.31 355
14514.45 355
14515.58 322
14516.72 348
14517.86 355
14519.00 346
14520.13 362
14521.27 352
14522.41 354
14523.54 378
14524.68 356
14525.82 398
14526.95 365
14528.09 313
14529.23 351
14530.37 353
14531.50 330
14532.64 342
14533.78 351
14534.91 351
14536.05 373
14537.19 343
14538.33 336
14539.46 350
14540.60 328
14541.74 348
14542.88 361
14544.02 355
14545.15 381
14546.29 361
14547.43 356
14548.57 356
14549.70 375
14550.84 365
14551.98 336
14553.12 367
14554.26 372
14555.39 368
14556.53 354
14557.67 358
14558.81 357
14559.95 343
14561.09 337
14562.22 346
14563.36 354
14564.50 372
14565.64 348
14566.78 384
14567.92 395
14569.06 369
14570.20 350
14571.33 353
14572.47 344
14573.61 375
14574.75 377
14575.89 373
14577.03 362
14578.17 343
14579.31 362
14580.45 374
14581.59 355
14582.72 350
14583.86 361
14585.00 389
14586.14 365
14587.28 356
14588.42 392
14589.56 386
14590.70 377
14591.84 351
14592.98 376
14594.12 415
14595.26 392
14596.40 375
14597.54 363
14598.68 396
14599.82 392
14600.96 423
14602.10 412
14603.24 365
14604.38 411
14605.52 399
14606.66 389
14607.80 388
14608.94 382
14610.08 411
14611.22 393
14612.36 422
14613.50 404
14614.64 396
14615.78 440
14616.92 419
14618.06 410
14619.20 442
14620.34 410
14621.49 407
14622.63 410
14623.77 447
14624.91 438
14626.05 451
14627.19 434
14628.33 442
14629.47 446
14630.61 425
14631.75 425
14632.90 436
14634.04 423
14635.18 414
14636.32 397
14637.46 408
14638.60 401
14639.74 378
14640.88 392
14642.03 379
14643.17 404
14644.31 394
14645.45 405
14646.59 390
14647.73 408
14648.88 368
14650.02 360
14651.16 369
14652.30 392
14653.44 401
14654.59 365
14655.73 345
14656.87 381
14658.01 379
14659.16 370
14660.30 393
14661.44 359
14662.58 365
14663.72 358
14664.87 369
14666.01 350
14667.15 376
14668.29 391
14669.44 383
14670.58 387
14671.72 360
14672.87 373
14674.01 364
14675.15 381
14676.29 353
14677.44 354
14678.58 371
14679.72 380
14680.87 381
14682.01 340
14683.15 340
14684.30 359
14685.44 356
14686.58 353
14687.73 357
14688.87 326
14690.01 349
14691.16 352
14692.30 363
14693.44 356
14694.59 336
14695.73 367
14696.87 396
14698.02 383
14699.16 356
14700.30 347
14701.45 346
14702.59 363
14703.74 365
14704.88 360
14706.02 331
14707.17 344
14708.31 353
14709.46 373
14710.60 345
14711.75 362
14712.89 344
14714.03 361
14715.18 352
14716.32 355
14717.47 361
14718.61 331
14719.76 321
14720.90 348
14722.05 374
14723.19 366
14724.34 379
14725.48 342
14726.63 369
14727.77 367
14728.92 348
14730.06 341
14731.21 336
14732.35 348
14733.50 360
14734.64 337
14735.79 322
14736.93 342
14738.08 336
14739.22 341
14740.37 368
14741.51 373
14742.66 361
14743.80 344
14744.95 348
14746.09 356
14747.24 353
14748.39 357
14749.53 335
14750.68 327
14751.82 340
14752.97 358
14754.11 360
14755.26 339
14756.41 377
14757.55 383
14758.70 359
14759.85 372
14760.99 376
14762.14 380
14763.28 330
14764.43 360
14765.58 348
14766.72 348
14767.87 347
14769.02 380
14770.16 374
14771.31 374
14772.46 383
14773.60 364
14774.75 387
14775.90 376
14777.04 375
14778.19 380
14779.34 377
14780.48 373
14781.63 385
14782.78 389
14783.92 408
14785.07 369
14786.22 374
14787.37 403
14788.51 420
14789.66 416
14790.81 403
14791.96 410
14793.10 386
14794.25 364
14795.40 384
14796.54 417
14797.69 400
14798.84 407
14799.99 425
14801.14 395
14802.28 369
14803.43 365
14804.58 411
14805.73 404
14806.88 371
14808.02 373
14809.17 348
14810.32 352
14811.47 375
14812.62 393
14813.76 365
14814.91 366
14816.06 374
14817.21 351
14818.36 352
14819.51 340
14820.65 345
14821.80 354
14822.95 351
14824.10 368
14825.25 359
14826.40 356
14827.55 351
14828.69 346
14829.84 341
14830.99 331
14832.14 324
14833.29 338
14834.44 351
14835.59 319
14836.74 327
14837.89 341
14839.04 324
14840.19 326
14841.33 325
14842.48 338
14843.63 301
14844.78 300
14845.93 339
14847.08 313
14848.23 324
14849.38 297
14850.53 308
14851.68 311
14852.83 303
14853.98 298
14855.13 313
14856.28 296
14857.43 287
14858.58 311
14859.73 292
14860.88 303
14862.03 309
14863.18 313
14864.33 310
14865.48 340
14866.63 300
14867.78 332
14868.93 324
14870.08 302
14871.23 296
14872.38 322
14873.53 307
14874.68 303
14875.83 320
14876.98 309
14878.14 300
14879.29 301
14880.44 306
14881.59 308
14882.74 310
14883.89 300
14885.04 336
14886.19 316
14887.34 306
14888.49 319
14889.64 335
14890.80 336
14891.95 316
14893.10 314
14894.25 315
14895.40 338
14896.55 335
14897.70 319
14898.86 325
14900.01 338
14901.16 284
14902.31 324
14903.46 335
14904.61 318
14905.77 300
14906.92 316
14908.07 293
14909.22 304
14910.37 323
14911.53 316
14912.68 325
14913.83 307
14914.98 322
14916.13 316
14917.29 320
14918.44 334
14919.59 323
14920.74 326
14921.90 302
14923.05 320
14924.20 325
14925.35 328
14926.51 301
14927.66 317
14928.81 341
14929.96 313
14931.12 300
14932.27 317
14933.42 321
14934.57 296
14935.73 282
14936.88 293
14938.03 289
14939.19 285
14940.34 318
14941.49 313
14942.65 292
14943.80 306
14944.95 296
14946.11 333
14947.26 305
14948.41 283
14949.57 286
14950.72 321
14951.87 299
14953.03 284
14954.18 284
14955.33 308
14956.49 315
14957.64 300
14958.80 320
14959.95 305
14961.10 285
14962.26 324
14963.41 325
14964.57 314
14965.72 290
14966.87 279
14968.03 289
14969.18 298
14970.34 303
14971.49 318
14972.65 318
14973.80 281
14974.95 306
14976.11 308
14977.26 311
14978.42 306
14979.57 315
14980.73 299
14981.88 305
14983.04 311
14984.19 329
14985.35 306
14986.50 301
14987.66 301
14988.81 299
14989.97 292
14991.12 289
14992.28 316
14993.43 291
14994.59 266
14995.74 275
14996.90 273
14998.05 284
14999.21 275
15000.36 294
15001.52 302
15002.67 278
15003.83 268
15004.99 284
15006.14 304
15007.30 310
15008.45 278
15009.61 276
15010.76 298
15011.92 287
15013.08 323
15014.23 302
15015.39 316
15016.54 285
15017.70 312
15018.86 305
15020.01 284
15021.17 273
15022.32 283
15023.48 284
15024.64 289
15025.79 275
15026.95 281
15028.11 272
15029.26 283
15030.42 310
15031.58 287
15032.73 311
15033.89 257
15035.05 288
15036.20 279
15037.36 266
15038.52 284
15039.67 277
15040.83 301
15041.99 288
15043.15 296
15044.30 297
15045.46 299
15046.62 269
15047.77 288
15048.93 283
15050.09 303
15051.25 300
15052.40 308
15053.56 293
15054.72 307
15055.88 308
15057.03 295
15058.19 300
15059.35 281
15060.51 285
15061.66 291
15062.82 290
15063.98 261
15065.14 271
15066.30 283
15067.45 283
15068.61 283
15069.77 281
15070.93 311
15072.09 269
15073.24 255
15074.40 249
15075.56 265
15076.72 255
15077.88 279
15079.04 287
15080.20 270
15081.35 299
15082.51 299
15083.67 316
15084.83 270
15085.99 290
15087.15 322
15088.31 308
15089.46 287
15090.62 313
15091.78 333
15092.94 313
15094.10 296
15095.26 276
15096.42 285
15097.58 262
15098.74 274
15099.90 293
15101.06 278
15102.22 276
15103.37 292
15104.53 280
15105.69 275
15106.85 275
15108.01 280
15109.17 287
15110.33 289
15111.49 251
15112.65 256
15113.81 295
15114.97 290
15116.13 263
15117.29 276
15118.45 273
15119.61 262
15120.77 279
15121.93 268
15123.09 258
15124.25 279
15125.41 271
15126.57 274
15127.73 283
15128.89 271
15130.05 249
15131.21 289
15132.37 307
15133.53 275
15134.69 290
15135.86 276
15137.02 316
15138.18 284
15139.34 288
15140.50 277
15141.66 284
15142.82 285
15143.98 300
15145.14 263
15146.30 274
15147.46 291
15148.63 301
15149.79 272
15150.95 248
15152.11 292
15153.27 310
15154.43 270
15155.59 260
15156.75 283
15157.92 292
15159.08 294
15160.24 290
15161.40 293
15162.56 265
15163.72 277
15164.89 294
15166.05 310
15167.21 317
15168.37 277
15169.53 307
15170.69 311
15171.86 326
15173.02 286
15174.18 295
15175.34 272
15176.51 268
15177.67 303
15178.83 288
15179.99 288
15181.15 283
15182.32 303
15183.48 295
15184.64 334
15185.80 267
15186.97 285
15188.13 313
15189.29 326
15190.46 281
15191.62 321
15192.78 309
15193.94 297
15195.11 331
15196.27 312
15197.43 320
15198.60 295
15199.76 318
15200.92 297
15202.08 308
15203.25 297
15204.41 303
15205.57 309
15206.74 333
15207.90 318
15209.06 313
15210.23 313
15211.39 332
15212.56 327
15213.72 325
15214.88 337
15216.05 307
15217.21 330
15218.37 314
15219.54 326
15220.70 320
15221.87 335
15223.03 321
15224.19 305
15225.36 336
15226.52 344
15227.69 319
15228.85 338
15230.01 306
15231.18 317
15232.34 300
15233.51 298
15234.67 326
15235.84 329
15237.00 324
15238.16 304
15239.33 317
15240.49 293
15241.66 317
15242.82 306
15243.99 311
15245.15 287
15246.32 288
15247.48 312
15248.65 309
15249.81 310
15250.98 304
15252.14 290
15253.31 298
15254.47 293
15255.64 276
15256.80 300
15257.97 290
15259.13 279
15260.30 303
15261.46 325
15262.63 319
15263.80 315
15264.96 271
15266.13 285
15267.29 300
15268.46 299
15269.62 279
15270.79 289
15271.96 307
15273.12 263
15274.29 271
15275.45 308
15276.62 309
15277.79 293
15278.95 298
15280.12 306
15281.28 311
15282.45 302
15283.62 283
15284.78 298
15285.95 325
15287.12 296
15288.28 285
15289.45 290
15290.62 299
15291.78 281
15292.95 298
15294.12 298
15295.28 286
15296.45 286
15297.62 286
15298.78 297
15299.95 296
15301.12 298
15302.28 272
15303.45 288
15304.62 297
15305.78 274
15306.95 308
15308.12 283
15309.29 307
15310.45 313
15311.62 285
15312.79 281
15313.96 332
15315.12 290
15316.29 279
15317.46 304
15318.63 295
15319.79 290
15320.96 293
15322.13 288
15323.30 305
15324.46 279
15325.63 295
15326.80 296
15327.97 284
15329.14 278
15330.30 301
15331.47 275
15332.64 302
15333.81 288
15334.98 266
15336.14 306
15337.31 289
15338.48 298
15339.65 300
15340.82 300
15341.99 285
15343.16 273
15344.32 303
15345.49 282
15346.66 306
15347.83 292
15349.00 298
15350.17 307
15351.34 290
15352.51 282
15353.67 296
15354.84 305
15356.01 294
15357.18 313
15358.35 303
15359.52 334
15360.69 288
15361.86 297
15363.03 305
15364.20 290
15365.37 285
15366.54 277
15367.71 297
15368.87 341
15370.04 296
15371.21 330
15372.38 295
15373.55 307
15374.72 302
15375.89 331
15377.06 305
15378.23 313
15379.40 316
15380.57 338
15381.74 340
15382.91 288
15384.08 315
15385.25 309
15386.42 333
15387.59 310
15388.76 289
15389.93 295
15391.10 302
15392.27 302
15393.44 290
15394.62 303
15395.79 283
15396.96 310
15398.13 287
15399.30 282
15400.47 285
15401.64 331
15402.81 307
15403.98 280
15405.15 286
15406.32 304
15407.49 289
15408.66 286
15409.84 284
15411.01 312
15412.18 318
15413.35 304
15414.52 302
15415.69 284
15416.86 281
15418.03 275
15419.21 295
15420.38 262
15421.55 282
15422.72 281
15423.89 306
15425.06 288
15426.24 292
15427.41 311
15428.58 339
15429.75 316
15430.92 310
15432.09 296
15433.27 275
15434.44 281
15435.61 269
15436.78 275
15437.96 274
15439.13 271
15440.30 269
15441.47 298
15442.64 271
15443.82 292
15444.99 281
15446.16 292
15447.33 286
15448.51 294
15449.68 280
15450.85 270
15452.02 269
15453.20 292
15454.37 291
15455.54 299
15456.72 315
15457.89 278
15459.06 306
15460.23 294
15461.41 286
15462.58 303
15463.75 320
15464.93 291
15466.10 293
15467.27 288
15468.45 306
15469.62 309
15470.79 286
15471.97 303
15473.14 306
15474.31 315
15475.49 294
15476.66 284
15477.83 274
15479.01 271
15480.18 302
15481.36 277
15482.53 301
15483.70 269
15484.88 259
15486.05 292
15487.23 311
15488.40 284
15489.57 267
15490.75 267
15491.92 284
15493.10 264
15494.27 290
15495.44 265
15496.62 294
15497.79 304
15498.97 306
15500.14 286
15501.32 292
15502.49 282
15503.67 301
15504.84 290
15506.02 256
15507.19 298
15508.36 262
15509.54 286
15510.71 284
15511.89 299
15513.06 246
15514.24 300
15515.41 297
15516.59 301
15517.77 290
15518.94 288
15520.12 272
15521.29 272
15522.47 283
15523.64 288
15524.82 286
15525.99 267
15527.17 284
15528.34 280
15529.52 299
15530.69 263
15531.87 304
15533.05 281
15534.22 312
15535.40 290
15536.57 306
15537.75 299
15538.93 295
15540.10 283
15541.28 294
15542.45 325
15543.63 298
15544.81 311
15545.98 268
15547.16 301
15548.33 310
15549.51 290
15550.69 313
15551.86 295
15553.04 287
15554.22 286
15555.39 284
15556.57 278
15557.75 271
15558.92 291
15560.10 294
15561.28 314
15562.45 310
15563.63 294
15564.81 321
15565.99 301
15567.16 318
15568.34 308
15569.52 280
15570.69 302
15571.87 320
15573.05 287
15574.23 304
15575.40 291
15576.58 309
15577.76 315
15578.93 300
15580.11 314
15581.29 292
15582.47 335
15583.65 309
15584.82 284
15586.00 331
15587.18 314
15588.36 294
15589.53 299
15590.71 316
15591.89 302
15593.07 316
15594.25 287
15595.42 302
15596.60 324
15597.78 320
15598.96 319
15600.14 340
15601.32 314
15602.49 342
15603.67 338
15604.85 335
15606.03 297
15607.21 338
15608.39 319
15609.56 339
15610.74 332
15611.92 322
15613.10 342
15614.28 350
15615.46 344
15616.64 331
15617.82 325
15619.00 358
15620.17 347
15621.35 337
15622.53 363
15623.71 335
15624.89 370
15626.07 349
15627.25 376
15628.43 353
15629.61 375
15630.79 360
15631.97 392
15633.15 379
15634.33 382
15635.51 383
15636.69 359
15637.87 383
15639.05 337
15640.22 396
15641.40 366
15642.58 366
15643.76 379
15644.94 391
15646.12 404
15647.30 367
15648.48 381
15649.66 356
15650.85 367
15652.03 379
15653.21 385
15654.39 408
15655.57 399
15656.75 383
15657.93 405
15659.11 357
15660.29 352
15661.47 353
15662.65 342
15663.83 368
15665.01 371
15666.19 349
15667.37 354
15668.55 346
15669.73 343
15670.92 364
15672.10 358
15673.28 343
15674.46 340
15675.64 365
15676.82 334
15678.00 374
15679.18 354
15680.36 350
15681.55 353
15682.73 398
15683.91 348
15685.09 327
15686.27 316
15687.45 328
15688.63 350
15689.82 364
15691.00 356
15692.18 357
15693.36 344
15694.54 344
15695.73 369
15696.91 340
15698.09 372
15699.27 385
15700.45 381
15701.64 363
15702.82 323
15704.00 352
15705.18 375
15706.36 375
15707.55 368
15708.73 376
15709.91 363
15711.09 372
15712.28 360
15713.46 375
15714.64 360
15715.82 380
15717.01 351
15718.19 355
15719.37 367
15720.55 368
15721.74 377
15722.92 343
15724.10 371
15725.29 372
15726.47 378
15727.65 363
15728.84 379
15730.02 401
15731.20 392
15732.39 349
15733.57 380
15734.75 391
15735.94 401
15737.12 417
15738.30 392
15739.49 358
15740.67 387
15741.85 385
15743.04 393
15744.22 380
15745.40 365
15746.59 431
15747.77 381
15748.96 411
15750.14 378
15751.32 380
15752.51 392
15753.69 378
15754.88 357
15756.06 357
15757.24 382
15758.43 371
15759.61 357
15760.80 353
15761.98 365
15763.17 385
15764.35 396
15765.53 379
15766.72 368
15767.90 333
15769.09 384
15770.27 369
15771.46 354
15772.64 358
15773.83 359
15775.01 365
15776.20 343
15777.38 362
15778.57 346
15779.75 349
15780.94 316
15782.12 336
15783.31 364
15784.49 343
15785.68 326
15786.86 332
15788.05 374
15789.23 364
15790.42 340
15791.60 363
15792.79 338
15793.98 331
15795.16 348
15796.35 334
15797.53 311
15798.72 325
15799.90 339
15801.09 338
15802.28 338
15803.46 344
15804.65 353
15805.83 336
15807.02 328
15808.21 342
15809.39 333
15810.58 342
15811.76 344
15812.95 354
15814.14 333
15815.32 343
15816.51 321
15817.70 339
15818.88 354
15820.07 344
15821.26 348
15822.44 320
15823.63 342
15824.82 317
15826.00 337
15827.19 351
15828.38 344
15829.56 320
15830.75 310
15831.94 329
15833.12 340
15834.31 330
15835.50 325
15836.69 343
15837.87 320
15839.06 318
15840.25 324
15841.44 356
15842.62 322
15843.81 324
15845.00 331
15846.18 373
15847.37 344
15848.56 339
15849.75 362
15850.94 359
15852.12 329
15853.31 345
15854.50 319
15855.69 320
15856.87 358
15858.06 328
15859.25 325
15860.44 317
15861.63 352
15862.81 347
15864.00 363
15865.19 361
15866.38 336
15867.57 345
15868.76 335
15869.94 340
15871.13 347
15872.32 333
15873.51 342
15874.70 335
15875.89 369
15877.08 374
15878.26 340
15879.45 339
15880.64 352
15881.83 355
15883.02 352
15884.21 350
15885.40 345
15886.59 366
15887.78 363
15888.97 336
15890.15 350
15891.34 374
15892.53 369
15893.72 370
15894.91 357
15896.10 358
15897.29 368
15898.48 376
15899.67 381
15900.86 352
15902.05 388
15903.24 353
15904.43 371
15905.62 338
15906.81 359
15908.00 360
15909.19 363
15910.38 348
15911.57 341
15912.76 340
15913.95 356
15915.14 372
15916.33 362
15917.52 361
15918.71 360
15919.90 342
15921.09 350
15922.28 378
15923.47 357
15924.66 326
15925.85 305
15927.04 337
15928.23 350
15929.42 347
15930.61 347
15931.80 371
15932.99 341
15934.18 364
15935.38 358
15936.57 334
15937.76 346
15938.95 346
15940.14 325
15941.33 314
15942.52 345
15943.71 315
15944.90 318
15946.10 291
15947.29 298
15948.48 331
15949.67 313
15950.86 309
15952.05 304
15953.24 301
15954.44 301
15955.63 313
15956.82 330
15958.01 301
15959.20 293
15960.39 313
15961.59 288
15962.78 276
15963.97 314
15965.16 301
15966.35 304
15967.55 306
15968.74 305
15969.93 299
15971.12 318
15972.31 310
15973.51 322
15974.70 299
15975.89 257
15977.08 273
15978.28 306
15979.47 289
15980.66 297
15981.85 290
15983.05 291
15984.24 311
15985.43 297
15986.62 300
15987.82 305
15989.01 305
15990.20 297
15991.40 290
15992.59 305
15993.78 293
15994.98 319
15996.17 315
15997.36 281
15998.55 280
15999.75 296
16000.94 299
16002.13 272
16003.33 306
16004.52 281
16005.72 285
16006.91 271
16008.10 274
16009.30 311
16010.49 283
16011.68 307
16012.88 285
16014.07 319
16015.26 278
16016.46 274
16017.65 270
16018.85 297
16020.04 268
16021.23 280
16022.43 314
16023.62 276
16024.82 279
16026.01 286
16027.21 270
16028.40 273
16029.59 293
16030.79 285
16031.98 310
16033.18 286
16034.37 310
16035.57 302
16036.76 308
16037.96 272
16039.15 270
16040.35 278
16041.54 269
16042.73 283
16043.93 284
16045.12 272
16046.32 256
16047.51 262
16048.71 283
16049.91 298
16051.10 272
16052.30 289
16053.49 270
16054.69 265
16055.88 268
16057.08 298
16058.27 285
16059.47 280
16060.66 282
16061.86 291
16063.05 283
16064.25 273
16065.45 291
16066.64 292
16067.84 275
16069.03 275
16070.23 271
16071.42 244
16072.62 288
16073.82 263
16075.01 268
16076.21 293
16077.41 268
16078.60 288
16079.80 277
16080.99 280
16082.19 278
16083.39 286
16084.58 277
16085.78 268
16086.98 257
16088.17 278
16089.37 289
16090.57 283
16091.76 242
16092.96 280
16094.16 272
16095.35 291
16096.55 280
16097.75 296
16098.94 274
16100.14 271
16101.34 297
16102.53 265
16103.73 253
16104.93 242
16106.13 287
16107.32 258
16108.52 250
16109.72 247
16110.92 256
16112.11 260
16113.31 269
16114.51 251
16115.71 244
16116.90 237
16118.10 244
16119.30 259
16120.50 269
16121.69 259
16122.89 270
16124.09 304
16125.29 268
16126.49 264
16127.68 250
16128.88 267
16130.08 242
16131.28 261
16132.48 239
16133.67 264
16134.87 232
16136.07 255
16137.27 261
16138.47 281
16139.67 282
16140.86 256
16142.06 296
16143.26 279
16144.46 257
16145.66 246
16146.86 251
16148.06 268
16149.26 258
16150.45 251
16151.65 276
16152.85 276
16154.05 246
16155.25 269
16156.45 250
16157.65 261
16158.85 252
16160.05 256
16161.25 265
16162.45 254
16163.64 253
16164.84 249
16166.04 241
16167.24 239
16168.44 238
16169.64 256
16170.84 240
16172.04 258
16173.24 239
16174.44 265
16175.64 250
16176.84 250
16178.04 281
16179.24 254
16180.44 263
16181.64 248
16182.84 252
16184.04 251
16185.24 275
16186.44 248
16187.64 287
16188.84 253
16190.04 264
16191.24 247
16192.44 259
16193.64 274
16194.84 286
16196.04 290
16197.24 260
16198.44 242
16199.65 275
16200.85 280
16202.05 289
16203.25 278
16204.45 270
16205.65 253
16206.85 283
16208.05 270
16209.25 248
16210.45 244
16211.65 261
16212.86 284
16214.06 284
16215.26 251
16216.46 257
16217.66 268
16218.86 280
16220.06 293
16221.27 275
16222.47 281
16223.67 301
16224.87 246
16226.07 262
16227.27 266
16228.48 273
16229.68 254
16230.88 295
16232.08 273
16233.28 289
16234.48 271
16235.69 293
16236.89 315
16238.09 292
16239.29 296
16240.50 298
16241.70 300
16242.90 283
16244.10 276
16245.30 270
16246.51 283
16247.71 296
16248.91 294
16250.11 273
16251.32 258
16252.52 278
16253.72 264
16254.92 293
16256.13 269
16257.33 263
16258.53 285
16259.74 295
16260.94 276
16262.14 277
16263.35 285
16264.55 311
16265.75 300
16266.95 292
16268.16 264
16269.36 326
16270.56 303
16271.77 295
16272.97 306
16274.17 292
16275.38 290
16276.58 299
16277.79 317
16278.99 313
16280.19 287
16281.40 299
16282.60 306
16283.80 293
16285.01 300
16286.21 292
16287.42 299
16288.62 313
16289.82 286
16291.03 308
16292.23 311
16293.44 307
16294.64 286
16295.84 326
16297.05 308
16298.25 281
16299.46 287
16300.66 291
16301.87 298
16303.07 299
16304.27 303
16305.48 295
16306.68 289
16307.89 287
16309.09 296
16310.30 279
16311.50 283
16312.71 277
16313.91 291
16315.12 269
16316.32 308
16317.53 273
16318.73 287
16319.94 266
16321.14 278
16322.35 263
16323.55 269
16324.76 272
16325.96 263
16327.17 269
16328.38 288
16329.58 283
16330.79 275
16331.99 257
16333.20 264
16334.40 274
16335.61 268
16336.81 276
16338.02 283
16339.23 265
16340.43 263
16341.64 265
16342.84 258
16344.05 261
16345.26 253
16346.46 274
16347.67 248
16348.87 252
16350.08 283
16351.29 277
16352.49 275
16353.70 257
16354.91 273
16356.11 244
16357.32 259
16358.53 258
16359.73 269
16360.94 262
16362.15 265
16363.35 266
16364.56 254
16365.77 240
16366.97 239
16368.18 265
16369.39 261
16370.59 274
16371.80 251
16373.01 262
16374.21 262
16375.42 259
16376.63 257
16377.84 280
16379.04 260
16380.25 259
16381.46 261
16382.67 283
16383.87 265
16385.08 246
16386.29 278
16387.50 250
16388.70 268
16389.91 269
16391.12 249
16392.33 255
16393.53 266
16394.74 255
16395.95 237
16397.16 246
16398.37 266
16399.57 243
16400.78 270
16401.99 277
16403.20 261
16404.41 247
16405.62 271
16406.82 277
16408.03 268
16409.24 259
16410.45 245
16411.66 257
16412.87 255
16414.07 276
16415.28 241
16416.49 295
16417.70 270
16418.91 267
16420.12 244
16421.33 255
16422.54 252
16423.75 256
16424.95 264
16426.16 269
16427.37 245
16428.58 264
16429.79 268
16431.00 264
16432.21 269
16433.42 265
16434.63 276
16435.84 256
16437.05 279
16438.26 244
16439.47 250
16440.68 280
16441.88 264
16443.09 272
16444.30 235
16445.51 262
16446.72 241
16447.93 267
16449.14 265
16450.35 232
16451.56 231
16452.77 259
16453.98 262
16455.19 249
16456.40 260
16457.61 272
16458.82 261
16460.03 243
16461.24 273
16462.45 248
16463.67 244
16464.88 243
16466.09 254
16467.30 232
16468.51 224
16469.72 221
16470.93 253
16472.14 258
16473.35 255
16474.56 241
16475.77 251
16476.98 290
16478.19 254
16479.40 233
16480.62 226
16481.83 229
16483.04 238
16484.25 262
16485.46 249
16486.67 258
16487.88 238
16489.09 239
16490.31 240
16491.52 232
16492.73 252
16493.94 262
16495.15 258
16496.36 256
16497.57 236
16498.79 224
16500.00 242
16501.21 255
16502.42 238
16503.63 221
16504.85 236
16506.06 230
16507.27 259
16508.48 224
16509.69 248
16510.91 263
16512.12 266
16513.33 246
16514.54 246
16515.76 240
16516.97 276
16518.18 251
16519.39 271
16520.60 242
16521.82 235
16523.03 245
16524.24 249
16525.46 241
16526.67 218
16527.88 246
16529.09 245
16530.31 231
16531.52 234
16532.73 274
16533.95 261
16535.16 235
16536.37 242
16537.58 248
16538.80 243
16540.01 256
16541.22 263
16542.44 261
16543.65 218
16544.86 233
16546.08 255
16547.29 247
16548.50 240
16549.72 232
16550.93 250
16552.15 239
16553.36 254
16554.57 249
16555.79 262
16557.00 251
16558.21 245
16559.43 243
16560.64 258
16561.86 275
16563.07 262
16564.28 268
16565.50 258
16566.71 237
16567.93 244
16569.14 248
16570.36 257
16571.57 249
16572.78 246
16574.00 236
16575.21 247
16576.43 260
16577.64 241
16578.86 260
16580.07 261
16581.29 271
16582.50 257
16583.72 254
16584.93 227
16586.15 256
16587.36 234
16588.58 244
16589.79 256
16591.01 226
16592.22 244
16593.44 241
16594.65 260
16595.87 217
16597.08 238
16598.30 234
16599.51 250
16600.73 236
16601.94 219
16603.16 229
16604.37 232
16605.59 238
16606.81 237
16608.02 237
16609.24 222
16610.45 253
16611.67 232
16612.89 224
16614.10 223
16615.32 255
16616.53 231
16617.75 254
16618.97 245
16620.18 230
16621.40 235
16622.61 253
16623.83 250
16625.05 246
16626.26 233
16627.48 245
16628.70 252
16629.91 242
16631.13 268
16632.35 247
16633.56 215
16634.78 233
16636.00 238
16637.21 239
16638.43 239
16639.65 220
16640.86 218
16642.08 252
16643.30 259
16644.51 235
16645.73 246
16646.95 235
16648.17 242
16649.38 246
16650.60 253
16651.82 256
16653.03 249
16654.25 255
16655.47 251
16656.69 250
16657.90 248
16659.12 226
16660.34 236
16661.56 237
16662.77 249
16663.99 231
16665.21 251
16666.43 247
16667.65 236
16668.86 236
16670.08 228
16671.30 225
16672.52 255
16673.74 249
16674.95 256
16676.17 245
16677.39 236
16678.61 246
16679.83 230
16681.05 230
16682.26 223
16683.48 244
16684.70 215
16685.92 246
16687.14 245
16688.36 242
16689.58 241
16690.79 241
16692.01 241
16693.23 224
16694.45 243
16695.67 257
16696.89 237
16698.11 233
16699.33 230
16700.55 242
16701.76 229
16702.98 235
16704.20 245
16705.42 242
16706.64 253
16707.86 259
16709.08 246
16710.30 229
16711.52 242
16712.74 251
16713.96 275
16715.18 243
16716.40 234
16717.62 222
16718.84 241
16720.06 230
16721.28 229
16722.50 241
16723.72 226
16724.94 243
16726.16 240
16727.38 238
16728.60 216
16729.82 221
16731.04 238
16732.26 244
16733.48 246
16734.70 255
16735.92 253
16737.14 240
16738.36 237
16739.58 219
16740.80 240
16742.02 228
16743.24 229
16744.46 227
16745.68 232
16746.90 209
16748.12 239
16749.35 238
16750.57 242
16751.79 224
16753.01 248
16754.23 246
16755.45 239
16756.67 253
16757.89 258
16759.11 265
16760.33 226
16761.56 248
16762.78 230
16764.00 238
16765.22 220
16766.44 227
16767.66 228
16768.88 249
16770.11 233
16771.33 241
16772.55 249
16773.77 224
16774.99 242
16776.22 227
16777.44 243
16778.66 223
16779.88 255
16781.10 222
16782.33 263
16783.55 251
16784.77 245
16785.99 251
16787.21 254
16788.44 224
16789.66 236
16790.88 208
16792.10 240
16793.33 234
16794.55 251
16795.77 228
16796.99 253
16798.22 226
16799.44 233
16800.66 239
16801.88 210
16803.11 238
16804.33 247
16805.55 240
16806.78 233
16808.00 246
16809.22 252
16810.44 254
16811.67 228
16812.89 226
16814.11 231
16815.34 269
16816.56 258
16817.78 241
16819.01 213
16820.23 238
16821.45 245
16822.68 214
16823.90 241
16825.13 252
16826.35 253
16827.57 237
16828.80 257
16830.02 242
16831.24 266
16832.47 254
16833.69 228
16834.92 228
16836.14 218
16837.36 243
16838.59 231
16839.81 239
16841.04 241
16842.26 243
16843.48 263
16844.71 278
16845.93 238
16847.16 260
16848.38 263
16849.61 264
16850.83 268
16852.06 269
16853.28 253
16854.51 245
16855.73 249
16856.95 260
16858.18 235
16859.40 240
16860.63 268
16861.85 281
16863.08 262
16864.30 245
16865.53 233
16866.75 240
16867.98 280
16869.21 281
16870.43 273
16871.66 264
16872.88 283
16874.11 292
16875.33 283
16876.56 283
16877.78 256
16879.01 282
16880.23 265
16881.46 253
16882.69 273
16883.91 260
16885.14 275
16886.36 266
16887.59 274
16888.81 273
16890.04 267
16891.27 278
16892.49 259
16893.72 238
16894.94 245
16896.17 266
16897.40 254
16898.62 238
16899.85 264
16901.08 258
16902.30 257
16903.53 272
16904.76 276
16905.98 237
16907.21 258
16908.44 240
16909.66 267
16910.89 266
16912.12 259
16913.34 228
16914.57 256
16915.80 234
16917.02 246
16918.25 243
16919.48 237
16920.70 251
16921.93 260
16923.16 228
16924.39 236
16925.61 251
16926.84 235
16928.07 258
16929.30 261
16930.52 256
16931.75 244
16932.98 226
16934.21 253
16935.43 249
16936.66 254
16937.89 262
16939.12 258
16940.34 249
16941.57 253
16942.80 233
16944.03 231
16945.26 244
16946.48 256
16947.71 266
16948.94 236
16950.17 252
16951.40 252
16952.62 236
16953.85 254
16955.08 241
16956.31 241
16957.54 224
16958.77 239
16959.99 250
16961.22 240
16962.45 255
16963.68 239
16964.91 229
16966.14 226
16967.37 252
16968.60 240
16969.82 253
16971.05 263
16972.28 265
16973.51 243
16974.74 233
16975.97 239
16977.20 215
16978.43 230
16979.66 240
16980.89 237
16982.11 244
16983.34 228
16984.57 236
16985.80 239
16987.03 239
16988.26 237
16989.49 224
16990.72 221
16991.95 243
16993.18 222
16994.41 219
16995.64 222
16996.87 233
16998.10 233
16999.33 238
17000.56 236
17001.79 269
17003.02 246
17004.25 242
17005.48 259
17006.71 264
17007.94 237
17009.17 227
17010.40 214
17011.63 232
17012.86 243
17014.09 225
17015.32 240
17016.55 227
17017.78 208
17019.01 223
17020.25 243
17021.48 241
17022.71 219
17023.94 221
17025.17 238
17026.40 224
17027.63 221
17028.86 211
17030.09 224
17031.32 219
17032.55 234
17033.79 223
17035.02 226
17036.25 227
17037.48 235
17038.71 251
17039.94 234
17041.17 238
17042.41 227
17043.64 234
17044.87 210
17046.10 224
17047.33 223
17048.56 238
17049.80 222
17051.03 227
17052.26 236
17053.49 250
17054.72 243
17055.95 247
17057.19 250
17058.42 226
17059.65 225
17060.88 225
17062.12 221
17063.35 239
17064.58 236
17065.81 234
17067.04 248
17068.28 249
17069.51 234
17070.74 215
17071.97 232
17073.21 233
17074.44 248
17075.67 217
17076.90 240
17078.14 245
17079.37 242
17080.60 248
17081.84 214
17083.07 238
17084.30 234
17085.54 235
17086.77 213
17088.00 230
17089.23 228
17090.47 233
17091.70 227
17092.93 231
17094.17 235
17095.40 275
17096.63 240
17097.87 241
17099.10 246
17100.34 229
17101.57 234
17102.80 209
17104.04 248
17105.27 254
17106.50 238
17107.74 219
17108.97 226
17110.21 206
17111.44 226
17112.67 247
17113.91 216
17115.14 221
17116.38 244
17117.61 234
17118.84 229
17120.08 245
17121.31 208
17122.55 221
17123.78 225
17125.02 215
17126.25 238
17127.48 234
17128.72 218
17129.95 242
17131.19 220
17132.42 237
17133.66 233
17134.89 233
17136.13 241
17137.36 226
17138.60 220
17139.83 248
17141.07 250
17142.30 229
17143.54 234
17144.77 231
17146.01 235
17147.24 211
17148.48 229
17149.71 232
17150.95 226
17152.19 203
17153.42 219
17154.66 234
17155.89 229
17157.13 227
17158.36 225
17159.60 228
17160.83 212
17162.07 246
17163.31 241
17164.54 229
17165.78 209
17167.01 221
17168.25 231
17169.49 224
17170.72 219
17171.96 215
17173.19 202
17174.43 212
17175.67 219
17176.90 207
17178.14 218
17179.38 225
17180.61 237
17181.85 216
17183.09 237
17184.32 200
17185.56 211
17186.80 210
17188.03 231
17189.27 230
17190.51 212
17191.74 215
17192.98 207
17194.22 208
17195.45 207
17196.69 213
17197.93 200
17199.16 230
17200.40 199
17201.64 236
17202.88 215
17204.11 204
17205.35 215
17206.59 247
17207.83 225
17209.06 245
17210.30 220
17211.54 234
17212.78 214
17214.01 209
17215.25 232
17216.49 219
17217.73 221
17218.96 205
17220.20 219
17221.44 214
17222.68 209
17223.92 209
17225.15 224
17226.39 185
17227.63 213
17228.87 208
17230.11 222
17231.35 218
17232.58 212
17233.82 220
17235.06 228
17236.30 244
17237.54 244
17238.78 210
17240.01 208
17241.25 238
17242.49 224
17243.73 238
17244.97 198
17246.21 219
17247.45 220
17248.69 213
17249.93 246
17251.16 228
17252.40 212
17253.64 200
17254.88 226
17256.12 213
17257.36 207
17258.60 212
17259.84 222
17261.08 202
17262.32 233
17263.56 193
17264.80 226
17266.04 197
17267.28 213
17268.51 201
17269.75 233
17270.99 198
17272.23 214
17273.47 236
17274.71 212
17275.95 219
17277.19 226
17278.43 207
17279.67 214
17280.91 219
17282.15 202
17283.39 238
17284.63 215
17285.87 219
17287.11 233
17288.35 235
17289.60 226
17290.84 195
17292.08 228
17293.32 197
17294.56 212
17295.80 197
17297.04 220
17298.28 195
17299.52 237
17300.76 215
17302.00 247
17303.24 238
17304.48 229
17305.72 225
17306.96 219
17308.21 201
17309.45 218
17310.69 214
17311.93 197
17313.17 202
17314.41 193
17315.65 223
17316.89 202
17318.14 209
17319.38 171
17320.62 222
17321.86 196
17323.10 194
17324.34 212
17325.59 208
17326.83 225
17328.07 215
17329.31 231
17330.55 183
17331.79 193
17333.04 204
17334.28 205
17335.52 202
17336.76 213
17338.00 213
17339.25 209
17340.49 191
17341.73 216
17342.97 224
17344.22 219
17345.46 212
17346.70 224
17347.94 204
17349.19 186
17350.43 207
17351.67 205
17352.91 201
17354.16 213
17355.40 221
17356.64 180
17357.88 200
17359.13 202
17360.37 197
17361.61 199
17362.86 219
17364.10 209
17365.34 208
17366.58 215
17367.83 221
17369.07 208
17370.31 227
17371.56 226
17372.80 208
17374.04 209
17375.29 203
17376.53 197
17377.78 215
17379.02 203
17380.26 205
17381.51 209
17382.75 220
17383.99 199
17385.24 203
17386.48 201
17387.72 189
17388.97 211
17390.21 197
17391.46 215
17392.70 210
17393.94 201
17395.19 202
17396.43 185
17397.68 221
17398.92 214
17400.17 216
17401.41 191
17402.65 205
17403.90 214
17405.14 195
17406.39 174
17407.63 211
17408.88 201
17410.12 197
17411.37 211
17412.61 194
17413.86 210
17415.10 208
17416.35 224
17417.59 201
17418.84 191
17420.08 188
17421.33 201
17422.57 207
17423.82 203
17425.06 191
17426.31 200
17427.55 224
17428.80 222
17430.04 201
17431.29 202
17432.53 215
17433.78 207
17435.03 212
17436.27 199
17437.52 202
17438.76 171
17440.01 205
17441.25 211
17442.50 211
17443.75 228
17444.99 217
17446.24 202
17447.48 200
17448.73 229
17449.98 212
17451.22 222
17452.47 207
17453.71 221
17454.96 192
17456.21 204
17457.45 203
17458.70 220
17459.95 213
17461.19 213
17462.44 219
17463.69 212
17464.93 195
17466.18 215
17467.43 218
17468.67 205
17469.92 219
17471.17 202
17472.41 190
17473.66 230
17474.91 234
17476.15 200
17477.40 212
17478.65 220
17479.90 215
17481.14 227
17482.39 228
17483.64 224
17484.88 225
17486.13 218
17487.38 231
17488.63 225
17489.87 204
17491.12 233
17492.37 225
17493.62 208
17494.86 196
17496.11 210
17497.36 201
17498.61 217
17499.86 200
17501.10 232
17502.35 208
17503.60 197
17504.85 215
17506.10 207
17507.34 200
17508.59 207
17509.84 217
17511.09 210
17512.34 250
17513.59 215
17514.83 225
17516.08 208
17517.33 235
17518.58 213
17519.83 219
17521.08 226
17522.33 222
17523.57 239
17524.82 209
17526.07 216
17527.32 220
17528.57 208
17529.82 216
17531.07 232
17532.32 200
17533.57 239
17534.82 207
17536.06 210
17537.31 219
17538.56 194
17539.81 215
17541.06 206
17542.31 199
17543.56 221
17544.81 227
17546.06 221
17547.31 230
17548.56 196
17549.81 204
17551.06 202
17552.31 227
17553.56 226
17554.81 231
17556.06 221
17557.31 217
17558.56 241
17559.81 203
17561.06 217
17562.31 223
17563.56 234
17564.81 191
17566.06 205
17567.31 214
17568.56 250
17569.81 213
17571.06 210
17572.31 203
17573.56 201
17574.81 233
17576.06 215
17577.31 240
17578.56 219
17579.81 218
17581.06 226
17582.31 217
17583.57 218
17584.82 231
17586.07 221
17587.32 226
17588.57 213
17589.82 221
17591.07 206
17592.32 229
17593.57 220
17594.83 219
17596.08 248
17597.33 205
17598.58 207
17599.83 199
17601.08 227
17602.33 211
17603.59 229
17604.84 220
17606.09 231
17607.34 217
17608.59 208
17609.84 213
17611.10 215
17612.35 211
17613.60 214
17614.85 204
17616.10 207
17617.36 237
17618.61 214
17619.86 224
17621.11 198
17622.36 230
17623.62 222
17624.87 232
17626.12 230
17627.37 200
17628.63 211
17629.88 239
17631.13 233
17632.38 221
17633.64 235
17634.89 228
17636.14 254
17637.39 222
17638.65 222
17639.90 199
17641.15 233
17642.41 202
17643.66 209
17644.91 208
17646.17 218
17647.42 219
17648.67 203
17649.92 193
17651.18 203
17652.43 201
17653.68 205
17654.94 246
17656.19 232
17657.44 209
17658.70 193
17659.95 229
17661.21 209
17662.46 216
17663.71 222
17664.97 248
17666.22 201
17667.47 208
17668.73 205
17669.98 198
17671.24 225
17672.49 205
17673.74 217
17675.00 193
17676.25 209
17677.51 239
17678.76 240
17680.02 205
17681.27 223
17682.52 203
17683.78 198
17685.03 190
17686.29 182
17687.54 209
17688.80 213
17690.05 223
17691.31 208
17692.56 205
17693.82 209
17695.07 228
17696.32 218
17697.58 228
17698.83 195
17700.09 210
17701.34 199
17702.60 217
17703.86 190
17705.11 210
17706.37 210
17707.62 200
17708.88 225
17710.13 213
17711.39 213
17712.64 197
17713.90 233
17715.15 205
17716.41 231
17717.66 186
17718.92 224
17720.18 183
17721.43 227
17722.69 212
17723.94 204
17725.20 194
17726.45 214
17727.71 217
17728.97 203
17730.22 197
17731.48 226
17732.74 203
17733.99 210
17735.25 210
17736.50 202
17737.76 201
17739.02 218
17740.27 232
17741.53 197
17742.79 207
17744.04 193
17745.30 198
17746.56 213
17747.81 212
17749.07 237
17750.33 200
17751.58 195
17752.84 178
17754.10 202
17755.35 216
17756.61 208
17757.87 207
17759.12 196
17760.38 197
17761.64 236
17762.90 209
17764.15 221
17765.41 216
17766.67 204
17767.93 232
17769.18 204
17770.44 212
17771.70 200
17772.96 214
17774.21 205
17775.47 218
17776.73 190
17777.99 214
17779.24 206
17780.50 203
17781.76 215
17783.02 220
17784.28 208
17785.53 195
17786.79 217
17788.05 206
17789.31 231
17790.57 223
17791.82 228
17793.08 198
17794.34 210
17795.60 209
17796.86 220
17798.12 196
17799.37 195
17800.63 200
17801.89 211
17803.15 222
17804.41 209
17805.67 230
17806.93 216
17808.19 218
17809.44 196
17810.70 227
17811.96 193
17813.22 226
17814.48 215
17815.74 211
17817.00 196
17818.26 239
17819.52 206
17820.78 201
17822.04 188
17823.29 211
17824.55 206
17825.81 227
17827.07 210
17828.33 198
17829.59 210
17830.85 206
17832.11 214
17833.37 182
17834.63 190
17835.89 205
17837.15 198
17838.41 184
17839.67 190
17840.93 199
17842.19 203
17843.45 214
17844.71 201
17845.97 203
17847.23 194
17848.49 205
17849.75 215
17851.01 204
17852.27 218
17853.53 203
17854.79 208
17856.05 214
17857.31 176
17858.57 205
17859.84 209
17861.10 202
17862.36 199
17863.62 199
17864.88 203
17866.14 212
17867.40 195
17868.66 223
17869.92 199
17871.18 165
17872.44 207
17873.71 210
17874.97 201
17876.23 193
17877.49 181
17878.75 175
17880.01 191
17881.27 211
17882.53 181
17883.80 202
17885.06 192
17886.32 212
17887.58 217
17888.84 220
17890.10 186
17891.37 217
17892.63 201
17893.89 182
17895.15 195
17896.41 181
17897.67 193
17898.94 198
17900.20 192
17901.46 200
17902.72 197
17903.99 210
17905.25 197
17906.51 188
17907.77 193
17909.03 206
17910.30 197
17911.56 197
17912.82 215
17914.08 202
17915.35 202
17916.61 189
17917.87 200
17919.14 189
17920.40 218
17921.66 192
17922.92 213
17924.19 195
17925.45 202
17926.71 209
17927.98 212
17929.24 203
17930.50 214
17931.76 201
17933.03 190
17934.29 199
17935.55 209
17936.82 207
17938.08 205
17939.34 209
17940.61 215
17941.87 215
17943.14 207
17944.40 190
17945.66 214
17946.93 213
17948.19 222
17949.45 209
17950.72 210
17951.98 201
17953.25 199
17954.51 217
17955.77 204
17957.04 186
17958.30 214
17959.57 206
17960.83 203
17962.09 212
17963.36 217
17964.62 202
17965.89 209
17967.15 209
17968.42 207
17969.68 210
17970.95 186
17972.21 190
17973.47 199
17974.74 202
17976.00 201
17977.27 213
17978.53 188
17979.80 221
17981.06 204
17982.33 208
17983.59 200
17984.86 202
17986.12 182
17987.39 215
17988.65 230
17989.92 220
17991.18 193
17992.45 173
17993.71 199
17994.98 201
17996.25 201
17997.51 184
17998.78 188
18000.04 198
18001.31 187
18002.57 183
18003.84 189
18005.10 199
18006.37 206
18007.64 239
18008.90 195
18010.17 182
18011.43 177
18012.70 206
18013.97 191
18015.23 173
18016.50 176
18017.76 192
18019.03 190
18020.30 192
18021.56 192
18022.83 183
18024.10 188
18025.36 191
18026.63 205
18027.90 187
18029.16 197
18030.43 190
18031.70 184
18032.96 186
18034.23 188
18035.50 195
18036.76 196
18038.03 208
18039.30 210
18040.56 202
18041.83 188
18043.10 199
18044.37 184
18045.63 202
18046.90 226
18048.17 214
18049.43 193
18050.70 200
18051.97 198
18053.24 198
18054.50 194
18055.77 193
18057.04 186
18058.31 222
18059.57 207
18060.84 193
18062.11 208
18063.38 209
18064.65 205
18065.91 191
18067.18 203
18068.45 188
18069.72 203
18070.98 199
18072.25 210
18073.52 174
18074.79 218
18076.06 180
18077.33 203
18078.59 217
18079.86 189
18081.13 191
18082.40 204
18083.67 204
18084.94 192
18086.21 208
18087.47 183
18088.74 195
18090.01 202
18091.28 201
18092.55 205
18093.82 216
18095.09 196
18096.36 181
18097.62 180
18098.89 208
18100.16 231
18101.43 214
18102.70 214
18103.97 193
18105.24 208
18106.51 225
18107.78 216
18109.05 196
18110.32 199
18111.59 191
18112.86 200
18114.13 204
18115.40 208
18116.66 188
18117.93 192
18119.20 224
18120.47 207
18121.74 203
18123.01 196
18124.28 213
18125.55 196
18126.82 193
18128.09 207
18129.36 199
18130.63 190
18131.90 199
18133.17 195
18134.44 227
18135.71 185
18136.99 189
18138.26 180
18139.53 218
18140.80 188
18142.07 200
18143.34 199
18144.61 196
18145.88 183
18147.15 215
18148.42 228
18149.69 211
18150.96 208
18152.23 208
18153.50 196
18154.78 206
18156.05 187
18157.32 203
18158.59 171
18159.86 215
18161.13 203
18162.40 211
18163.67 191
18164.94 183
18166.22 209
18167.49 214
18168.76 192
18170.03 201
18171.30 192
18172.57 203
18173.85 210
18175.12 199
18176.39 199
18177.66 203
18178.93 186
18180.20 172
18181.48 196
18182.75 196
18184.02 196
18185.29 202
18186.56 232
18187.84 196
18189.11 191
18190.38 200
18191.65 198
18192.93 203
18194.20 208
18195.47 205
18196.74 198
18198.02 189
18199.29 179
18200.56 180
18201.83 197
18203.11 194
18204.38 209
18205.65 198
18206.92 205
18208.20 203
18209.47 192
18210.74 198
18212.02 201
18213.29 201
18214.56 196
18215.84 208
18217.11 192
18218.38 179
18219.65 197
18220.93 205
18222.20 190
18223.47 189
18224.75 203
18226.02 202
18227.30 189
18228.57 189
18229.84 193
18231.12 182
18232.39 192
18233.66 218
18234.94 210
18236.21 191
18237.48 175
18238.76 209
18240.03 176
18241.31 179
18242.58 200
18243.86 189
18245.13 212
18246.40 180
18247.68 171
18248.95 211
18250.23 200
18251.50 198
18252.77 196
18254.05 222
18255.32 211
18256.60 185
18257.87 186
18259.15 179
18260.42 199
18261.70 179
18262.97 205
18264.25 205
18265.52 183
18266.80 187
18268.07 182
18269.35 205
18270.62 198
18271.90 197
18273.17 201
18274.45 183
18275.72 205
18277.00 211
18278.27 198
18279.55 202
18280.82 179
18282.10 193
18283.37 209
18284.65 201
18285.93 199
18287.20 203
18288.48 195
18289.75 174
18291.03 198
18292.30 171
18293.58 180
18294.86 200
18296.13 185
18297.41 205
18298.68 192
18299.96 191
18301.24 213
18302.51 196
18303.79 194
18305.06 218
18306.34 210
18307.62 189
18308.89 195
18310.17 190
18311.45 171
18312.72 177
18314.00 192
18315.28 198
18316.55 187
18317.83 201
18319.11 198
18320.38 200
18321.66 191
18322.94 198
18324.21 207
18325.49 193
18326.77 182
18328.04 193
18329.32 203
18330.60 190
18331.88 184
18333.15 188
18334.43 186
18335.71 189
18336.98 174
18338.26 178
18339.54 183
18340.82 205
18342.09 189
18343.37 190
18344.65 183
18345.93 190
18347.20 196
18348.48 194
18349.76 187
18351.04 204
18352.32 204
18353.59 202
18354.87 184
18356.15 204
18357.43 195
18358.71 219
18359.98 192
18361.26 211
18362.54 201
18363.82 186
18365.10 203
18366.38 189
18367.65 209
18368.93 188
18370.21 200
18371.49 212
18372.77 209
18374.05 188
18375.33 197
18376.60 217
18377.88 214
18379.16 200
18380.44 181
18381.72 182
18383.00 200
18384.28 208
18385.56 182
18386.84 219
18388.11 197
18389.39 204
18390.67 188
18391.95 215
18393.23 194
18394.51 178
18395.79 211
18397.07 227
18398.35 177
18399.63 189
18400.91 200
18402.19 198
18403.47 197
18404.75 209
18406.03 177
18407.31 197
18408.59 210
18409.87 205
18411.15 197
18412.43 178
18413.71 193
18414.99 205
18416.27 204
18417.55 165
18418.83 186
18420.11 180
18421.39 201
18422.67 196
18423.95 182
18425.23 200
18426.51 217
18427.79 230
18429.07 195
18430.35 192
18431.63 183
18432.91 180
18434.19 199
18435.47 196
18436.75 227
18438.04 208
18439.32 201
18440.60 202
18441.88 191
18443.16 184
18444.44 172
18445.72 194
18447.00 210
18448.28 194
18449.57 215
18450.85 192
18452.13 190
18453.41 191
18454.69 184
18455.97 189
18457.25 200
18458.54 193
18459.82 201
18461.10 205
18462.38 198
18463.66 199
18464.94 183
18466.23 194
18467.51 202
18468.79 201
18470.07 195
18471.35 200
18472.64 185
18473.92 198
18475.20 187
18476.48 201
18477.76 187
18479.05 194
18480.33 196
18481.61 188
18482.89 206
18484.18 190
18485.46 196
18486.74 197
18488.02 194
18489.31 202
18490.59 203
18491.87 176
18493.15 199
18494.44 191
18495.72 182
18497.00 204
18498.29 173
18499.57 196
18500.85 217
18502.13 210
18503.42 201
18504.70 205
18505.98 185
18507.27 200
18508.55 201
18509.83 213
18511.12 182
18512.40 218
18513.68 200
18514.97 215
18516.25 212
18517.54 203
18518.82 190
18520.10 177
18521.39 204
18522.67 203
18523.95 217
18525.24 217
18526.52 194
18527.81 184
18529.09 196
18530.37 210
18531.66 195
18532.94 208
18534.23 228
18535.51 209
18536.79 186
18538.08 195
18539.36 203
18540.65 204
18541.93 210
18543.22 204
18544.50 182
18545.79 206
18547.07 192
18548.36 195
18549.64 213
18550.92 196
18552.21 208
18553.49 196
18554.78 209
18556.06 192
18557.35 219
18558.63 217
18559.92 206
18561.20 195
18562.49 231
18563.77 207
18565.06 191
18566.35 194
18567.63 193
18568.92 208
18570.20 211
18571.49 214
18572.77 205
18574.06 199
18575.34 212
18576.63 218
18577.92 217
18579.20 193
18580.49 192
18581.77 201
18583.06 219
18584.34 224
18585.63 212
18586.92 239
18588.20 223
18589.49 234
18590.77 200
18592.06 192
18593.35 199
18594.63 215
18595.92 195
18597.21 230
18598.49 214
18599.78 204
18601.07 210
18602.35 210
18603.64 219
18604.93 230
18606.21 219
18607.50 200
18608.79 216
18610.07 214
18611.36 225
18612.65 233
18613.93 239
18615.22 224
18616.51 219
18617.79 211
18619.08 222
18620.37 216
18621.66 224
18622.94 205
18624.23 220
18625.52 214
18626.80 221
18628.09 240
18629.38 198
18630.67 207
18631.95 188
18633.24 226
18634.53 217
18635.82 200
18637.11 182
18638.39 211
18639.68 223
18640.97 202
18642.26 189
18643.54 196
18644.83 202
18646.12 208
18647.41 198
18648.70 177
18649.99 195
18651.27 218
18652.56 196
18653.85 205
18655.14 222
18656.43 206
18657.72 193
18659.00 188
18660.29 203
18661.58 196
18662.87 175
18664.16 211
18665.45 189
18666.74 191
18668.02 174
18669.31 196
18670.60 220
18671.89 204
18673.18 197
18674.47 208
18675.76 210
18677.05 171
18678.34 197
18679.63 192
18680.92 211
18682.20 204
18683.49 223
18684.78 189
18686.07 202
18687.36 200
18688.65 210
18689.94 212
18691.23 181
18692.52 195
18693.81 202
18695.10 195
18696.39 192
18697.68 201
18698.97 206
18700.26 207
18701.55 206
18702.84 191
18704.13 197
18705.42 194
18706.71 191
18708.00 227
18709.29 197
18710.58 205
18711.87 193
18713.16 213
18714.45 203
18715.74 197
18717.03 192
18718.32 210
18719.61 188
18720.90 183
18722.20 180
18723.49 168
18724.78 197
18726.07 189
18727.36 203
18728.65 189
18729.94 200
18731.23 192
18732.52 195
18733.81 221
18735.10 202
18736.40 212
18737.69 194
18738.98 177
18740.27 196
18741.56 193
18742.85 200
18744.14 184
18745.43 186
18746.73 197
18748.02 177
18749.31 178
18750.60 166
18751.89 204
18753.18 213
18754.48 218
18755.77 213
18757.06 210
18758.35 204
18759.64 216
18760.94 226
18762.23 190
18763.52 190
18764.81 186
18766.10 205
18767.40 186
18768.69 200
18769.98 184
18771.27 213
18772.57 168
18773.86 188
18775.15 202
18776.44 218
18777.74 197
18779.03 192
18780.32 173
18781.61 175
18782.91 203
18784.20 184
18785.49 198
18786.79 197
18788.08 196
18789.37 194
18790.66 195
18791.96 178
18793.25 189
18794.54 210
18795.84 206
18797.13 185
18798.42 184
18799.72 186
18801.01 202
18802.30 218
18803.60 188
18804.89 208
18806.18 204
18807.48 199
18808.77 211
18810.07 205
18811.36 179
18812.65 211
18813.95 207
18815.24 195
18816.53 198
18817.83 195
18819.12 208
18820.42 207
18821.71 188
18823.00 207
18824.30 206
18825.59 178
18826.89 164
18828.18 181
18829.48 201
18830.77 194
18832.07 197
18833.36 196
18834.65 206
18835.95 189
18837.24 192
18838.54 199
18839.83 196
18841.13 186
18842.42 195
18843.72 212
18845.01 197
18846.31 192
18847.60 192
18848.90 181
18850.19 174
18851.49 196
18852.78 195
18854.08 183
18855.37 171
18856.67 198
18857.96 194
18859.26 198
18860.55 193
18861.85 186
18863.15 222
18864.44 192
18865.74 211
18867.03 197
18868.33 201
18869.62 189
18870.92 189
18872.22 196
18873.51 189
18874.81 188
18876.10 186
18877.40 198
18878.70 190
18879.99 209
18881.29 211
18882.58 210
18883.88 202
18885.18 184
18886.47 178
18887.77 188
18889.07 204
18890.36 188
18891.66 195
18892.95 224
18894.25 187
18895.55 189
18896.84 199
18898.14 187
18899.44 187
18900.73 221
18902.03 206
18903.33 187
18904.63 203
18905.92 187
18907.22 209
18908.52 190
18909.81 196
18911.11 196
18912.41 214
18913.71 205
18915.00 216
18916.30 196
18917.60 176
18918.89 183
18920.19 187
18921.49 186
18922.79 167
18924.09 195
18925.38 198
18926.68 185
18927.98 185
18929.28 197
18930.57 188
18931.87 220
18933.17 195
18934.47 185
18935.77 178
18937.06 185
18938.36 210
18939.66 205
18940.96 187
18942.26 170
18943.55 195
18944.85 205
18946.15 212
18947.45 178
18948.75 185
18950.05 206
18951.35 200
18952.64 204
18953.94 180
18955.24 199
18956.54 191
18957.84 199
18959.14 195
18960.44 192
18961.74 173
18963.03 188
18964.33 185
18965.63 170
18966.93 173
18968.23 197
18969.53 213
18970.83 189
18972.13 173
18973.43 170
18974.73 175
18976.03 174
18977.33 205
18978.62 199
18979.92 184
18981.22 186
18982.52 193
18983.82 178
18985.12 188
18986.42 170
18987.72 189
18989.02 203
18990.32 209
18991.62 196
18992.92 181
18994.22 194
18995.52 182
18996.82 183
18998.12 185
18999.42 202
19000.72 157
19002.02 184
19003.32 199
19004.62 182
19005.92 190
19007.22 200
19008.53 191
19009.83 180
19011.13 177
19012.43 189
19013.73 160
19015.03 169
19016.33 195
19017.63 187
19018.93 187
19020.23 173
19021.53 191
19022.83 198
19024.13 171
19025.44 180
19026.74 209
19028.04 182
19029.34 212
19030.64 193
19031.94 170
19033.24 170
19034.54 182
19035.85 204
19037.15 182
19038.45 186
19039.75 179
19041.05 201
19042.35 167
19043.66 168
19044.96 183
19046.26 190
19047.56 177
19048.86 180
19050.16 178
19051.47 174
19052.77 180
19054.07 162
19055.37 168
19056.67 190
19057.98 186
19059.28 172
19060.58 183
19061.88 179
19063.19 173
19064.49 188
19065.79 175
19067.09 184
19068.40 190
19069.70 176
19071.00 169
19072.30 187
19073.61 184
19074.91 185
19076.21 175
19077.52 174
19078.82 188
19080.12 189
19081.42 175
19082.73 175
19084.03 183
19085.33 177
19086.64 172
19087.94 193
19089.24 188
19090.55 167
19091.85 184
19093.15 183
19094.46 188
19095.76 185
19097.06 183
19098.37 197
19099.67 202
19100.97 182
19102.28 175
19103.58 175
19104.89 194
19106.19 170
19107.49 182
19108.80 190
19110.10 200
19111.40 188
19112.71 186
19114.01 188
19115.32 188
19116.62 184
19117.93 173
19119.23 170
19120.53 192
19121.84 192
19123.14 195
19124.45 161
19125.75 168
19127.06 207
19128.36 195
19129.67 198
19130.97 191
19132.28 188
19133.58 163
19134.88 194
19136.19 198
19137.49 177
19138.80 183
19140.10 192
19141.41 187
19142.71 165
19144.02 170
19145.32 179
19146.63 186
19147.94 192
19149.24 188
19150.55 182
19151.85 199
19153.16 174
19154.46 176
19155.77 166
19157.07 188
19158.38 197
19159.68 175
19160.99 181
19162.30 162
19163.60 168
19164.91 175
19166.21 165
19167.52 189
19168.83 206
19170.13 174
19171.44 177
19172.74 185
19174.05 190
19175.36 190
19176.66 173
19177.97 179
19179.27 184
19180.58 207
19181.89 189
19183.19 194
19184.50 169
19185.81 175
19187.11 178
19188.42 174
19189.73 179
19191.03 190
19192.34 172
19193.65 187
19194.95 194
19196.26 178
19197.57 177
19198.87 189
19200.18 181
19201.49 169
19202.80 171
19204.10 181
19205.41 210
19206.72 196
19208.03 166
19209.33 173
19210.64 203
19211.95 190
19213.25 171
19214.56 182
19215.87 188
19217.18 157
19218.49 186
19219.79 156
19221.10 166
19222.41 166
19223.72 200
19225.02 182
19226.33 156
19227.64 175
19228.95 204
19230.26 194
19231.56 148
19232.87 171
19234.18 164
19235.49 199
19236.80 189
19238.11 174
19239.41 183
19240.72 172
19242.03 199
19243.34 199
19244.65 194
19245.96 183
19247.26 176
19248.57 179
19249.88 168
19251.19 159
19252.50 197
19253.81 190
19255.12 177
19256.43 186
19257.74 174
19259.04 184
19260.35 206
19261.66 189
19262.97 160
19264.28 194
19265.59 170
19266.90 188
19268.21 196
19269.52 191
19270.83 186
19272.14 194
19273.45 198
19274.76 184
19276.07 163
19277.38 205
19278.69 180
19279.99 203
19281.30 179
19282.61 190
19283.92 185
19285.23 187
19286.54 164
19287.85 181
19289.16 176
19290.47 171
19291.78 179
19293.09 165
19294.40 185
19295.72 184
19297.03 195
19298.34 188
19299.65 198
19300.96 180
19302.27 168
19303.58 180
19304.89 180
19306.20 186
19307.51 178
19308.82 182
19310.13 179
19311.44 188
19312.75 166
19314.06 184
19315.37 173
19316.69 179
19318.00 186
19319.31 182
19320.62 168
19321.93 186
19323.24 168
19324.55 187
19325.86 196
19327.18 203
19328.49 206
19329.80 190
19331.11 182
19332.42 192
19333.73 203
19335.04 186
19336.36 210
19337.67 197
19338.98 171
19340.29 166
19341.60 181
19342.91 178
19344.23 178
19345.54 180
19346.85 186
19348.16 168
19349.47 173
19350.79 169
19352.10 167
19353.41 186
19354.72 176
19356.04 178
19357.35 162
19358.66 164
19359.97 182
19361.29 189
19362.60 186
19363.91 194
19365.22 176
19366.54 180
19367.85 186
19369.16 175
19370.47 178
19371.79 177
19373.10 196
19374.41 202
19375.73 194
19377.04 193
19378.35 182
19379.67 193
19380.98 186
19382.29 182
19383.60 174
19384.92 198
19386.23 194
19387.54 172
19388.86 186
19390.17 170
19391.49 167
19392.80 168
19394.11 166
19395.43 183
19396.74 164
19398.05 186
19399.37 180
19400.68 158
19402.00 178
19403.31 184
19404.62 183
19405.94 214
19407.25 167
19408.57 176
19409.88 203
19411.19 175
19412.51 172
19413.82 176
19415.14 198
19416.45 177
19417.77 166
19419.08 178
19420.39 163
19421.71 169
19423.02 163
19424.34 162
19425.65 184
19426.97 144
19428.28 177
19429.60 171
19430.91 176
19432.23 195
19433.54 167
19434.86 194
19436.17 193
19437.49 190
19438.80 186
19440.12 163
19441.43 171
19442.75 184
19444.06 177
19445.38 182
19446.69 182
19448.01 172
19449.32 183
19450.64 201
19451.96 178
19453.27 197
19454.59 213
19455.90 191
19457.22 186
19458.53 187
19459.85 192
19461.17 166
19462.48 199
19463.80 186
19465.11 179
19466.43 170
19467.75 171
19469.06 177
19470.38 174
19471.69 194
19473.01 197
19474.33 210
19475.64 184
19476.96 167
19478.28 167
19479.59 176
19480.91 154
19482.23 177
19483.54 172
19484.86 158
19486.18 155
19487.49 174
19488.81 183
19490.13 184
19491.44 161
19492.76 181
19494.08 177
19495.39 165
19496.71 165
19498.03 168
19499.35 185
19500.66 156
19501.98 183
19503.30 184
19504.61 191
19505.93 209
19507.25 178
19508.57 167
19509.88 176
19511.20 192
19512.52 200
19513.84 188
19515.15 182
19516.47 165
19517.79 160
19519.11 179
19520.43 185
19521.74 182
19523.06 183
19524.38 184
19525.70 174
19527.02 177
19528.33 168
19529.65 172
19530.97 174
19532.29 186
19533.61 177
19534.93 169
19536.24 195
19537.56 179
19538.88 182
19540.20 178
19541.52 176
19542.84 203
19544.16 200
19545.47 163
19546.79 194
19548.11 174
19549.43 190
19550.75 176
19552.07 184
19553.39 167
19554.71 169
19556.03 172
19557.34 164
19558.66 162
19559.98 162
19561.30 180
19562.62 182
19563.94 163
19565.26 167
19566.58 171
19567.90 165
19569.22 158
19570.54 157
19571.86 192
19573.18 180
19574.50 170
19575.82 168
19577.14 183
19578.46 170
19579.78 173
19581.10 177
19582.42 177
19583.74 180
19585.06 158
19586.38 161
19587.70 172
19589.02 195
19590.34 194
19591.66 180
19592.98 189
19594.30 165
19595.62 184
19596.94 181
19598.26 176
19599.58 184
19600.90 182
19602.22 195
19603.54 186
19604.86 170
19606.18 162
19607.50 186
19608.82 163
19610.15 173
19611.47 178
19612.79 179
19614.11 180
19615.43 174
19616.75 179
19618.07 183
19619.39 170
19620.71 185
19622.04 162
19623.36 175
19624.68 174
19626.00 155
19627.32 167
19628.64 172
19629.96 155
19631.29 189
19632.61 171
19633.93 185
19635.25 194
19636.57 166
19637.89 186
19639.22 158
19640.54 193
19641.86 142
19643.18 171
19644.50 177
19645.83 166
19647.15 187
19648.47 173
19649.79 171
19651.12 177
19652.44 190
19653.76 199
19655.08 186
19656.40 162
19657.73 170
19659.05 185
19660.37 192
19661.70 188
19663.02 178
19664.34 169
19665.66 156
19666.99 176
19668.31 169
19669.63 197
19670.95 183
19672.28 192
19673.60 186
19674.92 193
19676.25 180
19677.57 170
19678.89 174
19680.22 190
19681.54 179
19682.86 162
19684.19 166
19685.51 197
19686.83 194
19688.16 191
19689.48 187
19690.80 184
19692.13 175
19693.45 170
19694.78 185
19696.10 173
19697.42 192
19698.75 184
19700.07 175
19701.39 177
19702.72 172
19704.04 179
19705.37 171
19706.69 178
19708.02 183
19709.34 178
19710.66 176
19711.99 165
19713.31 173
19714.64 173
19715.96 168
19717.29 193
19718.61 189
19719.93 180
19721.26 176
19722.58 167
19723.91 177
19725.23 157
19726.56 160
19727.88 175
19729.21 160
19730.53 181
19731.86 158
19733.18 170
19734.51 167
19735.83 164
19737.16 185
19738.48 180
19739.81 156
19741.13 161
19742.46 181
19743.78 165
19745.11 187
19746.44 168
19747.76 165
19749.09 158
19750.41 183
19751.74 182
19753.06 192
19754.39 168
19755.72 175
19757.04 181
19758.37 171
19759.69 183
19761.02 181
19762.34 179
19763.67 180
19765.00 166
19766.32 178
19767.65 182
19768.98 162
19770.30 164
19771.63 166
19772.95 186
19774.28 166
19775.61 169
19776.93 170
19778.26 156
19779.59 185
19780.91 182
19782.24 170
19783.57 181
19784.89 167
19786.22 149
19787.55 182
19788.87 186
19790.20 166
19791.53 155
19792.86 173
19794.18 189
19795.51 182
19796.84 177
19798.16 198
19799.49 180
19800.82 180
19802.15 173
19803.47 187
19804.80 170
19806.13 173
19807.46 189
19808.78 154
19810.11 167
19811.44 170
19812.77 159
19814.09 162
19815.42 170
19816.75 195
19818.08 175
19819.41 196
19820.73 164
19822.06 174
19823.39 185
19824.72 190
19826.05 187
19827.37 177
19828.70 167
19830.03 143
19831.36 190
19832.69 196
19834.02 168
19835.34 163
19836.67 179
19838.00 185
19839.33 174
19840.66 179
19841.99 164
19843.32 160
19844.64 173
19845.97 180
19847.30 178
19848.63 171
19849.96 185
19851.29 194
19852.62 191
19853.95 188
19855.28 170
19856.60 178
19857.93 162
19859.26 169
19860.59 164
19861.92 168
19863.25 179
19864.58 187
19865.91 189
19867.24 196
19868.57 189
19869.90 179
19871.23 177
19872.56 186
19873.89 184
19875.22 171
19876.55 164
19877.88 180
19879.21 194
19880.54 189
19881.87 212
19883.20 176
19884.53 184
19885.86 175
19887.19 185
19888.52 153
19889.85 169
19891.18 187
19892.51 183
19893.84 177
19895.17 168
19896.50 190
19897.83 163
19899.16 162
19900.49 161
19901.82 174
19903.15 185
19904.48 152
19905.81 165
19907.15 161
19908.48 156
19909.81 155
19911.14 164
19912.47 173
19913.80 183
19915.13 179
19916.46 172
19917.79 160
19919.13 169
19920.46 168
19921.79 183
19923.12 158
19924.45 182
19925.78 190
19927.11 176
19928.45 157
19929.78 167
19931.11 179
19932.44 180
19933.77 171
19935.10 175
19936.44 165
19937.77 149
19939.10 190
19940.43 180
19941.76 182
19943.10 162
19944.43 175
19945.76 173
19947.09 164
19948.42 161
19949.76 155
19951.09 173
19952.42 183
19953.75 160
19955.09 172
19956.42 176
19957.75 175
19959.08 174
19960.42 182
19961.75 166
19963.08 176
19964.41 181
19965.75 171
19967.08 176
19968.41 182
19969.75 198
19971.08 186
19972.41 171
19973.74 171
19975.08 175
19976.41 187
19977.74 160
19979.08 179
19980.41 193
19981.74 183
19983.08 164
19984.41 175
19985.74 174
19987.08 172
19988.41 170
19989.75 160
19991.08 173
19992.41 175
19993.75 170
19995.08 179
19996.41 175
19997.75 162
19999.08 166
20000.42 143
20001.75 185
20003.08 174
20004.42 157
20005.75 164
20007.09 188
20008.42 171
20009.75 149
20011.09 172
20012.42 162
20013.76 174
20015.09 172
20016.43 178
20017.76 149
20019.10 153
20020.43 189
20021.76 178
20023.10 183
20024.43 182
20025.77 171
20027.10 204
20028.44 192
20029.77 195
20031.11 179
20032.44 179
20033.78 177
20035.11 189
20036.45 173
20037.78 168
20039.12 198
20040.46 176
20041.79 195
20043.13 161
20044.46 170
20045.80 181
20047.13 171
20048.47 179
20049.80 165
20051.14 171
20052.47 189
20053.81 191
20055.15 187
20056.48 183
20057.82 156
20059.15 164
20060.49 189
20061.83 175
20063.16 163
20064.50 199
20065.83 176
20067.17 182
20068.51 170
20069.84 169
20071.18 180
20072.52 181
20073.85 195
20075.19 186
20076.52 171
20077.86 186
20079.20 222
20080.53 172
20081.87 165
20083.21 160
20084.54 173
20085.88 193
20087.22 201
20088.56 159
20089.89 155
20091.23 142
20092.57 165
20093.90 173
20095.24 186
20096.58 170
20097.91 176
20099.25 175
20100.59 170
20101.93 162
20103.26 162
20104.60 173
20105.94 178
20107.28 177
20108.61 169
20109.95 178
20111.29 176
20112.63 196
20113.96 172
20115.30 192
20116.64 182
20117.98 178
20119.32 173
20120.65 174
20121.99 164
20123.33 167
20124.67 187
20126.01 190
