# Supplementary material for: MALDI-TOF MS typing enables the classification of brewing yeasts of the genus Saccharomyces to major beer styles
Source: PLoS One. 2017 Aug 9;12(8):e0181694. doi: 10.1371/journal.pone.0181694 (PMC5549903; doi:10.1371/journal.pone.0181694)
Supplement: S18 File — The directory includes 30 raw files and was zipped to “.zip”; the folder has one strain with 30 spectra; S1 Text explains the raw files with an example and Table 1 represents the yeast strain used within the experiment. (ZIP) [file pone.0181694.s021.zip › 52/FK28-Z-OG-Koe-Koe-YPG-18h-E-E_2016-10-04_3_0_A7_1.dat]

1998.43 4357
1998.85 4169
1999.27 4309
1999.69 4286
2000.11 4266
2000.54 4229
2000.96 4131
2001.38 4044
2001.80 3934
2002.23 4013
2002.65 3911
2003.07 3992
2003.49 3993
2003.92 4025
2004.34 4016
2004.76 4035
2005.18 4338
2005.61 4294
2006.03 4404
2006.45 4440
2006.87 4372
2007.30 4506
2007.72 4469
2008.14 4394
2008.57 4404
2008.99 4310
2009.41 4185
2009.84 4132
2010.26 3917
2010.68 3866
2011.11 3849
2011.53 3798
2011.95 3792
2012.38 3816
2012.80 3808
2013.22 3837
2013.65 3705
2014.07 3730
2014.49 3719
2014.92 3810
2015.34 3810
2015.77 3909
2016.19 3885
2016.61 3788
2017.04 3819
2017.46 3896
2017.89 4133
2018.31 4268
2018.73 4012
2019.16 4097
2019.58 3984
2020.01 4085
2020.43 4138
2020.85 4103
2021.28 4048
2021.70 4088
2022.13 4002
2022.55 3919
2022.98 3813
2023.40 3734
2023.83 3832
2024.25 3826
2024.68 3797
2025.10 3935
2025.53 3954
2025.95 4198
2026.38 4136
2026.80 4073
2027.23 4079
2027.65 4035
2028.08 4060
2028.50 4102
2028.93 4126
2029.35 4123
2029.78 4121
2030.20 4030
2030.63 3943
2031.05 4048
2031.48 3991
2031.90 3923
2032.33 3950
2032.75 3998
2033.18 3979
2033.61 3818
2034.03 3826
2034.46 4003
2034.88 4074
2035.31 4087
2035.74 4132
2036.16 4240
2036.59 4253
2037.01 4281
2037.44 4400
2037.87 4471
2038.29 4492
2038.72 4562
2039.14 4596
2039.57 4417
2040.00 4327
2040.42 4233
2040.85 4093
2041.28 4163
2041.70 4153
2042.13 4180
2042.56 4079
2042.98 4028
2043.41 4061
2043.84 4063
2044.26 4144
2044.69 4121
2045.12 4169
2045.54 4188
2045.97 4238
2046.40 4314
2046.82 4195
2047.25 4267
2047.68 4111
2048.11 3993
2048.53 3962
2048.96 3850
2049.39 3799
2049.82 3806
2050.24 3808
2050.67 3761
2051.10 3793
2051.53 3764
2051.95 3891
2052.38 3794
2052.81 3669
2053.24 3804
2053.66 3725
2054.09 3807
2054.52 3857
2054.95 3914
2055.38 3961
2055.80 3940
2056.23 3972
2056.66 3901
2057.09 3872
2057.52 3911
2057.94 3962
2058.37 3872
2058.80 3918
2059.23 3905
2059.66 3856
2060.09 3755
2060.51 3791
2060.94 3892
2061.37 3972
2061.80 3978
2062.23 4069
2062.66 4114
2063.09 4205
2063.52 4214
2063.94 4374
2064.37 4418
2064.80 4531
2065.23 4548
2065.66 4448
2066.09 4393
2066.52 4299
2066.95 4161
2067.38 4085
2067.81 3929
2068.24 3935
2068.66 3953
2069.09 3824
2069.52 3944
2069.95 3936
2070.38 3936
2070.81 3982
2071.24 3892
2071.67 3993
2072.10 4012
2072.53 4023
2072.96 4221
2073.39 4398
2073.82 4609
2074.25 4580
2074.68 4563
2075.11 4586
2075.54 4475
2075.97 4555
2076.40 4571
2076.83 4546
2077.26 4513
2077.69 4528
2078.12 4602
2078.55 4570
2078.98 4489
2079.41 4397
2079.84 4512
2080.27 4505
2080.70 4280
2081.14 4214
2081.57 4119
2082.00 4058
2082.43 4086
2082.86 4038
2083.29 3983
2083.72 3929
2084.15 4050
2084.58 4031
2085.01 3910
2085.44 3937
2085.88 3867
2086.31 3801
2086.74 3826
2087.17 3866
2087.60 3676
2088.03 3755
2088.46 3739
2088.89 3859
2089.33 3921
2089.76 3856
2090.19 4016
2090.62 4021
2091.05 3948
2091.48 3960
2091.92 4089
2092.35 3994
2092.78 3959
2093.21 4086
2093.64 3995
2094.07 3917
2094.51 3978
2094.94 3969
2095.37 4036
2095.80 3948
2096.24 4002
2096.67 3827
2097.10 3848
2097.53 3769
2097.96 3669
2098.40 3636
2098.83 3550
2099.26 3573
2099.69 3661
2100.13 3734
2100.56 3733
2100.99 3728
2101.43 3681
2101.86 3908
2102.29 3933
2102.72 3866
2103.16 3774
2103.59 3773
2104.02 3775
2104.46 3835
2104.89 3857
2105.32 3894
2105.76 3982
2106.19 4072
2106.62 3989
2107.05 3964
2107.49 4029
2107.92 4109
2108.36 4131
2108.79 4128
2109.22 4098
2109.66 3989
2110.09 4027
2110.52 4001
2110.96 3851
2111.39 3793
2111.82 3784
2112.26 3720
2112.69 3706
2113.13 3625
2113.56 3643
2113.99 3634
2114.43 3507
2114.86 3669
2115.30 3675
2115.73 3553
2116.16 3477
2116.60 3576
2117.03 3542
2117.47 3674
2117.90 3617
2118.34 3658
2118.77 3641
2119.21 3697
2119.64 3756
2120.07 3785
2120.51 3870
2120.94 4004
2121.38 3911
2121.81 3850
2122.25 3965
2122.68 3880
2123.12 3937
2123.55 3856
2123.99 3900
2124.42 3801
2124.86 3740
2125.29 3703
2125.73 3698
2126.16 3652
2126.60 3631
2127.04 3616
2127.47 3765
2127.91 3752
2128.34 3689
2128.78 3717
2129.21 3840
2129.65 3888
2130.08 3854
2130.52 3947
2130.96 3930
2131.39 4036
2131.83 4075
2132.26 4047
2132.70 4061
2133.14 4378
2133.57 4443
2134.01 4582
2134.44 4639
2134.88 4841
2135.32 4805
2135.75 4667
2136.19 4720
2136.62 4804
2137.06 4564
2137.50 4540
2137.93 4483
2138.37 4251
2138.81 4170
2139.24 4033
2139.68 3831
2140.12 3769
2140.55 3663
2140.99 3607
2141.43 3625
2141.86 3624
2142.30 3710
2142.74 3688
2143.18 3595
2143.61 3666
2144.05 3642
2144.49 3593
2144.92 3657
2145.36 3597
2145.80 3655
2146.24 3685
2146.67 3759
2147.11 3904
2147.55 4023
2147.99 4097
2148.42 4089
2148.86 4079
2149.30 4146
2149.74 4114
2150.17 4041
2150.61 4021
2151.05 4087
2151.49 4052
2151.92 3978
2152.36 3876
2152.80 3916
2153.24 3937
2153.68 4004
2154.11 3964
2154.55 3972
2154.99 4106
2155.43 4028
2155.87 4114
2156.31 4172
2156.74 4185
2157.18 4037
2157.62 4082
2158.06 4095
2158.50 4105
2158.94 4048
2159.38 4064
2159.81 4065
2160.25 3912
2160.69 4028
2161.13 4008
2161.57 3955
2162.01 3955
2162.45 3933
2162.89 3882
2163.33 4026
2163.76 3968
2164.20 3849
2164.64 3874
2165.08 3931
2165.52 3818
2165.96 3867
2166.40 3780
2166.84 3908
2167.28 3943
2167.72 3890
2168.16 3882
2168.60 3777
2169.04 3890
2169.48 4131
2169.92 4294
2170.36 4176
2170.80 4252
2171.24 4344
2171.68 4370
2172.12 4336
2172.56 4328
2173.00 4461
2173.44 4463
2173.88 4589
2174.32 4558
2174.76 4470
2175.20 4482
2175.64 4607
2176.08 4725
2176.52 4611
2176.96 4613
2177.40 4449
2177.84 4511
2178.28 4492
2178.72 4339
2179.16 4296
2179.60 4133
2180.04 4140
2180.48 4029
2180.92 3799
2181.37 3942
2181.81 3919
2182.25 3869
2182.69 3781
2183.13 3808
2183.57 3742
2184.01 3779
2184.45 3790
2184.89 3786
2185.34 3745
2185.78 3857
2186.22 3915
2186.66 3990
2187.10 3997
2187.54 4029
2187.98 4157
2188.43 4180
2188.87 4222
2189.31 4126
2189.75 4085
2190.19 4079
2190.63 4159
2191.08 4203
2191.52 4077
2191.96 4140
2192.40 4141
2192.84 4276
2193.29 4304
2193.73 4355
2194.17 4265
2194.61 4294
2195.05 4277
2195.50 4207
2195.94 4115
2196.38 3999
2196.82 3950
2197.27 3876
2197.71 3891
2198.15 4002
2198.59 3915
2199.04 3982
2199.48 3928
2199.92 3936
2200.37 3983
2200.81 4044
2201.25 4087
2201.69 4002
2202.14 4137
2202.58 3990
2203.02 4059
2203.47 3950
2203.91 3997
2204.35 3980
2204.80 3847
2205.24 3870
2205.68 3852
2206.13 3958
2206.57 3927
2207.01 3953
2207.46 4172
2207.90 4173
2208.34 4027
2208.79 4156
2209.23 4054
2209.67 3995
2210.12 3888
2210.56 4040
2211.01 4036
2211.45 3950
2211.89 3773
2212.34 3763
2212.78 3822
2213.23 3875
2213.67 3794
2214.11 3711
2214.56 3776
2215.00 3746
2215.45 3779
2215.89 3723
2216.34 3669
2216.78 3672
2217.22 3723
2217.67 3693
2218.11 3830
2218.56 3921
2219.00 3891
2219.45 3803
2219.89 3937
2220.34 4007
2220.78 4037
2221.23 4156
2221.67 4017
2222.12 4062
2222.56 4245
2223.01 4274
2223.45 4191
2223.90 4177
2224.34 4198
2224.79 4134
2225.23 3996
2225.68 4250
2226.12 4131
2226.57 4078
2227.01 4083
2227.46 4052
2227.91 4046
2228.35 4092
2228.80 4246
2229.24 4305
2229.69 4437
2230.13 4613
2230.58 4697
2231.03 4785
2231.47 4987
2231.92 4984
2232.36 5064
2232.81 5282
2233.26 5177
2233.70 5015
2234.15 4972
2234.59 4858
2235.04 4995
2235.49 4852
2235.93 4729
2236.38 4794
2236.83 4788
2237.27 4673
2237.72 4677
2238.17 4771
2238.61 4687
2239.06 4521
2239.51 4391
2239.95 4326
2240.40 4177
2240.85 4023
2241.29 3953
2241.74 3771
2242.19 3862
2242.63 3765
2243.08 3615
2243.53 3656
2243.98 3585
2244.42 3574
2244.87 3676
2245.32 3695
2245.76 3661
2246.21 3581
2246.66 3713
2247.11 3700
2247.55 3766
2248.00 3704
2248.45 3614
2248.90 3640
2249.35 3666
2249.79 3670
2250.24 3735
2250.69 3754
2251.14 3727
2251.58 3725
2252.03 3800
2252.48 3751
2252.93 3740
2253.38 3841
2253.82 3667
2254.27 3692
2254.72 3703
2255.17 3572
2255.62 3653
2256.07 3629
2256.51 3599
2256.96 3671
2257.41 3693
2257.86 3571
2258.31 3738
2258.76 3762
2259.21 3714
2259.65 3947
2260.10 3992
2260.55 3996
2261.00 3991
2261.45 4084
2261.90 4168
2262.35 4116
2262.80 4230
2263.25 4438
2263.69 4342
2264.14 4293
2264.59 4403
2265.04 4399
2265.49 4352
2265.94 4363
2266.39 4168
2266.84 4120
2267.29 4183
2267.74 4234
2268.19 4255
2268.64 4248
2269.09 4244
2269.54 4163
2269.99 4149
2270.44 4199
2270.89 4205
2271.34 4033
2271.79 4040
2272.24 3923
2272.69 3849
2273.14 3834
2273.59 3927
2274.04 3924
2274.49 3727
2274.94 3724
2275.39 3823
2275.84 3680
2276.29 3822
2276.74 3829
2277.19 3732
2277.64 3664
2278.09 3874
2278.54 3976
2278.99 3957
2279.44 3980
2279.89 3969
2280.34 4074
2280.79 4082
2281.25 4094
2281.70 4044
2282.15 4113
2282.60 4026
2283.05 3955
2283.50 4008
2283.95 3948
2284.40 3877
2284.85 3902
2285.31 3939
2285.76 3896
2286.21 3801
2286.66 4060
2287.11 4201
2287.56 4287
2288.01 4484
2288.47 4722
2288.92 4840
2289.37 4986
2289.82 5062
2290.27 5087
2290.72 5172
2291.18 5486
2291.63 5438
2292.08 5580
2292.53 5555
2292.98 5592
2293.44 5420
2293.89 5482
2294.34 5536
2294.79 5320
2295.24 5176
2295.70 4974
2296.15 4978
2296.60 4788
2297.05 4568
2297.51 4577
2297.96 4346
2298.41 4264
2298.86 4052
2299.32 3872
2299.77 3971
2300.22 3865
2300.67 3763
2301.13 3688
2301.58 3756
2302.03 3782
2302.49 3643
2302.94 3684
2303.39 3760
2303.85 3756
2304.30 3685
2304.75 3827
2305.20 3871
2305.66 3900
2306.11 3894
2306.56 4138
2307.02 4180
2307.47 4197
2307.93 4324
2308.38 4518
2308.83 4400
2309.29 4496
2309.74 4555
2310.19 4488
2310.65 4380
2311.10 4320
2311.55 4304
2312.01 4280
2312.46 4250
2312.92 4127
2313.37 4078
2313.82 3949
2314.28 4014
2314.73 4044
2315.19 4070
2315.64 4122
2316.10 4052
2316.55 4062
2317.00 4165
2317.46 4226
2317.91 4068
2318.37 4126
2318.82 4068
2319.28 4128
2319.73 4159
2320.19 4071
2320.64 3971
2321.10 4078
2321.55 4018
2322.01 4017
2322.46 4019
2322.92 4160
2323.37 4239
2323.83 4377
2324.28 4523
2324.74 4464
2325.19 4401
2325.65 4333
2326.10 4324
2326.56 4296
2327.01 4323
2327.47 4312
2327.92 4301
2328.38 4294
2328.83 4396
2329.29 4369
2329.74 4427
2330.20 4337
2330.66 4277
2331.11 4131
2331.57 4063
2332.02 4094
2332.48 3969
2332.94 3941
2333.39 3979
2333.85 4041
2334.30 4099
2334.76 4068
2335.22 4036
2335.67 4003
2336.13 4108
2336.58 4266
2337.04 4078
2337.50 4170
2337.95 4175
2338.41 4172
2338.87 4194
2339.32 4255
2339.78 4275
2340.24 4263
2340.69 4160
2341.15 4102
2341.61 4024
2342.06 3956
2342.52 3890
2342.98 3856
2343.43 3927
2343.89 4054
2344.35 4028
2344.81 3965
2345.26 3906
2345.72 4007
2346.18 3977
2346.63 3991
2347.09 4042
2347.55 3951
2348.01 4010
2348.46 3878
2348.92 3885
2349.38 4073
2349.84 3975
2350.29 3937
2350.75 4025
2351.21 4028
2351.67 4050
2352.13 3981
2352.58 3791
2353.04 3888
2353.50 3911
2353.96 3921
2354.41 3803
2354.87 3771
2355.33 3801
2355.79 3802
2356.25 3875
2356.71 3952
2357.16 3966
2357.62 3843
2358.08 3887
2358.54 3772
2359.00 3905
2359.46 4007
2359.91 3960
2360.37 3889
2360.83 3817
2361.29 3890
2361.75 3817
2362.21 3962
2362.67 3877
2363.13 3862
2363.58 3986
2364.04 3910
2364.50 4036
2364.96 4045
2365.42 4029
2365.88 3975
2366.34 4061
2366.80 3943
2367.26 3849
2367.72 3867
2368.18 3823
2368.64 3810
2369.10 3801
2369.55 3642
2370.01 3755
2370.47 3742
2370.93 3708
2371.39 3693
2371.85 3770
2372.31 3704
2372.77 3829
2373.23 3859
2373.69 3866
2374.15 4042
2374.61 4052
2375.07 3998
2375.53 3961
2375.99 4095
2376.45 4143
2376.91 3959
2377.37 4069
2377.83 3988
2378.29 3961
2378.75 3880
2379.21 3915
2379.68 3840
2380.14 3782
2380.60 3770
2381.06 3903
2381.52 3826
2381.98 3744
2382.44 3778
2382.90 3699
2383.36 3878
2383.82 3822
2384.28 3670
2384.74 3627
2385.20 3596
2385.67 3667
2386.13 3671
2386.59 3658
2387.05 3809
2387.51 3737
2387.97 3734
2388.43 3859
2388.89 3760
2389.36 3791
2389.82 3863
2390.28 3732
2390.74 3761
2391.20 3742
2391.66 3716
2392.13 3685
2392.59 3649
2393.05 3619
2393.51 3677
2393.97 3717
2394.43 3546
2394.90 3465
2395.36 3398
2395.82 3431
2396.28 3478
2396.74 3501
2397.21 3517
2397.67 3569
2398.13 3494
2398.59 3404
2399.06 3406
2399.52 3396
2399.98 3328
2400.44 3360
2400.91 3424
2401.37 3487
2401.83 3315
2402.29 3338
2402.76 3483
2403.22 3506
2403.68 3500
2404.14 3529
2404.61 3529
2405.07 3573
2405.53 3621
2406.00 3607
2406.46 3646
2406.92 3547
2407.39 3480
2407.85 3494
2408.31 3443
2408.78 3482
2409.24 3503
2409.70 3459
2410.17 3428
2410.63 3518
2411.09 3439
2411.56 3377
2412.02 3500
2412.48 3473
2412.95 3528
2413.41 3593
2413.87 3629
2414.34 3704
2414.80 3920
2415.27 4029
2415.73 4225
2416.19 4279
2416.66 4373
2417.12 4470
2417.59 4545
2418.05 4558
2418.51 4614
2418.98 4549
2419.44 4528
2419.91 4612
2420.37 4466
2420.84 4351
2421.30 4416
2421.77 4373
2422.23 4331
2422.69 4132
2423.16 4246
2423.62 4180
2424.09 4158
2424.55 4029
2425.02 3965
2425.48 3848
2425.95 3768
2426.41 3725
2426.88 3601
2427.34 3648
2427.81 3482
2428.27 3351
2428.74 3473
2429.20 3519
2429.67 3512
2430.13 3477
2430.60 3560
2431.07 3597
2431.53 3675
2432.00 3705
2432.46 3717
2432.93 3822
2433.39 3779
2433.86 3718
2434.32 3717
2434.79 3821
2435.26 3864
2435.72 3932
2436.19 4127
2436.65 4285
2437.12 4390
2437.59 4669
2438.05 4735
2438.52 4817
2438.98 4790
2439.45 4876
2439.92 4948
2440.38 4686
2440.85 4689
2441.32 4565
2441.78 4362
2442.25 4171
2442.72 3999
2443.18 3983
2443.65 3843
2444.12 3748
2444.58 3701
2445.05 3590
2445.52 3559
2445.98 3531
2446.45 3652
2446.92 3692
2447.38 3503
2447.85 3591
2448.32 3543
2448.78 3550
2449.25 3611
2449.72 3593
2450.19 3605
2450.65 3588
2451.12 3508
2451.59 3547
2452.06 3540
2452.52 3578
2452.99 3629
2453.46 3634
2453.93 3526
2454.39 3479
2454.86 3535
2455.33 3511
2455.80 3598
2456.26 3601
2456.73 3642
2457.20 3634
2457.67 3610
2458.14 3531
2458.60 3585
2459.07 3564
2459.54 3632
2460.01 3670
2460.48 3587
2460.95 3541
2461.41 3536
2461.88 3795
2462.35 3743
2462.82 3782
2463.29 3809
2463.76 3775
2464.22 3795
2464.69 3744
2465.16 3785
2465.63 3787
2466.10 3804
2466.57 3782
2467.04 3700
2467.51 3675
2467.97 3651
2468.44 3456
2468.91 3551
2469.38 3402
2469.85 3374
2470.32 3339
2470.79 3285
2471.26 3248
2471.73 3288
2472.20 3354
2472.67 3347
2473.14 3256
2473.61 3211
2474.07 3268
2474.54 3302
2475.01 3452
2475.48 3411
2475.95 3429
2476.42 3624
2476.89 3813
2477.36 3753
2477.83 3722
2478.30 3737
2478.77 3938
2479.24 3949
2479.71 3951
2480.18 3961
2480.65 3840
2481.12 3796
2481.59 3657
2482.06 3647
2482.53 3592
2483.00 3552
2483.47 3595
2483.95 3574
2484.42 3526
2484.89 3533
2485.36 3606
2485.83 3672
2486.30 3652
2486.77 3685
2487.24 3669
2487.71 3751
2488.18 3756
2488.65 3677
2489.12 3607
2489.59 3606
2490.07 3639
2490.54 3647
2491.01 3682
2491.48 3837
2491.95 3923
2492.42 3831
2492.89 3837
2493.36 3841
2493.84 3892
2494.31 3789
2494.78 3747
2495.25 3679
2495.72 3652
2496.19 3585
2496.66 3535
2497.14 3629
2497.61 3515
2498.08 3450
2498.55 3569
2499.02 3498
2499.50 3385
2499.97 3276
2500.44 3348
2500.91 3413
2501.38 3382
2501.86 3369
2502.33 3291
2502.80 3435
2503.27 3486
2503.74 3494
2504.22 3406
2504.69 3513
2505.16 3539
2505.63 3639
2506.11 3776
2506.58 4021
2507.05 3864
2507.52 4049
2508.00 4137
2508.47 4151
2508.94 4084
2509.42 4153
2509.89 4021
2510.36 4000
2510.83 3970
2511.31 3846
2511.78 3784
2512.25 3812
2512.73 3706
2513.20 3693
2513.67 3680
2514.15 3679
2514.62 3700
2515.09 3675
2515.57 3714
2516.04 3808
2516.51 3743
2516.99 3636
2517.46 3727
2517.94 3825
2518.41 3952
2518.88 3759
2519.36 3678
2519.83 3663
2520.30 3614
2520.78 3759
2521.25 3664
2521.73 3630
2522.20 3703
2522.67 3623
2523.15 3492
2523.62 3479
2524.10 3424
2524.57 3522
2525.05 3572
2525.52 3594
2525.99 3626
2526.47 3595
2526.94 3644
2527.42 3545
2527.89 3526
2528.37 3531
2528.84 3369
2529.32 3539
2529.79 3597
2530.27 3490
2530.74 3498
2531.22 3521
2531.69 3496
2532.17 3521
2532.64 3535
2533.12 3541
2533.59 3593
2534.07 3544
2534.54 3642
2535.02 3689
2535.49 3682
2535.97 3839
2536.44 3856
2536.92 3824
2537.39 3838
2537.87 3888
2538.34 3791
2538.82 3743
2539.30 3740
2539.77 3779
2540.25 3759
2540.72 3755
2541.20 3600
2541.68 3658
2542.15 3654
2542.63 3659
2543.10 3709
2543.58 3494
2544.06 3460
2544.53 3669
2545.01 3739
2545.48 3756
2545.96 3867
2546.44 3818
2546.91 3847
2547.39 3887
2547.87 3894
2548.34 4139
2548.82 4000
2549.30 3913
2549.77 4139
2550.25 4075
2550.73 4199
2551.20 4255
2551.68 4341
2552.16 4320
2552.63 4366
2553.11 4354
2553.59 4434
2554.06 4366
2554.54 4224
2555.02 4284
2555.50 4217
2555.97 4114
2556.45 3975
2556.93 3799
2557.40 3679
2557.88 3515
2558.36 3421
2558.84 3466
2559.31 3380
2559.79 3350
2560.27 3353
2560.75 3368
2561.23 3386
2561.70 3384
2562.18 3440
2562.66 3346
2563.14 3328
2563.61 3329
2564.09 3364
2564.57 3431
2565.05 3417
2565.53 3331
2566.00 3298
2566.48 3263
2566.96 3289
2567.44 3246
2567.92 3196
2568.40 3292
2568.87 3214
2569.35 3323
2569.83 3282
2570.31 3261
2570.79 3273
2571.27 3340
2571.75 3288
2572.22 3259
2572.70 3228
2573.18 3226
2573.66 3376
2574.14 3400
2574.62 3286
2575.10 3244
2575.58 3340
2576.06 3328
2576.54 3325
2577.01 3333
2577.49 3400
2577.97 3291
2578.45 3387
2578.93 3428
2579.41 3413
2579.89 3400
2580.37 3503
2580.85 3345
2581.33 3320
2581.81 3330
2582.29 3327
2582.77 3348
2583.25 3257
2583.73 3286
2584.21 3230
2584.69 3319
2585.17 3261
2585.65 3264
2586.13 3201
2586.61 3214
2587.09 3142
2587.57 3221
2588.05 3234
2588.53 3281
2589.01 3439
2589.49 3377
2589.97 3573
2590.45 3561
2590.93 3437
2591.41 3504
2591.89 3536
2592.37 3539
2592.85 3554
2593.33 3511
2593.81 3528
2594.30 3372
2594.78 3369
2595.26 3437
2595.74 3304
2596.22 3246
2596.70 3143
2597.18 3114
2597.66 3154
2598.14 3238
2598.62 3313
2599.11 3201
2599.59 3179
2600.07 3202
2600.55 3265
2601.03 3427
2601.51 3384
2601.99 3407
2602.48 3414
2602.96 3430
2603.44 3335
2603.92 3547
2604.40 3504
2604.88 3427
2605.37 3607
2605.85 3629
2606.33 3621
2606.81 3528
2607.29 3542
2607.78 3484
2608.26 3533
2608.74 3512
2609.22 3505
2609.70 3450
2610.19 3436
2610.67 3523
2611.15 3412
2611.63 3403
2612.12 3335
2612.60 3212
2613.08 3284
2613.56 3272
2614.05 3157
2614.53 3234
2615.01 3182
2615.49 3246
2615.98 3328
2616.46 3318
2616.94 3457
2617.43 3446
2617.91 3548
2618.39 3572
2618.87 3630
2619.36 3654
2619.84 3983
2620.32 4083
2620.81 4009
2621.29 3845
2621.77 3827
2622.26 3774
2622.74 3634
2623.22 3536
2623.71 3519
2624.19 3401
2624.67 3360
2625.16 3441
2625.64 3411
2626.13 3294
2626.61 3256
2627.09 3281
2627.58 3321
2628.06 3379
2628.55 3346
2629.03 3205
2629.51 3280
2630.00 3260
2630.48 3328
2630.97 3362
2631.45 3330
2631.93 3359
2632.42 3301
2632.90 3188
2633.39 3178
2633.87 3234
2634.36 3246
2634.84 3228
2635.33 3271
2635.81 3290
2636.29 3343
2636.78 3261
2637.26 3323
2637.75 3404
2638.23 3343
2638.72 3404
2639.20 3484
2639.69 3453
2640.17 3420
2640.66 3436
2641.14 3536
2641.63 3419
2642.11 3454
2642.60 3328
2643.08 3245
2643.57 3244
2644.05 3349
2644.54 3317
2645.03 3257
2645.51 3233
2646.00 3327
2646.48 3181
2646.97 3234
2647.45 3295
2647.94 3339
2648.43 3289
2648.91 3174
2649.40 3254
2649.88 3268
2650.37 3313
2650.85 3278
2651.34 3150
2651.83 3130
2652.31 3260
2652.80 3231
2653.29 3329
2653.77 3258
2654.26 3340
2654.74 3351
2655.23 3363
2655.72 3355
2656.20 3411
2656.69 3414
2657.18 3398
2657.66 3409
2658.15 3424
2658.64 3401
2659.12 3256
2659.61 3218
2660.10 3351
2660.58 3279
2661.07 3296
2661.56 3259
2662.05 3286
2662.53 3299
2663.02 3413
2663.51 3370
2663.99 3393
2664.48 3391
2664.97 3444
2665.46 3499
2665.94 3469
2666.43 3479
2666.92 3413
2667.41 3500
2667.89 3434
2668.38 3437
2668.87 3381
2669.36 3356
2669.84 3383
2670.33 3408
2670.82 3382
2671.31 3454
2671.80 3486
2672.28 3495
2672.77 3629
2673.26 3607
2673.75 3485
2674.24 3463
2674.72 3506
2675.21 3610
2675.70 3604
2676.19 3512
2676.68 3626
2677.17 3724
2677.65 3653
2678.14 3679
2678.63 3627
2679.12 3561
2679.61 3738
2680.10 3759
2680.59 3738
2681.07 3650
2681.56 3682
2682.05 3626
2682.54 3725
2683.03 3601
2683.52 3647
2684.01 3638
2684.50 3598
2684.99 3615
2685.47 3608
2685.96 3429
2686.45 3396
2686.94 3398
2687.43 3336
2687.92 3256
2688.41 3247
2688.90 3245
2689.39 3224
2689.88 3331
2690.37 3291
2690.86 3289
2691.35 3299
2691.84 3341
2692.33 3416
2692.82 3431
2693.31 3469
2693.80 3591
2694.29 3506
2694.78 3520
2695.27 3634
2695.76 3578
2696.25 3592
2696.74 3749
2697.23 3711
2697.72 3774
2698.21 3755
2698.70 3838
2699.19 3795
2699.68 3984
2700.17 4040
2700.66 4007
2701.15 3944
2701.64 3905
2702.13 3714
2702.62 3605
2703.11 3658
2703.61 3562
2704.10 3438
2704.59 3428
2705.08 3355
2705.57 3320
2706.06 3324
2706.55 3451
2707.04 3316
2707.53 3211
2708.02 3273
2708.52 3325
2709.01 3199
2709.50 3161
2709.99 3125
2710.48 3050
2710.97 3164
2711.46 3247
2711.96 3168
2712.45 3222
2712.94 3109
2713.43 3157
2713.92 3109
2714.41 3177
2714.91 3191
2715.40 3102
2715.89 3092
2716.38 3125
2716.87 3177
2717.37 2992
2717.86 3015
2718.35 2942
2718.84 3138
2719.33 3171
2719.83 3262
2720.32 3403
2720.81 3397
2721.30 3436
2721.80 3474
2722.29 3507
2722.78 3511
2723.27 3357
2723.77 3420
2724.26 3465
2724.75 3272
2725.24 3166
2725.74 3225
2726.23 3138
2726.72 3170
2727.22 3047
2727.71 3108
2728.20 3039
2728.70 3138
2729.19 3168
2729.68 3053
2730.18 3028
2730.67 3113
2731.16 3157
2731.65 3198
2732.15 3271
2732.64 3300
2733.14 3267
2733.63 3451
2734.12 3353
2734.62 3273
2735.11 3431
2735.60 3481
2736.10 3500
2736.59 3495
2737.08 3495
2737.58 3457
2738.07 3426
2738.57 3333
2739.06 3240
2739.55 3175
2740.05 3282
2740.54 3152
2741.04 3207
2741.53 3165
2742.03 3058
2742.52 3106
2743.01 3090
2743.51 3080
2744.00 3061
2744.50 2995
2744.99 2971
2745.49 3079
2745.98 3055
2746.48 3071
2746.97 3163
2747.47 3226
2747.96 3163
2748.46 3106
2748.95 3153
2749.45 2964
2749.94 3098
2750.44 3198
2750.93 3110
2751.43 2959
2751.92 3051
2752.42 3088
2752.91 3073
2753.41 3139
2753.90 3194
2754.40 3146
2754.89 3092
2755.39 3169
2755.88 3168
2756.38 3142
2756.87 3156
2757.37 3151
2757.87 3234
2758.36 3153
2758.86 3149
2759.35 3181
2759.85 3146
2760.35 3179
2760.84 3088
2761.34 3170
2761.83 3148
2762.33 3089
2762.83 3096
2763.32 3137
2763.82 3082
2764.31 3041
2764.81 3066
2765.31 3117
2765.80 3148
2766.30 3057
2766.80 3180
2767.29 3074
2767.79 3147
2768.29 3044
2768.78 3186
2769.28 3212
2769.78 3203
2770.27 3199
2770.77 3222
2771.27 3255
2771.76 3295
2772.26 3263
2772.76 3172
2773.26 3148
2773.75 3301
2774.25 3258
2774.75 3161
2775.24 3262
2775.74 3246
2776.24 3225
2776.74 3278
2777.23 3150
2777.73 3196
2778.23 3206
2778.73 3186
2779.22 3153
2779.72 3118
2780.22 3144
2780.72 3127
2781.21 3042
2781.71 3136
2782.21 3192
2782.71 3140
2783.21 3236
2783.70 3143
2784.20 3190
2784.70 3179
2785.20 3165
2785.70 3246
2786.20 3252
2786.69 3185
2787.19 3061
2787.69 3144
2788.19 3146
2788.69 3077
2789.19 3114
2789.68 3075
2790.18 3061
2790.68 3054
2791.18 3248
2791.68 3237
2792.18 3270
2792.68 3448
2793.18 3465
2793.67 3700
2794.17 3526
2794.67 3567
2795.17 3655
2795.67 3718
2796.17 3716
2796.67 3848
2797.17 3861
2797.67 3847
2798.17 3774
2798.67 3834
2799.17 3757
2799.66 3591
2800.16 3528
2800.66 3493
2801.16 3426
2801.66 3492
2802.16 3443
2802.66 3432
2803.16 3443
2803.66 3370
2804.16 3463
2804.66 3549
2805.16 3670
2805.66 3786
2806.16 3939
2806.66 4024
2807.16 4223
2807.66 4270
2808.16 4139
2808.66 4098
2809.16 4040
2809.66 3876
2810.16 3840
2810.66 3654
2811.16 3585
2811.66 3475
2812.17 3368
2812.67 3438
2813.17 3509
2813.67 3501
2814.17 3481
2814.67 3474
2815.17 3491
2815.67 3609
2816.17 3564
2816.67 3707
2817.17 3643
2817.67 3724
2818.18 3901
2818.68 3889
2819.18 3880
2819.68 3932
2820.18 3974
2820.68 3844
2821.18 3729
2821.68 3647
2822.19 3552
2822.69 3463
2823.19 3352
2823.69 3379
2824.19 3313
2824.69 3319
2825.20 3222
2825.70 3184
2826.20 3245
2826.70 3190
2827.20 3070
2827.70 3047
2828.21 3094
2828.71 3174
2829.21 3177
2829.71 3142
2830.22 3063
2830.72 3073
2831.22 3125
2831.72 3104
2832.22 3037
2832.73 3132
2833.23 3100
2833.73 3034
2834.23 3041
2834.74 3127
2835.24 3093
2835.74 3083
2836.24 3074
2836.75 3132
2837.25 3204
2837.75 3197
2838.26 3215
2838.76 3108
2839.26 3255
2839.76 3268
2840.27 3207
2840.77 3177
2841.27 3111
2841.78 3243
2842.28 3275
2842.78 3247
2843.29 3218
2843.79 3171
2844.29 3177
2844.80 3133
2845.30 3165
2845.80 3275
2846.31 3221
2846.81 3264
2847.32 3234
2847.82 3192
2848.32 3171
2848.83 3195
2849.33 3257
2849.83 3149
2850.34 3111
2850.84 3010
2851.35 3051
2851.85 3015
2852.35 2988
2852.86 2996
2853.36 3043
2853.87 2985
2854.37 3034
2854.88 3036
2855.38 3046
2855.88 3121
2856.39 3172
2856.89 3111
2857.40 3068
2857.90 3137
2858.41 3178
2858.91 3210
2859.42 3128
2859.92 3064
2860.43 3175
2860.93 3131
2861.44 3126
2861.94 3184
2862.45 3110
2862.95 3043
2863.46 3090
2863.96 2946
2864.47 3001
2864.97 3052
2865.48 2980
2865.98 3006
2866.49 3049
2866.99 3060
2867.50 3080
2868.00 3115
2868.51 3128
2869.02 3091
2869.52 3034
2870.03 3025
2870.53 3022
2871.04 3039
2871.54 3078
2872.05 3098
2872.56 3139
2873.06 3189
2873.57 3185
2874.07 3085
2874.58 3223
2875.09 3145
2875.59 3233
2876.10 3112
2876.61 3095
2877.11 3074
2877.62 3188
2878.12 3234
2878.63 3206
2879.14 3215
2879.64 3325
2880.15 3297
2880.66 3458
2881.16 3538
2881.67 3411
2882.18 3483
2882.68 3605
2883.19 3615
2883.70 3786
2884.20 3803
2884.71 3939
2885.22 4064
2885.73 4409
2886.23 4511
2886.74 4493
2887.25 4521
2887.75 4468
2888.26 4461
2888.77 4423
2889.28 4133
2889.78 4159
2890.29 4024
2890.80 3994
2891.31 3812
2891.81 3770
2892.32 3916
2892.83 3836
2893.34 3894
2893.84 3802
2894.35 3843
2894.86 4110
2895.37 4126
2895.88 4026
2896.38 3961
2896.89 3918
2897.40 4013
2897.91 4023
2898.42 4117
2898.92 4238
2899.43 4315
2899.94 4302
2900.45 4464
2900.96 4502
2901.47 4558
2901.98 4541
2902.48 4409
2902.99 4511
2903.50 4612
2904.01 4512
2904.52 4524
2905.03 4600
2905.54 4550
2906.04 4525
2906.55 4489
2907.06 4243
2907.57 4073
2908.08 4070
2908.59 3802
2909.10 3451
2909.61 3486
2910.12 3511
2910.63 3367
2911.14 3389
2911.64 3349
2912.15 3233
2912.66 3312
2913.17 3293
2913.68 3358
2914.19 3346
2914.70 3439
2915.21 3542
2915.72 3454
2916.23 3320
2916.74 3319
2917.25 3398
2917.76 3358
2918.27 3315
2918.78 3344
2919.29 3333
2919.80 3290
2920.31 3232
2920.82 3231
2921.33 3377
2921.84 3458
2922.35 3509
2922.86 3672
2923.37 3708
2923.88 3719
2924.39 3850
2924.90 3855
2925.41 3758
2925.92 3837
2926.44 3845
2926.95 3758
2927.46 3530
2927.97 3413
2928.48 3439
2928.99 3396
2929.50 3271
2930.01 3135
2930.52 3164
2931.03 3239
2931.54 3280
2932.05 3223
2932.57 3186
2933.08 3336
2933.59 3358
2934.10 3366
2934.61 3406
2935.12 3388
2935.63 3385
2936.15 3342
2936.66 3346
2937.17 3373
2937.68 3396
2938.19 3342
2938.70 3328
2939.22 3427
2939.73 3305
2940.24 3211
2940.75 3257
2941.26 3340
2941.77 3367
2942.29 3400
2942.80 3479
2943.31 3502
2943.82 3534
2944.34 3612
2944.85 3598
2945.36 3590
2945.87 3477
2946.38 3355
2946.90 3363
2947.41 3407
2947.92 3380
2948.43 3409
2948.95 3247
2949.46 3225
2949.97 3295
2950.48 3228
2951.00 3182
2951.51 3188
2952.02 3163
2952.54 3171
2953.05 3252
2953.56 3155
2954.08 3141
2954.59 3094
2955.10 3126
2955.61 3152
2956.13 3093
2956.64 3083
2957.15 3117
2957.67 3147
2958.18 3127
2958.69 3170
2959.21 3089
2959.72 3164
2960.23 3307
2960.75 3358
2961.26 3327
2961.78 3263
2962.29 3307
2962.80 3286
2963.32 3252
2963.83 3314
2964.35 3221
2964.86 3269
2965.37 3242
2965.89 3280
2966.40 3293
2966.92 3277
2967.43 3328
2967.94 3372
2968.46 3337
2968.97 3446
2969.49 3380
2970.00 3458
2970.52 3277
2971.03 3296
2971.54 3389
2972.06 3411
2972.57 3349
2973.09 3321
2973.60 3219
2974.12 3233
2974.63 3255
2975.15 3283
2975.66 3322
2976.18 3193
2976.69 3253
2977.21 3262
2977.72 3279
2978.24 3408
2978.75 3424
2979.27 3286
2979.78 3436
2980.30 3491
2980.81 3511
2981.33 3522
2981.84 3618
2982.36 3549
2982.88 3578
2983.39 3730
2983.91 3725
2984.42 3760
2984.94 3861
2985.45 3938
2985.97 3965
2986.49 3994
2987.00 4011
2987.52 4023
2988.03 3996
2988.55 3993
2989.07 4065
2989.58 3876
2990.10 4002
2990.61 3984
2991.13 3945
2991.65 3923
2992.16 3999
2992.68 4025
2993.20 4198
2993.71 4301
2994.23 4415
2994.75 4670
2995.26 4938
2995.78 5137
2996.30 5249
2996.81 5555
2997.33 5540
2997.85 5664
2998.36 5594
2998.88 5361
2999.40 5344
2999.91 5437
3000.43 5500
3000.95 5669
3001.46 6170
3001.98 6594
3002.50 7427
3003.02 8352
3003.53 9208
3004.05 9986
3004.57 10754
3005.09 10924
3005.60 10424
3006.12 9823
3006.64 8986
3007.16 8103
3007.67 7085
3008.19 6169
3008.71 5550
3009.23 5104
3009.74 4798
3010.26 4579
3010.78 4448
3011.30 4331
3011.82 4172
3012.33 4258
3012.85 4278
3013.37 4253
3013.89 4328
3014.41 4305
3014.93 4543
3015.44 4570
3015.96 4554
3016.48 4453
3017.00 4538
3017.52 4536
3018.04 4562
3018.55 4513
3019.07 4309
3019.59 4137
3020.11 4169
3020.63 4076
3021.15 4115
3021.67 4150
3022.19 4287
3022.71 4300
3023.22 4255
3023.74 4285
3024.26 4299
3024.78 4279
3025.30 4163
3025.82 4073
3026.34 3977
3026.86 3906
3027.38 3835
3027.90 3769
3028.42 3760
3028.94 3757
3029.46 3615
3029.98 3636
3030.49 3760
3031.01 3777
3031.53 3644
3032.05 3626
3032.57 3668
3033.09 3636
3033.61 3627
3034.13 3692
3034.65 3827
3035.17 3737
3035.69 3784
3036.21 3758
3036.73 3862
3037.25 3723
3037.77 3669
3038.29 3541
3038.81 3551
3039.34 3528
3039.86 3488
3040.38 3409
3040.90 3483
3041.42 3496
3041.94 3570
3042.46 3596
3042.98 3560
3043.50 3528
3044.02 3592
3044.54 3582
3045.06 3514
3045.58 3514
3046.10 3551
3046.63 3594
3047.15 3469
3047.67 3380
3048.19 3376
3048.71 3426
3049.23 3358
3049.75 3279
3050.27 3255
3050.79 3221
3051.32 3222
3051.84 3217
3052.36 3355
3052.88 3342
3053.40 3301
3053.92 3165
3054.45 3369
3054.97 3446
3055.49 3465
3056.01 3387
3056.53 3298
3057.05 3321
3057.58 3230
3058.10 3261
3058.62 3239
3059.14 3364
3059.66 3373
3060.19 3285
3060.71 3385
3061.23 3462
3061.75 3385
3062.28 3479
3062.80 3349
3063.32 3452
3063.84 3512
3064.37 3510
3064.89 3453
3065.41 3471
3065.93 3514
3066.46 3539
3066.98 3594
3067.50 3513
3068.02 3584
3068.55 3487
3069.07 3538
3069.59 3506
3070.12 3550
3070.64 3683
3071.16 3592
3071.69 3626
3072.21 3642
3072.73 3661
3073.26 3697
3073.78 3837
3074.30 3849
3074.83 3938
3075.35 3984
3075.87 3988
3076.40 4161
3076.92 4236
3077.44 4427
3077.97 4605
3078.49 4645
3079.01 4785
3079.54 4935
3080.06 4777
3080.59 4778
3081.11 4771
3081.63 4700
3082.16 4722
3082.68 4576
3083.21 4469
3083.73 4290
3084.25 4257
3084.78 4305
3085.30 4206
3085.83 4102
3086.35 4044
3086.88 4071
3087.40 3992
3087.93 3943
3088.45 3963
3088.97 4001
3089.50 3925
3090.02 3941
3090.55 4000
3091.07 4087
3091.60 4066
3092.12 4141
3092.65 4236
3093.17 4392
3093.70 4719
3094.22 5019
3094.75 5315
3095.27 5422
3095.80 5603
3096.32 5611
3096.85 5726
3097.37 5852
3097.90 5918
3098.43 6139
3098.95 6510
3099.48 7186
3100.00 8426
3100.53 9743
3101.05 11407
3101.58 13409
3102.10 15435
3102.63 16162
3103.16 16013
3103.68 15484
3104.21 14424
3104.73 12430
3105.26 10839
3105.79 9177
3106.31 7926
3106.84 6776
3107.36 6074
3107.89 5586
3108.42 5241
3108.94 5214
3109.47 5083
3110.00 5097
3110.52 5224
3111.05 5071
3111.57 5011
3112.10 5017
3112.63 4725
3113.15 4554
3113.68 4327
3114.21 4291
3114.74 4202
3115.26 4096
3115.79 3901
3116.32 3893
3116.84 3876
3117.37 3862
3117.90 3911
3118.42 3981
3118.95 4191
3119.48 4317
3120.01 4313
3120.53 4425
3121.06 4389
3121.59 4574
3122.11 4751
3122.64 4575
3123.17 4629
3123.70 4394
3124.22 4183
3124.75 4130
3125.28 4107
3125.81 4219
3126.34 4200
3126.86 4154
3127.39 4112
3127.92 4089
3128.45 4186
3128.98 4061
3129.50 3870
3130.03 3752
3130.56 3797
3131.09 3818
3131.62 3611
3132.14 3562
3132.67 3533
3133.20 3542
3133.73 3556
3134.26 3541
3134.79 3580
3135.31 3663
3135.84 3806
3136.37 3810
3136.90 3843
3137.43 3818
3137.96 3794
3138.49 3808
3139.02 3738
3139.54 3766
3140.07 3637
3140.60 3641
3141.13 3545
3141.66 3414
3142.19 3366
3142.72 3412
3143.25 3501
3143.78 3654
3144.31 3689
3144.84 3619
3145.37 3657
3145.89 3859
3146.42 3969
3146.95 3832
3147.48 3924
3148.01 4088
3148.54 4179
3149.07 3996
3149.60 3974
3150.13 3924
3150.66 3978
3151.19 3875
3151.72 3768
3152.25 3650
3152.78 3719
3153.31 3704
3153.84 3819
3154.37 3782
3154.90 3704
3155.43 3822
3155.96 3966
3156.49 3991
3157.02 3909
3157.55 3892
3158.08 3749
3158.61 3805
3159.14 3591
3159.68 3465
3160.21 3353
3160.74 3429
3161.27 3418
3161.80 3390
3162.33 3277
3162.86 3227
3163.39 3301
3163.92 3303
3164.45 3218
3164.98 3191
3165.51 3337
3166.05 3264
3166.58 3252
3167.11 3224
3167.64 3182
3168.17 3220
3168.70 3226
3169.23 3240
3169.76 3228
3170.30 3241
3170.83 3133
3171.36 3164
3171.89 3180
3172.42 3260
3172.95 3277
3173.49 3305
3174.02 3493
3174.55 3519
3175.08 3477
3175.61 3431
3176.15 3480
3176.68 3456
3177.21 3444
3177.74 3541
3178.27 3343
3178.81 3439
3179.34 3352
3179.87 3362
3180.40 3313
3180.93 3277
3181.47 3202
3182.00 3225
3182.53 3212
3183.06 3248
3183.60 3214
3184.13 3216
3184.66 3231
3185.20 3140
3185.73 3167
3186.26 3206
3186.79 3152
3187.33 3147
3187.86 3278
3188.39 3207
3188.93 3297
3189.46 3257
3189.99 3027
3190.52 3102
3191.06 3079
3191.59 3124
3192.12 3046
3192.66 2990
3193.19 3078
3193.72 3153
3194.26 3152
3194.79 3092
3195.33 3054
3195.86 3115
3196.39 3066
3196.93 3053
3197.46 3149
3197.99 3182
3198.53 3205
3199.06 3264
3199.60 3417
3200.13 3448
3200.66 3497
3201.20 3548
3201.73 3592
3202.27 3640
3202.80 3666
3203.33 3550
3203.87 3573
3204.40 3548
3204.94 3577
3205.47 3702
3206.01 3546
3206.54 3672
3207.07 3612
3207.61 3679
3208.14 3774
3208.68 3833
3209.21 4003
3209.75 3943
3210.28 3949
3210.82 3992
3211.35 3958
3211.89 3880
3212.42 3698
3212.96 3567
3213.49 3604
3214.03 3438
3214.56 3441
3215.10 3514
3215.63 3479
3216.17 3478
3216.70 3436
3217.24 3430
3217.78 3293
3218.31 3401
3218.85 3440
3219.38 3369
3219.92 3414
3220.45 3426
3220.99 3377
3221.52 3442
3222.06 3532
3222.60 3597
3223.13 3619
3223.67 3733
3224.20 3679
3224.74 3735
3225.28 3892
3225.81 3823
3226.35 3704
3226.88 3704
3227.42 3670
3227.96 3730
3228.49 3605
3229.03 3456
3229.57 3435
3230.10 3438
3230.64 3434
3231.18 3372
3231.71 3310
3232.25 3274
3232.79 3394
3233.32 3445
3233.86 3431
3234.40 3493
3234.93 3497
3235.47 3625
3236.01 3632
3236.54 3794
3237.08 3975
3237.62 3955
3238.15 3963
3238.69 4051
3239.23 4063
3239.77 4036
3240.30 3992
3240.84 3908
3241.38 3915
3241.92 4014
3242.45 3914
3242.99 3683
3243.53 3739
3244.07 3836
3244.60 3871
3245.14 3888
3245.68 3873
3246.22 4001
3246.75 3815
3247.29 3870
3247.83 3948
3248.37 3765
3248.91 3829
3249.44 3864
3249.98 3919
3250.52 3972
3251.06 4073
3251.60 3964
3252.14 3916
3252.67 4015
3253.21 4079
3253.75 4117
3254.29 4267
3254.83 4295
3255.37 4298
3255.90 4474
3256.44 4389
3256.98 4474
3257.52 4760
3258.06 4899
3258.60 5198
3259.14 5565
3259.68 5960
3260.21 6327
3260.75 6949
3261.29 7500
3261.83 7944
3262.37 8226
3262.91 8671
3263.45 8958
3263.99 9568
3264.53 10080
3265.07 10477
3265.61 11121
3266.15 11790
3266.69 12177
3267.23 12219
3267.76 11744
3268.30 10562
3268.84 9545
3269.38 8253
3269.92 7358
3270.46 6489
3271.00 5923
3271.54 5436
3272.08 5104
3272.62 4873
3273.16 4853
3273.70 4798
3274.24 4897
3274.78 4685
3275.32 4761
3275.86 4799
3276.40 4850
3276.94 4746
3277.48 4865
3278.03 4808
3278.57 4811
3279.11 4911
3279.65 4783
3280.19 4859
3280.73 4834
3281.27 4597
3281.81 4742
3282.35 4523
3282.89 4427
3283.43 4621
3283.97 4659
3284.51 4714
3285.05 4734
3285.60 4732
3286.14 4857
3286.68 4801
3287.22 4791
3287.76 4832
3288.30 4979
3288.84 5046
3289.38 5092
3289.93 5139
3290.47 5208
3291.01 5472
3291.55 5696
3292.09 5959
3292.63 6311
3293.18 6891
3293.72 7293
3294.26 7934
3294.80 8386
3295.34 8652
3295.88 8835
3296.43 8760
3296.97 8448
3297.51 7652
3298.05 7010
3298.59 6673
3299.14 6137
3299.68 5749
3300.22 5428
3300.76 5324
3301.31 4996
3301.85 5023
3302.39 4937
3302.93 4746
3303.48 4686
3304.02 4684
3304.56 4696
3305.10 4759
3305.65 4652
3306.19 4720
3306.73 4624
3307.27 4501
3307.82 4471
3308.36 4495
3308.90 4536
3309.45 4473
3309.99 4481
3310.53 4510
3311.07 4583
3311.62 4526
3312.16 4573
3312.70 4644
3313.25 4882
3313.79 5118
3314.33 5188
3314.88 5466
3315.42 5741
3315.97 5752
3316.51 5940
3317.05 6285
3317.60 6316
3318.14 6393
3318.68 6719
3319.23 6604
3319.77 6698
3320.32 6664
3320.86 6798
3321.40 6710
3321.95 6568
3322.49 6620
3323.04 6428
3323.58 6242
3324.12 6191
3324.67 5955
3325.21 5869
3325.76 5828
3326.30 5796
3326.85 5694
3327.39 5622
3327.93 5600
3328.48 5720
3329.02 5785
3329.57 6342
3330.11 6902
3330.66 7948
3331.20 9900
3331.75 12376
3332.29 16048
3332.84 20628
3333.38 26117
3333.93 31475
3334.47 35957
3335.02 39622
3335.56 41841
3336.11 42281
3336.65 41218
3337.20 37939
3337.74 34055
3338.29 29977
3338.83 25350
3339.38 21000
3339.92 17240
3340.47 14303
3341.02 11674
3341.56 9949
3342.11 8594
3342.65 7593
3343.20 6779
3343.74 6292
3344.29 5767
3344.84 5636
3345.38 5583
3345.93 5354
3346.47 5386
3347.02 5182
3347.57 4922
3348.11 4861
3348.66 4934
3349.21 4799
3349.75 4842
3350.30 5010
3350.84 4920
3351.39 5008
3351.94 5084
3352.48 4987
3353.03 4936
3353.58 4905
3354.12 4963
3354.67 4871
3355.22 4809
3355.76 4651
3356.31 4627
3356.86 4611
3357.40 4473
3357.95 4322
3358.50 4326
3359.05 4411
3359.59 4361
3360.14 4409
3360.69 4444
3361.23 4397
3361.78 4514
3362.33 4518
3362.88 4573
3363.42 4757
3363.97 4776
3364.52 4749
3365.07 4677
3365.61 4627
3366.16 4659
3366.71 4558
3367.26 4463
3367.80 4286
3368.35 4458
3368.90 4523
3369.45 4593
3370.00 4774
3370.54 5018
3371.09 5235
3371.64 5402
3372.19 5835
3372.74 6075
3373.28 6219
3373.83 6331
3374.38 6178
3374.93 6009
3375.48 5840
3376.03 5493
3376.57 5231
3377.12 4996
3377.67 4813
3378.22 4723
3378.77 4421
3379.32 4313
3379.87 4284
3380.42 4156
3380.96 4132
3381.51 4077
3382.06 4150
3382.61 4257
3383.16 4073
3383.71 4002
3384.26 4034
3384.81 4007
3385.36 3840
3385.91 3993
3386.45 3883
3387.00 3795
3387.55 3655
3388.10 3638
3388.65 3619
3389.20 3527
3389.75 3528
3390.30 3566
3390.85 3546
3391.40 3526
3391.95 3554
3392.50 3564
3393.05 3604
3393.60 3504
3394.15 3548
3394.70 3514
3395.25 3592
3395.80 3619
3396.35 3595
3396.90 3674
3397.45 3708
3398.00 3846
3398.55 3672
3399.10 3559
3399.65 3579
3400.20 3638
3400.75 3587
3401.30 3520
3401.85 3421
3402.40 3368
3402.95 3332
3403.50 3404
3404.06 3321
3404.61 3238
3405.16 3302
3405.71 3279
3406.26 3344
3406.81 3280
3407.36 3291
3407.91 3375
3408.46 3493
3409.01 3553
3409.56 3610
3410.12 3760
3410.67 3916
3411.22 3889
3411.77 3986
3412.32 4003
3412.87 4094
3413.42 4194
3413.98 4122
3414.53 4046
3415.08 4163
3415.63 4133
3416.18 4095
3416.73 4007
3417.29 3686
3417.84 3596
3418.39 3556
3418.94 3492
3419.49 3443
3420.05 3581
3420.60 3589
3421.15 3598
3421.70 3800
3422.25 3904
3422.81 4025
3423.36 4181
3423.91 4083
3424.46 4188
3425.01 4165
3425.57 4163
3426.12 3881
3426.67 3860
3427.23 3720
3427.78 3452
3428.33 3378
3428.88 3436
3429.44 3374
3429.99 3273
3430.54 3373
3431.09 3380
3431.65 3407
3432.20 3496
3432.75 3476
3433.31 3337
3433.86 3320
3434.41 3440
3434.97 3492
3435.52 3459
3436.07 3425
3436.63 3415
3437.18 3397
3437.73 3305
3438.29 3365
3438.84 3366
3439.39 3403
3439.95 3398
3440.50 3413
3441.05 3447
3441.61 3465
3442.16 3497
3442.72 3351
3443.27 3356
3443.82 3366
3444.38 3338
3444.93 3269
3445.48 3307
3446.04 3230
3446.59 3296
3447.15 3434
3447.70 3469
3448.26 3387
3448.81 3428
3449.36 3497
3449.92 3355
3450.47 3342
3451.03 3263
3451.58 3271
3452.14 3169
3452.69 3133
3453.25 3150
3453.80 3080
3454.36 3098
3454.91 3088
3455.47 3157
3456.02 3144
3456.58 3154
3457.13 3113
3457.69 3093
3458.24 3169
3458.80 3222
3459.35 3187
3459.91 3295
3460.46 3296
3461.02 3305
3461.57 3288
3462.13 3310
3462.68 3262
3463.24 3357
3463.79 3285
3464.35 3330
3464.90 3407
3465.46 3281
3466.02 3301
3466.57 3318
3467.13 3362
3467.68 3442
3468.24 3431
3468.80 3371
3469.35 3407
3469.91 3482
3470.46 3728
3471.02 3591
3471.58 3537
3472.13 3534
3472.69 3611
3473.24 3589
3473.80 3637
3474.36 3715
3474.91 3542
3475.47 3600
3476.03 3773
3476.58 3857
3477.14 4081
3477.70 4076
3478.25 4240
3478.81 4544
3479.37 4397
3479.92 4476
3480.48 4549
3481.04 4529
3481.59 4466
3482.15 4410
3482.71 4353
3483.26 4227
3483.82 4315
3484.38 4410
3484.94 4372
3485.49 4379
3486.05 4552
3486.61 4454
3487.17 4588
3487.72 5138
3488.28 5411
3488.84 5912
3489.40 6665
3489.95 7652
3490.51 8592
3491.07 9518
3491.63 10337
3492.18 10842
3492.74 10785
3493.30 10320
3493.86 9697
3494.42 9077
3494.97 8321
3495.53 7915
3496.09 7804
3496.65 8205
3497.21 8780
3497.76 9636
3498.32 10522
3498.88 11066
3499.44 11519
3500.00 11281
3500.56 10597
3501.11 10093
3501.67 9490
3502.23 8829
3502.79 8460
3503.35 8198
3503.91 8266
3504.47 8293
3505.03 8150
3505.58 7813
3506.14 7498
3506.70 7273
3507.26 6870
3507.82 6459
3508.38 5949
3508.94 5612
3509.50 5507
3510.06 5090
3510.62 4877
3511.17 4644
3511.73 4617
3512.29 4355
3512.85 4197
3513.41 4018
3513.97 3957
3514.53 3905
3515.09 3769
3515.65 3774
3516.21 3699
3516.77 3764
3517.33 3860
3517.89 3918
3518.45 3977
3519.01 4052
3519.57 4184
3520.13 4246
3520.69 4398
3521.25 4520
3521.81 4668
3522.37 4738
3522.93 4860
3523.49 4977
3524.05 5030
3524.61 4909
3525.17 4857
3525.73 4625
3526.29 4344
3526.85 4092
3527.41 3913
3527.97 3891
3528.54 3738
3529.10 3621
3529.66 3590
3530.22 3647
3530.78 3581
3531.34 3610
3531.90 3652
3532.46 3614
3533.02 3545
3533.58 3565
3534.14 3612
3534.71 3639
3535.27 3685
3535.83 3754
3536.39 3497
3536.95 3518
3537.51 3505
3538.07 3506
3538.64 3528
3539.20 3614
3539.76 3566
3540.32 3586
3540.88 3638
3541.44 3742
3542.00 3709
3542.57 3684
3543.13 3674
3543.69 3662
3544.25 3648
3544.81 3686
3545.38 3451
3545.94 3356
3546.50 3384
3547.06 3347
3547.62 3248
3548.19 3298
3548.75 3270
3549.31 3287
3549.87 3175
3550.44 3203
3551.00 3159
3551.56 3160
3552.12 3175
3552.69 3203
3553.25 3249
3553.81 3121
3554.37 3102
3554.94 3153
3555.50 3155
3556.06 3121
3556.63 3140
3557.19 3204
3557.75 3089
3558.31 3133
3558.88 3158
3559.44 3090
3560.00 3176
3560.57 3251
3561.13 3296
3561.69 3325
3562.26 3236
3562.82 3283
3563.38 3340
3563.95 3135
3564.51 3230
3565.07 3191
3565.64 3190
3566.20 3084
3566.77 3066
3567.33 3034
3567.89 3056
3568.46 3096
3569.02 3109
3569.59 3095
3570.15 3018
3570.71 2947
3571.28 2982
3571.84 3040
3572.41 3065
3572.97 3136
3573.53 3129
3574.10 3135
3574.66 3221
3575.23 3171
3575.79 3185
3576.36 3146
3576.92 3154
3577.48 3249
3578.05 3169
3578.61 3198
3579.18 3164
3579.74 3112
3580.31 3128
3580.87 3157
3581.44 3062
3582.00 3015
3582.57 3067
3583.13 3049
3583.70 2998
3584.26 3051
3584.83 3021
3585.39 3027
3585.96 3086
3586.52 2979
3587.09 2879
3587.65 2892
3588.22 3003
3588.79 2979
3589.35 3036
3589.92 3079
3590.48 3135
3591.05 2998
3591.61 3020
3592.18 3051
3592.74 3046
3593.31 3062
3593.88 3002
3594.44 3143
3595.01 3116
3595.57 3020
3596.14 3000
3596.71 2984
3597.27 3046
3597.84 2899
3598.40 2954
3598.97 3058
3599.54 2936
3600.10 2963
3600.67 2900
3601.24 2915
3601.80 2919
3602.37 2899
3602.94 2934
3603.50 2967
3604.07 2873
3604.64 2768
3605.20 2711
3605.77 2718
3606.34 2738
3606.90 2744
3607.47 2641
3608.04 2632
3608.60 2559
3609.17 2574
3609.74 2609
3610.30 2601
3610.87 2664
3611.44 2606
3612.01 2650
3612.57 2682
3613.14 2839
3613.71 2914
3614.28 2966
3614.84 3044
3615.41 3229
3615.98 3583
3616.55 3844
3617.11 3844
3617.68 3916
3618.25 4036
3618.82 4040
3619.39 3948
3619.95 3911
3620.52 3693
3621.09 3564
3621.66 3397
3622.23 3326
3622.79 3162
3623.36 2980
3623.93 2900
3624.50 2879
3625.07 2907
3625.63 2783
3626.20 2690
3626.77 2682
3627.34 2705
3627.91 2730
3628.48 2861
3629.05 2834
3629.61 2956
3630.18 2973
3630.75 2961
3631.32 2981
3631.89 2964
3632.46 3088
3633.03 3038
3633.60 3027
3634.16 3014
3634.73 3012
3635.30 2954
3635.87 2979
3636.44 2998
3637.01 3113
3637.58 3234
3638.15 3377
3638.72 3491
3639.29 3720
3639.86 4188
3640.43 4308
3641.00 4641
3641.57 4790
3642.14 4742
3642.71 4597
3643.27 4359
3643.84 4211
3644.41 4113
3644.98 3943
3645.55 3696
3646.12 3598
3646.69 3503
3647.26 3538
3647.83 3429
3648.40 3488
3648.97 3523
3649.54 3643
3650.12 3556
3650.69 3735
3651.26 3908
3651.83 3871
3652.40 4004
3652.97 4108
3653.54 4155
3654.11 4048
3654.68 4162
3655.25 4233
3655.82 4234
3656.39 4357
3656.96 4626
3657.53 4679
3658.10 5191
3658.67 5486
3659.25 5873
3659.82 6125
3660.39 5977
3660.96 5753
3661.53 5437
3662.10 5066
3662.67 4861
3663.24 4569
3663.81 4334
3664.39 4252
3664.96 4226
3665.53 4209
3666.10 4129
3666.67 4181
3667.24 4005
3667.81 4026
3668.39 3809
3668.96 3830
3669.53 3942
3670.10 3800
3670.67 3788
3671.25 3649
3671.82 3737
3672.39 3817
3672.96 3734
3673.53 3799
3674.11 3728
3674.68 3719
3675.25 3752
3675.82 3748
3676.39 3777
3676.97 3659
3677.54 3547
3678.11 3484
3678.68 3535
3679.26 3538
3679.83 3541
3680.40 3532
3680.97 3572
3681.55 3501
3682.12 3507
3682.69 3410
3683.27 3377
3683.84 3480
3684.41 3613
3684.98 3539
3685.56 3634
3686.13 3782
3686.70 4046
3687.28 4451
3687.85 4634
3688.42 4840
3689.00 5181
3689.57 5472
3690.14 5517
3690.72 5503
3691.29 5113
3691.86 4740
3692.44 4475
3693.01 4305
3693.58 4008
3694.16 3857
3694.73 3541
3695.31 3433
3695.88 3456
3696.45 3467
3697.03 3400
3697.60 3513
3698.18 3745
3698.75 3658
3699.32 3667
3699.90 3758
3700.47 3816
3701.05 3772
3701.62 3774
3702.19 3804
3702.77 3631
3703.34 3633
3703.92 3568
3704.49 3496
3705.07 3457
3705.64 3397
3706.22 3402
3706.79 3469
3707.37 3541
3707.94 3516
3708.51 3660
3709.09 3687
3709.66 3610
3710.24 3552
3710.81 3614
3711.39 3555
3711.96 3322
3712.54 3326
3713.11 3214
3713.69 3089
3714.27 3106
3714.84 3188
3715.42 3098
3715.99 3023
3716.57 3021
3717.14 3059
3717.72 3041
3718.29 3104
3718.87 3016
3719.44 3043
3720.02 3050
3720.60 3036
3721.17 2992
3721.75 2975
3722.32 3033
3722.90 2955
3723.47 2861
3724.05 2800
3724.63 2910
3725.20 2904
3725.78 2868
3726.36 2896
3726.93 2957
3727.51 3019
3728.08 3004
3728.66 3099
3729.24 3202
3729.81 3166
3730.39 3340
3730.97 3379
3731.54 3557
3732.12 3465
3732.70 3569
3733.27 3512
3733.85 3427
3734.43 3322
3735.00 3255
3735.58 3271
3736.16 3219
3736.73 3026
3737.31 2945
3737.89 2983
3738.47 2821
3739.04 2788
3739.62 2870
3740.20 2781
3740.77 2778
3741.35 2723
3741.93 2790
3742.51 2814
3743.08 2930
3743.66 2951
3744.24 2973
3744.82 3151
3745.39 3260
3745.97 3202
3746.55 3241
3747.13 3317
3747.71 3427
3748.28 3413
3748.86 3275
3749.44 3178
3750.02 3022
3750.59 3006
3751.17 3003
3751.75 2858
3752.33 2788
3752.91 2824
3753.49 2682
3754.06 2685
3754.64 2642
3755.22 2631
3755.80 2687
3756.38 2836
3756.96 2759
3757.53 2860
3758.11 2875
3758.69 2900
3759.27 2890
3759.85 2910
3760.43 2906
3761.01 2999
3761.59 2926
3762.17 2986
3762.74 3093
3763.32 2954
3763.90 2881
3764.48 2908
3765.06 2916
3765.64 2786
3766.22 2821
3766.80 2886
3767.38 2888
3767.96 2849
3768.54 2843
3769.12 2908
3769.70 2796
3770.27 2885
3770.85 2794
3771.43 2914
3772.01 2919
3772.59 2895
3773.17 2915
3773.75 2776
3774.33 2756
3774.91 2721
3775.49 2707
3776.07 2755
3776.65 2664
3777.23 2603
3777.81 2582
3778.39 2573
3778.97 2637
3779.55 2688
3780.13 2705
3780.71 2718
3781.29 2746
3781.88 2770
3782.46 2725
3783.04 2734
3783.62 2758
3784.20 2819
3784.78 2800
3785.36 2778
3785.94 2782
3786.52 2709
3787.10 2683
3787.68 2734
3788.26 2692
3788.84 2741
3789.43 2651
3790.01 2579
3790.59 2600
3791.17 2731
3791.75 2628
3792.33 2508
3792.91 2710
3793.49 2669
3794.08 2709
3794.66 2704
3795.24 2597
3795.82 2666
3796.40 2792
3796.98 2806
3797.56 2735
3798.15 2749
3798.73 2838
3799.31 2839
3799.89 2834
3800.47 3038
3801.06 3115
3801.64 3205
3802.22 3124
3802.80 3104
3803.38 3036
3803.97 3042
3804.55 2979
3805.13 2969
3805.71 3027
3806.29 3053
3806.88 2950
3807.46 2894
3808.04 3058
3808.62 3233
3809.21 3222
3809.79 3290
3810.37 3271
3810.95 3347
3811.54 3261
3812.12 3335
3812.70 3421
3813.29 3439
3813.87 3408
3814.45 3558
3815.03 3591
3815.62 3664
3816.20 3616
3816.78 3416
3817.37 3267
3817.95 3159
3818.53 3047
3819.12 2909
3819.70 2853
3820.28 2789
3820.87 2796
3821.45 2768
3822.03 2715
3822.62 2763
3823.20 2698
3823.78 2688
3824.37 2645
3824.95 2661
3825.54 2679
3826.12 2665
3826.70 2552
3827.29 2568
3827.87 2598
3828.46 2741
3829.04 2622
3829.62 2656
3830.21 2605
3830.79 2599
3831.38 2735
3831.96 2652
3832.54 2710
3833.13 2767
3833.71 2674
3834.30 2620
3834.88 2608
3835.47 2622
3836.05 2671
3836.64 2680
3837.22 2652
3837.81 2776
3838.39 2696
3838.98 2660
3839.56 2659
3840.15 2667
3840.73 2666
3841.31 2632
3841.90 2675
3842.49 2620
3843.07 2567
3843.66 2601
3844.24 2646
3844.83 2719
3845.41 2576
3846.00 2604
3846.58 2626
3847.17 2639
3847.75 2582
3848.34 2598
3848.92 2548
3849.51 2574
3850.10 2552
3850.68 2673
3851.27 2644
3851.85 2607
3852.44 2697
3853.02 2775
3853.61 2651
3854.20 2635
3854.78 2720
3855.37 2760
3855.95 2745
3856.54 2684
3857.13 2845
3857.71 2960
3858.30 3066
3858.89 3196
3859.47 3341
3860.06 3562
3860.64 3786
3861.23 3876
3861.82 3991
3862.40 4058
3862.99 4116
3863.58 4173
3864.16 4323
3864.75 4536
3865.34 4762
3865.92 4868
3866.51 4651
3867.10 4436
3867.69 4123
3868.27 3982
3868.86 3674
3869.45 3509
3870.03 3392
3870.62 3389
3871.21 3529
3871.80 3447
3872.38 3466
3872.97 3582
3873.56 3710
3874.15 3790
3874.73 3690
3875.32 3683
3875.91 3694
3876.50 3677
3877.08 3541
3877.67 3418
3878.26 3412
3878.85 3350
3879.43 3356
3880.02 3242
3880.61 3145
3881.20 2947
3881.79 2834
3882.37 2816
3882.96 2729
3883.55 2776
3884.14 2787
3884.73 2722
3885.32 2751
3885.90 2866
3886.49 2956
3887.08 3032
3887.67 3232
3888.26 3183
3888.85 3370
3889.44 3368
3890.02 3452
3890.61 3434
3891.20 3501
3891.79 3422
3892.38 3397
3892.97 3383
3893.56 3223
3894.15 3096
3894.74 2972
3895.32 2864
3895.91 2841
3896.50 2859
3897.09 2870
3897.68 2761
3898.27 2815
3898.86 2816
3899.45 2722
3900.04 2777
3900.63 2732
3901.22 2740
3901.81 2924
3902.40 2873
3902.99 2859
3903.58 2823
3904.17 2830
3904.76 2845
3905.35 2813
3905.94 2917
3906.53 3145
3907.12 3093
3907.71 3115
3908.30 2970
3908.89 2918
3909.48 2875
3910.07 2840
3910.66 2792
3911.25 2638
3911.84 2594
3912.43 2577
3913.02 2528
3913.61 2584
3914.20 2717
3914.79 2696
3915.38 2666
3915.97 2575
3916.56 2681
3917.15 2747
3917.74 2706
3918.33 2702
3918.92 2786
3919.52 2752
3920.11 2786
3920.70 2821
3921.29 2694
3921.88 2668
3922.47 2651
3923.06 2615
3923.65 2578
3924.24 2468
3924.84 2512
3925.43 2499
3926.02 2522
3926.61 2549
3927.20 2445
3927.79 2521
3928.38 2498
3928.98 2500
3929.57 2512
3930.16 2498
3930.75 2496
3931.34 2398
3931.93 2383
3932.53 2388
3933.12 2432
3933.71 2419
3934.30 2396
3934.89 2412
3935.49 2440
3936.08 2236
3936.67 2342
3937.26 2475
3937.86 2422
3938.45 2458
3939.04 2461
3939.63 2543
3940.23 2543
3940.82 2559
3941.41 2547
3942.00 2574
3942.60 2526
3943.19 2535
3943.78 2579
3944.37 2497
3944.97 2506
3945.56 2562
3946.15 2578
3946.75 2558
3947.34 2511
3947.93 2545
3948.52 2485
3949.12 2584
3949.71 2615
3950.30 2572
3950.90 2620
3951.49 2565
3952.08 2606
3952.68 2680
3953.27 2607
3953.86 2665
3954.46 2651
3955.05 2613
3955.65 2686
3956.24 2703
3956.83 2674
3957.43 2676
3958.02 2790
3958.61 2845
3959.21 2729
3959.80 2616
3960.40 2638
3960.99 2700
3961.58 2573
3962.18 2469
3962.77 2503
3963.37 2534
3963.96 2527
3964.55 2568
3965.15 2648
3965.74 2726
3966.34 2720
3966.93 2667
3967.53 2584
3968.12 2570
3968.72 2637
3969.31 2595
3969.91 2569
3970.50 2603
3971.10 2559
3971.69 2516
3972.28 2606
3972.88 2617
3973.47 2568
3974.07 2640
3974.66 2667
3975.26 2734
3975.85 2792
3976.45 2749
3977.05 2788
3977.64 2814
3978.24 2761
3978.83 2676
3979.43 2614
3980.02 2527
3980.62 2492
3981.21 2556
3981.81 2598
3982.40 2594
3983.00 2571
3983.60 2688
3984.19 2802
3984.79 2722
3985.38 2781
3985.98 2727
3986.58 2652
3987.17 2753
3987.77 2756
3988.36 2751
3988.96 2716
3989.56 2698
3990.15 2726
3990.75 2654
3991.34 2751
3991.94 2755
3992.54 2737
3993.13 2791
3993.73 2791
3994.33 2879
3994.92 2887
3995.52 2815
3996.12 2861
3996.71 2955
3997.31 2737
3997.91 2716
3998.50 2763
3999.10 2788
3999.70 2704
4000.29 2790
4000.89 2751
4001.49 2751
4002.09 2804
4002.68 2713
4003.28 2722
4003.88 2728
4004.47 2754
4005.07 2798
4005.67 2794
4006.27 2761
4006.86 2706
4007.46 2718
4008.06 2698
4008.66 2655
4009.25 2654
4009.85 2649
4010.45 2639
4011.05 2630
4011.64 2686
4012.24 2721
4012.84 2653
4013.44 2715
4014.04 2784
4014.63 2816
4015.23 2804
4015.83 2959
4016.43 3026
4017.03 2966
4017.63 2926
4018.22 2978
4018.82 3059
4019.42 2889
4020.02 2805
4020.62 2798
4021.22 2649
4021.81 2638
4022.41 2643
4023.01 2775
4023.61 2804
4024.21 2796
4024.81 2754
4025.41 2736
4026.01 2818
4026.60 2811
4027.20 2729
4027.80 2630
4028.40 2733
4029.00 2735
4029.60 2686
4030.20 2666
4030.80 2651
4031.40 2690
4032.00 2877
4032.60 2833
4033.20 2866
4033.80 2909
4034.39 2959
4034.99 2979
4035.59 2829
4036.19 2772
4036.79 2592
4037.39 2666
4037.99 2722
4038.59 2501
4039.19 2499
4039.79 2421
4040.39 2444
4040.99 2457
4041.59 2418
4042.19 2379
4042.79 2349
4043.39 2432
4043.99 2438
4044.59 2406
4045.19 2490
4045.79 2474
4046.39 2495
4046.99 2443
4047.60 2551
4048.20 2596
4048.80 2618
4049.40 2632
4050.00 2640
4050.60 2735
4051.20 2718
4051.80 2724
4052.40 2670
4053.00 2751
4053.60 2712
4054.20 2722
4054.80 2708
4055.41 2626
4056.01 2509
4056.61 2501
4057.21 2396
4057.81 2457
4058.41 2460
4059.01 2447
4059.61 2356
4060.22 2408
4060.82 2422
4061.42 2420
4062.02 2352
4062.62 2353
4063.22 2389
4063.82 2348
4064.43 2294
4065.03 2258
4065.63 2242
4066.23 2268
4066.83 2240
4067.44 2193
4068.04 2303
4068.64 2321
4069.24 2271
4069.84 2336
4070.45 2261
4071.05 2199
4071.65 2301
4072.25 2363
4072.86 2300
4073.46 2387
4074.06 2374
4074.66 2388
4075.27 2396
4075.87 2403
4076.47 2350
4077.07 2318
4077.68 2258
4078.28 2366
4078.88 2303
4079.48 2332
4080.09 2359
4080.69 2291
4081.29 2304
4081.90 2266
4082.50 2242
4083.10 2290
4083.71 2283
4084.31 2317
4084.91 2262
4085.52 2274
4086.12 2319
4086.72 2353
4087.33 2352
4087.93 2309
4088.53 2293
4089.14 2273
4089.74 2255
4090.34 2381
4090.95 2382
4091.55 2391
4092.15 2297
4092.76 2342
4093.36 2369
4093.97 2418
4094.57 2463
4095.17 2411
4095.78 2360
4096.38 2349
4096.99 2320
4097.59 2307
4098.19 2349
4098.80 2276
4099.40 2302
4100.01 2321
4100.61 2265
4101.22 2240
4101.82 2232
4102.43 2232
4103.03 2213
4103.63 2269
4104.24 2213
4104.84 2137
4105.45 2178
4106.05 2157
4106.66 2241
4107.26 2217
4107.87 2271
4108.47 2238
4109.08 2148
4109.68 2226
4110.29 2209
4110.89 2224
4111.50 2263
4112.10 2322
4112.71 2378
4113.31 2291
4113.92 2311
4114.53 2376
4115.13 2319
4115.74 2329
4116.34 2239
4116.95 2342
4117.55 2327
4118.16 2320
4118.76 2394
4119.37 2398
4119.98 2425
4120.58 2488
4121.19 2514
4121.79 2440
4122.40 2511
4123.01 2388
4123.61 2400
4124.22 2347
4124.82 2341
4125.43 2359
4126.04 2336
4126.64 2289
4127.25 2328
4127.86 2353
4128.46 2288
4129.07 2327
4129.68 2387
4130.28 2392
4130.89 2432
4131.50 2417
4132.10 2492
4132.71 2455
4133.32 2462
4133.92 2393
4134.53 2399
4135.14 2521
4135.74 2640
4136.35 2643
4136.96 2587
4137.56 2616
4138.17 2730
4138.78 2773
4139.39 2785
4139.99 2778
4140.60 2733
4141.21 2663
4141.82 2749
4142.42 2587
4143.03 2562
4143.64 2636
4144.25 2551
4144.85 2601
4145.46 2580
4146.07 2483
4146.68 2446
4147.28 2479
4147.89 2383
4148.50 2322
4149.11 2270
4149.72 2326
4150.32 2368
4150.93 2258
4151.54 2342
4152.15 2313
4152.76 2429
4153.37 2362
4153.97 2294
4154.58 2287
4155.19 2366
4155.80 2329
4156.41 2326
4157.02 2242
4157.62 2268
4158.23 2372
4158.84 2334
4159.45 2227
4160.06 2271
4160.67 2445
4161.28 2347
4161.89 2476
4162.49 2497
4163.10 2546
4163.71 2567
4164.32 2738
4164.93 2945
4165.54 3090
4166.15 3025
4166.76 2924
4167.37 2891
4167.98 2827
4168.59 2760
4169.20 2733
4169.81 2652
4170.42 2629
4171.02 2561
4171.63 2567
4172.24 2584
4172.85 2559
4173.46 2576
4174.07 2533
4174.68 2563
4175.29 2623
4175.90 2539
4176.51 2540
4177.12 2540
4177.73 2495
4178.34 2449
4178.95 2424
4179.56 2421
4180.17 2387
4180.78 2405
4181.39 2441
4182.00 2409
4182.61 2365
4183.23 2340
4183.84 2432
4184.45 2431
4185.06 2385
4185.67 2356
4186.28 2429
4186.89 2445
4187.50 2419
4188.11 2474
4188.72 2383
4189.33 2509
4189.94 2571
4190.55 2746
4191.17 2909
4191.78 2944
4192.39 3060
4193.00 3070
4193.61 3178
4194.22 3254
4194.83 3203
4195.44 3258
4196.06 3187
4196.67 3098
4197.28 3154
4197.89 3029
4198.50 2890
4199.11 2837
4199.72 2795
4200.34 2831
4200.95 2720
4201.56 2741
4202.17 2727
4202.78 2612
4203.40 2656
4204.01 2628
4204.62 2547
4205.23 2591
4205.84 2539
4206.46 2530
4207.07 2468
4207.68 2553
4208.29 2587
4208.90 2592
4209.52 2622
4210.13 2665
4210.74 2612
4211.35 2653
4211.97 2750
4212.58 2782
4213.19 2734
4213.80 2867
4214.42 2888
4215.03 2857
4215.64 2904
4216.26 2900
4216.87 2942
4217.48 3061
4218.09 3134
4218.71 3173
4219.32 3257
4219.93 3354
4220.55 3483
4221.16 3601
4221.77 3724
4222.39 3899
4223.00 3777
4223.61 3849
4224.23 3847
4224.84 3900
4225.45 4091
4226.07 4065
4226.68 4414
4227.30 4773
4227.91 4961
4228.52 5130
4229.14 5298
4229.75 5045
4230.36 4971
4230.98 4801
4231.59 4993
4232.21 5133
4232.82 5510
4233.43 5963
4234.05 6663
4234.66 7319
4235.28 7360
4235.89 7381
4236.51 7217
4237.12 6629
4237.73 5769
4238.35 5296
4238.96 4739
4239.58 4278
4240.19 4065
4240.81 3734
4241.42 3634
4242.04 3583
4242.65 3515
4243.27 3519
4243.88 3571
4244.50 3563
4245.11 3515
4245.73 3486
4246.34 3543
4246.96 3570
4247.57 3713
4248.19 3693
4248.80 3555
4249.42 3551
4250.03 3401
4250.65 3469
4251.26 3405
4251.88 3263
4252.49 3206
4253.11 3328
4253.72 3280
4254.34 3185
4254.96 3172
4255.57 3229
4256.19 3181
4256.80 3065
4257.42 2983
4258.03 2941
4258.65 2950
4259.27 2854
4259.88 2922
4260.50 2975
4261.12 2898
4261.73 2891
4262.35 2942
4262.96 2923
4263.58 2867
4264.20 2860
4264.81 2886
4265.43 2911
4266.05 2847
4266.66 2860
4267.28 2970
4267.90 2977
4268.51 2981
4269.13 3002
4269.75 2973
4270.36 2890
4270.98 2942
4271.60 3007
4272.21 2930
4272.83 2858
4273.45 2848
4274.06 2981
4274.68 2937
4275.30 3105
4275.92 3138
4276.53 3101
4277.15 3090
4277.77 3062
4278.38 2999
4279.00 2881
4279.62 2934
4280.24 2803
4280.85 2700
4281.47 2602
4282.09 2578
4282.71 2561
4283.32 2562
4283.94 2657
4284.56 2496
4285.18 2564
4285.80 2603
4286.41 2544
4287.03 2753
4287.65 2675
4288.27 2633
4288.89 2568
4289.50 2547
4290.12 2576
4290.74 2558
4291.36 2453
4291.98 2516
4292.60 2507
4293.21 2548
4293.83 2461
4294.45 2491
4295.07 2547
4295.69 2474
4296.31 2438
4296.93 2415
4297.54 2489
4298.16 2535
4298.78 2537
4299.40 2562
4300.02 2511
4300.64 2528
4301.26 2566
4301.88 2547
4302.50 2505
4303.12 2466
4303.73 2497
4304.35 2557
4304.97 2587
4305.59 2526
4306.21 2467
4306.83 2554
4307.45 2550
4308.07 2582
4308.69 2519
4309.31 2551
4309.93 2588
4310.55 2513
4311.17 2632
4311.79 2674
4312.41 2564
4313.03 2612
4313.65 2657
4314.27 2682
4314.89 2652
4315.51 2695
4316.13 2749
4316.75 2721
4317.37 2684
4317.99 2705
4318.61 2796
4319.23 2806
4319.85 2788
4320.47 2790
4321.09 2988
4321.71 3129
4322.33 3134
4322.95 3211
4323.57 3306
4324.19 3431
4324.81 3338
4325.43 3380
4326.05 3356
4326.68 3245
4327.30 3181
4327.92 3167
4328.54 3054
4329.16 3002
4329.78 2967
4330.40 2993
4331.02 2984
4331.64 2983
4332.26 3052
4332.89 2906
4333.51 3062
4334.13 3171
4334.75 3274
4335.37 3455
4335.99 3759
4336.61 4179
4337.24 4493
4337.86 4682
4338.48 4660
4339.10 4545
4339.72 4274
4340.34 4215
4340.97 4101
4341.59 3875
4342.21 3807
4342.83 4058
4343.45 4504
4344.08 5120
4344.70 5962
4345.32 6812
4345.94 7737
4346.57 8257
4347.19 8483
4347.81 8217
4348.43 7688
4349.05 6741
4349.68 5875
4350.30 5231
4350.92 4605
4351.54 4080
4352.17 3714
4352.79 3570
4353.41 3359
4354.04 3351
4354.66 3323
4355.28 3373
4355.90 3340
4356.53 3423
4357.15 3397
4357.77 3240
4358.40 3285
4359.02 3397
4359.64 3415
4360.27 3397
4360.89 3247
4361.51 3176
4362.14 3237
4362.76 3171
4363.38 3128
4364.01 3228
4364.63 3261
4365.25 3243
4365.88 3257
4366.50 3167
4367.12 3093
4367.75 3147
4368.37 3072
4369.00 2932
4369.62 2934
4370.24 2826
4370.87 2787
4371.49 2843
4372.12 2687
4372.74 2743
4373.36 2682
4373.99 2716
4374.61 2844
4375.24 2805
4375.86 2925
4376.49 3145
4377.11 3299
4377.73 3359
4378.36 3436
4378.98 3687
4379.61 3723
4380.23 3747
4380.86 3666
4381.48 3500
4382.11 3351
4382.73 3121
4383.36 3134
4383.98 3035
4384.61 3094
4385.23 3014
4385.86 3005
4386.48 3010
4387.11 2959
4387.73 2931
4388.36 3035
4388.98 2864
4389.61 2814
4390.23 2850
4390.86 2738
4391.48 2844
4392.11 2772
4392.74 2769
4393.36 2857
4393.99 2934
4394.61 2966
4395.24 3054
4395.86 3230
4396.49 3275
4397.12 3267
4397.74 3133
4398.37 3068
4398.99 3072
4399.62 2945
4400.25 2955
4400.87 2918
4401.50 2728
4402.12 2852
4402.75 2784
4403.38 2729
4404.00 2681
4404.63 2708
4405.26 2743
4405.88 2745
4406.51 2770
4407.14 2783
4407.76 2724
4408.39 2663
4409.02 2725
4409.64 2663
4410.27 2619
4410.90 2624
4411.52 2526
4412.15 2510
4412.78 2499
4413.40 2423
4414.03 2508
4414.66 2567
4415.29 2515
4415.91 2476
4416.54 2522
4417.17 2550
4417.79 2572
4418.42 2516
4419.05 2550
4419.68 2483
4420.30 2468
4420.93 2478
4421.56 2482
4422.19 2402
4422.81 2371
4423.44 2355
4424.07 2293
4424.70 2298
4425.33 2230
4425.95 2161
4426.58 2160
4427.21 2167
4427.84 2226
4428.47 2210
4429.09 2173
4429.72 2223
4430.35 2266
4430.98 2259
4431.61 2294
4432.23 2331
4432.86 2403
4433.49 2315
4434.12 2297
4434.75 2323
4435.38 2333
4436.01 2382
4436.63 2411
4437.26 2359
4437.89 2361
4438.52 2335
4439.15 2371
4439.78 2306
4440.41 2312
4441.04 2255
4441.67 2232
4442.29 2242
4442.92 2248
4443.55 2368
4444.18 2379
4444.81 2315
4445.44 2398
4446.07 2490
4446.70 2467
4447.33 2490
4447.96 2514
4448.59 2504
4449.22 2426
4449.85 2393
4450.48 2398
4451.11 2427
4451.74 2353
4452.37 2283
4453.00 2359
4453.63 2387
4454.26 2357
4454.89 2401
4455.52 2346
4456.15 2403
4456.78 2344
4457.41 2359
4458.04 2401
4458.67 2309
4459.30 2221
4459.93 2257
4460.56 2180
4461.19 2112
4461.82 2138
4462.45 2120
4463.08 2049
4463.71 2035
4464.34 2101
4464.97 2109
4465.60 2079
4466.23 2035
4466.86 2159
4467.49 2124
4468.12 2061
4468.76 2112
4469.39 2123
4470.02 2194
4470.65 2100
4471.28 2070
4471.91 2017
4472.54 2099
4473.17 2143
4473.80 2110
4474.44 2098
4475.07 2058
4475.70 2084
4476.33 2007
4476.96 2099
4477.59 2158
4478.22 2209
4478.86 2075
4479.49 2122
4480.12 2103
4480.75 2153
4481.38 2196
4482.02 2169
4482.65 2264
4483.28 2258
4483.91 2358
4484.54 2356
4485.18 2268
4485.81 2262
4486.44 2193
4487.07 2207
4487.70 2297
4488.34 2339
4488.97 2281
4489.60 2355
4490.23 2240
4490.87 2197
4491.50 2313
4492.13 2268
4492.76 2269
4493.40 2242
4494.03 2152
4494.66 2248
4495.30 2353
4495.93 2298
4496.56 2325
4497.19 2286
4497.83 2207
4498.46 2241
4499.09 2352
4499.73 2488
4500.36 2588
4500.99 2688
4501.63 2751
4502.26 2773
4502.89 2622
4503.53 2616
4504.16 2595
4504.79 2540
4505.43 2497
4506.06 2323
4506.69 2246
4507.33 2274
4507.96 2262
4508.59 2319
4509.23 2385
4509.86 2383
4510.50 2398
4511.13 2299
4511.76 2344
4512.40 2289
4513.03 2327
4513.67 2422
4514.30 2204
4514.93 2295
4515.57 2195
4516.20 2165
4516.84 2207
4517.47 2163
4518.11 2132
4518.74 2117
4519.37 2117
4520.01 2092
4520.64 2122
4521.28 2186
4521.91 2149
4522.55 2257
4523.18 2243
4523.82 2333
4524.45 2271
4525.09 2354
4525.72 2383
4526.36 2355
4526.99 2380
4527.63 2544
4528.26 2680
4528.90 2899
4529.53 3084
4530.17 3301
4530.80 3547
4531.44 3791
4532.07 3817
4532.71 3741
4533.34 3509
4533.98 3343
4534.62 3099
4535.25 2999
4535.89 2783
4536.52 2676
4537.16 2588
4537.79 2606
4538.43 2442
4539.07 2379
4539.70 2326
4540.34 2257
4540.97 2213
4541.61 2173
4542.25 2146
4542.88 2185
4543.52 2163
4544.15 2133
4544.79 2132
4545.43 2137
4546.06 2086
4546.70 2139
4547.34 2137
4547.97 2136
4548.61 2166
4549.25 2152
4549.88 2216
4550.52 2140
4551.16 2223
4551.79 2180
4552.43 2197
4553.07 2216
4553.70 2197
4554.34 2250
4554.98 2210
4555.61 2133
4556.25 2147
4556.89 2104
4557.53 2224
4558.16 2229
4558.80 2162
4559.44 2195
4560.07 2122
4560.71 2173
4561.35 2136
4561.99 2176
4562.62 2136
4563.26 2149
4563.90 2208
4564.54 2105
4565.18 2147
4565.81 2172
4566.45 2060
4567.09 2133
4567.73 2161
4568.36 2205
4569.00 2163
4569.64 2132
4570.28 2149
4570.92 2213
4571.55 2203
4572.19 2223
4572.83 2199
4573.47 2142
4574.11 2163
4574.75 2152
4575.38 2037
4576.02 2108
4576.66 2162
4577.30 2135
4577.94 2163
4578.58 2139
4579.22 2097
4579.85 2162
4580.49 2208
4581.13 2207
4581.77 2080
4582.41 2076
4583.05 2155
4583.69 2198
4584.33 2150
4584.97 2107
4585.61 2089
4586.24 2081
4586.88 2180
4587.52 2252
4588.16 2307
4588.80 2417
4589.44 2425
4590.08 2522
4590.72 2649
4591.36 2715
4592.00 2863
4592.64 2855
4593.28 2701
4593.92 2628
4594.56 2564
4595.20 2467
4595.84 2402
4596.48 2240
4597.12 2259
4597.76 2365
4598.40 2212
4599.04 2279
4599.68 2247
4600.32 2311
4600.96 2344
4601.60 2338
4602.24 2332
4602.88 2308
4603.52 2462
4604.16 2474
4604.80 2475
4605.44 2413
4606.08 2433
4606.72 2473
4607.36 2525
4608.00 2510
4608.64 2616
4609.28 2576
4609.93 2565
4610.57 2471
4611.21 2411
4611.85 2448
4612.49 2334
4613.13 2377
4613.77 2212
4614.41 2242
4615.05 2240
4615.69 2187
4616.34 2213
4616.98 2205
4617.62 2192
4618.26 2197
4618.90 2181
4619.54 2151
4620.18 2186
4620.83 2120
4621.47 2135
4622.11 2213
4622.75 2276
4623.39 2277
4624.03 2258
4624.68 2215
4625.32 2234
4625.96 2209
4626.60 2196
4627.24 2112
4627.89 2166
4628.53 2206
4629.17 2098
4629.81 2123
4630.45 2176
4631.10 2175
4631.74 2221
4632.38 2241
4633.02 2291
4633.67 2338
4634.31 2383
4634.95 2422
4635.59 2533
4636.24 2552
4636.88 2658
4637.52 2695
4638.17 2674
4638.81 2827
4639.45 2707
4640.09 2641
4640.74 2598
4641.38 2527
4642.02 2540
4642.67 2421
4643.31 2416
4643.95 2352
4644.60 2285
4645.24 2328
4645.88 2305
4646.53 2235
4647.17 2274
4647.81 2328
4648.46 2246
4649.10 2304
4649.74 2467
4650.39 2454
4651.03 2518
4651.67 2689
4652.32 2769
4652.96 2790
4653.61 2724
4654.25 2761
4654.89 2636
4655.54 2606
4656.18 2486
4656.83 2401
4657.47 2328
4658.11 2277
4658.76 2221
4659.40 2230
4660.05 2258
4660.69 2142
4661.33 2149
4661.98 2195
4662.62 2120
4663.27 2130
4663.91 2137
4664.56 2114
4665.20 2139
4665.85 2126
4666.49 2163
4667.14 2055
4667.78 2052
4668.43 2083
4669.07 2033
4669.72 2153
4670.36 2166
4671.01 2075
4671.65 2124
4672.30 2144
4672.94 2185
4673.59 2240
4674.23 2297
4674.88 2378
4675.52 2414
4676.17 2329
4676.81 2262
4677.46 2216
4678.10 2240
4678.75 2233
4679.40 2213
4680.04 2273
4680.69 2267
4681.33 2337
4681.98 2261
4682.62 2289
4683.27 2312
4683.92 2392
4684.56 2387
4685.21 2309
4685.85 2294
4686.50 2360
4687.15 2330
4687.79 2271
4688.44 2235
4689.09 2253
4689.73 2261
4690.38 2216
4691.02 2125
4691.67 2120
4692.32 2213
4692.96 2198
4693.61 2207
4694.26 2238
4694.90 2261
4695.55 2353
4696.20 2334
4696.84 2328
4697.49 2460
4698.14 2492
4698.78 2678
4699.43 2715
4700.08 2669
4700.73 2746
4701.37 2760
4702.02 2590
4702.67 2504
4703.31 2383
4703.96 2271
4704.61 2250
4705.26 2153
4705.90 2228
4706.55 2296
4707.20 2263
4707.85 2297
4708.49 2259
4709.14 2252
4709.79 2292
4710.44 2309
4711.09 2301
4711.73 2352
4712.38 2346
4713.03 2343
4713.68 2365
4714.33 2360
4714.97 2322
4715.62 2258
4716.27 2280
4716.92 2239
4717.57 2273
4718.21 2427
4718.86 2414
4719.51 2368
4720.16 2358
4720.81 2425
4721.46 2364
4722.11 2498
4722.75 2418
4723.40 2384
4724.05 2429
4724.70 2468
4725.35 2500
4726.00 2487
4726.65 2587
4727.30 2582
4727.94 2534
4728.59 2584
4729.24 2515
4729.89 2417
4730.54 2348
4731.19 2327
4731.84 2285
4732.49 2290
4733.14 2236
4733.79 2217
4734.44 2253
4735.09 2295
4735.74 2196
4736.38 2163
4737.03 2301
4737.68 2265
4738.33 2346
4738.98 2321
4739.63 2343
4740.28 2362
4740.93 2306
4741.58 2335
4742.23 2346
4742.88 2323
4743.53 2370
4744.18 2358
4744.83 2382
4745.48 2410
4746.13 2343
4746.78 2355
4747.43 2472
4748.08 2461
4748.73 2549
4749.39 2617
4750.04 2560
4750.69 2793
4751.34 2777
4751.99 2841
4752.64 2824
4753.29 2769
4753.94 2775
4754.59 2731
4755.24 2696
4755.89 2704
4756.54 2631
4757.19 2520
4757.84 2500
4758.50 2521
4759.15 2482
4759.80 2457
4760.45 2421
4761.10 2471
4761.75 2471
4762.40 2545
4763.05 2534
4763.71 2607
4764.36 2825
4765.01 3051
4765.66 3265
4766.31 3440
4766.96 3523
4767.62 3601
4768.27 3604
4768.92 3447
4769.57 3184
4770.22 2950
4770.87 2862
4771.53 2738
4772.18 2652
4772.83 2653
4773.48 2578
4774.13 2545
4774.79 2490
4775.44 2477
4776.09 2437
4776.74 2473
4777.40 2562
4778.05 2573
4778.70 2740
4779.35 2712
4780.01 2809
4780.66 2937
4781.31 2864
4781.96 2708
4782.62 2650
4783.27 2591
4783.92 2540
4784.57 2514
4785.23 2478
4785.88 2504
4786.53 2433
4787.19 2446
4787.84 2468
4788.49 2436
4789.15 2373
4789.80 2418
4790.45 2404
4791.11 2325
4791.76 2465
4792.41 2443
4793.07 2442
4793.72 2327
4794.37 2343
4795.03 2346
4795.68 2420
4796.33 2312
4796.99 2306
4797.64 2389
4798.29 2316
4798.95 2282
4799.60 2328
4800.26 2309
4800.91 2353
4801.56 2297
4802.22 2301
4802.87 2343
4803.53 2332
4804.18 2331
4804.83 2317
4805.49 2376
4806.14 2359
4806.80 2404
4807.45 2405
4808.11 2336
4808.76 2331
4809.42 2239
4810.07 2294
4810.72 2310
4811.38 2375
4812.03 2362
4812.69 2356
4813.34 2381
4814.00 2307
4814.65 2328
4815.31 2363
4815.96 2362
4816.62 2452
4817.27 2601
4817.93 2566
4818.58 2566
4819.24 2539
4819.89 2593
4820.55 2597
4821.20 2633
4821.86 2742
4822.52 2742
4823.17 2757
4823.83 2896
4824.48 3182
4825.14 3214
4825.79 3176
4826.45 3186
4827.10 3125
4827.76 3111
4828.42 2987
4829.07 2841
4829.73 2759
4830.38 2714
4831.04 2796
4831.70 2808
4832.35 2804
4833.01 2812
4833.66 2977
4834.32 3174
4834.98 3373
4835.63 3468
4836.29 3591
4836.95 3776
4837.60 3920
4838.26 3853
4838.92 3742
4839.57 3733
4840.23 3565
4840.89 3546
4841.54 3386
4842.20 3365
4842.86 3222
4843.51 3151
4844.17 3104
4844.83 3208
4845.48 3219
4846.14 3373
4846.80 3414
4847.45 3269
4848.11 3278
4848.77 3380
4849.43 3519
4850.08 3593
4850.74 3522
4851.40 3613
4852.06 3579
4852.71 3596
4853.37 3496
4854.03 3432
4854.69 3481
4855.34 3568
4856.00 3656
4856.66 3958
4857.32 4200
4857.97 4496
4858.63 4505
4859.29 4536
4859.95 4497
4860.61 4419
4861.26 4239
4861.92 4024
4862.58 3829
4863.24 3747
4863.90 3600
4864.55 3544
4865.21 3638
4865.87 3708
4866.53 3856
4867.19 3927
4867.85 3962
4868.51 3958
4869.16 3783
4869.82 3618
4870.48 3527
4871.14 3459
4871.80 3533
4872.46 3444
4873.12 3313
4873.78 3210
4874.43 3188
4875.09 3220
4875.75 3175
4876.41 3162
4877.07 3137
4877.73 3254
4878.39 3150
4879.05 3107
4879.71 3211
4880.37 3279
4881.03 3237
4881.69 3102
4882.34 3155
4883.00 2991
4883.66 2821
4884.32 2896
4884.98 2972
4885.64 2908
4886.30 2848
4886.96 2967
4887.62 2915
4888.28 3061
4888.94 3328
4889.60 3397
4890.26 3413
4890.92 3493
4891.58 3354
4892.24 3419
4892.90 3361
4893.56 3229
4894.22 3219
4894.88 3122
4895.54 3086
4896.20 2980
4896.86 2919
4897.52 2978
4898.19 3047
4898.85 3106
4899.51 3176
4900.17 3265
4900.83 3305
4901.49 3221
4902.15 3191
4902.81 3012
4903.47 2952
4904.13 2948
4904.79 2767
4905.45 2813
4906.12 2669
4906.78 2618
4907.44 2615
4908.10 2548
4908.76 2552
4909.42 2657
4910.08 2589
4910.74 2550
4911.41 2491
4912.07 2437
4912.73 2444
4913.39 2360
4914.05 2400
4914.71 2372
4915.38 2325
4916.04 2294
4916.70 2253
4917.36 2268
4918.02 2281
4918.68 2237
4919.35 2317
4920.01 2281
4920.67 2254
4921.33 2283
4921.99 2318
4922.66 2270
4923.32 2242
4923.98 2271
4924.64 2235
4925.31 2303
4925.97 2239
4926.63 2237
4927.29 2226
4927.96 2307
4928.62 2386
4929.28 2395
4929.94 2530
4930.61 2597
4931.27 2489
4931.93 2608
4932.59 2525
4933.26 2507
4933.92 2461
4934.58 2430
4935.25 2386
4935.91 2402
4936.57 2270
4937.24 2336
4937.90 2398
4938.56 2369
4939.23 2367
4939.89 2302
4940.55 2323
4941.22 2321
4941.88 2286
4942.54 2360
4943.21 2357
4943.87 2289
4944.53 2185
4945.20 2188
4945.86 2211
4946.52 2181
4947.19 2173
4947.85 2197
4948.52 2070
4949.18 2063
4949.84 2018
4950.51 2080
4951.17 2173
4951.84 2141
4952.50 2108
4953.17 2141
4953.83 2190
4954.49 2100
4955.16 2096
4955.82 2115
4956.49 2174
4957.15 2098
4957.82 2154
4958.48 2146
4959.15 2173
4959.81 2151
4960.47 2130
4961.14 2117
4961.80 2151
4962.47 2275
4963.13 2282
4963.80 2421
4964.46 2468
4965.13 2411
4965.79 2343
4966.46 2294
4967.12 2243
4967.79 2228
4968.45 2208
4969.12 2195
4969.79 2228
4970.45 2117
4971.12 2116
4971.78 2139
4972.45 2222
4973.11 2222
4973.78 2167
4974.44 2177
4975.11 2287
4975.78 2177
4976.44 2185
4977.11 2100
4977.77 2063
4978.44 2107
4979.11 2111
4979.77 2037
4980.44 2125
4981.10 2177
4981.77 2127
4982.44 2194
4983.10 2130
4983.77 2154
4984.43 2169
4985.10 2175
4985.77 2117
4986.43 2144
4987.10 2135
4987.77 2141
4988.43 2125
4989.10 2060
4989.77 2038
4990.43 2083
4991.10 2018
4991.77 2089
4992.43 2016
4993.10 2033
4993.77 2033
4994.43 2068
4995.10 2067
4995.77 2015
4996.44 2021
4997.10 1981
4997.77 2004
4998.44 1928
4999.10 1927
4999.77 1982
5000.44 1979
5001.11 2004
5001.77 2024
5002.44 2006
5003.11 2062
5003.78 2071
5004.44 2087
5005.11 2134
5005.78 2196
5006.45 2240
5007.12 2133
5007.78 2251
5008.45 2233
5009.12 2323
5009.79 2258
5010.46 2143
5011.12 2115
5011.79 2142
5012.46 2173
5013.13 2190
5013.80 2277
5014.47 2296
5015.13 2222
5015.80 2263
5016.47 2376
5017.14 2382
5017.81 2563
5018.48 2585
5019.14 2901
5019.81 3276
5020.48 3528
5021.15 3900
5021.82 4354
5022.49 4681
5023.16 4939
5023.83 4753
5024.50 4560
5025.16 4445
5025.83 4072
5026.50 3623
5027.17 3195
5027.84 3018
5028.51 2675
5029.18 2543
5029.85 2484
5030.52 2327
5031.19 2212
5031.86 2150
5032.53 2071
5033.20 2133
5033.87 2084
5034.54 2028
5035.21 2015
5035.88 2013
5036.54 1995
5037.21 1975
5037.88 2010
5038.55 1951
5039.22 1925
5039.89 1954
5040.56 2043
5041.23 1915
5041.90 1912
5042.58 2053
5043.25 2032
5043.92 2054
5044.59 2089
5045.26 2094
5045.93 2090
5046.60 2059
5047.27 2058
5047.94 2074
5048.61 2022
5049.28 2085
5049.95 2010
5050.62 2066
5051.29 2061
5051.96 2064
5052.63 2014
5053.30 1996
5053.98 2045
5054.65 2009
5055.32 2016
5055.99 2049
5056.66 2019
5057.33 1973
5058.00 1991
5058.67 2033
5059.34 2067
5060.02 2106
5060.69 2132
5061.36 2074
5062.03 2093
5062.70 2017
5063.37 2018
5064.04 2032
5064.72 2002
5065.39 2024
5066.06 1971
5066.73 1969
5067.40 2043
5068.08 2000
5068.75 1988
5069.42 1955
5070.09 1954
5070.76 1980
5071.44 1959
5072.11 1981
5072.78 1951
5073.45 1934
5074.12 1948
5074.80 1953
5075.47 2026
5076.14 2057
5076.81 1996
5077.49 2081
5078.16 2122
5078.83 2216
5079.50 2167
5080.18 2126
5080.85 2118
5081.52 2153
5082.20 2067
5082.87 2000
5083.54 2032
5084.21 1960
5084.89 2032
5085.56 2115
5086.23 2090
5086.91 2244
5087.58 2219
5088.25 2229
5088.93 2311
5089.60 2413
5090.27 2548
5090.95 2453
5091.62 2377
5092.29 2432
5092.97 2364
5093.64 2313
5094.31 2262
5094.99 2217
5095.66 2106
5096.34 2022
5097.01 2093
5097.68 2060
5098.36 1958
5099.03 2019
5099.70 2068
5100.38 2047
5101.05 2063
5101.73 2111
5102.40 2104
5103.08 2123
5103.75 2164
5104.42 2170
5105.10 2160
5105.77 2124
5106.45 2141
5107.12 2076
5107.80 2046
5108.47 1977
5109.15 1917
5109.82 1941
5110.49 1983
5111.17 1987
5111.84 1914
5112.52 1876
5113.19 1849
5113.87 1905
5114.54 1863
5115.22 1969
5115.89 2007
5116.57 2105
5117.24 2177
5117.92 2139
5118.59 2112
5119.27 2228
5119.94 2172
5120.62 2226
5121.30 2245
5121.97 2137
5122.65 2106
5123.32 2112
5124.00 2048
5124.67 1926
5125.35 2020
5126.02 2009
5126.70 1997
5127.38 1927
5128.05 1976
5128.73 2049
5129.40 1992
5130.08 2018
5130.76 2036
5131.43 2066
5132.11 2089
5132.78 2051
5133.46 2069
5134.14 2053
5134.81 2030
5135.49 2084
5136.17 2046
5136.84 2019
5137.52 1999
5138.20 1966
5138.87 1972
5139.55 2076
5140.22 2095
5140.90 2077
5141.58 2052
5142.26 1984
5142.93 1956
5143.61 1963
5144.29 1863
5144.96 1847
5145.64 1834
5146.32 1813
5146.99 1804
5147.67 1837
5148.35 1851
5149.03 1818
5149.70 1869
5150.38 1927
5151.06 1864
5151.73 1816
5152.41 1880
5153.09 1906
5153.77 1885
5154.44 1917
5155.12 1851
5155.80 1849
5156.48 1837
5157.16 1831
5157.83 1816
5158.51 1851
5159.19 1876
5159.87 1789
5160.55 1746
5161.22 1855
5161.90 1844
5162.58 1885
5163.26 1915
5163.94 1885
5164.61 1890
5165.29 1919
5165.97 1994
5166.65 1965
5167.33 1976
5168.01 2094
5168.68 2053
5169.36 2023
5170.04 1887
5170.72 1907
5171.40 1937
5172.08 1866
5172.76 1886
5173.44 1799
5174.11 1853
5174.79 1890
5175.47 1879
5176.15 1849
5176.83 1867
5177.51 1916
5178.19 1929
5178.87 1957
5179.55 1897
5180.23 1896
5180.91 1861
5181.58 1916
5182.26 1924
5182.94 1926
5183.62 1857
5184.30 1868
5184.98 1834
5185.66 1851
5186.34 1871
5187.02 1808
5187.70 1808
5188.38 1804
5189.06 1860
5189.74 1805
5190.42 1779
5191.10 1851
5191.78 1885
5192.46 1826
5193.14 1862
5193.82 1890
5194.50 1818
5195.18 1823
5195.86 1815
5196.54 1820
5197.22 1906
5197.90 1906
5198.58 1898
5199.26 1863
5199.94 1850
5200.63 1879
5201.31 1933
5201.99 1959
5202.67 1929
5203.35 1886
5204.03 1895
5204.71 2022
5205.39 1974
5206.07 2069
5206.75 2042
5207.43 2143
5208.11 2208
5208.80 2181
5209.48 2236
5210.16 2178
5210.84 2214
5211.52 2200
5212.20 2148
5212.88 2143
5213.57 2229
5214.25 2173
5214.93 2187
5215.61 2121
5216.29 2036
5216.97 2024
5217.66 2063
5218.34 2162
5219.02 2034
5219.70 2078
5220.38 2053
5221.06 2078
5221.75 2084
5222.43 2115
5223.11 2101
5223.79 2149
5224.47 2015
5225.16 2025
5225.84 2008
5226.52 1987
5227.20 1912
5227.89 1971
5228.57 1979
5229.25 2028
5229.93 2027
5230.62 1958
5231.30 2006
5231.98 1968
5232.66 2001
5233.35 1979
5234.03 1986
5234.71 2025
5235.40 2019
5236.08 2004
5236.76 2052
5237.44 2014
5238.13 2157
5238.81 2068
5239.49 2066
5240.18 2086
5240.86 2028
5241.54 1976
5242.23 1995
5242.91 1999
5243.59 2034
5244.28 2007
5244.96 2026
5245.64 2014
5246.33 1962
5247.01 1964
5247.70 2016
5248.38 2059
5249.06 2059
5249.75 2042
5250.43 2067
5251.11 2150
5251.80 2043
5252.48 2097
5253.17 2056
5253.85 2014
5254.53 1891
5255.22 1898
5255.90 1822
5256.59 1913
5257.27 1884
5257.96 1868
5258.64 1873
5259.32 1935
5260.01 2012
5260.69 2098
5261.38 2119
5262.06 2184
5262.75 2162
5263.43 2224
5264.12 2224
5264.80 2200
5265.49 2137
5266.17 2178
5266.86 2204
5267.54 2197
5268.23 2090
5268.91 2081
5269.60 2037
5270.28 1985
5270.97 1997
5271.65 2019
5272.34 2073
5273.02 1991
5273.71 2033
5274.39 2009
5275.08 2042
5275.76 2076
5276.45 1988
5277.14 2011
5277.82 2067
5278.51 2083
5279.19 2263
5279.88 2362
5280.56 2464
5281.25 2538
5281.94 2518
5282.62 2607
5283.31 2565
5283.99 2428
5284.68 2258
5285.37 2230
5286.05 2203
5286.74 2123
5287.43 2106
5288.11 2130
5288.80 2058
5289.48 2077
5290.17 2111
5290.86 2008
5291.54 2021
5292.23 2096
5292.92 2040
5293.60 2002
5294.29 2015
5294.98 1988
5295.66 2027
5296.35 2039
5297.04 2026
5297.72 2048
5298.41 2062
5299.10 2110
5299.79 2018
5300.47 2013
5301.16 2076
5301.85 2144
5302.53 2092
5303.22 2099
5303.91 2065
5304.60 2134
5305.28 2078
5305.97 2070
5306.66 2075
5307.35 2078
5308.03 2045
5308.72 2077
5309.41 2082
5310.10 2109
5310.78 2131
5311.47 2099
5312.16 2100
5312.85 2181
5313.54 2167
5314.22 2179
5314.91 2064
5315.60 2044
5316.29 2032
5316.98 2114
5317.66 2147
5318.35 2235
5319.04 2298
5319.73 2323
5320.42 2426
5321.11 2493
5321.80 2551
5322.48 2483
5323.17 2385
5323.86 2303
5324.55 2331
5325.24 2197
5325.93 2142
5326.62 2138
5327.30 2045
5327.99 2061
5328.68 2080
5329.37 2091
5330.06 2166
5330.75 2211
5331.44 2178
5332.13 2105
5332.82 2117
5333.51 2199
5334.20 2187
5334.88 2076
5335.57 2077
5336.26 2181
5336.95 2187
5337.64 2185
5338.33 2096
5339.02 2241
5339.71 2347
5340.40 2380
5341.09 2486
5341.78 2620
5342.47 2688
5343.16 2627
5343.85 2570
5344.54 2536
5345.23 2490
5345.92 2456
5346.61 2426
5347.30 2446
5347.99 2561
5348.68 2784
5349.37 2916
5350.06 3193
5350.75 3231
5351.44 3235
5352.13 3267
5352.82 3295
5353.51 3065
5354.20 2849
5354.90 2736
5355.59 2526
5356.28 2420
5356.97 2273
5357.66 2204
5358.35 2153
5359.04 2097
5359.73 2166
5360.42 2145
5361.11 2044
5361.80 2041
5362.49 2045
5363.19 2022
5363.88 2009
5364.57 1993
5365.26 1948
5365.95 2000
5366.64 1943
5367.33 1881
5368.03 1880
5368.72 1838
5369.41 1907
5370.10 1935
5370.79 1875
5371.48 1947
5372.18 1876
5372.87 1890
5373.56 1878
5374.25 1824
5374.94 1855
5375.63 1852
5376.33 1899
5377.02 1911
5377.71 1972
5378.40 1923
5379.10 1832
5379.79 1895
5380.48 1890
5381.17 1891
5381.86 1888
5382.56 1859
5383.25 1894
5383.94 1853
5384.63 1855
5385.33 1832
5386.02 1927
5386.71 1922
5387.40 1966
5388.10 2039
5388.79 2112
5389.48 2143
5390.18 2179
5390.87 2206
5391.56 2235
5392.26 2194
5392.95 2085
5393.64 2083
5394.33 2065
5395.03 2095
5395.72 2016
5396.41 1935
5397.11 1936
5397.80 1915
5398.49 1887
5399.19 1848
5399.88 1920
5400.58 1921
5401.27 1907
5401.96 1897
5402.66 1945
5403.35 1830
5404.04 1923
5404.74 1912
5405.43 1924
5406.13 1923
5406.82 1958
5407.51 1964
5408.21 1970
5408.90 1943
5409.60 1970
5410.29 1919
5410.98 1928
5411.68 1996
5412.37 1945
5413.07 1924
5413.76 1977
5414.46 1909
5415.15 1867
5415.84 1946
5416.54 1926
5417.23 1882
5417.93 1886
5418.62 1945
5419.32 2019
5420.01 1980
5420.71 2043
5421.40 2159
5422.10 2101
5422.79 2073
5423.49 2072
5424.18 2079
5424.88 2044
5425.57 1977
5426.27 1962
5426.96 2004
5427.66 1956
5428.35 1936
5429.05 1976
5429.74 1999
5430.44 2047
5431.14 2010
5431.83 2042
5432.53 2161
5433.22 2073
5433.92 2072
5434.61 2120
5435.31 2183
5436.01 2265
5436.70 2303
5437.40 2334
5438.09 2329
5438.79 2346
5439.49 2241
5440.18 2229
5440.88 2201
5441.57 2184
5442.27 2205
5442.97 2291
5443.66 2369
5444.36 2473
5445.06 2578
5445.75 2659
5446.45 2744
5447.15 2941
5447.84 2840
5448.54 2904
5449.24 2930
5449.93 2805
5450.63 2741
5451.33 2651
5452.02 2524
5452.72 2549
5453.42 2522
5454.11 2329
5454.81 2342
5455.51 2364
5456.20 2261
5456.90 2270
5457.60 2319
5458.30 2351
5458.99 2322
5459.69 2253
5460.39 2328
5461.09 2405
5461.78 2577
5462.48 2558
5463.18 2579
5463.88 2577
5464.57 2539
5465.27 2452
5465.97 2484
5466.67 2570
5467.36 2486
5468.06 2427
5468.76 2522
5469.46 2432
5470.16 2554
5470.85 2749
5471.55 2845
5472.25 2927
5472.95 3052
5473.65 3153
5474.35 3106
5475.04 2993
5475.74 2947
5476.44 2903
5477.14 2967
5477.84 3082
5478.54 3297
5479.23 3488
5479.93 3753
5480.63 3966
5481.33 4074
5482.03 3973
5482.73 3837
5483.43 3627
5484.13 3335
5484.83 3286
5485.52 3102
5486.22 3084
5486.92 3089
5487.62 3155
5488.32 3083
5489.02 3034
5489.72 2982
5490.42 3101
5491.12 2992
5491.82 3060
5492.52 3195
5493.22 3298
5493.92 3305
5494.62 3382
5495.31 3443
5496.01 3341
5496.71 3290
5497.41 3448
5498.11 3851
5498.81 4203
5499.51 4801
5500.21 5547
5500.91 5966
5501.61 6217
5502.31 6149
5503.01 5728
5503.71 5108
5504.41 4584
5505.11 4061
5505.81 3689
5506.51 3476
5507.22 3200
5507.92 3158
5508.62 3025
5509.32 2946
5510.02 3035
5510.72 3018
5511.42 2900
5512.12 2829
5512.82 2886
5513.52 2910
5514.22 2963
5514.92 2975
5515.62 2935
5516.32 2875
5517.03 2934
5517.73 2947
5518.43 3011
5519.13 3214
5519.83 3190
5520.53 3287
5521.23 3250
5521.93 3169
5522.63 3077
5523.34 2874
5524.04 2770
5524.74 2687
5525.44 2622
5526.14 2502
5526.84 2443
5527.55 2432
5528.25 2385
5528.95 2390
5529.65 2368
5530.35 2336
5531.05 2246
5531.76 2296
5532.46 2295
5533.16 2264
5533.86 2272
5534.56 2304
5535.27 2294
5535.97 2232
5536.67 2283
5537.37 2304
5538.08 2236
5538.78 2224
5539.48 2211
5540.18 2203
5540.89 2145
5541.59 2209
5542.29 2157
5542.99 2118
5543.70 2183
5544.40 2229
5545.10 2343
5545.80 2370
5546.51 2315
5547.21 2340
5547.91 2390
5548.62 2381
5549.32 2357
5550.02 2298
5550.73 2246
5551.43 2195
5552.13 2160
5552.84 2076
5553.54 2083
5554.24 2102
5554.95 2081
5555.65 2107
5556.35 2039
5557.06 2013
5557.76 2043
5558.46 2025
5559.17 2091
5559.87 2112
5560.57 2032
5561.28 2098
5561.98 2074
5562.69 2132
5563.39 2093
5564.09 2119
5564.80 2191
5565.50 2173
5566.21 2129
5566.91 2184
5567.61 2161
5568.32 2100
5569.02 2110
5569.73 2103
5570.43 2020
5571.14 2082
5571.84 2044
5572.54 2101
5573.25 2101
5573.95 2145
5574.66 2172
5575.36 2148
5576.07 2280
5576.77 2204
5577.48 2263
5578.18 2210
5578.89 2207
5579.59 2218
5580.30 2129
5581.00 2109
5581.71 2152
5582.41 2082
5583.12 2028
5583.82 2024
5584.53 1992
5585.23 2006
5585.94 1981
5586.64 2020
5587.35 1992
5588.06 1939
5588.76 1952
5589.47 1941
5590.17 1937
5590.88 1887
5591.58 1965
5592.29 1958
5592.99 1933
5593.70 1973
5594.41 1890
5595.11 1836
5595.82 1941
5596.52 1864
5597.23 1837
5597.94 1781
5598.64 1846
5599.35 1851
5600.06 1854
5600.76 1866
5601.47 1898
5602.17 1880
5602.88 1900
5603.59 1826
5604.29 1905
5605.00 1894
5605.71 1862
5606.41 1904
5607.12 1943
5607.83 1955
5608.53 1923
5609.24 1865
5609.95 1863
5610.65 1820
5611.36 1838
5612.07 1803
5612.78 1843
5613.48 1814
5614.19 1958
5614.90 1910
5615.60 1864
5616.31 1906
5617.02 1833
5617.73 1865
5618.43 1951
5619.14 1860
5619.85 1839
5620.56 1931
5621.26 1824
5621.97 1784
5622.68 1851
5623.39 1828
5624.09 1835
5624.80 1828
5625.51 1809
5626.22 1815
5626.93 1905
5627.63 1896
5628.34 1959
5629.05 1920
5629.76 1918
5630.47 1943
5631.17 1921
5631.88 1883
5632.59 1892
5633.30 1881
5634.01 1871
5634.72 1916
5635.42 1882
5636.13 1857
5636.84 1846
5637.55 1979
5638.26 2002
5638.97 1946
5639.68 1968
5640.39 2037
5641.09 2029
5641.80 2048
5642.51 2053
5643.22 1982
5643.93 2057
5644.64 2022
5645.35 1964
5646.06 1938
5646.77 1975
5647.48 1944
5648.19 1962
5648.89 1905
5649.60 1987
5650.31 2054
5651.02 1921
5651.73 1904
5652.44 1943
5653.15 1927
5653.86 1980
5654.57 2021
5655.28 2124
5655.99 2189
5656.70 2265
5657.41 2282
5658.12 2312
5658.83 2340
5659.54 2309
5660.25 2295
5660.96 2179
5661.67 2123
5662.38 2104
5663.09 2069
5663.80 2072
5664.51 1956
5665.22 1970
5665.93 1954
5666.64 1976
5667.35 2043
5668.06 2085
5668.77 2115
5669.48 2082
5670.19 2118
5670.91 2241
5671.62 2222
5672.33 2206
5673.04 2257
5673.75 2188
5674.46 2195
5675.17 2105
5675.88 2062
5676.59 2054
5677.30 2003
5678.01 1991
5678.73 1962
5679.44 2061
5680.15 1981
5680.86 2009
5681.57 2072
5682.28 2021
5682.99 2070
5683.71 2077
5684.42 2052
5685.13 2042
5685.84 2021
5686.55 2072
5687.26 2026
5687.98 2064
5688.69 2077
5689.40 2023
5690.11 2068
5690.82 2025
5691.54 1998
5692.25 2056
5692.96 1968
5693.67 1957
5694.38 2005
5695.10 1968
5695.81 1979
5696.52 1923
5697.23 1898
5697.95 1874
5698.66 1896
5699.37 1856
5700.08 1860
5700.80 1907
5701.51 1885
5702.22 1851
5702.93 1917
5703.65 1928
5704.36 1910
5705.07 1812
5705.78 1847
5706.50 1960
5707.21 1919
5707.92 1959
5708.64 1902
5709.35 1898
5710.06 1908
5710.78 1969
5711.49 1909
5712.20 1941
5712.92 1935
5713.63 1917
5714.34 1946
5715.06 1977
5715.77 1959
5716.48 1882
5717.20 1919
5717.91 1929
5718.62 1896
5719.34 1915
5720.05 1951
5720.77 1987
5721.48 2028
5722.19 2010
5722.91 2041
5723.62 2035
5724.33 2088
5725.05 2222
5725.76 2392
5726.48 2518
5727.19 2693
5727.91 2753
5728.62 2838
5729.33 2852
5730.05 2737
5730.76 2644
5731.48 2546
5732.19 2469
5732.91 2355
5733.62 2367
5734.34 2339
5735.05 2269
5735.77 2126
5736.48 2134
5737.20 2150
5737.91 2136
5738.63 2170
5739.34 2161
5740.06 2053
5740.77 2087
5741.49 2111
5742.20 2111
5742.92 2107
5743.63 2070
5744.35 2080
5745.06 2121
5745.78 2059
5746.49 2009
5747.21 2141
5747.92 2175
5748.64 2180
5749.35 2217
5750.07 2281
5750.79 2252
5751.50 2318
5752.22 2395
5752.93 2441
5753.65 2665
5754.36 2597
5755.08 2647
5755.80 2575
5756.51 2550
5757.23 2511
5757.95 2464
5758.66 2380
5759.38 2397
5760.09 2416
5760.81 2438
5761.53 2381
5762.24 2360
5762.96 2393
5763.68 2413
5764.39 2484
5765.11 2504
5765.83 2488
5766.54 2447
5767.26 2383
5767.98 2434
5768.69 2511
5769.41 2474
5770.13 2535
5770.84 2573
5771.56 2582
5772.28 2627
5772.99 2591
5773.71 2652
5774.43 2658
5775.15 2700
5775.86 2618
5776.58 2686
5777.30 2720
5778.01 2824
5778.73 2814
5779.45 2953
5780.17 2984
5780.88 2892
5781.60 2916
5782.32 2938
5783.04 2989
5783.76 3020
5784.47 2982
5785.19 2992
5785.91 3131
5786.63 3048
5787.34 3061
5788.06 3116
5788.78 3304
5789.50 3449
5790.22 3525
5790.94 3797
5791.65 3808
5792.37 3989
5793.09 4130
5793.81 4216
5794.53 4263
5795.25 4471
5795.96 4681
5796.68 5083
5797.40 5731
5798.12 6611
5798.84 8580
5799.56 10632
5800.28 12693
5800.99 14365
5801.71 14643
5802.43 13936
5803.15 12469
5803.87 10611
5804.59 9050
5805.31 7541
5806.03 6433
5806.75 5802
5807.47 5446
5808.18 5125
5808.90 5067
5809.62 4956
5810.34 4781
5811.06 4607
5811.78 4651
5812.50 4736
5813.22 4786
5813.94 4838
5814.66 4884
5815.38 4858
5816.10 4899
5816.82 4723
5817.54 4652
5818.26 4698
5818.98 4627
5819.70 4562
5820.42 4537
5821.14 4399
5821.86 4231
5822.58 4038
5823.30 3887
5824.02 3705
5824.74 3572
5825.46 3477
5826.18 3421
5826.90 3259
5827.62 3356
5828.34 3231
5829.06 3133
5829.78 3197
5830.50 3167
5831.22 3088
5831.95 3116
5832.67 3180
5833.39 3153
5834.11 3105
5834.83 3024
5835.55 3052
5836.27 3133
5836.99 3012
5837.71 3076
5838.43 3148
5839.15 3026
5839.88 3136
5840.60 3055
5841.32 3172
5842.04 3029
5842.76 2944
5843.48 2821
5844.20 2774
5844.93 2829
5845.65 2710
5846.37 2659
5847.09 2646
5847.81 2680
5848.53 2592
5849.26 2616
5849.98 2697
5850.70 2671
5851.42 2700
5852.14 2747
5852.87 2667
5853.59 2625
5854.31 2604
5855.03 2701
5855.75 2671
5856.48 2683
5857.20 2656
5857.92 2600
5858.64 2663
5859.37 2619
5860.09 2647
5860.81 2636
5861.53 2568
5862.26 2492
5862.98 2432
5863.70 2527
5864.42 2568
5865.15 2536
5865.87 2451
5866.59 2511
5867.31 2452
5868.04 2454
5868.76 2426
5869.48 2531
5870.21 2543
5870.93 2506
5871.65 2517
5872.38 2629
5873.10 2611
5873.82 2584
5874.55 2636
5875.27 2682
5875.99 2575
5876.72 2570
5877.44 2645
5878.16 2640
5878.89 2612
5879.61 2616
5880.33 2593
5881.06 2489
5881.78 2597
5882.51 2579
5883.23 2643
5883.95 2610
5884.68 2584
5885.40 2700
5886.13 2595
5886.85 2601
5887.57 2558
5888.30 2528
5889.02 2530
5889.75 2465
5890.47 2390
5891.20 2409
5891.92 2430
5892.64 2386
5893.37 2387
5894.09 2392
5894.82 2474
5895.54 2433
5896.27 2429
5896.99 2360
5897.72 2448
5898.44 2381
5899.17 2339
5899.89 2416
5900.62 2321
5901.34 2389
5902.07 2432
5902.79 2365
5903.52 2424
5904.24 2416
5904.97 2351
5905.69 2484
5906.42 2448
5907.14 2465
5907.87 2515
5908.59 2435
5909.32 2408
5910.04 2375
5910.77 2410
5911.50 2479
5912.22 2399
5912.95 2364
5913.67 2355
5914.40 2487
5915.12 2443
5915.85 2463
5916.58 2442
5917.30 2448
5918.03 2541
5918.75 2493
5919.48 2461
5920.21 2517
5920.93 2545
5921.66 2476
5922.39 2469
5923.11 2490
5923.84 2545
5924.56 2643
5925.29 2633
5926.02 2532
5926.74 2604
5927.47 2592
5928.20 2563
5928.92 2687
5929.65 2656
5930.38 2662
5931.10 2725
5931.83 2813
5932.56 2769
5933.28 2811
5934.01 2961
5934.74 3004
5935.47 3008
5936.19 3054
5936.92 3115
5937.65 3152
5938.37 3277
5939.10 3409
5939.83 3389
5940.56 3397
5941.28 3370
5942.01 3402
5942.74 3334
5943.47 3476
5944.19 3567
5944.92 3539
5945.65 3568
5946.38 3613
5947.11 3512
5947.83 3621
5948.56 3711
5949.29 3743
5950.02 3864
5950.74 4068
5951.47 4251
5952.20 4518
5952.93 4541
5953.66 4516
5954.39 4492
5955.11 4490
5955.84 4494
5956.57 4454
5957.30 4382
5958.03 4393
5958.76 4317
5959.48 4380
5960.21 4375
5960.94 4447
5961.67 4381
5962.40 4499
5963.13 4531
5963.86 4541
5964.59 4764
5965.31 5102
5966.04 5612
5966.77 5991
5967.50 6321
5968.23 6387
5968.96 6460
5969.69 6345
5970.42 6118
5971.15 5893
5971.88 5849
5972.61 5623
5973.34 5520
5974.06 5394
5974.79 5440
5975.52 5456
5976.25 5451
5976.98 5594
5977.71 5775
5978.44 6000
5979.17 6078
5979.90 6221
5980.63 6342
5981.36 6385
5982.09 6653
5982.82 6620
5983.55 6709
5984.28 6802
5985.01 6813
5985.74 6969
5986.47 6861
5987.20 6783
5987.93 6830
5988.66 6753
5989.39 6913
5990.12 6927
5990.85 6886
5991.58 7051
5992.32 7159
5993.05 7151
5993.78 7246
5994.51 7361
5995.24 7538
5995.97 7665
5996.70 7836
5997.43 8022
5998.16 7905
5998.89 7830
5999.62 7914
6000.35 7733
6001.09 7696
6001.82 7548
6002.55 7530
6003.28 7299
6004.01 7214
6004.74 7211
6005.47 7189
6006.20 7078
6006.94 7283
6007.67 7555
6008.40 8279
6009.13 9544
6009.86 11058
6010.59 13465
6011.33 15934
6012.06 18983
6012.79 21930
6013.52 23981
6014.25 25010
6014.98 24998
6015.72 24010
6016.45 22516
6017.18 20174
6017.91 17888
6018.64 15756
6019.38 13489
6020.11 11713
6020.84 10104
6021.57 8719
6022.31 7848
6023.04 7191
6023.77 6514
6024.50 6139
6025.24 5818
6025.97 5648
6026.70 5508
6027.43 5374
6028.17 5168
6028.90 5136
6029.63 5068
6030.37 4887
6031.10 4865
6031.83 4766
6032.56 4613
6033.30 4608
6034.03 4454
6034.76 4406
6035.50 4399
6036.23 4368
6036.96 4401
6037.70 4622
6038.43 4737
6039.16 4731
6039.90 4710
6040.63 4818
6041.36 4822
6042.10 4830
6042.83 4915
6043.56 4967
6044.30 4937
6045.03 4985
6045.77 4960
6046.50 5039
6047.23 5128
6047.97 5190
6048.70 5281
6049.44 5470
6050.17 5761
6050.90 6175
6051.64 6436
6052.37 6705
6053.11 7016
6053.84 7227
6054.57 7183
6055.31 6966
6056.04 6663
6056.78 6390
6057.51 6144
6058.25 5911
6058.98 5794
6059.72 5467
6060.45 5526
6061.19 5546
6061.92 5432
6062.66 5345
6063.39 5244
6064.13 5309
6064.86 5263
6065.60 5145
6066.33 5110
6067.07 5079
6067.80 4959
6068.54 4974
6069.27 4846
6070.01 4720
6070.74 4703
6071.48 4602
6072.21 4549
6072.95 4414
6073.68 4394
6074.42 4389
6075.15 4323
6075.89 4333
6076.63 4308
6077.36 4254
6078.10 4215
6078.83 4134
6079.57 4168
6080.30 4087
6081.04 4002
6081.78 4000
6082.51 3952
6083.25 4035
6083.98 3963
6084.72 3801
6085.46 3751
6086.19 3790
6086.93 3816
6087.67 3798
6088.40 3852
6089.14 3901
6089.88 3893
6090.61 3908
6091.35 3894
6092.09 3868
6092.82 3914
6093.56 3879
6094.30 3883
6095.03 3880
6095.77 3785
6096.51 3781
6097.24 3657
6097.98 3639
6098.72 3517
6099.45 3486
6100.19 3463
6100.93 3460
6101.67 3460
6102.40 3356
6103.14 3419
6103.88 3482
6104.61 3370
6105.35 3347
6106.09 3255
6106.83 3327
6107.56 3454
6108.30 3432
6109.04 3319
6109.78 3433
6110.51 3436
6111.25 3483
6111.99 3437
6112.73 3407
6113.47 3381
6114.20 3479
6114.94 3504
6115.68 3484
6116.42 3492
6117.16 3510
6117.89 3410
6118.63 3509
6119.37 3452
6120.11 3485
6120.85 3462
6121.59 3509
6122.32 3526
6123.06 3480
6123.80 3602
6124.54 3611
6125.28 3648
6126.02 3549
6126.76 3609
6127.49 3673
6128.23 3683
6128.97 3613
6129.71 3601
6130.45 3703
6131.19 3679
6131.93 3695
6132.67 3749
6133.41 3742
6134.15 3661
6134.88 3757
6135.62 3755
6136.36 3704
6137.10 3703
6137.84 3805
6138.58 3794
6139.32 3759
6140.06 3906
6140.80 3817
6141.54 3855
6142.28 3854
6143.02 3729
6143.76 3628
6144.50 3751
6145.24 3797
6145.98 3755
6146.72 3711
6147.46 3817
6148.20 3925
6148.94 3932
6149.68 4040
6150.42 4048
6151.16 4026
6151.90 4008
6152.64 4089
6153.38 4080
6154.12 4111
6154.86 4171
6155.60 4226
6156.34 4378
6157.08 4346
6157.82 4427
6158.56 4460
6159.30 4435
6160.04 4487
6160.78 4669
6161.52 4732
6162.27 4887
6163.01 5176
6163.75 5333
6164.49 5765
6165.23 6177
6165.97 6297
6166.71 6600
6167.45 6675
6168.19 6760
6168.94 6639
6169.68 6597
6170.42 6483
6171.16 6302
6171.90 6128
6172.64 5924
6173.38 5907
6174.13 5864
6174.87 5755
6175.61 5723
6176.35 5743
6177.09 5722
6177.83 5813
6178.58 5838
6179.32 5911
6180.06 6010
6180.80 6115
6181.54 6139
6182.28 6290
6183.03 6455
6183.77 6357
6184.51 6402
6185.25 6527
6186.00 6556
6186.74 6442
6187.48 6650
6188.22 6751
6188.97 6861
6189.71 7063
6190.45 7278
6191.19 7542
6191.94 7734
6192.68 7969
6193.42 8104
6194.16 8124
6194.91 8055
6195.65 7985
6196.39 8012
6197.13 8080
6197.88 8003
6198.62 7955
6199.36 7955
6200.11 8003
6200.85 8199
6201.59 8335
6202.34 8500
6203.08 9002
6203.82 9916
6204.57 11403
6205.31 13887
6206.05 17472
6206.80 22536
6207.54 27997
6208.28 33241
6209.03 37160
6209.77 39241
6210.52 38933
6211.26 37223
6212.00 33944
6212.75 29895
6213.49 26064
6214.23 22087
6214.98 18685
6215.72 15599
6216.47 13398
6217.21 11539
6217.95 10087
6218.70 8983
6219.44 8218
6220.19 7544
6220.93 7279
6221.68 7074
6222.42 6920
6223.17 6729
6223.91 6654
6224.65 6759
6225.40 6724
6226.14 6539
6226.89 6185
6227.63 5975
6228.38 5548
6229.12 5108
6229.87 4854
6230.61 4734
6231.36 4526
6232.10 4353
6232.85 4276
6233.59 4305
6234.34 4368
6235.08 4331
6235.83 4363
6236.57 4460
6237.32 4602
6238.06 4740
6238.81 4663
6239.56 4662
6240.30 4763
6241.05 4870
6241.79 4883
6242.54 4979
6243.28 5102
6244.03 5358
6244.77 5564
6245.52 5762
6246.27 6359
6247.01 6768
6247.76 7199
6248.50 7914
6249.25 8188
6250.00 8414
6250.74 8167
6251.49 7813
6252.23 7372
6252.98 6952
6253.73 6442
6254.47 6274
6255.22 6084
6255.97 5885
6256.71 5723
6257.46 5668
6258.21 5684
6258.95 5654
6259.70 5658
6260.45 5644
6261.19 5605
6261.94 5640
6262.69 5633
6263.43 5492
6264.18 5526
6264.93 5438
6265.67 5350
6266.42 5437
6267.17 5420
6267.92 5404
6268.66 5386
6269.41 5444
6270.16 5517
6270.90 5479
6271.65 5394
6272.40 5438
6273.15 5402
6273.89 5428
6274.64 5725
6275.39 5920
6276.14 6193
6276.89 6194
6277.63 6098
6278.38 6248
6279.13 6236
6279.88 5960
6280.62 5683
6281.37 5575
6282.12 5293
6282.87 5205
6283.62 5137
6284.36 5042
6285.11 4914
6285.86 4879
6286.61 5063
6287.36 5405
6288.11 5598
6288.85 5957
6289.60 5901
6290.35 5905
6291.10 5837
6291.85 5598
6292.60 5389
6293.35 5003
6294.09 4910
6294.84 4776
6295.59 4470
6296.34 4354
6297.09 4458
6297.84 4262
6298.59 4252
6299.34 4252
6300.09 4158
6300.83 4248
6301.58 4164
6302.33 4148
6303.08 4142
6303.83 4232
6304.58 4180
6305.33 4233
6306.08 4248
6306.83 4149
6307.58 4228
6308.33 4263
6309.08 4213
6309.83 4133
6310.58 4291
6311.33 4361
6312.08 4380
6312.83 4337
6313.58 4247
6314.33 4306
6315.08 4384
6315.83 4380
6316.58 4437
6317.33 4439
6318.08 4368
6318.83 4400
6319.58 4400
6320.33 4363
6321.08 4307
6321.83 4204
6322.58 4078
6323.33 4009
6324.08 3872
6324.83 3816
6325.58 3816
6326.33 3784
6327.08 3803
6327.83 3832
6328.58 3847
6329.33 3874
6330.08 3851
6330.84 3709
6331.59 3732
6332.34 3685
6333.09 3595
6333.84 3605
6334.59 3477
6335.34 3494
6336.09 3451
6336.84 3495
6337.60 3487
6338.35 3492
6339.10 3457
6339.85 3494
6340.60 3447
6341.35 3350
6342.10 3354
6342.86 3393
6343.61 3466
6344.36 3486
6345.11 3420
6345.86 3449
6346.61 3577
6347.37 3665
6348.12 3609
6348.87 3694
6349.62 3767
6350.37 3851
6351.13 3836
6351.88 4131
6352.63 4251
6353.38 4378
6354.14 4445
6354.89 4498
6355.64 4323
6356.39 4186
6357.14 4069
6357.90 4039
6358.65 3836
6359.40 3721
6360.16 3670
6360.91 3664
6361.66 3616
6362.41 3651
6363.17 3669
6363.92 3613
6364.67 3644
6365.42 3624
6366.18 3559
6366.93 3640
6367.68 3578
6368.44 3626
6369.19 3674
6369.94 3599
6370.70 3567
6371.45 3586
6372.20 3595
6372.96 3598
6373.71 3498
6374.46 3490
6375.22 3452
6375.97 3481
6376.72 3438
6377.48 3379
6378.23 3479
6378.99 3450
6379.74 3420
6380.49 3571
6381.25 3513
6382.00 3487
6382.75 3499
6383.51 3463
6384.26 3443
6385.02 3318
6385.77 3373
6386.53 3246
6387.28 3239
6388.03 3201
6388.79 3228
6389.54 3120
6390.30 3146
6391.05 3029
6391.81 3118
6392.56 3143
6393.31 3032
6394.07 3099
6394.82 3130
6395.58 3106
6396.33 3106
6397.09 3025
6397.84 3051
6398.60 3070
6399.35 2925
6400.11 2976
6400.86 2816
6401.62 2815
6402.37 2804
6403.13 2870
6403.88 2891
6404.64 2819
6405.39 2878
6406.15 2923
6406.90 2837
6407.66 2809
6408.42 2929
6409.17 2957
6409.93 2884
6410.68 2909
6411.44 2949
6412.19 3003
6412.95 2955
6413.71 2856
6414.46 2841
6415.22 2839
6415.97 2836
6416.73 2877
6417.48 2848
6418.24 2834
6419.00 2814
6419.75 2847
6420.51 2953
6421.27 2945
6422.02 2897
6422.78 2797
6423.53 2852
6424.29 2923
6425.05 2889
6425.80 2933
6426.56 2873
6427.32 2816
6428.07 2830
6428.83 2819
6429.59 2768
6430.34 2785
6431.10 2857
6431.86 2886
6432.61 2925
6433.37 2871
6434.13 2887
6434.89 2926
6435.64 2907
6436.40 2895
6437.16 2869
6437.91 2894
6438.67 2917
6439.43 2953
6440.19 2969
6440.94 3032
6441.70 3040
6442.46 3076
6443.22 3056
6443.97 3095
6444.73 2990
6445.49 3038
6446.25 3040
6447.00 2962
6447.76 2972
6448.52 2982
6449.28 2969
6450.04 3059
6450.79 3039
6451.55 2979
6452.31 3029
6453.07 3069
6453.83 3007
6454.58 3046
6455.34 3078
6456.10 3128
6456.86 3214
6457.62 3136
6458.38 3142
6459.13 3230
6459.89 3218
6460.65 3168
6461.41 3209
6462.17 3212
6462.93 3257
6463.69 3269
6464.44 3304
6465.20 3262
6465.96 3303
6466.72 3355
6467.48 3445
6468.24 3445
6469.00 3462
6469.76 3547
6470.52 3577
6471.28 3511
6472.03 3587
6472.79 3675
6473.55 3681
6474.31 3685
6475.07 3698
6475.83 3671
6476.59 3738
6477.35 3723
6478.11 3658
6478.87 3812
6479.63 3800
6480.39 3890
6481.15 3950
6481.91 3979
6482.67 4002
6483.43 4101
6484.19 4188
6484.95 4235
6485.71 4234
6486.47 4412
6487.23 4499
6487.99 4506
6488.75 4467
6489.51 4588
6490.27 4829
6491.03 4977
6491.79 5131
6492.55 5180
6493.31 5362
6494.07 5485
6494.83 5629
6495.59 5722
6496.35 5820
6497.11 5887
6497.87 5825
6498.64 5655
6499.40 5732
6500.16 5630
6500.92 5622
6501.68 5603
6502.44 5774
6503.20 5782
6503.96 5835
6504.72 5985
6505.48 6078
6506.25 6205
6507.01 6402
6507.77 6644
6508.53 6813
6509.29 6869
6510.05 6983
6510.81 7078
6511.57 7002
6512.34 7114
6513.10 7211
6513.86 7040
6514.62 7067
6515.38 7050
6516.15 7130
6516.91 7066
6517.67 7265
6518.43 7433
6519.19 7525
6519.95 7725
6520.72 7870
6521.48 8099
6522.24 8383
6523.00 8644
6523.77 9209
6524.53 9966
6525.29 10698
6526.05 11501
6526.81 12656
6527.58 13560
6528.34 14146
6529.10 14238
6529.86 14007
6530.63 13765
6531.39 13757
6532.15 13887
6532.92 15004
6533.68 16856
6534.44 19858
6535.20 23339
6535.97 26485
6536.73 28119
6537.49 28423
6538.26 27496
6539.02 25378
6539.78 22923
6540.55 20097
6541.31 17205
6542.07 14756
6542.84 12802
6543.60 11133
6544.36 9790
6545.13 8687
6545.89 8024
6546.65 7382
6547.42 6971
6548.18 6499
6548.94 6239
6549.71 6175
6550.47 5935
6551.24 5872
6552.00 5849
6552.76 5772
6553.53 5653
6554.29 5467
6555.06 5454
6555.82 5336
6556.58 5118
6557.35 4966
6558.11 5057
6558.88 5127
6559.64 5138
6560.41 5276
6561.17 5477
6561.93 5585
6562.70 5742
6563.46 5899
6564.23 5999
6564.99 6025
6565.76 6200
6566.52 6076
6567.29 6107
6568.05 6182
6568.82 6039
6569.58 6092
6570.35 6042
6571.11 6107
6571.88 6180
6572.64 6383
6573.41 6552
6574.17 6807
6574.94 7028
6575.70 7349
6576.47 7548
6577.23 7548
6578.00 7684
6578.76 7747
6579.53 7784
6580.29 7734
6581.06 7684
6581.83 7691
6582.59 7544
6583.36 7375
6584.12 7211
6584.89 7060
6585.65 6807
6586.42 6763
6587.19 6757
6587.95 6846
6588.72 6910
6589.48 7024
6590.25 7261
6591.02 7583
6591.78 8249
6592.55 9015
6593.32 9733
6594.08 10666
6594.85 11195
6595.61 11753
6596.38 11789
6597.15 11705
6597.91 11073
6598.68 10181
6599.45 9445
6600.21 8673
6600.98 8110
6601.75 7521
6602.51 7056
6603.28 6640
6604.05 6418
6604.82 6171
6605.58 5974
6606.35 5927
6607.12 5678
6607.88 5646
6608.65 5531
6609.42 5410
6610.19 5422
6610.95 5278
6611.72 5151
6612.49 5194
6613.25 5120
6614.02 5039
6614.79 5031
6615.56 4942
6616.32 4831
6617.09 4851
6617.86 4832
6618.63 4924
6619.40 4883
6620.16 4877
6620.93 4944
6621.70 4856
6622.47 4809
6623.24 4847
6624.00 4769
6624.77 4770
6625.54 4757
6626.31 4661
6627.08 4570
6627.84 4569
6628.61 4500
6629.38 4603
6630.15 4736
6630.92 4950
6631.69 5227
6632.46 5592
6633.22 5887
6633.99 6123
6634.76 6345
6635.53 6424
6636.30 6324
6637.07 6154
6637.84 5925
6638.61 5619
6639.37 5354
6640.14 5057
6640.91 4869
6641.68 4850
6642.45 4676
6643.22 4601
6643.99 4465
6644.76 4307
6645.53 4221
6646.30 4321
6647.07 4304
6647.84 4312
6648.61 4313
6649.37 4326
6650.14 4305
6650.91 4367
6651.68 4336
6652.45 4174
6653.22 4158
6653.99 4224
6654.76 4255
6655.53 4258
6656.30 4283
6657.07 4211
6657.84 4177
6658.61 4137
6659.38 4104
6660.15 4020
6660.92 3956
6661.69 3959
6662.46 3947
6663.23 3970
6664.00 3979
6664.77 3840
6665.55 3814
6666.32 3907
6667.09 3911
6667.86 3907
6668.63 3948
6669.40 4009
6670.17 4017
6670.94 4061
6671.71 4162
6672.48 4111
6673.25 4090
6674.02 4060
6674.79 4051
6675.57 4069
6676.34 3991
6677.11 4116
6677.88 4054
6678.65 4001
6679.42 4097
6680.19 4255
6680.96 4162
6681.74 4025
6682.51 4085
6683.28 4237
6684.05 4533
6684.82 4682
6685.59 4765
6686.37 4840
6687.14 4875
6687.91 4901
6688.68 4545
6689.45 4474
6690.22 4222
6691.00 4066
6691.77 3913
6692.54 3912
6693.31 3785
6694.08 3759
6694.86 3738
6695.63 3737
6696.40 3622
6697.17 3518
6697.95 3490
6698.72 3587
6699.49 3625
6700.26 3531
6701.04 3484
6701.81 3630
6702.58 3515
6703.35 3456
6704.13 3485
6704.90 3495
6705.67 3482
6706.44 3466
6707.22 3446
6707.99 3448
6708.76 3503
6709.54 3569
6710.31 3468
6711.08 3429
6711.86 3388
6712.63 3275
6713.40 3283
6714.17 3341
6714.95 3292
6715.72 3194
6716.50 3238
6717.27 3199
6718.04 3154
6718.82 3199
6719.59 3196
6720.36 3146
6721.14 3205
6721.91 3203
6722.68 3163
6723.46 3189
6724.23 3247
6725.01 3173
6725.78 3207
6726.55 3246
6727.33 3273
6728.10 3197
6728.88 3281
6729.65 3240
6730.42 3221
6731.20 3257
6731.97 3319
6732.75 3298
6733.52 3238
6734.30 3260
6735.07 3270
6735.84 3328
6736.62 3414
6737.39 3473
6738.17 3464
6738.94 3403
6739.72 3318
6740.49 3410
6741.27 3462
6742.04 3507
6742.82 3408
6743.59 3444
6744.37 3433
6745.14 3507
6745.92 3576
6746.69 3584
6747.47 3648
6748.24 3826
6749.02 3806
6749.79 3830
6750.57 3890
6751.34 4197
6752.12 4419
6752.90 4662
6753.67 4687
6754.45 4711
6755.22 4718
6756.00 4520
6756.77 4324
6757.55 4207
6758.33 4001
6759.10 3793
6759.88 3721
6760.65 3664
6761.43 3541
6762.20 3541
6762.98 3507
6763.76 3351
6764.53 3328
6765.31 3398
6766.09 3477
6766.86 3374
6767.64 3413
6768.41 3383
6769.19 3366
6769.97 3292
6770.74 3318
6771.52 3270
6772.30 3305
6773.07 3405
6773.85 3292
6774.63 3203
6775.40 3212
6776.18 3122
6776.96 3133
6777.74 3191
6778.51 3268
6779.29 3371
6780.07 3277
6780.84 3189
6781.62 3314
6782.40 3258
6783.17 3241
6783.95 3235
6784.73 3183
6785.51 3165
6786.28 3099
6787.06 3102
6787.84 3091
6788.62 3026
6789.39 2978
6790.17 3014
6790.95 2978
6791.73 3031
6792.51 3074
6793.28 3027
6794.06 2870
6794.84 2838
6795.62 2888
6796.39 2934
6797.17 2847
6797.95 2940
6798.73 2955
6799.51 3068
6800.29 2998
6801.06 3034
6801.84 3001
6802.62 2989
6803.40 3044
6804.18 3045
6804.96 3015
6805.73 3126
6806.51 3189
6807.29 3197
6808.07 3141
6808.85 3054
6809.63 3045
6810.41 3021
6811.18 2981
6811.96 2897
6812.74 2848
6813.52 2911
6814.30 2992
6815.08 3002
6815.86 2935
6816.64 2933
6817.42 3001
6818.20 3000
6818.98 3035
6819.76 3094
6820.53 3139
6821.31 3170
6822.09 3125
6822.87 3114
6823.65 3046
6824.43 3104
6825.21 3101
6825.99 3101
6826.77 3073
6827.55 3028
6828.33 2995
6829.11 3074
6829.89 3080
6830.67 3129
6831.45 3102
6832.23 3126
6833.01 3147
6833.79 3154
6834.57 3072
6835.35 3101
6836.13 3037
6836.91 3001
6837.69 2992
6838.47 2973
6839.25 2935
6840.03 3012
6840.81 3022
6841.59 2882
6842.37 2961
6843.16 3045
6843.94 3022
6844.72 3086
6845.50 3178
6846.28 3285
6847.06 3516
6847.84 4060
6848.62 4877
6849.40 5617
6850.18 6307
6850.96 6862
6851.75 6975
6852.53 6947
6853.31 6645
6854.09 6163
6854.87 5756
6855.65 5298
6856.43 4834
6857.22 4468
6858.00 4178
6858.78 3918
6859.56 3782
6860.34 3619
6861.12 3490
6861.90 3419
6862.69 3338
6863.47 3320
6864.25 3396
6865.03 3409
6865.81 3430
6866.60 3490
6867.38 3516
6868.16 3492
6868.94 3505
6869.72 3524
6870.51 3430
6871.29 3395
6872.07 3449
6872.85 3427
6873.64 3342
6874.42 3338
6875.20 3362
6875.98 3345
6876.77 3369
6877.55 3402
6878.33 3521
6879.11 3655
6879.90 3645
6880.68 3660
6881.46 3601
6882.25 3676
6883.03 3674
6883.81 3796
6884.59 3950
6885.38 4190
6886.16 4596
6886.94 4901
6887.73 5505
6888.51 5993
6889.29 6031
6890.08 6066
6890.86 5631
6891.64 5306
6892.43 5013
6893.21 4786
6893.99 4523
6894.78 4339
6895.56 4244
6896.35 4106
6897.13 4037
6897.91 3988
6898.70 3986
6899.48 4008
6900.26 4113
6901.05 4148
6901.83 4103
6902.62 4031
6903.40 4157
6904.18 4181
6904.97 4040
6905.75 4056
6906.54 4058
6907.32 3937
6908.11 3978
6908.89 3892
6909.67 3865
6910.46 3778
6911.24 3748
6912.03 3753
6912.81 3697
6913.60 3715
6914.38 3692
6915.17 3674
6915.95 3641
6916.74 3659
6917.52 3682
6918.31 3630
6919.09 3618
6919.88 3624
6920.66 3667
6921.45 3669
6922.23 3702
6923.02 3617
6923.80 3635
6924.59 3727
6925.37 3702
6926.16 3716
6926.94 3747
6927.73 3792
6928.51 3824
6929.30 3810
6930.09 3835
6930.87 3811
6931.66 3815
6932.44 3902
6933.23 3935
6934.01 3905
6934.80 4050
6935.59 4084
6936.37 4134
6937.16 4145
6937.94 4175
6938.73 4208
6939.52 4285
6940.30 4514
6941.09 4660
6941.88 4770
6942.66 4850
6943.45 4799
6944.23 4931
6945.02 4940
6945.81 4967
6946.59 4996
6947.38 4968
6948.17 4911
6948.95 4998
6949.74 5143
6950.53 5096
6951.31 5032
6952.10 5147
6952.89 5034
6953.67 5154
6954.46 5273
6955.25 5491
6956.04 5594
6956.82 5696
6957.61 5695
6958.40 5688
6959.18 5753
6959.97 5750
6960.76 5748
6961.55 5627
6962.33 5515
6963.12 5657
6963.91 5625
6964.70 5714
6965.48 5739
6966.27 5897
6967.06 6061
6967.85 6169
6968.63 6256
6969.42 6397
6970.21 6584
6971.00 6593
6971.79 6726
6972.57 6687
6973.36 6778
6974.15 6685
6974.94 6847
6975.73 7092
6976.52 7270
6977.30 7481
6978.09 7742
6978.88 8087
6979.67 8415
6980.46 9080
6981.25 9958
6982.03 11194
6982.82 12848
6983.61 14937
6984.40 16851
6985.19 18614
6985.98 19757
6986.77 20308
6987.55 19915
6988.34 18935
6989.13 17450
6989.92 15925
6990.71 14323
6991.50 12759
6992.29 11816
6993.08 10955
6993.87 10350
6994.66 10105
6995.45 10423
6996.24 11324
6997.02 12691
6997.81 14632
6998.60 16537
6999.39 18089
7000.18 19142
7000.97 19629
7001.76 18971
7002.55 17697
7003.34 16275
7004.13 14534
7004.92 13151
7005.71 11533
7006.50 10009
7007.29 9091
7008.08 8055
7008.87 7323
7009.66 6816
7010.45 6604
7011.24 6565
7012.03 6447
7012.82 6536
7013.61 6557
7014.40 6451
7015.19 6203
7015.98 6023
7016.77 5720
7017.56 5542
7018.35 5370
7019.15 5227
7019.94 4923
7020.73 4890
7021.52 4955
7022.31 4856
7023.10 4843
7023.89 4854
7024.68 5010
7025.47 5068
7026.26 5051
7027.05 5132
7027.85 5092
7028.64 4979
7029.43 5057
7030.22 4891
7031.01 4653
7031.80 4505
7032.59 4438
7033.38 4518
7034.18 4520
7034.97 4568
7035.76 4591
7036.55 4700
7037.34 4875
7038.13 4920
7038.93 4860
7039.72 4944
7040.51 5058
7041.30 4986
7042.09 4934
7042.89 4973
7043.68 4945
7044.47 4945
7045.26 4769
7046.05 4780
7046.85 4747
7047.64 4762
7048.43 4922
7049.22 5113
7050.01 5270
7050.81 5563
7051.60 5718
7052.39 5616
7053.18 5537
7053.98 5307
7054.77 5101
7055.56 4915
7056.36 4770
7057.15 4596
7057.94 4444
7058.73 4543
7059.53 4437
7060.32 4363
7061.11 4342
7061.91 4437
7062.70 4455
7063.49 4440
7064.29 4478
7065.08 4380
7065.87 4359
7066.66 4351
7067.46 4314
7068.25 4324
7069.04 4248
7069.84 4239
7070.63 4136
7071.43 4117
7072.22 4169
7073.01 4086
7073.81 4149
7074.60 4121
7075.39 4048
7076.19 4049
7076.98 3989
7077.78 3965
7078.57 3978
7079.36 3916
7080.16 3895
7080.95 3868
7081.75 3858
7082.54 3891
7083.33 3842
7084.13 3858
7084.92 3936
7085.72 4037
7086.51 4150
7087.31 4277
7088.10 4361
7088.90 4241
7089.69 4197
7090.48 4204
7091.28 3982
7092.07 3862
7092.87 3729
7093.66 3643
7094.46 3529
7095.25 3410
7096.05 3352
7096.84 3291
7097.64 3234
7098.43 3192
7099.23 3114
7100.02 3045
7100.82 3059
7101.61 2990
7102.41 3028
7103.20 2982
7104.00 2890
7104.80 2958
7105.59 2935
7106.39 2852
7107.18 2824
7107.98 2837
7108.77 2817
7109.57 2816
7110.36 2736
7111.16 2751
7111.96 2807
7112.75 2739
7113.55 2765
7114.34 2782
7115.14 2813
7115.94 2866
7116.73 2870
7117.53 2838
7118.32 2777
7119.12 2784
7119.92 2799
7120.71 2733
7121.51 2771
7122.31 2781
7123.10 2758
7123.90 2699
7124.70 2732
7125.49 2741
7126.29 2700
7127.09 2725
7127.88 2755
7128.68 2726
7129.48 2802
7130.27 2804
7131.07 2815
7131.87 2840
7132.66 2747
7133.46 2668
7134.26 2651
7135.06 2688
7135.85 2654
7136.65 2647
7137.45 2698
7138.24 2692
7139.04 2680
7139.84 2640
7140.64 2679
7141.43 2726
7142.23 2769
7143.03 2756
7143.83 2717
7144.62 2806
7145.42 2823
7146.22 2798
7147.02 2731
7147.82 2730
7148.61 2724
7149.41 2671
7150.21 2654
7151.01 2672
7151.81 2651
7152.60 2687
7153.40 2696
7154.20 2672
7155.00 2630
7155.80 2698
7156.59 2714
7157.39 2647
7158.19 2644
7158.99 2622
7159.79 2632
7160.59 2589
7161.39 2586
7162.18 2595
7162.98 2554
7163.78 2468
7164.58 2420
7165.38 2470
7166.18 2418
7166.98 2423
7167.78 2392
7168.57 2504
7169.37 2478
7170.17 2520
7170.97 2560
7171.77 2562
7172.57 2433
7173.37 2432
7174.17 2446
7174.97 2457
7175.77 2474
7176.57 2463
7177.37 2468
7178.17 2477
7178.97 2472
7179.77 2554
7180.56 2619
7181.36 2641
7182.16 2721
7182.96 2686
7183.76 2713
7184.56 2739
7185.36 2681
7186.16 2673
7186.96 2714
7187.76 2681
7188.56 2562
7189.36 2548
7190.16 2485
7190.96 2359
7191.76 2412
7192.57 2358
7193.37 2305
7194.17 2334
7194.97 2331
7195.77 2330
7196.57 2352
7197.37 2368
7198.17 2333
7198.97 2383
7199.77 2442
7200.57 2405
7201.37 2410
7202.17 2438
7202.97 2353
7203.77 2401
7204.58 2395
7205.38 2418
7206.18 2358
7206.98 2271
7207.78 2285
7208.58 2277
7209.38 2335
7210.18 2316
7210.99 2355
7211.79 2349
7212.59 2377
7213.39 2424
7214.19 2380
7214.99 2315
7215.79 2351
7216.60 2383
7217.40 2418
7218.20 2401
7219.00 2445
7219.80 2401
7220.60 2432
7221.41 2432
7222.21 2482
7223.01 2511
7223.81 2515
7224.62 2497
7225.42 2515
7226.22 2438
7227.02 2366
7227.82 2346
7228.63 2333
7229.43 2373
7230.23 2392
7231.03 2440
7231.84 2428
7232.64 2456
7233.44 2494
7234.24 2459
7235.05 2532
7235.85 2522
7236.65 2486
7237.45 2533
7238.26 2663
7239.06 2676
7239.86 2714
7240.67 2806
7241.47 2770
7242.27 2804
7243.08 2782
7243.88 2759
7244.68 2758
7245.49 2731
7246.29 2693
7247.09 2678
7247.90 2717
7248.70 2728
7249.50 2746
7250.31 2721
7251.11 2730
7251.91 2810
7252.72 2738
7253.52 2791
7254.32 2770
7255.13 2817
7255.93 2860
7256.74 2871
7257.54 3034
7258.34 2925
7259.15 2968
7259.95 2978
7260.76 2964
7261.56 3009
7262.36 2939
7263.17 3063
7263.97 3133
7264.78 3138
7265.58 3235
7266.39 3315
7267.19 3315
7268.00 3374
7268.80 3423
7269.60 3374
7270.41 3405
7271.21 3460
7272.02 3485
7272.82 3559
7273.63 3503
7274.43 3504
7275.24 3619
7276.04 3550
7276.85 3640
7277.65 3752
7278.46 3905
7279.26 4046
7280.07 4397
7280.87 4815
7281.68 5423
7282.48 6254
7283.29 7032
7284.09 7645
7284.90 8249
7285.71 8278
7286.51 8165
7287.32 7858
7288.12 7399
7288.93 6814
7289.73 6273
7290.54 5810
7291.35 5327
7292.15 4956
7292.96 4783
7293.76 4551
7294.57 4464
7295.38 4339
7296.18 4258
7296.99 4197
7297.79 4162
7298.60 4199
7299.41 4159
7300.21 4168
7301.02 4236
7301.82 4284
7302.63 4408
7303.44 4407
7304.24 4521
7305.05 4668
7305.86 4700
7306.66 4847
7307.47 5083
7308.28 5265
7309.08 5453
7309.89 5747
7310.70 6014
7311.50 5904
7312.31 6075
7313.12 5897
7313.93 5822
7314.73 5830
7315.54 5840
7316.35 5952
7317.15 6086
7317.96 6700
7318.77 7552
7319.58 8432
7320.38 8964
7321.19 9616
7322.00 10017
7322.81 9863
7323.61 9657
7324.42 9075
7325.23 8310
7326.04 7703
7326.84 6970
7327.65 6351
7328.46 5714
7329.27 5185
7330.08 4720
7330.88 4517
7331.69 4328
7332.50 4119
7333.31 4062
7334.12 3931
7334.92 3882
7335.73 3860
7336.54 3924
7337.35 4015
7338.16 4026
7338.97 4061
7339.78 4043
7340.58 3901
7341.39 3939
7342.20 3935
7343.01 3937
7343.82 3846
7344.63 3880
7345.44 3922
7346.24 3903
7347.05 3880
7347.86 3896
7348.67 3963
7349.48 4052
7350.29 4027
7351.10 3996
7351.91 3991
7352.72 3897
7353.53 3837
7354.34 3856
7355.14 3976
7355.95 3912
7356.76 3853
7357.57 3953
7358.38 4065
7359.19 4149
7360.00 4202
7360.81 4219
7361.62 4256
7362.43 4234
7363.24 4354
7364.05 4291
7364.86 4320
7365.67 4529
7366.48 4503
7367.29 4533
7368.10 4432
7368.91 4459
7369.72 4345
7370.53 4402
7371.34 4451
7372.15 4425
7372.96 4406
7373.77 4464
7374.58 4597
7375.39 4738
7376.20 4863
7377.01 5003
7377.82 5341
7378.63 5691
7379.44 6359
7380.26 6596
7381.07 7019
7381.88 7289
7382.69 7455
7383.50 7467
7384.31 7239
7385.12 6741
7385.93 6475
7386.74 6062
7387.55 5624
7388.36 5404
7389.18 5048
7389.99 4730
7390.80 4624
7391.61 4473
7392.42 4447
7393.23 4264
7394.04 4193
7394.86 4187
7395.67 4241
7396.48 4374
7397.29 4565
7398.10 4763
7398.91 5016
7399.73 5406
7400.54 5682
7401.35 5718
7402.16 5680
7402.97 5680
7403.79 5521
7404.60 5367
7405.41 5257
7406.22 5195
7407.03 4901
7407.85 4921
7408.66 4853
7409.47 4842
7410.28 4654
7411.10 4558
7411.91 4330
7412.72 4259
7413.53 3969
7414.35 3836
7415.16 3582
7415.97 3491
7416.78 3471
7417.60 3389
7418.41 3312
7419.22 3291
7420.03 3253
7420.85 3315
7421.66 3310
7422.47 3198
7423.29 3123
7424.10 3052
7424.91 3064
7425.73 3045
7426.54 2992
7427.35 3064
7428.17 2993
7428.98 2884
7429.79 2964
7430.61 2945
7431.42 2836
7432.23 2828
7433.05 2818
7433.86 2805
7434.67 2811
7435.49 2825
7436.30 2837
7437.12 2831
7437.93 2880
7438.74 2870
7439.56 2890
7440.37 2917
7441.18 2954
7442.00 2942
7442.81 2935
7443.63 2894
7444.44 2842
7445.26 2897
7446.07 2957
7446.88 2922
7447.70 2893
7448.51 2796
7449.33 2814
7450.14 2804
7450.96 2747
7451.77 2721
7452.59 2753
7453.40 2762
7454.22 2726
7455.03 2761
7455.85 2789
7456.66 2714
7457.47 2732
7458.29 2760
7459.10 2743
7459.92 2758
7460.74 2800
7461.55 2760
7462.37 2695
7463.18 2797
7464.00 2775
7464.81 2810
7465.63 2849
7466.44 2861
7467.26 2865
7468.07 2952
7468.89 2997
7469.70 2930
7470.52 2949
7471.34 2897
7472.15 2896
7472.97 2818
7473.78 2813
7474.60 2767
7475.41 2632
7476.23 2628
7477.05 2604
7477.86 2594
7478.68 2501
7479.49 2474
7480.31 2450
7481.13 2504
7481.94 2469
7482.76 2515
7483.58 2451
7484.39 2449
7485.21 2454
7486.03 2457
7486.84 2463
7487.66 2375
7488.48 2348
7489.29 2379
7490.11 2393
7490.93 2342
7491.74 2351
7492.56 2329
7493.38 2334
7494.19 2343
7495.01 2281
7495.83 2314
7496.64 2262
7497.46 2271
7498.28 2259
7499.10 2192
7499.91 2191
7500.73 2258
7501.55 2262
7502.36 2260
7503.18 2211
7504.00 2235
7504.82 2195
7505.63 2179
7506.45 2182
7507.27 2125
7508.09 2168
7508.90 2185
7509.72 2187
7510.54 2144
7511.36 2126
7512.18 2163
7512.99 2154
7513.81 2098
7514.63 2149
7515.45 2112
7516.27 2136
7517.08 2128
7517.90 2126
7518.72 2118
7519.54 2123
7520.36 2037
7521.18 2031
7521.99 2060
7522.81 2067
7523.63 2091
7524.45 2129
7525.27 2086
7526.09 2132
7526.91 2154
7527.72 2160
7528.54 2190
7529.36 2140
7530.18 2094
7531.00 2141
7531.82 2104
7532.64 2113
7533.46 2089
7534.28 2129
7535.10 2154
7535.91 2095
7536.73 2129
7537.55 2120
7538.37 2155
7539.19 2144
7540.01 2187
7540.83 2179
7541.65 2195
7542.47 2170
7543.29 2176
7544.11 2202
7544.93 2243
7545.75 2232
7546.57 2241
7547.39 2221
7548.21 2191
7549.03 2176
7549.85 2202
7550.67 2214
7551.49 2167
7552.31 2162
7553.13 2145
7553.95 2114
7554.77 2187
7555.59 2148
7556.41 2143
7557.23 2154
7558.05 2171
7558.87 2221
7559.69 2241
7560.51 2144
7561.33 2218
7562.15 2207
7562.97 2185
7563.79 2154
7564.61 2145
7565.44 2124
7566.26 2083
7567.08 2126
7567.90 2152
7568.72 2136
7569.54 2106
7570.36 2150
7571.18 2150
7572.00 2157
7572.82 2149
7573.65 2155
7574.47 2084
7575.29 2043
7576.11 2065
7576.93 2144
7577.75 2125
7578.57 2099
7579.40 2093
7580.22 2073
7581.04 2148
7581.86 2161
7582.68 2136
7583.50 2189
7584.33 2208
7585.15 2243
7585.97 2190
7586.79 2271
7587.61 2317
7588.44 2381
7589.26 2403
7590.08 2343
7590.90 2394
7591.72 2395
7592.55 2364
7593.37 2344
7594.19 2284
7595.01 2378
7595.84 2391
7596.66 2416
7597.48 2292
7598.30 2368
7599.13 2397
7599.95 2358
7600.77 2497
7601.59 2594
7602.42 2711
7603.24 2818
7604.06 2869
7604.89 2905
7605.71 2949
7606.53 2924
7607.36 3018
7608.18 2895
7609.00 2867
7609.82 2817
7610.65 2778
7611.47 2692
7612.29 2653
7613.12 2658
7613.94 2538
7614.77 2656
7615.59 2651
7616.41 2689
7617.24 2815
7618.06 2893
7618.88 2891
7619.71 2826
7620.53 2755
7621.35 2870
7622.18 2848
7623.00 2751
7623.83 2755
7624.65 2769
7625.47 2671
7626.30 2665
7627.12 2635
7627.95 2724
7628.77 2853
7629.60 3032
7630.42 3253
7631.24 3370
7632.07 3464
7632.89 3499
7633.72 3443
7634.54 3384
7635.37 3311
7636.19 3124
7637.02 3038
7637.84 2827
7638.67 2646
7639.49 2528
7640.31 2443
7641.14 2403
7641.96 2295
7642.79 2274
7643.61 2298
7644.44 2275
7645.26 2210
7646.09 2251
7646.92 2248
7647.74 2154
7648.57 2107
7649.39 2142
7650.22 2164
7651.04 2112
7651.87 2141
7652.69 2134
7653.52 2081
7654.34 2085
7655.17 2070
7656.00 1999
7656.82 1977
7657.65 2009
7658.47 2079
7659.30 2085
7660.12 2047
7660.95 2041
7661.78 2008
7662.60 1991
7663.43 1959
7664.25 1949
7665.08 2027
7665.91 2045
7666.73 2048
7667.56 2029
7668.39 2063
7669.21 2000
7670.04 2084
7670.87 2064
7671.69 2025
7672.52 1993
7673.35 2013
7674.17 2084
7675.00 2030
7675.83 1985
7676.65 1956
7677.48 1931
7678.31 2002
7679.13 1953
7679.96 1950
7680.79 1971
7681.61 1954
7682.44 1956
7683.27 2040
7684.10 2007
7684.92 2060
7685.75 1993
7686.58 1966
7687.40 1969
7688.23 2025
7689.06 2065
7689.89 2066
7690.71 2026
7691.54 1990
7692.37 1968
7693.20 1991
7694.03 1997
7694.85 2020
7695.68 1989
7696.51 2040
7697.34 2115
7698.16 2103
7698.99 2146
7699.82 2098
7700.65 2095
7701.48 2168
7702.31 2144
7703.13 2107
7703.96 2071
7704.79 1978
7705.62 2027
7706.45 2001
7707.28 1969
7708.10 2039
7708.93 2017
7709.76 2049
7710.59 1983
7711.42 2007
7712.25 1979
7713.08 1988
7713.90 1995
7714.73 2036
7715.56 1943
7716.39 1987
7717.22 1976
7718.05 1995
7718.88 2028
7719.71 2008
7720.54 2032
7721.37 1999
7722.20 1930
7723.02 1926
7723.85 1949
7724.68 1997
7725.51 2001
7726.34 2003
7727.17 1998
7728.00 1980
7728.83 2021
7729.66 2043
7730.49 1941
7731.32 1966
7732.15 2096
7732.98 2077
7733.81 2052
7734.64 2015
7735.47 2040
7736.30 1999
7737.13 1995
7737.96 2036
7738.79 2010
7739.62 2004
7740.45 2065
7741.28 2124
7742.11 2156
7742.94 2237
7743.77 2266
7744.60 2430
7745.43 2581
7746.26 2719
7747.09 2956
7747.92 3044
7748.75 3096
7749.59 3190
7750.42 3025
7751.25 2883
7752.08 2833
7752.91 2687
7753.74 2535
7754.57 2455
7755.40 2413
7756.23 2365
7757.06 2247
7757.90 2230
7758.73 2231
7759.56 2177
7760.39 2158
7761.22 2175
7762.05 2116
7762.88 2076
7763.71 2117
7764.55 2161
7765.38 2072
7766.21 1991
7767.04 2003
7767.87 1967
7768.70 1965
7769.54 2032
7770.37 1952
7771.20 1942
7772.03 2015
7772.86 1977
7773.70 1964
7774.53 1985
7775.36 1986
7776.19 1991
7777.02 1960
7777.86 1968
7778.69 1958
7779.52 1981
7780.35 1964
7781.19 1913
7782.02 1952
7782.85 2022
7783.68 2055
7784.52 2081
7785.35 2013
7786.18 2036
7787.01 2087
7787.85 2070
7788.68 2068
7789.51 2105
7790.35 2055
7791.18 2021
7792.01 2083
7792.84 2083
7793.68 2027
7794.51 1980
7795.34 2046
7796.18 2088
7797.01 2061
7797.84 2137
7798.68 2134
7799.51 2114
7800.34 2155
7801.18 2220
7802.01 2111
7802.84 2145
7803.68 2160
7804.51 2096
7805.35 2125
7806.18 2109
7807.01 2166
7807.85 2209
7808.68 2162
7809.51 2223
7810.35 2282
7811.18 2351
7812.02 2411
7812.85 2427
7813.68 2510
7814.52 2615
7815.35 2680
7816.19 2699
7817.02 2743
7817.86 2715
7818.69 2712
7819.52 2679
7820.36 2658
7821.19 2614
7822.03 2516
7822.86 2489
7823.70 2461
7824.53 2484
7825.37 2548
7826.20 2518
7827.04 2446
7827.87 2544
7828.71 2492
7829.54 2503
7830.38 2503
7831.21 2499
7832.05 2542
7832.88 2541
7833.72 2380
7834.55 2414
7835.39 2482
7836.22 2513
7837.06 2526
7837.89 2550
7838.73 2510
7839.57 2520
7840.40 2478
7841.24 2395
7842.07 2414
7842.91 2363
7843.74 2387
7844.58 2318
7845.42 2325
7846.25 2247
7847.09 2241
7847.92 2261
7848.76 2270
7849.60 2176
7850.43 2150
7851.27 2222
7852.10 2221
7852.94 2243
7853.78 2179
7854.61 2227
7855.45 2183
7856.29 2180
7857.12 2282
7857.96 2304
7858.79 2300
7859.63 2331
7860.47 2273
7861.30 2358
7862.14 2394
7862.98 2272
7863.81 2256
7864.65 2160
7865.49 2288
7866.33 2180
7867.16 2165
7868.00 2220
7868.84 2193
7869.67 2212
7870.51 2189
7871.35 2190
7872.19 2209
7873.02 2295
7873.86 2284
7874.70 2272
7875.54 2320
7876.37 2434
7877.21 2474
7878.05 2475
7878.89 2591
7879.72 2604
7880.56 2581
7881.40 2545
7882.24 2482
7883.07 2374
7883.91 2433
7884.75 2365
7885.59 2287
7886.43 2304
7887.26 2305
7888.10 2269
7888.94 2357
7889.78 2433
7890.62 2437
7891.45 2442
7892.29 2536
7893.13 2512
7893.97 2428
7894.81 2467
7895.65 2429
7896.49 2388
7897.32 2402
7898.16 2432
7899.00 2359
7899.84 2315
7900.68 2396
7901.52 2367
7902.36 2336
7903.20 2265
7904.03 2221
7904.87 2229
7905.71 2233
7906.55 2282
7907.39 2196
7908.23 2135
7909.07 2178
7909.91 2237
7910.75 2290
7911.59 2302
7912.43 2375
7913.27 2399
7914.11 2541
7914.94 2606
7915.78 2692
7916.62 2719
7917.46 2795
7918.30 2836
7919.14 2817
7919.98 2757
7920.82 2682
7921.66 2590
7922.50 2557
7923.34 2423
7924.18 2347
7925.02 2276
7925.86 2225
7926.70 2194
7927.54 2095
7928.38 2101
7929.22 2081
7930.06 2087
7930.90 2063
7931.74 2060
7932.59 1993
7933.43 1972
7934.27 1997
7935.11 1990
7935.95 1976
7936.79 2042
7937.63 1971
7938.47 1950
7939.31 2007
7940.15 1992
7940.99 1977
7941.83 1981
7942.67 2043
7943.52 2097
7944.36 2115
7945.20 2079
7946.04 2030
7946.88 2036
7947.72 2068
7948.56 2124
7949.40 2095
7950.25 2066
7951.09 2067
7951.93 2120
7952.77 2134
7953.61 2141
7954.45 2128
7955.29 2180
7956.14 2240
7956.98 2175
7957.82 2192
7958.66 2102
7959.50 2122
7960.35 2144
7961.19 2098
7962.03 2120
7962.87 2050
7963.71 2057
7964.56 2131
7965.40 2127
7966.24 2135
7967.08 2099
7967.93 2228
7968.77 2183
7969.61 2271
7970.45 2121
7971.29 2132
7972.14 2101
7972.98 2086
7973.82 2024
7974.67 1997
7975.51 1951
7976.35 1947
7977.19 1919
7978.04 1941
7978.88 1917
7979.72 1938
7980.57 1950
7981.41 1980
7982.25 1893
7983.09 1857
7983.94 1953
7984.78 1920
7985.62 1939
7986.47 1846
7987.31 1897
7988.15 1909
7989.00 1802
7989.84 1806
7990.68 1784
7991.53 1797
7992.37 1822
7993.22 1834
7994.06 1821
7994.90 1800
7995.75 1730
7996.59 1812
7997.43 1789
7998.28 1751
7999.12 1795
7999.97 1794
8000.81 1784
8001.65 1778
8002.50 1826
8003.34 1742
8004.19 1754
8005.03 1815
8005.88 1801
8006.72 1774
8007.57 1733
8008.41 1670
8009.25 1696
8010.10 1707
8010.94 1744
8011.79 1678
8012.63 1628
8013.48 1597
8014.32 1619
8015.17 1606
8016.01 1597
8016.86 1655
8017.70 1644
8018.55 1656
8019.39 1664
8020.24 1717
8021.08 1652
8021.93 1650
8022.77 1698
8023.62 1656
8024.46 1589
8025.31 1568
8026.15 1586
8027.00 1633
8027.84 1715
8028.69 1663
8029.54 1678
8030.38 1687
8031.23 1664
8032.07 1680
8032.92 1684
8033.76 1650
8034.61 1662
8035.46 1658
8036.30 1652
8037.15 1626
8037.99 1618
8038.84 1627
8039.69 1620
8040.53 1653
8041.38 1642
8042.22 1630
8043.07 1606
8043.92 1657
8044.76 1671
8045.61 1572
8046.46 1578
8047.30 1624
8048.15 1575
8049.00 1618
8049.84 1615
8050.69 1623
8051.54 1609
8052.38 1644
8053.23 1607
8054.08 1614
8054.92 1589
8055.77 1575
8056.62 1561
8057.46 1547
8058.31 1566
8059.16 1563
8060.01 1572
8060.85 1575
8061.70 1619
8062.55 1597
8063.40 1553
8064.24 1597
8065.09 1578
8065.94 1594
8066.79 1564
8067.63 1617
8068.48 1613
8069.33 1554
8070.18 1582
8071.02 1566
8071.87 1578
8072.72 1567
8073.57 1567
8074.42 1534
8075.26 1626
8076.11 1567
8076.96 1539
8077.81 1523
8078.66 1570
8079.50 1578
8080.35 1595
8081.20 1531
8082.05 1523
8082.90 1606
8083.75 1575
8084.59 1580
8085.44 1547
8086.29 1513
8087.14 1520
8087.99 1526
8088.84 1540
8089.69 1542
8090.53 1544
8091.38 1570
8092.23 1560
8093.08 1557
8093.93 1577
8094.78 1551
8095.63 1528
8096.48 1540
8097.33 1547
8098.18 1551
8099.02 1541
8099.87 1549
8100.72 1554
8101.57 1615
8102.42 1600
8103.27 1547
8104.12 1606
8104.97 1625
8105.82 1605
8106.67 1615
8107.52 1577
8108.37 1569
8109.22 1589
8110.07 1566
8110.92 1544
8111.77 1533
8112.62 1612
8113.47 1598
8114.32 1585
8115.17 1563
8116.02 1635
8116.87 1642
8117.72 1664
8118.57 1719
8119.42 1703
8120.27 1701
8121.12 1755
8121.97 1719
8122.82 1633
8123.67 1638
8124.52 1703
8125.37 1683
8126.22 1666
8127.07 1658
8127.93 1628
8128.78 1650
8129.63 1640
8130.48 1717
8131.33 1674
8132.18 1619
8133.03 1657
8133.88 1709
8134.73 1710
8135.58 1700
8136.44 1716
8137.29 1753
8138.14 1742
8138.99 1715
8139.84 1751
8140.69 1707
8141.54 1785
8142.39 1781
8143.25 1771
8144.10 1716
8144.95 1767
8145.80 1778
8146.65 1788
8147.50 1825
8148.36 1809
8149.21 1875
8150.06 1925
8150.91 1920
8151.76 1914
8152.62 1925
8153.47 1993
8154.32 2070
8155.17 2129
8156.02 2130
8156.88 2216
8157.73 2267
8158.58 2153
8159.43 2047
8160.29 2050
8161.14 2016
8161.99 1883
8162.84 1857
8163.70 1752
8164.55 1792
8165.40 1786
8166.25 1729
8167.11 1723
8167.96 1706
8168.81 1697
8169.67 1718
8170.52 1721
8171.37 1714
8172.23 1769
8173.08 1725
8173.93 1626
8174.78 1683
8175.64 1631
8176.49 1640
8177.34 1614
8178.20 1613
8179.05 1670
8179.90 1607
8180.76 1568
8181.61 1539
8182.47 1546
8183.32 1530
8184.17 1572
8185.03 1565
8185.88 1561
8186.73 1571
8187.59 1594
8188.44 1531
8189.30 1487
8190.15 1565
8191.00 1515
8191.86 1498
8192.71 1543
8193.57 1559
8194.42 1598
8195.27 1533
8196.13 1539
8196.98 1572
8197.84 1560
8198.69 1585
8199.55 1521
8200.40 1506
8201.26 1541
8202.11 1485
8202.96 1544
8203.82 1487
8204.67 1492
8205.53 1564
8206.38 1602
8207.24 1615
8208.09 1569
8208.95 1534
8209.80 1563
8210.66 1564
8211.51 1538
8212.37 1538
8213.22 1587
8214.08 1594
8214.93 1582
8215.79 1575
8216.65 1586
8217.50 1613
8218.36 1689
8219.21 1672
8220.07 1637
8220.92 1652
8221.78 1777
8222.63 1756
8223.49 1758
8224.35 1697
8225.20 1751
8226.06 1733
8226.91 1723
8227.77 1668
8228.63 1660
8229.48 1665
8230.34 1650
8231.19 1623
8232.05 1615
8232.91 1626
8233.76 1558
8234.62 1598
8235.47 1585
8236.33 1566
8237.19 1519
8238.04 1542
8238.90 1532
8239.76 1522
8240.61 1555
8241.47 1552
8242.33 1585
8243.18 1574
8244.04 1588
8244.90 1582
8245.75 1543
8246.61 1529
8247.47 1543
8248.33 1531
8249.18 1538
8250.04 1520
8250.90 1600
8251.75 1557
8252.61 1594
8253.47 1617
8254.33 1598
8255.18 1572
8256.04 1568
8256.90 1507
8257.76 1512
8258.61 1554
8259.47 1573
8260.33 1604
8261.19 1572
8262.04 1506
8262.90 1532
8263.76 1520
8264.62 1561
8265.48 1563
8266.33 1531
8267.19 1500
8268.05 1551
8268.91 1524
8269.77 1573
8270.62 1502
8271.48 1508
8272.34 1540
8273.20 1557
8274.06 1544
8274.92 1515
8275.77 1554
8276.63 1568
8277.49 1540
8278.35 1550
8279.21 1576
8280.07 1560
8280.93 1573
8281.78 1544
8282.64 1539
8283.50 1573
8284.36 1527
8285.22 1603
8286.08 1612
8286.94 1603
8287.80 1619
8288.66 1653
8289.51 1639
8290.37 1584
8291.23 1663
8292.09 1635
8292.95 1586
8293.81 1624
8294.67 1628
8295.53 1629
8296.39 1590
8297.25 1587
8298.11 1623
8298.97 1630
8299.83 1658
8300.69 1612
8301.55 1660
8302.41 1628
8303.27 1655
8304.13 1654
8304.99 1639
8305.85 1670
8306.71 1717
8307.57 1712
8308.43 1675
8309.29 1662
8310.15 1684
8311.01 1673
8311.87 1627
8312.73 1601
8313.59 1587
8314.45 1587
8315.31 1689
8316.17 1643
8317.03 1594
8317.89 1660
8318.75 1704
8319.61 1660
8320.47 1623
8321.33 1642
8322.20 1673
8323.06 1668
8323.92 1668
8324.78 1689
8325.64 1650
8326.50 1601
8327.36 1640
8328.22 1675
8329.08 1628
8329.94 1630
8330.81 1605
8331.67 1630
8332.53 1637
8333.39 1623
8334.25 1614
8335.11 1607
8335.97 1608
8336.84 1591
8337.70 1649
8338.56 1651
8339.42 1587
8340.28 1653
8341.15 1643
8342.01 1631
8342.87 1670
8343.73 1644
8344.59 1656
8345.45 1645
8346.32 1669
8347.18 1729
8348.04 1665
8348.90 1694
8349.77 1700
8350.63 1639
8351.49 1670
8352.35 1701
8353.22 1707
8354.08 1696
8354.94 1779
8355.80 1709
8356.67 1713
8357.53 1735
8358.39 1776
8359.25 1713
8360.12 1776
8360.98 1793
8361.84 1758
8362.71 1748
8363.57 1773
8364.43 1774
8365.29 1782
8366.16 1786
8367.02 1768
8367.88 1790
8368.75 1801
8369.61 1778
8370.47 1801
8371.34 1844
8372.20 1863
8373.06 1811
8373.93 1817
8374.79 1826
8375.65 1864
8376.52 1831
8377.38 1824
8378.25 1853
8379.11 1932
8379.97 1909
8380.84 1896
8381.70 1973
8382.56 1955
8383.43 1983
8384.29 1957
8385.16 1964
8386.02 1946
8386.89 1937
8387.75 1991
8388.61 2027
8389.48 2038
8390.34 2001
8391.21 2006
8392.07 2022
8392.94 2079
8393.80 2033
8394.67 2081
8395.53 2118
8396.39 2129
8397.26 2115
8398.12 2137
8398.99 2145
8399.85 2146
8400.72 2232
8401.58 2248
8402.45 2196
8403.31 2235
8404.18 2268
8405.04 2240
8405.91 2255
8406.77 2258
8407.64 2303
8408.50 2249
8409.37 2306
8410.24 2429
8411.10 2426
8411.97 2374
8412.83 2418
8413.70 2507
8414.56 2527
8415.43 2539
8416.29 2503
8417.16 2514
8418.03 2513
8418.89 2568
8419.76 2662
8420.62 2645
8421.49 2708
8422.36 2791
8423.22 2799
8424.09 2812
8424.95 2928
8425.82 2997
8426.69 3034
8427.55 3069
8428.42 3051
8429.28 3090
8430.15 3162
8431.02 3241
8431.88 3200
8432.75 3177
8433.62 3304
8434.48 3352
8435.35 3369
8436.22 3489
8437.08 3452
8437.95 3553
8438.82 3671
8439.68 3723
8440.55 3783
8441.42 3830
8442.29 3873
8443.15 4005
8444.02 3999
8444.89 4083
8445.75 4164
8446.62 4265
8447.49 4261
8448.36 4323
8449.22 4370
8450.09 4574
8450.96 4879
8451.83 5105
8452.69 5645
8453.56 6010
8454.43 6573
8455.30 7015
8456.16 7297
8457.03 7553
8457.90 7561
8458.77 7505
8459.64 7303
8460.50 7123
8461.37 6908
8462.24 6667
8463.11 6511
8463.98 6377
8464.84 6450
8465.71 7081
8466.58 7644
8467.45 8486
8468.32 9543
8469.19 10650
8470.05 11329
8470.92 11663
8471.79 11692
8472.66 11209
8473.53 10597
8474.40 9858
8475.27 8876
8476.13 8030
8477.00 7169
8477.87 6348
8478.74 5688
8479.61 5063
8480.48 4685
8481.35 4356
8482.22 4130
8483.09 3870
8483.96 3727
8484.82 3599
8485.69 3437
8486.56 3314
8487.43 3255
8488.30 3174
8489.17 3085
8490.04 3063
8490.91 2955
8491.78 2980
8492.65 2919
8493.52 2902
8494.39 2855
8495.26 2974
8496.13 2961
8497.00 3057
8497.87 3069
8498.74 2986
8499.61 3030
8500.48 3006
8501.35 2989
8502.22 2980
8503.09 2954
8503.96 2999
8504.83 3074
8505.70 3088
8506.57 3154
8507.44 3214
8508.31 3290
8509.18 3271
8510.05 3262
8510.92 3263
8511.79 3165
8512.66 3138
8513.53 3183
8514.40 3111
8515.27 2981
8516.15 3040
8517.02 2954
8517.89 2904
8518.76 2884
8519.63 2872
8520.50 2903
8521.37 2956
8522.24 2877
8523.11 2878
8523.98 2909
8524.86 2923
8525.73 2911
8526.60 3004
8527.47 3027
8528.34 3037
8529.21 3051
8530.08 3177
8530.96 3164
8531.83 3123
8532.70 3243
8533.57 3240
8534.44 3243
8535.31 3245
8536.19 3322
8537.06 3241
8537.93 3277
8538.80 3220
8539.67 3187
8540.55 3236
8541.42 3187
8542.29 3086
8543.16 3085
8544.03 3163
8544.91 3072
8545.78 3199
8546.65 3182
8547.52 3139
8548.40 3185
8549.27 3245
8550.14 3213
8551.01 3305
8551.89 3224
8552.76 3261
8553.63 3290
8554.51 3333
8555.38 3346
8556.25 3293
8557.12 3178
8558.00 3137
8558.87 3084
8559.74 2965
8560.62 2907
8561.49 2816
8562.36 2813
8563.24 2691
8564.11 2701
8564.98 2591
8565.86 2596
8566.73 2612
8567.60 2590
8568.48 2553
8569.35 2532
8570.22 2571
8571.10 2531
8571.97 2520
8572.84 2518
8573.72 2459
8574.59 2436
8575.46 2430
8576.34 2452
8577.21 2361
8578.09 2294
8578.96 2275
8579.83 2269
8580.71 2275
8581.58 2281
8582.46 2362
8583.33 2296
8584.21 2307
8585.08 2317
8585.95 2262
8586.83 2249
8587.70 2234
8588.58 2278
8589.45 2233
8590.33 2317
8591.20 2255
8592.08 2279
8592.95 2240
8593.83 2262
8594.70 2242
8595.58 2227
8596.45 2275
8597.33 2280
8598.20 2280
8599.08 2236
8599.95 2281
8600.83 2272
8601.70 2267
8602.58 2316
8603.45 2275
8604.33 2224
8605.20 2274
8606.08 2321
8606.95 2314
8607.83 2306
8608.70 2374
8609.58 2359
8610.45 2295
8611.33 2340
8612.21 2377
8613.08 2381
8613.96 2380
8614.83 2384
8615.71 2434
8616.59 2442
8617.46 2421
8618.34 2468
8619.21 2411
8620.09 2424
8620.97 2447
8621.84 2476
8622.72 2542
8623.59 2532
8624.47 2560
8625.35 2547
8626.22 2586
8627.10 2594
8627.98 2651
8628.85 2656
8629.73 2659
8630.61 2693
8631.48 2713
8632.36 2766
8633.24 2772
8634.11 2762
8634.99 2746
8635.87 2686
8636.74 2740
8637.62 2777
8638.50 2788
8639.37 2774
8640.25 2894
8641.13 2870
8642.01 2929
8642.88 3017
8643.76 3003
8644.64 3045
8645.52 3027
8646.39 3050
8647.27 3086
8648.15 3055
8649.03 3125
8649.90 3181
8650.78 3289
8651.66 3307
8652.54 3290
8653.41 3288
8654.29 3323
8655.17 3276
8656.05 3228
8656.93 3239
8657.80 3286
8658.68 3311
8659.56 3320
8660.44 3361
8661.32 3397
8662.19 3344
8663.07 3346
8663.95 3378
8664.83 3441
8665.71 3511
8666.59 3620
8667.46 3736
8668.34 3844
8669.22 3971
8670.10 4210
8670.98 4438
8671.86 4786
8672.74 4961
8673.62 5268
8674.49 5423
8675.37 5399
8676.25 5458
8677.13 5490
8678.01 5323
8678.89 5215
8679.77 5059
8680.65 4804
8681.53 4734
8682.41 4563
8683.29 4551
8684.16 4526
8685.04 4634
8685.92 4786
8686.80 4937
8687.68 5281
8688.56 5848
8689.44 6471
8690.32 6990
8691.20 7641
8692.08 8151
8692.96 8425
8693.84 8670
8694.72 8465
8695.60 8192
8696.48 7682
8697.36 7228
8698.24 6581
8699.12 5851
8700.00 5458
8700.88 4943
8701.76 4467
8702.64 4161
8703.52 3816
8704.40 3656
8705.28 3455
8706.16 3301
8707.04 3185
8707.92 3144
8708.80 3077
8709.69 3004
8710.57 2904
8711.45 2845
8712.33 2830
8713.21 2774
8714.09 2731
8714.97 2739
8715.85 2670
8716.73 2688
8717.61 2660
8718.49 2625
8719.38 2574
8720.26 2612
8721.14 2652
8722.02 2647
8722.90 2665
8723.78 2667
8724.66 2723
8725.54 2605
8726.43 2631
8727.31 2686
8728.19 2697
8729.07 2763
8729.95 2793
8730.83 2849
8731.72 2869
8732.60 2830
8733.48 2785
8734.36 2772
8735.24 2811
8736.13 2876
8737.01 2766
8737.89 2720
8738.77 2742
8739.65 2773
8740.54 2755
8741.42 2684
8742.30 2689
8743.18 2674
8744.07 2748
8744.95 2754
8745.83 2781
8746.71 2791
8747.60 2803
8748.48 2792
8749.36 2759
8750.24 2885
8751.13 2995
8752.01 3037
8752.89 3189
8753.77 3282
8754.66 3433
8755.54 3583
8756.42 3629
8757.31 3771
8758.19 3950
8759.07 4029
8759.96 4119
8760.84 3963
8761.72 3808
8762.61 3705
8763.49 3639
8764.37 3511
8765.26 3377
8766.14 3281
8767.02 3203
8767.91 3130
8768.79 3102
8769.67 3001
8770.56 3086
8771.44 3107
8772.32 3022
8773.21 3022
8774.09 3022
8774.98 3006
8775.86 3012
8776.74 2964
8777.63 2906
8778.51 2838
8779.40 2775
8780.28 2705
8781.17 2729
8782.05 2690
8782.93 2645
8783.82 2615
8784.70 2643
8785.59 2649
8786.47 2606
8787.36 2732
8788.24 2859
8789.13 2878
8790.01 2985
8790.89 3163
8791.78 3191
8792.66 3242
8793.55 3292
8794.43 3222
8795.32 3234
8796.20 3173
8797.09 3045
8797.97 2983
8798.86 2842
8799.74 2715
8800.63 2640
8801.52 2496
8802.40 2505
8803.29 2477
8804.17 2418
8805.06 2365
8805.94 2363
8806.83 2370
8807.71 2331
8808.60 2307
8809.48 2309
8810.37 2280
8811.26 2238
8812.14 2293
8813.03 2216
8813.91 2232
8814.80 2158
8815.69 2132
8816.57 2069
8817.46 2082
8818.34 2082
8819.23 2038
8820.12 2051
8821.00 2099
8821.89 2076
8822.77 2096
8823.66 2104
8824.55 2094
8825.43 2096
8826.32 2031
8827.21 2075
8828.09 2108
8828.98 2114
8829.87 2050
8830.75 2091
8831.64 2092
8832.53 2121
8833.41 2043
8834.30 1988
8835.19 1989
8836.08 2003
8836.96 1956
8837.85 1959
8838.74 1968
8839.62 1963
8840.51 1896
8841.40 1906
8842.29 1965
8843.17 1951
8844.06 1899
8844.95 1955
8845.84 1940
8846.72 1919
8847.61 1937
8848.50 1927
8849.39 1912
8850.27 1876
8851.16 1893
8852.05 1793
8852.94 1791
8853.82 1805
8854.71 1821
8855.60 1886
8856.49 1817
8857.38 1843
8858.26 1851
8859.15 1833
8860.04 1823
8860.93 1837
8861.82 1793
8862.71 1814
8863.59 1814
8864.48 1809
8865.37 1792
8866.26 1788
8867.15 1752
8868.04 1763
8868.93 1751
8869.81 1711
8870.70 1731
8871.59 1762
8872.48 1746
8873.37 1703
8874.26 1711
8875.15 1748
8876.04 1730
8876.93 1679
8877.81 1615
8878.70 1628
8879.59 1675
8880.48 1683
8881.37 1640
8882.26 1632
8883.15 1611
8884.04 1611
8884.93 1587
8885.82 1579
8886.71 1548
8887.60 1613
8888.49 1602
8889.38 1546
8890.27 1561
8891.16 1579
8892.05 1580
8892.94 1573
8893.83 1596
8894.72 1561
8895.61 1528
8896.50 1555
8897.39 1538
8898.28 1612
8899.17 1596
8900.06 1558
8900.95 1575
8901.84 1532
8902.73 1551
8903.62 1481
8904.51 1542
8905.40 1591
8906.29 1566
8907.18 1570
8908.07 1503
8908.96 1493
8909.85 1504
8910.74 1504
8911.63 1485
8912.52 1503
8913.41 1471
8914.31 1488
8915.20 1479
8916.09 1501
8916.98 1513
8917.87 1456
8918.76 1482
8919.65 1488
8920.54 1459
8921.43 1409
8922.33 1442
8923.22 1416
8924.11 1428
8925.00 1435
8925.89 1446
8926.78 1433
8927.67 1418
8928.57 1375
8929.46 1411
8930.35 1431
8931.24 1425
8932.13 1416
8933.03 1430
8933.92 1388
8934.81 1366
8935.70 1404
8936.59 1402
8937.49 1410
8938.38 1422
8939.27 1373
8940.16 1412
8941.05 1392
8941.95 1373
8942.84 1436
8943.73 1343
8944.62 1342
8945.52 1369
8946.41 1350
8947.30 1371
8948.19 1369
8949.09 1375
8949.98 1367
8950.87 1359
8951.76 1317
8952.66 1354
8953.55 1317
8954.44 1304
8955.34 1354
8956.23 1310
8957.12 1313
8958.02 1385
8958.91 1339
8959.80 1307
8960.69 1346
8961.59 1318
8962.48 1350
8963.37 1330
8964.27 1366
8965.16 1320
8966.05 1343
8966.95 1352
8967.84 1353
8968.74 1332
8969.63 1332
8970.52 1379
8971.42 1432
8972.31 1290
8973.20 1333
8974.10 1336
8974.99 1356
8975.89 1335
8976.78 1387
8977.67 1389
8978.57 1365
8979.46 1328
8980.36 1289
8981.25 1320
8982.15 1375
8983.04 1331
8983.93 1314
8984.83 1314
8985.72 1308
8986.62 1281
8987.51 1254
8988.41 1302
8989.30 1303
8990.20 1267
8991.09 1286
8991.99 1287
8992.88 1269
8993.78 1266
8994.67 1285
8995.57 1276
8996.46 1279
8997.36 1246
8998.25 1259
8999.15 1265
9000.04 1245
9000.94 1237
9001.83 1247
9002.73 1220
9003.62 1252
9004.52 1253
9005.41 1245
9006.31 1305
9007.20 1282
9008.10 1257
9009.00 1282
9009.89 1280
9010.79 1257
9011.68 1239
9012.58 1236
9013.47 1257
9014.37 1236
9015.27 1207
9016.16 1245
9017.06 1247
9017.95 1239
9018.85 1208
9019.75 1226
9020.64 1250
9021.54 1273
9022.43 1219
9023.33 1217
9024.23 1224
9025.12 1230
9026.02 1212
9026.92 1221
9027.81 1191
9028.71 1210
9029.61 1179
9030.50 1191
9031.40 1203
9032.30 1184
9033.19 1182
9034.09 1210
9034.99 1263
9035.88 1199
9036.78 1235
9037.68 1240
9038.58 1233
9039.47 1233
9040.37 1226
9041.27 1226
9042.16 1189
9043.06 1253
9043.96 1303
9044.86 1242
9045.75 1232
9046.65 1195
9047.55 1242
9048.45 1195
9049.34 1264
9050.24 1207
9051.14 1239
9052.04 1271
9052.94 1201
9053.83 1242
9054.73 1255
9055.63 1281
9056.53 1249
9057.43 1312
9058.32 1286
9059.22 1309
9060.12 1279
9061.02 1225
9061.92 1228
9062.81 1296
9063.71 1316
9064.61 1316
9065.51 1339
9066.41 1286
9067.31 1263
9068.21 1279
9069.10 1248
9070.00 1258
9070.90 1279
9071.80 1244
9072.70 1299
9073.60 1306
9074.50 1294
9075.40 1285
9076.29 1279
9077.19 1252
9078.09 1347
9078.99 1286
9079.89 1270
9080.79 1310
9081.69 1345
9082.59 1316
9083.49 1267
9084.39 1255
9085.29 1242
9086.19 1249
9087.09 1233
9087.98 1281
9088.88 1260
9089.78 1250
9090.68 1293
9091.58 1361
9092.48 1371
9093.38 1282
9094.28 1297
9095.18 1289
9096.08 1252
9096.98 1223
9097.88 1276
9098.78 1286
9099.68 1256
9100.58 1243
9101.48 1203
9102.38 1237
9103.28 1251
9104.18 1239
9105.08 1226
9105.99 1230
9106.89 1212
9107.79 1242
9108.69 1237
9109.59 1203
9110.49 1235
9111.39 1227
9112.29 1202
9113.19 1204
9114.09 1215
9114.99 1227
9115.89 1245
9116.79 1284
9117.69 1222
9118.60 1206
9119.50 1239
9120.40 1197
9121.30 1206
9122.20 1187
9123.10 1236
9124.00 1272
9124.90 1245
9125.81 1248
9126.71 1200
9127.61 1290
9128.51 1244
9129.41 1181
9130.31 1162
9131.22 1163
9132.12 1181
9133.02 1190
9133.92 1207
9134.82 1250
9135.72 1259
9136.63 1243
9137.53 1236
9138.43 1255
9139.33 1269
9140.23 1275
9141.14 1252
9142.04 1250
9142.94 1262
9143.84 1309
9144.75 1287
9145.65 1225
9146.55 1217
9147.45 1239
9148.36 1290
9149.26 1242
9150.16 1222
9151.06 1184
9151.97 1239
9152.87 1211
9153.77 1193
9154.67 1203
9155.58 1229
9156.48 1205
9157.38 1219
9158.29 1186
9159.19 1179
9160.09 1213
9161.00 1184
9161.90 1178
9162.80 1205
9163.71 1212
9164.61 1212
9165.51 1199
9166.42 1229
9167.32 1238
9168.22 1205
9169.13 1228
9170.03 1264
9170.93 1207
9171.84 1191
9172.74 1240
9173.64 1244
9174.55 1243
9175.45 1211
9176.36 1211
9177.26 1233
9178.16 1226
9179.07 1282
9179.97 1246
9180.88 1226
9181.78 1227
9182.69 1224
9183.59 1262
9184.49 1270
9185.40 1229
9186.30 1184
9187.21 1219
9188.11 1214
9189.02 1281
9189.92 1266
9190.82 1212
9191.73 1224
9192.63 1270
9193.54 1278
9194.44 1300
9195.35 1371
9196.25 1319
9197.16 1312
9198.06 1309
9198.97 1302
9199.87 1277
9200.78 1327
9201.68 1322
9202.59 1360
9203.49 1356
9204.40 1334
9205.30 1345
9206.21 1326
9207.12 1292
9208.02 1254
9208.93 1275
9209.83 1261
9210.74 1313
9211.64 1288
9212.55 1307
9213.45 1297
9214.36 1355
9215.27 1382
9216.17 1382
9217.08 1440
9217.98 1406
9218.89 1406
9219.80 1397
9220.70 1387
9221.61 1399
9222.51 1381
9223.42 1350
9224.33 1341
9225.23 1306
9226.14 1332
9227.05 1303
9227.95 1289
9228.86 1312
9229.77 1318
9230.67 1268
9231.58 1279
9232.49 1281
9233.39 1280
9234.30 1239
9235.21 1230
9236.11 1239
9237.02 1267
9237.93 1247
9238.83 1234
9239.74 1309
9240.65 1280
9241.55 1231
9242.46 1238
9243.37 1263
9244.28 1227
9245.18 1226
9246.09 1279
9247.00 1307
9247.91 1223
9248.81 1194
9249.72 1236
9250.63 1223
9251.54 1232
9252.44 1281
9253.35 1220
9254.26 1232
9255.17 1228
9256.07 1258
9256.98 1218
9257.89 1253
9258.80 1231
9259.71 1227
9260.61 1262
9261.52 1280
9262.43 1227
9263.34 1203
9264.25 1241
9265.16 1234
9266.06 1235
9266.97 1224
9267.88 1243
9268.79 1259
9269.70 1217
9270.61 1232
9271.51 1239
9272.42 1215
9273.33 1246
9274.24 1252
9275.15 1259
9276.06 1292
9276.97 1257
9277.88 1254
9278.78 1260
9279.69 1249
9280.60 1245
9281.51 1218
9282.42 1235
9283.33 1238
9284.24 1271
9285.15 1284
9286.06 1299
9286.97 1306
9287.88 1230
9288.79 1260
9289.70 1290
9290.60 1277
9291.51 1297
9292.42 1223
9293.33 1259
9294.24 1262
9295.15 1335
9296.06 1280
9296.97 1304
9297.88 1313
9298.79 1348
9299.70 1292
9300.61 1299
9301.52 1334
9302.43 1334
9303.34 1378
9304.25 1393
9305.16 1363
9306.07 1387
9306.98 1421
9307.89 1436
9308.80 1436
9309.71 1419
9310.63 1441
9311.54 1453
9312.45 1449
9313.36 1422
9314.27 1419
9315.18 1378
9316.09 1387
9317.00 1402
9317.91 1354
9318.82 1345
9319.73 1322
9320.64 1357
9321.55 1335
9322.47 1307
9323.38 1276
9324.29 1331
9325.20 1323
9326.11 1290
9327.02 1300
9327.93 1318
9328.84 1313
9329.76 1285
9330.67 1261
9331.58 1293
9332.49 1308
9333.40 1286
9334.31 1235
9335.23 1275
9336.14 1308
9337.05 1252
9337.96 1278
9338.87 1236
9339.78 1262
9340.70 1282
9341.61 1294
9342.52 1296
9343.43 1330
9344.34 1318
9345.26 1297
9346.17 1338
9347.08 1301
9347.99 1332
9348.91 1315
9349.82 1382
9350.73 1327
9351.64 1270
9352.56 1295
9353.47 1295
9354.38 1312
9355.29 1254
9356.21 1273
9357.12 1292
9358.03 1323
9358.94 1308
9359.86 1264
9360.77 1291
9361.68 1283
9362.60 1259
9363.51 1257
9364.42 1266
9365.34 1289
9366.25 1302
9367.16 1292
9368.08 1271
9368.99 1272
9369.90 1310
9370.82 1299
9371.73 1313
9372.64 1311
9373.56 1291
9374.47 1283
9375.38 1321
9376.30 1317
9377.21 1325
9378.12 1327
9379.04 1325
9379.95 1347
9380.87 1395
9381.78 1389
9382.69 1342
9383.61 1300
9384.52 1396
9385.44 1374
9386.35 1365
9387.27 1381
9388.18 1412
9389.09 1393
9390.01 1461
9390.92 1488
9391.84 1512
9392.75 1518
9393.67 1501
9394.58 1525
9395.50 1538
9396.41 1544
9397.32 1488
9398.24 1488
9399.15 1483
9400.07 1455
9400.98 1499
9401.90 1466
9402.81 1477
9403.73 1424
9404.64 1396
9405.56 1450
9406.47 1458
9407.39 1437
9408.30 1444
9409.22 1457
9410.14 1442
9411.05 1442
9411.97 1413
9412.88 1487
9413.80 1476
9414.71 1416
9415.63 1391
9416.54 1452
9417.46 1403
9418.38 1461
9419.29 1459
9420.21 1463
9421.12 1445
9422.04 1461
9422.95 1500
9423.87 1453
9424.79 1442
9425.70 1477
9426.62 1495
9427.54 1525
9428.45 1536
9429.37 1495
9430.28 1512
9431.20 1572
9432.12 1606
9433.03 1596
9433.95 1599
9434.87 1604
9435.78 1562
9436.70 1569
9437.62 1545
9438.53 1555
9439.45 1556
9440.37 1585
9441.28 1571
9442.20 1615
9443.12 1641
9444.03 1653
9444.95 1670
9445.87 1582
9446.79 1632
9447.70 1628
9448.62 1653
9449.54 1743
9450.45 1719
9451.37 1772
9452.29 1850
9453.21 1874
9454.12 1895
9455.04 1868
9455.96 1862
9456.88 1862
9457.79 1869
9458.71 1838
9459.63 1722
9460.55 1680
9461.47 1673
9462.38 1703
9463.30 1668
9464.22 1618
9465.14 1609
9466.06 1580
9466.97 1584
9467.89 1563
9468.81 1554
9469.73 1545
9470.65 1573
9471.56 1598
9472.48 1583
9473.40 1533
9474.32 1555
9475.24 1567
9476.16 1611
9477.08 1594
9477.99 1648
9478.91 1620
9479.83 1625
9480.75 1641
9481.67 1661
9482.59 1632
9483.51 1716
9484.43 1665
9485.34 1700
9486.26 1688
9487.18 1651
9488.10 1675
9489.02 1701
9489.94 1632
9490.86 1604
9491.78 1666
9492.70 1709
9493.62 1603
9494.54 1635
9495.46 1635
9496.38 1655
9497.30 1711
9498.22 1713
9499.13 1623
9500.05 1650
9500.97 1654
9501.89 1626
9502.81 1612
9503.73 1677
9504.65 1681
9505.57 1688
9506.49 1722
9507.41 1737
9508.33 1717
9509.25 1788
9510.17 1806
9511.09 1845
9512.01 1828
9512.93 1922
9513.86 1848
9514.78 1884
9515.70 1897
9516.62 1924
9517.54 1949
9518.46 1937
9519.38 2059
9520.30 2008
9521.22 1992
9522.14 2075
9523.06 2069
9523.98 2105
9524.90 2169
9525.82 2211
9526.75 2201
9527.67 2350
9528.59 2475
9529.51 2611
9530.43 2689
9531.35 2797
9532.27 2985
9533.19 3094
9534.11 3062
9535.04 3066
9535.96 2987
9536.88 2987
9537.80 2891
9538.72 2804
9539.64 2640
9540.57 2531
9541.49 2464
9542.41 2316
9543.33 2333
9544.25 2201
9545.17 2159
9546.10 2061
9547.02 2001
9547.94 2008
9548.86 1959
9549.78 1908
9550.71 1908
9551.63 1869
9552.55 1913
9553.47 1925
9554.40 1998
9555.32 1950
9556.24 2038
9557.16 2046
9558.09 2074
9559.01 2021
9559.93 1966
9560.85 2008
9561.78 2093
9562.70 2070
9563.62 1979
9564.54 1951
9565.47 1915
9566.39 1903
9567.31 1866
9568.24 1881
9569.16 1800
9570.08 1800
9571.00 1792
9571.93 1787
9572.85 1821
9573.77 1727
9574.70 1746
9575.62 1726
9576.54 1744
9577.47 1758
9578.39 1711
9579.31 1736
9580.24 1696
9581.16 1707
9582.09 1712
9583.01 1699
9583.93 1705
9584.86 1697
9585.78 1728
9586.70 1733
9587.63 1740
9588.55 1762
9589.48 1694
9590.40 1681
9591.32 1715
9592.25 1731
9593.17 1769
9594.10 1761
9595.02 1743
9595.95 1812
9596.87 1831
9597.79 1734
9598.72 1811
9599.64 1811
9600.57 1893
9601.49 1893
9602.42 1871
9603.34 1832
9604.27 1904
9605.19 1923
9606.12 1866
9607.04 1915
9607.97 1927
9608.89 1940
9609.82 1980
9610.74 1916
9611.67 1987
9612.59 1997
9613.52 1965
9614.44 2035
9615.37 2010
9616.29 2027
9617.22 2050
9618.14 2087
9619.07 2086
9619.99 2081
9620.92 2104
9621.85 2104
9622.77 2131
9623.70 2084
9624.62 2118
9625.55 2212
9626.47 2209
9627.40 2209
9628.33 2199
9629.25 2223
9630.18 2222
9631.10 2244
9632.03 2329
9632.96 2352
9633.88 2369
9634.81 2385
9635.73 2409
9636.66 2409
9637.59 2405
9638.51 2478
9639.44 2477
9640.37 2493
9641.29 2601
9642.22 2631
9643.15 2644
9644.07 2722
9645.00 2803
9645.93 2874
9646.85 2929
9647.78 3015
9648.71 3053
9649.63 3102
9650.56 3134
9651.49 3135
9652.41 3077
9653.34 3075
9654.27 2988
9655.20 2960
9656.12 2919
9657.05 2896
9657.98 2792
9658.90 2690
9659.83 2624
9660.76 2620
9661.69 2611
9662.61 2587
9663.54 2583
9664.47 2672
9665.40 2696
9666.32 2587
9667.25 2674
9668.18 2645
9669.11 2651
9670.04 2659
9670.96 2700
9671.89 2731
9672.82 2767
9673.75 2749
9674.68 2743
9675.60 2733
9676.53 2759
9677.46 2776
9678.39 2805
9679.32 2778
9680.25 2777
9681.17 2848
9682.10 2851
9683.03 2845
9683.96 2831
9684.89 2914
9685.82 2901
9686.75 2953
9687.67 2936
9688.60 2992
9689.53 2987
9690.46 3028
9691.39 3051
9692.32 3053
9693.25 3059
9694.18 3081
9695.11 3104
9696.03 3143
9696.96 3169
9697.89 3167
9698.82 3123
9699.75 3134
9700.68 3252
9701.61 3129
9702.54 3126
9703.47 3090
9704.40 3157
9705.33 3051
9706.26 3029
9707.19 3003
9708.12 3114
9709.05 3075
9709.98 3110
9710.91 3168
9711.84 3221
9712.77 3250
9713.70 3329
9714.63 3336
9715.56 3313
9716.49 3279
9717.42 3357
9718.35 3295
9719.28 3233
9720.21 3180
9721.14 3103
9722.07 2997
9723.00 2972
9723.93 2892
9724.86 2842
9725.79 2755
9726.72 2734
9727.65 2725
9728.58 2746
9729.51 2750
9730.44 2704
9731.37 2666
9732.31 2738
9733.24 2734
9734.17 2791
9735.10 2739
9736.03 2696
9736.96 2668
9737.89 2597
9738.82 2526
9739.75 2538
9740.69 2477
9741.62 2459
9742.55 2418
9743.48 2352
9744.41 2369
9745.34 2343
9746.27 2289
9747.21 2329
9748.14 2268
9749.07 2236
9750.00 2299
9750.93 2261
9751.86 2236
9752.80 2242
9753.73 2195
9754.66 2273
9755.59 2230
9756.52 2207
9757.46 2232
9758.39 2274
9759.32 2266
9760.25 2187
9761.18 2238
9762.12 2171
9763.05 2164
9763.98 2175
9764.91 2244
9765.85 2235
9766.78 2301
9767.71 2252
9768.64 2272
9769.58 2296
9770.51 2292
9771.44 2221
9772.37 2300
9773.31 2294
9774.24 2281
9775.17 2256
9776.11 2407
9777.04 2467
9777.97 2494
9778.91 2500
9779.84 2558
9780.77 2520
9781.71 2510
9782.64 2566
9783.57 2582
9784.51 2578
9785.44 2533
9786.37 2528
9787.31 2493
9788.24 2415
9789.17 2401
9790.11 2334
9791.04 2321
9791.97 2191
9792.91 2134
9793.84 2177
9794.77 2195
9795.71 2173
9796.64 2189
9797.58 2240
9798.51 2213
9799.44 2219
9800.38 2194
9801.31 2182
9802.25 2181
9803.18 2131
9804.12 2109
9805.05 2019
9805.98 1943
9806.92 1957
9807.85 2029
9808.79 1963
9809.72 1915
9810.66 1815
9811.59 1875
9812.53 1886
9813.46 1841
9814.40 1838
9815.33 1843
9816.27 1798
9817.20 1801
9818.14 1796
9819.07 1874
9820.01 1814
9820.94 1767
9821.88 1768
9822.81 1771
9823.75 1726
9824.68 1699
9825.62 1756
9826.55 1740
9827.49 1709
9828.42 1712
9829.36 1709
9830.29 1733
9831.23 1653
9832.17 1718
9833.10 1725
9834.04 1716
9834.97 1688
9835.91 1747
9836.84 1713
9837.78 1699
9838.72 1748
9839.65 1758
9840.59 1732
9841.52 1699
9842.46 1727
9843.40 1769
9844.33 1756
9845.27 1739
9846.20 1755
9847.14 1718
9848.08 1704
9849.01 1732
9849.95 1680
9850.89 1681
9851.82 1730
9852.76 1726
9853.70 1709
9854.63 1727
9855.57 1755
9856.51 1808
9857.44 1787
9858.38 1794
9859.32 1824
9860.25 1844
9861.19 1803
9862.13 1804
9863.07 1789
9864.00 1740
9864.94 1712
9865.88 1715
9866.81 1733
9867.75 1707
9868.69 1680
9869.63 1593
9870.56 1634
9871.50 1617
9872.44 1632
9873.38 1613
9874.31 1592
9875.25 1586
9876.19 1610
9877.13 1600
9878.07 1580
9879.00 1584
9879.94 1620
9880.88 1623
9881.82 1583
9882.75 1555
9883.69 1601
9884.63 1586
9885.57 1536
9886.51 1570
9887.45 1569
9888.38 1526
9889.32 1525
9890.26 1547
9891.20 1524
9892.14 1538
9893.08 1490
9894.01 1492
9894.95 1514
9895.89 1525
9896.83 1507
9897.77 1490
9898.71 1498
9899.65 1500
9900.59 1495
9901.52 1501
9902.46 1498
9903.40 1492
9904.34 1567
9905.28 1510
9906.22 1474
9907.16 1538
9908.10 1507
9909.04 1514
9909.98 1499
9910.92 1500
9911.86 1519
9912.80 1535
9913.73 1490
9914.67 1487
9915.61 1463
9916.55 1520
9917.49 1538
9918.43 1539
9919.37 1598
9920.31 1622
9921.25 1679
9922.19 1732
9923.13 1851
9924.07 1939
9925.01 1923
9925.95 2028
9926.89 1998
9927.83 2022
9928.77 1983
9929.71 2066
9930.65 1992
9931.59 1923
9932.53 1904
9933.47 1780
9934.41 1808
9935.36 1704
9936.30 1637
9937.24 1606
9938.18 1546
9939.12 1562
9940.06 1507
9941.00 1483
9941.94 1510
9942.88 1436
9943.82 1440
9944.76 1431
9945.70 1429
9946.64 1412
9947.59 1381
9948.53 1350
9949.47 1363
9950.41 1372
9951.35 1383
9952.29 1405
9953.23 1394
9954.17 1397
9955.12 1382
9956.06 1322
9957.00 1359
9957.94 1336
9958.88 1388
9959.82 1383
9960.77 1339
9961.71 1305
9962.65 1351
9963.59 1308
9964.53 1318
9965.48 1357
9966.42 1336
9967.36 1336
9968.30 1333
9969.24 1355
9970.19 1308
9971.13 1282
9972.07 1333
9973.01 1316
9973.95 1323
9974.90 1321
9975.84 1259
9976.78 1292
9977.72 1247
9978.67 1223
9979.61 1250
9980.55 1300
9981.50 1242
9982.44 1287
9983.38 1292
9984.32 1250
9985.27 1251
9986.21 1216
9987.15 1224
9988.10 1247
9989.04 1236
9989.98 1234
9990.92 1255
9991.87 1260
9992.81 1275
9993.75 1252
9994.70 1267
9995.64 1320
9996.58 1271
9997.53 1270
9998.47 1288
9999.41 1270
10000.36 1271
10001.30 1291
10002.25 1261
10003.19 1304
10004.13 1241
10005.08 1246
10006.02 1266
10006.96 1257
10007.91 1237
10008.85 1264
10009.80 1244
10010.74 1256
10011.68 1258
10012.63 1248
10013.57 1306
10014.52 1270
10015.46 1275
10016.41 1267
10017.35 1249
10018.29 1224
10019.24 1223
10020.18 1181
10021.13 1207
10022.07 1208
10023.02 1224
10023.96 1193
10024.91 1182
10025.85 1236
10026.80 1164
10027.74 1180
10028.69 1219
10029.63 1201
10030.58 1193
10031.52 1199
10032.47 1223
10033.41 1237
10034.36 1204
10035.30 1232
10036.25 1227
10037.19 1190
10038.14 1266
10039.08 1258
10040.03 1205
10040.97 1165
10041.92 1168
10042.87 1180
10043.81 1173
10044.76 1190
10045.70 1192
10046.65 1197
10047.59 1177
10048.54 1148
10049.49 1166
10050.43 1152
10051.38 1168
10052.32 1167
10053.27 1145
10054.22 1142
10055.16 1160
10056.11 1159
10057.05 1144
10058.00 1146
10058.95 1108
10059.89 1176
10060.84 1154
10061.79 1135
10062.73 1138
10063.68 1127
10064.63 1081
10065.57 1111
10066.52 1138
10067.47 1132
10068.41 1137
10069.36 1142
10070.31 1171
10071.25 1117
10072.20 1176
10073.15 1141
10074.10 1142
10075.04 1137
10075.99 1176
10076.94 1133
10077.88 1142
10078.83 1123
10079.78 1122
10080.73 1163
10081.67 1132
10082.62 1119
10083.57 1097
10084.52 1133
10085.46 1124
10086.41 1161
10087.36 1139
10088.31 1103
10089.25 1112
10090.20 1136
10091.15 1104
10092.10 1123
10093.05 1131
10093.99 1130
10094.94 1167
10095.89 1167
10096.84 1139
10097.79 1129
10098.73 1125
10099.68 1092
10100.63 1056
10101.58 1083
10102.53 1107
10103.48 1094
10104.42 1109
10105.37 1129
10106.32 1048
10107.27 1097
10108.22 1145
10109.17 1115
10110.12 1130
10111.06 1136
10112.01 1106
10112.96 1122
10113.91 1107
10114.86 1100
10115.81 1135
10116.76 1097
10117.71 1091
10118.66 1071
10119.61 1074
10120.56 1106
10121.50 1107
10122.45 1063
10123.40 1054
10124.35 1097
10125.30 1090
10126.25 1117
10127.20 1128
10128.15 1091
10129.10 1179
10130.05 1142
10131.00 1126
10131.95 1125
10132.90 1125
10133.85 1137
10134.80 1135
10135.75 1113
10136.70 1154
10137.65 1151
10138.60 1126
10139.55 1127
10140.50 1077
10141.45 1151
10142.40 1149
10143.35 1171
10144.30 1124
10145.25 1124
10146.20 1167
10147.15 1139
10148.10 1173
10149.05 1149
10150.00 1141
10150.95 1158
10151.90 1200
10152.86 1183
10153.81 1168
10154.76 1167
10155.71 1181
10156.66 1192
10157.61 1210
10158.56 1193
10159.51 1222
10160.46 1221
10161.41 1196
10162.37 1205
10163.32 1188
10164.27 1208
10165.22 1228
10166.17 1257
10167.12 1259
10168.07 1273
10169.03 1177
10169.98 1245
10170.93 1244
10171.88 1296
10172.83 1255
10173.78 1288
10174.74 1254
10175.69 1292
10176.64 1287
10177.59 1269
10178.54 1286
10179.49 1316
10180.45 1360
10181.40 1355
10182.35 1354
10183.30 1319
10184.26 1359
10185.21 1376
10186.16 1387
10187.11 1399
10188.06 1384
10189.02 1350
10189.97 1446
10190.92 1420
10191.87 1408
10192.83 1438
10193.78 1477
10194.73 1464
10195.69 1453
10196.64 1512
10197.59 1505
10198.54 1532
10199.50 1487
10200.45 1475
10201.40 1456
10202.36 1533
10203.31 1541
10204.26 1548
10205.22 1547
10206.17 1579
10207.12 1590
10208.08 1580
10209.03 1572
10209.98 1540
10210.94 1503
10211.89 1574
10212.84 1531
10213.80 1509
10214.75 1477
10215.70 1461
10216.66 1502
10217.61 1473
10218.56 1420
10219.52 1411
10220.47 1420
10221.43 1401
10222.38 1379
10223.33 1390
10224.29 1361
10225.24 1352
10226.20 1382
10227.15 1406
10228.11 1362
10229.06 1433
10230.01 1466
10230.97 1442
10231.92 1472
10232.88 1485
10233.83 1482
10234.79 1536
10235.74 1568
10236.70 1553
10237.65 1549
10238.60 1488
10239.56 1509
10240.51 1473
10241.47 1435
10242.42 1400
10243.38 1389
10244.33 1378
10245.29 1339
10246.24 1327
10247.20 1318
10248.15 1297
10249.11 1332
10250.07 1269
10251.02 1233
10251.98 1230
10252.93 1282
10253.89 1242
10254.84 1196
10255.80 1248
10256.75 1234
10257.71 1219
10258.67 1224
10259.62 1220
10260.58 1179
10261.53 1190
10262.49 1238
10263.44 1196
10264.40 1212
10265.36 1166
10266.31 1214
10267.27 1186
10268.22 1175
10269.18 1205
10270.14 1183
10271.09 1187
10272.05 1175
10273.01 1170
10273.96 1191
10274.92 1194
10275.87 1199
10276.83 1167
10277.79 1170
10278.74 1179
10279.70 1140
10280.66 1195
10281.61 1160
10282.57 1162
10283.53 1168
10284.49 1156
10285.44 1113
10286.40 1146
10287.36 1157
10288.31 1136
10289.27 1133
10290.23 1153
10291.18 1169
10292.14 1202
10293.10 1147
10294.06 1166
10295.01 1178
10295.97 1162
10296.93 1142
10297.89 1149
10298.84 1135
10299.80 1161
10300.76 1144
10301.72 1176
10302.67 1176
10303.63 1194
10304.59 1164
10305.55 1166
10306.51 1180
10307.46 1106
10308.42 1110
10309.38 1162
10310.34 1128
10311.30 1133
10312.25 1175
10313.21 1177
10314.17 1170
10315.13 1163
10316.09 1164
10317.05 1158
10318.00 1160
10318.96 1181
10319.92 1194
10320.88 1184
10321.84 1150
10322.80 1169
10323.76 1151
10324.71 1156
10325.67 1214
10326.63 1234
10327.59 1207
10328.55 1198
10329.51 1242
10330.47 1182
10331.43 1206
10332.39 1189
10333.35 1177
10334.30 1193
10335.26 1238
10336.22 1206
10337.18 1179
10338.14 1183
10339.10 1147
10340.06 1170
10341.02 1144
10341.98 1092
10342.94 1125
10343.90 1140
10344.86 1101
10345.82 1112
10346.78 1131
10347.74 1128
10348.70 1139
10349.66 1180
10350.62 1155
10351.58 1153
10352.54 1111
10353.50 1108
10354.46 1104
10355.42 1101
10356.38 1063
10357.34 1041
10358.30 1058
10359.26 1141
10360.22 1084
10361.18 1093
10362.14 1067
10363.10 1092
10364.06 1114
10365.02 1101
10365.98 1096
10366.94 1115
10367.90 1106
10368.87 1121
10369.83 1096
10370.79 1124
10371.75 1116
10372.71 1088
10373.67 1053
10374.63 1069
10375.59 1050
10376.55 1090
10377.51 1116
10378.48 1126
10379.44 1117
10380.40 1087
10381.36 1060
10382.32 1101
10383.28 1089
10384.24 1071
10385.21 1098
10386.17 1105
10387.13 1134
10388.09 1097
10389.05 1105
10390.01 1116
10390.98 1086
10391.94 1107
10392.90 1092
10393.86 1092
10394.82 1116
10395.79 1115
10396.75 1099
10397.71 1084
10398.67 1113
10399.63 1066
10400.60 1113
10401.56 1120
10402.52 1119
10403.48 1109
10404.45 1112
10405.41 1151
10406.37 1130
10407.33 1164
10408.30 1189
10409.26 1221
10410.22 1211
10411.18 1214
10412.15 1194
10413.11 1268
10414.07 1267
10415.04 1317
10416.00 1376
10416.96 1337
10417.93 1339
10418.89 1387
10419.85 1443
10420.81 1461
10421.78 1445
10422.74 1438
10423.70 1396
10424.67 1328
10425.63 1344
10426.59 1342
10427.56 1325
10428.52 1260
10429.49 1246
10430.45 1195
10431.41 1201
10432.38 1184
10433.34 1184
10434.30 1117
10435.27 1108
10436.23 1094
10437.20 1061
10438.16 1086
10439.12 1072
10440.09 1071
10441.05 1050
10442.02 1090
10442.98 1011
10443.94 1017
10444.91 1064
10445.87 1075
10446.84 1051
10447.80 1062
10448.77 1032
10449.73 1097
10450.70 1100
10451.66 1078
10452.63 1090
10453.59 1044
10454.55 1057
10455.52 1019
10456.48 1049
10457.45 1063
10458.41 1030
10459.38 1002
10460.34 1012
10461.31 1015
10462.27 1058
10463.24 1075
10464.20 1043
10465.17 982
10466.14 1027
10467.10 1080
10468.07 1020
10469.03 1059
10470.00 1018
10470.96 1041
10471.93 1000
10472.89 1036
10473.86 1027
10474.82 1048
10475.79 1041
10476.76 1043
10477.72 1045
10478.69 1029
10479.65 1068
10480.62 1050
10481.59 1038
10482.55 1052
10483.52 1037
10484.48 1061
10485.45 1080
10486.42 1062
10487.38 1041
10488.35 1065
10489.32 1061
10490.28 1058
10491.25 1034
10492.21 1054
10493.18 1057
10494.15 1049
10495.11 1053
10496.08 1075
10497.05 1059
10498.01 1066
10498.98 1067
10499.95 1093
10500.92 1040
10501.88 1063
10502.85 1077
10503.82 1067
10504.78 1063
10505.75 1057
10506.72 1124
10507.68 1108
10508.65 1069
10509.62 1082
10510.59 1097
10511.55 1108
10512.52 1140
10513.49 1062
10514.46 1092
10515.42 1088
10516.39 1118
10517.36 1090
10518.33 1068
10519.29 1083
10520.26 1077
10521.23 1084
10522.20 1075
10523.17 1059
10524.13 1033
10525.10 1061
10526.07 1112
10527.04 1125
10528.01 1100
10528.97 1106
10529.94 1074
10530.91 1055
10531.88 1056
10532.85 1066
10533.82 1082
10534.78 1076
10535.75 1067
10536.72 1093
10537.69 1065
10538.66 1069
10539.63 1115
10540.60 1108
10541.56 1122
10542.53 1079
10543.50 1170
10544.47 1146
10545.44 1131
10546.41 1111
10547.38 1122
10548.35 1139
10549.32 1145
10550.29 1112
10551.25 1120
10552.22 1182
10553.19 1220
10554.16 1193
10555.13 1207
10556.10 1230
10557.07 1257
10558.04 1268
10559.01 1264
10559.98 1264
10560.95 1277
10561.92 1404
10562.89 1415
10563.86 1339
10564.83 1302
10565.80 1301
10566.77 1252
10567.74 1223
10568.71 1250
10569.68 1220
10570.65 1193
10571.62 1208
10572.59 1126
10573.56 1126
10574.53 1168
10575.50 1160
10576.47 1157
10577.44 1151
10578.41 1147
10579.38 1144
10580.35 1135
10581.32 1136
10582.29 1131
10583.26 1115
10584.23 1172
10585.21 1135
10586.18 1151
10587.15 1122
10588.12 1108
10589.09 1125
10590.06 1150
10591.03 1213
10592.00 1227
10592.97 1147
10593.94 1195
10594.92 1166
10595.89 1163
10596.86 1149
10597.83 1169
10598.80 1130
10599.77 1087
10600.74 1125
10601.71 1111
10602.69 1127
10603.66 1162
10604.63 1126
10605.60 1104
10606.57 1076
10607.54 1112
10608.52 1066
10609.49 1079
10610.46 1074
10611.43 1087
10612.40 1110
10613.38 1086
10614.35 1048
10615.32 1085
10616.29 1120
10617.27 1170
10618.24 1166
10619.21 1151
10620.18 1126
10621.15 1108
10622.13 1126
10623.10 1157
10624.07 1154
10625.04 1147
10626.02 1184
10626.99 1201
10627.96 1153
10628.94 1171
10629.91 1188
10630.88 1143
10631.85 1235
10632.83 1234
10633.80 1273
10634.77 1316
10635.75 1325
10636.72 1394
10637.69 1438
10638.67 1461
10639.64 1446
10640.61 1463
10641.59 1402
10642.56 1421
10643.53 1425
10644.51 1322
10645.48 1325
10646.45 1284
10647.43 1206
10648.40 1229
10649.37 1186
10650.35 1195
10651.32 1195
10652.30 1174
10653.27 1133
10654.24 1143
10655.22 1165
10656.19 1162
10657.16 1100
10658.14 1145
10659.11 1131
10660.09 1136
10661.06 1131
10662.04 1183
10663.01 1138
10663.98 1120
10664.96 1109
10665.93 1113
10666.91 1125
10667.88 1162
10668.86 1126
10669.83 1138
10670.81 1118
10671.78 1148
10672.76 1163
10673.73 1179
10674.71 1157
10675.68 1113
10676.66 1141
10677.63 1140
10678.61 1145
10679.58 1190
10680.56 1201
10681.53 1196
10682.51 1205
10683.48 1200
10684.46 1160
10685.43 1222
10686.41 1147
10687.38 1114
10688.36 1133
10689.33 1105
10690.31 1104
10691.28 1113
10692.26 1123
10693.24 1079
10694.21 1058
10695.19 1058
10696.16 1067
10697.14 1052
10698.12 1053
10699.09 1038
10700.07 1049
10701.04 1047
10702.02 1066
10703.00 1074
10703.97 1011
10704.95 1024
10705.92 1036
10706.90 1056
10707.88 1019
10708.85 997
10709.83 1001
10710.81 1013
10711.78 1020
10712.76 1017
10713.74 1025
10714.71 1014
10715.69 991
10716.67 1018
10717.64 1030
10718.62 1046
10719.60 1008
10720.57 1011
10721.55 1037
10722.53 1010
10723.50 1040
10724.48 1014
10725.46 1007
10726.44 1033
10727.41 1042
10728.39 1025
10729.37 1029
10730.35 1030
10731.32 1021
10732.30 1040
10733.28 1011
10734.26 1071
10735.23 1099
10736.21 1066
10737.19 1057
10738.17 1052
10739.14 1031
10740.12 1025
10741.10 1030
10742.08 1044
10743.06 1035
10744.03 997
10745.01 1060
10745.99 1023
10746.97 1006
10747.95 998
10748.92 999
10749.90 995
10750.88 982
10751.86 1001
10752.84 1047
10753.82 1031
10754.79 999
10755.77 996
10756.75 1011
10757.73 987
10758.71 1065
10759.69 1043
10760.67 1023
10761.65 1021
10762.62 1002
10763.60 1010
10764.58 1019
10765.56 1037
10766.54 1027
10767.52 992
10768.50 1009
10769.48 999
10770.46 1001
10771.44 999
10772.42 991
10773.39 1064
10774.37 1069
10775.35 1054
10776.33 1066
10777.31 1031
10778.29 1051
10779.27 1072
10780.25 1085
10781.23 1087
10782.21 1075
10783.19 1046
10784.17 1032
10785.15 1058
10786.13 1015
10787.11 1031
10788.09 1035
10789.07 1039
10790.05 1064
10791.03 1081
10792.01 1063
10792.99 1019
10793.97 1007
10794.95 1043
10795.93 1053
10796.91 1002
10797.89 1009
10798.87 1035
10799.85 1048
10800.83 1038
10801.82 1033
10802.80 1061
10803.78 1068
10804.76 1047
10805.74 1058
10806.72 1074
10807.70 1070
10808.68 1023
10809.66 1023
10810.64 1052
10811.62 1061
10812.61 1035
10813.59 1086
10814.57 1052
10815.55 1083
10816.53 1038
10817.51 1044
10818.49 1079
10819.47 1023
10820.46 1035
10821.44 1054
10822.42 1027
10823.40 1056
10824.38 1045
10825.36 1105
10826.35 1104
10827.33 1089
10828.31 1074
10829.29 1062
10830.27 1095
10831.25 1063
10832.24 1046
10833.22 1065
10834.20 1132
10835.18 1074
10836.17 1087
10837.15 1107
10838.13 1097
10839.11 1096
10840.09 1084
10841.08 1125
10842.06 1119
10843.04 1089
10844.02 1097
10845.01 1081
10845.99 1146
10846.97 1099
10847.96 1116
10848.94 1101
10849.92 1143
10850.90 1136
10851.89 1140
10852.87 1123
10853.85 1156
10854.84 1174
10855.82 1142
10856.80 1166
10857.78 1197
10858.77 1167
10859.75 1177
10860.73 1172
10861.72 1142
10862.70 1178
10863.68 1148
10864.67 1194
10865.65 1226
10866.64 1209
10867.62 1242
10868.60 1218
10869.59 1246
10870.57 1200
10871.55 1219
10872.54 1227
10873.52 1270
10874.51 1273
10875.49 1276
10876.47 1258
10877.46 1249
10878.44 1264
10879.43 1256
10880.41 1278
10881.39 1298
10882.38 1306
10883.36 1346
10884.35 1312
10885.33 1315
10886.32 1342
10887.30 1417
10888.29 1422
10889.27 1401
10890.25 1424
10891.24 1451
10892.22 1417
10893.21 1399
10894.19 1410
10895.18 1376
10896.16 1395
10897.15 1449
10898.13 1400
10899.12 1411
10900.10 1496
10901.09 1483
10902.07 1469
10903.06 1468
10904.04 1463
10905.03 1488
10906.01 1512
10907.00 1500
10907.99 1473
10908.97 1504
10909.96 1535
10910.94 1524
10911.93 1554
10912.91 1509
10913.90 1554
10914.88 1568
10915.87 1564
10916.86 1572
10917.84 1557
10918.83 1561
10919.81 1591
10920.80 1590
10921.79 1576
10922.77 1630
10923.76 1661
10924.74 1679
10925.73 1665
10926.72 1652
10927.70 1637
10928.69 1747
10929.68 1766
10930.66 1765
10931.65 1744
10932.64 1825
10933.62 1834
10934.61 1805
10935.60 1882
10936.58 1917
10937.57 1970
10938.56 1959
10939.54 2052
10940.53 2030
10941.52 2099
10942.50 2111
10943.49 2194
10944.48 2190
10945.47 2226
10946.45 2179
10947.44 2205
10948.43 2212
10949.41 2239
10950.40 2225
10951.39 2215
10952.38 2297
10953.36 2304
10954.35 2331
10955.34 2315
10956.33 2399
10957.31 2417
10958.30 2447
10959.29 2357
10960.28 2381
10961.27 2341
10962.25 2389
10963.24 2355
10964.23 2325
10965.22 2291
10966.21 2225
10967.19 2231
10968.18 2194
10969.17 2093
10970.16 2035
10971.15 2037
10972.13 2047
10973.12 2076
10974.11 2004
10975.10 1997
10976.09 1976
10977.08 2025
10978.07 2025
10979.05 2071
10980.04 2015
10981.03 2008
10982.02 2094
10983.01 2095
10984.00 2119
10984.99 2079
10985.98 2158
10986.96 2195
10987.95 2295
10988.94 2346
10989.93 2302
10990.92 2354
10991.91 2478
10992.90 2503
10993.89 2570
10994.88 2644
10995.87 2746
10996.86 2865
10997.85 2927
10998.84 2938
10999.83 2991
11000.82 2969
11001.81 2951
11002.79 2940
11003.78 2896
11004.77 2801
11005.76 2731
11006.75 2590
11007.74 2432
11008.73 2356
11009.72 2250
11010.71 2172
11011.70 2059
11012.69 1966
11013.68 1964
11014.67 1947
11015.67 1887
11016.66 1824
11017.65 1798
11018.64 1783
11019.63 1707
11020.62 1761
11021.61 1739
11022.60 1747
11023.59 1686
11024.58 1708
11025.57 1710
11026.56 1728
11027.55 1718
11028.54 1652
11029.53 1719
11030.52 1691
11031.52 1644
11032.51 1600
11033.50 1581
11034.49 1600
11035.48 1577
11036.47 1573
11037.46 1557
11038.45 1569
11039.45 1566
11040.44 1550
11041.43 1496
11042.42 1532
11043.41 1524
11044.40 1507
11045.39 1498
11046.39 1502
11047.38 1434
11048.37 1418
11049.36 1418
11050.35 1424
11051.35 1446
11052.34 1463
11053.33 1455
11054.32 1485
11055.31 1467
11056.31 1395
11057.30 1427
11058.29 1445
11059.28 1420
11060.27 1402
11061.27 1371
11062.26 1405
11063.25 1432
11064.24 1386
11065.24 1380
11066.23 1424
11067.22 1413
11068.21 1384
11069.21 1400
11070.20 1406
11071.19 1449
11072.19 1480
11073.18 1421
11074.17 1424
11075.16 1455
11076.16 1399
11077.15 1440
11078.14 1393
11079.14 1421
11080.13 1427
11081.12 1434
11082.12 1426
11083.11 1403
11084.10 1384
11085.10 1352
11086.09 1389
11087.08 1344
11088.08 1351
11089.07 1368
11090.06 1362
11091.06 1377
11092.05 1388
11093.04 1341
11094.04 1339
11095.03 1329
11096.03 1334
11097.02 1348
11098.01 1347
11099.01 1384
11100.00 1319
11101.00 1339
11101.99 1354
11102.98 1317
11103.98 1311
11104.97 1325
11105.97 1349
11106.96 1340
11107.96 1298
11108.95 1348
11109.95 1314
11110.94 1311
11111.93 1313
11112.93 1329
11113.92 1336
11114.92 1340
11115.91 1308
11116.91 1316
11117.90 1284
11118.90 1317
11119.89 1327
11120.89 1278
11121.88 1271
11122.88 1285
11123.87 1304
11124.87 1318
11125.86 1311
11126.86 1291
11127.85 1326
11128.85 1292
11129.84 1266
11130.84 1293
11131.84 1223
11132.83 1243
11133.83 1242
11134.82 1247
11135.82 1250
11136.81 1221
11137.81 1207
11138.81 1223
11139.80 1234
11140.80 1246
11141.79 1230
11142.79 1290
11143.79 1260
11144.78 1252
11145.78 1242
11146.77 1188
11147.77 1167
11148.77 1265
11149.76 1227
11150.76 1252
11151.75 1237
11152.75 1205
11153.75 1194
11154.74 1201
11155.74 1153
11156.74 1175
11157.73 1184
11158.73 1194
11159.73 1199
11160.72 1198
11161.72 1165
11162.72 1197
11163.71 1202
11164.71 1201
11165.71 1217
11166.71 1183
11167.70 1173
11168.70 1162
11169.70 1143
11170.69 1170
11171.69 1159
11172.69 1152
11173.69 1170
11174.68 1153
11175.68 1177
11176.68 1187
11177.68 1210
11178.67 1143
11179.67 1154
11180.67 1143
11181.67 1168
11182.66 1160
11183.66 1160
11184.66 1171
11185.66 1199
11186.66 1146
11187.65 1177
11188.65 1132
11189.65 1199
11190.65 1185
11191.65 1171
11192.64 1173
11193.64 1177
11194.64 1170
11195.64 1157
11196.64 1170
11197.64 1170
11198.63 1151
11199.63 1154
11200.63 1143
11201.63 1186
11202.63 1195
11203.63 1136
11204.63 1153
11205.63 1160
11206.62 1127
11207.62 1147
11208.62 1122
11209.62 1127
11210.62 1113
11211.62 1116
11212.62 1148
11213.62 1145
11214.62 1164
11215.62 1144
11216.61 1080
11217.61 1108
11218.61 1121
11219.61 1104
11220.61 1132
11221.61 1121
11222.61 1092
11223.61 1083
11224.61 1122
11225.61 1092
11226.61 1084
11227.61 1142
11228.61 1139
11229.61 1117
11230.61 1107
11231.61 1168
11232.61 1124
11233.61 1162
11234.61 1109
11235.61 1069
11236.61 1133
11237.61 1131
11238.61 1090
11239.61 1098
11240.61 1127
11241.61 1090
11242.61 1110
11243.61 1116
11244.61 1112
11245.61 1167
11246.61 1189
11247.61 1201
11248.62 1196
11249.62 1144
11250.62 1161
11251.62 1189
11252.62 1172
11253.62 1135
11254.62 1113
11255.62 1163
11256.62 1158
11257.62 1140
11258.62 1202
11259.63 1181
11260.63 1145
11261.63 1172
11262.63 1175
11263.63 1164
11264.63 1150
11265.63 1168
11266.64 1172
11267.64 1186
11268.64 1195
11269.64 1221
11270.64 1250
11271.64 1263
11272.65 1225
11273.65 1248
11274.65 1233
11275.65 1255
11276.65 1265
11277.65 1233
11278.66 1305
11279.66 1255
11280.66 1256
11281.66 1257
11282.67 1240
11283.67 1238
11284.67 1276
11285.67 1261
11286.67 1253
11287.68 1210
11288.68 1205
11289.68 1239
11290.68 1236
11291.69 1183
11292.69 1191
11293.69 1221
11294.70 1239
11295.70 1196
11296.70 1230
11297.70 1217
11298.71 1199
11299.71 1222
11300.71 1225
11301.72 1224
11302.72 1209
11303.72 1250
11304.72 1274
11305.73 1286
11306.73 1252
11307.73 1247
11308.74 1269
11309.74 1327
11310.74 1305
11311.75 1314
11312.75 1295
11313.76 1333
11314.76 1356
11315.76 1318
11316.77 1315
11317.77 1242
11318.77 1267
11319.78 1284
11320.78 1248
11321.79 1235
11322.79 1223
11323.79 1182
11324.80 1208
11325.80 1193
11326.81 1221
11327.81 1175
11328.81 1201
11329.82 1160
11330.82 1200
11331.83 1194
11332.83 1175
11333.84 1203
11334.84 1177
11335.85 1191
11336.85 1197
11337.85 1206
11338.86 1276
11339.86 1221
11340.87 1236
11341.87 1252
11342.88 1199
11343.88 1171
11344.89 1195
11345.89 1191
11346.90 1216
11347.90 1191
11348.91 1206
11349.91 1170
11350.92 1199
11351.92 1163
11352.93 1156
11353.94 1145
11354.94 1196
11355.95 1196
11356.95 1188
11357.96 1184
11358.96 1160
11359.97 1175
11360.97 1128
11361.98 1198
11362.99 1184
11363.99 1142
11365.00 1132
11366.00 1149
11367.01 1162
11368.02 1179
11369.02 1157
11370.03 1172
11371.03 1174
11372.04 1175
11373.05 1170
11374.05 1198
11375.06 1178
11376.06 1144
11377.07 1128
11378.08 1149
11379.08 1152
11380.09 1130
11381.10 1129
11382.10 1151
11383.11 1133
11384.12 1106
11385.12 1102
11386.13 1201
11387.14 1205
11388.14 1154
11389.15 1163
11390.16 1141
11391.17 1125
11392.17 1152
11393.18 1130
11394.19 1194
11395.19 1182
11396.20 1168
11397.21 1198
11398.22 1182
11399.22 1245
11400.23 1163
11401.24 1187
11402.25 1216
11403.25 1197
11404.26 1148
11405.27 1189
11406.28 1219
11407.28 1232
11408.29 1177
11409.30 1163
11410.31 1172
11411.31 1253
11412.32 1214
11413.33 1233
11414.34 1200
11415.35 1209
11416.35 1223
11417.36 1242
11418.37 1255
11419.38 1256
11420.39 1240
11421.40 1236
11422.40 1252
11423.41 1257
11424.42 1284
11425.43 1270
11426.44 1259
11427.45 1261
11428.46 1270
11429.46 1305
11430.47 1266
11431.48 1312
11432.49 1280
11433.50 1283
11434.51 1335
11435.52 1323
11436.53 1273
11437.54 1275
11438.54 1267
11439.55 1322
11440.56 1329
11441.57 1358
11442.58 1362
11443.59 1295
11444.60 1349
11445.61 1331
11446.62 1359
11447.63 1417
11448.64 1369
11449.65 1365
11450.66 1408
11451.67 1407
11452.68 1427
11453.69 1361
11454.70 1366
11455.71 1429
11456.72 1445
11457.73 1446
11458.74 1419
11459.75 1433
11460.76 1367
11461.77 1437
11462.78 1445
11463.79 1453
11464.80 1472
11465.81 1466
11466.82 1442
11467.83 1466
11468.84 1485
11469.85 1521
11470.86 1483
11471.87 1499
11472.88 1497
11473.89 1436
11474.90 1475
11475.91 1495
11476.92 1506
11477.93 1498
11478.95 1521
11479.96 1505
11480.97 1536
11481.98 1512
11482.99 1528
11484.00 1507
11485.01 1530
11486.02 1482
11487.03 1482
11488.05 1470
11489.06 1475
11490.07 1529
11491.08 1557
11492.09 1521
11493.10 1547
11494.11 1560
11495.13 1578
11496.14 1567
11497.15 1562
11498.16 1623
11499.17 1565
11500.18 1624
11501.20 1588
11502.21 1632
11503.22 1638
11504.23 1628
11505.24 1628
11506.26 1635
11507.27 1650
11508.28 1669
11509.29 1625
11510.30 1621
11511.32 1639
11512.33 1624
11513.34 1697
11514.35 1716
11515.37 1714
11516.38 1679
11517.39 1697
11518.40 1750
11519.42 1736
11520.43 1770
11521.44 1774
11522.45 1776
11523.47 1766
11524.48 1801
11525.49 1778
11526.51 1782
11527.52 1820
11528.53 1836
11529.55 1911
11530.56 1890
11531.57 1865
11532.59 1898
11533.60 1937
11534.61 1934
11535.63 1964
11536.64 1984
11537.65 1999
11538.67 2042
11539.68 2013
11540.69 2055
11541.71 2060
11542.72 2109
11543.73 2083
11544.75 2157
11545.76 2168
11546.78 2250
11547.79 2214
11548.80 2308
11549.82 2306
11550.83 2312
11551.85 2352
11552.86 2391
11553.87 2401
11554.89 2450
11555.90 2455
11556.92 2477
11557.93 2475
11558.95 2538
11559.96 2577
11560.97 2627
11561.99 2632
11563.00 2689
11564.02 2811
11565.03 2820
11566.05 2807
11567.06 2885
11568.08 2912
11569.09 3022
11570.11 3168
11571.12 3208
11572.14 3227
11573.15 3342
11574.17 3411
11575.18 3557
11576.20 3621
11577.21 3691
11578.23 3855
11579.24 3937
11580.26 4079
11581.27 4183
11582.29 4351
11583.30 4454
11584.32 4714
11585.33 4936
11586.35 5077
11587.37 5404
11588.38 5589
11589.40 5888
11590.41 6091
11591.43 6405
11592.44 6831
11593.46 7249
11594.48 7545
11595.49 7790
11596.51 8049
11597.52 8361
11598.54 8544
11599.56 8679
11600.57 8714
11601.59 8443
11602.61 8374
11603.62 8049
11604.64 7692
11605.66 7216
11606.67 6725
11607.69 6293
11608.70 5806
11609.72 5301
11610.74 4894
11611.75 4520
11612.77 4205
11613.79 3973
11614.81 3741
11615.82 3590
11616.84 3451
11617.86 3316
11618.87 3131
11619.89 3037
11620.91 2963
11621.92 2914
11622.94 2795
11623.96 2733
11624.98 2765
11625.99 2682
11627.01 2653
11628.03 2642
11629.05 2565
11630.06 2565
11631.08 2512
11632.10 2549
11633.12 2525
11634.13 2439
11635.15 2383
11636.17 2391
11637.19 2421
11638.20 2419
11639.22 2355
11640.24 2365
11641.26 2380
11642.28 2266
11643.29 2277
11644.31 2205
11645.33 2213
11646.35 2185
11647.37 2176
11648.39 2110
11649.40 2061
11650.42 2058
11651.44 1992
11652.46 2085
11653.48 2081
11654.50 2038
11655.51 1988
11656.53 2049
11657.55 2059
11658.57 2121
11659.59 2036
11660.61 2042
11661.63 2062
11662.65 2171
11663.67 2215
11664.68 2174
11665.70 2202
11666.72 2204
11667.74 2210
11668.76 2192
11669.78 2224
11670.80 2307
11671.82 2290
11672.84 2327
11673.86 2321
11674.88 2261
11675.90 2325
11676.92 2405
11677.94 2345
11678.96 2291
11679.98 2335
11680.99 2335
11682.01 2315
11683.03 2357
11684.05 2367
11685.07 2359
11686.09 2336
11687.11 2316
11688.13 2227
11689.15 2265
11690.17 2183
11691.19 2201
11692.21 2184
11693.24 2193
11694.26 2165
11695.28 2207
11696.30 2175
11697.32 2137
11698.34 2132
11699.36 2125
11700.38 2124
11701.40 2044
11702.42 2082
11703.44 2110
11704.46 2088
11705.48 2053
11706.50 2028
11707.52 2038
11708.54 2040
11709.57 2002
11710.59 1966
11711.61 1934
11712.63 1948
11713.65 1995
11714.67 1915
11715.69 1834
11716.71 1877
11717.73 1867
11718.76 1825
11719.78 1882
11720.80 1834
11721.82 1751
11722.84 1746
11723.86 1771
11724.89 1700
11725.91 1749
11726.93 1754
11727.95 1714
11728.97 1746
11729.99 1709
11731.02 1691
11732.04 1713
11733.06 1721
11734.08 1701
11735.10 1688
11736.13 1671
11737.15 1675
11738.17 1663
11739.19 1613
11740.22 1614
11741.24 1644
11742.26 1626
11743.28 1656
11744.30 1639
11745.33 1684
11746.35 1688
11747.37 1610
11748.40 1625
11749.42 1684
11750.44 1621
11751.46 1581
11752.49 1621
11753.51 1585
11754.53 1604
11755.56 1567
11756.58 1539
11757.60 1558
11758.62 1585
11759.65 1525
11760.67 1524
11761.69 1492
11762.72 1521
11763.74 1517
11764.76 1485
11765.79 1512
11766.81 1482
11767.83 1470
11768.86 1495
11769.88 1460
11770.91 1475
11771.93 1477
11772.95 1426
11773.98 1434
11775.00 1383
11776.02 1411
11777.05 1401
11778.07 1388
11779.10 1404
11780.12 1407
11781.14 1379
11782.17 1386
11783.19 1367
11784.22 1361
11785.24 1354
11786.26 1368
11787.29 1358
11788.31 1398
11789.34 1345
11790.36 1321
11791.39 1310
11792.41 1350
11793.44 1336
11794.46 1332
11795.49 1307
11796.51 1344
11797.54 1368
11798.56 1324
11799.59 1327
11800.61 1322
11801.63 1372
11802.66 1322
11803.69 1320
11804.71 1315
11805.74 1332
11806.76 1284
11807.79 1276
11808.81 1323
11809.84 1325
11810.86 1308
11811.89 1295
11812.91 1264
11813.94 1303
11814.96 1283
11815.99 1232
11817.01 1288
11818.04 1273
11819.07 1322
11820.09 1294
11821.12 1288
11822.14 1298
11823.17 1301
11824.20 1283
11825.22 1302
11826.25 1348
11827.27 1358
11828.30 1340
11829.33 1351
11830.35 1336
11831.38 1319
11832.40 1305
11833.43 1323
11834.46 1259
11835.48 1312
11836.51 1287
11837.54 1290
11838.56 1284
11839.59 1265
11840.62 1264
11841.64 1248
11842.67 1295
11843.70 1283
11844.72 1254
11845.75 1274
11846.78 1252
11847.80 1263
11848.83 1283
11849.86 1306
11850.89 1249
11851.91 1271
11852.94 1296
11853.97 1284
11854.99 1283
11856.02 1240
11857.05 1242
11858.08 1255
11859.10 1282
11860.13 1279
11861.16 1265
11862.19 1275
11863.21 1308
11864.24 1322
11865.27 1290
11866.30 1280
11867.33 1297
11868.35 1282
11869.38 1264
11870.41 1295
11871.44 1338
11872.47 1327
11873.49 1284
11874.52 1291
11875.55 1293
11876.58 1271
11877.61 1276
11878.63 1326
11879.66 1379
11880.69 1321
11881.72 1348
11882.75 1339
11883.78 1369
11884.81 1428
11885.83 1389
11886.86 1386
11887.89 1393
11888.92 1402
11889.95 1417
11890.98 1462
11892.01 1474
11893.04 1433
11894.06 1440
11895.09 1455
11896.12 1545
11897.15 1555
11898.18 1543
11899.21 1505
11900.24 1517
11901.27 1491
11902.30 1511
11903.33 1538
11904.36 1567
11905.39 1532
11906.42 1551
11907.45 1522
11908.48 1509
11909.50 1547
11910.53 1548
11911.56 1536
11912.59 1517
11913.62 1508
11914.65 1534
11915.68 1491
11916.71 1505
11917.74 1513
11918.77 1532
11919.80 1556
11920.83 1575
11921.86 1562
11922.89 1582
11923.92 1644
11924.95 1658
11925.99 1652
11927.02 1702
11928.05 1719
11929.08 1742
11930.11 1733
11931.14 1805
11932.17 1790
11933.20 1799
11934.23 1769
11935.26 1793
11936.29 1780
11937.32 1747
11938.35 1691
11939.38 1635
11940.41 1602
11941.45 1534
11942.48 1509
11943.51 1476
11944.54 1424
11945.57 1403
11946.60 1405
11947.63 1368
11948.66 1326
11949.70 1299
11950.73 1301
11951.76 1318
11952.79 1332
11953.82 1274
11954.85 1259
11955.88 1254
11956.92 1296
11957.95 1283
11958.98 1288
11960.01 1290
11961.04 1247
11962.08 1259
11963.11 1257
11964.14 1260
11965.17 1304
11966.20 1273
11967.24 1264
11968.27 1306
11969.30 1288
11970.33 1259
11971.36 1280
11972.40 1271
11973.43 1264
11974.46 1262
11975.49 1281
11976.53 1277
11977.56 1280
11978.59 1281
11979.62 1262
11980.66 1260
11981.69 1281
11982.72 1309
11983.76 1274
11984.79 1278
11985.82 1263
11986.85 1284
11987.89 1303
11988.92 1291
11989.95 1303
11990.99 1332
11992.02 1320
11993.05 1336
11994.09 1285
11995.12 1293
11996.15 1322
11997.19 1351
11998.22 1371
11999.25 1365
12000.29 1346
12001.32 1325
12002.35 1348
12003.39 1332
12004.42 1367
12005.46 1379
12006.49 1424
12007.52 1391
12008.56 1400
12009.59 1390
12010.63 1385
12011.66 1459
12012.69 1382
12013.73 1444
12014.76 1451
12015.80 1425
12016.83 1421
12017.86 1479
12018.90 1490
12019.93 1461
12020.97 1452
12022.00 1504
12023.04 1497
12024.07 1438
12025.11 1473
12026.14 1498
12027.18 1446
12028.21 1459
12029.25 1441
12030.28 1454
12031.32 1474
12032.35 1437
12033.39 1453
12034.42 1451
12035.46 1475
12036.49 1405
12037.53 1396
12038.56 1415
12039.60 1369
12040.63 1431
12041.67 1424
12042.70 1400
12043.74 1360
12044.77 1419
12045.81 1397
12046.84 1384
12047.88 1437
12048.92 1413
12049.95 1391
12050.99 1447
12052.02 1396
12053.06 1447
12054.09 1428
12055.13 1436
12056.17 1401
12057.20 1404
12058.24 1428
12059.27 1465
12060.31 1505
12061.35 1471
12062.38 1418
12063.42 1416
12064.46 1434
12065.49 1428
12066.53 1415
12067.56 1407
12068.60 1412
12069.64 1469
12070.67 1419
12071.71 1455
12072.75 1450
12073.78 1417
12074.82 1465
12075.86 1515
12076.89 1474
12077.93 1454
12078.97 1426
12080.01 1521
12081.04 1501
12082.08 1507
12083.12 1552
12084.15 1535
12085.19 1484
12086.23 1542
12087.27 1528
12088.30 1526
12089.34 1577
12090.38 1558
12091.41 1593
12092.45 1596
12093.49 1609
12094.53 1678
12095.57 1687
12096.60 1687
12097.64 1726
12098.68 1750
12099.72 1698
12100.75 1747
12101.79 1761
12102.83 1794
12103.87 1780
12104.91 1759
12105.94 1798
12106.98 1666
12108.02 1721
12109.06 1677
12110.10 1654
12111.14 1625
12112.17 1561
12113.21 1482
12114.25 1444
12115.29 1475
12116.33 1442
12117.37 1407
12118.40 1384
12119.44 1344
12120.48 1338
12121.52 1360
12122.56 1366
12123.60 1338
12124.64 1306
12125.68 1276
12126.72 1261
12127.75 1270
12128.79 1250
12129.83 1240
12130.87 1254
12131.91 1285
12132.95 1247
12133.99 1307
12135.03 1313
12136.07 1235
12137.11 1267
12138.15 1258
12139.19 1271
12140.23 1222
12141.27 1227
12142.31 1187
12143.35 1240
12144.38 1232
12145.42 1234
12146.46 1241
12147.50 1269
12148.54 1230
12149.58 1208
12150.62 1182
12151.66 1200
12152.70 1236
12153.74 1210
12154.78 1203
12155.82 1190
12156.87 1168
12157.91 1205
12158.95 1218
12159.99 1166
12161.03 1186
12162.07 1141
12163.11 1179
12164.15 1163
12165.19 1209
12166.23 1179
12167.27 1163
12168.31 1207
12169.35 1190
12170.39 1172
12171.43 1167
12172.47 1177
12173.52 1151
12174.56 1189
12175.60 1140
12176.64 1148
12177.68 1185
12178.72 1191
12179.76 1186
12180.80 1194
12181.85 1195
12182.89 1198
12183.93 1163
12184.97 1154
12186.01 1218
12187.05 1199
12188.09 1151
12189.14 1173
12190.18 1189
12191.22 1180
12192.26 1177
12193.30 1178
12194.34 1221
12195.39 1197
12196.43 1196
12197.47 1196
12198.51 1181
12199.55 1176
12200.60 1193
12201.64 1225
12202.68 1244
12203.72 1210
12204.77 1228
12205.81 1231
12206.85 1206
12207.89 1208
12208.94 1229
12209.98 1238
12211.02 1229
12212.06 1220
12213.11 1223
12214.15 1228
12215.19 1170
12216.23 1206
12217.28 1227
12218.32 1228
12219.36 1194
12220.41 1204
12221.45 1197
12222.49 1211
12223.54 1205
12224.58 1237
12225.62 1247
12226.66 1234
12227.71 1250
12228.75 1218
12229.79 1195
12230.84 1161
12231.88 1184
12232.93 1200
12233.97 1216
12235.01 1255
12236.06 1236
12237.10 1197
12238.14 1153
12239.19 1165
12240.23 1181
12241.28 1134
12242.32 1149
12243.36 1189
12244.41 1151
12245.45 1164
12246.50 1106
12247.54 1113
12248.58 1136
12249.63 1166
12250.67 1146
12251.72 1119
12252.76 1096
12253.80 1095
12254.85 1106
12255.89 1091
12256.94 1096
12257.98 1102
12259.03 1085
12260.07 1117
12261.12 1087
12262.16 1046
12263.21 1074
12264.25 1081
12265.30 1081
12266.34 1079
12267.39 1085
12268.43 1060
12269.48 1091
12270.52 1052
12271.57 1065
12272.61 1065
12273.66 1049
12274.70 1038
12275.75 1052
12276.79 1077
12277.84 1045
12278.88 1024
12279.93 1069
12280.98 1054
12282.02 1065
12283.07 1024
12284.11 1028
12285.16 1063
12286.20 1047
12287.25 1041
12288.30 1069
12289.34 1071
12290.39 1073
12291.43 1058
12292.48 1049
12293.53 1036
12294.57 1039
12295.62 1057
12296.66 1050
12297.71 1024
12298.76 1032
12299.80 1001
12300.85 1047
12301.90 1034
12302.94 1035
12303.99 980
12305.04 1023
12306.08 1049
12307.13 1045
12308.18 1089
12309.22 1002
12310.27 1038
12311.32 1035
12312.36 1031
12313.41 1021
12314.46 1060
12315.50 1040
12316.55 1006
12317.60 981
12318.65 980
12319.69 1004
12320.74 1006
12321.79 1003
12322.83 1013
12323.88 991
12324.93 988
12325.98 999
12327.02 1008
12328.07 988
12329.12 985
12330.17 976
12331.21 1011
12332.26 1037
12333.31 1009
12334.36 982
12335.41 977
12336.45 1018
12337.50 1004
12338.55 1036
12339.60 1015
12340.65 1020
12341.69 998
12342.74 1008
12343.79 992
12344.84 994
12345.89 964
12346.94 997
12347.98 979
12349.03 980
12350.08 1016
12351.13 987
12352.18 1006
12353.23 1015
12354.28 1028
12355.32 1029
12356.37 1020
12357.42 980
12358.47 971
12359.52 974
12360.57 1008
12361.62 1008
12362.67 1035
12363.72 1040
12364.76 1019
12365.81 1018
12366.86 1052
12367.91 1056
12368.96 1034
12370.01 1054
12371.06 1034
12372.11 1078
12373.16 1042
12374.21 1057
12375.26 1033
12376.31 1018
12377.36 1052
12378.41 1079
12379.46 1035
12380.51 1036
12381.56 1054
12382.61 1016
12383.66 1062
12384.71 1013
12385.76 1044
12386.81 1074
12387.86 1106
12388.91 1050
12389.96 1091
12391.01 1071
12392.06 1074
12393.11 1071
12394.16 1083
12395.21 1062
12396.26 1065
12397.31 1111
12398.36 1055
12399.41 1057
12400.46 1061
12401.51 1084
12402.56 1110
12403.61 1077
12404.66 1058
12405.71 1085
12406.77 1102
12407.82 1087
12408.87 1091
12409.92 1076
12410.97 1096
12412.02 1101
12413.07 1087
12414.12 1135
12415.17 1124
12416.23 1104
12417.28 1108
12418.33 1085
12419.38 1103
12420.43 1085
12421.48 1082
12422.53 1103
12423.59 1090
12424.64 1136
12425.69 1150
12426.74 1111
12427.79 1168
12428.84 1145
12429.90 1164
12430.95 1151
12432.00 1113
12433.05 1138
12434.10 1140
12435.16 1130
12436.21 1152
12437.26 1185
12438.31 1179
12439.37 1203
12440.42 1200
12441.47 1190
12442.52 1203
12443.58 1161
12444.63 1169
12445.68 1146
12446.73 1193
12447.79 1182
12448.84 1156
12449.89 1172
12450.94 1222
12452.00 1207
12453.05 1251
12454.10 1243
12455.16 1209
12456.21 1224
12457.26 1231
12458.31 1260
12459.37 1235
12460.42 1277
12461.47 1277
12462.53 1329
12463.58 1306
12464.63 1341
12465.69 1298
12466.74 1362
12467.79 1382
12468.85 1389
12469.90 1387
12470.95 1412
12472.01 1462
12473.06 1513
12474.12 1506
12475.17 1540
12476.22 1648
12477.28 1623
12478.33 1692
12479.39 1742
12480.44 1779
12481.49 1841
12482.55 1868
12483.60 1975
12484.66 2052
12485.71 2112
12486.76 2199
12487.82 2235
12488.87 2273
12489.93 2368
12490.98 2427
12492.04 2475
12493.09 2493
12494.15 2544
12495.20 2530
12496.25 2608
12497.31 2505
12498.36 2490
12499.42 2466
12500.47 2348
12501.53 2263
12502.58 2181
12503.64 2101
12504.69 1985
12505.75 1913
12506.80 1811
12507.86 1783
12508.91 1740
12509.97 1692
12511.03 1588
12512.08 1577
12513.14 1551
12514.19 1530
12515.25 1481
12516.30 1464
12517.36 1509
12518.41 1522
12519.47 1463
12520.52 1457
12521.58 1446
12522.64 1408
12523.69 1406
12524.75 1410
12525.80 1438
12526.86 1434
12527.92 1412
12528.97 1427
12530.03 1480
12531.08 1463
12532.14 1420
12533.20 1420
12534.25 1414
12535.31 1391
12536.37 1427
12537.42 1434
12538.48 1402
12539.54 1345
12540.59 1408
12541.65 1431
12542.70 1454
12543.76 1422
12544.82 1416
12545.88 1503
12546.93 1476
12547.99 1428
12549.05 1482
12550.10 1479
12551.16 1493
12552.22 1501
12553.27 1546
12554.33 1574
12555.39 1636
12556.45 1633
12557.50 1609
12558.56 1696
12559.62 1733
12560.67 1736
12561.73 1781
12562.79 1797
12563.85 1767
12564.90 1856
12565.96 1899
12567.02 1985
12568.08 1992
12569.14 2039
12570.19 2145
12571.25 2079
12572.31 2158
12573.37 2212
12574.42 2175
12575.48 2195
12576.54 2236
12577.60 2196
12578.66 2113
12579.72 2125
12580.77 2132
12581.83 2086
12582.89 1980
12583.95 2004
12585.01 1906
12586.07 1890
12587.12 1840
12588.18 1770
12589.24 1760
12590.30 1719
12591.36 1653
12592.42 1658
12593.48 1615
12594.53 1590
12595.59 1627
12596.65 1619
12597.71 1633
12598.77 1561
12599.83 1522
12600.89 1523
12601.95 1522
12603.01 1555
12604.07 1513
12605.13 1547
12606.18 1490
12607.24 1498
12608.30 1462
12609.36 1497
12610.42 1503
12611.48 1442
12612.54 1487
12613.60 1486
12614.66 1462
12615.72 1421
12616.78 1483
12617.84 1503
12618.90 1499
12619.96 1474
12621.02 1438
12622.08 1463
12623.14 1426
12624.20 1427
12625.26 1374
12626.32 1433
12627.38 1400
12628.44 1371
12629.50 1378
12630.56 1358
12631.62 1392
12632.68 1351
12633.74 1386
12634.80 1399
12635.86 1395
12636.92 1357
12637.98 1379
12639.04 1404
12640.11 1453
12641.17 1396
12642.23 1441
12643.29 1441
12644.35 1414
12645.41 1447
12646.47 1442
12647.53 1503
12648.59 1502
12649.65 1507
12650.72 1535
12651.78 1537
12652.84 1567
12653.90 1614
12654.96 1582
12656.02 1601
12657.08 1610
12658.14 1636
12659.21 1616
12660.27 1595
12661.33 1577
12662.39 1519
12663.45 1486
12664.51 1537
12665.58 1474
12666.64 1486
12667.70 1486
12668.76 1491
12669.82 1487
12670.89 1492
12671.95 1492
12673.01 1499
12674.07 1513
12675.13 1493
12676.20 1493
12677.26 1482
12678.32 1463
12679.38 1505
12680.45 1466
12681.51 1462
12682.57 1493
12683.63 1525
12684.70 1521
12685.76 1513
12686.82 1488
12687.88 1555
12688.95 1526
12690.01 1546
12691.07 1529
12692.14 1575
12693.20 1561
12694.26 1543
12695.32 1542
12696.39 1581
12697.45 1622
12698.51 1611
12699.58 1601
12700.64 1608
12701.70 1635
12702.77 1548
12703.83 1578
12704.89 1611
12705.96 1596
12707.02 1580
12708.08 1609
12709.15 1581
12710.21 1566
12711.28 1517
12712.34 1500
12713.40 1498
12714.47 1478
12715.53 1494
12716.59 1530
12717.66 1500
12718.72 1470
12719.79 1448
12720.85 1461
12721.92 1411
12722.98 1377
12724.04 1432
12725.11 1416
12726.17 1463
12727.24 1426
12728.30 1435
12729.37 1435
12730.43 1444
12731.49 1434
12732.56 1446
12733.62 1403
12734.69 1370
12735.75 1359
12736.82 1387
12737.88 1389
12738.95 1367
12740.01 1346
12741.08 1319
12742.14 1325
12743.21 1322
12744.27 1341
12745.34 1304
12746.40 1362
12747.47 1346
12748.53 1318
12749.60 1277
12750.66 1274
12751.73 1281
12752.79 1271
12753.86 1261
12754.93 1234
12755.99 1220
12757.06 1219
12758.12 1207
12759.19 1199
12760.25 1160
12761.32 1183
12762.39 1153
12763.45 1132
12764.52 1161
12765.58 1180
12766.65 1191
12767.72 1198
12768.78 1177
12769.85 1183
12770.91 1117
12771.98 1117
12773.05 1152
12774.11 1132
12775.18 1106
12776.25 1111
12777.31 1082
12778.38 1075
12779.45 1089
12780.51 1087
12781.58 1103
12782.65 1086
12783.71 1110
12784.78 1094
12785.85 1061
12786.91 1104
12787.98 1134
12789.05 1098
12790.11 1070
12791.18 1118
12792.25 1099
12793.31 1069
12794.38 1064
12795.45 1055
12796.52 1108
12797.58 1058
12798.65 1075
12799.72 1059
12800.79 1085
12801.85 1046
12802.92 1036
12803.99 1065
12805.06 1081
12806.12 1071
12807.19 1041
12808.26 1058
12809.33 1064
12810.39 1034
12811.46 1019
12812.53 1047
12813.60 1056
12814.67 1068
12815.73 1102
12816.80 1061
12817.87 1072
12818.94 1084
12820.01 1058
12821.08 1048
12822.14 1038
12823.21 1029
12824.28 1042
12825.35 1051
12826.42 1032
12827.49 1054
12828.55 1061
12829.62 1050
12830.69 1042
12831.76 1036
12832.83 1029
12833.90 1043
12834.97 1055
12836.04 1044
12837.11 1014
12838.17 1003
12839.24 1017
12840.31 1027
12841.38 994
12842.45 1003
12843.52 1001
12844.59 1037
12845.66 999
12846.73 969
12847.80 953
12848.87 976
12849.94 1003
12851.01 960
12852.08 937
12853.14 966
12854.21 989
12855.28 972
12856.35 974
12857.42 919
12858.49 961
12859.56 969
12860.63 981
12861.70 989
12862.77 955
12863.84 954
12864.91 993
12865.98 933
12867.05 943
12868.12 946
12869.19 957
12870.26 955
12871.34 952
12872.41 963
12873.48 940
12874.55 980
12875.62 945
12876.69 905
12877.76 908
12878.83 907
12879.90 915
12880.97 908
12882.04 948
12883.11 926
12884.18 914
12885.25 887
12886.33 890
12887.40 900
12888.47 916
12889.54 909
12890.61 930
12891.68 934
12892.75 892
12893.82 902
12894.89 907
12895.97 897
12897.04 899
12898.11 909
12899.18 913
12900.25 886
12901.32 907
12902.40 894
12903.47 870
12904.54 908
12905.61 893
12906.68 875
12907.75 871
12908.83 898
12909.90 886
12910.97 921
12912.04 881
12913.11 910
12914.19 858
12915.26 879
12916.33 891
12917.40 895
12918.48 877
12919.55 856
12920.62 877
12921.69 865
12922.77 890
12923.84 884
12924.91 901
12925.98 891
12927.06 907
12928.13 911
12929.20 853
12930.27 869
12931.35 885
12932.42 828
12933.49 858
12934.57 850
12935.64 884
12936.71 873
12937.79 883
12938.86 867
12939.93 870
12941.01 888
12942.08 859
12943.15 864
12944.23 848
12945.30 853
12946.37 869
12947.45 903
12948.52 870
12949.59 868
12950.67 861
12951.74 823
12952.81 856
12953.89 855
12954.96 872
12956.04 837
12957.11 825
12958.18 857
12959.26 887
12960.33 896
12961.41 865
12962.48 857
12963.55 890
12964.63 889
12965.70 890
12966.78 876
12967.85 874
12968.93 846
12970.00 885
12971.07 888
12972.15 899
12973.22 847
12974.30 895
12975.37 911
12976.45 910
12977.52 919
12978.60 889
12979.67 880
12980.75 901
12981.82 877
12982.90 906
12983.97 887
12985.05 899
12986.12 906
12987.20 929
12988.27 937
12989.35 912
12990.42 921
12991.50 933
12992.57 941
12993.65 947
12994.73 924
12995.80 939
12996.88 930
12997.95 933
12999.03 904
13000.10 954
13001.18 952
13002.25 911
13003.33 923
13004.41 917
13005.48 910
13006.56 948
13007.63 948
13008.71 938
13009.79 959
13010.86 982
13011.94 954
13013.02 964
13014.09 971
13015.17 932
13016.24 952
13017.32 958
13018.40 971
13019.47 979
13020.55 1010
13021.63 997
13022.70 943
13023.78 989
13024.86 975
13025.93 963
13027.01 988
13028.09 995
13029.16 982
13030.24 1017
13031.32 991
13032.40 995
13033.47 1005
13034.55 1007
13035.63 982
13036.70 1055
13037.78 1058
13038.86 1013
13039.94 975
13041.01 1010
13042.09 1018
13043.17 1014
13044.25 1017
13045.32 1019
13046.40 1023
13047.48 1031
13048.56 996
13049.63 1018
13050.71 989
13051.79 1003
13052.87 1054
13053.95 1013
13055.02 1022
13056.10 1035
13057.18 991
13058.26 1027
13059.34 979
13060.41 970
13061.49 992
13062.57 1015
13063.65 1043
13064.73 1022
13065.81 1006
13066.88 998
13067.96 995
13069.04 984
13070.12 936
13071.20 964
13072.28 956
13073.36 973
13074.43 920
13075.51 939
13076.59 975
13077.67 937
13078.75 925
13079.83 927
13080.91 957
13081.99 879
13083.07 906
13084.15 903
13085.23 937
13086.30 959
13087.38 948
13088.46 915
13089.54 923
13090.62 944
13091.70 901
13092.78 919
13093.86 879
13094.94 867
13096.02 875
13097.10 903
13098.18 885
13099.26 880
13100.34 906
13101.42 901
13102.50 893
13103.58 909
13104.66 893
13105.74 896
13106.82 883
13107.90 904
13108.98 926
13110.06 854
13111.14 901
13112.22 874
13113.30 831
13114.38 831
13115.46 843
13116.54 852
13117.62 877
13118.70 868
13119.78 874
13120.86 857
13121.95 843
13123.03 844
13124.11 866
13125.19 852
13126.27 879
13127.35 879
13128.43 849
13129.51 878
13130.59 901
13131.67 922
13132.76 884
13133.84 884
13134.92 834
13136.00 843
13137.08 840
13138.16 867
13139.24 836
13140.32 873
13141.41 887
13142.49 849
13143.57 827
13144.65 873
13145.73 845
13146.81 834
13147.90 874
13148.98 862
13150.06 872
13151.14 855
13152.22 859
13153.31 906
13154.39 899
13155.47 866
13156.55 882
13157.63 882
13158.72 879
13159.80 873
13160.88 880
13161.96 832
13163.05 856
13164.13 856
13165.21 861
13166.29 860
13167.38 900
13168.46 876
13169.54 896
13170.62 897
13171.71 895
13172.79 894
13173.87 856
13174.96 862
13176.04 876
13177.12 868
13178.20 889
13179.29 907
13180.37 880
13181.45 847
13182.54 882
13183.62 874
13184.70 913
13185.79 865
13186.87 863
13187.95 873
13189.04 922
13190.12 936
13191.20 910
13192.29 859
13193.37 874
13194.46 905
13195.54 842
13196.62 880
13197.71 882
13198.79 879
13199.88 855
13200.96 869
13202.04 858
13203.13 851
13204.21 851
13205.30 871
13206.38 883
13207.46 880
13208.55 909
13209.63 879
13210.72 901
13211.80 866
13212.89 860
13213.97 867
13215.05 842
13216.14 868
13217.22 895
13218.31 883
13219.39 870
13220.48 849
13221.56 856
13222.65 875
13223.73 873
13224.82 898
13225.90 892
13226.99 886
13228.07 840
13229.16 890
13230.24 870
13231.33 849
13232.41 871
13233.50 868
13234.58 844
13235.67 886
13236.76 875
13237.84 889
13238.93 864
13240.01 906
13241.10 945
13242.18 917
13243.27 917
13244.35 919
13245.44 950
13246.53 902
13247.61 928
13248.70 889
13249.78 940
13250.87 918
13251.96 919
13253.04 904
13254.13 903
13255.21 920
13256.30 886
13257.39 911
13258.47 899
13259.56 914
13260.65 898
13261.73 934
13262.82 920
13263.91 945
13264.99 928
13266.08 958
13267.17 938
13268.25 928
13269.34 981
13270.43 982
13271.51 981
13272.60 941
13273.69 960
13274.77 957
13275.86 981
13276.95 970
13278.04 987
13279.12 989
13280.21 995
13281.30 1015
13282.38 984
13283.47 968
13284.56 1026
13285.65 990
13286.73 993
13287.82 1013
13288.91 994
13290.00 1003
13291.08 1024
13292.17 1017
13293.26 1019
13294.35 999
13295.44 1008
13296.52 1052
13297.61 1005
13298.70 988
13299.79 1044
13300.88 1030
13301.96 1075
13303.05 1061
13304.14 1035
13305.23 1045
13306.32 1088
13307.41 1051
13308.49 1087
13309.58 1073
13310.67 1069
13311.76 1110
13312.85 1105
13313.94 1086
13315.02 1066
13316.11 1053
13317.20 1068
13318.29 1055
13319.38 1033
13320.47 1061
13321.56 1056
13322.65 1121
13323.74 1069
13324.82 1035
13325.91 1077
13327.00 1077
13328.09 1064
13329.18 1082
13330.27 1091
13331.36 1106
13332.45 1072
13333.54 1074
13334.63 1126
13335.72 1063
13336.81 1077
13337.90 1087
13338.99 1101
13340.08 1050
13341.17 1095
13342.26 1097
13343.35 1080
13344.44 1070
13345.53 1070
13346.61 1121
13347.70 1086
13348.79 1075
13349.89 1126
13350.98 1120
13352.07 1082
13353.16 1127
13354.25 1136
13355.34 1122
13356.43 1125
13357.52 1128
13358.61 1179
13359.70 1159
13360.79 1144
13361.88 1163
13362.97 1143
13364.06 1175
13365.15 1169
13366.24 1205
13367.33 1208
13368.42 1214
13369.51 1191
13370.60 1173
13371.70 1186
13372.79 1172
13373.88 1140
13374.97 1128
13376.06 1150
13377.15 1115
13378.24 1123
13379.33 1075
13380.43 1109
13381.52 1061
13382.61 1066
13383.70 1096
13384.79 1056
13385.88 1044
13386.97 1078
13388.07 1067
13389.16 1009
13390.25 983
13391.34 1010
13392.43 1040
13393.52 1017
13394.62 991
13395.71 1029
13396.80 1005
13397.89 1009
13398.98 1021
13400.08 1020
13401.17 1038
13402.26 1041
13403.35 1012
13404.45 1018
13405.54 1043
13406.63 1057
13407.72 1058
13408.82 999
13409.91 987
13411.00 1029
13412.09 1036
13413.19 1043
13414.28 1026
13415.37 1022
13416.46 1035
13417.56 1024
13418.65 1025
13419.74 990
13420.84 996
13421.93 1020
13423.02 1030
13424.11 1023
13425.21 1048
13426.30 1017
13427.39 1034
13428.49 1061
13429.58 1021
13430.67 1040
13431.77 1041
13432.86 1078
13433.95 1078
13435.05 1034
13436.14 1064
13437.24 1072
13438.33 1071
13439.42 1067
13440.52 1063
13441.61 1099
13442.70 1088
13443.80 1082
13444.89 1082
13445.99 1100
13447.08 1091
13448.17 1125
13449.27 1124
13450.36 1133
13451.46 1131
13452.55 1120
13453.64 1160
13454.74 1176
13455.83 1190
13456.93 1146
13458.02 1178
13459.12 1181
13460.21 1161
13461.31 1181
13462.40 1193
13463.50 1197
13464.59 1227
13465.69 1203
13466.78 1202
13467.87 1195
13468.97 1243
13470.06 1173
13471.16 1207
13472.25 1199
13473.35 1233
13474.44 1274
13475.54 1224
13476.64 1241
13477.73 1194
13478.83 1234
13479.92 1240
13481.02 1237
13482.11 1230
13483.21 1299
13484.30 1244
13485.40 1302
13486.49 1328
13487.59 1273
13488.69 1313
13489.78 1361
13490.88 1359
13491.97 1355
13493.07 1377
13494.17 1364
13495.26 1360
13496.36 1383
13497.45 1394
13498.55 1370
13499.65 1446
13500.74 1458
13501.84 1426
13502.93 1440
13504.03 1393
13505.13 1427
13506.22 1400
13507.32 1378
13508.42 1340
13509.51 1352
13510.61 1314
13511.71 1311
13512.80 1288
13513.90 1273
13515.00 1221
13516.09 1193
13517.19 1234
13518.29 1199
13519.38 1150
13520.48 1153
13521.58 1125
13522.68 1148
13523.77 1141
13524.87 1108
13525.97 1094
13527.06 1103
13528.16 1119
13529.26 1081
13530.36 1046
13531.45 1021
13532.55 1049
13533.65 1050
13534.75 1010
13535.84 1037
13536.94 1039
13538.04 1025
13539.14 1022
13540.23 1000
13541.33 1013
13542.43 994
13543.53 1014
13544.63 1010
13545.72 985
13546.82 986
13547.92 1037
13549.02 1006
13550.12 957
13551.22 1012
13552.31 1022
13553.41 1018
13554.51 987
13555.61 1000
13556.71 966
13557.81 945
13558.90 967
13560.00 940
13561.10 949
13562.20 925
13563.30 955
13564.40 965
13565.50 932
13566.60 945
13567.69 953
13568.79 974
13569.89 925
13570.99 942
13572.09 950
13573.19 945
13574.29 950
13575.39 942
13576.49 924
13577.59 954
13578.69 966
13579.79 962
13580.89 928
13581.98 922
13583.08 933
13584.18 967
13585.28 971
13586.38 982
13587.48 958
13588.58 986
13589.68 962
13590.78 967
13591.88 970
13592.98 945
13594.08 952
13595.18 991
13596.28 1013
13597.38 957
13598.48 953
13599.58 949
13600.68 1024
13601.78 975
13602.88 980
13603.98 971
13605.08 971
13606.18 954
13607.29 949
13608.39 961
13609.49 998
13610.59 982
13611.69 949
13612.79 939
13613.89 960
13614.99 950
13616.09 936
13617.19 1007
13618.29 967
13619.39 969
13620.50 920
13621.60 925
13622.70 930
13623.80 934
13624.90 971
13626.00 937
13627.10 967
13628.20 922
13629.31 960
13630.41 935
13631.51 932
13632.61 917
13633.71 950
13634.81 968
13635.91 952
13637.02 938
13638.12 929
13639.22 937
13640.32 954
13641.42 961
13642.53 941
13643.63 955
13644.73 888
13645.83 916
13646.93 919
13648.04 918
13649.14 927
13650.24 948
13651.34 915
13652.45 946
13653.55 922
13654.65 945
13655.75 924
13656.85 961
13657.96 993
13659.06 954
13660.16 907
13661.27 890
13662.37 962
13663.47 926
13664.57 946
13665.68 917
13666.78 973
13667.88 926
13668.99 933
13670.09 949
13671.19 938
13672.29 931
13673.40 941
13674.50 942
13675.60 922
13676.71 949
13677.81 929
13678.91 961
13680.02 929
13681.12 912
13682.23 938
13683.33 945
13684.43 951
13685.54 963
13686.64 995
13687.74 949
13688.85 922
13689.95 975
13691.06 976
13692.16 963
13693.26 936
13694.37 951
13695.47 966
13696.58 939
13697.68 979
13698.78 972
13699.89 973
13700.99 969
13702.10 994
13703.20 974
13704.31 1004
13705.41 977
13706.51 976
13707.62 1016
13708.72 1014
13709.83 1021
13710.93 1074
13712.04 1034
13713.14 1023
13714.25 1039
13715.35 1064
13716.46 1090
13717.56 1074
13718.67 1084
13719.77 1070
13720.88 1078
13721.98 1046
13723.09 1089
13724.19 1096
13725.30 1082
13726.40 1144
13727.51 1123
13728.61 1109
13729.72 1152
13730.83 1132
13731.93 1114
13733.04 1145
13734.14 1173
13735.25 1203
13736.35 1174
13737.46 1157
13738.57 1186
13739.67 1233
13740.78 1245
13741.88 1202
13742.99 1220
13744.09 1252
13745.20 1223
13746.31 1258
13747.41 1288
13748.52 1297
13749.63 1347
13750.73 1307
13751.84 1360
13752.94 1359
13754.05 1364
13755.16 1370
13756.26 1462
13757.37 1449
13758.48 1463
13759.58 1489
13760.69 1513
13761.80 1541
13762.90 1528
13764.01 1586
13765.12 1602
13766.22 1612
13767.33 1630
13768.44 1641
13769.55 1703
13770.65 1681
13771.76 1662
13772.87 1712
13773.97 1704
13775.08 1667
13776.19 1618
13777.30 1608
13778.40 1596
13779.51 1567
13780.62 1509
13781.73 1455
13782.83 1429
13783.94 1434
13785.05 1374
13786.16 1316
13787.26 1326
13788.37 1319
13789.48 1266
13790.59 1219
13791.70 1228
13792.80 1241
13793.91 1197
13795.02 1190
13796.13 1184
13797.24 1203
13798.35 1207
13799.45 1171
13800.56 1162
13801.67 1177
13802.78 1148
13803.89 1181
13805.00 1136
13806.10 1169
13807.21 1121
13808.32 1133
13809.43 1120
13810.54 1070
13811.65 1116
13812.76 1103
13813.86 1127
13814.97 1092
13816.08 1119
13817.19 1091
13818.30 1066
13819.41 1083
13820.52 1077
13821.63 1063
13822.74 1087
13823.85 1041
13824.96 1040
13826.06 1044
13827.17 1087
13828.28 1053
13829.39 1038
13830.50 1023
13831.61 1033
13832.72 1037
13833.83 1046
13834.94 1063
13836.05 1060
13837.16 1034
13838.27 1084
13839.38 1072
13840.49 1029
13841.60 1062
13842.71 1060
13843.82 1063
13844.93 1049
13846.04 1045
13847.15 1041
13848.26 1033
13849.37 1098
13850.48 1096
13851.59 1093
13852.70 1089
13853.81 1121
13854.92 1132
13856.03 1130
13857.14 1113
13858.25 1104
13859.37 1122
13860.48 1147
13861.59 1097
13862.70 1106
13863.81 1111
13864.92 1118
13866.03 1094
13867.14 1098
13868.25 1099
13869.36 1097
13870.47 1139
13871.59 1118
13872.70 1118
13873.81 1100
13874.92 1100
13876.03 1096
13877.14 1099
13878.25 1073
13879.36 1113
13880.48 1088
13881.59 1058
13882.70 1092
13883.81 1138
13884.92 1094
13886.03 1036
13887.15 1099
13888.26 1087
13889.37 1053
13890.48 1085
13891.59 1101
13892.71 1089
13893.82 1109
13894.93 1121
13896.04 1140
13897.15 1148
13898.27 1126
13899.38 1132
13900.49 1110
13901.60 1092
13902.72 1090
13903.83 1089
13904.94 1079
13906.05 1069
13907.17 1049
13908.28 1021
13909.39 1029
13910.50 1040
13911.62 1030
13912.73 1062
13913.84 1060
13914.95 1065
13916.07 1049
13917.18 1030
13918.29 1039
13919.41 1024
13920.52 1033
13921.63 1002
13922.75 970
13923.86 987
13924.97 1024
13926.09 992
13927.20 1016
13928.31 1059
13929.43 1014
13930.54 988
13931.65 989
13932.77 992
13933.88 1030
13934.99 1023
13936.11 1034
13937.22 1035
13938.34 1011
13939.45 1008
13940.56 1029
13941.68 1021
13942.79 1017
13943.91 1018
13945.02 1002
13946.13 1022
13947.25 975
13948.36 961
13949.48 976
13950.59 1022
13951.70 996
13952.82 1000
13953.93 1027
13955.05 1003
13956.16 986
13957.28 1014
13958.39 989
13959.51 964
13960.62 998
13961.74 1003
13962.85 991
13963.97 978
13965.08 990
13966.20 985
13967.31 965
13968.43 989
13969.54 1002
13970.66 1004
13971.77 999
13972.89 992
13974.00 996
13975.12 1016
13976.23 1014
13977.35 1018
13978.46 1024
13979.58 1028
13980.69 1015
13981.81 1016
13982.92 1051
13984.04 1051
13985.16 1065
13986.27 1048
13987.39 1048
13988.50 1044
13989.62 1081
13990.74 1037
13991.85 1056
13992.97 1061
13994.08 1045
13995.20 1049
13996.32 1085
13997.43 1085
13998.55 1091
13999.66 1114
14000.78 1081
14001.90 1080
14003.01 1120
14004.13 1078
14005.25 1055
14006.36 1051
14007.48 1137
14008.60 1155
14009.71 1096
14010.83 1135
14011.95 1142
14013.06 1139
14014.18 1136
14015.30 1142
14016.41 1158
14017.53 1176
14018.65 1157
14019.76 1214
14020.88 1166
14022.00 1192
14023.12 1160
14024.23 1207
14025.35 1194
14026.47 1162
14027.59 1141
14028.70 1131
14029.82 1143
14030.94 1130
14032.06 1142
14033.17 1141
14034.29 1094
14035.41 1070
14036.53 1071
14037.64 1061
14038.76 1049
14039.88 1063
14041.00 1066
14042.11 1055
14043.23 1059
14044.35 1034
14045.47 1050
14046.59 1032
14047.71 1041
14048.82 1035
14049.94 1070
14051.06 1042
14052.18 1048
14053.30 1020
14054.42 1022
14055.53 1087
14056.65 1075
14057.77 1045
14058.89 1055
14060.01 1080
14061.13 1072
14062.25 1078
14063.36 1076
14064.48 1059
14065.60 1093
14066.72 1115
14067.84 1115
14068.96 1127
14070.08 1128
14071.20 1128
14072.32 1109
14073.44 1099
14074.55 1126
14075.67 1134
14076.79 1107
14077.91 1096
14079.03 1169
14080.15 1187
14081.27 1175
14082.39 1220
14083.51 1188
14084.63 1212
14085.75 1206
14086.87 1230
14087.99 1241
14089.11 1197
14090.23 1228
14091.35 1285
14092.47 1233
14093.59 1245
14094.71 1249
14095.83 1253
14096.95 1277
14098.07 1288
14099.19 1282
14100.31 1256
14101.43 1252
14102.55 1219
14103.67 1206
14104.79 1186
14105.91 1199
14107.03 1175
14108.15 1170
14109.27 1135
14110.39 1091
14111.51 1081
14112.64 1066
14113.76 1092
14114.88 1049
14116.00 1036
14117.12 1041
14118.24 1027
14119.36 1002
14120.48 974
14121.60 1004
14122.72 966
14123.85 954
14124.97 985
14126.09 952
14127.21 990
14128.33 954
14129.45 948
14130.57 982
14131.70 960
14132.82 942
14133.94 924
14135.06 958
14136.18 942
14137.30 939
14138.43 930
14139.55 903
14140.67 925
14141.79 933
14142.91 915
14144.03 947
14145.16 930
14146.28 939
14147.40 915
14148.52 941
14149.65 909
14150.77 935
14151.89 933
14153.01 918
14154.13 918
14155.26 915
14156.38 898
14157.50 926
14158.62 940
14159.75 889
14160.87 909
14161.99 885
14163.12 891
14164.24 888
14165.36 864
14166.48 878
14167.61 892
14168.73 877
14169.85 870
14170.98 898
14172.10 873
14173.22 886
14174.35 878
14175.47 910
14176.59 907
14177.72 902
14178.84 868
14179.96 881
14181.09 873
14182.21 876
14183.33 858
14184.46 860
14185.58 828
14186.70 825
14187.83 839
14188.95 835
14190.07 835
14191.20 841
14192.32 863
14193.45 861
14194.57 843
14195.69 836
14196.82 834
14197.94 874
14199.07 872
14200.19 855
14201.32 829
14202.44 840
14203.56 804
14204.69 832
14205.81 820
14206.94 832
14208.06 807
14209.19 791
14210.31 809
14211.44 796
14212.56 766
14213.69 775
14214.81 767
14215.93 793
14217.06 787
14218.18 816
14219.31 806
14220.43 797
14221.56 773
14222.68 771
14223.81 796
14224.94 807
14226.06 765
14227.19 806
14228.31 805
14229.44 763
14230.56 754
14231.69 758
14232.81 746
14233.94 759
14235.06 740
14236.19 763
14237.32 806
14238.44 766
14239.57 749
14240.69 750
14241.82 711
14242.94 726
14244.07 760
14245.20 742
14246.32 736
14247.45 781
14248.57 781
14249.70 810
14250.83 802
14251.95 791
14253.08 787
14254.21 731
14255.33 725
14256.46 743
14257.59 749
14258.71 752
14259.84 763
14260.97 737
14262.09 726
14263.22 727
14264.35 757
14265.47 735
14266.60 711
14267.73 722
14268.85 716
14269.98 740
14271.11 711
14272.23 721
14273.36 748
14274.49 747
14275.62 721
14276.74 767
14277.87 752
14279.00 733
14280.12 730
14281.25 766
14282.38 726
14283.51 707
14284.63 704
14285.76 726
14286.89 727
14288.02 706
14289.15 730
14290.27 720
14291.40 708
14292.53 719
14293.66 713
14294.78 713
14295.91 680
14297.04 691
14298.17 711
14299.30 717
14300.42 694
14301.55 690
14302.68 717
14303.81 731
14304.94 685
14306.07 731
14307.19 720
14308.32 689
14309.45 731
14310.58 720
14311.71 712
14312.84 722
14313.97 674
14315.10 730
14316.22 709
14317.35 722
14318.48 683
14319.61 709
14320.74 702
14321.87 665
14323.00 672
14324.13 707
14325.26 720
14326.39 671
14327.51 713
14328.64 666
14329.77 697
14330.90 683
14332.03 708
14333.16 693
14334.29 715
14335.42 659
14336.55 677
14337.68 667
14338.81 670
14339.94 704
14341.07 686
14342.20 666
14343.33 656
14344.46 673
14345.59 696
14346.72 650
14347.85 672
14348.98 683
14350.11 685
14351.24 696
14352.37 651
14353.50 665
14354.63 653
14355.76 653
14356.89 687
14358.02 704
14359.15 673
14360.28 684
14361.41 693
14362.54 684
14363.67 679
14364.80 671
14365.94 695
14367.07 729
14368.20 664
14369.33 691
14370.46 680
14371.59 696
14372.72 666
14373.85 667
14374.98 648
14376.11 678
14377.25 675
14378.38 692
14379.51 667
14380.64 685
14381.77 667
14382.90 703
14384.03 678
14385.16 641
14386.30 658
14387.43 662
14388.56 671
14389.69 673
14390.82 694
14391.95 685
14393.09 691
14394.22 691
14395.35 691
14396.48 707
14397.61 684
14398.75 678
14399.88 733
14401.01 727
14402.14 715
14403.27 722
14404.41 685
14405.54 711
14406.67 700
14407.80 721
14408.94 732
14410.07 718
14411.20 690
14412.33 698
14413.47 716
14414.60 702
14415.73 723
14416.87 703
14418.00 727
14419.13 731
14420.26 740
14421.40 714
14422.53 720
14423.66 728
14424.80 764
14425.93 717
14427.06 735
14428.20 742
14429.33 779
14430.46 752
14431.59 717
14432.73 748
14433.86 749
14435.00 742
14436.13 755
14437.26 749
14438.40 755
14439.53 746
14440.66 763
14441.80 766
14442.93 747
14444.06 734
14445.20 777
14446.33 779
14447.47 763
14448.60 713
14449.73 744
14450.87 796
14452.00 766
14453.14 726
14454.27 756
14455.41 779
14456.54 763
14457.67 767
14458.81 759
14459.94 770
14461.08 773
14462.21 785
14463.35 786
14464.48 772
14465.62 746
14466.75 756
14467.89 794
14469.02 792
14470.15 791
14471.29 777
14472.42 799
14473.56 816
14474.69 806
14475.83 785
14476.96 799
14478.10 757
14479.24 765
14480.37 789
14481.51 769
14482.64 772
14483.78 779
14484.91 783
14486.05 780
14487.18 770
14488.32 738
14489.45 752
14490.59 727
14491.73 722
14492.86 744
14494.00 744
14495.13 730
14496.27 741
14497.40 746
14498.54 708
14499.68 691
14500.81 718
14501.95 717
14503.08 759
14504.22 715
14505.36 707
14506.49 730
14507.63 675
14508.77 699
14509.90 694
14511.04 717
14512.18 716
14513.31 731
14514.45 701
14515.58 667
14516.72 710
14517.86 707
14519.00 709
14520.13 683
14521.27 675
14522.41 708
14523.54 693
14524.68 701
14525.82 692
14526.95 706
14528.09 698
14529.23 655
14530.37 679
14531.50 686
14532.64 688
14533.78 676
14534.91 687
14536.05 686
14537.19 692
14538.33 695
14539.46 707
14540.60 713
14541.74 690
14542.88 677
14544.02 709
14545.15 714
14546.29 690
14547.43 682
14548.57 714
14549.70 723
14550.84 713
14551.98 705
14553.12 737
14554.26 729
14555.39 718
14556.53 749
14557.67 709
14558.81 687
14559.95 698
14561.09 746
14562.22 680
14563.36 710
14564.50 696
14565.64 723
14566.78 704
14567.92 704
14569.06 725
14570.20 742
14571.33 738
14572.47 695
14573.61 725
14574.75 687
14575.89 694
14577.03 712
14578.17 737
14579.31 723
14580.45 734
14581.59 721
14582.72 750
14583.86 749
14585.00 726
14586.14 713
14587.28 744
14588.42 741
14589.56 750
14590.70 745
14591.84 763
14592.98 731
14594.12 739
14595.26 728
14596.40 752
14597.54 741
14598.68 754
14599.82 759
14600.96 760
14602.10 769
14603.24 766
14604.38 777
14605.52 765
14606.66 772
14607.80 775
14608.94 763
14610.08 778
14611.22 742
14612.36 764
14613.50 768
14614.64 792
14615.78 763
14616.92 772
14618.06 768
14619.20 783
14620.34 825
14621.49 814
14622.63 824
14623.77 821
14624.91 828
14626.05 809
14627.19 818
14628.33 788
14629.47 826
14630.61 840
14631.75 834
14632.90 819
14634.04 849
14635.18 858
14636.32 826
14637.46 844
14638.60 844
14639.74 825
14640.88 774
14642.03 798
14643.17 791
14644.31 781
14645.45 776
14646.59 786
14647.73 763
14648.88 739
14650.02 738
14651.16 756
14652.30 740
14653.44 745
14654.59 731
14655.73 746
14656.87 732
14658.01 732
14659.16 736
14660.30 724
14661.44 746
14662.58 743
14663.72 741
14664.87 712
14666.01 713
14667.15 702
14668.29 722
14669.44 719
14670.58 714
14671.72 707
14672.87 734
14674.01 744
14675.15 712
14676.29 701
14677.44 726
14678.58 711
14679.72 714
14680.87 676
14682.01 689
14683.15 698
14684.30 718
14685.44 742
14686.58 694
14687.73 707
14688.87 707
14690.01 738
14691.16 709
14692.30 695
14693.44 699
14694.59 727
14695.73 700
14696.87 710
14698.02 739
14699.16 706
14700.30 695
14701.45 719
14702.59 741
14703.74 702
14704.88 687
14706.02 693
14707.17 701
14708.31 686
14709.46 708
14710.60 705
14711.75 703
14712.89 695
14714.03 705
14715.18 743
14716.32 749
14717.47 718
14718.61 725
14719.76 707
14720.90 703
14722.05 714
14723.19 727
14724.34 725
14725.48 752
14726.63 719
14727.77 726
14728.92 699
14730.06 735
14731.21 748
14732.35 759
14733.50 739
14734.64 750
14735.79 768
14736.93 767
14738.08 755
14739.22 751
14740.37 773
14741.51 804
14742.66 781
14743.80 771
14744.95 783
14746.09 791
14747.24 794
14748.39 805
14749.53 796
14750.68 780
14751.82 781
14752.97 818
14754.11 859
14755.26 786
14756.41 830
14757.55 830
14758.70 839
14759.85 833
14760.99 817
14762.14 835
14763.28 834
14764.43 871
14765.58 892
14766.72 871
14767.87 874
14769.02 854
14770.16 888
14771.31 925
14772.46 890
14773.60 866
14774.75 911
14775.90 963
14777.04 932
14778.19 911
14779.34 936
14780.48 956
14781.63 949
14782.78 948
14783.92 944
14785.07 938
14786.22 973
14787.37 984
14788.51 1002
14789.66 1018
14790.81 985
14791.96 1010
14793.10 1006
14794.25 967
14795.40 1001
14796.54 1024
14797.69 1042
14798.84 966
14799.99 952
14801.14 979
14802.28 1002
14803.43 945
14804.58 939
14805.73 935
14806.88 926
14808.02 946
14809.17 918
14810.32 924
14811.47 920
14812.62 905
14813.76 914
14814.91 878
14816.06 857
14817.21 906
14818.36 877
14819.51 859
14820.65 839
14821.80 865
14822.95 829
14824.10 812
14825.25 836
14826.40 819
14827.55 776
14828.69 780
14829.84 776
14830.99 766
14832.14 779
14833.29 741
14834.44 755
14835.59 773
14836.74 746
14837.89 739
14839.04 739
14840.19 713
14841.33 685
14842.48 698
14843.63 714
14844.78 719
14845.93 650
14847.08 715
14848.23 731
14849.38 731
14850.53 704
14851.68 699
14852.83 652
14853.98 690
14855.13 695
14856.28 697
14857.43 671
14858.58 679
14859.73 689
14860.88 674
14862.03 690
14863.18 676
14864.33 643
14865.48 637
14866.63 674
14867.78 627
14868.93 680
14870.08 667
14871.23 676
14872.38 682
14873.53 672
14874.68 648
14875.83 648
14876.98 651
14878.14 641
14879.29 656
14880.44 659
14881.59 664
14882.74 678
14883.89 662
14885.04 621
14886.19 679
14887.34 641
14888.49 656
14889.64 658
14890.80 647
14891.95 642
14893.10 646
14894.25 650
14895.40 652
14896.55 624
14897.70 639
14898.86 665
14900.01 683
14901.16 653
14902.31 635
14903.46 633
14904.61 624
14905.77 662
14906.92 652
14908.07 657
14909.22 670
14910.37 655
14911.53 664
14912.68 657
14913.83 676
14914.98 642
14916.13 683
14917.29 689
14918.44 669
14919.59 663
14920.74 659
14921.90 630
14923.05 659
14924.20 648
14925.35 641
14926.51 626
14927.66 652
14928.81 687
14929.96 619
14931.12 627
14932.27 620
14933.42 628
14934.57 638
14935.73 643
14936.88 624
14938.03 625
14939.19 641
14940.34 637
14941.49 645
14942.65 665
14943.80 620
14944.95 631
14946.11 628
14947.26 621
14948.41 651
14949.57 620
14950.72 630
14951.87 627
14953.03 637
14954.18 605
14955.33 622
14956.49 624
14957.64 626
14958.80 628
14959.95 602
14961.10 592
14962.26 628
14963.41 579
14964.57 580
14965.72 619
14966.87 632
14968.03 629
14969.18 621
14970.34 588
14971.49 585
14972.65 617
14973.80 548
14974.95 616
14976.11 598
14977.26 570
14978.42 611
14979.57 596
14980.73 576
14981.88 596
14983.04 636
14984.19 598
14985.35 594
14986.50 574
14987.66 572
14988.81 588
14989.97 581
14991.12 562
14992.28 570
14993.43 575
14994.59 579
14995.74 555
14996.90 548
14998.05 605
14999.21 573
15000.36 579
15001.52 573
15002.67 573
15003.83 569
15004.99 554
15006.14 561
15007.30 547
15008.45 559
15009.61 552
15010.76 524
15011.92 551
15013.08 552
15014.23 536
15015.39 538
15016.54 539
15017.70 552
15018.86 515
15020.01 536
15021.17 538
15022.32 544
15023.48 527
15024.64 544
15025.79 574
15026.95 553
15028.11 515
15029.26 554
15030.42 543
15031.58 535
15032.73 567
15033.89 519
15035.05 522
15036.20 532
15037.36 535
15038.52 540
15039.67 538
15040.83 517
15041.99 524
15043.15 520
15044.30 564
15045.46 544
15046.62 522
15047.77 536
15048.93 531
15050.09 537
15051.25 540
15052.40 540
15053.56 511
15054.72 514
15055.88 517
15057.03 541
15058.19 541
15059.35 554
15060.51 504
15061.66 540
15062.82 520
15063.98 531
15065.14 522
15066.30 509
15067.45 528
15068.61 514
15069.77 521
15070.93 526
15072.09 535
15073.24 551
15074.40 549
15075.56 532
15076.72 521
15077.88 555
15079.04 570
15080.20 511
15081.35 546
15082.51 537
15083.67 523
15084.83 527
15085.99 508
15087.15 525
15088.31 540
15089.46 528
15090.62 541
15091.78 532
15092.94 532
15094.10 517
15095.26 543
15096.42 548
15097.58 501
15098.74 532
15099.90 560
15101.06 520
15102.22 493
15103.37 538
15104.53 559
15105.69 511
15106.85 539
15108.01 541
15109.17 533
15110.33 512
15111.49 556
15112.65 552
15113.81 538
15114.97 523
15116.13 515
15117.29 527
15118.45 517
15119.61 496
15120.77 487
15121.93 522
15123.09 527
15124.25 535
15125.41 508
15126.57 495
15127.73 516
15128.89 552
15130.05 510
15131.21 537
15132.37 512
15133.53 536
15134.69 525
15135.86 534
15137.02 527
15138.18 536
15139.34 528
15140.50 526
15141.66 523
15142.82 516
15143.98 531
15145.14 505
15146.30 519
15147.46 505
15148.63 540
15149.79 530
15150.95 544
15152.11 549
15153.27 514
15154.43 488
15155.59 492
15156.75 526
15157.92 539
15159.08 551
15160.24 522
15161.40 524
15162.56 520
15163.72 558
15164.89 555
15166.05 522
15167.21 500
15168.37 529
15169.53 520
15170.69 531
15171.86 535
15173.02 534
15174.18 535
15175.34 527
15176.51 546
15177.67 557
15178.83 545
15179.99 568
15181.15 578
15182.32 555
15183.48 554
15184.64 542
15185.80 562
15186.97 530
15188.13 533
15189.29 537
15190.46 558
15191.62 541
15192.78 541
15193.94 527
15195.11 577
15196.27 564
15197.43 567
15198.60 552
15199.76 550
15200.92 547
15202.08 548
15203.25 589
15204.41 546
15205.57 543
15206.74 551
15207.90 585
15209.06 595
15210.23 578
15211.39 583
15212.56 592
15213.72 575
15214.88 549
15216.05 586
15217.21 593
15218.37 604
15219.54 563
15220.70 604
15221.87 554
15223.03 568
15224.19 582
15225.36 585
15226.52 582
15227.69 596
15228.85 613
15230.01 592
15231.18 591
15232.34 582
15233.51 621
15234.67 617
15235.84 620
15237.00 582
15238.16 633
15239.33 615
15240.49 621
15241.66 590
15242.82 598
15243.99 588
15245.15 578
15246.32 577
15247.48 543
15248.65 568
15249.81 537
15250.98 579
15252.14 557
15253.31 566
15254.47 543
15255.64 552
15256.80 551
15257.97 539
15259.13 488
15260.30 551
15261.46 529
15262.63 541
15263.80 551
15264.96 532
15266.13 528
15267.29 539
15268.46 539
15269.62 538
15270.79 554
15271.96 520
15273.12 558
15274.29 523
15275.45 493
15276.62 514
15277.79 560
15278.95 521
15280.12 522
15281.28 514
15282.45 529
15283.62 534
15284.78 545
15285.95 528
15287.12 526
15288.28 518
15289.45 544
15290.62 528
15291.78 507
15292.95 520
15294.12 540
15295.28 543
15296.45 524
15297.62 524
15298.78 503
15299.95 530
15301.12 559
15302.28 526
15303.45 543
15304.62 526
15305.78 533
15306.95 536
15308.12 545
15309.29 516
15310.45 554
15311.62 528
15312.79 532
15313.96 507
15315.12 532
15316.29 539
15317.46 553
15318.63 535
15319.79 543
15320.96 540
15322.13 547
15323.30 538
15324.46 546
15325.63 550
15326.80 552
15327.97 567
15329.14 569
15330.30 550
15331.47 530
15332.64 566
15333.81 535
15334.98 547
15336.14 537
15337.31 514
15338.48 526
15339.65 543
15340.82 523
15341.99 525
15343.16 539
15344.32 527
15345.49 563
15346.66 559
15347.83 547
15349.00 551
15350.17 545
15351.34 559
15352.51 540
15353.67 538
15354.84 533
15356.01 552
15357.18 551
15358.35 539
15359.52 553
15360.69 566
15361.86 542
15363.03 541
15364.20 547
15365.37 547
15366.54 574
15367.71 553
15368.87 540
15370.04 560
15371.21 546
15372.38 542
15373.55 541
15374.72 529
15375.89 540
15377.06 553
15378.23 574
15379.40 542
15380.57 563
15381.74 567
15382.91 565
15384.08 560
15385.25 558
15386.42 532
15387.59 556
15388.76 576
15389.93 552
15391.10 532
15392.27 565
15393.44 551
15394.62 563
15395.79 543
15396.96 555
15398.13 558
15399.30 586
15400.47 546
15401.64 562
15402.81 498
15403.98 490
15405.15 552
15406.32 556
15407.49 542
15408.66 510
15409.84 556
15411.01 534
15412.18 554
15413.35 555
15414.52 534
15415.69 541
15416.86 548
15418.03 546
15419.21 515
15420.38 514
15421.55 519
15422.72 553
15423.89 537
15425.06 527
15426.24 536
15427.41 543
15428.58 520
15429.75 523
15430.92 537
15432.09 532
15433.27 520
15434.44 545
15435.61 529
15436.78 517
15437.96 550
15439.13 536
15440.30 547
15441.47 531
15442.64 533
15443.82 513
15444.99 536
15446.16 528
15447.33 543
15448.51 529
15449.68 514
15450.85 527
15452.02 545
15453.20 553
15454.37 559
15455.54 537
15456.72 519
15457.89 540
15459.06 544
15460.23 534
15461.41 512
15462.58 524
15463.75 526
15464.93 522
15466.10 528
15467.27 553
15468.45 522
15469.62 536
15470.79 546
15471.97 500
15473.14 532
15474.31 538
15475.49 527
15476.66 527
15477.83 520
15479.01 524
15480.18 543
15481.36 531
15482.53 515
15483.70 522
15484.88 541
15486.05 527
15487.23 501
15488.40 530
15489.57 546
15490.75 522
15491.92 527
15493.10 548
15494.27 533
15495.44 534
15496.62 512
15497.79 510
15498.97 506
15500.14 504
15501.32 528
15502.49 552
15503.67 533
15504.84 514
15506.02 523
15507.19 516
15508.36 529
15509.54 508
15510.71 575
15511.89 528
15513.06 507
15514.24 498
15515.41 553
15516.59 510
15517.77 535
15518.94 516
15520.12 557
15521.29 550
15522.47 541
15523.64 517
15524.82 543
15525.99 511
15527.17 535
15528.34 557
15529.52 542
15530.69 559
15531.87 529
15533.05 559
15534.22 549
15535.40 560
15536.57 540
15537.75 545
15538.93 550
15540.10 571
15541.28 541
15542.45 560
15543.63 544
15544.81 532
15545.98 541
15547.16 531
15548.33 513
15549.51 539
15550.69 542
15551.86 550
15553.04 562
15554.22 558
15555.39 562
15556.57 555
15557.75 581
15558.92 571
15560.10 545
15561.28 547
15562.45 526
15563.63 541
15564.81 534
15565.99 573
15567.16 565
15568.34 578
15569.52 584
15570.69 584
15571.87 580
15573.05 595
15574.23 546
15575.40 573
15576.58 541
15577.76 586
15578.93 574
15580.11 568
15581.29 575
15582.47 567
15583.65 562
15584.82 588
15586.00 573
15587.18 606
15588.36 600
15589.53 567
15590.71 608
15591.89 596
15593.07 612
15594.25 650
15595.42 620
15596.60 625
15597.78 614
15598.96 635
15600.14 609
15601.32 609
15602.49 641
15603.67 643
15604.85 615
15606.03 615
15607.21 643
15608.39 643
15609.56 649
15610.74 668
15611.92 657
15613.10 634
15614.28 654
15615.46 647
15616.64 667
15617.82 692
15619.00 665
15620.17 727
15621.35 702
15622.53 673
15623.71 682
15624.89 685
15626.07 711
15627.25 666
15628.43 710
15629.61 698
15630.79 667
15631.97 720
15633.15 710
15634.33 706
15635.51 713
15636.69 708
15637.87 728
15639.05 738
15640.22 707
15641.40 743
15642.58 758
15643.76 781
15644.94 707
15646.12 721
15647.30 734
15648.48 778
15649.66 721
15650.85 727
15652.03 749
15653.21 770
15654.39 772
15655.57 749
15656.75 741
15657.93 736
15659.11 765
15660.29 754
15661.47 778
15662.65 765
15663.83 744
15665.01 743
15666.19 733
15667.37 715
15668.55 753
15669.73 735
15670.92 744
15672.10 703
15673.28 718
15674.46 735
15675.64 713
15676.82 732
15678.00 708
15679.18 730
15680.36 735
15681.55 693
15682.73 692
15683.91 708
15685.09 720
15686.27 731
15687.45 723
15688.63 703
15689.82 709
15691.00 752
15692.18 713
15693.36 722
15694.54 741
15695.73 746
15696.91 715
15698.09 738
15699.27 802
15700.45 773
15701.64 769
15702.82 787
15704.00 747
15705.18 759
15706.36 761
15707.55 775
15708.73 786
15709.91 776
15711.09 760
15712.28 768
15713.46 783
15714.64 774
15715.82 779
15717.01 784
15718.19 812
15719.37 810
15720.55 759
15721.74 789
15722.92 799
15724.10 834
15725.29 765
15726.47 773
15727.65 789
15728.84 778
15730.02 784
15731.20 808
15732.39 791
15733.57 783
15734.75 818
15735.94 832
15737.12 806
15738.30 817
15739.49 852
15740.67 794
15741.85 825
15743.04 802
15744.22 792
15745.40 780
15746.59 821
15747.77 810
15748.96 806
15750.14 830
15751.32 834
15752.51 837
15753.69 782
15754.88 815
15756.06 839
15757.24 827
15758.43 789
15759.61 793
15760.80 782
15761.98 799
15763.17 801
15764.35 798
15765.53 803
15766.72 793
15767.90 765
15769.09 781
15770.27 791
15771.46 782
15772.64 745
15773.83 763
15775.01 752
15776.20 743
15777.38 788
15778.57 761
15779.75 778
15780.94 763
15782.12 764
15783.31 717
15784.49 723
15785.68 717
15786.86 766
15788.05 723
15789.23 732
15790.42 703
15791.60 702
15792.79 716
15793.98 721
15795.16 720
15796.35 694
15797.53 750
15798.72 719
15799.90 715
15801.09 661
15802.28 612
15803.46 654
15804.65 680
15805.83 665
15807.02 643
15808.21 652
15809.39 643
15810.58 657
15811.76 662
15812.95 664
15814.14 653
15815.32 652
15816.51 652
15817.70 663
15818.88 629
15820.07 664
15821.26 652
15822.44 665
15823.63 624
15824.82 637
15826.00 633
15827.19 630
15828.38 648
15829.56 644
15830.75 650
15831.94 630
15833.12 630
15834.31 633
15835.50 671
15836.69 637
15837.87 636
15839.06 628
15840.25 661
15841.44 664
15842.62 626
15843.81 636
15845.00 658
15846.18 683
15847.37 646
15848.56 641
15849.75 640
15850.94 633
15852.12 611
15853.31 651
15854.50 622
15855.69 632
15856.87 620
15858.06 633
15859.25 642
15860.44 686
15861.63 657
15862.81 671
15864.00 648
15865.19 612
15866.38 645
15867.57 639
15868.76 643
15869.94 641
15871.13 642
15872.32 648
15873.51 657
15874.70 663
15875.89 627
15877.08 616
15878.26 640
15879.45 671
15880.64 660
15881.83 660
15883.02 704
15884.21 704
15885.40 655
15886.59 645
15887.78 634
15888.97 669
15890.15 663
15891.34 650
15892.53 659
15893.72 695
15894.91 672
15896.10 682
15897.29 660
15898.48 670
15899.67 668
15900.86 692
15902.05 697
15903.24 713
15904.43 685
15905.62 701
15906.81 706
15908.00 688
15909.19 695
15910.38 679
15911.57 689
15912.76 674
15913.95 705
15915.14 654
15916.33 651
15917.52 659
15918.71 655
15919.90 686
15921.09 655
15922.28 676
15923.47 657
15924.66 691
15925.85 629
15927.04 669
15928.23 664
15929.42 680
15930.61 648
15931.80 636
15932.99 653
15934.18 665
15935.38 643
15936.57 678
15937.76 639
15938.95 614
15940.14 607
15941.33 621
15942.52 607
15943.71 607
15944.90 623
15946.10 585
15947.29 581
15948.48 605
15949.67 576
15950.86 560
15952.05 560
15953.24 603
15954.44 578
15955.63 566
15956.82 558
15958.01 588
15959.20 579
15960.39 554
15961.59 542
15962.78 569
15963.97 555
15965.16 554
15966.35 560
15967.55 557
15968.74 548
15969.93 517
15971.12 557
15972.31 538
15973.51 538
15974.70 496
15975.89 538
15977.08 546
15978.28 529
15979.47 499
15980.66 560
15981.85 550
15983.05 500
15984.24 514
15985.43 533
15986.62 517
15987.82 550
15989.01 568
15990.20 571
15991.40 536
15992.59 523
15993.78 535
15994.98 525
15996.17 523
15997.36 534
15998.55 548
15999.75 504
16000.94 503
16002.13 518
16003.33 516
16004.52 519
16005.72 526
16006.91 498
16008.10 520
16009.30 488
16010.49 502
16011.68 497
16012.88 513
16014.07 485
16015.26 486
16016.46 530
16017.65 480
16018.85 514
16020.04 504
16021.23 497
16022.43 518
16023.62 487
16024.82 518
16026.01 501
16027.21 504
16028.40 493
16029.59 487
16030.79 486
16031.98 515
16033.18 511
16034.37 513
16035.57 519
16036.76 482
16037.96 500
16039.15 509
16040.35 485
16041.54 488
16042.73 464
16043.93 504
16045.12 493
16046.32 523
16047.51 515
16048.71 499
16049.91 489
16051.10 510
16052.30 498
16053.49 496
16054.69 510
16055.88 491
16057.08 475
16058.27 500
16059.47 495
16060.66 501
16061.86 503
16063.05 467
16064.25 511
16065.45 535
16066.64 518
16067.84 493
16069.03 499
16070.23 470
16071.42 469
16072.62 497
16073.82 536
16075.01 499
16076.21 464
16077.41 453
16078.60 487
16079.80 484
16080.99 473
16082.19 469
16083.39 524
16084.58 515
16085.78 472
16086.98 484
16088.17 468
16089.37 469
16090.57 485
16091.76 479
16092.96 488
16094.16 478
16095.35 437
16096.55 481
16097.75 477
16098.94 484
16100.14 461
16101.34 503
16102.53 486
16103.73 490
16104.93 482
16106.13 476
16107.32 460
16108.52 477
16109.72 495
16110.92 446
16112.11 463
16113.31 466
16114.51 476
16115.71 457
16116.90 436
16118.10 468
16119.30 451
16120.50 449
16121.69 468
16122.89 458
16124.09 462
16125.29 454
16126.49 443
16127.68 467
16128.88 470
16130.08 454
16131.28 467
16132.48 490
16133.67 458
16134.87 448
16136.07 455
16137.27 453
16138.47 470
16139.67 485
16140.86 465
16142.06 458
16143.26 455
16144.46 456
16145.66 479
16146.86 478
16148.06 445
16149.26 484
16150.45 478
16151.65 453
16152.85 433
16154.05 461
16155.25 484
16156.45 488
16157.65 463
16158.85 511
16160.05 492
16161.25 481
16162.45 458
16163.64 459
16164.84 483
16166.04 452
16167.24 477
16168.44 460
16169.64 464
16170.84 489
16172.04 456
16173.24 460
16174.44 477
16175.64 482
16176.84 476
16178.04 489
16179.24 496
16180.44 478
16181.64 482
16182.84 493
16184.04 469
16185.24 484
16186.44 480
16187.64 470
16188.84 480
16190.04 449
16191.24 475
16192.44 472
16193.64 500
16194.84 468
16196.04 480
16197.24 479
16198.44 477
16199.65 501
16200.85 498
16202.05 500
16203.25 492
16204.45 502
16205.65 473
16206.85 493
16208.05 489
16209.25 466
16210.45 515
16211.65 507
16212.86 497
16214.06 513
16215.26 507
16216.46 475
16217.66 495
16218.86 495
16220.06 508
16221.27 497
16222.47 503
16223.67 519
16224.87 521
16226.07 519
16227.27 506
16228.48 528
16229.68 494
16230.88 514
16232.08 523
16233.28 524
16234.48 520
16235.69 508
16236.89 491
16238.09 506
16239.29 522
16240.50 553
16241.70 549
16242.90 551
16244.10 546
16245.30 530
16246.51 529
16247.71 516
16248.91 505
16250.11 551
16251.32 526
16252.52 557
16253.72 553
16254.92 547
16256.13 555
16257.33 539
16258.53 604
16259.74 577
16260.94 573
16262.14 592
16263.35 590
16264.55 566
16265.75 592
16266.95 566
16268.16 595
16269.36 583
16270.56 582
16271.77 574
16272.97 563
16274.17 573
16275.38 618
16276.58 574
16277.79 571
16278.99 596
16280.19 615
16281.40 592
16282.60 586
16283.80 587
16285.01 602
16286.21 616
16287.42 598
16288.62 602
16289.82 610
16291.03 599
16292.23 610
16293.44 607
16294.64 628
16295.84 584
16297.05 623
16298.25 629
16299.46 625
16300.66 634
16301.87 631
16303.07 618
16304.27 642
16305.48 623
16306.68 632
16307.89 626
16309.09 606
16310.30 619
16311.50 575
16312.71 621
16313.91 602
16315.12 594
16316.32 563
16317.53 612
16318.73 600
16319.94 576
16321.14 552
16322.35 547
16323.55 559
16324.76 570
16325.96 546
16327.17 523
16328.38 545
16329.58 522
16330.79 539
16331.99 527
16333.20 543
16334.40 544
16335.61 510
16336.81 507
16338.02 511
16339.23 493
16340.43 501
16341.64 518
16342.84 501
16344.05 487
16345.26 490
16346.46 494
16347.67 495
16348.87 496
16350.08 499
16351.29 502
16352.49 498
16353.70 474
16354.91 476
16356.11 483
16357.32 494
16358.53 474
16359.73 471
16360.94 497
16362.15 501
16363.35 482
16364.56 493
16365.77 459
16366.97 492
16368.18 494
16369.39 500
16370.59 464
16371.80 482
16373.01 495
16374.21 465
16375.42 475
16376.63 509
16377.84 484
16379.04 493
16380.25 498
16381.46 474
16382.67 484
16383.87 479
16385.08 450
16386.29 460
16387.50 492
16388.70 455
16389.91 471
16391.12 468
16392.33 453
16393.53 456
16394.74 484
16395.95 478
16397.16 493
16398.37 448
16399.57 436
16400.78 465
16401.99 461
16403.20 472
16404.41 480
16405.62 480
16406.82 483
16408.03 483
16409.24 481
16410.45 438
16411.66 447
16412.87 464
16414.07 436
16415.28 432
16416.49 449
16417.70 466
16418.91 460
16420.12 465
16421.33 458
16422.54 464
16423.75 461
16424.95 500
16426.16 474
16427.37 456
16428.58 458
16429.79 446
16431.00 497
16432.21 465
16433.42 436
16434.63 436
16435.84 474
16437.05 482
16438.26 463
16439.47 452
16440.68 444
16441.88 461
16443.09 454
16444.30 456
16445.51 460
16446.72 434
16447.93 457
16449.14 489
16450.35 447
16451.56 447
16452.77 454
16453.98 462
16455.19 459
16456.40 448
16457.61 443
16458.82 439
16460.03 474
16461.24 447
16462.45 421
16463.67 417
16464.88 408
16466.09 453
16467.30 438
16468.51 433
16469.72 430
16470.93 446
16472.14 442
16473.35 430
16474.56 414
16475.77 437
16476.98 428
16478.19 437
16479.40 444
16480.62 448
16481.83 412
16483.04 420
16484.25 429
16485.46 417
16486.67 399
16487.88 419
16489.09 403
16490.31 426
16491.52 408
16492.73 428
16493.94 419
16495.15 433
16496.36 417
16497.57 429
16498.79 405
16500.00 400
16501.21 442
16502.42 417
16503.63 458
16504.85 434
16506.06 436
16507.27 433
16508.48 411
16509.69 415
16510.91 426
16512.12 409
16513.33 448
16514.54 414
16515.76 409
16516.97 418
16518.18 401
16519.39 441
16520.60 423
16521.82 440
16523.03 434
16524.24 419
16525.46 407
16526.67 386
16527.88 403
16529.09 447
16530.31 411
16531.52 414
16532.73 443
16533.95 451
16535.16 431
16536.37 415
16537.58 432
16538.80 436
16540.01 439
16541.22 439
16542.44 438
16543.65 412
16544.86 407
16546.08 421
16547.29 418
16548.50 401
16549.72 422
16550.93 415
16552.15 429
16553.36 420
16554.57 399
16555.79 434
16557.00 425
16558.21 432
16559.43 440
16560.64 397
16561.86 396
16563.07 427
16564.28 393
16565.50 384
16566.71 399
16567.93 417
16569.14 435
16570.36 436
16571.57 445
16572.78 433
16574.00 425
16575.21 426
16576.43 436
16577.64 418
16578.86 440
16580.07 420
16581.29 412
16582.50 411
16583.72 430
16584.93 446
16586.15 425
16587.36 412
16588.58 448
16589.79 411
16591.01 403
16592.22 375
16593.44 405
16594.65 398
16595.87 412
16597.08 430
16598.30 413
16599.51 408
16600.73 418
16601.94 411
16603.16 420
16604.37 429
16605.59 400
16606.81 400
16608.02 409
16609.24 396
16610.45 407
16611.67 407
16612.89 405
16614.10 416
16615.32 409
16616.53 388
16617.75 407
16618.97 391
16620.18 409
16621.40 367
16622.61 401
16623.83 427
16625.05 382
16626.26 381
16627.48 401
16628.70 383
16629.91 399
16631.13 393
16632.35 388
16633.56 408
16634.78 430
16636.00 395
16637.21 402
16638.43 404
16639.65 390
16640.86 400
16642.08 412
16643.30 403
16644.51 417
16645.73 415
16646.95 395
16648.17 437
16649.38 393
16650.60 419
16651.82 394
16653.03 393
16654.25 434
16655.47 387
16656.69 405
16657.90 403
16659.12 420
16660.34 378
16661.56 407
16662.77 400
16663.99 390
16665.21 379
16666.43 389
16667.65 415
16668.86 391
16670.08 422
16671.30 397
16672.52 396
16673.74 418
16674.95 422
16676.17 389
16677.39 391
16678.61 390
16679.83 400
16681.05 401
16682.26 397
16683.48 423
16684.70 402
16685.92 391
16687.14 393
16688.36 386
16689.58 389
16690.79 387
16692.01 382
16693.23 348
16694.45 429
16695.67 402
16696.89 414
16698.11 403
16699.33 384
16700.55 408
16701.76 353
16702.98 368
16704.20 390
16705.42 385
16706.64 374
16707.86 407
16709.08 379
16710.30 399
16711.52 407
16712.74 377
16713.96 402
16715.18 398
16716.40 403
16717.62 372
16718.84 383
16720.06 393
16721.28 403
16722.50 416
16723.72 392
16724.94 413
16726.16 384
16727.38 428
16728.60 402
16729.82 410
16731.04 378
16732.26 384
16733.48 404
16734.70 437
16735.92 413
16737.14 375
16738.36 387
16739.58 399
16740.80 391
16742.02 384
16743.24 419
16744.46 405
16745.68 409
16746.90 413
16748.12 393
16749.35 422
16750.57 405
16751.79 423
16753.01 416
16754.23 390
16755.45 389
16756.67 410
16757.89 384
16759.11 390
16760.33 392
16761.56 394
16762.78 387
16764.00 348
16765.22 389
16766.44 389
16767.66 375
16768.88 381
16770.11 374
16771.33 360
16772.55 388
16773.77 401
16774.99 385
16776.22 396
16777.44 380
16778.66 411
16779.88 412
16781.10 397
16782.33 388
16783.55 387
16784.77 370
16785.99 409
16787.21 391
16788.44 359
16789.66 395
16790.88 383
16792.10 393
16793.33 372
16794.55 409
16795.77 384
16796.99 383
16798.22 375
16799.44 393
16800.66 390
16801.88 390
16803.11 366
16804.33 388
16805.55 383
16806.78 413
16808.00 423
16809.22 413
16810.44 402
16811.67 417
16812.89 386
16814.11 377
16815.34 374
16816.56 388
16817.78 411
16819.01 393
16820.23 393
16821.45 408
16822.68 389
16823.90 422
16825.13 377
16826.35 403
16827.57 407
16828.80 410
16830.02 430
16831.24 400
16832.47 394
16833.69 398
16834.92 372
16836.14 413
16837.36 422
16838.59 433
16839.81 399
16841.04 440
16842.26 412
16843.48 427
16844.71 417
16845.93 406
16847.16 422
16848.38 428
16849.61 430
16850.83 420
16852.06 422
16853.28 413
16854.51 435
16855.73 433
16856.95 449
16858.18 445
16859.40 454
16860.63 467
16861.85 450
16863.08 409
16864.30 420
16865.53 437
16866.75 470
16867.98 464
16869.21 453
16870.43 444
16871.66 460
16872.88 426
16874.11 463
16875.33 430
16876.56 412
16877.78 456
16879.01 453
16880.23 464
16881.46 447
16882.69 473
16883.91 465
16885.14 456
16886.36 468
16887.59 472
16888.81 451
16890.04 468
16891.27 476
16892.49 432
16893.72 423
16894.94 416
16896.17 434
16897.40 443
16898.62 435
16899.85 439
16901.08 457
16902.30 436
16903.53 410
16904.76 422
16905.98 427
16907.21 412
16908.44 424
16909.66 438
16910.89 429
16912.12 433
16913.34 415
16914.57 417
16915.80 418
16917.02 454
16918.25 410
16919.48 425
16920.70 427
16921.93 431
16923.16 439
16924.39 418
16925.61 422
16926.84 433
16928.07 408
16929.30 444
16930.52 435
16931.75 404
16932.98 401
16934.21 386
16935.43 416
16936.66 410
16937.89 421
16939.12 386
16940.34 420
16941.57 420
16942.80 426
16944.03 429
16945.26 421
16946.48 392
16947.71 401
16948.94 425
16950.17 390
16951.40 380
16952.62 405
16953.85 417
16955.08 400
16956.31 396
16957.54 385
16958.77 400
16959.99 395
16961.22 413
16962.45 387
16963.68 399
16964.91 391
16966.14 413
16967.37 395
16968.60 380
16969.82 418
16971.05 419
16972.28 434
16973.51 370
16974.74 384
16975.97 406
16977.20 428
16978.43 424
16979.66 381
16980.89 368
16982.11 382
16983.34 413
16984.57 417
16985.80 386
16987.03 379
16988.26 396
16989.49 398
16990.72 411
16991.95 374
16993.18 399
16994.41 417
16995.64 393
16996.87 385
16998.10 366
16999.33 367
17000.56 400
17001.79 385
17003.02 388
17004.25 366
17005.48 414
17006.71 405
17007.94 413
17009.17 398
17010.40 375
17011.63 418
17012.86 400
17014.09 396
17015.32 383
17016.55 392
17017.78 390
17019.01 408
17020.25 380
17021.48 387
17022.71 377
17023.94 368
17025.17 425
17026.40 396
17027.63 408
17028.86 391
17030.09 380
17031.32 383
17032.55 383
17033.79 392
17035.02 359
17036.25 393
17037.48 386
17038.71 387
17039.94 396
17041.17 399
17042.41 388
17043.64 413
17044.87 408
17046.10 372
17047.33 378
17048.56 383
17049.80 377
17051.03 386
17052.26 381
17053.49 391
17054.72 383
17055.95 377
17057.19 361
17058.42 359
17059.65 358
17060.88 389
17062.12 373
17063.35 376
17064.58 399
17065.81 400
17067.04 396
17068.28 368
17069.51 374
17070.74 384
17071.97 361
17073.21 378
17074.44 352
17075.67 368
17076.90 398
17078.14 353
17079.37 349
17080.60 343
17081.84 385
17083.07 379
17084.30 388
17085.54 370
17086.77 400
17088.00 387
17089.23 359
17090.47 370
17091.70 368
17092.93 387
17094.17 381
17095.40 367
17096.63 361
17097.87 361
17099.10 368
17100.34 395
17101.57 386
17102.80 387
17104.04 395
17105.27 366
17106.50 383
17107.74 372
17108.97 391
17110.21 383
17111.44 390
17112.67 396
17113.91 407
17115.14 379
17116.38 384
17117.61 364
17118.84 348
17120.08 357
17121.31 378
17122.55 404
17123.78 388
17125.02 366
17126.25 390
17127.48 397
17128.72 378
17129.95 372
17131.19 349
17132.42 393
17133.66 396
17134.89 387
17136.13 371
17137.36 395
17138.60 372
17139.83 384
17141.07 375
17142.30 345
17143.54 354
17144.77 371
17146.01 338
17147.24 369
17148.48 353
17149.71 356
17150.95 338
17152.19 348
17153.42 344
17154.66 370
17155.89 373
17157.13 347
17158.36 362
17159.60 361
17160.83 358
17162.07 369
17163.31 350
17164.54 351
17165.78 376
17167.01 359
17168.25 360
17169.49 384
17170.72 348
17171.96 335
17173.19 346
17174.43 356
17175.67 333
17176.90 363
17178.14 360
17179.38 375
17180.61 363
17181.85 345
17183.09 365
17184.32 375
17185.56 363
17186.80 369
17188.03 362
17189.27 352
17190.51 367
17191.74 342
17192.98 368
17194.22 314
17195.45 356
17196.69 339
17197.93 349
17199.16 330
17200.40 329
17201.64 371
17202.88 370
17204.11 347
17205.35 358
17206.59 353
17207.83 383
17209.06 375
17210.30 354
17211.54 347
17212.78 339
17214.01 390
17215.25 360
17216.49 353
17217.73 353
17218.96 378
17220.20 349
17221.44 343
17222.68 346
17223.92 352
17225.15 356
17226.39 358
17227.63 361
17228.87 351
17230.11 350
17231.35 323
17232.58 364
17233.82 353
17235.06 353
17236.30 347
17237.54 343
17238.78 334
17240.01 360
17241.25 345
17242.49 348
17243.73 342
17244.97 339
17246.21 356
17247.45 356
17248.69 363
17249.93 353
17251.16 372
17252.40 349
17253.64 373
17254.88 342
17256.12 342
17257.36 350
17258.60 345
17259.84 348
17261.08 328
17262.32 337
17263.56 349
17264.80 348
17266.04 351
17267.28 335
17268.51 357
17269.75 360
17270.99 354
17272.23 343
17273.47 357
17274.71 352
17275.95 353
17277.19 349
17278.43 350
17279.67 369
17280.91 350
17282.15 355
17283.39 326
17284.63 353
17285.87 345
17287.11 345
17288.35 334
17289.60 324
17290.84 330
17292.08 359
17293.32 363
17294.56 342
17295.80 351
17297.04 347
17298.28 326
17299.52 344
17300.76 342
17302.00 328
17303.24 344
17304.48 351
17305.72 335
17306.96 342
17308.21 343
17309.45 349
17310.69 343
17311.93 367
17313.17 331
17314.41 344
17315.65 355
17316.89 339
17318.14 332
17319.38 348
17320.62 353
17321.86 345
17323.10 328
17324.34 354
17325.59 351
17326.83 352
17328.07 353
17329.31 334
17330.55 340
17331.79 342
17333.04 348
17334.28 340
17335.52 383
17336.76 341
17338.00 352
17339.25 329
17340.49 348
17341.73 343
17342.97 347
17344.22 340
17345.46 335
17346.70 368
17347.94 348
17349.19 354
17350.43 324
17351.67 322
17352.91 341
17354.16 343
17355.40 325
17356.64 334
17357.88 333
17359.13 341
17360.37 339
17361.61 344
17362.86 363
17364.10 348
17365.34 341
17366.58 323
17367.83 344
17369.07 321
17370.31 330
17371.56 343
17372.80 331
17374.04 349
17375.29 344
17376.53 341
17377.78 324
17379.02 336
17380.26 341
17381.51 346
17382.75 330
17383.99 362
17385.24 344
17386.48 355
17387.72 354
17388.97 341
17390.21 324
17391.46 327
17392.70 326
17393.94 334
17395.19 317
17396.43 342
17397.68 332
17398.92 349
17400.17 328
17401.41 314
17402.65 361
17403.90 318
17405.14 337
17406.39 312
17407.63 330
17408.88 329
17410.12 322
17411.37 319
17412.61 326
17413.86 358
17415.10 346
17416.35 320
17417.59 340
17418.84 337
17420.08 329
17421.33 367
17422.57 341
17423.82 359
17425.06 340
17426.31 335
17427.55 339
17428.80 340
17430.04 330
17431.29 335
17432.53 311
17433.78 332
17435.03 323
17436.27 371
17437.52 359
17438.76 328
17440.01 316
17441.25 356
17442.50 352
17443.75 326
17444.99 325
17446.24 348
17447.48 345
17448.73 339
17449.98 331
17451.22 328
17452.47 339
17453.71 333
17454.96 349
17456.21 352
17457.45 349
17458.70 348
17459.95 335
17461.19 334
17462.44 338
17463.69 330
17464.93 353
17466.18 352
17467.43 326
17468.67 324
17469.92 336
17471.17 349
17472.41 340
17473.66 354
17474.91 319
17476.15 355
17477.40 335
17478.65 347
17479.90 363
17481.14 344
17482.39 343
17483.64 327
17484.88 332
17486.13 332
17487.38 335
17488.63 333
17489.87 357
17491.12 316
17492.37 371
17493.62 346
17494.86 352
17496.11 344
17497.36 341
17498.61 327
17499.86 349
17501.10 372
17502.35 352
17503.60 355
17504.85 350
17506.10 348
17507.34 304
17508.59 349
17509.84 326
17511.09 328
17512.34 338
17513.59 363
17514.83 337
17516.08 325
17517.33 341
17518.58 340
17519.83 334
17521.08 348
17522.33 343
17523.57 331
17524.82 345
17526.07 383
17527.32 362
17528.57 349
17529.82 360
17531.07 335
17532.32 340
17533.57 318
17534.82 364
17536.06 347
17537.31 355
17538.56 336
17539.81 369
17541.06 361
17542.31 350
17543.56 369
17544.81 350
17546.06 362
17547.31 318
17548.56 372
17549.81 361
17551.06 331
17552.31 344
17553.56 347
17554.81 332
17556.06 353
17557.31 336
17558.56 342
17559.81 332
17561.06 352
17562.31 375
17563.56 339
17564.81 343
17566.06 351
17567.31 351
17568.56 373
17569.81 341
17571.06 347
17572.31 343
17573.56 345
17574.81 363
17576.06 336
17577.31 362
17578.56 337
17579.81 349
17581.06 349
17582.31 340
17583.57 370
17584.82 344
17586.07 335
17587.32 339
17588.57 342
17589.82 340
17591.07 342
17592.32 349
17593.57 338
17594.83 326
17596.08 357
17597.33 352
17598.58 350
17599.83 352
17601.08 354
17602.33 357
17603.59 340
17604.84 343
17606.09 347
17607.34 335
17608.59 347
17609.84 357
17611.10 330
17612.35 345
17613.60 340
17614.85 361
17616.10 360
17617.36 347
17618.61 367
17619.86 357
17621.11 339
17622.36 342
17623.62 365
17624.87 340
17626.12 368
17627.37 356
17628.63 360
17629.88 344
17631.13 351
17632.38 330
17633.64 336
17634.89 341
17636.14 316
17637.39 351
17638.65 349
17639.90 360
17641.15 356
17642.41 362
17643.66 349
17644.91 372
17646.17 334
17647.42 319
17648.67 335
17649.92 348
17651.18 345
17652.43 338
17653.68 340
17654.94 378
17656.19 357
17657.44 336
17658.70 352
17659.95 339
17661.21 324
17662.46 314
17663.71 348
17664.97 346
17666.22 336
17667.47 325
17668.73 334
17669.98 337
17671.24 330
17672.49 347
17673.74 344
17675.00 353
17676.25 331
17677.51 323
17678.76 335
17680.02 357
17681.27 349
17682.52 328
17683.78 336
17685.03 360
17686.29 323
17687.54 326
17688.80 320
17690.05 332
17691.31 349
17692.56 387
17693.82 331
17695.07 342
17696.32 341
17697.58 337
17698.83 352
17700.09 317
17701.34 348
17702.60 337
17703.86 300
17705.11 334
17706.37 344
17707.62 331
17708.88 348
17710.13 309
17711.39 334
17712.64 314
17713.90 342
17715.15 333
17716.41 345
17717.66 382
17718.92 351
17720.18 340
17721.43 334
17722.69 334
17723.94 321
17725.20 326
17726.45 314
17727.71 331
17728.97 326
17730.22 344
17731.48 338
17732.74 330
17733.99 335
17735.25 343
17736.50 337
17737.76 321
17739.02 319
17740.27 306
17741.53 348
17742.79 343
17744.04 342
17745.30 355
17746.56 339
17747.81 319
17749.07 312
17750.33 347
17751.58 346
17752.84 358
17754.10 339
17755.35 333
17756.61 337
17757.87 355
17759.12 338
17760.38 342
17761.64 309
17762.90 334
17764.15 334
17765.41 383
17766.67 359
17767.93 318
17769.18 339
17770.44 343
17771.70 346
17772.96 342
17774.21 338
17775.47 362
17776.73 370
17777.99 351
17779.24 337
17780.50 316
17781.76 337
17783.02 375
17784.28 355
17785.53 340
17786.79 342
17788.05 348
17789.31 334
17790.57 340
17791.82 348
17793.08 366
17794.34 333
17795.60 336
17796.86 339
17798.12 360
17799.37 317
17800.63 365
17801.89 360
17803.15 356
17804.41 355
17805.67 328
17806.93 349
17808.19 344
17809.44 313
17810.70 349
17811.96 330
17813.22 353
17814.48 350
17815.74 340
17817.00 338
17818.26 341
17819.52 373
17820.78 346
17822.04 346
17823.29 340
17824.55 340
17825.81 340
17827.07 325
17828.33 313
17829.59 332
17830.85 334
17832.11 335
17833.37 310
17834.63 338
17835.89 332
17837.15 320
17838.41 335
17839.67 310
17840.93 329
17842.19 302
17843.45 315
17844.71 344
17845.97 321
17847.23 318
17848.49 347
17849.75 341
17851.01 333
17852.27 326
17853.53 327
17854.79 303
17856.05 300
17857.31 341
17858.57 320
17859.84 308
17861.10 314
17862.36 325
17863.62 331
17864.88 337
17866.14 301
17867.40 322
17868.66 337
17869.92 324
17871.18 330
17872.44 329
17873.71 358
17874.97 328
17876.23 301
17877.49 324
17878.75 347
17880.01 327
17881.27 309
17882.53 326
17883.80 318
17885.06 362
17886.32 309
17887.58 316
17888.84 316
17890.10 327
17891.37 345
17892.63 322
17893.89 318
17895.15 335
17896.41 324
17897.67 315
17898.94 320
17900.20 293
17901.46 316
17902.72 331
17903.99 347
17905.25 319
17906.51 334
17907.77 339
17909.03 362
17910.30 294
17911.56 339
17912.82 327
17914.08 348
17915.35 307
17916.61 318
17917.87 303
17919.14 339
17920.40 359
17921.66 320
17922.92 344
17924.19 294
17925.45 340
17926.71 336
17927.98 328
17929.24 325
17930.50 338
17931.76 316
17933.03 323
17934.29 319
17935.55 333
17936.82 328
17938.08 342
17939.34 338
17940.61 323
17941.87 298
17943.14 326
17944.40 315
17945.66 303
17946.93 328
17948.19 339
17949.45 324
17950.72 304
17951.98 324
17953.25 302
17954.51 324
17955.77 320
17957.04 333
17958.30 337
17959.57 318
17960.83 314
17962.09 320
17963.36 332
17964.62 331
17965.89 313
17967.15 297
17968.42 321
17969.68 334
17970.95 345
17972.21 319
17973.47 309
17974.74 330
17976.00 347
17977.27 333
17978.53 328
17979.80 329
17981.06 292
17982.33 335
17983.59 317
17984.86 317
17986.12 337
17987.39 344
17988.65 347
17989.92 336
17991.18 322
17992.45 348
17993.71 313
17994.98 331
17996.25 330
17997.51 337
17998.78 321
18000.04 333
18001.31 323
18002.57 308
18003.84 338
18005.10 341
18006.37 320
18007.64 338
18008.90 310
18010.17 321
18011.43 328
18012.70 303
18013.97 307
18015.23 313
18016.50 311
18017.76 336
18019.03 309
18020.30 333
18021.56 317
18022.83 327
18024.10 311
18025.36 331
18026.63 283
18027.90 332
18029.16 329
18030.43 331
18031.70 323
18032.96 326
18034.23 330
18035.50 315
18036.76 282
18038.03 321
18039.30 308
18040.56 314
18041.83 336
18043.10 308
18044.37 314
18045.63 320
18046.90 307
18048.17 340
18049.43 316
18050.70 349
18051.97 337
18053.24 330
18054.50 333
18055.77 332
18057.04 314
18058.31 349
18059.57 305
18060.84 327
18062.11 318
18063.38 314
18064.65 311
18065.91 333
18067.18 316
18068.45 335
18069.72 327
18070.98 342
18072.25 330
18073.52 323
18074.79 308
18076.06 328
18077.33 331
18078.59 312
18079.86 332
18081.13 323
18082.40 327
18083.67 313
18084.94 343
18086.21 342
18087.47 348
18088.74 331
18090.01 328
18091.28 322
18092.55 316
18093.82 347
18095.09 317
18096.36 312
18097.62 324
18098.89 343
18100.16 310
18101.43 331
18102.70 338
18103.97 368
18105.24 332
18106.51 322
18107.78 318
18109.05 311
18110.32 331
18111.59 346
18112.86 342
18114.13 345
18115.40 339
18116.66 348
18117.93 341
18119.20 330
18120.47 333
18121.74 303
18123.01 310
18124.28 331
18125.55 347
18126.82 344
18128.09 339
18129.36 336
18130.63 357
18131.90 341
18133.17 335
18134.44 339
18135.71 333
18136.99 321
18138.26 310
18139.53 344
18140.80 352
18142.07 350
18143.34 336
18144.61 308
18145.88 352
18147.15 310
18148.42 310
18149.69 313
18150.96 316
18152.23 337
18153.50 332
18154.78 337
18156.05 333
18157.32 294
18158.59 310
18159.86 334
18161.13 314
18162.40 297
18163.67 314
18164.94 323
18166.22 344
18167.49 329
18168.76 335
18170.03 321
18171.30 322
18172.57 311
18173.85 303
18175.12 337
18176.39 339
18177.66 314
18178.93 281
18180.20 284
18181.48 307
18182.75 327
18184.02 323
18185.29 324
18186.56 313
18187.84 363
18189.11 321
18190.38 307
18191.65 321
18192.93 327
18194.20 337
18195.47 331
18196.74 337
18198.02 302
18199.29 335
18200.56 334
18201.83 318
18203.11 331
18204.38 336
18205.65 323
18206.92 327
18208.20 326
18209.47 316
18210.74 324
18212.02 323
18213.29 317
18214.56 304
18215.84 312
18217.11 340
18218.38 314
18219.65 318
18220.93 337
18222.20 316
18223.47 366
18224.75 316
18226.02 325
18227.30 319
18228.57 341
18229.84 355
18231.12 332
18232.39 312
18233.66 326
18234.94 347
18236.21 337
18237.48 337
18238.76 320
18240.03 322
18241.31 340
18242.58 356
18243.86 332
18245.13 325
18246.40 321
18247.68 340
18248.95 326
18250.23 327
18251.50 321
18252.77 329
18254.05 313
18255.32 314
18256.60 337
18257.87 312
18259.15 306
18260.42 327
18261.70 334
18262.97 323
18264.25 331
18265.52 325
18266.80 341
18268.07 312
18269.35 308
18270.62 333
18271.90 311
18273.17 330
18274.45 294
18275.72 326
18277.00 310
18278.27 318
18279.55 342
18280.82 315
18282.10 313
18283.37 324
18284.65 360
18285.93 349
18287.20 329
18288.48 322
18289.75 329
18291.03 336
18292.30 337
18293.58 320
18294.86 330
18296.13 326
18297.41 324
18298.68 334
18299.96 334
18301.24 307
18302.51 336
18303.79 319
18305.06 347
18306.34 317
18307.62 303
18308.89 323
18310.17 327
18311.45 323
18312.72 332
18314.00 319
18315.28 343
18316.55 313
18317.83 303
18319.11 300
18320.38 325
18321.66 301
18322.94 315
18324.21 307
18325.49 329
18326.77 336
18328.04 316
18329.32 316
18330.60 316
18331.88 307
18333.15 332
18334.43 365
18335.71 316
18336.98 338
18338.26 325
18339.54 331
18340.82 319
18342.09 298
18343.37 301
18344.65 313
18345.93 338
18347.20 326
18348.48 319
18349.76 321
18351.04 321
18352.32 311
18353.59 314
18354.87 312
18356.15 303
18357.43 307
18358.71 364
18359.98 318
18361.26 309
18362.54 299
18363.82 315
18365.10 295
18366.38 312
18367.65 304
18368.93 298
18370.21 317
18371.49 329
18372.77 325
18374.05 312
18375.33 317
18376.60 313
18377.88 322
18379.16 319
18380.44 329
18381.72 295
18383.00 286
18384.28 316
18385.56 312
18386.84 322
18388.11 310
18389.39 303
18390.67 293
18391.95 306
18393.23 318
18394.51 311
18395.79 309
18397.07 306
18398.35 305
18399.63 319
18400.91 312
18402.19 325
18403.47 318
18404.75 310
18406.03 308
18407.31 321
18408.59 313
18409.87 324
18411.15 330
18412.43 318
18413.71 298
18414.99 296
18416.27 310
18417.55 325
18418.83 344
18420.11 304
18421.39 306
18422.67 295
18423.95 314
18425.23 325
18426.51 314
18427.79 308
18429.07 312
18430.35 318
18431.63 340
18432.91 316
18434.19 326
18435.47 339
18436.75 318
18438.04 328
18439.32 325
18440.60 332
18441.88 316
18443.16 326
18444.44 309
18445.72 310
18447.00 311
18448.28 312
18449.57 331
18450.85 314
18452.13 320
18453.41 329
18454.69 348
18455.97 317
18457.25 319
18458.54 305
18459.82 325
18461.10 317
18462.38 286
18463.66 317
18464.94 327
18466.23 303
18467.51 320
18468.79 326
18470.07 328
18471.35 327
18472.64 340
18473.92 327
18475.20 300
18476.48 332
18477.76 328
18479.05 316
18480.33 308
18481.61 333
18482.89 318
18484.18 333
18485.46 318
18486.74 310
18488.02 305
18489.31 318
18490.59 331
18491.87 279
18493.15 337
18494.44 313
18495.72 339
18497.00 314
18498.29 314
18499.57 290
18500.85 302
18502.13 316
18503.42 338
18504.70 331
18505.98 319
18507.27 316
18508.55 334
18509.83 329
18511.12 345
18512.40 297
18513.68 319
18514.97 346
18516.25 345
18517.54 321
18518.82 315
18520.10 303
18521.39 331
18522.67 338
18523.95 313
18525.24 326
18526.52 351
18527.81 333
18529.09 347
18530.37 307
18531.66 321
18532.94 314
18534.23 357
18535.51 316
18536.79 326
18538.08 327
18539.36 322
18540.65 336
18541.93 318
18543.22 323
18544.50 329
18545.79 330
18547.07 335
18548.36 354
18549.64 343
18550.92 349
18552.21 338
18553.49 350
18554.78 316
18556.06 338
18557.35 329
18558.63 334
18559.92 323
18561.20 371
18562.49 336
18563.77 344
18565.06 341
18566.35 346
18567.63 317
18568.92 334
18570.20 372
18571.49 354
18572.77 341
18574.06 312
18575.34 358
18576.63 375
18577.92 383
18579.20 373
18580.49 360
18581.77 355
18583.06 354
18584.34 380
18585.63 369
18586.92 339
18588.20 351
18589.49 370
18590.77 373
18592.06 346
18593.35 352
18594.63 348
18595.92 364
18597.21 370
18598.49 376
18599.78 358
18601.07 366
18602.35 373
18603.64 354
18604.93 359
18606.21 342
18607.50 379
18608.79 352
18610.07 360
18611.36 332
18612.65 347
18613.93 367
18615.22 350
18616.51 356
18617.79 349
18619.08 335
18620.37 377
18621.66 358
18622.94 339
18624.23 349
18625.52 353
18626.80 352
18628.09 351
18629.38 326
18630.67 324
18631.95 340
18633.24 334
18634.53 357
18635.82 328
18637.11 333
18638.39 324
18639.68 317
18640.97 349
18642.26 315
18643.54 336
18644.83 325
18646.12 342
18647.41 342
18648.70 322
18649.99 317
18651.27 315
18652.56 326
18653.85 335
18655.14 310
18656.43 317
18657.72 318
18659.00 334
18660.29 324
18661.58 314
18662.87 304
18664.16 335
18665.45 359
18666.74 322
18668.02 308
18669.31 332
18670.60 342
18671.89 317
18673.18 298
18674.47 316
18675.76 317
18677.05 327
18678.34 321
18679.63 311
18680.92 314
18682.20 305
18683.49 329
18684.78 325
18686.07 297
18687.36 289
18688.65 302
18689.94 318
18691.23 313
18692.52 316
18693.81 323
18695.10 326
18696.39 325
18697.68 331
18698.97 310
18700.26 291
18701.55 330
18702.84 325
18704.13 309
18705.42 285
18706.71 307
18708.00 333
18709.29 323
18710.58 315
18711.87 335
18713.16 340
18714.45 308
18715.74 336
18717.03 334
18718.32 327
18719.61 332
18720.90 331
18722.20 306
18723.49 329
18724.78 306
18726.07 312
18727.36 317
18728.65 346
18729.94 312
18731.23 328
18732.52 318
18733.81 305
18735.10 313
18736.40 316
18737.69 314
18738.98 309
18740.27 323
18741.56 335
18742.85 332
18744.14 316
18745.43 329
18746.73 314
18748.02 322
18749.31 303
18750.60 322
18751.89 301
18753.18 304
18754.48 293
18755.77 297
18757.06 310
18758.35 307
18759.64 303
18760.94 333
18762.23 323
18763.52 321
18764.81 303
18766.10 314
18767.40 317
18768.69 314
18769.98 305
18771.27 313
18772.57 316
18773.86 316
18775.15 333
18776.44 337
18777.74 319
18779.03 319
18780.32 334
18781.61 343
18782.91 302
18784.20 305
18785.49 295
18786.79 330
18788.08 303
18789.37 338
18790.66 311
18791.96 310
18793.25 329
18794.54 330
18795.84 323
18797.13 319
18798.42 317
18799.72 311
18801.01 295
18802.30 300
18803.60 319
18804.89 328
18806.18 316
18807.48 327
18808.77 299
18810.07 315
18811.36 322
18812.65 312
18813.95 314
18815.24 320
18816.53 357
18817.83 318
18819.12 322
18820.42 310
18821.71 328
18823.00 318
18824.30 319
18825.59 315
18826.89 282
18828.18 305
18829.48 318
18830.77 331
18832.07 317
18833.36 332
18834.65 326
18835.95 321
18837.24 323
18838.54 309
18839.83 302
18841.13 309
18842.42 326
18843.72 319
18845.01 288
18846.31 320
18847.60 311
18848.90 315
18850.19 312
18851.49 306
18852.78 315
18854.08 316
18855.37 319
18856.67 302
18857.96 324
18859.26 283
18860.55 348
18861.85 337
18863.15 331
18864.44 302
18865.74 308
18867.03 300
18868.33 339
18869.62 299
18870.92 288
18872.22 315
18873.51 312
18874.81 322
18876.10 346
18877.40 322
18878.70 337
18879.99 321
18881.29 308
18882.58 322
18883.88 312
18885.18 308
18886.47 293
18887.77 305
18889.07 313
18890.36 306
18891.66 327
18892.95 322
18894.25 331
18895.55 327
18896.84 299
18898.14 293
18899.44 314
18900.73 321
18902.03 322
18903.33 319
18904.63 316
18905.92 324
18907.22 315
18908.52 310
18909.81 321
18911.11 298
18912.41 286
18913.71 321
18915.00 338
18916.30 313
18917.60 302
18918.89 327
18920.19 325
18921.49 314
18922.79 313
18924.09 282
18925.38 304
18926.68 296
18927.98 294
18929.28 316
18930.57 311
18931.87 285
18933.17 292
18934.47 290
18935.77 293
18937.06 297
18938.36 310
18939.66 303
18940.96 300
18942.26 278
18943.55 334
18944.85 272
18946.15 297
18947.45 326
18948.75 317
18950.05 309
18951.35 311
18952.64 338
18953.94 321
18955.24 306
18956.54 300
18957.84 298
18959.14 298
18960.44 275
18961.74 293
18963.03 332
18964.33 285
18965.63 314
18966.93 300
18968.23 296
18969.53 301
18970.83 321
18972.13 296
18973.43 303
18974.73 302
18976.03 291
18977.33 306
18978.62 294
18979.92 309
18981.22 275
18982.52 286
18983.82 290
18985.12 329
18986.42 307
18987.72 329
18989.02 292
18990.32 298
18991.62 286
18992.92 307
18994.22 287
18995.52 284
18996.82 283
18998.12 277
18999.42 311
19000.72 301
19002.02 298
19003.32 290
19004.62 295
19005.92 292
19007.22 284
19008.53 278
19009.83 275
19011.13 296
19012.43 319
19013.73 308
19015.03 284
19016.33 310
19017.63 297
19018.93 311
19020.23 304
19021.53 325
19022.83 288
19024.13 310
19025.44 308
19026.74 306
19028.04 311
19029.34 284
19030.64 286
19031.94 291
19033.24 309
19034.54 313
19035.85 293
19037.15 271
19038.45 288
19039.75 289
19041.05 313
19042.35 283
19043.66 301
19044.96 310
19046.26 291
19047.56 331
19048.86 290
19050.16 301
19051.47 306
19052.77 287
19054.07 296
19055.37 295
19056.67 287
19057.98 309
19059.28 281
19060.58 284
19061.88 295
19063.19 330
19064.49 306
19065.79 293
19067.09 269
19068.40 266
19069.70 296
19071.00 301
19072.30 310
19073.61 317
19074.91 312
19076.21 284
19077.52 304
19078.82 285
19080.12 307
19081.42 277
19082.73 291
19084.03 268
19085.33 299
19086.64 293
19087.94 295
19089.24 294
19090.55 283
19091.85 303
19093.15 305
19094.46 300
19095.76 313
19097.06 312
19098.37 285
19099.67 314
19100.97 278
19102.28 302
19103.58 294
19104.89 309
19106.19 260
19107.49 299
19108.80 292
19110.10 291
19111.40 293
19112.71 303
19114.01 272
19115.32 289
19116.62 317
19117.93 300
19119.23 287
19120.53 276
19121.84 283
19123.14 291
19124.45 296
19125.75 291
19127.06 284
19128.36 302
19129.67 301
19130.97 319
19132.28 322
19133.58 301
19134.88 291
19136.19 302
19137.49 306
19138.80 319
19140.10 284
19141.41 304
19142.71 316
19144.02 275
19145.32 288
19146.63 292
19147.94 286
19149.24 297
19150.55 307
19151.85 287
19153.16 294
19154.46 272
19155.77 296
19157.07 289
19158.38 298
19159.68 296
19160.99 311
19162.30 283
19163.60 289
19164.91 286
19166.21 291
19167.52 286
19168.83 275
19170.13 291
19171.44 294
19172.74 307
19174.05 285
19175.36 319
19176.66 290
19177.97 298
19179.27 288
19180.58 304
19181.89 266
19183.19 296
19184.50 287
19185.81 293
19187.11 291
19188.42 297
19189.73 294
19191.03 293
19192.34 285
19193.65 295
19194.95 300
19196.26 291
19197.57 294
19198.87 273
19200.18 306
19201.49 284
19202.80 289
19204.10 289
19205.41 292
19206.72 280
19208.03 286
19209.33 291
19210.64 279
19211.95 299
19213.25 276
19214.56 300
19215.87 275
19217.18 280
19218.49 273
19219.79 282
19221.10 268
19222.41 264
19223.72 267
19225.02 282
19226.33 279
19227.64 298
19228.95 275
19230.26 296
19231.56 297
19232.87 281
19234.18 286
19235.49 287
19236.80 298
19238.11 277
19239.41 295
19240.72 279
19242.03 283
19243.34 274
19244.65 309
19245.96 288
19247.26 287
19248.57 287
19249.88 289
19251.19 291
19252.50 282
19253.81 254
19255.12 284
19256.43 317
19257.74 281
19259.04 293
19260.35 251
19261.66 287
19262.97 268
19264.28 296
19265.59 286
19266.90 290
19268.21 293
19269.52 285
19270.83 259
19272.14 283
19273.45 300
19274.76 277
19276.07 277
19277.38 290
19278.69 296
19279.99 284
19281.30 281
19282.61 276
19283.92 285
19285.23 286
19286.54 279
19287.85 306
19289.16 251
19290.47 267
19291.78 314
19293.09 279
19294.40 281
19295.72 275
19297.03 284
19298.34 306
19299.65 274
19300.96 292
19302.27 263
19303.58 293
19304.89 287
19306.20 282
19307.51 272
19308.82 275
19310.13 278
19311.44 279
19312.75 278
19314.06 277
19315.37 261
19316.69 265
19318.00 289
19319.31 288
19320.62 275
19321.93 276
19323.24 298
19324.55 259
19325.86 281
19327.18 306
19328.49 283
19329.80 282
19331.11 278
19332.42 255
19333.73 280
19335.04 286
19336.36 280
19337.67 270
19338.98 263
19340.29 312
19341.60 289
19342.91 269
19344.23 273
19345.54 290
19346.85 281
19348.16 280
19349.47 247
19350.79 281
19352.10 287
19353.41 285
19354.72 271
19356.04 264
19357.35 253
19358.66 257
19359.97 265
19361.29 258
19362.60 281
19363.91 278
19365.22 276
19366.54 278
19367.85 270
19369.16 249
19370.47 269
19371.79 289
19373.10 263
19374.41 293
19375.73 269
19377.04 269
19378.35 298
19379.67 302
19380.98 286
19382.29 290
19383.60 276
19384.92 294
19386.23 277
19387.54 281
19388.86 302
19390.17 307
19391.49 285
19392.80 288
19394.11 292
19395.43 295
19396.74 275
19398.05 271
19399.37 278
19400.68 280
19402.00 272
19403.31 271
19404.62 271
19405.94 297
19407.25 275
19408.57 287
19409.88 282
19411.19 281
19412.51 292
19413.82 312
19415.14 296
19416.45 301
19417.77 268
19419.08 287
19420.39 298
19421.71 282
19423.02 260
19424.34 298
19425.65 283
19426.97 288
19428.28 295
19429.60 297
19430.91 289
19432.23 313
19433.54 307
19434.86 303
19436.17 289
19437.49 296
19438.80 294
19440.12 280
19441.43 291
19442.75 296
19444.06 277
19445.38 291
19446.69 293
19448.01 278
19449.32 257
19450.64 287
19451.96 290
19453.27 292
19454.59 277
19455.90 262
19457.22 280
19458.53 283
19459.85 280
19461.17 272
19462.48 295
19463.80 284
19465.11 268
19466.43 293
19467.75 279
19469.06 278
19470.38 278
19471.69 320
19473.01 281
19474.33 299
19475.64 257
19476.96 262
19478.28 281
19479.59 283
19480.91 280
19482.23 279
19483.54 292
19484.86 273
19486.18 290
19487.49 286
19488.81 299
19490.13 297
19491.44 273
19492.76 285
19494.08 282
19495.39 288
19496.71 267
19498.03 264
19499.35 274
19500.66 289
19501.98 262
19503.30 290
19504.61 293
19505.93 291
19507.25 261
19508.57 274
19509.88 283
19511.20 303
19512.52 265
19513.84 258
19515.15 255
19516.47 256
19517.79 281
19519.11 252
19520.43 273
19521.74 276
19523.06 287
19524.38 278
19525.70 260
19527.02 273
19528.33 278
19529.65 297
19530.97 289
19532.29 275
19533.61 268
19534.93 277
19536.24 286
19537.56 274
19538.88 292
19540.20 297
19541.52 274
19542.84 266
19544.16 284
19545.47 298
19546.79 260
19548.11 281
19549.43 269
19550.75 277
19552.07 268
19553.39 268
19554.71 263
19556.03 270
19557.34 287
19558.66 266
19559.98 279
19561.30 287
19562.62 282
19563.94 270
19565.26 274
19566.58 277
19567.90 287
19569.22 270
19570.54 296
19571.86 263
19573.18 294
19574.50 284
19575.82 274
19577.14 267
19578.46 273
19579.78 281
19581.10 272
19582.42 269
19583.74 276
19585.06 285
19586.38 280
19587.70 279
19589.02 275
19590.34 281
19591.66 279
19592.98 267
19594.30 285
19595.62 282
19596.94 298
19598.26 249
19599.58 295
19600.90 281
19602.22 273
19603.54 266
19604.86 274
19606.18 279
19607.50 270
19608.82 255
19610.15 274
19611.47 277
19612.79 289
19614.11 279
19615.43 283
19616.75 282
19618.07 264
19619.39 272
19620.71 277
19622.04 272
19623.36 293
19624.68 290
19626.00 287
19627.32 293
19628.64 299
19629.96 308
19631.29 314
19632.61 291
19633.93 289
19635.25 263
19636.57 302
19637.89 278
19639.22 290
19640.54 273
19641.86 271
19643.18 267
19644.50 283
19645.83 301
19647.15 289
19648.47 279
19649.79 281
19651.12 292
19652.44 288
19653.76 282
19655.08 273
19656.40 272
19657.73 274
19659.05 290
19660.37 269
19661.70 296
19663.02 268
19664.34 266
19665.66 277
19666.99 284
19668.31 254
19669.63 283
19670.95 276
19672.28 285
19673.60 271
19674.92 289
19676.25 289
19677.57 284
19678.89 260
19680.22 275
19681.54 290
19682.86 295
19684.19 275
19685.51 278
19686.83 268
19688.16 280
19689.48 276
19690.80 272
19692.13 294
19693.45 285
19694.78 259
19696.10 295
19697.42 278
19698.75 286
19700.07 267
19701.39 288
19702.72 290
19704.04 278
19705.37 288
19706.69 282
19708.02 272
19709.34 268
19710.66 273
19711.99 296
19713.31 285
19714.64 266
19715.96 267
19717.29 279
19718.61 287
19719.93 276
19721.26 299
19722.58 268
19723.91 268
19725.23 278
19726.56 264
19727.88 267
19729.21 284
19730.53 266
19731.86 265
19733.18 298
19734.51 269
19735.83 275
19737.16 278
19738.48 287
19739.81 259
19741.13 295
19742.46 257
19743.78 269
19745.11 254
19746.44 269
19747.76 284
19749.09 288
19750.41 260
19751.74 257
19753.06 263
19754.39 262
19755.72 283
19757.04 283
19758.37 288
19759.69 270
19761.02 257
19762.34 264
19763.67 285
19765.00 273
19766.32 287
19767.65 267
19768.98 256
19770.30 261
19771.63 281
19772.95 269
19774.28 277
19775.61 283
19776.93 279
19778.26 288
19779.59 278
19780.91 273
19782.24 275
19783.57 265
19784.89 264
19786.22 259
19787.55 248
19788.87 285
19790.20 264
19791.53 274
19792.86 238
19794.18 274
19795.51 300
19796.84 286
19798.16 282
19799.49 281
19800.82 273
19802.15 276
19803.47 257
19804.80 248
19806.13 276
19807.46 253
19808.78 246
19810.11 290
19811.44 264
19812.77 278
19814.09 299
19815.42 304
19816.75 240
19818.08 261
19819.41 289
19820.73 267
19822.06 277
19823.39 272
19824.72 251
19826.05 252
19827.37 241
19828.70 283
19830.03 277
19831.36 261
19832.69 264
19834.02 261
19835.34 287
19836.67 246
19838.00 273
19839.33 253
19840.66 285
19841.99 269
19843.32 278
19844.64 265
19845.97 289
19847.30 285
19848.63 270
19849.96 271
19851.29 288
19852.62 294
19853.95 286
19855.28 296
19856.60 257
19857.93 277
19859.26 275
19860.59 273
19861.92 272
19863.25 282
19864.58 278
19865.91 283
19867.24 266
19868.57 268
19869.90 266
19871.23 273
19872.56 257
19873.89 257
19875.22 250
19876.55 258
19877.88 263
19879.21 262
19880.54 257
19881.87 255
19883.20 264
19884.53 277
19885.86 287
19887.19 282
19888.52 274
19889.85 279
19891.18 276
19892.51 257
19893.84 285
19895.17 268
19896.50 267
19897.83 247
19899.16 256
19900.49 257
19901.82 256
19903.15 254
19904.48 257
19905.81 275
19907.15 245
19908.48 295
19909.81 268
19911.14 284
19912.47 269
19913.80 290
19915.13 275
19916.46 247
19917.79 269
19919.13 268
19920.46 245
19921.79 259
19923.12 281
19924.45 291
19925.78 285
19927.11 242
19928.45 250
19929.78 256
19931.11 261
19932.44 257
19933.77 281
19935.10 287
19936.44 265
19937.77 252
19939.10 266
19940.43 270
19941.76 264
19943.10 263
19944.43 261
19945.76 268
19947.09 245
19948.42 291
19949.76 269
19951.09 276
19952.42 267
19953.75 258
19955.09 295
19956.42 274
19957.75 269
19959.08 268
19960.42 274
19961.75 282
19963.08 273
19964.41 267
19965.75 275
19967.08 246
19968.41 256
19969.75 269
19971.08 257
19972.41 266
19973.74 295
19975.08 299
19976.41 280
19977.74 257
19979.08 274
19980.41 304
19981.74 281
19983.08 268
19984.41 275
19985.74 275
19987.08 296
19988.41 284
19989.75 243
19991.08 261
19992.41 249
19993.75 310
19995.08 266
19996.41 293
19997.75 254
19999.08 263
20000.42 281
20001.75 275
20003.08 272
20004.42 266
20005.75 279
20007.09 262
20008.42 271
20009.75 252
20011.09 275
20012.42 285
20013.76 293
20015.09 263
20016.43 263
20017.76 269
20019.10 284
20020.43 269
20021.76 256
20023.10 277
20024.43 269
20025.77 300
20027.10 291
20028.44 266
20029.77 282
20031.11 297
20032.44 265
20033.78 281
20035.11 270
20036.45 267
20037.78 276
20039.12 284
20040.46 277
20041.79 281
20043.13 274
20044.46 287
20045.80 293
20047.13 278
20048.47 291
20049.80 297
20051.14 302
20052.47 281
20053.81 317
20055.15 289
20056.48 293
20057.82 258
20059.15 274
20060.49 283
20061.83 273
20063.16 321
20064.50 283
20065.83 275
20067.17 279
20068.51 288
20069.84 262
20071.18 282
20072.52 284
20073.85 287
20075.19 277
20076.52 276
20077.86 259
20079.20 290
20080.53 270
20081.87 261
20083.21 280
20084.54 288
20085.88 270
20087.22 264
20088.56 297
20089.89 270
20091.23 277
20092.57 292
20093.90 291
20095.24 258
20096.58 277
20097.91 275
20099.25 287
20100.59 265
20101.93 274
20103.26 293
20104.60 283
20105.94 253
20107.28 278
20108.61 284
20109.95 270
20111.29 283
20112.63 273
20113.96 289
20115.30 248
20116.64 267
20117.98 279
20119.32 280
20120.65 253
20121.99 253
20123.33 279
20124.67 301
20126.01 273
