# Supplementary material for: MALDI-TOF MS typing enables the classification of brewing yeasts of the genus Saccharomyces to major beer styles
Source: PLoS One. 2017 Aug 9;12(8):e0181694. doi: 10.1371/journal.pone.0181694 (PMC5549903; doi:10.1371/journal.pone.0181694)
Supplement: S18 File — The directory includes 30 raw files and was zipped to “.zip”; the folder has one strain with 30 spectra; S1 Text explains the raw files with an example and Table 1 represents the yeast strain used within the experiment. (ZIP) [file pone.0181694.s021.zip › 52/FK28-Z-OG-Koe-Koe-YPG-18h-E-E_2016-10-04_3_0_A8_1.dat]

1998.43 4709
1998.85 4581
1999.27 4647
1999.69 4425
2000.11 4345
2000.54 4530
2000.96 4531
2001.38 4295
2001.80 4249
2002.23 4165
2002.65 4256
2003.07 4290
2003.49 4286
2003.92 4299
2004.34 4288
2004.76 4397
2005.18 4521
2005.61 4681
2006.03 4748
2006.45 4864
2006.87 4997
2007.30 4750
2007.72 4779
2008.14 4743
2008.57 4788
2008.99 4617
2009.41 4550
2009.84 4554
2010.26 4433
2010.68 4314
2011.11 4299
2011.53 4176
2011.95 4079
2012.38 4000
2012.80 4020
2013.22 3904
2013.65 3866
2014.07 4030
2014.49 4104
2014.92 4128
2015.34 4083
2015.77 4067
2016.19 4205
2016.61 4159
2017.04 4296
2017.46 4425
2017.89 4513
2018.31 4462
2018.73 4540
2019.16 4528
2019.58 4585
2020.01 4520
2020.43 4535
2020.85 4553
2021.28 4513
2021.70 4424
2022.13 4331
2022.55 4267
2022.98 4307
2023.40 4293
2023.83 4272
2024.25 4371
2024.68 4327
2025.10 4322
2025.53 4357
2025.95 4335
2026.38 4257
2026.80 4487
2027.23 4474
2027.65 4502
2028.08 4512
2028.50 4501
2028.93 4577
2029.35 4640
2029.78 4538
2030.20 4398
2030.63 4545
2031.05 4517
2031.48 4383
2031.90 4268
2032.33 4384
2032.75 4342
2033.18 4359
2033.61 4239
2034.03 4257
2034.46 4346
2034.88 4499
2035.31 4519
2035.74 4469
2036.16 4563
2036.59 4640
2037.01 4747
2037.44 4847
2037.87 5015
2038.29 4956
2038.72 4832
2039.14 4836
2039.57 4879
2040.00 4766
2040.42 4725
2040.85 4577
2041.28 4555
2041.70 4343
2042.13 4347
2042.56 4472
2042.98 4318
2043.41 4282
2043.84 4456
2044.26 4478
2044.69 4283
2045.12 4325
2045.54 4522
2045.97 4608
2046.40 4491
2046.82 4448
2047.25 4477
2047.68 4458
2048.11 4292
2048.53 4274
2048.96 4169
2049.39 4167
2049.82 4171
2050.24 4152
2050.67 4141
2051.10 4195
2051.53 4180
2051.95 4050
2052.38 4039
2052.81 3991
2053.24 4092
2053.66 4181
2054.09 4226
2054.52 4317
2054.95 4361
2055.38 4312
2055.80 4177
2056.23 4233
2056.66 4232
2057.09 4199
2057.52 4264
2057.94 4299
2058.37 4190
2058.80 4191
2059.23 4132
2059.66 4116
2060.09 4170
2060.51 4089
2060.94 4045
2061.37 4128
2061.80 4310
2062.23 4502
2062.66 4621
2063.09 4674
2063.52 4665
2063.94 4621
2064.37 4732
2064.80 4720
2065.23 4494
2065.66 4575
2066.09 4480
2066.52 4405
2066.95 4431
2067.38 4365
2067.81 4346
2068.24 4305
2068.66 4360
2069.09 4344
2069.52 4334
2069.95 4344
2070.38 4240
2070.81 4339
2071.24 4332
2071.67 4555
2072.10 4556
2072.53 4543
2072.96 4703
2073.39 4832
2073.82 4953
2074.25 4846
2074.68 4860
2075.11 4915
2075.54 4953
2075.97 4935
2076.40 4805
2076.83 4851
2077.26 4916
2077.69 4969
2078.12 5116
2078.55 5113
2078.98 4970
2079.41 5006
2079.84 4896
2080.27 4761
2080.70 4687
2081.14 4500
2081.57 4539
2082.00 4445
2082.43 4379
2082.86 4455
2083.29 4365
2083.72 4305
2084.15 4329
2084.58 4230
2085.01 4176
2085.44 4332
2085.88 4255
2086.31 4155
2086.74 4197
2087.17 4255
2087.60 4214
2088.03 4182
2088.46 4194
2088.89 4165
2089.33 4227
2089.76 4297
2090.19 4325
2090.62 4321
2091.05 4237
2091.48 4350
2091.92 4446
2092.35 4379
2092.78 4422
2093.21 4382
2093.64 4343
2094.07 4310
2094.51 4339
2094.94 4424
2095.37 4356
2095.80 4353
2096.24 4261
2096.67 4279
2097.10 4281
2097.53 4253
2097.96 4102
2098.40 4141
2098.83 4089
2099.26 4027
2099.69 3951
2100.13 3891
2100.56 4035
2100.99 4052
2101.43 4123
2101.86 3967
2102.29 4144
2102.72 4158
2103.16 3949
2103.59 4136
2104.02 4282
2104.46 4122
2104.89 4282
2105.32 4419
2105.76 4344
2106.19 4435
2106.62 4400
2107.05 4327
2107.49 4365
2107.92 4565
2108.36 4430
2108.79 4400
2109.22 4303
2109.66 4392
2110.09 4313
2110.52 4103
2110.96 4125
2111.39 4104
2111.82 3995
2112.26 4021
2112.69 4063
2113.13 4028
2113.56 3974
2113.99 4035
2114.43 3793
2114.86 3826
2115.30 3909
2115.73 3907
2116.16 3911
2116.60 3962
2117.03 4057
2117.47 3939
2117.90 3930
2118.34 4018
2118.77 4007
2119.21 4175
2119.64 4318
2120.07 4360
2120.51 4259
2120.94 4195
2121.38 4199
2121.81 4344
2122.25 4340
2122.68 4287
2123.12 4183
2123.55 4167
2123.99 4106
2124.42 4147
2124.86 4197
2125.29 4112
2125.73 4112
2126.16 3957
2126.60 3980
2127.04 4042
2127.47 4028
2127.91 3972
2128.34 4082
2128.78 4117
2129.21 3975
2129.65 4139
2130.08 4212
2130.52 4334
2130.96 4344
2131.39 4379
2131.83 4617
2132.26 4507
2132.70 4674
2133.14 4790
2133.57 4972
2134.01 5111
2134.44 5261
2134.88 5357
2135.32 5528
2135.75 5459
2136.19 5406
2136.62 5370
2137.06 5214
2137.50 4953
2137.93 4873
2138.37 4642
2138.81 4615
2139.24 4369
2139.68 4220
2140.12 4066
2140.55 4141
2140.99 4040
2141.43 3911
2141.86 3910
2142.30 4009
2142.74 4051
2143.18 3914
2143.61 3833
2144.05 3943
2144.49 3968
2144.92 3999
2145.36 4063
2145.80 4030
2146.24 4120
2146.67 4134
2147.11 4335
2147.55 4379
2147.99 4275
2148.42 4481
2148.86 4592
2149.30 4595
2149.74 4542
2150.17 4539
2150.61 4646
2151.05 4447
2151.49 4366
2151.92 4437
2152.36 4298
2152.80 4313
2153.24 4206
2153.68 4260
2154.11 4340
2154.55 4226
2154.99 4230
2155.43 4523
2155.87 4526
2156.31 4404
2156.74 4519
2157.18 4507
2157.62 4395
2158.06 4506
2158.50 4415
2158.94 4422
2159.38 4422
2159.81 4409
2160.25 4385
2160.69 4373
2161.13 4373
2161.57 4318
2162.01 4267
2162.45 4280
2162.89 4300
2163.33 4224
2163.76 4242
2164.20 4197
2164.64 4189
2165.08 4261
2165.52 4243
2165.96 4124
2166.40 4120
2166.84 4209
2167.28 4118
2167.72 4057
2168.16 4115
2168.60 4223
2169.04 4266
2169.48 4333
2169.92 4407
2170.36 4503
2170.80 4595
2171.24 4580
2171.68 4605
2172.12 4597
2172.56 4607
2173.00 4572
2173.44 4594
2173.88 4676
2174.32 4843
2174.76 4813
2175.20 4877
2175.64 4887
2176.08 4862
2176.52 5076
2176.96 5115
2177.40 5000
2177.84 4763
2178.28 4807
2178.72 4834
2179.16 4726
2179.60 4640
2180.04 4554
2180.48 4468
2180.92 4383
2181.37 4272
2181.81 4174
2182.25 4177
2182.69 4204
2183.13 4111
2183.57 4010
2184.01 3981
2184.45 4065
2184.89 4171
2185.34 4132
2185.78 4242
2186.22 4270
2186.66 4407
2187.10 4390
2187.54 4492
2187.98 4494
2188.43 4490
2188.87 4513
2189.31 4554
2189.75 4451
2190.19 4547
2190.63 4579
2191.08 4457
2191.52 4504
2191.96 4506
2192.40 4510
2192.84 4484
2193.29 4590
2193.73 4582
2194.17 4626
2194.61 4588
2195.05 4466
2195.50 4449
2195.94 4455
2196.38 4468
2196.82 4472
2197.27 4323
2197.71 4408
2198.15 4381
2198.59 4196
2199.04 4296
2199.48 4373
2199.92 4383
2200.37 4314
2200.81 4205
2201.25 4239
2201.69 4271
2202.14 4496
2202.58 4546
2203.02 4547
2203.47 4424
2203.91 4333
2204.35 4330
2204.80 4406
2205.24 4410
2205.68 4397
2206.13 4293
2206.57 4446
2207.01 4372
2207.46 4435
2207.90 4396
2208.34 4393
2208.79 4490
2209.23 4340
2209.67 4455
2210.12 4451
2210.56 4462
2211.01 4302
2211.45 4307
2211.89 4161
2212.34 4235
2212.78 4203
2213.23 4190
2213.67 3988
2214.11 4030
2214.56 4119
2215.00 4144
2215.45 4136
2215.89 4060
2216.34 4035
2216.78 4037
2217.22 3982
2217.67 3960
2218.11 4058
2218.56 4196
2219.00 4248
2219.45 4251
2219.89 4330
2220.34 4394
2220.78 4424
2221.23 4381
2221.67 4485
2222.12 4662
2222.56 4689
2223.01 4617
2223.45 4638
2223.90 4518
2224.34 4517
2224.79 4574
2225.23 4611
2225.68 4621
2226.12 4652
2226.57 4643
2227.01 4576
2227.46 4644
2227.91 4684
2228.35 4677
2228.80 4693
2229.24 4720
2229.69 4714
2230.13 4947
2230.58 5195
2231.03 5241
2231.47 5440
2231.92 5688
2232.36 5729
2232.81 5842
2233.26 5871
2233.70 5615
2234.15 5418
2234.59 5477
2235.04 5409
2235.49 5330
2235.93 5162
2236.38 5067
2236.83 5190
2237.27 5308
2237.72 5128
2238.17 5303
2238.61 5108
2239.06 4973
2239.51 4764
2239.95 4557
2240.40 4514
2240.85 4338
2241.29 4289
2241.74 4150
2242.19 4153
2242.63 4114
2243.08 4113
2243.53 3993
2243.98 4007
2244.42 3977
2244.87 3963
2245.32 4063
2245.76 4007
2246.21 4031
2246.66 3989
2247.11 4108
2247.55 4005
2248.00 3976
2248.45 4061
2248.90 4222
2249.35 4198
2249.79 4177
2250.24 4171
2250.69 4129
2251.14 4138
2251.58 4211
2252.03 4271
2252.48 4247
2252.93 4141
2253.38 4002
2253.82 4009
2254.27 4099
2254.72 3991
2255.17 3976
2255.62 3972
2256.07 3976
2256.51 3916
2256.96 3993
2257.41 4134
2257.86 3895
2258.31 3951
2258.76 4199
2259.21 4230
2259.65 4295
2260.10 4300
2260.55 4220
2261.00 4415
2261.45 4425
2261.90 4513
2262.35 4575
2262.80 4476
2263.25 4601
2263.69 4733
2264.14 4748
2264.59 4769
2265.04 4806
2265.49 4812
2265.94 4785
2266.39 4789
2266.84 4839
2267.29 4724
2267.74 4672
2268.19 4782
2268.64 4769
2269.09 4729
2269.54 4793
2269.99 4688
2270.44 4636
2270.89 4506
2271.34 4496
2271.79 4586
2272.24 4583
2272.69 4480
2273.14 4350
2273.59 4294
2274.04 4284
2274.49 4198
2274.94 4175
2275.39 4186
2275.84 4206
2276.29 4162
2276.74 4148
2277.19 4149
2277.64 4234
2278.09 4307
2278.54 4284
2278.99 4249
2279.44 4350
2279.89 4383
2280.34 4456
2280.79 4307
2281.25 4277
2281.70 4387
2282.15 4417
2282.60 4423
2283.05 4355
2283.50 4260
2283.95 4133
2284.40 4306
2284.85 4220
2285.31 4259
2285.76 4251
2286.21 4228
2286.66 4394
2287.11 4623
2287.56 4805
2288.01 4906
2288.47 4924
2288.92 5276
2289.37 5461
2289.82 5587
2290.27 5723
2290.72 5904
2291.18 5987
2291.63 6082
2292.08 6026
2292.53 5966
2292.98 6056
2293.44 5974
2293.89 5993
2294.34 5884
2294.79 5671
2295.24 5511
2295.70 5360
2296.15 5491
2296.60 5427
2297.05 5045
2297.51 4952
2297.96 4906
2298.41 4677
2298.86 4417
2299.32 4544
2299.77 4382
2300.22 4242
2300.67 4207
2301.13 4140
2301.58 4173
2302.03 4117
2302.49 4146
2302.94 4018
2303.39 4148
2303.85 4184
2304.30 4122
2304.75 4183
2305.20 4219
2305.66 4286
2306.11 4430
2306.56 4518
2307.02 4444
2307.47 4622
2307.93 4772
2308.38 4784
2308.83 4858
2309.29 4853
2309.74 4784
2310.19 4983
2310.65 4936
2311.10 4756
2311.55 4671
2312.01 4696
2312.46 4397
2312.92 4449
2313.37 4443
2313.82 4278
2314.28 4399
2314.73 4294
2315.19 4353
2315.64 4454
2316.10 4478
2316.55 4489
2317.00 4525
2317.46 4479
2317.91 4514
2318.37 4419
2318.82 4333
2319.28 4509
2319.73 4496
2320.19 4473
2320.64 4443
2321.10 4422
2321.55 4289
2322.01 4386
2322.46 4450
2322.92 4456
2323.37 4388
2323.83 4500
2324.28 4668
2324.74 4629
2325.19 4558
2325.65 4573
2326.10 4621
2326.56 4638
2327.01 4593
2327.47 4624
2327.92 4618
2328.38 4649
2328.83 4567
2329.29 4568
2329.74 4617
2330.20 4701
2330.66 4607
2331.11 4601
2331.57 4437
2332.02 4331
2332.48 4277
2332.94 4404
2333.39 4355
2333.85 4306
2334.30 4359
2334.76 4363
2335.22 4524
2335.67 4422
2336.13 4400
2336.58 4392
2337.04 4461
2337.50 4558
2337.95 4439
2338.41 4589
2338.87 4536
2339.32 4617
2339.78 4669
2340.24 4700
2340.69 4556
2341.15 4407
2341.61 4309
2342.06 4320
2342.52 4179
2342.98 4199
2343.43 4382
2343.89 4383
2344.35 4317
2344.81 4401
2345.26 4486
2345.72 4434
2346.18 4463
2346.63 4516
2347.09 4522
2347.55 4411
2348.01 4391
2348.46 4337
2348.92 4444
2349.38 4423
2349.84 4316
2350.29 4292
2350.75 4475
2351.21 4419
2351.67 4361
2352.13 4293
2352.58 4284
2353.04 4242
2353.50 4129
2353.96 4261
2354.41 4151
2354.87 4149
2355.33 4158
2355.79 4151
2356.25 4265
2356.71 4128
2357.16 4070
2357.62 4245
2358.08 4231
2358.54 4247
2359.00 4352
2359.46 4352
2359.91 4491
2360.37 4444
2360.83 4391
2361.29 4387
2361.75 4331
2362.21 4230
2362.67 4222
2363.13 4232
2363.58 4236
2364.04 4409
2364.50 4375
2364.96 4355
2365.42 4357
2365.88 4371
2366.34 4285
2366.80 4243
2367.26 4182
2367.72 4160
2368.18 4104
2368.64 4124
2369.10 4089
2369.55 3988
2370.01 4011
2370.47 4027
2370.93 3919
2371.39 3967
2371.85 4100
2372.31 4091
2372.77 4204
2373.23 4292
2373.69 4350
2374.15 4416
2374.61 4375
2375.07 4517
2375.53 4510
2375.99 4318
2376.45 4343
2376.91 4275
2377.37 4294
2377.83 4359
2378.29 4305
2378.75 4316
2379.21 4237
2379.68 4183
2380.14 4304
2380.60 4081
2381.06 4143
2381.52 4165
2381.98 4141
2382.44 4242
2382.90 4150
2383.36 4219
2383.82 4057
2384.28 4210
2384.74 4174
2385.20 4113
2385.67 4008
2386.13 4020
2386.59 4095
2387.05 4124
2387.51 4159
2387.97 4190
2388.43 4142
2388.89 4115
2389.36 4176
2389.82 4167
2390.28 4219
2390.74 4231
2391.20 4228
2391.66 4317
2392.13 4198
2392.59 4249
2393.05 4128
2393.51 4143
2393.97 4117
2394.43 4012
2394.90 3974
2395.36 3992
2395.82 3958
2396.28 3952
2396.74 3956
2397.21 3944
2397.67 3858
2398.13 3847
2398.59 3845
2399.06 3818
2399.52 3770
2399.98 3716
2400.44 3787
2400.91 3717
2401.37 3799
2401.83 3810
2402.29 3831
2402.76 3894
2403.22 3883
2403.68 3839
2404.14 3886
2404.61 4012
2405.07 3959
2405.53 4049
2406.00 4127
2406.46 3930
2406.92 3893
2407.39 4034
2407.85 4016
2408.31 3959
2408.78 3907
2409.24 3774
2409.70 3787
2410.17 3841
2410.63 3861
2411.09 3933
2411.56 3860
2412.02 3885
2412.48 3766
2412.95 3783
2413.41 3895
2413.87 4064
2414.34 4032
2414.80 4246
2415.27 4369
2415.73 4465
2416.19 4530
2416.66 4710
2417.12 4821
2417.59 4804
2418.05 5149
2418.51 4966
2418.98 4990
2419.44 5032
2419.91 5036
2420.37 4905
2420.84 4871
2421.30 4835
2421.77 4792
2422.23 4718
2422.69 4704
2423.16 4522
2423.62 4541
2424.09 4511
2424.55 4271
2425.02 4134
2425.48 4114
2425.95 4012
2426.41 4006
2426.88 3831
2427.34 3713
2427.81 3731
2428.27 3703
2428.74 3641
2429.20 3821
2429.67 3839
2430.13 3916
2430.60 3861
2431.07 3764
2431.53 3865
2432.00 4021
2432.46 3894
2432.93 3932
2433.39 3969
2433.86 3922
2434.32 4040
2434.79 4053
2435.26 4169
2435.72 4331
2436.19 4394
2436.65 4550
2437.12 4845
2437.59 4881
2438.05 5153
2438.52 5269
2438.98 5413
2439.45 5394
2439.92 5433
2440.38 5362
2440.85 5126
2441.32 5022
2441.78 4854
2442.25 4665
2442.72 4551
2443.18 4516
2443.65 4220
2444.12 4060
2444.58 4124
2445.05 4097
2445.52 3980
2445.98 3939
2446.45 3872
2446.92 3915
2447.38 3958
2447.85 3915
2448.32 3877
2448.78 3802
2449.25 3827
2449.72 3999
2450.19 3820
2450.65 3772
2451.12 3870
2451.59 4009
2452.06 3966
2452.52 3897
2452.99 3858
2453.46 3774
2453.93 3821
2454.39 3805
2454.86 3819
2455.33 3804
2455.80 3927
2456.26 3919
2456.73 3777
2457.20 3787
2457.67 3812
2458.14 3746
2458.60 3976
2459.07 3931
2459.54 3964
2460.01 3955
2460.48 3951
2460.95 4009
2461.41 4034
2461.88 4094
2462.35 4069
2462.82 4265
2463.29 4244
2463.76 4237
2464.22 4278
2464.69 4277
2465.16 4089
2465.63 4057
2466.10 4071
2466.57 4021
2467.04 3974
2467.51 4049
2467.97 3969
2468.44 3960
2468.91 3905
2469.38 3791
2469.85 3608
2470.32 3594
2470.79 3576
2471.26 3636
2471.73 3638
2472.20 3578
2472.67 3572
2473.14 3647
2473.61 3515
2474.07 3532
2474.54 3673
2475.01 3719
2475.48 3645
2475.95 3772
2476.42 3953
2476.89 4026
2477.36 4075
2477.83 4215
2478.30 4312
2478.77 4393
2479.24 4326
2479.71 4239
2480.18 4253
2480.65 4154
2481.12 4154
2481.59 4136
2482.06 4065
2482.53 4004
2483.00 3893
2483.47 3871
2483.95 3801
2484.42 3866
2484.89 4033
2485.36 3935
2485.83 3989
2486.30 3958
2486.77 3920
2487.24 4062
2487.71 3950
2488.18 3856
2488.65 3936
2489.12 3970
2489.59 3944
2490.07 3800
2490.54 3784
2491.01 4035
2491.48 4160
2491.95 4213
2492.42 4178
2492.89 4230
2493.36 4231
2493.84 4267
2494.31 4290
2494.78 4235
2495.25 4178
2495.72 4174
2496.19 4122
2496.66 3964
2497.14 3858
2497.61 3860
2498.08 3798
2498.55 3758
2499.02 3678
2499.50 3647
2499.97 3753
2500.44 3720
2500.91 3592
2501.38 3780
2501.86 3801
2502.33 3829
2502.80 3868
2503.27 3938
2503.74 3878
2504.22 3867
2504.69 3881
2505.16 3955
2505.63 3974
2506.11 4072
2506.58 4173
2507.05 4239
2507.52 4293
2508.00 4500
2508.47 4512
2508.94 4382
2509.42 4447
2509.89 4442
2510.36 4362
2510.83 4323
2511.31 4264
2511.78 4248
2512.25 4235
2512.73 4278
2513.20 4027
2513.67 4021
2514.15 4003
2514.62 3971
2515.09 3960
2515.57 4035
2516.04 4079
2516.51 4075
2516.99 4140
2517.46 4063
2517.94 4011
2518.41 4034
2518.88 4054
2519.36 4213
2519.83 4199
2520.30 3999
2520.78 4016
2521.25 4201
2521.73 4100
2522.20 3906
2522.67 3836
2523.15 3913
2523.62 4007
2524.10 3872
2524.57 3994
2525.05 3870
2525.52 3787
2525.99 3874
2526.47 3906
2526.94 3848
2527.42 3901
2527.89 3943
2528.37 3848
2528.84 3943
2529.32 3929
2529.79 3847
2530.27 3888
2530.74 3772
2531.22 3781
2531.69 3851
2532.17 3888
2532.64 3836
2533.12 3824
2533.59 3827
2534.07 3928
2534.54 4085
2535.02 4040
2535.49 4075
2535.97 3998
2536.44 4193
2536.92 4230
2537.39 4117
2537.87 4047
2538.34 4134
2538.82 4109
2539.30 3983
2539.77 3958
2540.25 4025
2540.72 4055
2541.20 4097
2541.68 3946
2542.15 3956
2542.63 3959
2543.10 3887
2543.58 3880
2544.06 3957
2544.53 3934
2545.01 4068
2545.48 4214
2545.96 4337
2546.44 4230
2546.91 4261
2547.39 4228
2547.87 4398
2548.34 4379
2548.82 4350
2549.30 4571
2549.77 4470
2550.25 4522
2550.73 4596
2551.20 4662
2551.68 4682
2552.16 4813
2552.63 4873
2553.11 4921
2553.59 4829
2554.06 4709
2554.54 4781
2555.02 4773
2555.50 4494
2555.97 4370
2556.45 4323
2556.93 4174
2557.40 4042
2557.88 3821
2558.36 3845
2558.84 3735
2559.31 3730
2559.79 3657
2560.27 3870
2560.75 3772
2561.23 3717
2561.70 3733
2562.18 3701
2562.66 3762
2563.14 3697
2563.61 3771
2564.09 3719
2564.57 3750
2565.05 3660
2565.53 3614
2566.00 3609
2566.48 3581
2566.96 3552
2567.44 3548
2567.92 3558
2568.40 3579
2568.87 3532
2569.35 3472
2569.83 3595
2570.31 3675
2570.79 3592
2571.27 3605
2571.75 3556
2572.22 3705
2572.70 3689
2573.18 3661
2573.66 3635
2574.14 3657
2574.62 3655
2575.10 3607
2575.58 3681
2576.06 3759
2576.54 3672
2577.01 3691
2577.49 3662
2577.97 3588
2578.45 3705
2578.93 3674
2579.41 3656
2579.89 3686
2580.37 3784
2580.85 3758
2581.33 3659
2581.81 3559
2582.29 3598
2582.77 3591
2583.25 3513
2583.73 3581
2584.21 3563
2584.69 3531
2585.17 3496
2585.65 3520
2586.13 3475
2586.61 3466
2587.09 3610
2587.57 3783
2588.05 3748
2588.53 3683
2589.01 3631
2589.49 3683
2589.97 3828
2590.45 3870
2590.93 3905
2591.41 3943
2591.89 3878
2592.37 3942
2592.85 3988
2593.33 3971
2593.81 3971
2594.30 3859
2594.78 3840
2595.26 3763
2595.74 3811
2596.22 3674
2596.70 3578
2597.18 3603
2597.66 3597
2598.14 3570
2598.62 3589
2599.11 3471
2599.59 3492
2600.07 3501
2600.55 3467
2601.03 3418
2601.51 3554
2601.99 3530
2602.48 3606
2602.96 3598
2603.44 3710
2603.92 3789
2604.40 3770
2604.88 3823
2605.37 3812
2605.85 3846
2606.33 3959
2606.81 3847
2607.29 3894
2607.78 3925
2608.26 3811
2608.74 3930
2609.22 3951
2609.70 3866
2610.19 3645
2610.67 3640
2611.15 3593
2611.63 3550
2612.12 3581
2612.60 3597
2613.08 3615
2613.56 3590
2614.05 3509
2614.53 3496
2615.01 3515
2615.49 3506
2615.98 3581
2616.46 3650
2616.94 3785
2617.43 3755
2617.91 3752
2618.39 3997
2618.87 3995
2619.36 4048
2619.84 4159
2620.32 4243
2620.81 4243
2621.29 4197
2621.77 4121
2622.26 4064
2622.74 4130
2623.22 4066
2623.71 3879
2624.19 3803
2624.67 3908
2625.16 3722
2625.64 3589
2626.13 3686
2626.61 3596
2627.09 3656
2627.58 3625
2628.06 3588
2628.55 3761
2629.03 3652
2629.51 3623
2630.00 3582
2630.48 3602
2630.97 3675
2631.45 3710
2631.93 3647
2632.42 3674
2632.90 3622
2633.39 3591
2633.87 3559
2634.36 3566
2634.84 3620
2635.33 3666
2635.81 3660
2636.29 3613
2636.78 3579
2637.26 3507
2637.75 3591
2638.23 3750
2638.72 3817
2639.20 3738
2639.69 3761
2640.17 3751
2640.66 3767
2641.14 3913
2641.63 3939
2642.11 3856
2642.60 3890
2643.08 3752
2643.57 3628
2644.05 3696
2644.54 3634
2645.03 3583
2645.51 3589
2646.00 3629
2646.48 3568
2646.97 3583
2647.45 3616
2647.94 3610
2648.43 3700
2648.91 3620
2649.40 3606
2649.88 3570
2650.37 3461
2650.85 3583
2651.34 3459
2651.83 3551
2652.31 3502
2652.80 3586
2653.29 3679
2653.77 3714
2654.26 3623
2654.74 3724
2655.23 3685
2655.72 3723
2656.20 3638
2656.69 3697
2657.18 3776
2657.66 3748
2658.15 3737
2658.64 3777
2659.12 3759
2659.61 3603
2660.10 3471
2660.58 3604
2661.07 3674
2661.56 3572
2662.05 3531
2662.53 3655
2663.02 3697
2663.51 3679
2663.99 3723
2664.48 3746
2664.97 3589
2665.46 3665
2665.94 3705
2666.43 3817
2666.92 3824
2667.41 3830
2667.89 3777
2668.38 3761
2668.87 3717
2669.36 3658
2669.84 3533
2670.33 3534
2670.82 3677
2671.31 3646
2671.80 3702
2672.28 3690
2672.77 3743
2673.26 3740
2673.75 3866
2674.24 3979
2674.72 3920
2675.21 4081
2675.70 4060
2676.19 4041
2676.68 4051
2677.17 4070
2677.65 4045
2678.14 3902
2678.63 3942
2679.12 4155
2679.61 4231
2680.10 4137
2680.59 4047
2681.07 4045
2681.56 4064
2682.05 3999
2682.54 4020
2683.03 4058
2683.52 4078
2684.01 3973
2684.50 3933
2684.99 3822
2685.47 3683
2685.96 3681
2686.45 3668
2686.94 3653
2687.43 3606
2687.92 3619
2688.41 3698
2688.90 3641
2689.39 3605
2689.88 3533
2690.37 3544
2690.86 3656
2691.35 3725
2691.84 3701
2692.33 3731
2692.82 3737
2693.31 3891
2693.80 3841
2694.29 3870
2694.78 3777
2695.27 3968
2695.76 4045
2696.25 3925
2696.74 3894
2697.23 3957
2697.72 4020
2698.21 4247
2698.70 4220
2699.19 4278
2699.68 4331
2700.17 4330
2700.66 4271
2701.15 4222
2701.64 4201
2702.13 4188
2702.62 4070
2703.11 3912
2703.61 3907
2704.10 3935
2704.59 3985
2705.08 3843
2705.57 3829
2706.06 3754
2706.55 3751
2707.04 3734
2707.53 3649
2708.02 3538
2708.52 3624
2709.01 3618
2709.50 3555
2709.99 3375
2710.48 3372
2710.97 3422
2711.46 3378
2711.96 3361
2712.45 3354
2712.94 3338
2713.43 3345
2713.92 3351
2714.41 3247
2714.91 3177
2715.40 3378
2715.89 3441
2716.38 3361
2716.87 3363
2717.37 3378
2717.86 3463
2718.35 3430
2718.84 3611
2719.33 3585
2719.83 3685
2720.32 3709
2720.81 3709
2721.30 3704
2721.80 3791
2722.29 3774
2722.78 3700
2723.27 3730
2723.77 3620
2724.26 3526
2724.75 3581
2725.24 3566
2725.74 3605
2726.23 3517
2726.72 3588
2727.22 3592
2727.71 3417
2728.20 3437
2728.70 3450
2729.19 3537
2729.68 3467
2730.18 3385
2730.67 3321
2731.16 3373
2731.65 3536
2732.15 3524
2732.64 3578
2733.14 3518
2733.63 3649
2734.12 3674
2734.62 3604
2735.11 3753
2735.60 3646
2736.10 3661
2736.59 3804
2737.08 3812
2737.58 3758
2738.07 3703
2738.57 3783
2739.06 3677
2739.55 3635
2740.05 3502
2740.54 3558
2741.04 3577
2741.53 3434
2742.03 3450
2742.52 3491
2743.01 3398
2743.51 3448
2744.00 3347
2744.50 3265
2744.99 3306
2745.49 3411
2745.98 3454
2746.48 3481
2746.97 3329
2747.47 3330
2747.96 3383
2748.46 3396
2748.95 3347
2749.45 3385
2749.94 3311
2750.44 3347
2750.93 3245
2751.43 3181
2751.92 3312
2752.42 3358
2752.91 3377
2753.41 3304
2753.90 3296
2754.40 3444
2754.89 3419
2755.39 3459
2755.88 3552
2756.38 3646
2756.87 3459
2757.37 3512
2757.87 3433
2758.36 3496
2758.86 3560
2759.35 3560
2759.85 3621
2760.35 3633
2760.84 3621
2761.34 3539
2761.83 3405
2762.33 3482
2762.83 3432
2763.32 3354
2763.82 3327
2764.31 3301
2764.81 3386
2765.31 3365
2765.80 3216
2766.30 3272
2766.80 3322
2767.29 3347
2767.79 3344
2768.29 3407
2768.78 3432
2769.28 3352
2769.78 3427
2770.27 3382
2770.77 3536
2771.27 3563
2771.76 3546
2772.26 3522
2772.76 3475
2773.26 3617
2773.75 3573
2774.25 3539
2774.75 3536
2775.24 3546
2775.74 3549
2776.24 3549
2776.74 3634
2777.23 3589
2777.73 3506
2778.23 3587
2778.73 3463
2779.22 3440
2779.72 3368
2780.22 3351
2780.72 3447
2781.21 3427
2781.71 3406
2782.21 3406
2782.71 3452
2783.21 3436
2783.70 3487
2784.20 3565
2784.70 3613
2785.20 3578
2785.70 3581
2786.20 3477
2786.69 3412
2787.19 3432
2787.69 3532
2788.19 3458
2788.69 3442
2789.19 3287
2789.68 3359
2790.18 3450
2790.68 3408
2791.18 3493
2791.68 3508
2792.18 3484
2792.68 3575
2793.18 3776
2793.67 3836
2794.17 3909
2794.67 4020
2795.17 4012
2795.67 4109
2796.17 4141
2796.67 4174
2797.17 4049
2797.67 4116
2798.17 4036
2798.67 3968
2799.17 4135
2799.66 4011
2800.16 3936
2800.66 3905
2801.16 3855
2801.66 3720
2802.16 3594
2802.66 3609
2803.16 3597
2803.66 3673
2804.16 3826
2804.66 3804
2805.16 3971
2805.66 4070
2806.16 4252
2806.66 4334
2807.16 4386
2807.66 4468
2808.16 4454
2808.66 4461
2809.16 4425
2809.66 4309
2810.16 4217
2810.66 3977
2811.16 3840
2811.66 3780
2812.17 3756
2812.67 3658
2813.17 3674
2813.67 3685
2814.17 3744
2814.67 3704
2815.17 3715
2815.67 3882
2816.17 3915
2816.67 3957
2817.17 4008
2817.67 4094
2818.18 4154
2818.68 4014
2819.18 4060
2819.68 4160
2820.18 4300
2820.68 4170
2821.18 4125
2821.68 3926
2822.19 3944
2822.69 3746
2823.19 3741
2823.69 3696
2824.19 3679
2824.69 3715
2825.20 3625
2825.70 3547
2826.20 3464
2826.70 3438
2827.20 3439
2827.70 3341
2828.21 3346
2828.71 3377
2829.21 3330
2829.71 3355
2830.22 3355
2830.72 3441
2831.22 3417
2831.72 3282
2832.22 3247
2832.73 3375
2833.23 3335
2833.73 3358
2834.23 3378
2834.74 3415
2835.24 3439
2835.74 3439
2836.24 3518
2836.75 3476
2837.25 3441
2837.75 3405
2838.26 3599
2838.76 3524
2839.26 3489
2839.76 3504
2840.27 3492
2840.77 3565
2841.27 3450
2841.78 3537
2842.28 3522
2842.78 3467
2843.29 3343
2843.79 3402
2844.29 3421
2844.80 3505
2845.30 3566
2845.80 3489
2846.31 3565
2846.81 3599
2847.32 3564
2847.82 3530
2848.32 3393
2848.83 3425
2849.33 3425
2849.83 3410
2850.34 3425
2850.84 3346
2851.35 3455
2851.85 3411
2852.35 3333
2852.86 3297
2853.36 3329
2853.87 3337
2854.37 3312
2854.88 3276
2855.38 3244
2855.88 3366
2856.39 3393
2856.89 3365
2857.40 3424
2857.90 3395
2858.41 3344
2858.91 3406
2859.42 3445
2859.92 3457
2860.43 3459
2860.93 3524
2861.44 3508
2861.94 3399
2862.45 3288
2862.95 3379
2863.46 3341
2863.96 3336
2864.47 3342
2864.97 3233
2865.48 3305
2865.98 3263
2866.49 3376
2866.99 3298
2867.50 3348
2868.00 3385
2868.51 3445
2869.02 3341
2869.52 3376
2870.03 3439
2870.53 3407
2871.04 3382
2871.54 3389
2872.05 3400
2872.56 3494
2873.06 3305
2873.57 3426
2874.07 3459
2874.58 3388
2875.09 3369
2875.59 3314
2876.10 3350
2876.61 3421
2877.11 3322
2877.62 3430
2878.12 3548
2878.63 3676
2879.14 3633
2879.64 3510
2880.15 3625
2880.66 3733
2881.16 3797
2881.67 3790
2882.18 3922
2882.68 3934
2883.19 3883
2883.70 4113
2884.20 4255
2884.71 4379
2885.22 4659
2885.73 4863
2886.23 4890
2886.74 4991
2887.25 5025
2887.75 4914
2888.26 4717
2888.77 4678
2889.28 4507
2889.78 4426
2890.29 4347
2890.80 4215
2891.31 4131
2891.81 4188
2892.32 4130
2892.83 4063
2893.34 3980
2893.84 3985
2894.35 4010
2894.86 4050
2895.37 4007
2895.88 4070
2896.38 4067
2896.89 4007
2897.40 4087
2897.91 4248
2898.42 4158
2898.92 4392
2899.43 4503
2899.94 4643
2900.45 4716
2900.96 4796
2901.47 4799
2901.98 5003
2902.48 4866
2902.99 5046
2903.50 5095
2904.01 4919
2904.52 4997
2905.03 4938
2905.54 5040
2906.04 4960
2906.55 4937
2907.06 4555
2907.57 4494
2908.08 4428
2908.59 4131
2909.10 3866
2909.61 3917
2910.12 3768
2910.63 3675
2911.14 3649
2911.64 3676
2912.15 3615
2912.66 3647
2913.17 3718
2913.68 3617
2914.19 3624
2914.70 3657
2915.21 3658
2915.72 3660
2916.23 3749
2916.74 3678
2917.25 3670
2917.76 3621
2918.27 3489
2918.78 3479
2919.29 3573
2919.80 3565
2920.31 3557
2920.82 3582
2921.33 3655
2921.84 3637
2922.35 3850
2922.86 3891
2923.37 4004
2923.88 4261
2924.39 4200
2924.90 4213
2925.41 4185
2925.92 4264
2926.44 4073
2926.95 4018
2927.46 3984
2927.97 3745
2928.48 3599
2928.99 3592
2929.50 3516
2930.01 3441
2930.52 3458
2931.03 3526
2931.54 3590
2932.05 3450
2932.57 3572
2933.08 3693
2933.59 3684
2934.10 3665
2934.61 3733
2935.12 3738
2935.63 3779
2936.15 3828
2936.66 3732
2937.17 3646
2937.68 3560
2938.19 3683
2938.70 3746
2939.22 3701
2939.73 3733
2940.24 3696
2940.75 3602
2941.26 3596
2941.77 3677
2942.29 3647
2942.80 3674
2943.31 3884
2943.82 3906
2944.34 3818
2944.85 3832
2945.36 3887
2945.87 3823
2946.38 3796
2946.90 3592
2947.41 3647
2947.92 3674
2948.43 3574
2948.95 3461
2949.46 3467
2949.97 3530
2950.48 3430
2951.00 3472
2951.51 3540
2952.02 3431
2952.54 3471
2953.05 3496
2953.56 3385
2954.08 3381
2954.59 3377
2955.10 3375
2955.61 3346
2956.13 3278
2956.64 3333
2957.15 3289
2957.67 3417
2958.18 3322
2958.69 3403
2959.21 3444
2959.72 3529
2960.23 3558
2960.75 3645
2961.26 3621
2961.78 3623
2962.29 3530
2962.80 3596
2963.32 3704
2963.83 3676
2964.35 3673
2964.86 3604
2965.37 3559
2965.89 3643
2966.40 3544
2966.92 3534
2967.43 3528
2967.94 3582
2968.46 3645
2968.97 3569
2969.49 3717
2970.00 3592
2970.52 3539
2971.03 3622
2971.54 3476
2972.06 3430
2972.57 3483
2973.09 3648
2973.60 3691
2974.12 3518
2974.63 3526
2975.15 3457
2975.66 3428
2976.18 3528
2976.69 3483
2977.21 3419
2977.72 3533
2978.24 3557
2978.75 3420
2979.27 3516
2979.78 3646
2980.30 3734
2980.81 3687
2981.33 3624
2981.84 3756
2982.36 3827
2982.88 3798
2983.39 3794
2983.91 3903
2984.42 4046
2984.94 4104
2985.45 4169
2985.97 4152
2986.49 4092
2987.00 4029
2987.52 4136
2988.03 4117
2988.55 4047
2989.07 4298
2989.58 4280
2990.10 4198
2990.61 4258
2991.13 4063
2991.65 4151
2992.16 4190
2992.68 4118
2993.20 4271
2993.71 4396
2994.23 4619
2994.75 4736
2995.26 4915
2995.78 5228
2996.30 5496
2996.81 5689
2997.33 5813
2997.85 5628
2998.36 5682
2998.88 5706
2999.40 5621
2999.91 5651
3000.43 5399
3000.95 5561
3001.46 5969
3001.98 6373
3002.50 6907
3003.02 7642
3003.53 8369
3004.05 9364
3004.57 9842
3005.09 9902
3005.60 9792
3006.12 9268
3006.64 8490
3007.16 7750
3007.67 6948
3008.19 6104
3008.71 5562
3009.23 5162
3009.74 4839
3010.26 4650
3010.78 4506
3011.30 4446
3011.82 4446
3012.33 4387
3012.85 4401
3013.37 4311
3013.89 4396
3014.41 4462
3014.93 4634
3015.44 4738
3015.96 4656
3016.48 4720
3017.00 4663
3017.52 4682
3018.04 4828
3018.55 4709
3019.07 4659
3019.59 4542
3020.11 4460
3020.63 4448
3021.15 4444
3021.67 4519
3022.19 4403
3022.71 4306
3023.22 4392
3023.74 4539
3024.26 4534
3024.78 4501
3025.30 4492
3025.82 4414
3026.34 4247
3026.86 4171
3027.38 4034
3027.90 4018
3028.42 3897
3028.94 3923
3029.46 3979
3029.98 4007
3030.49 3847
3031.01 3848
3031.53 3717
3032.05 3783
3032.57 3902
3033.09 3888
3033.61 3947
3034.13 3916
3034.65 3928
3035.17 3923
3035.69 3955
3036.21 4030
3036.73 4112
3037.25 4042
3037.77 3973
3038.29 3952
3038.81 3750
3039.34 3735
3039.86 3617
3040.38 3742
3040.90 3777
3041.42 3690
3041.94 3801
3042.46 3718
3042.98 3755
3043.50 3801
3044.02 3701
3044.54 3874
3045.06 3871
3045.58 3811
3046.10 3802
3046.63 3661
3047.15 3706
3047.67 3598
3048.19 3557
3048.71 3577
3049.23 3572
3049.75 3534
3050.27 3427
3050.79 3390
3051.32 3454
3051.84 3469
3052.36 3477
3052.88 3452
3053.40 3470
3053.92 3532
3054.45 3555
3054.97 3537
3055.49 3559
3056.01 3457
3056.53 3512
3057.05 3428
3057.58 3540
3058.10 3458
3058.62 3427
3059.14 3473
3059.66 3435
3060.19 3458
3060.71 3484
3061.23 3577
3061.75 3630
3062.28 3556
3062.80 3588
3063.32 3728
3063.84 3636
3064.37 3714
3064.89 3857
3065.41 3689
3065.93 3720
3066.46 3792
3066.98 3748
3067.50 3771
3068.02 3663
3068.55 3593
3069.07 3567
3069.59 3613
3070.12 3618
3070.64 3670
3071.16 3801
3071.69 3772
3072.21 3819
3072.73 3934
3073.26 3891
3073.78 3966
3074.30 3901
3074.83 4022
3075.35 4168
3075.87 4382
3076.40 4461
3076.92 4606
3077.44 4771
3077.97 4905
3078.49 5031
3079.01 4988
3079.54 5070
3080.06 5074
3080.59 5148
3081.11 5044
3081.63 4959
3082.16 4910
3082.68 4735
3083.21 4629
3083.73 4497
3084.25 4458
3084.78 4446
3085.30 4298
3085.83 4223
3086.35 4081
3086.88 4017
3087.40 4030
3087.93 4067
3088.45 4107
3088.97 4305
3089.50 4199
3090.02 4067
3090.55 4050
3091.07 4108
3091.60 4234
3092.12 4214
3092.65 4325
3093.17 4493
3093.70 4724
3094.22 4926
3094.75 5243
3095.27 5549
3095.80 5655
3096.32 5911
3096.85 6020
3097.37 5979
3097.90 5918
3098.43 6069
3098.95 6328
3099.48 7062
3100.00 8098
3100.53 9278
3101.05 10434
3101.58 12070
3102.10 13675
3102.63 14544
3103.16 14880
3103.68 14222
3104.21 13492
3104.73 12039
3105.26 10485
3105.79 9100
3106.31 7829
3106.84 6762
3107.36 5968
3107.89 5535
3108.42 5339
3108.94 5249
3109.47 5137
3110.00 5030
3110.52 4975
3111.05 5026
3111.57 4981
3112.10 4954
3112.63 4854
3113.15 4649
3113.68 4486
3114.21 4390
3114.74 4361
3115.26 4127
3115.79 3999
3116.32 4082
3116.84 3895
3117.37 3916
3117.90 4050
3118.42 4072
3118.95 4120
3119.48 4411
3120.01 4500
3120.53 4476
3121.06 4581
3121.59 4892
3122.11 4890
3122.64 4716
3123.17 4591
3123.70 4519
3124.22 4413
3124.75 4405
3125.28 4438
3125.81 4483
3126.34 4438
3126.86 4438
3127.39 4312
3127.92 4346
3128.45 4172
3128.98 4044
3129.50 4105
3130.03 3940
3130.56 3799
3131.09 3787
3131.62 3811
3132.14 3793
3132.67 3680
3133.20 3709
3133.73 3777
3134.26 3821
3134.79 3898
3135.31 3837
3135.84 3852
3136.37 3812
3136.90 3904
3137.43 3896
3137.96 3990
3138.49 3800
3139.02 3758
3139.54 3778
3140.07 3664
3140.60 3575
3141.13 3663
3141.66 3697
3142.19 3595
3142.72 3627
3143.25 3665
3143.78 3738
3144.31 3749
3144.84 3705
3145.37 3814
3145.89 3870
3146.42 3980
3146.95 4052
3147.48 4146
3148.01 4203
3148.54 4210
3149.07 4195
3149.60 4099
3150.13 4159
3150.66 4197
3151.19 4083
3151.72 3812
3152.25 3797
3152.78 3793
3153.31 3875
3153.84 3880
3154.37 3822
3154.90 3822
3155.43 3887
3155.96 3889
3156.49 3807
3157.02 3884
3157.55 3912
3158.08 3852
3158.61 3877
3159.14 3791
3159.68 3628
3160.21 3593
3160.74 3706
3161.27 3563
3161.80 3399
3162.33 3367
3162.86 3368
3163.39 3411
3163.92 3492
3164.45 3409
3164.98 3513
3165.51 3435
3166.05 3446
3166.58 3462
3167.11 3428
3167.64 3436
3168.17 3416
3168.70 3378
3169.23 3395
3169.76 3308
3170.30 3404
3170.83 3360
3171.36 3282
3171.89 3416
3172.42 3352
3172.95 3539
3173.49 3495
3174.02 3600
3174.55 3590
3175.08 3560
3175.61 3526
3176.15 3656
3176.68 3609
3177.21 3618
3177.74 3493
3178.27 3597
3178.81 3484
3179.34 3499
3179.87 3422
3180.40 3471
3180.93 3400
3181.47 3414
3182.00 3362
3182.53 3360
3183.06 3326
3183.60 3358
3184.13 3442
3184.66 3474
3185.20 3322
3185.73 3210
3186.26 3411
3186.79 3421
3187.33 3382
3187.86 3395
3188.39 3361
3188.93 3331
3189.46 3355
3189.99 3294
3190.52 3255
3191.06 3192
3191.59 3224
3192.12 3365
3192.66 3244
3193.19 3236
3193.72 3322
3194.26 3304
3194.79 3229
3195.33 3213
3195.86 3317
3196.39 3366
3196.93 3441
3197.46 3384
3197.99 3384
3198.53 3379
3199.06 3502
3199.60 3410
3200.13 3557
3200.66 3599
3201.20 3850
3201.73 3900
3202.27 3924
3202.80 3939
3203.33 4034
3203.87 3954
3204.40 3785
3204.94 3776
3205.47 3843
3206.01 3872
3206.54 3841
3207.07 3817
3207.61 3807
3208.14 3945
3208.68 4045
3209.21 4075
3209.75 4050
3210.28 4183
3210.82 4294
3211.35 4284
3211.89 4154
3212.42 4054
3212.96 3960
3213.49 3843
3214.03 3756
3214.56 3798
3215.10 3724
3215.63 3601
3216.17 3605
3216.70 3608
3217.24 3623
3217.78 3608
3218.31 3603
3218.85 3580
3219.38 3594
3219.92 3607
3220.45 3626
3220.99 3652
3221.52 3543
3222.06 3652
3222.60 3635
3223.13 3773
3223.67 3815
3224.20 3846
3224.74 4003
3225.28 3943
3225.81 3949
3226.35 3915
3226.88 3891
3227.42 3705
3227.96 3652
3228.49 3662
3229.03 3515
3229.57 3511
3230.10 3470
3230.64 3437
3231.18 3407
3231.71 3437
3232.25 3535
3232.79 3492
3233.32 3531
3233.86 3580
3234.40 3565
3234.93 3573
3235.47 3531
3236.01 3750
3236.54 3804
3237.08 3906
3237.62 3932
3238.15 4010
3238.69 4086
3239.23 4028
3239.77 3988
3240.30 4075
3240.84 4018
3241.38 3825
3241.92 3929
3242.45 3806
3242.99 3692
3243.53 3761
3244.07 3887
3244.60 3747
3245.14 3773
3245.68 3758
3246.22 3936
3246.75 3770
3247.29 3701
3247.83 3738
3248.37 3840
3248.91 3778
3249.44 3837
3249.98 3889
3250.52 3893
3251.06 3916
3251.60 4036
3252.14 4027
3252.67 3970
3253.21 4031
3253.75 4036
3254.29 4070
3254.83 4275
3255.37 4361
3255.90 4377
3256.44 4259
3256.98 4391
3257.52 4402
3258.06 4569
3258.60 4880
3259.14 5055
3259.68 5403
3260.21 5768
3260.75 6161
3261.29 6513
3261.83 7195
3262.37 7437
3262.91 7558
3263.45 8033
3263.99 8364
3264.53 8801
3265.07 9122
3265.61 9709
3266.15 10153
3266.69 10564
3267.23 10435
3267.76 9882
3268.30 9183
3268.84 8472
3269.38 7641
3269.92 6670
3270.46 6095
3271.00 5577
3271.54 5187
3272.08 4870
3272.62 4702
3273.16 4749
3273.70 4687
3274.24 4608
3274.78 4628
3275.32 4682
3275.86 4717
3276.40 4668
3276.94 4672
3277.48 4613
3278.03 4619
3278.57 4858
3279.11 4820
3279.65 4804
3280.19 4661
3280.73 4677
3281.27 4577
3281.81 4609
3282.35 4628
3282.89 4621
3283.43 4500
3283.97 4472
3284.51 4611
3285.05 4573
3285.60 4850
3286.14 4749
3286.68 4831
3287.22 4774
3287.76 4867
3288.30 4747
3288.84 4820
3289.38 4847
3289.93 4948
3290.47 5140
3291.01 5317
3291.55 5562
3292.09 5981
3292.63 6446
3293.18 6868
3293.72 7441
3294.26 7709
3294.80 8295
3295.34 8405
3295.88 8408
3296.43 8402
3296.97 8075
3297.51 7688
3298.05 7289
3298.59 6825
3299.14 6144
3299.68 5836
3300.22 5600
3300.76 5393
3301.31 5118
3301.85 5003
3302.39 4913
3302.93 4761
3303.48 4822
3304.02 4793
3304.56 4670
3305.10 4706
3305.65 4702
3306.19 4675
3306.73 4623
3307.27 4561
3307.82 4500
3308.36 4547
3308.90 4578
3309.45 4571
3309.99 4562
3310.53 4495
3311.07 4511
3311.62 4534
3312.16 4679
3312.70 4840
3313.25 5021
3313.79 5227
3314.33 5227
3314.88 5466
3315.42 5659
3315.97 5728
3316.51 5941
3317.05 5982
3317.60 6199
3318.14 6321
3318.68 6462
3319.23 6662
3319.77 6781
3320.32 6793
3320.86 6942
3321.40 6911
3321.95 6814
3322.49 6737
3323.04 6494
3323.58 6589
3324.12 6379
3324.67 6261
3325.21 6018
3325.76 5874
3326.30 5733
3326.85 5834
3327.39 5669
3327.93 5739
3328.48 5854
3329.02 6111
3329.57 6294
3330.11 6896
3330.66 7988
3331.20 9355
3331.75 11983
3332.29 15351
3332.84 19632
3333.38 24825
3333.93 30389
3334.47 35151
3335.02 39222
3335.56 41732
3336.11 42220
3336.65 40743
3337.20 38615
3337.74 34941
3338.29 30310
3338.83 25749
3339.38 21701
3339.92 18118
3340.47 14629
3341.02 12110
3341.56 10170
3342.11 9046
3342.65 7885
3343.20 7045
3343.74 6508
3344.29 6164
3344.84 5752
3345.38 5649
3345.93 5597
3346.47 5466
3347.02 5238
3347.57 5125
3348.11 4969
3348.66 5006
3349.21 4964
3349.75 4952
3350.30 4890
3350.84 4761
3351.39 4861
3351.94 4895
3352.48 4903
3353.03 4938
3353.58 4875
3354.12 4925
3354.67 4908
3355.22 4879
3355.76 4817
3356.31 4820
3356.86 4740
3357.40 4653
3357.95 4696
3358.50 4533
3359.05 4495
3359.59 4514
3360.14 4393
3360.69 4457
3361.23 4457
3361.78 4482
3362.33 4677
3362.88 4717
3363.42 4806
3363.97 4800
3364.52 4946
3365.07 4897
3365.61 4810
3366.16 4888
3366.71 4777
3367.26 4703
3367.80 4652
3368.35 4702
3368.90 4737
3369.45 4817
3370.00 4926
3370.54 5055
3371.09 5590
3371.64 5830
3372.19 6269
3372.74 6555
3373.28 6777
3373.83 6955
3374.38 6923
3374.93 6673
3375.48 6438
3376.03 6191
3376.57 5996
3377.12 5427
3377.67 5133
3378.22 4879
3378.77 4680
3379.32 4524
3379.87 4427
3380.42 4450
3380.96 4315
3381.51 4270
3382.06 4198
3382.61 4311
3383.16 4307
3383.71 4239
3384.26 4204
3384.81 4099
3385.36 4021
3385.91 4042
3386.45 3902
3387.00 3818
3387.55 3828
3388.10 3852
3388.65 3774
3389.20 3798
3389.75 3828
3390.30 3780
3390.85 3774
3391.40 3587
3391.95 3695
3392.50 3739
3393.05 3739
3393.60 3753
3394.15 3765
3394.70 3805
3395.25 3839
3395.80 3996
3396.35 4057
3396.90 4051
3397.45 4087
3398.00 4159
3398.55 4030
3399.10 4001
3399.65 3890
3400.20 3842
3400.75 3915
3401.30 3961
3401.85 3809
3402.40 3689
3402.95 3628
3403.50 3611
3404.06 3589
3404.61 3368
3405.16 3365
3405.71 3411
3406.26 3443
3406.81 3548
3407.36 3608
3407.91 3630
3408.46 3682
3409.01 3751
3409.56 3777
3410.12 3945
3410.67 4040
3411.22 4195
3411.77 4244
3412.32 4275
3412.87 4326
3413.42 4336
3413.98 4439
3414.53 4496
3415.08 4399
3415.63 4410
3416.18 4300
3416.73 4266
3417.29 4112
3417.84 3907
3418.39 3821
3418.94 3758
3419.49 3779
3420.05 3678
3420.60 3668
3421.15 3714
3421.70 3787
3422.25 3889
3422.81 4033
3423.36 4065
3423.91 4180
3424.46 4185
3425.01 4202
3425.57 4231
3426.12 4005
3426.67 3872
3427.23 3701
3427.78 3712
3428.33 3588
3428.88 3508
3429.44 3581
3429.99 3572
3430.54 3519
3431.09 3551
3431.65 3495
3432.20 3545
3432.75 3491
3433.31 3544
3433.86 3524
3434.41 3555
3434.97 3691
3435.52 3638
3436.07 3607
3436.63 3545
3437.18 3456
3437.73 3526
3438.29 3600
3438.84 3439
3439.39 3547
3439.95 3480
3440.50 3433
3441.05 3492
3441.61 3501
3442.16 3566
3442.72 3443
3443.27 3502
3443.82 3458
3444.38 3443
3444.93 3445
3445.48 3428
3446.04 3494
3446.59 3490
3447.15 3594
3447.70 3667
3448.26 3722
3448.81 3584
3449.36 3435
3449.92 3512
3450.47 3362
3451.03 3346
3451.58 3438
3452.14 3343
3452.69 3257
3453.25 3230
3453.80 3184
3454.36 3277
3454.91 3322
3455.47 3353
3456.02 3298
3456.58 3306
3457.13 3367
3457.69 3353
3458.24 3277
3458.80 3291
3459.35 3365
3459.91 3365
3460.46 3390
3461.02 3444
3461.57 3429
3462.13 3329
3462.68 3372
3463.24 3409
3463.79 3485
3464.35 3507
3464.90 3452
3465.46 3435
3466.02 3425
3466.57 3567
3467.13 3628
3467.68 3520
3468.24 3478
3468.80 3519
3469.35 3485
3469.91 3479
3470.46 3613
3471.02 3571
3471.58 3614
3472.13 3478
3472.69 3557
3473.24 3555
3473.80 3610
3474.36 3693
3474.91 3624
3475.47 3739
3476.03 3850
3476.58 3837
3477.14 3982
3477.70 4091
3478.25 4328
3478.81 4418
3479.37 4391
3479.92 4501
3480.48 4451
3481.04 4423
3481.59 4514
3482.15 4478
3482.71 4291
3483.26 4260
3483.82 4356
3484.38 4328
3484.94 4316
3485.49 4214
3486.05 4382
3486.61 4345
3487.17 4435
3487.72 4754
3488.28 5011
3488.84 5579
3489.40 6172
3489.95 7104
3490.51 7794
3491.07 8718
3491.63 9579
3492.18 9817
3492.74 9900
3493.30 9541
3493.86 9005
3494.42 8357
3494.97 7989
3495.53 7558
3496.09 7558
3496.65 7759
3497.21 8088
3497.76 8733
3498.32 9493
3498.88 10194
3499.44 10427
3500.00 10447
3500.56 10112
3501.11 9515
3501.67 9175
3502.23 8782
3502.79 8453
3503.35 8404
3503.91 8276
3504.47 8136
3505.03 8083
3505.58 8000
3506.14 7476
3506.70 7230
3507.26 6993
3507.82 6694
3508.38 6095
3508.94 5782
3509.50 5455
3510.06 5140
3510.62 4937
3511.17 4702
3511.73 4595
3512.29 4462
3512.85 4211
3513.41 4087
3513.97 4020
3514.53 3988
3515.09 3934
3515.65 4076
3516.21 4040
3516.77 3935
3517.33 4003
3517.89 4192
3518.45 4142
3519.01 4389
3519.57 4388
3520.13 4463
3520.69 4541
3521.25 4790
3521.81 4875
3522.37 5124
3522.93 5328
3523.49 5306
3524.05 5426
3524.61 5364
3525.17 5071
3525.73 4919
3526.29 4719
3526.85 4455
3527.41 4201
3527.97 4023
3528.54 3971
3529.10 3987
3529.66 3888
3530.22 3877
3530.78 3819
3531.34 3740
3531.90 3754
3532.46 3878
3533.02 3790
3533.58 3768
3534.14 3718
3534.71 3738
3535.27 3800
3535.83 3745
3536.39 3731
3536.95 3705
3537.51 3665
3538.07 3590
3538.64 3651
3539.20 3664
3539.76 3661
3540.32 3713
3540.88 3770
3541.44 3703
3542.00 3819
3542.57 3777
3543.13 3839
3543.69 3771
3544.25 3733
3544.81 3651
3545.38 3578
3545.94 3553
3546.50 3485
3547.06 3441
3547.62 3409
3548.19 3412
3548.75 3366
3549.31 3360
3549.87 3379
3550.44 3337
3551.00 3346
3551.56 3358
3552.12 3253
3552.69 3260
3553.25 3282
3553.81 3301
3554.37 3419
3554.94 3313
3555.50 3244
3556.06 3345
3556.63 3304
3557.19 3329
3557.75 3315
3558.31 3363
3558.88 3305
3559.44 3321
3560.00 3304
3560.57 3269
3561.13 3372
3561.69 3363
3562.26 3452
3562.82 3285
3563.38 3354
3563.95 3378
3564.51 3340
3565.07 3230
3565.64 3262
3566.20 3289
3566.77 3280
3567.33 3239
3567.89 3172
3568.46 3091
3569.02 3071
3569.59 3121
3570.15 3103
3570.71 3180
3571.28 3127
3571.84 3119
3572.41 3098
3572.97 3133
3573.53 3186
3574.10 3134
3574.66 3233
3575.23 3237
3575.79 3240
3576.36 3269
3576.92 3311
3577.48 3363
3578.05 3282
3578.61 3325
3579.18 3308
3579.74 3386
3580.31 3312
3580.87 3197
3581.44 3169
3582.00 3146
3582.57 3205
3583.13 3151
3583.70 3191
3584.26 3148
3584.83 3135
3585.39 3066
3585.96 3077
3586.52 3165
3587.09 3081
3587.65 3077
3588.22 3029
3588.79 3143
3589.35 3130
3589.92 3094
3590.48 3145
3591.05 3216
3591.61 3250
3592.18 3229
3592.74 3246
3593.31 3279
3593.88 3161
3594.44 3152
3595.01 3224
3595.57 3284
3596.14 3197
3596.71 3156
3597.27 3217
3597.84 3162
3598.40 3144
3598.97 3213
3599.54 3192
3600.10 3197
3600.67 3170
3601.24 3199
3601.80 3247
3602.37 3175
3602.94 3226
3603.50 3013
3604.07 2978
3604.64 2990
3605.20 2969
3605.77 3010
3606.34 2789
3606.90 2719
3607.47 2859
3608.04 2889
3608.60 2739
3609.17 2689
3609.74 2641
3610.30 2715
3610.87 2821
3611.44 2820
3612.01 2797
3612.57 2848
3613.14 3012
3613.71 2970
3614.28 3030
3614.84 3176
3615.41 3458
3615.98 3659
3616.55 3871
3617.11 4095
3617.68 4269
3618.25 4216
3618.82 4157
3619.39 4068
3619.95 4024
3620.52 3900
3621.09 3757
3621.66 3466
3622.23 3344
3622.79 3296
3623.36 3141
3623.93 3085
3624.50 3022
3625.07 2918
3625.63 2872
3626.20 2896
3626.77 2919
3627.34 2905
3627.91 2922
3628.48 2828
3629.05 2918
3629.61 2953
3630.18 2967
3630.75 3035
3631.32 3059
3631.89 3019
3632.46 2999
3633.03 3064
3633.60 3023
3634.16 3085
3634.73 3091
3635.30 3128
3635.87 3083
3636.44 3178
3637.01 3206
3637.58 3236
3638.15 3335
3638.72 3531
3639.29 3728
3639.86 3927
3640.43 4110
3641.00 4309
3641.57 4393
3642.14 4568
3642.71 4402
3643.27 4135
3643.84 4126
3644.41 3905
3644.98 3837
3645.55 3645
3646.12 3539
3646.69 3573
3647.26 3433
3647.83 3496
3648.40 3417
3648.97 3445
3649.54 3456
3650.12 3598
3650.69 3742
3651.26 3776
3651.83 3835
3652.40 3790
3652.97 3890
3653.54 4045
3654.11 4035
3654.68 3980
3655.25 4061
3655.82 4186
3656.39 4286
3656.96 4355
3657.53 4550
3658.10 4874
3658.67 5207
3659.25 5486
3659.82 5629
3660.39 5680
3660.96 5473
3661.53 5135
3662.10 4893
3662.67 4587
3663.24 4238
3663.81 4103
3664.39 4043
3664.96 3962
3665.53 3877
3666.10 3889
3666.67 3807
3667.24 3870
3667.81 3832
3668.39 3623
3668.96 3526
3669.53 3671
3670.10 3702
3670.67 3675
3671.25 3617
3671.82 3638
3672.39 3678
3672.96 3636
3673.53 3822
3674.11 3794
3674.68 3751
3675.25 3762
3675.82 3618
3676.39 3701
3676.97 3738
3677.54 3636
3678.11 3640
3678.68 3606
3679.26 3453
3679.83 3542
3680.40 3495
3680.97 3478
3681.55 3503
3682.12 3396
3682.69 3576
3683.27 3370
3683.84 3457
3684.41 3469
3684.98 3498
3685.56 3690
3686.13 3965
3686.70 4135
3687.28 4345
3687.85 4597
3688.42 4982
3689.00 5163
3689.57 5226
3690.14 5414
3690.72 5370
3691.29 5138
3691.86 4843
3692.44 4424
3693.01 4202
3693.58 3956
3694.16 3738
3694.73 3842
3695.31 3754
3695.88 3689
3696.45 3639
3697.03 3530
3697.60 3518
3698.18 3554
3698.75 3469
3699.32 3552
3699.90 3687
3700.47 3687
3701.05 3609
3701.62 3720
3702.19 3717
3702.77 3640
3703.34 3628
3703.92 3580
3704.49 3607
3705.07 3601
3705.64 3453
3706.22 3454
3706.79 3539
3707.37 3623
3707.94 3693
3708.51 3779
3709.09 3687
3709.66 3847
3710.24 3720
3710.81 3635
3711.39 3497
3711.96 3541
3712.54 3471
3713.11 3351
3713.69 3196
3714.27 3247
3714.84 3055
3715.42 3131
3715.99 3311
3716.57 3164
3717.14 3172
3717.72 3233
3718.29 3128
3718.87 3079
3719.44 3151
3720.02 3121
3720.60 3056
3721.17 3024
3721.75 3095
3722.32 3037
3722.90 2973
3723.47 2962
3724.05 3074
3724.63 3165
3725.20 2983
3725.78 3022
3726.36 3178
3726.93 3105
3727.51 3123
3728.08 3258
3728.66 3300
3729.24 3354
3729.81 3455
3730.39 3519
3730.97 3624
3731.54 3756
3732.12 3710
3732.70 3721
3733.27 3719
3733.85 3717
3734.43 3637
3735.00 3584
3735.58 3592
3736.16 3417
3736.73 3255
3737.31 3265
3737.89 3122
3738.47 3067
3739.04 2972
3739.62 3020
3740.20 2986
3740.77 2870
3741.35 2905
3741.93 2899
3742.51 3026
3743.08 3021
3743.66 3094
3744.24 3023
3744.82 3244
3745.39 3373
3745.97 3434
3746.55 3408
3747.13 3373
3747.71 3557
3748.28 3501
3748.86 3388
3749.44 3348
3750.02 3327
3750.59 3252
3751.17 3143
3751.75 2970
3752.33 3074
3752.91 2995
3753.49 2893
3754.06 2939
3754.64 2830
3755.22 2861
3755.80 2876
3756.38 2897
3756.96 2871
3757.53 2902
3758.11 2902
3758.69 2985
3759.27 3046
3759.85 3052
3760.43 3107
3761.01 2980
3761.59 3058
3762.17 3124
3762.74 3118
3763.32 3095
3763.90 3075
3764.48 2985
3765.06 2993
3765.64 2902
3766.22 2906
3766.80 2847
3767.38 2901
3767.96 2950
3768.54 2971
3769.12 3023
3769.70 2954
3770.27 2876
3770.85 2861
3771.43 2891
3772.01 2919
3772.59 3010
3773.17 2976
3773.75 3006
3774.33 2940
3774.91 2847
3775.49 2898
3776.07 2875
3776.65 2820
3777.23 2771
3777.81 2796
3778.39 2936
3778.97 2865
3779.55 2901
3780.13 2858
3780.71 2784
3781.29 2800
3781.88 2856
3782.46 2910
3783.04 2856
3783.62 2931
3784.20 2887
3784.78 2944
3785.36 2920
3785.94 2879
3786.52 2890
3787.10 2864
3787.68 2845
3788.26 2916
3788.84 2749
3789.43 2734
3790.01 2808
3790.59 2803
3791.17 2674
3791.75 2679
3792.33 2690
3792.91 2728
3793.49 2676
3794.08 2798
3794.66 2836
3795.24 2830
3795.82 2847
3796.40 2812
3796.98 2734
3797.56 2833
3798.15 2762
3798.73 2800
3799.31 2755
3799.89 2948
3800.47 2916
3801.06 2997
3801.64 3113
3802.22 2959
3802.80 3021
3803.38 3057
3803.97 3067
3804.55 2994
3805.13 2989
3805.71 3049
3806.29 2963
3806.88 3019
3807.46 3097
3808.04 3215
3808.62 3269
3809.21 3341
3809.79 3258
3810.37 3209
3810.95 3215
3811.54 3218
3812.12 3227
3812.70 3272
3813.29 3318
3813.87 3535
3814.45 3491
3815.03 3483
3815.62 3536
3816.20 3447
3816.78 3314
3817.37 3164
3817.95 3031
3818.53 2905
3819.12 2851
3819.70 2863
3820.28 2861
3820.87 2854
3821.45 2842
3822.03 2781
3822.62 2798
3823.20 2756
3823.78 2877
3824.37 2792
3824.95 2837
3825.54 2707
3826.12 2783
3826.70 2812
3827.29 2737
3827.87 2788
3828.46 2716
3829.04 2841
3829.62 2773
3830.21 2839
3830.79 2810
3831.38 2916
3831.96 2886
3832.54 2801
3833.13 2758
3833.71 2726
3834.30 2816
3834.88 2766
3835.47 2744
3836.05 2763
3836.64 2819
3837.22 2736
3837.81 2743
3838.39 2809
3838.98 2695
3839.56 2734
3840.15 2765
3840.73 2768
3841.31 2816
3841.90 2751
3842.49 2615
3843.07 2649
3843.66 2778
3844.24 2779
3844.83 2776
3845.41 2734
3846.00 2667
3846.58 2681
3847.17 2796
3847.75 2687
3848.34 2685
3848.92 2739
3849.51 2714
3850.10 2720
3850.68 2763
3851.27 2755
3851.85 2822
3852.44 2816
3853.02 2756
3853.61 2904
3854.20 2765
3854.78 2686
3855.37 2721
3855.95 2740
3856.54 2786
3857.13 2921
3857.71 3102
3858.30 3177
3858.89 3330
3859.47 3497
3860.06 3662
3860.64 3851
3861.23 3918
3861.82 3890
3862.40 4071
3862.99 4106
3863.58 4101
3864.16 4122
3864.75 4262
3865.34 4136
3865.92 4212
3866.51 4150
3867.10 4012
3867.69 3923
3868.27 3621
3868.86 3393
3869.45 3194
3870.03 3253
3870.62 3212
3871.21 3348
3871.80 3286
3872.38 3466
3872.97 3572
3873.56 3559
3874.15 3678
3874.73 3601
3875.32 3411
3875.91 3542
3876.50 3515
3877.08 3345
3877.67 3404
3878.26 3388
3878.85 3262
3879.43 3110
3880.02 3036
3880.61 3073
3881.20 3002
3881.79 2930
3882.37 2860
3882.96 2847
3883.55 2737
3884.14 2809
3884.73 2828
3885.32 2952
3885.90 2901
3886.49 2985
3887.08 3163
3887.67 3333
3888.26 3355
3888.85 3501
3889.44 3548
3890.02 3606
3890.61 3616
3891.20 3572
3891.79 3451
3892.38 3431
3892.97 3225
3893.56 3319
3894.15 3234
3894.74 3022
3895.32 3031
3895.91 3025
3896.50 2923
3897.09 2880
3897.68 2882
3898.27 2877
3898.86 2952
3899.45 2937
3900.04 2928
3900.63 2960
3901.22 2938
3901.81 2865
3902.40 2879
3902.99 2922
3903.58 2826
3904.17 2882
3904.76 2883
3905.35 2958
3905.94 2993
3906.53 3068
3907.12 3060
3907.71 3127
3908.30 3082
3908.89 3012
3909.48 2932
3910.07 2867
3910.66 2808
3911.25 2649
3911.84 2661
3912.43 2709
3913.02 2766
3913.61 2715
3914.20 2679
3914.79 2695
3915.38 2673
3915.97 2710
3916.56 2728
3917.15 2690
3917.74 2714
3918.33 2705
3918.92 2795
3919.52 2863
3920.11 2910
3920.70 2755
3921.29 2820
3921.88 2744
3922.47 2709
3923.06 2714
3923.65 2568
3924.24 2676
3924.84 2666
3925.43 2656
3926.02 2560
3926.61 2579
3927.20 2656
3927.79 2678
3928.38 2633
3928.98 2577
3929.57 2502
3930.16 2527
3930.75 2571
3931.34 2516
3931.93 2461
3932.53 2549
3933.12 2563
3933.71 2500
3934.30 2549
3934.89 2523
3935.49 2464
3936.08 2406
3936.67 2518
3937.26 2530
3937.86 2500
3938.45 2548
3939.04 2526
3939.63 2619
3940.23 2565
3940.82 2556
3941.41 2509
3942.00 2657
3942.60 2736
3943.19 2605
3943.78 2660
3944.37 2669
3944.97 2648
3945.56 2611
3946.15 2552
3946.75 2641
3947.34 2648
3947.93 2532
3948.52 2568
3949.12 2617
3949.71 2715
3950.30 2789
3950.90 2707
3951.49 2687
3952.08 2622
3952.68 2723
3953.27 2812
3953.86 2800
3954.46 2905
3955.05 2888
3955.65 2807
3956.24 2850
3956.83 2879
3957.43 2806
3958.02 2780
3958.61 2873
3959.21 2846
3959.80 2785
3960.40 2731
3960.99 2668
3961.58 2684
3962.18 2629
3962.77 2618
3963.37 2682
3963.96 2698
3964.55 2721
3965.15 2736
3965.74 2765
3966.34 2820
3966.93 2769
3967.53 2698
3968.12 2734
3968.72 2679
3969.31 2657
3969.91 2731
3970.50 2757
3971.10 2709
3971.69 2644
3972.28 2611
3972.88 2648
3973.47 2642
3974.07 2657
3974.66 2538
3975.26 2636
3975.85 2642
3976.45 2752
3977.05 2760
3977.64 2715
3978.24 2604
3978.83 2721
3979.43 2644
3980.02 2614
3980.62 2552
3981.21 2525
3981.81 2626
3982.40 2633
3983.00 2578
3983.60 2601
3984.19 2686
3984.79 2770
3985.38 2904
3985.98 2963
3986.58 2887
3987.17 2901
3987.77 2824
3988.36 2818
3988.96 2813
3989.56 2911
3990.15 2913
3990.75 2771
3991.34 2779
3991.94 2823
3992.54 2943
3993.13 2899
3993.73 2984
3994.33 3070
3994.92 3025
3995.52 2866
3996.12 2945
3996.71 2984
3997.31 2914
3997.91 2890
3998.50 2979
3999.10 2916
3999.70 3019
4000.29 3029
4000.89 2998
4001.49 2967
4002.09 2900
4002.68 2812
4003.28 2831
4003.88 2863
4004.47 2829
4005.07 2802
4005.67 2797
4006.27 2831
4006.86 2822
4007.46 2881
4008.06 2802
4008.66 2788
4009.25 2866
4009.85 2850
4010.45 2777
4011.05 2776
4011.64 2816
4012.24 2798
4012.84 2806
4013.44 2780
4014.04 2835
4014.63 2953
4015.23 2978
4015.83 3105
4016.43 3098
4017.03 3177
4017.63 3208
4018.22 3233
4018.82 3137
4019.42 3041
4020.02 2919
4020.62 2918
4021.22 2786
4021.81 2724
4022.41 2807
4023.01 2855
4023.61 2910
4024.21 2912
4024.81 2927
4025.41 3004
4026.01 3005
4026.60 2845
4027.20 2781
4027.80 2774
4028.40 2759
4029.00 2775
4029.60 2741
4030.20 2698
4030.80 2756
4031.40 2817
4032.00 2728
4032.60 2721
4033.20 2819
4033.80 2839
4034.39 2906
4034.99 2925
4035.59 2884
4036.19 2838
4036.79 2761
4037.39 2746
4037.99 2721
4038.59 2628
4039.19 2464
4039.79 2546
4040.39 2569
4040.99 2474
4041.59 2458
4042.19 2412
4042.79 2422
4043.39 2425
4043.99 2463
4044.59 2569
4045.19 2623
4045.79 2573
4046.39 2490
4046.99 2678
4047.60 2602
4048.20 2628
4048.80 2722
4049.40 2711
4050.00 2899
4050.60 2865
4051.20 2778
4051.80 2919
4052.40 2977
4053.00 3014
4053.60 3045
4054.20 2848
4054.80 2887
4055.41 2958
4056.01 2754
4056.61 2672
4057.21 2620
4057.81 2605
4058.41 2596
4059.01 2663
4059.61 2481
4060.22 2402
4060.82 2431
4061.42 2429
4062.02 2497
4062.62 2538
4063.22 2552
4063.82 2450
4064.43 2464
4065.03 2363
4065.63 2414
4066.23 2340
4066.83 2315
4067.44 2301
4068.04 2323
4068.64 2267
4069.24 2377
4069.84 2433
4070.45 2393
4071.05 2387
4071.65 2315
4072.25 2382
4072.86 2373
4073.46 2414
4074.06 2396
4074.66 2357
4075.27 2388
4075.87 2477
4076.47 2402
4077.07 2341
4077.68 2424
4078.28 2475
4078.88 2492
4079.48 2404
4080.09 2489
4080.69 2332
4081.29 2378
4081.90 2407
4082.50 2347
4083.10 2361
4083.71 2388
4084.31 2372
4084.91 2340
4085.52 2408
4086.12 2370
4086.72 2303
4087.33 2335
4087.93 2428
4088.53 2423
4089.14 2402
4089.74 2425
4090.34 2422
4090.95 2480
4091.55 2455
4092.15 2430
4092.76 2511
4093.36 2475
4093.97 2463
4094.57 2480
4095.17 2522
4095.78 2439
4096.38 2394
4096.99 2350
4097.59 2355
4098.19 2314
4098.80 2432
4099.40 2386
4100.01 2309
4100.61 2288
4101.22 2263
4101.82 2317
4102.43 2317
4103.03 2310
4103.63 2402
4104.24 2388
4104.84 2425
4105.45 2421
4106.05 2325
4106.66 2362
4107.26 2331
4107.87 2387
4108.47 2354
4109.08 2319
4109.68 2350
4110.29 2342
4110.89 2373
4111.50 2343
4112.10 2421
4112.71 2426
4113.31 2368
4113.92 2401
4114.53 2370
4115.13 2388
4115.74 2365
4116.34 2330
4116.95 2360
4117.55 2422
4118.16 2445
4118.76 2451
4119.37 2397
4119.98 2448
4120.58 2530
4121.19 2474
4121.79 2510
4122.40 2512
4123.01 2435
4123.61 2493
4124.22 2565
4124.82 2543
4125.43 2609
4126.04 2510
4126.64 2459
4127.25 2470
4127.86 2396
4128.46 2439
4129.07 2427
4129.68 2508
4130.28 2472
4130.89 2525
4131.50 2580
4132.10 2606
4132.71 2499
4133.32 2566
4133.92 2675
4134.53 2614
4135.14 2659
4135.74 2660
4136.35 2744
4136.96 2790
4137.56 2877
4138.17 2910
4138.78 2815
4139.39 2811
4139.99 2861
4140.60 2886
4141.21 2857
4141.82 2777
4142.42 2760
4143.03 2616
4143.64 2669
4144.25 2606
4144.85 2612
4145.46 2588
4146.07 2466
4146.68 2494
4147.28 2450
4147.89 2477
4148.50 2470
4149.11 2390
4149.72 2434
4150.32 2441
4150.93 2373
4151.54 2423
4152.15 2437
4152.76 2374
4153.37 2471
4153.97 2437
4154.58 2431
4155.19 2369
4155.80 2392
4156.41 2392
4157.02 2356
4157.62 2362
4158.23 2300
4158.84 2312
4159.45 2434
4160.06 2378
4160.67 2399
4161.28 2423
4161.89 2521
4162.49 2640
4163.10 2676
4163.71 2638
4164.32 2695
4164.93 2762
4165.54 2895
4166.15 2906
4166.76 2840
4167.37 2719
4167.98 2817
4168.59 2791
4169.20 2755
4169.81 2764
4170.42 2751
4171.02 2635
4171.63 2728
4172.24 2749
4172.85 2756
4173.46 2697
4174.07 2611
4174.68 2627
4175.29 2640
4175.90 2642
4176.51 2621
4177.12 2610
4177.73 2533
4178.34 2475
4178.95 2504
4179.56 2488
4180.17 2476
4180.78 2403
4181.39 2450
4182.00 2477
4182.61 2460
4183.23 2513
4183.84 2466
4184.45 2393
4185.06 2358
4185.67 2411
4186.28 2499
4186.89 2507
4187.50 2409
4188.11 2510
4188.72 2475
4189.33 2491
4189.94 2515
4190.55 2606
4191.17 2767
4191.78 2859
4192.39 3000
4193.00 3165
4193.61 3265
4194.22 3343
4194.83 3357
4195.44 3337
4196.06 3321
4196.67 3240
4197.28 3160
4197.89 3098
4198.50 2972
4199.11 2877
4199.72 2813
4200.34 2750
4200.95 2723
4201.56 2702
4202.17 2738
4202.78 2682
4203.40 2614
4204.01 2647
4204.62 2619
4205.23 2559
4205.84 2581
4206.46 2716
4207.07 2610
4207.68 2600
4208.29 2509
4208.90 2532
4209.52 2633
4210.13 2653
4210.74 2585
4211.35 2706
4211.97 2658
4212.58 2671
4213.19 2714
4213.80 2756
4214.42 2833
4215.03 2782
4215.64 2883
4216.26 2877
4216.87 2841
4217.48 2909
4218.09 2978
4218.71 3029
4219.32 3082
4219.93 3325
4220.55 3451
4221.16 3614
4221.77 3687
4222.39 3657
4223.00 3666
4223.61 3736
4224.23 3692
4224.84 3683
4225.45 3787
4226.07 3850
4226.68 4059
4227.30 4258
4227.91 4451
4228.52 4615
4229.14 4664
4229.75 4545
4230.36 4414
4230.98 4300
4231.59 4359
4232.21 4495
4232.82 4772
4233.43 5197
4234.05 5654
4234.66 5972
4235.28 6348
4235.89 6346
4236.51 5955
4237.12 5687
4237.73 5099
4238.35 4564
4238.96 4148
4239.58 3965
4240.19 3779
4240.81 3485
4241.42 3424
4242.04 3455
4242.65 3350
4243.27 3283
4243.88 3299
4244.50 3270
4245.11 3298
4245.73 3301
4246.34 3318
4246.96 3311
4247.57 3387
4248.19 3391
4248.80 3345
4249.42 3324
4250.03 3320
4250.65 3262
4251.26 3161
4251.88 3160
4252.49 3109
4253.11 3089
4253.72 3165
4254.34 3098
4254.96 3044
4255.57 3053
4256.19 3058
4256.80 3004
4257.42 2958
4258.03 2923
4258.65 2894
4259.27 2944
4259.88 2857
4260.50 2878
4261.12 2883
4261.73 2925
4262.35 2885
4262.96 2793
4263.58 2834
4264.20 2908
4264.81 2764
4265.43 2812
4266.05 2860
4266.66 2943
4267.28 2966
4267.90 2926
4268.51 2972
4269.13 2864
4269.75 2854
4270.36 2859
4270.98 2848
4271.60 2915
4272.21 2896
4272.83 2881
4273.45 2920
4274.06 2919
4274.68 2971
4275.30 3040
4275.92 2975
4276.53 2987
4277.15 3030
4277.77 2917
4278.38 2959
4279.00 2917
4279.62 2807
4280.24 2753
4280.85 2697
4281.47 2678
4282.09 2654
4282.71 2656
4283.32 2668
4283.94 2643
4284.56 2556
4285.18 2508
4285.80 2553
4286.41 2582
4287.03 2639
4287.65 2643
4288.27 2537
4288.89 2526
4289.50 2504
4290.12 2539
4290.74 2516
4291.36 2399
4291.98 2476
4292.60 2553
4293.21 2462
4293.83 2439
4294.45 2452
4295.07 2505
4295.69 2527
4296.31 2459
4296.93 2414
4297.54 2468
4298.16 2487
4298.78 2446
4299.40 2473
4300.02 2429
4300.64 2497
4301.26 2461
4301.88 2497
4302.50 2492
4303.12 2481
4303.73 2488
4304.35 2454
4304.97 2530
4305.59 2576
4306.21 2574
4306.83 2613
4307.45 2636
4308.07 2595
4308.69 2568
4309.31 2601
4309.93 2537
4310.55 2534
4311.17 2519
4311.79 2511
4312.41 2614
4313.03 2652
4313.65 2637
4314.27 2707
4314.89 2701
4315.51 2708
4316.13 2693
4316.75 2719
4317.37 2751
4317.99 2746
4318.61 2746
4319.23 2787
4319.85 2749
4320.47 2812
4321.09 2868
4321.71 2911
4322.33 3021
4322.95 3041
4323.57 3257
4324.19 3369
4324.81 3432
4325.43 3467
4326.05 3372
4326.68 3267
4327.30 3284
4327.92 3051
4328.54 3084
4329.16 2961
4329.78 2868
4330.40 2932
4331.02 2735
4331.64 2820
4332.26 2887
4332.89 2780
4333.51 2826
4334.13 2997
4334.75 3106
4335.37 3203
4335.99 3390
4336.61 3622
4337.24 3848
4337.86 3980
4338.48 4042
4339.10 3902
4339.72 3752
4340.34 3712
4340.97 3509
4341.59 3546
4342.21 3593
4342.83 3584
4343.45 3996
4344.08 4581
4344.70 5010
4345.32 5678
4345.94 6317
4346.57 6640
4347.19 6968
4347.81 6948
4348.43 6508
4349.05 5983
4349.68 5062
4350.30 4441
4350.92 3968
4351.54 3700
4352.17 3559
4352.79 3438
4353.41 3229
4354.04 3178
4354.66 3145
4355.28 3118
4355.90 3120
4356.53 3037
4357.15 3095
4357.77 3067
4358.40 3071
4359.02 3142
4359.64 3064
4360.27 3092
4360.89 3009
4361.51 3086
4362.14 3062
4362.76 3092
4363.38 3093
4364.01 3110
4364.63 3142
4365.25 3208
4365.88 3206
4366.50 3096
4367.12 3056
4367.75 3057
4368.37 2972
4369.00 2941
4369.62 2906
4370.24 2806
4370.87 2778
4371.49 2675
4372.12 2728
4372.74 2693
4373.36 2737
4373.99 2649
4374.61 2763
4375.24 2726
4375.86 2876
4376.49 3029
4377.11 3124
4377.73 3227
4378.36 3390
4378.98 3453
4379.61 3474
4380.23 3482
4380.86 3394
4381.48 3254
4382.11 3293
4382.73 3204
4383.36 3120
4383.98 3119
4384.61 3034
4385.23 2933
4385.86 2965
4386.48 2896
4387.11 2816
4387.73 2733
4388.36 2684
4388.98 2799
4389.61 2758
4390.23 2702
4390.86 2651
4391.48 2599
4392.11 2637
4392.74 2739
4393.36 2798
4393.99 2822
4394.61 2830
4395.24 2968
4395.86 2916
4396.49 2917
4397.12 3039
4397.74 2984
4398.37 2964
4398.99 2898
4399.62 2837
4400.25 2725
4400.87 2691
4401.50 2658
4402.12 2663
4402.75 2656
4403.38 2681
4404.00 2654
4404.63 2796
4405.26 2761
4405.88 2617
4406.51 2674
4407.14 2674
4407.76 2677
4408.39 2679
4409.02 2690
4409.64 2641
4410.27 2703
4410.90 2595
4411.52 2651
4412.15 2583
4412.78 2493
4413.40 2535
4414.03 2607
4414.66 2552
4415.29 2498
4415.91 2459
4416.54 2503
4417.17 2496
4417.79 2522
4418.42 2544
4419.05 2450
4419.68 2438
4420.30 2537
4420.93 2423
4421.56 2367
4422.19 2394
4422.81 2303
4423.44 2301
4424.07 2299
4424.70 2326
4425.33 2224
4425.95 2154
4426.58 2241
4427.21 2193
4427.84 2171
4428.47 2191
4429.09 2220
4429.72 2279
4430.35 2314
4430.98 2309
4431.61 2335
4432.23 2306
4432.86 2285
4433.49 2316
4434.12 2305
4434.75 2387
4435.38 2375
4436.01 2298
4436.63 2341
4437.26 2301
4437.89 2302
4438.52 2236
4439.15 2218
4439.78 2327
4440.41 2291
4441.04 2206
4441.67 2213
4442.29 2244
4442.92 2291
4443.55 2239
4444.18 2251
4444.81 2222
4445.44 2291
4446.07 2332
4446.70 2396
4447.33 2461
4447.96 2517
4448.59 2551
4449.22 2475
4449.85 2412
4450.48 2434
4451.11 2413
4451.74 2376
4452.37 2368
4453.00 2351
4453.63 2352
4454.26 2348
4454.89 2401
4455.52 2404
4456.15 2296
4456.78 2302
4457.41 2261
4458.04 2297
4458.67 2298
4459.30 2245
4459.93 2193
4460.56 2183
4461.19 2157
4461.82 2148
4462.45 2044
4463.08 2047
4463.71 2044
4464.34 2029
4464.97 2077
4465.60 2102
4466.23 2066
4466.86 2122
4467.49 2120
4468.12 2108
4468.76 2098
4469.39 2075
4470.02 2107
4470.65 2126
4471.28 2051
4471.91 2127
4472.54 2158
4473.17 2104
4473.80 2083
4474.44 2045
4475.07 2102
4475.70 2116
4476.33 2085
4476.96 2097
4477.59 2128
4478.22 2179
4478.86 2134
4479.49 2151
4480.12 2197
4480.75 2167
4481.38 2221
4482.02 2218
4482.65 2270
4483.28 2289
4483.91 2269
4484.54 2237
4485.18 2215
4485.81 2287
4486.44 2250
4487.07 2336
4487.70 2337
4488.34 2304
4488.97 2350
4489.60 2379
4490.23 2276
4490.87 2302
4491.50 2285
4492.13 2227
4492.76 2196
4493.40 2208
4494.03 2198
4494.66 2136
4495.30 2229
4495.93 2219
4496.56 2157
4497.19 2170
4497.83 2219
4498.46 2268
4499.09 2249
4499.73 2376
4500.36 2502
4500.99 2576
4501.63 2553
4502.26 2625
4502.89 2600
4503.53 2415
4504.16 2375
4504.79 2264
4505.43 2345
4506.06 2367
4506.69 2283
4507.33 2235
4507.96 2335
4508.59 2377
4509.23 2347
4509.86 2288
4510.50 2340
4511.13 2277
4511.76 2263
4512.40 2318
4513.03 2391
4513.67 2279
4514.30 2244
4514.93 2302
4515.57 2240
4516.20 2179
4516.84 2190
4517.47 2189
4518.11 2169
4518.74 2248
4519.37 2188
4520.01 2232
4520.64 2197
4521.28 2207
4521.91 2244
4522.55 2350
4523.18 2321
4523.82 2295
4524.45 2287
4525.09 2420
4525.72 2395
4526.36 2420
4526.99 2584
4527.63 2666
4528.26 2855
4528.90 3026
4529.53 3273
4530.17 3537
4530.80 3670
4531.44 3872
4532.07 3877
4532.71 3832
4533.34 3783
4533.98 3536
4534.62 3314
4535.25 3078
4535.89 2945
4536.52 2824
4537.16 2665
4537.79 2570
4538.43 2462
4539.07 2382
4539.70 2352
4540.34 2304
4540.97 2233
4541.61 2216
4542.25 2207
4542.88 2260
4543.52 2227
4544.15 2119
4544.79 2178
4545.43 2156
4546.06 2192
4546.70 2149
4547.34 2151
4547.97 2168
4548.61 2206
4549.25 2187
4549.88 2317
4550.52 2332
4551.16 2336
4551.79 2244
4552.43 2310
4553.07 2250
4553.70 2280
4554.34 2257
4554.98 2214
4555.61 2242
4556.25 2282
4556.89 2205
4557.53 2238
4558.16 2223
4558.80 2244
4559.44 2169
4560.07 2129
4560.71 2158
4561.35 2244
4561.99 2128
4562.62 2139
4563.26 2122
4563.90 2209
4564.54 2153
4565.18 2164
4565.81 2124
4566.45 2109
4567.09 2197
4567.73 2208
4568.36 2280
4569.00 2312
4569.64 2272
4570.28 2299
4570.92 2303
4571.55 2176
4572.19 2298
4572.83 2230
4573.47 2150
4574.11 2200
4574.75 2187
4575.38 2201
4576.02 2126
4576.66 2153
4577.30 2138
4577.94 2216
4578.58 2161
4579.22 2116
4579.85 2152
4580.49 2063
4581.13 2139
4581.77 2182
4582.41 2200
4583.05 2193
4583.69 2189
4584.33 2225
4584.97 2221
4585.61 2246
4586.24 2134
4586.88 2187
4587.52 2182
4588.16 2318
4588.80 2291
4589.44 2308
4590.08 2464
4590.72 2419
4591.36 2650
4592.00 2697
4592.64 2566
4593.28 2615
4593.92 2554
4594.56 2437
4595.20 2382
4595.84 2301
4596.48 2268
4597.12 2179
4597.76 2258
4598.40 2271
4599.04 2278
4599.68 2310
4600.32 2260
4600.96 2318
4601.60 2363
4602.24 2297
4602.88 2432
4603.52 2454
4604.16 2423
4604.80 2370
4605.44 2428
4606.08 2436
4606.72 2374
4607.36 2381
4608.00 2454
4608.64 2421
4609.28 2480
4609.93 2420
4610.57 2495
4611.21 2484
4611.85 2377
4612.49 2358
4613.13 2314
4613.77 2273
4614.41 2243
4615.05 2194
4615.69 2196
4616.34 2220
4616.98 2186
4617.62 2215
4618.26 2142
4618.90 2119
4619.54 2241
4620.18 2107
4620.83 2105
4621.47 2159
4622.11 2133
4622.75 2222
4623.39 2225
4624.03 2165
4624.68 2207
4625.32 2228
4625.96 2182
4626.60 2216
4627.24 2168
4627.89 2105
4628.53 2195
4629.17 2146
4629.81 2210
4630.45 2218
4631.10 2123
4631.74 2294
4632.38 2355
4633.02 2270
4633.67 2336
4634.31 2402
4634.95 2457
4635.59 2546
4636.24 2596
4636.88 2733
4637.52 2729
4638.17 2733
4638.81 2831
4639.45 2831
4640.09 2806
4640.74 2822
4641.38 2738
4642.02 2568
4642.67 2458
4643.31 2360
4643.95 2409
4644.60 2378
4645.24 2407
4645.88 2346
4646.53 2254
4647.17 2165
4647.81 2311
4648.46 2400
4649.10 2405
4649.74 2536
4650.39 2630
4651.03 2666
4651.67 2651
4652.32 2781
4652.96 2862
4653.61 2831
4654.25 2714
4654.89 2723
4655.54 2620
4656.18 2552
4656.83 2434
4657.47 2395
4658.11 2256
4658.76 2242
4659.40 2266
4660.05 2199
4660.69 2173
4661.33 2196
4661.98 2250
4662.62 2220
4663.27 2176
4663.91 2079
4664.56 2118
4665.20 2084
4665.85 2112
4666.49 2161
4667.14 2058
4667.78 2059
4668.43 2152
4669.07 2213
4669.72 2096
4670.36 2069
4671.01 2125
4671.65 2116
4672.30 2174
4672.94 2233
4673.59 2213
4674.23 2193
4674.88 2291
4675.52 2361
4676.17 2284
4676.81 2335
4677.46 2236
4678.10 2257
4678.75 2249
4679.40 2297
4680.04 2330
4680.69 2342
4681.33 2284
4681.98 2300
4682.62 2327
4683.27 2290
4683.92 2355
4684.56 2303
4685.21 2329
4685.85 2349
4686.50 2321
4687.15 2236
4687.79 2249
4688.44 2290
4689.09 2284
4689.73 2307
4690.38 2222
4691.02 2197
4691.67 2153
4692.32 2196
4692.96 2258
4693.61 2208
4694.26 2248
4694.90 2307
4695.55 2266
4696.20 2344
4696.84 2292
4697.49 2291
4698.14 2412
4698.78 2529
4699.43 2528
4700.08 2521
4700.73 2380
4701.37 2373
4702.02 2449
4702.67 2327
4703.31 2234
4703.96 2266
4704.61 2246
4705.26 2209
4705.90 2229
4706.55 2244
4707.20 2206
4707.85 2218
4708.49 2214
4709.14 2216
4709.79 2258
4710.44 2296
4711.09 2262
4711.73 2299
4712.38 2319
4713.03 2233
4713.68 2187
4714.33 2235
4714.97 2251
4715.62 2315
4716.27 2257
4716.92 2233
4717.57 2285
4718.21 2256
4718.86 2237
4719.51 2344
4720.16 2341
4720.81 2371
4721.46 2484
4722.11 2446
4722.75 2496
4723.40 2561
4724.05 2581
4724.70 2544
4725.35 2540
4726.00 2418
4726.65 2521
4727.30 2580
4727.94 2524
4728.59 2463
4729.24 2384
4729.89 2356
4730.54 2270
4731.19 2290
4731.84 2250
4732.49 2199
4733.14 2197
4733.79 2205
4734.44 2220
4735.09 2154
4735.74 2229
4736.38 2302
4737.03 2282
4737.68 2256
4738.33 2214
4738.98 2252
4739.63 2328
4740.28 2384
4740.93 2345
4741.58 2350
4742.23 2266
4742.88 2296
4743.53 2295
4744.18 2289
4744.83 2381
4745.48 2299
4746.13 2311
4746.78 2413
4747.43 2422
4748.08 2445
4748.73 2560
4749.39 2560
4750.04 2580
4750.69 2703
4751.34 2773
4751.99 2840
4752.64 2880
4753.29 2836
4753.94 2757
4754.59 2604
4755.24 2647
4755.89 2695
4756.54 2511
4757.19 2525
4757.84 2514
4758.50 2492
4759.15 2527
4759.80 2458
4760.45 2477
4761.10 2357
4761.75 2348
4762.40 2413
4763.05 2497
4763.71 2568
4764.36 2680
4765.01 2884
4765.66 3090
4766.31 3328
4766.96 3377
4767.62 3384
4768.27 3305
4768.92 3255
4769.57 3074
4770.22 2873
4770.87 2650
4771.53 2616
4772.18 2676
4772.83 2564
4773.48 2492
4774.13 2433
4774.79 2471
4775.44 2437
4776.09 2451
4776.74 2487
4777.40 2489
4778.05 2566
4778.70 2646
4779.35 2648
4780.01 2742
4780.66 2744
4781.31 2763
4781.96 2719
4782.62 2597
4783.27 2512
4783.92 2456
4784.57 2434
4785.23 2485
4785.88 2421
4786.53 2427
4787.19 2400
4787.84 2496
4788.49 2470
4789.15 2409
4789.80 2407
4790.45 2438
4791.11 2399
4791.76 2378
4792.41 2378
4793.07 2466
4793.72 2421
4794.37 2241
4795.03 2261
4795.68 2338
4796.33 2352
4796.99 2278
4797.64 2338
4798.29 2286
4798.95 2279
4799.60 2229
4800.26 2232
4800.91 2274
4801.56 2271
4802.22 2294
4802.87 2306
4803.53 2262
4804.18 2353
4804.83 2340
4805.49 2357
4806.14 2260
4806.80 2296
4807.45 2411
4808.11 2349
4808.76 2352
4809.42 2329
4810.07 2251
4810.72 2292
4811.38 2358
4812.03 2343
4812.69 2307
4813.34 2381
4814.00 2357
4814.65 2409
4815.31 2374
4815.96 2431
4816.62 2499
4817.27 2473
4817.93 2510
4818.58 2624
4819.24 2596
4819.89 2508
4820.55 2613
4821.20 2633
4821.86 2696
4822.52 2767
4823.17 2812
4823.83 2769
4824.48 2892
4825.14 3027
4825.79 2980
4826.45 3028
4827.10 2950
4827.76 2954
4828.42 2946
4829.07 2782
4829.73 2691
4830.38 2618
4831.04 2605
4831.70 2811
4832.35 2762
4833.01 2835
4833.66 2964
4834.32 3082
4834.98 3149
4835.63 3334
4836.29 3519
4836.95 3671
4837.60 3862
4838.26 3963
4838.92 4001
4839.57 3771
4840.23 3633
4840.89 3441
4841.54 3371
4842.20 3298
4842.86 3202
4843.51 3129
4844.17 3058
4844.83 3068
4845.48 3085
4846.14 2942
4846.80 2979
4847.45 3133
4848.11 3069
4848.77 3204
4849.43 3257
4850.08 3265
4850.74 3311
4851.40 3461
4852.06 3448
4852.71 3297
4853.37 3267
4854.03 3218
4854.69 3371
4855.34 3292
4856.00 3408
4856.66 3652
4857.32 3867
4857.97 4077
4858.63 4153
4859.29 4233
4859.95 4232
4860.61 3962
4861.26 3887
4861.92 3663
4862.58 3572
4863.24 3509
4863.90 3454
4864.55 3452
4865.21 3451
4865.87 3688
4866.53 3573
4867.19 3628
4867.85 3818
4868.51 3613
4869.16 3478
4869.82 3401
4870.48 3404
4871.14 3289
4871.80 3254
4872.46 3345
4873.12 3315
4873.78 3253
4874.43 3248
4875.09 3091
4875.75 3138
4876.41 2960
4877.07 3032
4877.73 2978
4878.39 3051
4879.05 3037
4879.71 3036
4880.37 2900
4881.03 2822
4881.69 2856
4882.34 2875
4883.00 2813
4883.66 2802
4884.32 2738
4884.98 2710
4885.64 2757
4886.30 2681
4886.96 2753
4887.62 2862
4888.28 2931
4888.94 3088
4889.60 3164
4890.26 3192
4890.92 3258
4891.58 3239
4892.24 3233
4892.90 3173
4893.56 3043
4894.22 3069
4894.88 3061
4895.54 2875
4896.20 2890
4896.86 2867
4897.52 2783
4898.19 2923
4898.85 3053
4899.51 3064
4900.17 3108
4900.83 3230
4901.49 3073
4902.15 3071
4902.81 3051
4903.47 2892
4904.13 2779
4904.79 2750
4905.45 2623
4906.12 2559
4906.78 2619
4907.44 2538
4908.10 2512
4908.76 2502
4909.42 2515
4910.08 2483
4910.74 2448
4911.41 2447
4912.07 2370
4912.73 2340
4913.39 2321
4914.05 2406
4914.71 2371
4915.38 2337
4916.04 2355
4916.70 2333
4917.36 2243
4918.02 2234
4918.68 2217
4919.35 2222
4920.01 2266
4920.67 2183
4921.33 2239
4921.99 2240
4922.66 2196
4923.32 2232
4923.98 2162
4924.64 2133
4925.31 2198
4925.97 2239
4926.63 2226
4927.29 2262
4927.96 2263
4928.62 2320
4929.28 2340
4929.94 2365
4930.61 2458
4931.27 2482
4931.93 2449
4932.59 2367
4933.26 2353
4933.92 2310
4934.58 2236
4935.25 2305
4935.91 2300
4936.57 2318
4937.24 2320
4937.90 2288
4938.56 2287
4939.23 2270
4939.89 2264
4940.55 2272
4941.22 2313
4941.88 2257
4942.54 2283
4943.21 2210
4943.87 2214
4944.53 2111
4945.20 2165
4945.86 2123
4946.52 2090
4947.19 2185
4947.85 2153
4948.52 2131
4949.18 2167
4949.84 2147
4950.51 2143
4951.17 2117
4951.84 2029
4952.50 2083
4953.17 2091
4953.83 2085
4954.49 2070
4955.16 2093
4955.82 2085
4956.49 2004
4957.15 2051
4957.82 2002
4958.48 2049
4959.15 2000
4959.81 2091
4960.47 2139
4961.14 2139
4961.80 2076
4962.47 2175
4963.13 2166
4963.80 2297
4964.46 2341
4965.13 2287
4965.79 2220
4966.46 2302
4967.12 2235
4967.79 2120
4968.45 2151
4969.12 2140
4969.79 2106
4970.45 2135
4971.12 2129
4971.78 2104
4972.45 2165
4973.11 2233
4973.78 2181
4974.44 2174
4975.11 2269
4975.78 2171
4976.44 2094
4977.11 2165
4977.77 2168
4978.44 2201
4979.11 2142
4979.77 2131
4980.44 2087
4981.10 2095
4981.77 2170
4982.44 2165
4983.10 2213
4983.77 2181
4984.43 2212
4985.10 2199
4985.77 2149
4986.43 2174
4987.10 2189
4987.77 2159
4988.43 2128
4989.10 2116
4989.77 2172
4990.43 2099
4991.10 2110
4991.77 2092
4992.43 2012
4993.10 1982
4993.77 2060
4994.43 2040
4995.10 2050
4995.77 2027
4996.44 2009
4997.10 2027
4997.77 2033
4998.44 2014
4999.10 1982
4999.77 1985
5000.44 1973
5001.11 1994
5001.77 2093
5002.44 2056
5003.11 2063
5003.78 2101
5004.44 2129
5005.11 2110
5005.78 2175
5006.45 2247
5007.12 2236
5007.78 2229
5008.45 2331
5009.12 2348
5009.79 2326
5010.46 2283
5011.12 2283
5011.79 2350
5012.46 2277
5013.13 2288
5013.80 2276
5014.47 2210
5015.13 2274
5015.80 2284
5016.47 2391
5017.14 2412
5017.81 2532
5018.48 2759
5019.14 3001
5019.81 3241
5020.48 3748
5021.15 4244
5021.82 4676
5022.49 5080
5023.16 5274
5023.83 5298
5024.50 5137
5025.16 4663
5025.83 4278
5026.50 3957
5027.17 3550
5027.84 3215
5028.51 2913
5029.18 2813
5029.85 2664
5030.52 2441
5031.19 2237
5031.86 2294
5032.53 2327
5033.20 2182
5033.87 2120
5034.54 2099
5035.21 2139
5035.88 2110
5036.54 2032
5037.21 2080
5037.88 2108
5038.55 2076
5039.22 2020
5039.89 1968
5040.56 1989
5041.23 1956
5041.90 1966
5042.58 2028
5043.25 1977
5043.92 2058
5044.59 2122
5045.26 2132
5045.93 2180
5046.60 2160
5047.27 2096
5047.94 2180
5048.61 2111
5049.28 2117
5049.95 2135
5050.62 2139
5051.29 2089
5051.96 2061
5052.63 2059
5053.30 2023
5053.98 1988
5054.65 2014
5055.32 2044
5055.99 2023
5056.66 2093
5057.33 2087
5058.00 2047
5058.67 2141
5059.34 2156
5060.02 2245
5060.69 2297
5061.36 2182
5062.03 2178
5062.70 2192
5063.37 2192
5064.04 2113
5064.72 2142
5065.39 2080
5066.06 2050
5066.73 2105
5067.40 2053
5068.08 2044
5068.75 2052
5069.42 2062
5070.09 1938
5070.76 2012
5071.44 1978
5072.11 2062
5072.78 2097
5073.45 2067
5074.12 2098
5074.80 2006
5075.47 2064
5076.14 2135
5076.81 2155
5077.49 2104
5078.16 2132
5078.83 2140
5079.50 2087
5080.18 2168
5080.85 2138
5081.52 2090
5082.20 2069
5082.87 2105
5083.54 2102
5084.21 2080
5084.89 2057
5085.56 2045
5086.23 2103
5086.91 2127
5087.58 2258
5088.25 2354
5088.93 2399
5089.60 2435
5090.27 2484
5090.95 2491
5091.62 2481
5092.29 2427
5092.97 2487
5093.64 2369
5094.31 2159
5094.99 2208
5095.66 2202
5096.34 2144
5097.01 2079
5097.68 2045
5098.36 1980
5099.03 2053
5099.70 2113
5100.38 2052
5101.05 2042
5101.73 2060
5102.40 2098
5103.08 2192
5103.75 2163
5104.42 2154
5105.10 2174
5105.77 2185
5106.45 2204
5107.12 2150
5107.80 2136
5108.47 2046
5109.15 2055
5109.82 2062
5110.49 1969
5111.17 1974
5111.84 1956
5112.52 1957
5113.19 1880
5113.87 1910
5114.54 1986
5115.22 1968
5115.89 1927
5116.57 2006
5117.24 1997
5117.92 2104
5118.59 2171
5119.27 2268
5119.94 2247
5120.62 2214
5121.30 2214
5121.97 2151
5122.65 2018
5123.32 2047
5124.00 1999
5124.67 1999
5125.35 2006
5126.02 1948
5126.70 1937
5127.38 1913
5128.05 2039
5128.73 2039
5129.40 1969
5130.08 2014
5130.76 1997
5131.43 2042
5132.11 2004
5132.78 2085
5133.46 2058
5134.14 2010
5134.81 2066
5135.49 2031
5136.17 2021
5136.84 1997
5137.52 2024
5138.20 2062
5138.87 2118
5139.55 2090
5140.22 2124
5140.90 2100
5141.58 1986
5142.26 2012
5142.93 1961
5143.61 1959
5144.29 1924
5144.96 1935
5145.64 1897
5146.32 1864
5146.99 1905
5147.67 1925
5148.35 1863
5149.03 1913
5149.70 1943
5150.38 1845
5151.06 1918
5151.73 1954
5152.41 1950
5153.09 1924
5153.77 1902
5154.44 1897
5155.12 1921
5155.80 1860
5156.48 1930
5157.16 1838
5157.83 1873
5158.51 1960
5159.19 1874
5159.87 1875
5160.55 1856
5161.22 1834
5161.90 1836
5162.58 1914
5163.26 1893
5163.94 1926
5164.61 1947
5165.29 2024
5165.97 2039
5166.65 2079
5167.33 2045
5168.01 1969
5168.68 1995
5169.36 1994
5170.04 1935
5170.72 1861
5171.40 1849
5172.08 1866
5172.76 1868
5173.44 1907
5174.11 1932
5174.79 1870
5175.47 1894
5176.15 1823
5176.83 1834
5177.51 1925
5178.19 1931
5178.87 1923
5179.55 1938
5180.23 1930
5180.91 1908
5181.58 1950
5182.26 1970
5182.94 1893
5183.62 1898
5184.30 1833
5184.98 1825
5185.66 1809
5186.34 1807
5187.02 1817
5187.70 1793
5188.38 1783
5189.06 1839
5189.74 1852
5190.42 1848
5191.10 1822
5191.78 1921
5192.46 1836
5193.14 1840
5193.82 1841
5194.50 1882
5195.18 1830
5195.86 1858
5196.54 1843
5197.22 1806
5197.90 1813
5198.58 1864
5199.26 1862
5199.94 1875
5200.63 1917
5201.31 1857
5201.99 1914
5202.67 1914
5203.35 1935
5204.03 1960
5204.71 2019
5205.39 2030
5206.07 1981
5206.75 2080
5207.43 2100
5208.11 2063
5208.80 2191
5209.48 2223
5210.16 2129
5210.84 2102
5211.52 2133
5212.20 2210
5212.88 2080
5213.57 2053
5214.25 1983
5214.93 2045
5215.61 2034
5216.29 2002
5216.97 2081
5217.66 2076
5218.34 2094
5219.02 2090
5219.70 2054
5220.38 2040
5221.06 2069
5221.75 2029
5222.43 2008
5223.11 2036
5223.79 2017
5224.47 2019
5225.16 2046
5225.84 1927
5226.52 1939
5227.20 1954
5227.89 1903
5228.57 1841
5229.25 1912
5229.93 1885
5230.62 1885
5231.30 1928
5231.98 1916
5232.66 1901
5233.35 1935
5234.03 1976
5234.71 1933
5235.40 1965
5236.08 2002
5236.76 1995
5237.44 1996
5238.13 1975
5238.81 1980
5239.49 2064
5240.18 2048
5240.86 2081
5241.54 2072
5242.23 2047
5242.91 2009
5243.59 1940
5244.28 1983
5244.96 1954
5245.64 1923
5246.33 1874
5247.01 1972
5247.70 2021
5248.38 2003
5249.06 2020
5249.75 2077
5250.43 2046
5251.11 2051
5251.80 1964
5252.48 2042
5253.17 2050
5253.85 1974
5254.53 1956
5255.22 1919
5255.90 1882
5256.59 1868
5257.27 1826
5257.96 1834
5258.64 1901
5259.32 1825
5260.01 1890
5260.69 1906
5261.38 1928
5262.06 2045
5262.75 2095
5263.43 2153
5264.12 2192
5264.80 2176
5265.49 2171
5266.17 2159
5266.86 2084
5267.54 2099
5268.23 2058
5268.91 1973
5269.60 2023
5270.28 2109
5270.97 1996
5271.65 1946
5272.34 2001
5273.02 2051
5273.71 2035
5274.39 1986
5275.08 2013
5275.76 2001
5276.45 1977
5277.14 2006
5277.82 2048
5278.51 2098
5279.19 2197
5279.88 2295
5280.56 2432
5281.25 2520
5281.94 2647
5282.62 2531
5283.31 2492
5283.99 2475
5284.68 2244
5285.37 2244
5286.05 2252
5286.74 2199
5287.43 2047
5288.11 2095
5288.80 2070
5289.48 2008
5290.17 2027
5290.86 2092
5291.54 2042
5292.23 2047
5292.92 2088
5293.60 1982
5294.29 2042
5294.98 1972
5295.66 2014
5296.35 2035
5297.04 2053
5297.72 2047
5298.41 1967
5299.10 2056
5299.79 2106
5300.47 2057
5301.16 1955
5301.85 2021
5302.53 2086
5303.22 2048
5303.91 2051
5304.60 2028
5305.28 2073
5305.97 2109
5306.66 2108
5307.35 2066
5308.03 2098
5308.72 2063
5309.41 2083
5310.10 2124
5310.78 2119
5311.47 2067
5312.16 2080
5312.85 2116
5313.54 2085
5314.22 2078
5314.91 2044
5315.60 2074
5316.29 2031
5316.98 2029
5317.66 2088
5318.35 2123
5319.04 2226
5319.73 2326
5320.42 2348
5321.11 2400
5321.80 2411
5322.48 2407
5323.17 2312
5323.86 2238
5324.55 2211
5325.24 2146
5325.93 2139
5326.62 2131
5327.30 2149
5327.99 2190
5328.68 2184
5329.37 2123
5330.06 2161
5330.75 2139
5331.44 2179
5332.13 2182
5332.82 2224
5333.51 2178
5334.20 2167
5334.88 2200
5335.57 2152
5336.26 2148
5336.95 2148
5337.64 2097
5338.33 2139
5339.02 2205
5339.71 2355
5340.40 2424
5341.09 2539
5341.78 2558
5342.47 2573
5343.16 2534
5343.85 2529
5344.54 2507
5345.23 2447
5345.92 2470
5346.61 2400
5347.30 2472
5347.99 2630
5348.68 2788
5349.37 3004
5350.06 3152
5350.75 3390
5351.44 3393
5352.13 3380
5352.82 3210
5353.51 3086
5354.20 3023
5354.90 2844
5355.59 2657
5356.28 2451
5356.97 2302
5357.66 2341
5358.35 2198
5359.04 2034
5359.73 2096
5360.42 2100
5361.11 2188
5361.80 2083
5362.49 2041
5363.19 2029
5363.88 2056
5364.57 1972
5365.26 1967
5365.95 1992
5366.64 1943
5367.33 1891
5368.03 1818
5368.72 1888
5369.41 1922
5370.10 1958
5370.79 1914
5371.48 1991
5372.18 1936
5372.87 1903
5373.56 1833
5374.25 1851
5374.94 1893
5375.63 1914
5376.33 1929
5377.02 1979
5377.71 1964
5378.40 1965
5379.10 1948
5379.79 1879
5380.48 1961
5381.17 1931
5381.86 1890
5382.56 1966
5383.25 1910
5383.94 1922
5384.63 1927
5385.33 1927
5386.02 1968
5386.71 1922
5387.40 1973
5388.10 2090
5388.79 2111
5389.48 2185
5390.18 2273
5390.87 2275
5391.56 2248
5392.26 2257
5392.95 2222
5393.64 2120
5394.33 2113
5395.03 2063
5395.72 1980
5396.41 1969
5397.11 2016
5397.80 1938
5398.49 1912
5399.19 1897
5399.88 1870
5400.58 1876
5401.27 1830
5401.96 1936
5402.66 1910
5403.35 1911
5404.04 1883
5404.74 1911
5405.43 2023
5406.13 1950
5406.82 1933
5407.51 1964
5408.21 1911
5408.90 1935
5409.60 1999
5410.29 1960
5410.98 1948
5411.68 1911
5412.37 1957
5413.07 1998
5413.76 1960
5414.46 1960
5415.15 1980
5415.84 1953
5416.54 1916
5417.23 1998
5417.93 1893
5418.62 1945
5419.32 1968
5420.01 1984
5420.71 2124
5421.40 2089
5422.10 2089
5422.79 2137
5423.49 2132
5424.18 2050
5424.88 2058
5425.57 1980
5426.27 1994
5426.96 1951
5427.66 1989
5428.35 1997
5429.05 2003
5429.74 2001
5430.44 1944
5431.14 2064
5431.83 1994
5432.53 1990
5433.22 1962
5433.92 2060
5434.61 2040
5435.31 2099
5436.01 2176
5436.70 2149
5437.40 2258
5438.09 2190
5438.79 2251
5439.49 2292
5440.18 2227
5440.88 2118
5441.57 2167
5442.27 2240
5442.97 2280
5443.66 2296
5444.36 2476
5445.06 2505
5445.75 2586
5446.45 2720
5447.15 2839
5447.84 2910
5448.54 2885
5449.24 2875
5449.93 2796
5450.63 2791
5451.33 2633
5452.02 2594
5452.72 2538
5453.42 2458
5454.11 2375
5454.81 2278
5455.51 2271
5456.20 2227
5456.90 2155
5457.60 2245
5458.30 2278
5458.99 2259
5459.69 2308
5460.39 2389
5461.09 2319
5461.78 2268
5462.48 2314
5463.18 2354
5463.88 2377
5464.57 2454
5465.27 2478
5465.97 2382
5466.67 2345
5467.36 2407
5468.06 2431
5468.76 2382
5469.46 2339
5470.16 2458
5470.85 2495
5471.55 2641
5472.25 2649
5472.95 2718
5473.65 2790
5474.35 2849
5475.04 2796
5475.74 2675
5476.44 2688
5477.14 2715
5477.84 2842
5478.54 3018
5479.23 3294
5479.93 3405
5480.63 3505
5481.33 3604
5482.03 3558
5482.73 3462
5483.43 3227
5484.13 3077
5484.83 2926
5485.52 2927
5486.22 2902
5486.92 2908
5487.62 2801
5488.32 2847
5489.02 2816
5489.72 2723
5490.42 2765
5491.12 2785
5491.82 2883
5492.52 2958
5493.22 3003
5493.92 2992
5494.62 2916
5495.31 3072
5496.01 3110
5496.71 3139
5497.41 3224
5498.11 3391
5498.81 3714
5499.51 4192
5500.21 4692
5500.91 5051
5501.61 5078
5502.31 5209
5503.01 4982
5503.71 4527
5504.41 4169
5505.11 3759
5505.81 3434
5506.51 3182
5507.22 3115
5507.92 2892
5508.62 2763
5509.32 2741
5510.02 2774
5510.72 2695
5511.42 2709
5512.12 2764
5512.82 2748
5513.52 2846
5514.22 2802
5514.92 2779
5515.62 2796
5516.32 2814
5517.03 2783
5517.73 2746
5518.43 2879
5519.13 3049
5519.83 3149
5520.53 3257
5521.23 3193
5521.93 3066
5522.63 2974
5523.34 2886
5524.04 2762
5524.74 2677
5525.44 2542
5526.14 2499
5526.84 2512
5527.55 2414
5528.25 2275
5528.95 2297
5529.65 2283
5530.35 2329
5531.05 2293
5531.76 2242
5532.46 2284
5533.16 2308
5533.86 2287
5534.56 2272
5535.27 2321
5535.97 2289
5536.67 2300
5537.37 2264
5538.08 2181
5538.78 2237
5539.48 2187
5540.18 2106
5540.89 2128
5541.59 2264
5542.29 2155
5542.99 2137
5543.70 2177
5544.40 2242
5545.10 2317
5545.80 2401
5546.51 2405
5547.21 2330
5547.91 2354
5548.62 2328
5549.32 2287
5550.02 2320
5550.73 2272
5551.43 2227
5552.13 2199
5552.84 2075
5553.54 2111
5554.24 2126
5554.95 2135
5555.65 2010
5556.35 2039
5557.06 2084
5557.76 2036
5558.46 2078
5559.17 2063
5559.87 2056
5560.57 2118
5561.28 2123
5561.98 2115
5562.69 2167
5563.39 2106
5564.09 2127
5564.80 2160
5565.50 2113
5566.21 2093
5566.91 2066
5567.61 2092
5568.32 2059
5569.02 2091
5569.73 2110
5570.43 2032
5571.14 2075
5571.84 2023
5572.54 2045
5573.25 2097
5573.95 2133
5574.66 2130
5575.36 2147
5576.07 2204
5576.77 2180
5577.48 2258
5578.18 2166
5578.89 2152
5579.59 2184
5580.30 2160
5581.00 2171
5581.71 2104
5582.41 2022
5583.12 2040
5583.82 2046
5584.53 2012
5585.23 2045
5585.94 2004
5586.64 1990
5587.35 1930
5588.06 1941
5588.76 1856
5589.47 1904
5590.17 1903
5590.88 1956
5591.58 1932
5592.29 1924
5592.99 1871
5593.70 1884
5594.41 1899
5595.11 1912
5595.82 1895
5596.52 1936
5597.23 1936
5597.94 1934
5598.64 1826
5599.35 1832
5600.06 1873
5600.76 1822
5601.47 1917
5602.17 1897
5602.88 1808
5603.59 1931
5604.29 1953
5605.00 1949
5605.71 1883
5606.41 1841
5607.12 1917
5607.83 1899
5608.53 1858
5609.24 1867
5609.95 1802
5610.65 1911
5611.36 2000
5612.07 1923
5612.78 1892
5613.48 1887
5614.19 1806
5614.90 1841
5615.60 1919
5616.31 1886
5617.02 1849
5617.73 1824
5618.43 1759
5619.14 1812
5619.85 1878
5620.56 1879
5621.26 1908
5621.97 1910
5622.68 1886
5623.39 1919
5624.09 1794
5624.80 1856
5625.51 1871
5626.22 1843
5626.93 1887
5627.63 1842
5628.34 1915
5629.05 1914
5629.76 1862
5630.47 1837
5631.17 1909
5631.88 1865
5632.59 1808
5633.30 1857
5634.01 1853
5634.72 1891
5635.42 1886
5636.13 1915
5636.84 1948
5637.55 1882
5638.26 1889
5638.97 1948
5639.68 2001
5640.39 2054
5641.09 2029
5641.80 2033
5642.51 1964
5643.22 1983
5643.93 1999
5644.64 2014
5645.35 1969
5646.06 1855
5646.77 1887
5647.48 1948
5648.19 1951
5648.89 1871
5649.60 1913
5650.31 1976
5651.02 1988
5651.73 1929
5652.44 1912
5653.15 1946
5653.86 1946
5654.57 2047
5655.28 2000
5655.99 1957
5656.70 2110
5657.41 2249
5658.12 2356
5658.83 2223
5659.54 2224
5660.25 2182
5660.96 2156
5661.67 2033
5662.38 2046
5663.09 1994
5663.80 2126
5664.51 2002
5665.22 1956
5665.93 1945
5666.64 1929
5667.35 1985
5668.06 1998
5668.77 2015
5669.48 2062
5670.19 2145
5670.91 2093
5671.62 2190
5672.33 2182
5673.04 2184
5673.75 2176
5674.46 2108
5675.17 2044
5675.88 2019
5676.59 2033
5677.30 2066
5678.01 1995
5678.73 2023
5679.44 2021
5680.15 2049
5680.86 2023
5681.57 2045
5682.28 2022
5682.99 2019
5683.71 1985
5684.42 2006
5685.13 2042
5685.84 2019
5686.55 2061
5687.26 2054
5687.98 2085
5688.69 2089
5689.40 1969
5690.11 1932
5690.82 2009
5691.54 1977
5692.25 1931
5692.96 1983
5693.67 1986
5694.38 1962
5695.10 1940
5695.81 1856
5696.52 1932
5697.23 1889
5697.95 1850
5698.66 1846
5699.37 1910
5700.08 1805
5700.80 1888
5701.51 1854
5702.22 1952
5702.93 1949
5703.65 1919
5704.36 1897
5705.07 1894
5705.78 1931
5706.50 1951
5707.21 1914
5707.92 1930
5708.64 1921
5709.35 1897
5710.06 1974
5710.78 1974
5711.49 1911
5712.20 1939
5712.92 1936
5713.63 1966
5714.34 1977
5715.06 1947
5715.77 1909
5716.48 1887
5717.20 1929
5717.91 1924
5718.62 1867
5719.34 1904
5720.05 1923
5720.77 1966
5721.48 2034
5722.19 2014
5722.91 2046
5723.62 2029
5724.33 2141
5725.05 2264
5725.76 2442
5726.48 2575
5727.19 2631
5727.91 2763
5728.62 2824
5729.33 2773
5730.05 2732
5730.76 2693
5731.48 2576
5732.19 2515
5732.91 2482
5733.62 2371
5734.34 2312
5735.05 2240
5735.77 2243
5736.48 2167
5737.20 2158
5737.91 2170
5738.63 2099
5739.34 2051
5740.06 2021
5740.77 2095
5741.49 2047
5742.20 2071
5742.92 2140
5743.63 2059
5744.35 2105
5745.06 2108
5745.78 2049
5746.49 2125
5747.21 2133
5747.92 2152
5748.64 2130
5749.35 2054
5750.07 2141
5750.79 2336
5751.50 2361
5752.22 2380
5752.93 2421
5753.65 2530
5754.36 2619
5755.08 2617
5755.80 2575
5756.51 2676
5757.23 2515
5757.95 2500
5758.66 2455
5759.38 2406
5760.09 2404
5760.81 2339
5761.53 2340
5762.24 2386
5762.96 2294
5763.68 2299
5764.39 2417
5765.11 2372
5765.83 2371
5766.54 2367
5767.26 2396
5767.98 2446
5768.69 2525
5769.41 2489
5770.13 2512
5770.84 2519
5771.56 2586
5772.28 2582
5772.99 2564
5773.71 2554
5774.43 2530
5775.15 2638
5775.86 2573
5776.58 2590
5777.30 2606
5778.01 2681
5778.73 2720
5779.45 2826
5780.17 2740
5780.88 2738
5781.60 2805
5782.32 2763
5783.04 2682
5783.76 2770
5784.47 2817
5785.19 2883
5785.91 2896
5786.63 2916
5787.34 2922
5788.06 2961
5788.78 3053
5789.50 3141
5790.22 3274
5790.94 3449
5791.65 3554
5792.37 3712
5793.09 3824
5793.81 3880
5794.53 3854
5795.25 3894
5795.96 4165
5796.68 4386
5797.40 4877
5798.12 5848
5798.84 7231
5799.56 9140
5800.28 11049
5800.99 12220
5801.71 12485
5802.43 11927
5803.15 10558
5803.87 9098
5804.59 7889
5805.31 6624
5806.03 5889
5806.75 5172
5807.47 4849
5808.18 4594
5808.90 4466
5809.62 4259
5810.34 4240
5811.06 4285
5811.78 4175
5812.50 4268
5813.22 4169
5813.94 4247
5814.66 4194
5815.38 4338
5816.10 4432
5816.82 4352
5817.54 4342
5818.26 4369
5818.98 4318
5819.70 4277
5820.42 4152
5821.14 4053
5821.86 3948
5822.58 3698
5823.30 3563
5824.02 3545
5824.74 3531
5825.46 3314
5826.18 3228
5826.90 3062
5827.62 3044
5828.34 3060
5829.06 3023
5829.78 3017
5830.50 2993
5831.22 2980
5831.95 3004
5832.67 2968
5833.39 3013
5834.11 2998
5834.83 3053
5835.55 2999
5836.27 2959
5836.99 3020
5837.71 2951
5838.43 2941
5839.15 2982
5839.88 2965
5840.60 2934
5841.32 2975
5842.04 2926
5842.76 2851
5843.48 2780
5844.20 2648
5844.93 2601
5845.65 2581
5846.37 2620
5847.09 2708
5847.81 2619
5848.53 2597
5849.26 2622
5849.98 2616
5850.70 2557
5851.42 2574
5852.14 2650
5852.87 2636
5853.59 2551
5854.31 2518
5855.03 2558
5855.75 2627
5856.48 2660
5857.20 2599
5857.92 2543
5858.64 2574
5859.37 2529
5860.09 2469
5860.81 2509
5861.53 2509
5862.26 2388
5862.98 2377
5863.70 2449
5864.42 2502
5865.15 2427
5865.87 2419
5866.59 2410
5867.31 2402
5868.04 2421
5868.76 2386
5869.48 2396
5870.21 2428
5870.93 2472
5871.65 2509
5872.38 2510
5873.10 2480
5873.82 2495
5874.55 2480
5875.27 2528
5875.99 2493
5876.72 2439
5877.44 2463
5878.16 2569
5878.89 2564
5879.61 2540
5880.33 2520
5881.06 2563
5881.78 2562
5882.51 2554
5883.23 2588
5883.95 2574
5884.68 2515
5885.40 2618
5886.13 2571
5886.85 2607
5887.57 2601
5888.30 2498
5889.02 2551
5889.75 2501
5890.47 2438
5891.20 2404
5891.92 2438
5892.64 2398
5893.37 2423
5894.09 2453
5894.82 2397
5895.54 2416
5896.27 2379
5896.99 2399
5897.72 2389
5898.44 2353
5899.17 2397
5899.89 2386
5900.62 2363
5901.34 2360
5902.07 2393
5902.79 2437
5903.52 2408
5904.24 2405
5904.97 2367
5905.69 2426
5906.42 2431
5907.14 2402
5907.87 2409
5908.59 2463
5909.32 2467
5910.04 2389
5910.77 2449
5911.50 2478
5912.22 2467
5912.95 2459
5913.67 2474
5914.40 2507
5915.12 2534
5915.85 2543
5916.58 2600
5917.30 2540
5918.03 2575
5918.75 2498
5919.48 2515
5920.21 2647
5920.93 2561
5921.66 2587
5922.39 2618
5923.11 2690
5923.84 2675
5924.56 2714
5925.29 2662
5926.02 2628
5926.74 2557
5927.47 2674
5928.20 2618
5928.92 2609
5929.65 2699
5930.38 2700
5931.10 2821
5931.83 2703
5932.56 2825
5933.28 2794
5934.01 2926
5934.74 3011
5935.47 3091
5936.19 3050
5936.92 3166
5937.65 3347
5938.37 3365
5939.10 3346
5939.83 3482
5940.56 3447
5941.28 3454
5942.01 3502
5942.74 3530
5943.47 3609
5944.19 3592
5944.92 3613
5945.65 3650
5946.38 3633
5947.11 3635
5947.83 3674
5948.56 3719
5949.29 3818
5950.02 3953
5950.74 4185
5951.47 4334
5952.20 4503
5952.93 4546
5953.66 4686
5954.39 4663
5955.11 4621
5955.84 4392
5956.57 4373
5957.30 4459
5958.03 4377
5958.76 4375
5959.48 4472
5960.21 4573
5960.94 4500
5961.67 4558
5962.40 4529
5963.13 4645
5963.86 4629
5964.59 4805
5965.31 5028
5966.04 5393
5966.77 5869
5967.50 6052
5968.23 6197
5968.96 6320
5969.69 6241
5970.42 6011
5971.15 5934
5971.88 5861
5972.61 5709
5973.34 5645
5974.06 5633
5974.79 5656
5975.52 5755
5976.25 5789
5976.98 5938
5977.71 6074
5978.44 6181
5979.17 6314
5979.90 6438
5980.63 6723
5981.36 6869
5982.09 6941
5982.82 7056
5983.55 7073
5984.28 7157
5985.01 7111
5985.74 7088
5986.47 7026
5987.20 7132
5987.93 7173
5988.66 7120
5989.39 7165
5990.12 7056
5990.85 7205
5991.58 7299
5992.32 7383
5993.05 7520
5993.78 7578
5994.51 7725
5995.24 7989
5995.97 8096
5996.70 8343
5997.43 8438
5998.16 8506
5998.89 8583
5999.62 8526
6000.35 8464
6001.09 8144
6001.82 8075
6002.55 7854
6003.28 7807
6004.01 7690
6004.74 7716
6005.47 7601
6006.20 7517
6006.94 7796
6007.67 8064
6008.40 8814
6009.13 9819
6009.86 11531
6010.59 13938
6011.33 16764
6012.06 20001
6012.79 23085
6013.52 25541
6014.25 26954
6014.98 27049
6015.72 26299
6016.45 24602
6017.18 22118
6017.91 19494
6018.64 16838
6019.38 14549
6020.11 12504
6020.84 10809
6021.57 9471
6022.31 8306
6023.04 7696
6023.77 6975
6024.50 6600
6025.24 6217
6025.97 5890
6026.70 5826
6027.43 5604
6028.17 5397
6028.90 5439
6029.63 5326
6030.37 5236
6031.10 5076
6031.83 4881
6032.56 4777
6033.30 4754
6034.03 4585
6034.76 4458
6035.50 4602
6036.23 4552
6036.96 4612
6037.70 4623
6038.43 4678
6039.16 4787
6039.90 5014
6040.63 5093
6041.36 5091
6042.10 5022
6042.83 5137
6043.56 5111
6044.30 5142
6045.03 5185
6045.77 5246
6046.50 5149
6047.23 5293
6047.97 5418
6048.70 5684
6049.44 5803
6050.17 6082
6050.90 6327
6051.64 6481
6052.37 6825
6053.11 7288
6053.84 7361
6054.57 7262
6055.31 7005
6056.04 6904
6056.78 6559
6057.51 6368
6058.25 6291
6058.98 6024
6059.72 5873
6060.45 5809
6061.19 5686
6061.92 5609
6062.66 5763
6063.39 5623
6064.13 5515
6064.86 5526
6065.60 5367
6066.33 5305
6067.07 5334
6067.80 5261
6068.54 5145
6069.27 5049
6070.01 4946
6070.74 5046
6071.48 4937
6072.21 4891
6072.95 4840
6073.68 4782
6074.42 4770
6075.15 4673
6075.89 4646
6076.63 4630
6077.36 4640
6078.10 4516
6078.83 4515
6079.57 4413
6080.30 4414
6081.04 4425
6081.78 4316
6082.51 4251
6083.25 4217
6083.98 4240
6084.72 4012
6085.46 4011
6086.19 4010
6086.93 3949
6087.67 4011
6088.40 4054
6089.14 4152
6089.88 4124
6090.61 4142
6091.35 4126
6092.09 4167
6092.82 4285
6093.56 4253
6094.30 4252
6095.03 4164
6095.77 4030
6096.51 4035
6097.24 3831
6097.98 3825
6098.72 3835
6099.45 3856
6100.19 3800
6100.93 3642
6101.67 3631
6102.40 3623
6103.14 3612
6103.88 3601
6104.61 3502
6105.35 3646
6106.09 3548
6106.83 3409
6107.56 3504
6108.30 3652
6109.04 3601
6109.78 3587
6110.51 3637
6111.25 3599
6111.99 3540
6112.73 3680
6113.47 3639
6114.20 3760
6114.94 3702
6115.68 3758
6116.42 3746
6117.16 3784
6117.89 3765
6118.63 3637
6119.37 3659
6120.11 3676
6120.85 3563
6121.59 3591
6122.32 3635
6123.06 3715
6123.80 3673
6124.54 3608
6125.28 3715
6126.02 3712
6126.76 3851
6127.49 3771
6128.23 3888
6128.97 3911
6129.71 3857
6130.45 3874
6131.19 4005
6131.93 3920
6132.67 3876
6133.41 3948
6134.15 3921
6134.88 3975
6135.62 3918
6136.36 3952
6137.10 4030
6137.84 3969
6138.58 3955
6139.32 4005
6140.06 3966
6140.80 4081
6141.54 3978
6142.28 3957
6143.02 3901
6143.76 4027
6144.50 4028
6145.24 4064
6145.98 4067
6146.72 4095
6147.46 4180
6148.20 4221
6148.94 4233
6149.68 4186
6150.42 4207
6151.16 4246
6151.90 4314
6152.64 4358
6153.38 4333
6154.12 4468
6154.86 4484
6155.60 4586
6156.34 4623
6157.08 4702
6157.82 4712
6158.56 4719
6159.30 4802
6160.04 4776
6160.78 4817
6161.52 4979
6162.27 5317
6163.01 5633
6163.75 5924
6164.49 6185
6165.23 6440
6165.97 6750
6166.71 7043
6167.45 7204
6168.19 7277
6168.94 7333
6169.68 7218
6170.42 7109
6171.16 6866
6171.90 6606
6172.64 6435
6173.38 6421
6174.13 6437
6174.87 6282
6175.61 6274
6176.35 6158
6177.09 6188
6177.83 6160
6178.58 6206
6179.32 6318
6180.06 6460
6180.80 6516
6181.54 6528
6182.28 6527
6183.03 6752
6183.77 6886
6184.51 6964
6185.25 6922
6186.00 6880
6186.74 6997
6187.48 7120
6188.22 7240
6188.97 7212
6189.71 7400
6190.45 7786
6191.19 8084
6191.94 8358
6192.68 8769
6193.42 8674
6194.16 8692
6194.91 8544
6195.65 8679
6196.39 8700
6197.13 8753
6197.88 8728
6198.62 8720
6199.36 8623
6200.11 8734
6200.85 8843
6201.59 8907
6202.34 9003
6203.08 9435
6203.82 10488
6204.57 11935
6205.31 14434
6206.05 18403
6206.80 23484
6207.54 29735
6208.28 35222
6209.03 39209
6209.77 41960
6210.52 42170
6211.26 40424
6212.00 37122
6212.75 32955
6213.49 28703
6214.23 24630
6214.98 20684
6215.72 17245
6216.47 14609
6217.21 12476
6217.95 10976
6218.70 9785
6219.44 8885
6220.19 8270
6220.93 7770
6221.68 7601
6222.42 7294
6223.17 7099
6223.91 7307
6224.65 7242
6225.40 7115
6226.14 6819
6226.89 6582
6227.63 6209
6228.38 5909
6229.12 5427
6229.87 5165
6230.61 4885
6231.36 4702
6232.10 4656
6232.85 4614
6233.59 4636
6234.34 4683
6235.08 4683
6235.83 4757
6236.57 4717
6237.32 4761
6238.06 4889
6238.81 4899
6239.56 4923
6240.30 4950
6241.05 5008
6241.79 5125
6242.54 5261
6243.28 5411
6244.03 5687
6244.77 5927
6245.52 6323
6246.27 6591
6247.01 6883
6247.76 7613
6248.50 8117
6249.25 8496
6250.00 8561
6250.74 8152
6251.49 7866
6252.23 7472
6252.98 6975
6253.73 6694
6254.47 6460
6255.22 6234
6255.97 6006
6256.71 6000
6257.46 5952
6258.21 6025
6258.95 5918
6259.70 5917
6260.45 5823
6261.19 5764
6261.94 5778
6262.69 5861
6263.43 5836
6264.18 5750
6264.93 5645
6265.67 5645
6266.42 5659
6267.17 5835
6267.92 5726
6268.66 5611
6269.41 5760
6270.16 5921
6270.90 5891
6271.65 5813
6272.40 5883
6273.15 5829
6273.89 5817
6274.64 6032
6275.39 6128
6276.14 6462
6276.89 6522
6277.63 6582
6278.38 6625
6279.13 6494
6279.88 6178
6280.62 6057
6281.37 5836
6282.12 5673
6282.87 5480
6283.62 5246
6284.36 5256
6285.11 5267
6285.86 5163
6286.61 5230
6287.36 5307
6288.11 5453
6288.85 5644
6289.60 5869
6290.35 5895
6291.10 5699
6291.85 5488
6292.60 5295
6293.35 5087
6294.09 4803
6294.84 4744
6295.59 4816
6296.34 4529
6297.09 4511
6297.84 4502
6298.59 4425
6299.34 4341
6300.09 4303
6300.83 4181
6301.58 4161
6302.33 4257
6303.08 4305
6303.83 4197
6304.58 4182
6305.33 4239
6306.08 4286
6306.83 4231
6307.58 4172
6308.33 4285
6309.08 4241
6309.83 4244
6310.58 4312
6311.33 4323
6312.08 4374
6312.83 4407
6313.58 4407
6314.33 4365
6315.08 4400
6315.83 4495
6316.58 4495
6317.33 4520
6318.08 4541
6318.83 4396
6319.58 4457
6320.33 4341
6321.08 4259
6321.83 4176
6322.58 4035
6323.33 3988
6324.08 3959
6324.83 3886
6325.58 3797
6326.33 3843
6327.08 3831
6327.83 3879
6328.58 3882
6329.33 3835
6330.08 3803
6330.84 3845
6331.59 3794
6332.34 3726
6333.09 3695
6333.84 3557
6334.59 3483
6335.34 3428
6336.09 3410
6336.84 3480
6337.60 3448
6338.35 3433
6339.10 3503
6339.85 3510
6340.60 3461
6341.35 3486
6342.10 3523
6342.86 3484
6343.61 3506
6344.36 3405
6345.11 3391
6345.86 3565
6346.61 3485
6347.37 3489
6348.12 3611
6348.87 3644
6349.62 3709
6350.37 3750
6351.13 3844
6351.88 3991
6352.63 4147
6353.38 4355
6354.14 4372
6354.89 4418
6355.64 4353
6356.39 4264
6357.14 4073
6357.90 3904
6358.65 3871
6359.40 3819
6360.16 3767
6360.91 3712
6361.66 3634
6362.41 3553
6363.17 3599
6363.92 3706
6364.67 3676
6365.42 3564
6366.18 3650
6366.93 3652
6367.68 3631
6368.44 3640
6369.19 3605
6369.94 3580
6370.70 3554
6371.45 3457
6372.20 3522
6372.96 3474
6373.71 3438
6374.46 3404
6375.22 3333
6375.97 3313
6376.72 3421
6377.48 3496
6378.23 3460
6378.99 3372
6379.74 3384
6380.49 3480
6381.25 3557
6382.00 3532
6382.75 3534
6383.51 3485
6384.26 3518
6385.02 3493
6385.77 3350
6386.53 3270
6387.28 3260
6388.03 3249
6388.79 3258
6389.54 3196
6390.30 3233
6391.05 3098
6391.81 3130
6392.56 3227
6393.31 3215
6394.07 3157
6394.82 3141
6395.58 3075
6396.33 3111
6397.09 3010
6397.84 3060
6398.60 3038
6399.35 2943
6400.11 2970
6400.86 2979
6401.62 2833
6402.37 2829
6403.13 2836
6403.88 2851
6404.64 2908
6405.39 2855
6406.15 2993
6406.90 2954
6407.66 2967
6408.42 3021
6409.17 2966
6409.93 3049
6410.68 3014
6411.44 2978
6412.19 3051
6412.95 2984
6413.71 2945
6414.46 2949
6415.22 2938
6415.97 2905
6416.73 2956
6417.48 2950
6418.24 2902
6419.00 2914
6419.75 2906
6420.51 2862
6421.27 2905
6422.02 2890
6422.78 2917
6423.53 2950
6424.29 2922
6425.05 2880
6425.80 2879
6426.56 2946
6427.32 2906
6428.07 2848
6428.83 2807
6429.59 2876
6430.34 2924
6431.10 2887
6431.86 2875
6432.61 2920
6433.37 2924
6434.13 2884
6434.89 2861
6435.64 2958
6436.40 3051
6437.16 3063
6437.91 3054
6438.67 3040
6439.43 2999
6440.19 3068
6440.94 3080
6441.70 3166
6442.46 3212
6443.22 3123
6443.97 3134
6444.73 3058
6445.49 3053
6446.25 3053
6447.00 3099
6447.76 3167
6448.52 3191
6449.28 3143
6450.04 3165
6450.79 3150
6451.55 3098
6452.31 3057
6453.07 3128
6453.83 3096
6454.58 3189
6455.34 3157
6456.10 3119
6456.86 3200
6457.62 3365
6458.38 3284
6459.13 3337
6459.89 3336
6460.65 3361
6461.41 3329
6462.17 3345
6462.93 3323
6463.69 3421
6464.44 3413
6465.20 3426
6465.96 3405
6466.72 3486
6467.48 3520
6468.24 3534
6469.00 3494
6469.76 3568
6470.52 3640
6471.28 3619
6472.03 3661
6472.79 3613
6473.55 3719
6474.31 3863
6475.07 3869
6475.83 3813
6476.59 3902
6477.35 3899
6478.11 3912
6478.87 3947
6479.63 3973
6480.39 4074
6481.15 3965
6481.91 4056
6482.67 4188
6483.43 4301
6484.19 4310
6484.95 4321
6485.71 4426
6486.47 4596
6487.23 4458
6487.99 4645
6488.75 4670
6489.51 4825
6490.27 4892
6491.03 5003
6491.79 5190
6492.55 5389
6493.31 5537
6494.07 5587
6494.83 5817
6495.59 5842
6496.35 5817
6497.11 5933
6497.87 5825
6498.64 5909
6499.40 5865
6500.16 5868
6500.92 5891
6501.68 5890
6502.44 5820
6503.20 5886
6503.96 5993
6504.72 6147
6505.48 6403
6506.25 6303
6507.01 6527
6507.77 6797
6508.53 6917
6509.29 6975
6510.05 7109
6510.81 7292
6511.57 7332
6512.34 7132
6513.10 7159
6513.86 7099
6514.62 7041
6515.38 7091
6516.15 7157
6516.91 7278
6517.67 7288
6518.43 7555
6519.19 7837
6519.95 7962
6520.72 8098
6521.48 8224
6522.24 8506
6523.00 8639
6523.77 8951
6524.53 9711
6525.29 10496
6526.05 11559
6526.81 12615
6527.58 13515
6528.34 14194
6529.10 14479
6529.86 14162
6530.63 13881
6531.39 13589
6532.15 13718
6532.92 14643
6533.68 16779
6534.44 19846
6535.20 23200
6535.97 26219
6536.73 28662
6537.49 29090
6538.26 27964
6539.02 26131
6539.78 23397
6540.55 20588
6541.31 17778
6542.07 15348
6542.84 13102
6543.60 11282
6544.36 9974
6545.13 8837
6545.89 7998
6546.65 7476
6547.42 6956
6548.18 6647
6548.94 6369
6549.71 6245
6550.47 6035
6551.24 5966
6552.00 5882
6552.76 5812
6553.53 5837
6554.29 5720
6555.06 5599
6555.82 5478
6556.58 5262
6557.35 5237
6558.11 5267
6558.88 5270
6559.64 5381
6560.41 5422
6561.17 5529
6561.93 5674
6562.70 5725
6563.46 5858
6564.23 6121
6564.99 6233
6565.76 6301
6566.52 6201
6567.29 6159
6568.05 6271
6568.82 6215
6569.58 6228
6570.35 6247
6571.11 6291
6571.88 6492
6572.64 6685
6573.41 7088
6574.17 7113
6574.94 7548
6575.70 7837
6576.47 7847
6577.23 7962
6578.00 7890
6578.76 7868
6579.53 8085
6580.29 8050
6581.06 7898
6581.83 7784
6582.59 7622
6583.36 7452
6584.12 7336
6584.89 7163
6585.65 7158
6586.42 7079
6587.19 7043
6587.95 6916
6588.72 6952
6589.48 7177
6590.25 7462
6591.02 7792
6591.78 8329
6592.55 8994
6593.32 9844
6594.08 10691
6594.85 11506
6595.61 12027
6596.38 12144
6597.15 12091
6597.91 11362
6598.68 10820
6599.45 10164
6600.21 9365
6600.98 8576
6601.75 7836
6602.51 7418
6603.28 6987
6604.05 6775
6604.82 6598
6605.58 6331
6606.35 6126
6607.12 6036
6607.88 5909
6608.65 5684
6609.42 5650
6610.19 5581
6610.95 5559
6611.72 5435
6612.49 5359
6613.25 5327
6614.02 5358
6614.79 5223
6615.56 5121
6616.32 5188
6617.09 5077
6617.86 5096
6618.63 5009
6619.40 5197
6620.16 5110
6620.93 5044
6621.70 5005
6622.47 5014
6623.24 5076
6624.00 4960
6624.77 4936
6625.54 4913
6626.31 4768
6627.08 4732
6627.84 4695
6628.61 4719
6629.38 4856
6630.15 4931
6630.92 5208
6631.69 5341
6632.46 5805
6633.22 6244
6633.99 6458
6634.76 6682
6635.53 6609
6636.30 6665
6637.07 6485
6637.84 6201
6638.61 5905
6639.37 5647
6640.14 5345
6640.91 5147
6641.68 4848
6642.45 4820
6643.22 4660
6643.99 4604
6644.76 4546
6645.53 4426
6646.30 4416
6647.07 4380
6647.84 4321
6648.61 4473
6649.37 4446
6650.14 4431
6650.91 4366
6651.68 4384
6652.45 4416
6653.22 4399
6653.99 4362
6654.76 4355
6655.53 4307
6656.30 4329
6657.07 4327
6657.84 4290
6658.61 4242
6659.38 4181
6660.15 4097
6660.92 4057
6661.69 4064
6662.46 3978
6663.23 3991
6664.00 3957
6664.77 3912
6665.55 3987
6666.32 3972
6667.09 3940
6667.86 3964
6668.63 4081
6669.40 4015
6670.17 4035
6670.94 4123
6671.71 4120
6672.48 4115
6673.25 4196
6674.02 4172
6674.79 4219
6675.57 4283
6676.34 4205
6677.11 4178
6677.88 4118
6678.65 4166
6679.42 4228
6680.19 4192
6680.96 4214
6681.74 4233
6682.51 4356
6683.28 4369
6684.05 4537
6684.82 4700
6685.59 4707
6686.37 4799
6687.14 4881
6687.91 4771
6688.68 4620
6689.45 4531
6690.22 4382
6691.00 4151
6691.77 4022
6692.54 3937
6693.31 3852
6694.08 3785
6694.86 3791
6695.63 3715
6696.40 3664
6697.17 3631
6697.95 3603
6698.72 3619
6699.49 3538
6700.26 3606
6701.04 3601
6701.81 3532
6702.58 3470
6703.35 3486
6704.13 3537
6704.90 3570
6705.67 3628
6706.44 3593
6707.22 3604
6707.99 3587
6708.76 3569
6709.54 3538
6710.31 3480
6711.08 3483
6711.86 3416
6712.63 3426
6713.40 3344
6714.17 3370
6714.95 3434
6715.72 3423
6716.50 3309
6717.27 3267
6718.04 3243
6718.82 3287
6719.59 3271
6720.36 3206
6721.14 3288
6721.91 3273
6722.68 3240
6723.46 3123
6724.23 3171
6725.01 3206
6725.78 3336
6726.55 3329
6727.33 3283
6728.10 3273
6728.88 3234
6729.65 3180
6730.42 3127
6731.20 3223
6731.97 3191
6732.75 3199
6733.52 3178
6734.30 3251
6735.07 3280
6735.84 3334
6736.62 3340
6737.39 3329
6738.17 3339
6738.94 3389
6739.72 3437
6740.49 3400
6741.27 3447
6742.04 3400
6742.82 3397
6743.59 3348
6744.37 3437
6745.14 3440
6745.92 3424
6746.69 3519
6747.47 3605
6748.24 3618
6749.02 3642
6749.79 3790
6750.57 4006
6751.34 4125
6752.12 4155
6752.90 4376
6753.67 4596
6754.45 4554
6755.22 4597
6756.00 4403
6756.77 4122
6757.55 3963
6758.33 3904
6759.10 3734
6759.88 3554
6760.65 3435
6761.43 3431
6762.20 3431
6762.98 3361
6763.76 3395
6764.53 3327
6765.31 3295
6766.09 3373
6766.86 3353
6767.64 3277
6768.41 3340
6769.19 3381
6769.97 3372
6770.74 3264
6771.52 3269
6772.30 3259
6773.07 3284
6773.85 3233
6774.63 3198
6775.40 3199
6776.18 3220
6776.96 3349
6777.74 3268
6778.51 3266
6779.29 3320
6780.07 3330
6780.84 3292
6781.62 3314
6782.40 3200
6783.17 3199
6783.95 3223
6784.73 3163
6785.51 3163
6786.28 3168
6787.06 3159
6787.84 3057
6788.62 3083
6789.39 3063
6790.17 3050
6790.95 2979
6791.73 2899
6792.51 2985
6793.28 2989
6794.06 2955
6794.84 3015
6795.62 3000
6796.39 2977
6797.17 2957
6797.95 2956
6798.73 2989
6799.51 2997
6800.29 3094
6801.06 3025
6801.84 2989
6802.62 3054
6803.40 3063
6804.18 2987
6804.96 3088
6805.73 3048
6806.51 3001
6807.29 3080
6808.07 3061
6808.85 3027
6809.63 2902
6810.41 2886
6811.18 2975
6811.96 2992
6812.74 2843
6813.52 2921
6814.30 3082
6815.08 3021
6815.86 3047
6816.64 3019
6817.42 3060
6818.20 3036
6818.98 3086
6819.76 3154
6820.53 3192
6821.31 3086
6822.09 3103
6822.87 3034
6823.65 3157
6824.43 3223
6825.21 3097
6825.99 3125
6826.77 3164
6827.55 3158
6828.33 3184
6829.11 3185
6829.89 3246
6830.67 3172
6831.45 3094
6832.23 3193
6833.01 3208
6833.79 3181
6834.57 3197
6835.35 3149
6836.13 3163
6836.91 3155
6837.69 3102
6838.47 3148
6839.25 3100
6840.03 3067
6840.81 3056
6841.59 2954
6842.37 3000
6843.16 3101
6843.94 3011
6844.72 3122
6845.50 3226
6846.28 3400
6847.06 3761
6847.84 4338
6848.62 5062
6849.40 5814
6850.18 6620
6850.96 7228
6851.75 7460
6852.53 7394
6853.31 7096
6854.09 6660
6854.87 6070
6855.65 5630
6856.43 5071
6857.22 4749
6858.00 4335
6858.78 4007
6859.56 3849
6860.34 3704
6861.12 3620
6861.90 3584
6862.69 3488
6863.47 3476
6864.25 3419
6865.03 3459
6865.81 3515
6866.60 3630
6867.38 3627
6868.16 3602
6868.94 3611
6869.72 3538
6870.51 3425
6871.29 3365
6872.07 3398
6872.85 3328
6873.64 3298
6874.42 3372
6875.20 3509
6875.98 3528
6876.77 3532
6877.55 3562
6878.33 3596
6879.11 3507
6879.90 3551
6880.68 3595
6881.46 3615
6882.25 3700
6883.03 3656
6883.81 3683
6884.59 3840
6885.38 4121
6886.16 4375
6886.94 4713
6887.73 5072
6888.51 5547
6889.29 5688
6890.08 5617
6890.86 5427
6891.64 5063
6892.43 4885
6893.21 4621
6893.99 4278
6894.78 4168
6895.56 4183
6896.35 3995
6897.13 4013
6897.91 4052
6898.70 4070
6899.48 3991
6900.26 3986
6901.05 4046
6901.83 4066
6902.62 3983
6903.40 4072
6904.18 3982
6904.97 3987
6905.75 3943
6906.54 3966
6907.32 3941
6908.11 3972
6908.89 3905
6909.67 3874
6910.46 3785
6911.24 3787
6912.03 3801
6912.81 3774
6913.60 3847
6914.38 3787
6915.17 3846
6915.95 3764
6916.74 3848
6917.52 3766
6918.31 3671
6919.09 3703
6919.88 3767
6920.66 3759
6921.45 3786
6922.23 3712
6923.02 3762
6923.80 3726
6924.59 3709
6925.37 3789
6926.16 3759
6926.94 3877
6927.73 3890
6928.51 3846
6929.30 3913
6930.09 3990
6930.87 3930
6931.66 3859
6932.44 3977
6933.23 4023
6934.01 3994
6934.80 3963
6935.59 4234
6936.37 4208
6937.16 4290
6937.94 4322
6938.73 4405
6939.52 4503
6940.30 4618
6941.09 4671
6941.88 4796
6942.66 4980
6943.45 5049
6944.23 5101
6945.02 5056
6945.81 5066
6946.59 5132
6947.38 5123
6948.17 5162
6948.95 5172
6949.74 5177
6950.53 5236
6951.31 5225
6952.10 5268
6952.89 5248
6953.67 5333
6954.46 5409
6955.25 5543
6956.04 5721
6956.82 5647
6957.61 5868
6958.40 5904
6959.18 5952
6959.97 5812
6960.76 5811
6961.55 5834
6962.33 5869
6963.12 5866
6963.91 5917
6964.70 5926
6965.48 5924
6966.27 6152
6967.06 6229
6967.85 6352
6968.63 6570
6969.42 6597
6970.21 6747
6971.00 6733
6971.79 6841
6972.57 6846
6973.36 6895
6974.15 6899
6974.94 7080
6975.73 7412
6976.52 7479
6977.30 7857
6978.09 8080
6978.88 8382
6979.67 8773
6980.46 9435
6981.25 10365
6982.03 11508
6982.82 13046
6983.61 15171
6984.40 17321
6985.19 19305
6985.98 20739
6986.77 21146
6987.55 20795
6988.34 19681
6989.13 18440
6989.92 16829
6990.71 15168
6991.50 13583
6992.29 12280
6993.08 11440
6993.87 10781
6994.66 10532
6995.45 10815
6996.24 11625
6997.02 13055
6997.81 14936
6998.60 16897
6999.39 18633
7000.18 19784
7000.97 20179
7001.76 19799
7002.55 18740
7003.34 17315
7004.13 15623
7004.92 13557
7005.71 11807
7006.50 10386
7007.29 9223
7008.08 8333
7008.87 7727
7009.66 7043
7010.45 6697
7011.24 6606
7012.03 6492
7012.82 6475
7013.61 6527
7014.40 6302
7015.19 6179
7015.98 6084
7016.77 5923
7017.56 5715
7018.35 5462
7019.15 5365
7019.94 5178
7020.73 5100
7021.52 5059
7022.31 5018
7023.10 5180
7023.89 5267
7024.68 5308
7025.47 5392
7026.26 5424
7027.05 5430
7027.85 5593
7028.64 5343
7029.43 5232
7030.22 5119
7031.01 4993
7031.80 4785
7032.59 4724
7033.38 4749
7034.18 4751
7034.97 4854
7035.76 4896
7036.55 4990
7037.34 5076
7038.13 5041
7038.93 5183
7039.72 5227
7040.51 5187
7041.30 5080
7042.09 5125
7042.89 5084
7043.68 5111
7044.47 4979
7045.26 4887
7046.05 4863
7046.85 4816
7047.64 4866
7048.43 5066
7049.22 5319
7050.01 5453
7050.81 5422
7051.60 5384
7052.39 5370
7053.18 5392
7053.98 5300
7054.77 5182
7055.56 5033
7056.36 4814
7057.15 4732
7057.94 4623
7058.73 4532
7059.53 4554
7060.32 4680
7061.11 4646
7061.91 4710
7062.70 4629
7063.49 4628
7064.29 4656
7065.08 4683
7065.87 4627
7066.66 4518
7067.46 4452
7068.25 4441
7069.04 4350
7069.84 4391
7070.63 4319
7071.43 4220
7072.22 4272
7073.01 4278
7073.81 4205
7074.60 4243
7075.39 4282
7076.19 4198
7076.98 4147
7077.78 4137
7078.57 4167
7079.36 4178
7080.16 4137
7080.95 4127
7081.75 4159
7082.54 4127
7083.33 4118
7084.13 4081
7084.92 3985
7085.72 3988
7086.51 4182
7087.31 4384
7088.10 4510
7088.90 4507
7089.69 4411
7090.48 4240
7091.28 4145
7092.07 4100
7092.87 3998
7093.66 3772
7094.46 3748
7095.25 3611
7096.05 3450
7096.84 3393
7097.64 3351
7098.43 3316
7099.23 3289
7100.02 3274
7100.82 3243
7101.61 3249
7102.41 3223
7103.20 3083
7104.00 3025
7104.80 3067
7105.59 3003
7106.39 2961
7107.18 2963
7107.98 2928
7108.77 2979
7109.57 2952
7110.36 2883
7111.16 2852
7111.96 2872
7112.75 2960
7113.55 2996
7114.34 2912
7115.14 2943
7115.94 2913
7116.73 2915
7117.53 2924
7118.32 2890
7119.12 2786
7119.92 2849
7120.71 2842
7121.51 2840
7122.31 2875
7123.10 2869
7123.90 2712
7124.70 2666
7125.49 2738
7126.29 2804
7127.09 2864
7127.88 2873
7128.68 2926
7129.48 2933
7130.27 2898
7131.07 2876
7131.87 2948
7132.66 2955
7133.46 2953
7134.26 2946
7135.06 2872
7135.85 2767
7136.65 2769
7137.45 2884
7138.24 2849
7139.04 2725
7139.84 2753
7140.64 2836
7141.43 2870
7142.23 2954
7143.03 2908
7143.83 2956
7144.62 2852
7145.42 2899
7146.22 2916
7147.02 2878
7147.82 2813
7148.61 2828
7149.41 2764
7150.21 2711
7151.01 2738
7151.81 2729
7152.60 2702
7153.40 2758
7154.20 2760
7155.00 2771
7155.80 2788
7156.59 2860
7157.39 2891
7158.19 2817
7158.99 2798
7159.79 2740
7160.59 2636
7161.39 2678
7162.18 2711
7162.98 2669
7163.78 2651
7164.58 2630
7165.38 2552
7166.18 2571
7166.98 2582
7167.78 2623
7168.57 2591
7169.37 2613
7170.17 2565
7170.97 2606
7171.77 2596
7172.57 2601
7173.37 2589
7174.17 2642
7174.97 2650
7175.77 2549
7176.57 2535
7177.37 2580
7178.17 2592
7178.97 2681
7179.77 2666
7180.56 2720
7181.36 2771
7182.16 2848
7182.96 2893
7183.76 2823
7184.56 2897
7185.36 2996
7186.16 2887
7186.96 2785
7187.76 2715
7188.56 2716
7189.36 2711
7190.16 2614
7190.96 2607
7191.76 2528
7192.57 2469
7193.37 2458
7194.17 2523
7194.97 2533
7195.77 2533
7196.57 2483
7197.37 2486
7198.17 2580
7198.97 2478
7199.77 2441
7200.57 2516
7201.37 2473
7202.17 2473
7202.97 2553
7203.77 2527
7204.58 2511
7205.38 2556
7206.18 2558
7206.98 2441
7207.78 2473
7208.58 2489
7209.38 2512
7210.18 2444
7210.99 2452
7211.79 2538
7212.59 2463
7213.39 2498
7214.19 2522
7214.99 2555
7215.79 2581
7216.60 2498
7217.40 2493
7218.20 2506
7219.00 2570
7219.80 2561
7220.60 2487
7221.41 2582
7222.21 2534
7223.01 2490
7223.81 2492
7224.62 2510
7225.42 2551
7226.22 2497
7227.02 2556
7227.82 2560
7228.63 2537
7229.43 2570
7230.23 2515
7231.03 2547
7231.84 2597
7232.64 2564
7233.44 2560
7234.24 2569
7235.05 2598
7235.85 2636
7236.65 2562
7237.45 2672
7238.26 2746
7239.06 2774
7239.86 2894
7240.67 2928
7241.47 2908
7242.27 2927
7243.08 2918
7243.88 2922
7244.68 2912
7245.49 2857
7246.29 2879
7247.09 2901
7247.90 2805
7248.70 2870
7249.50 2858
7250.31 2866
7251.11 2909
7251.91 2908
7252.72 2880
7253.52 2869
7254.32 2967
7255.13 2947
7255.93 2975
7256.74 3016
7257.54 3095
7258.34 3140
7259.15 3123
7259.95 3167
7260.76 3238
7261.56 3259
7262.36 3178
7263.17 3281
7263.97 3333
7264.78 3338
7265.58 3432
7266.39 3443
7267.19 3506
7268.00 3529
7268.80 3562
7269.60 3637
7270.41 3686
7271.21 3620
7272.02 3686
7272.82 3673
7273.63 3692
7274.43 3662
7275.24 3662
7276.04 3698
7276.85 3821
7277.65 3992
7278.46 4025
7279.26 4195
7280.07 4558
7280.87 4951
7281.68 5603
7282.48 6380
7283.29 7260
7284.09 8013
7284.90 8396
7285.71 8749
7286.51 8539
7287.32 8221
7288.12 7725
7288.93 7102
7289.73 6613
7290.54 6117
7291.35 5651
7292.15 5336
7292.96 5018
7293.76 4793
7294.57 4659
7295.38 4492
7296.18 4418
7296.99 4296
7297.79 4326
7298.60 4334
7299.41 4337
7300.21 4349
7301.02 4464
7301.82 4534
7302.63 4711
7303.44 4739
7304.24 4705
7305.05 4803
7305.86 4903
7306.66 5119
7307.47 5136
7308.28 5426
7309.08 5706
7309.89 5945
7310.70 6024
7311.50 6282
7312.31 6294
7313.12 6259
7313.93 6152
7314.73 6020
7315.54 6014
7316.35 5972
7317.15 6228
7317.96 6648
7318.77 7504
7319.58 8355
7320.38 9125
7321.19 9769
7322.00 10180
7322.81 10208
7323.61 10117
7324.42 9581
7325.23 8949
7326.04 8175
7326.84 7401
7327.65 6691
7328.46 6060
7329.27 5673
7330.08 5219
7330.88 5022
7331.69 4681
7332.50 4377
7333.31 4355
7334.12 4202
7334.92 4241
7335.73 4122
7336.54 4153
7337.35 4214
7338.16 4227
7338.97 4209
7339.78 4235
7340.58 4227
7341.39 4057
7342.20 4172
7343.01 4079
7343.82 4135
7344.63 4123
7345.44 4158
7346.24 4148
7347.05 4104
7347.86 4205
7348.67 4299
7349.48 4245
7350.29 4276
7351.10 4250
7351.91 4241
7352.72 4152
7353.53 4131
7354.34 4189
7355.14 4083
7355.95 4056
7356.76 4130
7357.57 4109
7358.38 4180
7359.19 4275
7360.00 4422
7360.81 4431
7361.62 4564
7362.43 4623
7363.24 4638
7364.05 4613
7364.86 4624
7365.67 4638
7366.48 4583
7367.29 4654
7368.10 4685
7368.91 4757
7369.72 4671
7370.53 4588
7371.34 4579
7372.15 4654
7372.96 4664
7373.77 4694
7374.58 4704
7375.39 4723
7376.20 4900
7377.01 5177
7377.82 5474
7378.63 5909
7379.44 6512
7380.26 7069
7381.07 7424
7381.88 7703
7382.69 7843
7383.50 7816
7384.31 7600
7385.12 7215
7385.93 6729
7386.74 6336
7387.55 6021
7388.36 5560
7389.18 5167
7389.99 4987
7390.80 4799
7391.61 4499
7392.42 4465
7393.23 4390
7394.04 4281
7394.86 4299
7395.67 4347
7396.48 4442
7397.29 4632
7398.10 4801
7398.91 5180
7399.73 5364
7400.54 5587
7401.35 5737
7402.16 5864
7402.97 5691
7403.79 5589
7404.60 5497
7405.41 5351
7406.22 5310
7407.03 5086
7407.85 5053
7408.66 5039
7409.47 4845
7410.28 4706
7411.10 4561
7411.91 4411
7412.72 4203
7413.53 4152
7414.35 3927
7415.16 3790
7415.97 3793
7416.78 3741
7417.60 3598
7418.41 3500
7419.22 3386
7420.03 3417
7420.85 3374
7421.66 3343
7422.47 3387
7423.29 3363
7424.10 3378
7424.91 3302
7425.73 3295
7426.54 3177
7427.35 3165
7428.17 3140
7428.98 3157
7429.79 3088
7430.61 3037
7431.42 3106
7432.23 3004
7433.05 2947
7433.86 2996
7434.67 2998
7435.49 3103
7436.30 3044
7437.12 3061
7437.93 3081
7438.74 3106
7439.56 3164
7440.37 3128
7441.18 3111
7442.00 3123
7442.81 3078
7443.63 3055
7444.44 3035
7445.26 3060
7446.07 3091
7446.88 3062
7447.70 3022
7448.51 2980
7449.33 2970
7450.14 2929
7450.96 2948
7451.77 2937
7452.59 2913
7453.40 2910
7454.22 2902
7455.03 2889
7455.85 2876
7456.66 2912
7457.47 2933
7458.29 2921
7459.10 2919
7459.92 2867
7460.74 2842
7461.55 2799
7462.37 2858
7463.18 2885
7464.00 2905
7464.81 2922
7465.63 2976
7466.44 2940
7467.26 2938
7468.07 3004
7468.89 3023
7469.70 3013
7470.52 3120
7471.34 3034
7472.15 2925
7472.97 2940
7473.78 2856
7474.60 2805
7475.41 2748
7476.23 2730
7477.05 2726
7477.86 2661
7478.68 2641
7479.49 2524
7480.31 2551
7481.13 2522
7481.94 2540
7482.76 2526
7483.58 2576
7484.39 2532
7485.21 2524
7486.03 2539
7486.84 2574
7487.66 2528
7488.48 2541
7489.29 2524
7490.11 2511
7490.93 2526
7491.74 2456
7492.56 2399
7493.38 2437
7494.19 2380
7495.01 2385
7495.83 2378
7496.64 2456
7497.46 2406
7498.28 2353
7499.10 2384
7499.91 2372
7500.73 2403
7501.55 2336
7502.36 2368
7503.18 2361
7504.00 2351
7504.82 2340
7505.63 2327
7506.45 2289
7507.27 2374
7508.09 2339
7508.90 2322
7509.72 2301
7510.54 2266
7511.36 2303
7512.18 2288
7512.99 2300
7513.81 2237
7514.63 2240
7515.45 2216
7516.27 2263
7517.08 2297
7517.90 2240
7518.72 2135
7519.54 2160
7520.36 2175
7521.18 2290
7521.99 2299
7522.81 2223
7523.63 2197
7524.45 2206
7525.27 2250
7526.09 2260
7526.91 2262
7527.72 2240
7528.54 2187
7529.36 2265
7530.18 2273
7531.00 2256
7531.82 2255
7532.64 2230
7533.46 2213
7534.28 2171
7535.10 2257
7535.91 2271
7536.73 2224
7537.55 2266
7538.37 2261
7539.19 2236
7540.01 2294
7540.83 2271
7541.65 2272
7542.47 2335
7543.29 2282
7544.11 2348
7544.93 2323
7545.75 2359
7546.57 2314
7547.39 2345
7548.21 2249
7549.03 2246
7549.85 2222
7550.67 2299
7551.49 2250
7552.31 2214
7553.13 2222
7553.95 2241
7554.77 2284
7555.59 2275
7556.41 2316
7557.23 2255
7558.05 2256
7558.87 2284
7559.69 2274
7560.51 2206
7561.33 2292
7562.15 2311
7562.97 2292
7563.79 2204
7564.61 2229
7565.44 2216
7566.26 2187
7567.08 2164
7567.90 2143
7568.72 2143
7569.54 2199
7570.36 2254
7571.18 2235
7572.00 2250
7572.82 2216
7573.65 2281
7574.47 2242
7575.29 2258
7576.11 2212
7576.93 2168
7577.75 2264
7578.57 2138
7579.40 2124
7580.22 2187
7581.04 2199
7581.86 2186
7582.68 2183
7583.50 2258
7584.33 2274
7585.15 2286
7585.97 2355
7586.79 2369
7587.61 2324
7588.44 2367
7589.26 2390
7590.08 2436
7590.90 2401
7591.72 2438
7592.55 2361
7593.37 2350
7594.19 2325
7595.01 2349
7595.84 2322
7596.66 2361
7597.48 2378
7598.30 2359
7599.13 2434
7599.95 2536
7600.77 2498
7601.59 2610
7602.42 2657
7603.24 2766
7604.06 2885
7604.89 2906
7605.71 2931
7606.53 2940
7607.36 2914
7608.18 2874
7609.00 2849
7609.82 2738
7610.65 2728
7611.47 2661
7612.29 2709
7613.12 2625
7613.94 2630
7614.77 2724
7615.59 2695
7616.41 2719
7617.24 2715
7618.06 2810
7618.88 2844
7619.71 2869
7620.53 2928
7621.35 2939
7622.18 2895
7623.00 2780
7623.83 2716
7624.65 2751
7625.47 2716
7626.30 2693
7627.12 2684
7627.95 2750
7628.77 2826
7629.60 2915
7630.42 3147
7631.24 3228
7632.07 3359
7632.89 3331
7633.72 3326
7634.54 3247
7635.37 3167
7636.19 3002
7637.02 2814
7637.84 2706
7638.67 2670
7639.49 2564
7640.31 2426
7641.14 2279
7641.96 2247
7642.79 2287
7643.61 2175
7644.44 2230
7645.26 2218
7646.09 2246
7646.92 2239
7647.74 2223
7648.57 2221
7649.39 2194
7650.22 2228
7651.04 2231
7651.87 2179
7652.69 2187
7653.52 2153
7654.34 2127
7655.17 2213
7656.00 2169
7656.82 2120
7657.65 2110
7658.47 2223
7659.30 2170
7660.12 2057
7660.95 2032
7661.78 2106
7662.60 2111
7663.43 2156
7664.25 2115
7665.08 2155
7665.91 2162
7666.73 2132
7667.56 2161
7668.39 2126
7669.21 2112
7670.04 2095
7670.87 2116
7671.69 2173
7672.52 2114
7673.35 2128
7674.17 2138
7675.00 2060
7675.83 2061
7676.65 2040
7677.48 2002
7678.31 1975
7679.13 2009
7679.96 1974
7680.79 2020
7681.61 2053
7682.44 2047
7683.27 2056
7684.10 2044
7684.92 2051
7685.75 2019
7686.58 2117
7687.40 2033
7688.23 2116
7689.06 2130
7689.89 2013
7690.71 2081
7691.54 2135
7692.37 2131
7693.20 2069
7694.03 2059
7694.85 2068
7695.68 2090
7696.51 2084
7697.34 2159
7698.16 2133
7698.99 2155
7699.82 2182
7700.65 2154
7701.48 2115
7702.31 2112
7703.13 2212
7703.96 2090
7704.79 2126
7705.62 2071
7706.45 2099
7707.28 2076
7708.10 2116
7708.93 2057
7709.76 1971
7710.59 2003
7711.42 2092
7712.25 2086
7713.08 2043
7713.90 2078
7714.73 2076
7715.56 2127
7716.39 2125
7717.22 2160
7718.05 2065
7718.88 2079
7719.71 2068
7720.54 2022
7721.37 2068
7722.20 2025
7723.02 2063
7723.85 2052
7724.68 2022
7725.51 2072
7726.34 2017
7727.17 2064
7728.00 2111
7728.83 2108
7729.66 2089
7730.49 2084
7731.32 2093
7732.15 2064
7732.98 2057
7733.81 2069
7734.64 2046
7735.47 2061
7736.30 2144
7737.13 2096
7737.96 2072
7738.79 2069
7739.62 2056
7740.45 2116
7741.28 2168
7742.11 2177
7742.94 2264
7743.77 2341
7744.60 2446
7745.43 2646
7746.26 2796
7747.09 2966
7747.92 3150
7748.75 3135
7749.59 3182
7750.42 3103
7751.25 2983
7752.08 2894
7752.91 2731
7753.74 2658
7754.57 2534
7755.40 2422
7756.23 2363
7757.06 2378
7757.90 2367
7758.73 2381
7759.56 2268
7760.39 2207
7761.22 2261
7762.05 2250
7762.88 2243
7763.71 2128
7764.55 2179
7765.38 2168
7766.21 2153
7767.04 2118
7767.87 2208
7768.70 2106
7769.54 2069
7770.37 2052
7771.20 2097
7772.03 2066
7772.86 1968
7773.70 2058
7774.53 2053
7775.36 2002
7776.19 2062
7777.02 2102
7777.86 2058
7778.69 1947
7779.52 2019
7780.35 2122
7781.19 2037
7782.02 2057
7782.85 2068
7783.68 2066
7784.52 2125
7785.35 2147
7786.18 2155
7787.01 2166
7787.85 2179
7788.68 2171
7789.51 2178
7790.35 2198
7791.18 2138
7792.01 2111
7792.84 2092
7793.68 2160
7794.51 2157
7795.34 2133
7796.18 2128
7797.01 2148
7797.84 2168
7798.68 2172
7799.51 2140
7800.34 2142
7801.18 2165
7802.01 2178
7802.84 2160
7803.68 2135
7804.51 2161
7805.35 2200
7806.18 2239
7807.01 2249
7807.85 2214
7808.68 2226
7809.51 2266
7810.35 2386
7811.18 2377
7812.02 2454
7812.85 2532
7813.68 2531
7814.52 2639
7815.35 2735
7816.19 2805
7817.02 2779
7817.86 2841
7818.69 2784
7819.52 2751
7820.36 2742
7821.19 2664
7822.03 2602
7822.86 2612
7823.70 2503
7824.53 2525
7825.37 2542
7826.20 2553
7827.04 2566
7827.87 2498
7828.71 2550
7829.54 2534
7830.38 2485
7831.21 2438
7832.05 2474
7832.88 2458
7833.72 2475
7834.55 2468
7835.39 2570
7836.22 2553
7837.06 2524
7837.89 2469
7838.73 2451
7839.57 2518
7840.40 2547
7841.24 2481
7842.07 2431
7842.91 2457
7843.74 2366
7844.58 2345
7845.42 2348
7846.25 2232
7847.09 2248
7847.92 2252
7848.76 2197
7849.60 2184
7850.43 2189
7851.27 2241
7852.10 2201
7852.94 2118
7853.78 2162
7854.61 2183
7855.45 2216
7856.29 2203
7857.12 2216
7857.96 2308
7858.79 2268
7859.63 2303
7860.47 2328
7861.30 2281
7862.14 2280
7862.98 2201
7863.81 2241
7864.65 2272
7865.49 2137
7866.33 2208
7867.16 2181
7868.00 2138
7868.84 2189
7869.67 2115
7870.51 2181
7871.35 2272
7872.19 2265
7873.02 2196
7873.86 2244
7874.70 2232
7875.54 2210
7876.37 2315
7877.21 2453
7878.05 2522
7878.89 2506
7879.72 2492
7880.56 2486
7881.40 2420
7882.24 2428
7883.07 2351
7883.91 2343
7884.75 2176
7885.59 2224
7886.43 2258
7887.26 2274
7888.10 2293
7888.94 2341
7889.78 2359
7890.62 2403
7891.45 2484
7892.29 2481
7893.13 2499
7893.97 2464
7894.81 2407
7895.65 2419
7896.49 2428
7897.32 2426
7898.16 2378
7899.00 2379
7899.84 2383
7900.68 2382
7901.52 2405
7902.36 2398
7903.20 2347
7904.03 2294
7904.87 2251
7905.71 2284
7906.55 2265
7907.39 2284
7908.23 2284
7909.07 2253
7909.91 2241
7910.75 2309
7911.59 2333
7912.43 2381
7913.27 2464
7914.11 2567
7914.94 2733
7915.78 2770
7916.62 2835
7917.46 2946
7918.30 3042
7919.14 2919
7919.98 2886
7920.82 2812
7921.66 2722
7922.50 2673
7923.34 2524
7924.18 2403
7925.02 2360
7925.86 2263
7926.70 2268
7927.54 2201
7928.38 2104
7929.22 2092
7930.06 2138
7930.90 2124
7931.74 2089
7932.59 2050
7933.43 2053
7934.27 2114
7935.11 2052
7935.95 2029
7936.79 2018
7937.63 2009
7938.47 1994
7939.31 2027
7940.15 2089
7940.99 2025
7941.83 2050
7942.67 2045
7943.52 2177
7944.36 2153
7945.20 2151
7946.04 2099
7946.88 2106
7947.72 2116
7948.56 2097
7949.40 2165
7950.25 2091
7951.09 2119
7951.93 2144
7952.77 2157
7953.61 2068
7954.45 2132
7955.29 2222
7956.14 2205
7956.98 2195
7957.82 2114
7958.66 2130
7959.50 2124
7960.35 2124
7961.19 2125
7962.03 2095
7962.87 2073
7963.71 2037
7964.56 2036
7965.40 2076
7966.24 2054
7967.08 2079
7967.93 2121
7968.77 2215
7969.61 2164
7970.45 2156
7971.29 2155
7972.14 2138
7972.98 2047
7973.82 2010
7974.67 1996
7975.51 1985
7976.35 2043
7977.19 1968
7978.04 1974
7978.88 1910
7979.72 1986
7980.57 1997
7981.41 1970
7982.25 1994
7983.09 1926
7983.94 1873
7984.78 1922
7985.62 1920
7986.47 1896
7987.31 1949
7988.15 1929
7989.00 1994
7989.84 1909
7990.68 1851
7991.53 1830
7992.37 1913
7993.22 1845
7994.06 1833
7994.90 1836
7995.75 1777
7996.59 1787
7997.43 1785
7998.28 1794
7999.12 1863
7999.97 1835
8000.81 1778
8001.65 1831
8002.50 1853
8003.34 1761
8004.19 1824
8005.03 1797
8005.88 1773
8006.72 1747
8007.57 1687
8008.41 1771
8009.25 1776
8010.10 1731
8010.94 1776
8011.79 1787
8012.63 1700
8013.48 1666
8014.32 1706
8015.17 1713
8016.01 1752
8016.86 1721
8017.70 1720
8018.55 1693
8019.39 1746
8020.24 1695
8021.08 1691
8021.93 1723
8022.77 1695
8023.62 1744
8024.46 1665
8025.31 1681
8026.15 1667
8027.00 1755
8027.84 1708
8028.69 1667
8029.54 1685
8030.38 1738
8031.23 1737
8032.07 1764
8032.92 1744
8033.76 1692
8034.61 1718
8035.46 1716
8036.30 1694
8037.15 1654
8037.99 1671
8038.84 1626
8039.69 1700
8040.53 1655
8041.38 1680
8042.22 1643
8043.07 1678
8043.92 1691
8044.76 1708
8045.61 1722
8046.46 1691
8047.30 1698
8048.15 1689
8049.00 1670
8049.84 1663
8050.69 1727
8051.54 1696
8052.38 1686
8053.23 1627
8054.08 1677
8054.92 1601
8055.77 1616
8056.62 1595
8057.46 1678
8058.31 1659
8059.16 1622
8060.01 1614
8060.85 1613
8061.70 1646
8062.55 1649
8063.40 1631
8064.24 1590
8065.09 1633
8065.94 1639
8066.79 1697
8067.63 1611
8068.48 1675
8069.33 1621
8070.18 1587
8071.02 1631
8071.87 1651
8072.72 1589
8073.57 1582
8074.42 1614
8075.26 1557
8076.11 1620
8076.96 1564
8077.81 1549
8078.66 1658
8079.50 1649
8080.35 1608
8081.20 1621
8082.05 1641
8082.90 1635
8083.75 1580
8084.59 1639
8085.44 1670
8086.29 1628
8087.14 1615
8087.99 1620
8088.84 1685
8089.69 1655
8090.53 1658
8091.38 1591
8092.23 1640
8093.08 1674
8093.93 1622
8094.78 1639
8095.63 1581
8096.48 1660
8097.33 1655
8098.18 1623
8099.02 1644
8099.87 1630
8100.72 1608
8101.57 1666
8102.42 1622
8103.27 1603
8104.12 1559
8104.97 1629
8105.82 1623
8106.67 1683
8107.52 1623
8108.37 1580
8109.22 1648
8110.07 1578
8110.92 1582
8111.77 1576
8112.62 1584
8113.47 1582
8114.32 1659
8115.17 1677
8116.02 1689
8116.87 1672
8117.72 1729
8118.57 1707
8119.42 1756
8120.27 1762
8121.12 1789
8121.97 1767
8122.82 1732
8123.67 1725
8124.52 1761
8125.37 1714
8126.22 1733
8127.07 1692
8127.93 1677
8128.78 1653
8129.63 1596
8130.48 1669
8131.33 1673
8132.18 1684
8133.03 1700
8133.88 1723
8134.73 1721
8135.58 1705
8136.44 1714
8137.29 1754
8138.14 1796
8138.99 1732
8139.84 1749
8140.69 1760
8141.54 1774
8142.39 1752
8143.25 1812
8144.10 1863
8144.95 1905
8145.80 1880
8146.65 1825
8147.50 1804
8148.36 1837
8149.21 1910
8150.06 1813
8150.91 1867
8151.76 1883
8152.62 1882
8153.47 1931
8154.32 1978
8155.17 2016
8156.02 2077
8156.88 2083
8157.73 2157
8158.58 2078
8159.43 2028
8160.29 1982
8161.14 1953
8161.99 1895
8162.84 1824
8163.70 1821
8164.55 1807
8165.40 1867
8166.25 1756
8167.11 1767
8167.96 1777
8168.81 1807
8169.67 1734
8170.52 1709
8171.37 1747
8172.23 1743
8173.08 1676
8173.93 1695
8174.78 1700
8175.64 1699
8176.49 1701
8177.34 1697
8178.20 1678
8179.05 1617
8179.90 1641
8180.76 1632
8181.61 1583
8182.47 1579
8183.32 1640
8184.17 1602
8185.03 1624
8185.88 1629
8186.73 1628
8187.59 1636
8188.44 1557
8189.30 1587
8190.15 1667
8191.00 1602
8191.86 1581
8192.71 1576
8193.57 1590
8194.42 1593
8195.27 1580
8196.13 1635
8196.98 1662
8197.84 1604
8198.69 1602
8199.55 1610
8200.40 1649
8201.26 1629
8202.11 1580
8202.96 1584
8203.82 1622
8204.67 1615
8205.53 1612
8206.38 1627
8207.24 1575
8208.09 1590
8208.95 1620
8209.80 1648
8210.66 1663
8211.51 1630
8212.37 1713
8213.22 1700
8214.08 1600
8214.93 1640
8215.79 1594
8216.65 1676
8217.50 1693
8218.36 1683
8219.21 1722
8220.07 1719
8220.92 1796
8221.78 1763
8222.63 1793
8223.49 1809
8224.35 1697
8225.20 1732
8226.06 1789
8226.91 1803
8227.77 1766
8228.63 1737
8229.48 1731
8230.34 1691
8231.19 1714
8232.05 1652
8232.91 1641
8233.76 1649
8234.62 1632
8235.47 1648
8236.33 1635
8237.19 1693
8238.04 1632
8238.90 1581
8239.76 1596
8240.61 1624
8241.47 1622
8242.33 1622
8243.18 1618
8244.04 1652
8244.90 1637
8245.75 1680
8246.61 1663
8247.47 1619
8248.33 1570
8249.18 1636
8250.04 1634
8250.90 1652
8251.75 1679
8252.61 1634
8253.47 1626
8254.33 1672
8255.18 1699
8256.04 1622
8256.90 1582
8257.76 1632
8258.61 1673
8259.47 1670
8260.33 1612
8261.19 1615
8262.04 1610
8262.90 1619
8263.76 1616
8264.62 1547
8265.48 1580
8266.33 1620
8267.19 1626
8268.05 1601
8268.91 1579
8269.77 1629
8270.62 1606
8271.48 1581
8272.34 1577
8273.20 1658
8274.06 1667
8274.92 1667
8275.77 1642
8276.63 1629
8277.49 1592
8278.35 1612
8279.21 1567
8280.07 1632
8280.93 1583
8281.78 1615
8282.64 1596
8283.50 1642
8284.36 1648
8285.22 1629
8286.08 1638
8286.94 1635
8287.80 1664
8288.66 1653
8289.51 1645
8290.37 1638
8291.23 1680
8292.09 1663
8292.95 1699
8293.81 1650
8294.67 1692
8295.53 1630
8296.39 1696
8297.25 1682
8298.11 1671
8298.97 1633
8299.83 1684
8300.69 1752
8301.55 1769
8302.41 1693
8303.27 1725
8304.13 1724
8304.99 1746
8305.85 1739
8306.71 1757
8307.57 1754
8308.43 1695
8309.29 1716
8310.15 1710
8311.01 1700
8311.87 1628
8312.73 1676
8313.59 1707
8314.45 1718
8315.31 1642
8316.17 1680
8317.03 1711
8317.89 1683
8318.75 1713
8319.61 1707
8320.47 1699
8321.33 1733
8322.20 1754
8323.06 1699
8323.92 1714
8324.78 1730
8325.64 1761
8326.50 1678
8327.36 1739
8328.22 1736
8329.08 1671
8329.94 1663
8330.81 1667
8331.67 1659
8332.53 1671
8333.39 1685
8334.25 1665
8335.11 1665
8335.97 1627
8336.84 1676
8337.70 1707
8338.56 1689
8339.42 1710
8340.28 1703
8341.15 1673
8342.01 1707
8342.87 1724
8343.73 1711
8344.59 1761
8345.45 1713
8346.32 1708
8347.18 1733
8348.04 1736
8348.90 1767
8349.77 1751
8350.63 1794
8351.49 1794
8352.35 1785
8353.22 1773
8354.08 1756
8354.94 1717
8355.80 1800
8356.67 1832
8357.53 1799
8358.39 1761
8359.25 1771
8360.12 1762
8360.98 1771
8361.84 1792
8362.71 1851
8363.57 1831
8364.43 1809
8365.29 1871
8366.16 1900
8367.02 1845
8367.88 1881
8368.75 1852
8369.61 1928
8370.47 1896
8371.34 1900
8372.20 1927
8373.06 1867
8373.93 1896
8374.79 1948
8375.65 1913
8376.52 1935
8377.38 1940
8378.25 1996
8379.11 1945
8379.97 1973
8380.84 1990
8381.70 2071
8382.56 2030
8383.43 2057
8384.29 2133
8385.16 2116
8386.02 2038
8386.89 2109
8387.75 2121
8388.61 2114
8389.48 2058
8390.34 2075
8391.21 2090
8392.07 2094
8392.94 2090
8393.80 2147
8394.67 2105
8395.53 2117
8396.39 2145
8397.26 2160
8398.12 2202
8398.99 2208
8399.85 2262
8400.72 2213
8401.58 2206
8402.45 2247
8403.31 2276
8404.18 2261
8405.04 2268
8405.91 2339
8406.77 2349
8407.64 2422
8408.50 2462
8409.37 2473
8410.24 2520
8411.10 2460
8411.97 2445
8412.83 2537
8413.70 2518
8414.56 2577
8415.43 2612
8416.29 2657
8417.16 2591
8418.03 2599
8418.89 2667
8419.76 2675
8420.62 2705
8421.49 2829
8422.36 2768
8423.22 2814
8424.09 2921
8424.95 3008
8425.82 2978
8426.69 3062
8427.55 3048
8428.42 3156
8429.28 3159
8430.15 3220
8431.02 3211
8431.88 3179
8432.75 3213
8433.62 3283
8434.48 3377
8435.35 3485
8436.22 3512
8437.08 3464
8437.95 3569
8438.82 3703
8439.68 3730
8440.55 3845
8441.42 3808
8442.29 3894
8443.15 4034
8444.02 3955
8444.89 3957
8445.75 4117
8446.62 4052
8447.49 4120
8448.36 4273
8449.22 4307
8450.09 4521
8450.96 4743
8451.83 5086
8452.69 5385
8453.56 5899
8454.43 6351
8455.30 6729
8456.16 7149
8457.03 7489
8457.90 7537
8458.77 7401
8459.64 7394
8460.50 7069
8461.37 6637
8462.24 6491
8463.11 6359
8463.98 6295
8464.84 6446
8465.71 6815
8466.58 7393
8467.45 8392
8468.32 9281
8469.19 10238
8470.05 11049
8470.92 11550
8471.79 11523
8472.66 11256
8473.53 10748
8474.40 9912
8475.27 9027
8476.13 8121
8477.00 7297
8477.87 6450
8478.74 5733
8479.61 5218
8480.48 4812
8481.35 4383
8482.22 4123
8483.09 3935
8483.96 3765
8484.82 3696
8485.69 3558
8486.56 3506
8487.43 3401
8488.30 3331
8489.17 3288
8490.04 3268
8490.91 3155
8491.78 3062
8492.65 3096
8493.52 3061
8494.39 3137
8495.26 3116
8496.13 3075
8497.00 3115
8497.87 3154
8498.74 3126
8499.61 3065
8500.48 3082
8501.35 3022
8502.22 3146
8503.09 3144
8503.96 3111
8504.83 3145
8505.70 3216
8506.57 3394
8507.44 3490
8508.31 3487
8509.18 3496
8510.05 3535
8510.92 3506
8511.79 3406
8512.66 3361
8513.53 3274
8514.40 3286
8515.27 3225
8516.15 3135
8517.02 3104
8517.89 3070
8518.76 3037
8519.63 3009
8520.50 3054
8521.37 3010
8522.24 2985
8523.11 3005
8523.98 3024
8524.86 2960
8525.73 3029
8526.60 3059
8527.47 3038
8528.34 3071
8529.21 3169
8530.08 3210
8530.96 3168
8531.83 3301
8532.70 3278
8533.57 3347
8534.44 3381
8535.31 3406
8536.19 3382
8537.06 3399
8537.93 3317
8538.80 3341
8539.67 3194
8540.55 3184
8541.42 3179
8542.29 3190
8543.16 3158
8544.03 3148
8544.91 3194
8545.78 3199
8546.65 3294
8547.52 3196
8548.40 3247
8549.27 3289
8550.14 3209
8551.01 3342
8551.89 3339
8552.76 3338
8553.63 3402
8554.51 3376
8555.38 3363
8556.25 3275
8557.12 3282
8558.00 3199
8558.87 3084
8559.74 3007
8560.62 2905
8561.49 2879
8562.36 2792
8563.24 2762
8564.11 2752
8564.98 2699
8565.86 2633
8566.73 2633
8567.60 2698
8568.48 2603
8569.35 2585
8570.22 2552
8571.10 2584
8571.97 2575
8572.84 2518
8573.72 2524
8574.59 2511
8575.46 2523
8576.34 2482
8577.21 2408
8578.09 2433
8578.96 2418
8579.83 2335
8580.71 2317
8581.58 2393
8582.46 2407
8583.33 2369
8584.21 2471
8585.08 2462
8585.95 2410
8586.83 2436
8587.70 2395
8588.58 2378
8589.45 2357
8590.33 2300
8591.20 2329
8592.08 2351
8592.95 2303
8593.83 2355
8594.70 2315
8595.58 2285
8596.45 2295
8597.33 2279
8598.20 2345
8599.08 2314
8599.95 2305
8600.83 2293
8601.70 2220
8602.58 2272
8603.45 2317
8604.33 2308
8605.20 2333
8606.08 2322
8606.95 2376
8607.83 2442
8608.70 2409
8609.58 2359
8610.45 2387
8611.33 2402
8612.21 2452
8613.08 2418
8613.96 2445
8614.83 2423
8615.71 2426
8616.59 2468
8617.46 2467
8618.34 2397
8619.21 2400
8620.09 2453
8620.97 2481
8621.84 2525
8622.72 2588
8623.59 2562
8624.47 2663
8625.35 2635
8626.22 2596
8627.10 2592
8627.98 2655
8628.85 2733
8629.73 2704
8630.61 2744
8631.48 2754
8632.36 2729
8633.24 2687
8634.11 2761
8634.99 2721
8635.87 2697
8636.74 2761
8637.62 2768
8638.50 2690
8639.37 2837
8640.25 2920
8641.13 2867
8642.01 2885
8642.88 2974
8643.76 2997
8644.64 3026
8645.52 3071
8646.39 3134
8647.27 3137
8648.15 3143
8649.03 3168
8649.90 3149
8650.78 3190
8651.66 3185
8652.54 3247
8653.41 3308
8654.29 3329
8655.17 3266
8656.05 3351
8656.93 3292
8657.80 3316
8658.68 3296
8659.56 3385
8660.44 3336
8661.32 3320
8662.19 3321
8663.07 3289
8663.95 3362
8664.83 3422
8665.71 3494
8666.59 3504
8667.46 3615
8668.34 3696
8669.22 3871
8670.10 4119
8670.98 4350
8671.86 4448
8672.74 4661
8673.62 4875
8674.49 5132
8675.37 5346
8676.25 5377
8677.13 5233
8678.01 5091
8678.89 5040
8679.77 4966
8680.65 4795
8681.53 4483
8682.41 4430
8683.29 4360
8684.16 4319
8685.04 4380
8685.92 4637
8686.80 4829
8687.68 5169
8688.56 5588
8689.44 6094
8690.32 6805
8691.20 7377
8692.08 7796
8692.96 8235
8693.84 8392
8694.72 8168
8695.60 7819
8696.48 7459
8697.36 7129
8698.24 6453
8699.12 5928
8700.00 5360
8700.88 4918
8701.76 4526
8702.64 4168
8703.52 3851
8704.40 3569
8705.28 3476
8706.16 3267
8707.04 3230
8707.92 3140
8708.80 3066
8709.69 3040
8710.57 2957
8711.45 2877
8712.33 2838
8713.21 2816
8714.09 2791
8714.97 2755
8715.85 2761
8716.73 2727
8717.61 2693
8718.49 2741
8719.38 2794
8720.26 2843
8721.14 2830
8722.02 2752
8722.90 2786
8723.78 2794
8724.66 2749
8725.54 2763
8726.43 2754
8727.31 2712
8728.19 2796
8729.07 2810
8729.95 2878
8730.83 2895
8731.72 2964
8732.60 2960
8733.48 2936
8734.36 2923
8735.24 2884
8736.13 2814
8737.01 2865
8737.89 2890
8738.77 2859
8739.65 2821
8740.54 2793
8741.42 2770
8742.30 2819
8743.18 2781
8744.07 2832
8744.95 2837
8745.83 2783
8746.71 2820
8747.60 2801
8748.48 2797
8749.36 2947
8750.24 2906
8751.13 2967
8752.01 3046
8752.89 3197
8753.77 3357
8754.66 3508
8755.54 3664
8756.42 3811
8757.31 3959
8758.19 4095
8759.07 4120
8759.96 4023
8760.84 4035
8761.72 3917
8762.61 3773
8763.49 3679
8764.37 3594
8765.26 3477
8766.14 3358
8767.02 3239
8767.91 3178
8768.79 3230
8769.67 3081
8770.56 3179
8771.44 3157
8772.32 3118
8773.21 3177
8774.09 3096
8774.98 3113
8775.86 3133
8776.74 3020
8777.63 3019
8778.51 2934
8779.40 2813
8780.28 2737
8781.17 2683
8782.05 2693
8782.93 2654
8783.82 2668
8784.70 2652
8785.59 2682
8786.47 2774
8787.36 2763
8788.24 2855
8789.13 2949
8790.01 3025
8790.89 3219
8791.78 3386
8792.66 3433
8793.55 3462
8794.43 3482
8795.32 3437
8796.20 3308
8797.09 3217
8797.97 3089
8798.86 2936
8799.74 2825
8800.63 2727
8801.52 2673
8802.40 2652
8803.29 2563
8804.17 2555
8805.06 2473
8805.94 2493
8806.83 2455
8807.71 2418
8808.60 2459
8809.48 2407
8810.37 2415
8811.26 2414
8812.14 2322
8813.03 2308
8813.91 2270
8814.80 2214
8815.69 2173
8816.57 2222
8817.46 2151
8818.34 2163
8819.23 2252
8820.12 2173
8821.00 2171
8821.89 2217
8822.77 2151
8823.66 2148
8824.55 2171
8825.43 2152
8826.32 2193
8827.21 2134
8828.09 2159
8828.98 2197
8829.87 2177
8830.75 2140
8831.64 2168
8832.53 2178
8833.41 2105
8834.30 2073
8835.19 2064
8836.08 2063
8836.96 2004
8837.85 2028
8838.74 2028
8839.62 2062
8840.51 2049
8841.40 2005
8842.29 1958
8843.17 2015
8844.06 2007
8844.95 1926
8845.84 1944
8846.72 1953
8847.61 1938
8848.50 1944
8849.39 1989
8850.27 1956
8851.16 1942
8852.05 1926
8852.94 1957
8853.82 1931
8854.71 1955
8855.60 1938
8856.49 1891
8857.38 1901
8858.26 1874
8859.15 1893
8860.04 1874
8860.93 1887
8861.82 1877
8862.71 1845
8863.59 1818
8864.48 1848
8865.37 1853
8866.26 1832
8867.15 1836
8868.04 1779
8868.93 1799
8869.81 1789
8870.70 1754
8871.59 1783
8872.48 1788
8873.37 1775
8874.26 1769
8875.15 1779
8876.04 1740
8876.93 1727
8877.81 1738
8878.70 1743
8879.59 1725
8880.48 1697
8881.37 1773
8882.26 1717
8883.15 1704
8884.04 1692
8884.93 1719
8885.82 1709
8886.71 1691
8887.60 1730
8888.49 1660
8889.38 1603
8890.27 1651
8891.16 1638
8892.05 1624
8892.94 1660
8893.83 1705
8894.72 1653
8895.61 1610
8896.50 1668
8897.39 1622
8898.28 1573
8899.17 1642
8900.06 1667
8900.95 1629
8901.84 1612
8902.73 1601
8903.62 1602
8904.51 1642
8905.40 1603
8906.29 1585
8907.18 1595
8908.07 1572
8908.96 1596
8909.85 1649
8910.74 1595
8911.63 1511
8912.52 1529
8913.41 1517
8914.31 1529
8915.20 1582
8916.09 1489
8916.98 1553
8917.87 1537
8918.76 1524
8919.65 1500
8920.54 1502
8921.43 1499
8922.33 1474
8923.22 1476
8924.11 1544
8925.00 1466
8925.89 1501
8926.78 1422
8927.67 1472
8928.57 1468
8929.46 1507
8930.35 1470
8931.24 1483
8932.13 1465
8933.03 1496
8933.92 1491
8934.81 1489
8935.70 1457
8936.59 1495
8937.49 1471
8938.38 1416
8939.27 1457
8940.16 1452
8941.05 1481
8941.95 1451
8942.84 1450
8943.73 1489
8944.62 1431
8945.52 1387
8946.41 1408
8947.30 1417
8948.19 1423
8949.09 1441
8949.98 1410
8950.87 1409
8951.76 1369
8952.66 1397
8953.55 1411
8954.44 1405
8955.34 1408
8956.23 1411
8957.12 1450
8958.02 1387
8958.91 1402
8959.80 1398
8960.69 1407
8961.59 1417
8962.48 1405
8963.37 1427
8964.27 1433
8965.16 1422
8966.05 1430
8966.95 1383
8967.84 1393
8968.74 1395
8969.63 1365
8970.52 1401
8971.42 1406
8972.31 1430
8973.20 1397
8974.10 1415
8974.99 1414
8975.89 1373
8976.78 1426
8977.67 1387
8978.57 1395
8979.46 1403
8980.36 1387
8981.25 1391
8982.15 1388
8983.04 1429
8983.93 1428
8984.83 1422
8985.72 1418
8986.62 1364
8987.51 1322
8988.41 1341
8989.30 1367
8990.20 1319
8991.09 1353
8991.99 1327
8992.88 1338
8993.78 1333
8994.67 1370
8995.57 1380
8996.46 1323
8997.36 1329
8998.25 1281
8999.15 1271
9000.04 1321
9000.94 1306
9001.83 1324
9002.73 1336
9003.62 1347
9004.52 1329
9005.41 1310
9006.31 1270
9007.20 1319
9008.10 1285
9009.00 1274
9009.89 1242
9010.79 1292
9011.68 1275
9012.58 1305
9013.47 1300
9014.37 1258
9015.27 1251
9016.16 1278
9017.06 1264
9017.95 1279
9018.85 1295
9019.75 1247
9020.64 1246
9021.54 1292
9022.43 1330
9023.33 1324
9024.23 1289
9025.12 1265
9026.02 1300
9026.92 1272
9027.81 1314
9028.71 1295
9029.61 1277
9030.50 1318
9031.40 1279
9032.30 1294
9033.19 1284
9034.09 1279
9034.99 1285
9035.88 1264
9036.78 1277
9037.68 1283
9038.58 1248
9039.47 1283
9040.37 1294
9041.27 1290
9042.16 1309
9043.06 1296
9043.96 1279
9044.86 1322
9045.75 1279
9046.65 1250
9047.55 1297
9048.45 1342
9049.34 1277
9050.24 1312
9051.14 1306
9052.04 1283
9052.94 1327
9053.83 1311
9054.73 1307
9055.63 1300
9056.53 1338
9057.43 1351
9058.32 1330
9059.22 1311
9060.12 1369
9061.02 1374
9061.92 1361
9062.81 1332
9063.71 1372
9064.61 1399
9065.51 1318
9066.41 1308
9067.31 1326
9068.21 1349
9069.10 1373
9070.00 1330
9070.90 1413
9071.80 1369
9072.70 1402
9073.60 1384
9074.50 1377
9075.40 1367
9076.29 1316
9077.19 1306
9078.09 1320
9078.99 1276
9079.89 1275
9080.79 1331
9081.69 1300
9082.59 1327
9083.49 1396
9084.39 1337
9085.29 1312
9086.19 1368
9087.09 1335
9087.98 1293
9088.88 1346
9089.78 1363
9090.68 1365
9091.58 1362
9092.48 1352
9093.38 1372
9094.28 1323
9095.18 1341
9096.08 1345
9096.98 1330
9097.88 1346
9098.78 1264
9099.68 1277
9100.58 1331
9101.48 1279
9102.38 1311
9103.28 1323
9104.18 1317
9105.08 1320
9105.99 1350
9106.89 1290
9107.79 1310
9108.69 1294
9109.59 1304
9110.49 1359
9111.39 1302
9112.29 1265
9113.19 1283
9114.09 1238
9114.99 1270
9115.89 1329
9116.79 1290
9117.69 1284
9118.60 1288
9119.50 1261
9120.40 1287
9121.30 1280
9122.20 1266
9123.10 1292
9124.00 1284
9124.90 1299
9125.81 1298
9126.71 1277
9127.61 1292
9128.51 1289
9129.41 1259
9130.31 1306
9131.22 1300
9132.12 1277
9133.02 1299
9133.92 1271
9134.82 1304
9135.72 1280
9136.63 1253
9137.53 1296
9138.43 1272
9139.33 1291
9140.23 1291
9141.14 1348
9142.04 1324
9142.94 1325
9143.84 1298
9144.75 1305
9145.65 1299
9146.55 1340
9147.45 1344
9148.36 1324
9149.26 1285
9150.16 1326
9151.06 1346
9151.97 1302
9152.87 1316
9153.77 1254
9154.67 1267
9155.58 1323
9156.48 1289
9157.38 1310
9158.29 1301
9159.19 1282
9160.09 1300
9161.00 1282
9161.90 1282
9162.80 1319
9163.71 1260
9164.61 1273
9165.51 1275
9166.42 1276
9167.32 1269
9168.22 1306
9169.13 1290
9170.03 1339
9170.93 1271
9171.84 1270
9172.74 1269
9173.64 1320
9174.55 1291
9175.45 1284
9176.36 1276
9177.26 1285
9178.16 1303
9179.07 1329
9179.97 1301
9180.88 1301
9181.78 1292
9182.69 1258
9183.59 1312
9184.49 1310
9185.40 1291
9186.30 1332
9187.21 1324
9188.11 1328
9189.02 1288
9189.92 1323
9190.82 1292
9191.73 1294
9192.63 1311
9193.54 1292
9194.44 1373
9195.35 1333
9196.25 1385
9197.16 1360
9198.06 1404
9198.97 1372
9199.87 1377
9200.78 1393
9201.68 1404
9202.59 1403
9203.49 1361
9204.40 1376
9205.30 1371
9206.21 1366
9207.12 1328
9208.02 1351
9208.93 1333
9209.83 1325
9210.74 1332
9211.64 1400
9212.55 1392
9213.45 1395
9214.36 1393
9215.27 1437
9216.17 1432
9217.08 1462
9217.98 1489
9218.89 1460
9219.80 1507
9220.70 1523
9221.61 1489
9222.51 1437
9223.42 1422
9224.33 1416
9225.23 1393
9226.14 1370
9227.05 1408
9227.95 1415
9228.86 1379
9229.77 1364
9230.67 1339
9231.58 1372
9232.49 1345
9233.39 1346
9234.30 1364
9235.21 1352
9236.11 1379
9237.02 1362
9237.93 1325
9238.83 1293
9239.74 1323
9240.65 1321
9241.55 1325
9242.46 1296
9243.37 1287
9244.28 1294
9245.18 1298
9246.09 1274
9247.00 1287
9247.91 1319
9248.81 1385
9249.72 1406
9250.63 1289
9251.54 1309
9252.44 1310
9253.35 1334
9254.26 1338
9255.17 1335
9256.07 1276
9256.98 1319
9257.89 1300
9258.80 1330
9259.71 1282
9260.61 1285
9261.52 1233
9262.43 1318
9263.34 1303
9264.25 1274
9265.16 1322
9266.06 1319
9266.97 1290
9267.88 1239
9268.79 1291
9269.70 1351
9270.61 1326
9271.51 1357
9272.42 1310
9273.33 1317
9274.24 1307
9275.15 1329
9276.06 1327
9276.97 1388
9277.88 1368
9278.78 1351
9279.69 1309
9280.60 1330
9281.51 1312
9282.42 1361
9283.33 1300
9284.24 1297
9285.15 1334
9286.06 1356
9286.97 1351
9287.88 1341
9288.79 1333
9289.70 1315
9290.60 1347
9291.51 1347
9292.42 1352
9293.33 1350
9294.24 1345
9295.15 1347
9296.06 1446
9296.97 1387
9297.88 1396
9298.79 1417
9299.70 1364
9300.61 1335
9301.52 1372
9302.43 1363
9303.34 1449
9304.25 1425
9305.16 1398
9306.07 1378
9306.98 1488
9307.89 1453
9308.80 1493
9309.71 1495
9310.63 1476
9311.54 1487
9312.45 1474
9313.36 1463
9314.27 1438
9315.18 1455
9316.09 1421
9317.00 1407
9317.91 1447
9318.82 1407
9319.73 1393
9320.64 1390
9321.55 1373
9322.47 1354
9323.38 1359
9324.29 1409
9325.20 1347
9326.11 1386
9327.02 1330
9327.93 1380
9328.84 1367
9329.76 1337
9330.67 1348
9331.58 1354
9332.49 1315
9333.40 1332
9334.31 1336
9335.23 1318
9336.14 1318
9337.05 1295
9337.96 1361
9338.87 1352
9339.78 1380
9340.70 1378
9341.61 1371
9342.52 1354
9343.43 1369
9344.34 1414
9345.26 1434
9346.17 1408
9347.08 1362
9347.99 1337
9348.91 1357
9349.82 1355
9350.73 1361
9351.64 1405
9352.56 1372
9353.47 1418
9354.38 1372
9355.29 1353
9356.21 1368
9357.12 1388
9358.03 1383
9358.94 1390
9359.86 1396
9360.77 1376
9361.68 1358
9362.60 1359
9363.51 1372
9364.42 1357
9365.34 1351
9366.25 1387
9367.16 1394
9368.08 1367
9368.99 1373
9369.90 1397
9370.82 1365
9371.73 1380
9372.64 1393
9373.56 1396
9374.47 1409
9375.38 1431
9376.30 1418
9377.21 1393
9378.12 1388
9379.04 1364
9379.95 1390
9380.87 1404
9381.78 1387
9382.69 1423
9383.61 1429
9384.52 1391
9385.44 1431
9386.35 1431
9387.27 1484
9388.18 1477
9389.09 1462
9390.01 1521
9390.92 1556
9391.84 1563
9392.75 1544
9393.67 1487
9394.58 1548
9395.50 1547
9396.41 1518
9397.32 1564
9398.24 1557
9399.15 1542
9400.07 1528
9400.98 1510
9401.90 1502
9402.81 1457
9403.73 1454
9404.64 1487
9405.56 1504
9406.47 1546
9407.39 1527
9408.30 1524
9409.22 1538
9410.14 1480
9411.05 1447
9411.97 1487
9412.88 1464
9413.80 1473
9414.71 1499
9415.63 1435
9416.54 1449
9417.46 1446
9418.38 1506
9419.29 1563
9420.21 1516
9421.12 1536
9422.04 1514
9422.95 1496
9423.87 1566
9424.79 1578
9425.70 1568
9426.62 1514
9427.54 1522
9428.45 1545
9429.37 1487
9430.28 1508
9431.20 1571
9432.12 1597
9433.03 1621
9433.95 1609
9434.87 1646
9435.78 1666
9436.70 1671
9437.62 1690
9438.53 1645
9439.45 1674
9440.37 1738
9441.28 1616
9442.20 1658
9443.12 1666
9444.03 1670
9444.95 1681
9445.87 1707
9446.79 1729
9447.70 1712
9448.62 1730
9449.54 1834
9450.45 1853
9451.37 1907
9452.29 1913
9453.21 1952
9454.12 1976
9455.04 1986
9455.96 1952
9456.88 1938
9457.79 1925
9458.71 1877
9459.63 1850
9460.55 1795
9461.47 1778
9462.38 1760
9463.30 1798
9464.22 1716
9465.14 1696
9466.06 1673
9466.97 1650
9467.89 1668
9468.81 1694
9469.73 1671
9470.65 1683
9471.56 1629
9472.48 1647
9473.40 1710
9474.32 1661
9475.24 1688
9476.16 1706
9477.08 1755
9477.99 1745
9478.91 1693
9479.83 1735
9480.75 1786
9481.67 1801
9482.59 1735
9483.51 1733
9484.43 1794
9485.34 1748
9486.26 1730
9487.18 1755
9488.10 1802
9489.02 1811
9489.94 1741
9490.86 1728
9491.78 1735
9492.70 1701
9493.62 1736
9494.54 1783
9495.46 1774
9496.38 1776
9497.30 1767
9498.22 1730
9499.13 1766
9500.05 1729
9500.97 1670
9501.89 1777
9502.81 1815
9503.73 1718
9504.65 1718
9505.57 1790
9506.49 1874
9507.41 1842
9508.33 1845
9509.25 1915
9510.17 1881
9511.09 1900
9512.01 1936
9512.93 1937
9513.86 1955
9514.78 2054
9515.70 2058
9516.62 2021
9517.54 2077
9518.46 2073
9519.38 2018
9520.30 2094
9521.22 2105
9522.14 2081
9523.06 2122
9523.98 2183
9524.90 2219
9525.82 2264
9526.75 2436
9527.67 2476
9528.59 2539
9529.51 2630
9530.43 2746
9531.35 2924
9532.27 3101
9533.19 3186
9534.11 3252
9535.04 3214
9535.96 3122
9536.88 3067
9537.80 3009
9538.72 2909
9539.64 2807
9540.57 2702
9541.49 2568
9542.41 2491
9543.33 2442
9544.25 2330
9545.17 2220
9546.10 2152
9547.02 2145
9547.94 2108
9548.86 2082
9549.78 2087
9550.71 2100
9551.63 2013
9552.55 2022
9553.47 2048
9554.40 2080
9555.32 2040
9556.24 2110
9557.16 2106
9558.09 2137
9559.01 2179
9559.93 2242
9560.85 2153
9561.78 2206
9562.70 2191
9563.62 2146
9564.54 2059
9565.47 2082
9566.39 2053
9567.31 1959
9568.24 1964
9569.16 1966
9570.08 1933
9571.00 1862
9571.93 1902
9572.85 1864
9573.77 1931
9574.70 1863
9575.62 1834
9576.54 1892
9577.47 1905
9578.39 1850
9579.31 1902
9580.24 1836
9581.16 1803
9582.09 1804
9583.01 1781
9583.93 1755
9584.86 1821
9585.78 1826
9586.70 1812
9587.63 1873
9588.55 1879
9589.48 1887
9590.40 1777
9591.32 1809
9592.25 1822
9593.17 1874
9594.10 1862
9595.02 1940
9595.95 1882
9596.87 1966
9597.79 1979
9598.72 1947
9599.64 1965
9600.57 1956
9601.49 1939
9602.42 1977
9603.34 1959
9604.27 1971
9605.19 2026
9606.12 2088
9607.04 2008
9607.97 2043
9608.89 2021
9609.82 2076
9610.74 2064
9611.67 2091
9612.59 2122
9613.52 2193
9614.44 2171
9615.37 2187
9616.29 2181
9617.22 2190
9618.14 2220
9619.07 2203
9619.99 2226
9620.92 2206
9621.85 2188
9622.77 2182
9623.70 2184
9624.62 2229
9625.55 2254
9626.47 2294
9627.40 2270
9628.33 2287
9629.25 2287
9630.18 2408
9631.10 2417
9632.03 2405
9632.96 2449
9633.88 2500
9634.81 2517
9635.73 2509
9636.66 2530
9637.59 2537
9638.51 2591
9639.44 2627
9640.37 2613
9641.29 2632
9642.22 2641
9643.15 2812
9644.07 2827
9645.00 2894
9645.93 2985
9646.85 3057
9647.78 3180
9648.71 3146
9649.63 3146
9650.56 3277
9651.49 3270
9652.41 3339
9653.34 3183
9654.27 3093
9655.20 3048
9656.12 2993
9657.05 2954
9657.98 2825
9658.90 2819
9659.83 2766
9660.76 2626
9661.69 2772
9662.61 2679
9663.54 2629
9664.47 2715
9665.40 2763
9666.32 2760
9667.25 2729
9668.18 2742
9669.11 2705
9670.04 2735
9670.96 2760
9671.89 2867
9672.82 2862
9673.75 2875
9674.68 2898
9675.60 2912
9676.53 2931
9677.46 2870
9678.39 2946
9679.32 2915
9680.25 2943
9681.17 2987
9682.10 2983
9683.03 2976
9683.96 2951
9684.89 3031
9685.82 3062
9686.75 3019
9687.67 3038
9688.60 3095
9689.53 3083
9690.46 3133
9691.39 3135
9692.32 3186
9693.25 3171
9694.18 3209
9695.11 3240
9696.03 3322
9696.96 3298
9697.89 3224
9698.82 3357
9699.75 3320
9700.68 3272
9701.61 3196
9702.54 3197
9703.47 3293
9704.40 3190
9705.33 3109
9706.26 3157
9707.19 3168
9708.12 3192
9709.05 3223
9709.98 3206
9710.91 3208
9711.84 3299
9712.77 3459
9713.70 3443
9714.63 3438
9715.56 3419
9716.49 3514
9717.42 3496
9718.35 3395
9719.28 3292
9720.21 3309
9721.14 3198
9722.07 3146
9723.00 3193
9723.93 3019
9724.86 2951
9725.79 2942
9726.72 2821
9727.65 2836
9728.58 2813
9729.51 2831
9730.44 2864
9731.37 2886
9732.31 2872
9733.24 2831
9734.17 2826
9735.10 2833
9736.03 2755
9736.96 2779
9737.89 2709
9738.82 2652
9739.75 2586
9740.69 2521
9741.62 2537
9742.55 2501
9743.48 2475
9744.41 2483
9745.34 2410
9746.27 2396
9747.21 2375
9748.14 2413
9749.07 2381
9750.00 2347
9750.93 2336
9751.86 2292
9752.80 2357
9753.73 2308
9754.66 2257
9755.59 2270
9756.52 2286
9757.46 2261
9758.39 2342
9759.32 2277
9760.25 2332
9761.18 2347
9762.12 2324
9763.05 2378
9763.98 2348
9764.91 2318
9765.85 2337
9766.78 2319
9767.71 2330
9768.64 2367
9769.58 2327
9770.51 2337
9771.44 2338
9772.37 2297
9773.31 2366
9774.24 2375
9775.17 2414
9776.11 2444
9777.04 2523
9777.97 2565
9778.91 2545
9779.84 2673
9780.77 2674
9781.71 2666
9782.64 2682
9783.57 2677
9784.51 2632
9785.44 2583
9786.37 2628
9787.31 2556
9788.24 2506
9789.17 2417
9790.11 2397
9791.04 2353
9791.97 2367
9792.91 2261
9793.84 2286
9794.77 2228
9795.71 2241
9796.64 2326
9797.58 2342
9798.51 2336
9799.44 2291
9800.38 2315
9801.31 2272
9802.25 2197
9803.18 2221
9804.12 2257
9805.05 2160
9805.98 2089
9806.92 2021
9807.85 2027
9808.79 1987
9809.72 1942
9810.66 1964
9811.59 1934
9812.53 1977
9813.46 1972
9814.40 1904
9815.33 1897
9816.27 1885
9817.20 1864
9818.14 1821
9819.07 1795
9820.01 1886
9820.94 1842
9821.88 1867
9822.81 1808
9823.75 1833
9824.68 1794
9825.62 1785
9826.55 1773
9827.49 1780
9828.42 1798
9829.36 1795
9830.29 1802
9831.23 1765
9832.17 1777
9833.10 1806
9834.04 1801
9834.97 1799
9835.91 1782
9836.84 1762
9837.78 1799
9838.72 1735
9839.65 1723
9840.59 1822
9841.52 1760
9842.46 1781
9843.40 1748
9844.33 1732
9845.27 1785
9846.20 1824
9847.14 1800
9848.08 1752
9849.01 1805
9849.95 1820
9850.89 1788
9851.82 1770
9852.76 1772
9853.70 1807
9854.63 1803
9855.57 1821
9856.51 1808
9857.44 1900
9858.38 1875
9859.32 1906
9860.25 1895
9861.19 1852
9862.13 1858
9863.07 1882
9864.00 1793
9864.94 1737
9865.88 1768
9866.81 1708
9867.75 1736
9868.69 1716
9869.63 1731
9870.56 1730
9871.50 1726
9872.44 1678
9873.38 1622
9874.31 1609
9875.25 1699
9876.19 1651
9877.13 1642
9878.07 1687
9879.00 1638
9879.94 1622
9880.88 1589
9881.82 1633
9882.75 1669
9883.69 1603
9884.63 1653
9885.57 1624
9886.51 1627
9887.45 1618
9888.38 1633
9889.32 1627
9890.26 1586
9891.20 1595
9892.14 1627
9893.08 1533
9894.01 1536
9894.95 1513
9895.89 1537
9896.83 1582
9897.77 1524
9898.71 1567
9899.65 1553
9900.59 1524
9901.52 1555
9902.46 1581
9903.40 1553
9904.34 1582
9905.28 1570
9906.22 1598
9907.16 1516
9908.10 1528
9909.04 1604
9909.98 1600
9910.92 1585
9911.86 1549
9912.80 1558
9913.73 1590
9914.67 1559
9915.61 1604
9916.55 1605
9917.49 1580
9918.43 1599
9919.37 1539
9920.31 1631
9921.25 1667
9922.19 1753
9923.13 1798
9924.07 1833
9925.01 1943
9925.95 1958
9926.89 2029
9927.83 2086
9928.77 2088
9929.71 2052
9930.65 2021
9931.59 1967
9932.53 1906
9933.47 1867
9934.41 1841
9935.36 1783
9936.30 1712
9937.24 1610
9938.18 1614
9939.12 1642
9940.06 1543
9941.00 1544
9941.94 1483
9942.88 1489
9943.82 1484
9944.76 1473
9945.70 1445
9946.64 1430
9947.59 1467
9948.53 1456
9949.47 1420
9950.41 1411
9951.35 1464
9952.29 1485
9953.23 1457
9954.17 1450
9955.12 1455
9956.06 1424
9957.00 1399
9957.94 1437
9958.88 1406
9959.82 1409
9960.77 1383
9961.71 1398
9962.65 1383
9963.59 1387
9964.53 1379
9965.48 1368
9966.42 1396
9967.36 1393
9968.30 1355
9969.24 1354
9970.19 1374
9971.13 1380
9972.07 1342
9973.01 1339
9973.95 1357
9974.90 1369
9975.84 1301
9976.78 1301
9977.72 1317
9978.67 1277
9979.61 1304
9980.55 1340
9981.50 1367
9982.44 1324
9983.38 1299
9984.32 1282
9985.27 1267
9986.21 1280
9987.15 1306
9988.10 1296
9989.04 1272
9989.98 1289
9990.92 1295
9991.87 1253
9992.81 1278
9993.75 1313
9994.70 1344
9995.64 1345
9996.58 1289
9997.53 1317
9998.47 1335
9999.41 1311
10000.36 1317
10001.30 1307
10002.25 1281
10003.19 1315
10004.13 1328
10005.08 1325
10006.02 1247
10006.96 1314
10007.91 1323
10008.85 1328
10009.80 1305
10010.74 1291
10011.68 1344
10012.63 1266
10013.57 1275
10014.52 1282
10015.46 1324
10016.41 1288
10017.35 1274
10018.29 1281
10019.24 1280
10020.18 1284
10021.13 1260
10022.07 1274
10023.02 1290
10023.96 1305
10024.91 1304
10025.85 1296
10026.80 1278
10027.74 1244
10028.69 1246
10029.63 1282
10030.58 1236
10031.52 1222
10032.47 1240
10033.41 1224
10034.36 1288
10035.30 1228
10036.25 1292
10037.19 1270
10038.14 1263
10039.08 1261
10040.03 1252
10040.97 1246
10041.92 1246
10042.87 1204
10043.81 1233
10044.76 1221
10045.70 1238
10046.65 1228
10047.59 1238
10048.54 1192
10049.49 1234
10050.43 1228
10051.38 1226
10052.32 1254
10053.27 1207
10054.22 1219
10055.16 1200
10056.11 1231
10057.05 1220
10058.00 1221
10058.95 1228
10059.89 1210
10060.84 1213
10061.79 1217
10062.73 1237
10063.68 1207
10064.63 1198
10065.57 1191
10066.52 1200
10067.47 1176
10068.41 1197
10069.36 1211
10070.31 1238
10071.25 1206
10072.20 1176
10073.15 1171
10074.10 1189
10075.04 1189
10075.99 1211
10076.94 1176
10077.88 1190
10078.83 1228
10079.78 1156
10080.73 1179
10081.67 1207
10082.62 1180
10083.57 1182
10084.52 1177
10085.46 1173
10086.41 1194
10087.36 1218
10088.31 1247
10089.25 1191
10090.20 1171
10091.15 1152
10092.10 1183
10093.05 1181
10093.99 1147
10094.94 1158
10095.89 1181
10096.84 1195
10097.79 1195
10098.73 1186
10099.68 1151
10100.63 1189
10101.58 1193
10102.53 1196
10103.48 1189
10104.42 1181
10105.37 1168
10106.32 1157
10107.27 1144
10108.22 1144
10109.17 1172
10110.12 1209
10111.06 1165
10112.01 1175
10112.96 1173
10113.91 1166
10114.86 1196
10115.81 1200
10116.76 1193
10117.71 1145
10118.66 1189
10119.61 1175
10120.56 1168
10121.50 1182
10122.45 1160
10123.40 1227
10124.35 1168
10125.30 1157
10126.25 1182
10127.20 1170
10128.15 1153
10129.10 1236
10130.05 1168
10131.00 1198
10131.95 1206
10132.90 1207
10133.85 1209
10134.80 1200
10135.75 1195
10136.70 1211
10137.65 1148
10138.60 1182
10139.55 1217
10140.50 1222
10141.45 1183
10142.40 1174
10143.35 1211
10144.30 1231
10145.25 1194
10146.20 1228
10147.15 1241
10148.10 1196
10149.05 1191
10150.00 1198
10150.95 1199
10151.90 1238
10152.86 1233
10153.81 1241
10154.76 1272
10155.71 1260
10156.66 1258
10157.61 1253
10158.56 1237
10159.51 1270
10160.46 1205
10161.41 1284
10162.37 1259
10163.32 1276
10164.27 1271
10165.22 1245
10166.17 1286
10167.12 1310
10168.07 1273
10169.03 1325
10169.98 1327
10170.93 1293
10171.88 1313
10172.83 1279
10173.78 1309
10174.74 1302
10175.69 1301
10176.64 1308
10177.59 1347
10178.54 1364
10179.49 1307
10180.45 1358
10181.40 1391
10182.35 1367
10183.30 1357
10184.26 1389
10185.21 1367
10186.16 1374
10187.11 1371
10188.06 1436
10189.02 1419
10189.97 1435
10190.92 1429
10191.87 1466
10192.83 1460
10193.78 1423
10194.73 1464
10195.69 1455
10196.64 1441
10197.59 1475
10198.54 1500
10199.50 1517
10200.45 1523
10201.40 1476
10202.36 1515
10203.31 1556
10204.26 1581
10205.22 1536
10206.17 1578
10207.12 1542
10208.08 1565
10209.03 1652
10209.98 1626
10210.94 1594
10211.89 1569
10212.84 1584
10213.80 1539
10214.75 1503
10215.70 1500
10216.66 1495
10217.61 1420
10218.56 1442
10219.52 1418
10220.47 1447
10221.43 1446
10222.38 1468
10223.33 1479
10224.29 1400
10225.24 1378
10226.20 1456
10227.15 1437
10228.11 1409
10229.06 1436
10230.01 1497
10230.97 1497
10231.92 1523
10232.88 1542
10233.83 1580
10234.79 1566
10235.74 1576
10236.70 1616
10237.65 1629
10238.60 1597
10239.56 1599
10240.51 1586
10241.47 1522
10242.42 1536
10243.38 1494
10244.33 1454
10245.29 1464
10246.24 1414
10247.20 1391
10248.15 1380
10249.11 1341
10250.07 1333
10251.02 1283
10251.98 1260
10252.93 1290
10253.89 1291
10254.84 1304
10255.80 1309
10256.75 1254
10257.71 1265
10258.67 1278
10259.62 1239
10260.58 1207
10261.53 1278
10262.49 1263
10263.44 1281
10264.40 1292
10265.36 1242
10266.31 1253
10267.27 1283
10268.22 1206
10269.18 1247
10270.14 1204
10271.09 1231
10272.05 1207
10273.01 1232
10273.96 1237
10274.92 1208
10275.87 1205
10276.83 1234
10277.79 1241
10278.74 1236
10279.70 1208
10280.66 1229
10281.61 1222
10282.57 1241
10283.53 1195
10284.49 1232
10285.44 1245
10286.40 1245
10287.36 1209
10288.31 1187
10289.27 1199
10290.23 1260
10291.18 1255
10292.14 1243
10293.10 1228
10294.06 1241
10295.01 1248
10295.97 1212
10296.93 1188
10297.89 1202
10298.84 1194
10299.80 1229
10300.76 1229
10301.72 1220
10302.67 1243
10303.63 1230
10304.59 1229
10305.55 1197
10306.51 1218
10307.46 1240
10308.42 1249
10309.38 1190
10310.34 1234
10311.30 1259
10312.25 1274
10313.21 1207
10314.17 1194
10315.13 1219
10316.09 1250
10317.05 1204
10318.00 1221
10318.96 1221
10319.92 1250
10320.88 1273
10321.84 1236
10322.80 1225
10323.76 1225
10324.71 1274
10325.67 1248
10326.63 1253
10327.59 1252
10328.55 1260
10329.51 1223
10330.47 1296
10331.43 1246
10332.39 1263
10333.35 1277
10334.30 1280
10335.26 1275
10336.22 1265
10337.18 1275
10338.14 1219
10339.10 1202
10340.06 1225
10341.02 1204
10341.98 1192
10342.94 1209
10343.90 1247
10344.86 1180
10345.82 1177
10346.78 1189
10347.74 1236
10348.70 1221
10349.66 1217
10350.62 1176
10351.58 1168
10352.54 1176
10353.50 1146
10354.46 1165
10355.42 1199
10356.38 1172
10357.34 1190
10358.30 1176
10359.26 1179
10360.22 1124
10361.18 1159
10362.14 1116
10363.10 1132
10364.06 1116
10365.02 1180
10365.98 1182
10366.94 1161
10367.90 1156
10368.87 1181
10369.83 1159
10370.79 1143
10371.75 1133
10372.71 1156
10373.67 1257
10374.63 1162
10375.59 1153
10376.55 1164
10377.51 1158
10378.48 1143
10379.44 1168
10380.40 1203
10381.36 1131
10382.32 1140
10383.28 1170
10384.24 1153
10385.21 1136
10386.17 1169
10387.13 1145
10388.09 1191
10389.05 1121
10390.01 1124
10390.98 1160
10391.94 1137
10392.90 1123
10393.86 1157
10394.82 1173
10395.79 1170
10396.75 1209
10397.71 1225
10398.67 1241
10399.63 1203
10400.60 1261
10401.56 1208
10402.52 1224
10403.48 1201
10404.45 1222
10405.41 1258
10406.37 1229
10407.33 1243
10408.30 1249
10409.26 1248
10410.22 1259
10411.18 1280
10412.15 1317
10413.11 1290
10414.07 1331
10415.04 1357
10416.00 1372
10416.96 1388
10417.93 1362
10418.89 1460
10419.85 1457
10420.81 1474
10421.78 1480
10422.74 1460
10423.70 1478
10424.67 1414
10425.63 1399
10426.59 1370
10427.56 1376
10428.52 1354
10429.49 1345
10430.45 1325
10431.41 1220
10432.38 1199
10433.34 1202
10434.30 1202
10435.27 1163
10436.23 1183
10437.20 1199
10438.16 1147
10439.12 1096
10440.09 1154
10441.05 1123
10442.02 1152
10442.98 1153
10443.94 1186
10444.91 1131
10445.87 1133
10446.84 1157
10447.80 1122
10448.77 1105
10449.73 1099
10450.70 1118
10451.66 1100
10452.63 1119
10453.59 1111
10454.55 1118
10455.52 1146
10456.48 1075
10457.45 1088
10458.41 1110
10459.38 1130
10460.34 1118
10461.31 1154
10462.27 1153
10463.24 1097
10464.20 1134
10465.17 1138
10466.14 1103
10467.10 1118
10468.07 1102
10469.03 1124
10470.00 1105
10470.96 1099
10471.93 1088
10472.89 1102
10473.86 1125
10474.82 1132
10475.79 1057
10476.76 1148
10477.72 1128
10478.69 1130
10479.65 1104
10480.62 1130
10481.59 1157
10482.55 1156
10483.52 1131
10484.48 1106
10485.45 1100
10486.42 1135
10487.38 1160
10488.35 1147
10489.32 1141
10490.28 1109
10491.25 1160
10492.21 1144
10493.18 1122
10494.15 1101
10495.11 1191
10496.08 1180
10497.05 1151
10498.01 1121
10498.98 1114
10499.95 1172
10500.92 1141
10501.88 1147
10502.85 1136
10503.82 1146
10504.78 1144
10505.75 1163
10506.72 1127
10507.68 1140
10508.65 1140
10509.62 1171
10510.59 1184
10511.55 1170
10512.52 1164
10513.49 1151
10514.46 1176
10515.42 1120
10516.39 1117
10517.36 1091
10518.33 1110
10519.29 1130
10520.26 1135
10521.23 1094
10522.20 1126
10523.17 1180
10524.13 1155
10525.10 1157
10526.07 1161
10527.04 1166
10528.01 1100
10528.97 1152
10529.94 1126
10530.91 1103
10531.88 1105
10532.85 1113
10533.82 1128
10534.78 1112
10535.75 1153
10536.72 1145
10537.69 1180
10538.66 1190
10539.63 1199
10540.60 1145
10541.56 1169
10542.53 1154
10543.50 1142
10544.47 1155
10545.44 1198
10546.41 1224
10547.38 1189
10548.35 1213
10549.32 1235
10550.29 1211
10551.25 1206
10552.22 1260
10553.19 1230
10554.16 1233
10555.13 1230
10556.10 1287
10557.07 1339
10558.04 1340
10559.01 1315
10559.98 1341
10560.95 1349
10561.92 1345
10562.89 1393
10563.86 1407
10564.83 1364
10565.80 1373
10566.77 1359
10567.74 1331
10568.71 1310
10569.68 1270
10570.65 1319
10571.62 1277
10572.59 1245
10573.56 1216
10574.53 1194
10575.50 1243
10576.47 1205
10577.44 1196
10578.41 1218
10579.38 1221
10580.35 1151
10581.32 1173
10582.29 1192
10583.26 1191
10584.23 1209
10585.21 1220
10586.18 1223
10587.15 1221
10588.12 1183
10589.09 1247
10590.06 1249
10591.03 1233
10592.00 1255
10592.97 1242
10593.94 1233
10594.92 1214
10595.89 1227
10596.86 1226
10597.83 1250
10598.80 1250
10599.77 1222
10600.74 1199
10601.71 1231
10602.69 1214
10603.66 1218
10604.63 1172
10605.60 1215
10606.57 1180
10607.54 1202
10608.52 1204
10609.49 1177
10610.46 1170
10611.43 1187
10612.40 1137
10613.38 1174
10614.35 1226
10615.32 1177
10616.29 1209
10617.27 1220
10618.24 1221
10619.21 1220
10620.18 1210
10621.15 1175
10622.13 1236
10623.10 1261
10624.07 1241
10625.04 1202
10626.02 1221
10626.99 1227
10627.96 1243
10628.94 1267
10629.91 1290
10630.88 1292
10631.85 1325
10632.83 1297
10633.80 1364
10634.77 1387
10635.75 1387
10636.72 1421
10637.69 1454
10638.67 1458
10639.64 1473
10640.61 1493
10641.59 1502
10642.56 1538
10643.53 1449
10644.51 1438
10645.48 1463
10646.45 1373
10647.43 1337
10648.40 1330
10649.37 1298
10650.35 1254
10651.32 1286
10652.30 1229
10653.27 1251
10654.24 1226
10655.22 1264
10656.19 1257
10657.16 1221
10658.14 1226
10659.11 1226
10660.09 1225
10661.06 1254
10662.04 1203
10663.01 1209
10663.98 1215
10664.96 1230
10665.93 1257
10666.91 1203
10667.88 1184
10668.86 1217
10669.83 1207
10670.81 1217
10671.78 1195
10672.76 1187
10673.73 1220
10674.71 1197
10675.68 1189
10676.66 1175
10677.63 1229
10678.61 1271
10679.58 1277
10680.56 1231
10681.53 1254
10682.51 1305
10683.48 1221
10684.46 1211
10685.43 1221
10686.41 1224
10687.38 1231
10688.36 1244
10689.33 1228
10690.31 1142
10691.28 1137
10692.26 1182
10693.24 1177
10694.21 1145
10695.19 1161
10696.16 1103
10697.14 1130
10698.12 1102
10699.09 1113
10700.07 1137
10701.04 1112
10702.02 1146
10703.00 1110
10703.97 1099
10704.95 1108
10705.92 1109
10706.90 1096
10707.88 1121
10708.85 1126
10709.83 1116
10710.81 1103
10711.78 1099
10712.76 1095
10713.74 1099
10714.71 1155
10715.69 1123
10716.67 1097
10717.64 1108
10718.62 1111
10719.60 1114
10720.57 1120
10721.55 1128
10722.53 1100
10723.50 1166
10724.48 1145
10725.46 1112
10726.44 1072
10727.41 1026
10728.39 1080
10729.37 1088
10730.35 1101
10731.32 1077
10732.30 1080
10733.28 1091
10734.26 1108
10735.23 1114
10736.21 1096
10737.19 1099
10738.17 1099
10739.14 1113
10740.12 1090
10741.10 1052
10742.08 1086
10743.06 1125
10744.03 1078
10745.01 1066
10745.99 1104
10746.97 1098
10747.95 1101
10748.92 1146
10749.90 1096
10750.88 1069
10751.86 1068
10752.84 1118
10753.82 1133
10754.79 1112
10755.77 1116
10756.75 1080
10757.73 1112
10758.71 1070
10759.69 1066
10760.67 1095
10761.65 1123
10762.62 1113
10763.60 1094
10764.58 1083
10765.56 1122
10766.54 1095
10767.52 1140
10768.50 1108
10769.48 1088
10770.46 1106
10771.44 1074
10772.42 1156
10773.39 1113
10774.37 1093
10775.35 1097
10776.33 1111
10777.31 1121
10778.29 1106
10779.27 1095
10780.25 1135
10781.23 1121
10782.21 1096
10783.19 1171
10784.17 1117
10785.15 1159
10786.13 1134
10787.11 1088
10788.09 1148
10789.07 1103
10790.05 1077
10791.03 1111
10792.01 1080
10792.99 1073
10793.97 1038
10794.95 1115
10795.93 1099
10796.91 1090
10797.89 1101
10798.87 1112
10799.85 1069
10800.83 1069
10801.82 1133
10802.80 1094
10803.78 1095
10804.76 1078
10805.74 1074
10806.72 1108
10807.70 1133
10808.68 1128
10809.66 1091
10810.64 1095
10811.62 1098
10812.61 1124
10813.59 1122
10814.57 1133
10815.55 1106
10816.53 1131
10817.51 1110
10818.49 1097
10819.47 1091
10820.46 1114
10821.44 1148
10822.42 1147
10823.40 1136
10824.38 1123
10825.36 1096
10826.35 1135
10827.33 1115
10828.31 1155
10829.29 1147
10830.27 1125
10831.25 1148
10832.24 1111
10833.22 1092
10834.20 1138
10835.18 1162
10836.17 1141
10837.15 1136
10838.13 1125
10839.11 1174
10840.09 1206
10841.08 1179
10842.06 1159
10843.04 1180
10844.02 1151
10845.01 1192
10845.99 1235
10846.97 1178
10847.96 1172
10848.94 1204
10849.92 1214
10850.90 1210
10851.89 1232
10852.87 1242
10853.85 1182
10854.84 1217
10855.82 1244
10856.80 1268
10857.78 1231
10858.77 1274
10859.75 1231
10860.73 1272
10861.72 1261
10862.70 1274
10863.68 1246
10864.67 1280
10865.65 1293
10866.64 1270
10867.62 1296
10868.60 1278
10869.59 1270
10870.57 1306
10871.55 1295
10872.54 1298
10873.52 1301
10874.51 1299
10875.49 1348
10876.47 1318
10877.46 1349
10878.44 1380
10879.43 1354
10880.41 1397
10881.39 1390
10882.38 1393
10883.36 1408
10884.35 1421
10885.33 1425
10886.32 1471
10887.30 1446
10888.29 1492
10889.27 1433
10890.25 1432
10891.24 1450
10892.22 1475
10893.21 1463
10894.19 1441
10895.18 1450
10896.16 1441
10897.15 1504
10898.13 1481
10899.12 1531
10900.10 1545
10901.09 1557
10902.07 1535
10903.06 1547
10904.04 1549
10905.03 1534
10906.01 1567
10907.00 1562
10907.99 1612
10908.97 1587
10909.96 1570
10910.94 1605
10911.93 1591
10912.91 1605
10913.90 1620
10914.88 1585
10915.87 1642
10916.86 1591
10917.84 1579
10918.83 1617
10919.81 1688
10920.80 1643
10921.79 1680
10922.77 1695
10923.76 1718
10924.74 1680
10925.73 1668
10926.72 1696
10927.70 1727
10928.69 1737
10929.68 1717
10930.66 1772
10931.65 1804
10932.64 1831
10933.62 1847
10934.61 1854
10935.60 1880
10936.58 1910
10937.57 2004
10938.56 2000
10939.54 2049
10940.53 2068
10941.52 2096
10942.50 2119
10943.49 2148
10944.48 2201
10945.47 2207
10946.45 2212
10947.44 2251
10948.43 2225
10949.41 2221
10950.40 2198
10951.39 2219
10952.38 2254
10953.36 2325
10954.35 2331
10955.34 2389
10956.33 2466
10957.31 2337
10958.30 2328
10959.29 2450
10960.28 2434
10961.27 2382
10962.25 2434
10963.24 2381
10964.23 2356
10965.22 2298
10966.21 2278
10967.19 2232
10968.18 2199
10969.17 2163
10970.16 2115
10971.15 2087
10972.13 2060
10973.12 2054
10974.11 2082
10975.10 2087
10976.09 2082
10977.08 2058
10978.07 2055
10979.05 2037
10980.04 2062
10981.03 2082
10982.02 2113
10983.01 2135
10984.00 2090
10984.99 2172
10985.98 2194
10986.96 2124
10987.95 2176
10988.94 2214
10989.93 2293
10990.92 2355
10991.91 2405
10992.90 2488
10993.89 2573
10994.88 2619
10995.87 2745
10996.86 2830
10997.85 2909
10998.84 2961
10999.83 3030
11000.82 3021
11001.81 2971
11002.79 2928
11003.78 2929
11004.77 2825
11005.76 2656
11006.75 2589
11007.74 2503
11008.73 2404
11009.72 2350
11010.71 2244
11011.70 2172
11012.69 2051
11013.68 1995
11014.67 1975
11015.67 1902
11016.66 1900
11017.65 1860
11018.64 1850
11019.63 1852
11020.62 1804
11021.61 1803
11022.60 1809
11023.59 1789
11024.58 1789
11025.57 1782
11026.56 1783
11027.55 1786
11028.54 1766
11029.53 1750
11030.52 1726
11031.52 1704
11032.51 1710
11033.50 1652
11034.49 1690
11035.48 1706
11036.47 1680
11037.46 1673
11038.45 1672
11039.45 1601
11040.44 1642
11041.43 1623
11042.42 1630
11043.41 1600
11044.40 1546
11045.39 1549
11046.39 1548
11047.38 1539
11048.37 1518
11049.36 1527
11050.35 1480
11051.35 1521
11052.34 1481
11053.33 1465
11054.32 1507
11055.31 1539
11056.31 1556
11057.30 1503
11058.29 1481
11059.28 1471
11060.27 1465
11061.27 1483
11062.26 1500
11063.25 1530
11064.24 1525
11065.24 1507
11066.23 1513
11067.22 1503
11068.21 1482
11069.21 1478
11070.20 1518
11071.19 1422
11072.19 1505
11073.18 1453
11074.17 1469
11075.16 1517
11076.16 1498
11077.15 1473
11078.14 1508
11079.14 1474
11080.13 1483
11081.12 1504
11082.12 1475
11083.11 1378
11084.10 1416
11085.10 1450
11086.09 1431
11087.08 1424
11088.08 1441
11089.07 1434
11090.06 1451
11091.06 1391
11092.05 1423
11093.04 1419
11094.04 1453
11095.03 1425
11096.03 1406
11097.02 1387
11098.01 1319
11099.01 1354
11100.00 1367
11101.00 1405
11101.99 1353
11102.98 1406
11103.98 1361
11104.97 1391
11105.97 1383
11106.96 1339
11107.96 1358
11108.95 1362
11109.95 1369
11110.94 1342
11111.93 1352
11112.93 1358
11113.92 1348
11114.92 1359
11115.91 1339
11116.91 1362
11117.90 1372
11118.90 1313
11119.89 1336
11120.89 1337
11121.88 1313
11122.88 1365
11123.87 1350
11124.87 1355
11125.86 1371
11126.86 1405
11127.85 1351
11128.85 1376
11129.84 1384
11130.84 1384
11131.84 1346
11132.83 1318
11133.83 1287
11134.82 1342
11135.82 1298
11136.81 1323
11137.81 1276
11138.81 1318
11139.80 1329
11140.80 1343
11141.79 1313
11142.79 1324
11143.79 1291
11144.78 1308
11145.78 1307
11146.77 1295
11147.77 1311
11148.77 1304
11149.76 1288
11150.76 1317
11151.75 1324
11152.75 1300
11153.75 1235
11154.74 1306
11155.74 1252
11156.74 1241
11157.73 1205
11158.73 1213
11159.73 1246
11160.72 1224
11161.72 1229
11162.72 1248
11163.71 1266
11164.71 1198
11165.71 1232
11166.71 1238
11167.70 1215
11168.70 1224
11169.70 1211
11170.69 1257
11171.69 1225
11172.69 1235
11173.69 1200
11174.68 1180
11175.68 1181
11176.68 1230
11177.68 1247
11178.67 1192
11179.67 1181
11180.67 1181
11181.67 1189
11182.66 1198
11183.66 1227
11184.66 1230
11185.66 1194
11186.66 1183
11187.65 1175
11188.65 1226
11189.65 1181
11190.65 1188
11191.65 1188
11192.64 1204
11193.64 1222
11194.64 1185
11195.64 1199
11196.64 1225
11197.64 1191
11198.63 1197
11199.63 1181
11200.63 1190
11201.63 1185
11202.63 1224
11203.63 1199
11204.63 1219
11205.63 1198
11206.62 1199
11207.62 1239
11208.62 1214
11209.62 1190
11210.62 1195
11211.62 1220
11212.62 1188
11213.62 1229
11214.62 1219
11215.62 1183
11216.61 1175
11217.61 1200
11218.61 1184
11219.61 1211
11220.61 1190
11221.61 1135
11222.61 1179
11223.61 1197
11224.61 1200
11225.61 1174
11226.61 1221
11227.61 1220
11228.61 1181
11229.61 1166
11230.61 1174
11231.61 1230
11232.61 1180
11233.61 1140
11234.61 1164
11235.61 1174
11236.61 1177
11237.61 1200
11238.61 1215
11239.61 1239
11240.61 1183
11241.61 1210
11242.61 1215
11243.61 1180
11244.61 1134
11245.61 1179
11246.61 1228
11247.61 1209
11248.62 1190
11249.62 1221
11250.62 1178
11251.62 1169
11252.62 1158
11253.62 1183
11254.62 1238
11255.62 1196
11256.62 1237
11257.62 1218
11258.62 1251
11259.63 1196
11260.63 1190
11261.63 1202
11262.63 1218
11263.63 1220
11264.63 1282
11265.63 1230
11266.64 1235
11267.64 1282
11268.64 1280
11269.64 1283
11270.64 1307
11271.64 1312
11272.65 1247
11273.65 1279
11274.65 1310
11275.65 1344
11276.65 1289
11277.65 1318
11278.66 1359
11279.66 1363
11280.66 1339
11281.66 1326
11282.67 1392
11283.67 1326
11284.67 1374
11285.67 1355
11286.67 1287
11287.68 1278
11288.68 1295
11289.68 1286
11290.68 1268
11291.69 1285
11292.69 1267
11293.69 1277
11294.70 1265
11295.70 1285
11296.70 1273
11297.70 1318
11298.71 1295
11299.71 1286
11300.71 1286
11301.72 1341
11302.72 1299
11303.72 1311
11304.72 1334
11305.73 1340
11306.73 1303
11307.73 1311
11308.74 1294
11309.74 1363
11310.74 1362
11311.75 1377
11312.75 1374
11313.76 1431
11314.76 1413
11315.76 1388
11316.77 1391
11317.77 1319
11318.77 1357
11319.78 1325
11320.78 1350
11321.79 1292
11322.79 1244
11323.79 1279
11324.80 1311
11325.80 1318
11326.81 1266
11327.81 1296
11328.81 1236
11329.82 1269
11330.82 1239
11331.83 1250
11332.83 1280
11333.84 1277
11334.84 1276
11335.85 1257
11336.85 1302
11337.85 1293
11338.86 1316
11339.86 1310
11340.87 1249
11341.87 1273
11342.88 1250
11343.88 1306
11344.89 1346
11345.89 1301
11346.90 1313
11347.90 1275
11348.91 1298
11349.91 1265
11350.92 1250
11351.92 1267
11352.93 1282
11353.94 1263
11354.94 1286
11355.95 1303
11356.95 1272
11357.96 1239
11358.96 1269
11359.97 1237
11360.97 1187
11361.98 1222
11362.99 1235
11363.99 1236
11365.00 1211
11366.00 1263
11367.01 1253
11368.02 1234
11369.02 1222
11370.03 1250
11371.03 1237
11372.04 1216
11373.05 1279
11374.05 1250
11375.06 1246
11376.06 1284
11377.07 1265
11378.08 1195
11379.08 1269
11380.09 1227
11381.10 1265
11382.10 1241
11383.11 1244
11384.12 1261
11385.12 1247
11386.13 1238
11387.14 1254
11388.14 1225
11389.15 1242
11390.16 1256
11391.17 1257
11392.17 1235
11393.18 1239
11394.19 1289
11395.19 1268
11396.20 1268
11397.21 1233
11398.22 1233
11399.22 1258
11400.23 1247
11401.24 1222
11402.25 1294
11403.25 1334
11404.26 1308
11405.27 1238
11406.28 1271
11407.28 1295
11408.29 1274
11409.30 1309
11410.31 1331
11411.31 1311
11412.32 1299
11413.33 1296
11414.34 1308
11415.35 1266
11416.35 1313
11417.36 1324
11418.37 1308
11419.38 1339
11420.39 1338
11421.40 1316
11422.40 1321
11423.41 1345
11424.42 1363
11425.43 1334
11426.44 1327
11427.45 1330
11428.46 1309
11429.46 1319
11430.47 1344
11431.48 1366
11432.49 1381
11433.50 1443
11434.51 1385
11435.52 1326
11436.53 1389
11437.54 1435
11438.54 1387
11439.55 1394
11440.56 1428
11441.57 1439
11442.58 1382
11443.59 1418
11444.60 1421
11445.61 1447
11446.62 1481
11447.63 1501
11448.64 1448
11449.65 1442
11450.66 1454
11451.67 1500
11452.68 1467
11453.69 1519
11454.70 1514
11455.71 1496
11456.72 1509
11457.73 1501
11458.74 1503
11459.75 1542
11460.76 1523
11461.77 1555
11462.78 1561
11463.79 1569
11464.80 1572
11465.81 1565
11466.82 1564
11467.83 1559
11468.84 1556
11469.85 1571
11470.86 1608
11471.87 1649
11472.88 1582
11473.89 1592
11474.90 1610
11475.91 1553
11476.92 1536
11477.93 1571
11478.95 1580
11479.96 1595
11480.97 1585
11481.98 1608
11482.99 1577
11484.00 1611
11485.01 1596
11486.02 1590
11487.03 1623
11488.05 1602
11489.06 1627
11490.07 1629
11491.08 1642
11492.09 1681
11493.10 1671
11494.11 1653
11495.13 1683
11496.14 1634
11497.15 1637
11498.16 1647
11499.17 1654
11500.18 1649
11501.20 1680
11502.21 1706
11503.22 1678
11504.23 1715
11505.24 1721
11506.26 1686
11507.27 1718
11508.28 1741
11509.29 1768
11510.30 1769
11511.32 1762
11512.33 1772
11513.34 1798
11514.35 1741
11515.37 1745
11516.38 1810
11517.39 1812
11518.40 1828
11519.42 1831
11520.43 1822
11521.44 1843
11522.45 1860
11523.47 1855
11524.48 1831
11525.49 1888
11526.51 1953
11527.52 2021
11528.53 1941
11529.55 1941
11530.56 1977
11531.57 2029
11532.59 2052
11533.60 2046
11534.61 2092
11535.63 2048
11536.64 2084
11537.65 2146
11538.67 2114
11539.68 2100
11540.69 2141
11541.71 2209
11542.72 2246
11543.73 2232
11544.75 2277
11545.76 2336
11546.78 2377
11547.79 2372
11548.80 2381
11549.82 2408
11550.83 2406
11551.85 2469
11552.86 2478
11553.87 2528
11554.89 2547
11555.90 2587
11556.92 2628
11557.93 2685
11558.95 2597
11559.96 2660
11560.97 2708
11561.99 2758
11563.00 2765
11564.02 2834
11565.03 2903
11566.05 2928
11567.06 2947
11568.08 3039
11569.09 3079
11570.11 3201
11571.12 3319
11572.14 3350
11573.15 3444
11574.17 3530
11575.18 3562
11576.20 3653
11577.21 3745
11578.23 3859
11579.24 4025
11580.26 4118
11581.27 4220
11582.29 4463
11583.30 4600
11584.32 4719
11585.33 4831
11586.35 5142
11587.37 5345
11588.38 5427
11589.40 5741
11590.41 6136
11591.43 6426
11592.44 6737
11593.46 7045
11594.48 7413
11595.49 7624
11596.51 7986
11597.52 8227
11598.54 8385
11599.56 8576
11600.57 8592
11601.59 8596
11602.61 8461
11603.62 8247
11604.64 7974
11605.66 7524
11606.67 7057
11607.69 6602
11608.70 6020
11609.72 5447
11610.74 5198
11611.75 4844
11612.77 4497
11613.79 4216
11614.81 3964
11615.82 3772
11616.84 3578
11617.86 3409
11618.87 3300
11619.89 3227
11620.91 3149
11621.92 3130
11622.94 3057
11623.96 2999
11624.98 2905
11625.99 2871
11627.01 2790
11628.03 2762
11629.05 2732
11630.06 2766
11631.08 2731
11632.10 2712
11633.12 2691
11634.13 2725
11635.15 2633
11636.17 2607
11637.19 2610
11638.20 2581
11639.22 2519
11640.24 2542
11641.26 2524
11642.28 2523
11643.29 2435
11644.31 2432
11645.33 2384
11646.35 2345
11647.37 2393
11648.39 2301
11649.40 2310
11650.42 2302
11651.44 2266
11652.46 2252
11653.48 2223
11654.50 2205
11655.51 2246
11656.53 2243
11657.55 2373
11658.57 2341
11659.59 2303
11660.61 2251
11661.63 2268
11662.65 2321
11663.67 2313
11664.68 2348
11665.70 2399
11666.72 2320
11667.74 2343
11668.76 2341
11669.78 2398
11670.80 2423
11671.82 2437
11672.84 2461
11673.86 2477
11674.88 2484
11675.90 2553
11676.92 2509
11677.94 2533
11678.96 2501
11679.98 2465
11680.99 2492
11682.01 2558
11683.03 2479
11684.05 2408
11685.07 2445
11686.09 2450
11687.11 2400
11688.13 2412
11689.15 2364
11690.17 2382
11691.19 2426
11692.21 2323
11693.24 2342
11694.26 2324
11695.28 2350
11696.30 2307
11697.32 2319
11698.34 2328
11699.36 2262
11700.38 2243
11701.40 2131
11702.42 2196
11703.44 2194
11704.46 2165
11705.48 2084
11706.50 2133
11707.52 2098
11708.54 2071
11709.57 2094
11710.59 2109
11711.61 2077
11712.63 2006
11713.65 2037
11714.67 2058
11715.69 2000
11716.71 2029
11717.73 2007
11718.76 1981
11719.78 1929
11720.80 1917
11721.82 1880
11722.84 1901
11723.86 1892
11724.89 1840
11725.91 1841
11726.93 1816
11727.95 1800
11728.97 1854
11729.99 1815
11731.02 1814
11732.04 1786
11733.06 1782
11734.08 1787
11735.10 1808
11736.13 1824
11737.15 1787
11738.17 1714
11739.19 1725
11740.22 1755
11741.24 1773
11742.26 1780
11743.28 1730
11744.30 1780
11745.33 1753
11746.35 1710
11747.37 1702
11748.40 1727
11749.42 1736
11750.44 1697
11751.46 1741
11752.49 1717
11753.51 1704
11754.53 1658
11755.56 1683
11756.58 1671
11757.60 1664
11758.62 1619
11759.65 1621
11760.67 1598
11761.69 1600
11762.72 1625
11763.74 1607
11764.76 1656
11765.79 1618
11766.81 1600
11767.83 1571
11768.86 1626
11769.88 1556
11770.91 1529
11771.93 1512
11772.95 1533
11773.98 1564
11775.00 1580
11776.02 1509
11777.05 1563
11778.07 1544
11779.10 1533
11780.12 1535
11781.14 1518
11782.17 1464
11783.19 1516
11784.22 1470
11785.24 1511
11786.26 1487
11787.29 1466
11788.31 1469
11789.34 1441
11790.36 1460
11791.39 1399
11792.41 1462
11793.44 1431
11794.46 1442
11795.49 1451
11796.51 1460
11797.54 1424
11798.56 1452
11799.59 1435
11800.61 1431
11801.63 1394
11802.66 1416
11803.69 1430
11804.71 1420
11805.74 1426
11806.76 1382
11807.79 1411
11808.81 1444
11809.84 1406
11810.86 1390
11811.89 1418
11812.91 1403
11813.94 1347
11814.96 1355
11815.99 1398
11817.01 1393
11818.04 1418
11819.07 1410
11820.09 1382
11821.12 1392
11822.14 1382
11823.17 1428
11824.20 1380
11825.22 1378
11826.25 1416
11827.27 1415
11828.30 1395
11829.33 1412
11830.35 1426
11831.38 1440
11832.40 1396
11833.43 1381
11834.46 1391
11835.48 1366
11836.51 1354
11837.54 1354
11838.56 1371
11839.59 1328
11840.62 1334
11841.64 1330
11842.67 1378
11843.70 1347
11844.72 1351
11845.75 1359
11846.78 1326
11847.80 1363
11848.83 1329
11849.86 1336
11850.89 1339
11851.91 1358
11852.94 1378
11853.97 1316
11854.99 1345
11856.02 1318
11857.05 1410
11858.08 1379
11859.10 1354
11860.13 1369
11861.16 1322
11862.19 1341
11863.21 1364
11864.24 1381
11865.27 1345
11866.30 1382
11867.33 1328
11868.35 1346
11869.38 1370
11870.41 1289
11871.44 1382
11872.47 1390
11873.49 1378
11874.52 1362
11875.55 1358
11876.58 1339
11877.61 1393
11878.63 1403
11879.66 1386
11880.69 1390
11881.72 1378
11882.75 1376
11883.78 1413
11884.81 1396
11885.83 1442
11886.86 1476
11887.89 1461
11888.92 1501
11889.95 1464
11890.98 1471
11892.01 1473
11893.04 1526
11894.06 1534
11895.09 1531
11896.12 1542
11897.15 1537
11898.18 1500
11899.21 1546
11900.24 1587
11901.27 1587
11902.30 1598
11903.33 1599
11904.36 1663
11905.39 1637
11906.42 1582
11907.45 1592
11908.48 1623
11909.50 1556
11910.53 1564
11911.56 1520
11912.59 1521
11913.62 1548
11914.65 1554
11915.68 1587
11916.71 1573
11917.74 1596
11918.77 1584
11919.80 1620
11920.83 1546
11921.86 1625
11922.89 1666
11923.92 1606
11924.95 1687
11925.99 1701
11927.02 1684
11928.05 1736
11929.08 1833
11930.11 1814
11931.14 1816
11932.17 1815
11933.20 1808
11934.23 1857
11935.26 1823
11936.29 1802
11937.32 1775
11938.35 1735
11939.38 1693
11940.41 1631
11941.45 1617
11942.48 1569
11943.51 1538
11944.54 1485
11945.57 1476
11946.60 1451
11947.63 1428
11948.66 1422
11949.70 1414
11950.73 1418
11951.76 1423
11952.79 1366
11953.82 1365
11954.85 1346
11955.88 1357
11956.92 1376
11957.95 1349
11958.98 1378
11960.01 1385
11961.04 1361
11962.08 1356
11963.11 1397
11964.14 1331
11965.17 1343
11966.20 1363
11967.24 1354
11968.27 1376
11969.30 1380
11970.33 1349
11971.36 1334
11972.40 1356
11973.43 1376
11974.46 1368
11975.49 1336
11976.53 1364
11977.56 1387
11978.59 1383
11979.62 1348
11980.66 1353
11981.69 1395
11982.72 1347
11983.76 1396
11984.79 1377
11985.82 1372
11986.85 1352
11987.89 1381
11988.92 1372
11989.95 1333
11990.99 1438
11992.02 1398
11993.05 1416
11994.09 1405
11995.12 1418
11996.15 1441
11997.19 1427
11998.22 1411
11999.25 1380
12000.29 1440
12001.32 1457
12002.35 1412
12003.39 1440
12004.42 1477
12005.46 1421
12006.49 1434
12007.52 1444
12008.56 1453
12009.59 1462
12010.63 1466
12011.66 1529
12012.69 1540
12013.73 1523
12014.76 1584
12015.80 1526
12016.83 1584
12017.86 1569
12018.90 1541
12019.93 1552
12020.97 1571
12022.00 1556
12023.04 1547
12024.07 1549
12025.11 1535
12026.14 1509
12027.18 1614
12028.21 1531
12029.25 1484
12030.28 1476
12031.32 1522
12032.35 1474
12033.39 1490
12034.42 1515
12035.46 1510
12036.49 1502
12037.53 1467
12038.56 1512
12039.60 1489
12040.63 1517
12041.67 1494
12042.70 1485
12043.74 1499
12044.77 1452
12045.81 1485
12046.84 1497
12047.88 1483
12048.92 1475
12049.95 1459
12050.99 1465
12052.02 1491
12053.06 1461
12054.09 1494
12055.13 1484
12056.17 1500
12057.20 1483
12058.24 1522
12059.27 1497
12060.31 1456
12061.35 1469
12062.38 1480
12063.42 1518
12064.46 1480
12065.49 1532
12066.53 1522
12067.56 1531
12068.60 1511
12069.64 1504
12070.67 1479
12071.71 1507
12072.75 1501
12073.78 1494
12074.82 1544
12075.86 1528
12076.89 1573
12077.93 1551
12078.97 1493
12080.01 1559
12081.04 1540
12082.08 1554
12083.12 1516
12084.15 1557
12085.19 1545
12086.23 1595
12087.27 1559
12088.30 1575
12089.34 1677
12090.38 1665
12091.41 1663
12092.45 1626
12093.49 1675
12094.53 1705
12095.57 1700
12096.60 1732
12097.64 1759
12098.68 1771
12099.72 1810
12100.75 1854
12101.79 1810
12102.83 1823
12103.87 1826
12104.91 1780
12105.94 1789
12106.98 1816
12108.02 1726
12109.06 1781
12110.10 1766
12111.14 1646
12112.17 1600
12113.21 1605
12114.25 1574
12115.29 1547
12116.33 1514
12117.37 1497
12118.40 1481
12119.44 1425
12120.48 1435
12121.52 1439
12122.56 1395
12123.60 1388
12124.64 1399
12125.68 1362
12126.72 1362
12127.75 1376
12128.79 1321
12129.83 1338
12130.87 1352
12131.91 1373
12132.95 1372
12133.99 1328
12135.03 1299
12136.07 1359
12137.11 1286
12138.15 1340
12139.19 1349
12140.23 1333
12141.27 1314
12142.31 1321
12143.35 1360
12144.38 1327
12145.42 1305
12146.46 1334
12147.50 1318
12148.54 1287
12149.58 1272
12150.62 1258
12151.66 1262
12152.70 1283
12153.74 1317
12154.78 1312
12155.82 1345
12156.87 1304
12157.91 1248
12158.95 1277
12159.99 1298
12161.03 1284
12162.07 1245
12163.11 1277
12164.15 1274
12165.19 1301
12166.23 1276
12167.27 1244
12168.31 1235
12169.35 1245
12170.39 1283
12171.43 1255
12172.47 1274
12173.52 1250
12174.56 1247
12175.60 1253
12176.64 1241
12177.68 1278
12178.72 1328
12179.76 1248
12180.80 1252
12181.85 1255
12182.89 1280
12183.93 1292
12184.97 1249
12186.01 1265
12187.05 1264
12188.09 1247
12189.14 1279
12190.18 1252
12191.22 1262
12192.26 1282
12193.30 1282
12194.34 1234
12195.39 1232
12196.43 1267
12197.47 1287
12198.51 1281
12199.55 1266
12200.60 1251
12201.64 1245
12202.68 1270
12203.72 1308
12204.77 1299
12205.81 1289
12206.85 1261
12207.89 1251
12208.94 1294
12209.98 1275
12211.02 1293
12212.06 1307
12213.11 1291
12214.15 1273
12215.19 1301
12216.23 1324
12217.28 1293
12218.32 1287
12219.36 1326
12220.41 1359
12221.45 1330
12222.49 1319
12223.54 1324
12224.58 1324
12225.62 1326
12226.66 1292
12227.71 1311
12228.75 1342
12229.79 1328
12230.84 1284
12231.88 1298
12232.93 1271
12233.97 1315
12235.01 1329
12236.06 1265
12237.10 1232
12238.14 1278
12239.19 1250
12240.23 1244
12241.28 1260
12242.32 1201
12243.36 1202
12244.41 1252
12245.45 1225
12246.50 1217
12247.54 1193
12248.58 1191
12249.63 1257
12250.67 1255
12251.72 1243
12252.76 1206
12253.80 1206
12254.85 1194
12255.89 1241
12256.94 1189
12257.98 1224
12259.03 1165
12260.07 1176
12261.12 1154
12262.16 1150
12263.21 1129
12264.25 1160
12265.30 1181
12266.34 1168
12267.39 1165
12268.43 1165
12269.48 1169
12270.52 1162
12271.57 1184
12272.61 1180
12273.66 1134
12274.70 1143
12275.75 1129
12276.79 1116
12277.84 1185
12278.88 1176
12279.93 1153
12280.98 1134
12282.02 1189
12283.07 1136
12284.11 1156
12285.16 1100
12286.20 1141
12287.25 1103
12288.30 1132
12289.34 1114
12290.39 1104
12291.43 1101
12292.48 1097
12293.53 1117
12294.57 1136
12295.62 1132
12296.66 1170
12297.71 1140
12298.76 1145
12299.80 1126
12300.85 1129
12301.90 1114
12302.94 1125
12303.99 1133
12305.04 1156
12306.08 1158
12307.13 1105
12308.18 1082
12309.22 1110
12310.27 1120
12311.32 1135
12312.36 1117
12313.41 1167
12314.46 1143
12315.50 1126
12316.55 1116
12317.60 1115
12318.65 1118
12319.69 1099
12320.74 1107
12321.79 1098
12322.83 1068
12323.88 1058
12324.93 1054
12325.98 1092
12327.02 1099
12328.07 1087
12329.12 1103
12330.17 1094
12331.21 1120
12332.26 1096
12333.31 1047
12334.36 1094
12335.41 1121
12336.45 1094
12337.50 1075
12338.55 1046
12339.60 1053
12340.65 1105
12341.69 1072
12342.74 1085
12343.79 1097
12344.84 1104
12345.89 1095
12346.94 1050
12347.98 1042
12349.03 1101
12350.08 1142
12351.13 1150
12352.18 1102
12353.23 1029
12354.28 1066
12355.32 1095
12356.37 1135
12357.42 1058
12358.47 1105
12359.52 1126
12360.57 1172
12361.62 1119
12362.67 1092
12363.72 1083
12364.76 1158
12365.81 1138
12366.86 1149
12367.91 1140
12368.96 1160
12370.01 1142
12371.06 1146
12372.11 1120
12373.16 1109
12374.21 1146
12375.26 1175
12376.31 1184
12377.36 1133
12378.41 1136
12379.46 1182
12380.51 1160
12381.56 1164
12382.61 1157
12383.66 1174
12384.71 1168
12385.76 1176
12386.81 1152
12387.86 1126
12388.91 1128
12389.96 1135
12391.01 1173
12392.06 1164
12393.11 1142
12394.16 1144
12395.21 1172
12396.26 1108
12397.31 1213
12398.36 1152
12399.41 1214
12400.46 1183
12401.51 1173
12402.56 1178
12403.61 1178
12404.66 1189
12405.71 1203
12406.77 1150
12407.82 1195
12408.87 1255
12409.92 1225
12410.97 1255
12412.02 1195
12413.07 1154
12414.12 1185
12415.17 1190
12416.23 1184
12417.28 1223
12418.33 1215
12419.38 1238
12420.43 1199
12421.48 1213
12422.53 1184
12423.59 1164
12424.64 1187
12425.69 1178
12426.74 1212
12427.79 1191
12428.84 1203
12429.90 1238
12430.95 1236
12432.00 1228
12433.05 1252
12434.10 1248
12435.16 1230
12436.21 1197
12437.26 1199
12438.31 1220
12439.37 1262
12440.42 1279
12441.47 1256
12442.52 1280
12443.58 1259
12444.63 1264
12445.68 1267
12446.73 1309
12447.79 1251
12448.84 1247
12449.89 1304
12450.94 1301
12452.00 1297
12453.05 1276
12454.10 1284
12455.16 1347
12456.21 1322
12457.26 1342
12458.31 1323
12459.37 1279
12460.42 1313
12461.47 1326
12462.53 1374
12463.58 1411
12464.63 1424
12465.69 1439
12466.74 1461
12467.79 1458
12468.85 1495
12469.90 1510
12470.95 1532
12472.01 1539
12473.06 1570
12474.12 1603
12475.17 1662
12476.22 1677
12477.28 1738
12478.33 1705
12479.39 1752
12480.44 1848
12481.49 1891
12482.55 1911
12483.60 1995
12484.66 2101
12485.71 2125
12486.76 2156
12487.82 2258
12488.87 2345
12489.93 2388
12490.98 2420
12492.04 2501
12493.09 2563
12494.15 2598
12495.20 2644
12496.25 2623
12497.31 2568
12498.36 2550
12499.42 2528
12500.47 2446
12501.53 2367
12502.58 2310
12503.64 2229
12504.69 2106
12505.75 2042
12506.80 1967
12507.86 1894
12508.91 1837
12509.97 1776
12511.03 1721
12512.08 1714
12513.14 1643
12514.19 1648
12515.25 1614
12516.30 1603
12517.36 1540
12518.41 1573
12519.47 1538
12520.52 1523
12521.58 1502
12522.64 1472
12523.69 1525
12524.75 1520
12525.80 1485
12526.86 1515
12527.92 1522
12528.97 1475
12530.03 1480
12531.08 1499
12532.14 1481
12533.20 1473
12534.25 1497
12535.31 1544
12536.37 1528
12537.42 1528
12538.48 1529
12539.54 1487
12540.59 1536
12541.65 1528
12542.70 1490
12543.76 1478
12544.82 1561
12545.88 1568
12546.93 1494
12547.99 1541
12549.05 1571
12550.10 1532
12551.16 1553
12552.22 1603
12553.27 1607
12554.33 1639
12555.39 1675
12556.45 1729
12557.50 1753
12558.56 1769
12559.62 1786
12560.67 1763
12561.73 1882
12562.79 1899
12563.85 1917
12564.90 1912
12565.96 1995
12567.02 2020
12568.08 2059
12569.14 2046
12570.19 2118
12571.25 2161
12572.31 2101
12573.37 2226
12574.42 2229
12575.48 2251
12576.54 2244
12577.60 2302
12578.66 2285
12579.72 2258
12580.77 2180
12581.83 2126
12582.89 2090
12583.95 2034
12585.01 1998
12586.07 2025
12587.12 1936
12588.18 1895
12589.24 1872
12590.30 1837
12591.36 1739
12592.42 1743
12593.48 1779
12594.53 1714
12595.59 1675
12596.65 1674
12597.71 1633
12598.77 1604
12599.83 1621
12600.89 1607
12601.95 1577
12603.01 1569
12604.07 1603
12605.13 1617
12606.18 1597
12607.24 1524
12608.30 1563
12609.36 1610
12610.42 1587
12611.48 1567
12612.54 1545
12613.60 1523
12614.66 1567
12615.72 1582
12616.78 1564
12617.84 1551
12618.90 1573
12619.96 1536
12621.02 1554
12622.08 1538
12623.14 1486
12624.20 1508
12625.26 1540
12626.32 1499
12627.38 1431
12628.44 1478
12629.50 1517
12630.56 1497
12631.62 1496
12632.68 1508
12633.74 1479
12634.80 1471
12635.86 1497
12636.92 1504
12637.98 1468
12639.04 1490
12640.11 1515
12641.17 1561
12642.23 1586
12643.29 1599
12644.35 1550
12645.41 1545
12646.47 1521
12647.53 1531
12648.59 1549
12649.65 1603
12650.72 1594
12651.78 1591
12652.84 1617
12653.90 1602
12654.96 1648
12656.02 1679
12657.08 1639
12658.14 1664
12659.21 1677
12660.27 1692
12661.33 1628
12662.39 1600
12663.45 1613
12664.51 1610
12665.58 1630
12666.64 1620
12667.70 1580
12668.76 1534
12669.82 1577
12670.89 1554
12671.95 1570
12673.01 1566
12674.07 1548
12675.13 1601
12676.20 1562
12677.26 1524
12678.32 1519
12679.38 1534
12680.45 1583
12681.51 1586
12682.57 1511
12683.63 1519
12684.70 1540
12685.76 1568
12686.82 1599
12687.88 1593
12688.95 1594
12690.01 1597
12691.07 1614
12692.14 1656
12693.20 1645
12694.26 1635
12695.32 1634
12696.39 1653
12697.45 1603
12698.51 1666
12699.58 1679
12700.64 1687
12701.70 1687
12702.77 1648
12703.83 1704
12704.89 1677
12705.96 1644
12707.02 1684
12708.08 1677
12709.15 1663
12710.21 1652
12711.28 1631
12712.34 1619
12713.40 1604
12714.47 1569
12715.53 1549
12716.59 1585
12717.66 1553
12718.72 1500
12719.79 1519
12720.85 1522
12721.92 1569
12722.98 1525
12724.04 1505
12725.11 1472
12726.17 1501
12727.24 1498
12728.30 1496
12729.37 1454
12730.43 1499
12731.49 1452
12732.56 1460
12733.62 1458
12734.69 1440
12735.75 1484
12736.82 1473
12737.88 1452
12738.95 1440
12740.01 1442
12741.08 1426
12742.14 1411
12743.21 1387
12744.27 1394
12745.34 1391
12746.40 1372
12747.47 1374
12748.53 1340
12749.60 1363
12750.66 1351
12751.73 1298
12752.79 1299
12753.86 1318
12754.93 1329
12755.99 1362
12757.06 1278
12758.12 1266
12759.19 1243
12760.25 1262
12761.32 1254
12762.39 1270
12763.45 1258
12764.52 1201
12765.58 1205
12766.65 1234
12767.72 1237
12768.78 1241
12769.85 1214
12770.91 1262
12771.98 1272
12773.05 1207
12774.11 1225
12775.18 1200
12776.25 1203
12777.31 1201
12778.38 1192
12779.45 1186
12780.51 1178
12781.58 1190
12782.65 1212
12783.71 1147
12784.78 1166
12785.85 1167
12786.91 1212
12787.98 1175
12789.05 1148
12790.11 1176
12791.18 1129
12792.25 1138
12793.31 1122
12794.38 1184
12795.45 1156
12796.52 1101
12797.58 1139
12798.65 1138
12799.72 1147
12800.79 1128
12801.85 1203
12802.92 1170
12803.99 1143
12805.06 1132
12806.12 1147
12807.19 1122
12808.26 1141
12809.33 1167
12810.39 1156
12811.46 1136
12812.53 1131
12813.60 1175
12814.67 1192
12815.73 1162
12816.80 1138
12817.87 1105
12818.94 1153
12820.01 1155
12821.08 1191
12822.14 1165
12823.21 1153
12824.28 1128
12825.35 1115
12826.42 1148
12827.49 1122
12828.55 1124
12829.62 1108
12830.69 1091
12831.76 1126
12832.83 1099
12833.90 1070
12834.97 1105
12836.04 1089
12837.11 1084
12838.17 1094
12839.24 1095
12840.31 1121
12841.38 1079
12842.45 1084
12843.52 1064
12844.59 1084
12845.66 1047
12846.73 1109
12847.80 1071
12848.87 1028
12849.94 1051
12851.01 1077
12852.08 1039
12853.14 1068
12854.21 1066
12855.28 1071
12856.35 1049
12857.42 1037
12858.49 1039
12859.56 1062
12860.63 1030
12861.70 999
12862.77 1024
12863.84 1035
12864.91 1031
12865.98 1018
12867.05 995
12868.12 1016
12869.19 1047
12870.26 1016
12871.34 1018
12872.41 1063
12873.48 1002
12874.55 992
12875.62 1002
12876.69 999
12877.76 992
12878.83 1020
12879.90 1036
12880.97 997
12882.04 991
12883.11 1038
12884.18 1031
12885.25 1036
12886.33 1010
12887.40 984
12888.47 957
12889.54 994
12890.61 986
12891.68 1003
12892.75 998
12893.82 982
12894.89 974
12895.97 986
12897.04 987
12898.11 997
12899.18 987
12900.25 958
12901.32 980
12902.40 974
12903.47 998
12904.54 949
12905.61 915
12906.68 958
12907.75 957
12908.83 947
12909.90 943
12910.97 956
12912.04 948
12913.11 953
12914.19 948
12915.26 941
12916.33 951
12917.40 972
12918.48 950
12919.55 952
12920.62 1009
12921.69 950
12922.77 1000
12923.84 964
12924.91 978
12925.98 981
12927.06 950
12928.13 976
12929.20 940
12930.27 918
12931.35 957
12932.42 931
12933.49 916
12934.57 934
12935.64 966
12936.71 974
12937.79 962
12938.86 957
12939.93 902
12941.01 934
12942.08 963
12943.15 974
12944.23 939
12945.30 916
12946.37 947
12947.45 947
12948.52 927
12949.59 927
12950.67 962
12951.74 931
12952.81 933
12953.89 937
12954.96 938
12956.04 967
12957.11 928
12958.18 917
12959.26 947
12960.33 939
12961.41 939
12962.48 927
12963.55 936
12964.63 953
12965.70 929
12966.78 942
12967.85 962
12968.93 957
12970.00 942
12971.07 982
12972.15 985
12973.22 955
12974.30 985
12975.37 938
12976.45 918
12977.52 937
12978.60 945
12979.67 967
12980.75 982
12981.82 960
12982.90 939
12983.97 973
12985.05 954
12986.12 976
12987.20 958
12988.27 957
12989.35 987
12990.42 977
12991.50 944
12992.57 963
12993.65 989
12994.73 1035
12995.80 1028
12996.88 1022
12997.95 990
12999.03 996
13000.10 1018
13001.18 1006
13002.25 1001
13003.33 1009
13004.41 1004
13005.48 1024
13006.56 1014
13007.63 1031
13008.71 1024
13009.79 1073
13010.86 1071
13011.94 1024
13013.02 1013
13014.09 994
13015.17 1028
13016.24 1018
13017.32 1004
13018.40 1007
13019.47 1042
13020.55 1036
13021.63 1048
13022.70 1017
13023.78 1063
13024.86 1040
13025.93 1084
13027.01 1035
13028.09 1102
13029.16 1061
13030.24 1045
13031.32 1094
13032.40 1107
13033.47 1056
13034.55 1050
13035.63 1097
13036.70 1057
13037.78 1082
13038.86 1033
13039.94 1068
13041.01 1027
13042.09 1083
13043.17 1090
13044.25 1049
13045.32 1048
13046.40 1092
13047.48 1094
13048.56 1109
13049.63 1106
13050.71 1075
13051.79 1114
13052.87 1076
13053.95 1074
13055.02 1120
13056.10 1070
13057.18 1085
13058.26 1128
13059.34 1067
13060.41 1078
13061.49 1091
13062.57 1060
13063.65 1091
13064.73 1052
13065.81 1068
13066.88 1054
13067.96 1040
13069.04 1053
13070.12 1043
13071.20 1051
13072.28 1072
13073.36 1030
13074.43 1015
13075.51 1027
13076.59 1040
13077.67 1034
13078.75 1014
13079.83 1020
13080.91 1039
13081.99 1003
13083.07 1002
13084.15 1030
13085.23 1026
13086.30 1017
13087.38 1003
13088.46 967
13089.54 953
13090.62 985
13091.70 1016
13092.78 1011
13093.86 1001
13094.94 982
13096.02 1013
13097.10 978
13098.18 1000
13099.26 995
13100.34 973
13101.42 976
13102.50 1011
13103.58 980
13104.66 939
13105.74 979
13106.82 945
13107.90 978
13108.98 939
13110.06 970
13111.14 951
13112.22 920
13113.30 955
13114.38 936
13115.46 950
13116.54 938
13117.62 957
13118.70 959
13119.78 971
13120.86 967
13121.95 992
13123.03 930
13124.11 969
13125.19 928
13126.27 950
13127.35 932
13128.43 944
13129.51 940
13130.59 929
13131.67 975
13132.76 969
13133.84 972
13134.92 938
13136.00 966
13137.08 943
13138.16 940
13139.24 931
13140.32 935
13141.41 936
13142.49 947
13143.57 947
13144.65 918
13145.73 926
13146.81 939
13147.90 946
13148.98 968
13150.06 948
13151.14 950
13152.22 922
13153.31 875
13154.39 936
13155.47 957
13156.55 947
13157.63 963
13158.72 956
13159.80 938
13160.88 931
13161.96 933
13163.05 917
13164.13 941
13165.21 942
13166.29 938
13167.38 983
13168.46 953
13169.54 929
13170.62 907
13171.71 940
13172.79 922
13173.87 949
13174.96 902
13176.04 935
13177.12 913
13178.20 947
13179.29 986
13180.37 980
13181.45 937
13182.54 996
13183.62 988
13184.70 951
13185.79 945
13186.87 973
13187.95 970
13189.04 958
13190.12 960
13191.20 949
13192.29 979
13193.37 950
13194.46 962
13195.54 938
13196.62 938
13197.71 964
13198.79 974
13199.88 980
13200.96 933
13202.04 933
13203.13 965
13204.21 1021
13205.30 950
13206.38 956
13207.46 937
13208.55 928
13209.63 934
13210.72 943
13211.80 941
13212.89 948
13213.97 938
13215.05 956
13216.14 962
13217.22 955
13218.31 969
13219.39 977
13220.48 971
13221.56 974
13222.65 950
13223.73 950
13224.82 953
13225.90 968
13226.99 959
13228.07 971
13229.16 961
13230.24 921
13231.33 953
13232.41 954
13233.50 946
13234.58 944
13235.67 984
13236.76 1009
13237.84 993
13238.93 966
13240.01 976
13241.10 969
13242.18 955
13243.27 980
13244.35 1025
13245.44 1012
13246.53 950
13247.61 962
13248.70 991
13249.78 982
13250.87 976
13251.96 1001
13253.04 1014
13254.13 1034
13255.21 1005
13256.30 993
13257.39 1031
13258.47 991
13259.56 1034
13260.65 1008
13261.73 1033
13262.82 982
13263.91 1034
13264.99 1030
13266.08 1040
13267.17 1042
13268.25 984
13269.34 1010
13270.43 991
13271.51 1030
13272.60 1028
13273.69 1038
13274.77 1040
13275.86 1060
13276.95 1055
13278.04 1044
13279.12 1003
13280.21 1055
13281.30 1039
13282.38 1027
13283.47 1098
13284.56 1072
13285.65 1048
13286.73 1035
13287.82 1081
13288.91 1094
13290.00 1077
13291.08 1073
13292.17 1081
13293.26 1079
13294.35 1086
13295.44 1089
13296.52 1094
13297.61 1116
13298.70 1090
13299.79 1112
13300.88 1130
13301.96 1139
13303.05 1112
13304.14 1118
13305.23 1108
13306.32 1090
13307.41 1090
13308.49 1131
13309.58 1155
13310.67 1152
13311.76 1131
13312.85 1133
13313.94 1147
13315.02 1144
13316.11 1143
13317.20 1150
13318.29 1145
13319.38 1156
13320.47 1160
13321.56 1144
13322.65 1141
13323.74 1121
13324.82 1145
13325.91 1140
13327.00 1151
13328.09 1135
13329.18 1130
13330.27 1147
13331.36 1149
13332.45 1137
13333.54 1136
13334.63 1126
13335.72 1120
13336.81 1183
13337.90 1175
13338.99 1164
13340.08 1152
13341.17 1161
13342.26 1162
13343.35 1155
13344.44 1157
13345.53 1169
13346.61 1166
13347.70 1142
13348.79 1160
13349.89 1183
13350.98 1168
13352.07 1207
13353.16 1187
13354.25 1217
13355.34 1211
13356.43 1181
13357.52 1189
13358.61 1219
13359.70 1238
13360.79 1231
13361.88 1219
13362.97 1227
13364.06 1218
13365.15 1233
13366.24 1271
13367.33 1266
13368.42 1253
13369.51 1270
13370.60 1262
13371.70 1215
13372.79 1222
13373.88 1217
13374.97 1261
13376.06 1219
13377.15 1196
13378.24 1173
13379.33 1195
13380.43 1192
13381.52 1149
13382.61 1124
13383.70 1151
13384.79 1144
13385.88 1144
13386.97 1114
13388.07 1108
13389.16 1100
13390.25 1119
13391.34 1109
13392.43 1073
13393.52 1088
13394.62 1081
13395.71 1104
13396.80 1100
13397.89 1049
13398.98 1048
13400.08 1103
13401.17 1067
13402.26 1070
13403.35 1104
13404.45 1056
13405.54 1057
13406.63 1091
13407.72 1078
13408.82 1081
13409.91 1089
13411.00 1120
13412.09 1074
13413.19 1058
13414.28 1093
13415.37 1106
13416.46 1087
13417.56 1055
13418.65 1065
13419.74 1102
13420.84 1122
13421.93 1070
13423.02 1106
13424.11 1112
13425.21 1041
13426.30 1107
13427.39 1112
13428.49 1111
13429.58 1104
13430.67 1170
13431.77 1140
13432.86 1141
13433.95 1097
13435.05 1110
13436.14 1139
13437.24 1125
13438.33 1147
13439.42 1145
13440.52 1157
13441.61 1131
13442.70 1172
13443.80 1157
13444.89 1187
13445.99 1169
13447.08 1169
13448.17 1152
13449.27 1148
13450.36 1173
13451.46 1183
13452.55 1185
13453.64 1185
13454.74 1183
13455.83 1202
13456.93 1197
13458.02 1211
13459.12 1197
13460.21 1212
13461.31 1207
13462.40 1241
13463.50 1239
13464.59 1257
13465.69 1234
13466.78 1223
13467.87 1230
13468.97 1232
13470.06 1267
13471.16 1262
13472.25 1253
13473.35 1272
13474.44 1268
13475.54 1284
13476.64 1262
13477.73 1277
13478.83 1301
13479.92 1293
13481.02 1303
13482.11 1310
13483.21 1323
13484.30 1332
13485.40 1343
13486.49 1335
13487.59 1329
13488.69 1326
13489.78 1379
13490.88 1424
13491.97 1389
13493.07 1329
13494.17 1411
13495.26 1387
13496.36 1400
13497.45 1469
13498.55 1399
13499.65 1459
13500.74 1463
13501.84 1466
13502.93 1480
13504.03 1463
13505.13 1513
13506.22 1486
13507.32 1462
13508.42 1440
13509.51 1362
13510.61 1367
13511.71 1323
13512.80 1352
13513.90 1354
13515.00 1300
13516.09 1286
13517.19 1294
13518.29 1267
13519.38 1249
13520.48 1198
13521.58 1194
13522.68 1213
13523.77 1198
13524.87 1197
13525.97 1174
13527.06 1142
13528.16 1192
13529.26 1144
13530.36 1130
13531.45 1129
13532.55 1129
13533.65 1127
13534.75 1132
13535.84 1137
13536.94 1085
13538.04 1077
13539.14 1105
13540.23 1124
13541.33 1092
13542.43 1037
13543.53 1117
13544.63 1102
13545.72 1084
13546.82 1091
13547.92 1066
13549.02 1074
13550.12 1073
13551.22 1080
13552.31 1094
13553.41 1076
13554.51 1068
13555.61 1043
13556.71 1061
13557.81 1074
13558.90 1060
13560.00 1010
13561.10 1020
13562.20 1007
13563.30 1027
13564.40 1000
13565.50 1038
13566.60 1005
13567.69 1067
13568.79 1043
13569.89 1040
13570.99 1081
13572.09 1032
13573.19 1047
13574.29 1009
13575.39 1009
13576.49 1053
13577.59 1059
13578.69 1060
13579.79 1032
13580.89 1019
13581.98 1041
13583.08 1054
13584.18 1003
13585.28 1027
13586.38 1022
13587.48 1023
13588.58 1006
13589.68 1028
13590.78 1041
13591.88 1050
13592.98 1018
13594.08 1047
13595.18 1062
13596.28 1063
13597.38 1045
13598.48 1011
13599.58 1007
13600.68 1015
13601.78 1008
13602.88 1058
13603.98 1063
13605.08 1031
13606.18 1012
13607.29 992
13608.39 1000
13609.49 1011
13610.59 1063
13611.69 1043
13612.79 1051
13613.89 1042
13614.99 1051
13616.09 1068
13617.19 1055
13618.29 1000
13619.39 995
13620.50 1026
13621.60 1029
13622.70 990
13623.80 1005
13624.90 1021
13626.00 1061
13627.10 1032
13628.20 990
13629.31 997
13630.41 1033
13631.51 998
13632.61 987
13633.71 1001
13634.81 1016
13635.91 1011
13637.02 1000
13638.12 1008
13639.22 990
13640.32 995
13641.42 995
13642.53 1049
13643.63 1003
13644.73 956
13645.83 982
13646.93 998
13648.04 994
13649.14 980
13650.24 983
13651.34 1025
13652.45 999
13653.55 997
13654.65 977
13655.75 979
13656.85 991
13657.96 977
13659.06 1012
13660.16 1012
13661.27 1009
13662.37 1020
13663.47 1029
13664.57 1010
13665.68 1005
13666.78 1003
13667.88 1003
13668.99 994
13670.09 1033
13671.19 1025
13672.29 993
13673.40 1025
13674.50 994
13675.60 981
13676.71 969
13677.81 918
13678.91 1007
13680.02 1002
13681.12 1000
13682.23 1003
13683.33 1015
13684.43 1005
13685.54 1004
13686.64 1006
13687.74 1034
13688.85 1012
13689.95 1027
13691.06 1011
13692.16 973
13693.26 1015
13694.37 1048
13695.47 1019
13696.58 1037
13697.68 1031
13698.78 1004
13699.89 1012
13700.99 1023
13702.10 1034
13703.20 1081
13704.31 1081
13705.41 1119
13706.51 1106
13707.62 1097
13708.72 1051
13709.83 1056
13710.93 1070
13712.04 1110
13713.14 1093
13714.25 1069
13715.35 1100
13716.46 1066
13717.56 1117
13718.67 1100
13719.77 1140
13720.88 1094
13721.98 1147
13723.09 1118
13724.19 1161
13725.30 1140
13726.40 1153
13727.51 1135
13728.61 1156
13729.72 1226
13730.83 1239
13731.93 1204
13733.04 1171
13734.14 1155
13735.25 1212
13736.35 1185
13737.46 1230
13738.57 1249
13739.67 1239
13740.78 1246
13741.88 1230
13742.99 1271
13744.09 1271
13745.20 1259
13746.31 1266
13747.41 1265
13748.52 1278
13749.63 1297
13750.73 1308
13751.84 1334
13752.94 1350
13754.05 1384
13755.16 1392
13756.26 1424
13757.37 1471
13758.48 1509
13759.58 1496
13760.69 1507
13761.80 1542
13762.90 1579
13764.01 1583
13765.12 1590
13766.22 1576
13767.33 1593
13768.44 1627
13769.55 1640
13770.65 1702
13771.76 1667
13772.87 1660
13773.97 1667
13775.08 1612
13776.19 1666
13777.30 1658
13778.40 1655
13779.51 1636
13780.62 1586
13781.73 1535
13782.83 1471
13783.94 1404
13785.05 1425
13786.16 1454
13787.26 1351
13788.37 1372
13789.48 1341
13790.59 1328
13791.70 1287
13792.80 1273
13793.91 1237
13795.02 1259
13796.13 1205
13797.24 1239
13798.35 1254
13799.45 1231
13800.56 1252
13801.67 1168
13802.78 1168
13803.89 1218
13805.00 1244
13806.10 1183
13807.21 1212
13808.32 1235
13809.43 1175
13810.54 1168
13811.65 1161
13812.76 1194
13813.86 1159
13814.97 1141
13816.08 1154
13817.19 1194
13818.30 1175
13819.41 1157
13820.52 1077
13821.63 1117
13822.74 1144
13823.85 1148
13824.96 1089
13826.06 1104
13827.17 1146
13828.28 1154
13829.39 1111
13830.50 1094
13831.61 1097
13832.72 1096
13833.83 1135
13834.94 1126
13836.05 1110
13837.16 1127
13838.27 1130
13839.38 1132
13840.49 1121
13841.60 1093
13842.71 1143
13843.82 1140
13844.93 1135
13846.04 1111
13847.15 1107
13848.26 1166
13849.37 1155
13850.48 1139
13851.59 1153
13852.70 1140
13853.81 1123
13854.92 1144
13856.03 1161
13857.14 1223
13858.25 1146
13859.37 1185
13860.48 1163
13861.59 1182
13862.70 1197
13863.81 1154
13864.92 1154
13866.03 1161
13867.14 1199
13868.25 1207
13869.36 1151
13870.47 1141
13871.59 1156
13872.70 1135
13873.81 1155
13874.92 1133
13876.03 1161
13877.14 1173
13878.25 1157
13879.36 1116
13880.48 1139
13881.59 1150
13882.70 1138
13883.81 1140
13884.92 1140
13886.03 1149
13887.15 1178
13888.26 1194
13889.37 1155
13890.48 1159
13891.59 1187
13892.71 1189
13893.82 1208
13894.93 1173
13896.04 1125
13897.15 1154
13898.27 1149
13899.38 1126
13900.49 1173
13901.60 1145
13902.72 1129
13903.83 1118
13904.94 1157
13906.05 1141
13907.17 1139
13908.28 1123
13909.39 1093
13910.50 1100
13911.62 1097
13912.73 1130
13913.84 1097
13914.95 1066
13916.07 1089
13917.18 1067
13918.29 1062
13919.41 1094
13920.52 1095
13921.63 1129
13922.75 1069
13923.86 1093
13924.97 1105
13926.09 1090
13927.20 1077
13928.31 1019
13929.43 1040
13930.54 1072
13931.65 1081
13932.77 1087
13933.88 1026
13934.99 1030
13936.11 1090
13937.22 1086
13938.34 1056
13939.45 1072
13940.56 1085
13941.68 1089
13942.79 1032
13943.91 1017
13945.02 1042
13946.13 1075
13947.25 1079
13948.36 1066
13949.48 1048
13950.59 1049
13951.70 1007
13952.82 1047
13953.93 1032
13955.05 1054
13956.16 1049
13957.28 1033
13958.39 1001
13959.51 1022
13960.62 1020
13961.74 1076
13962.85 1086
13963.97 1084
13965.08 1050
13966.20 1041
13967.31 1068
13968.43 1054
13969.54 1076
13970.66 1058
13971.77 1077
13972.89 1040
13974.00 1044
13975.12 1039
13976.23 1074
13977.35 1054
13978.46 1059
13979.58 1084
13980.69 1070
13981.81 1055
13982.92 1058
13984.04 1096
13985.16 1096
13986.27 1056
13987.39 1110
13988.50 1058
13989.62 1115
13990.74 1091
13991.85 1111
13992.97 1096
13994.08 1081
13995.20 1117
13996.32 1071
13997.43 1114
13998.55 1131
13999.66 1120
14000.78 1113
14001.90 1151
14003.01 1125
14004.13 1101
14005.25 1119
14006.36 1123
14007.48 1159
14008.60 1147
14009.71 1164
14010.83 1115
14011.95 1168
14013.06 1174
14014.18 1199
14015.30 1165
14016.41 1182
14017.53 1191
14018.65 1223
14019.76 1242
14020.88 1201
14022.00 1190
14023.12 1214
14024.23 1222
14025.35 1180
14026.47 1177
14027.59 1157
14028.70 1137
14029.82 1181
14030.94 1159
14032.06 1129
14033.17 1135
14034.29 1103
14035.41 1154
14036.53 1115
14037.64 1125
14038.76 1087
14039.88 1083
14041.00 1083
14042.11 1097
14043.23 1075
14044.35 1089
14045.47 1087
14046.59 1098
14047.71 1131
14048.82 1094
14049.94 1082
14051.06 1085
14052.18 1076
14053.30 1114
14054.42 1080
14055.53 1115
14056.65 1066
14057.77 1064
14058.89 1093
14060.01 1069
14061.13 1073
14062.25 1159
14063.36 1143
14064.48 1092
14065.60 1119
14066.72 1137
14067.84 1101
14068.96 1087
14070.08 1128
14071.20 1145
14072.32 1174
14073.44 1125
14074.55 1130
14075.67 1170
14076.79 1122
14077.91 1186
14079.03 1180
14080.15 1196
14081.27 1239
14082.39 1194
14083.51 1213
14084.63 1175
14085.75 1233
14086.87 1207
14087.99 1234
14089.11 1213
14090.23 1206
14091.35 1267
14092.47 1251
14093.59 1267
14094.71 1313
14095.83 1343
14096.95 1298
14098.07 1320
14099.19 1312
14100.31 1269
14101.43 1263
14102.55 1297
14103.67 1224
14104.79 1277
14105.91 1220
14107.03 1152
14108.15 1193
14109.27 1220
14110.39 1141
14111.51 1136
14112.64 1130
14113.76 1135
14114.88 1106
14116.00 1060
14117.12 1069
14118.24 1059
14119.36 1041
14120.48 1019
14121.60 1027
14122.72 1018
14123.85 1045
14124.97 1044
14126.09 1057
14127.21 1061
14128.33 1062
14129.45 1039
14130.57 1052
14131.70 1021
14132.82 1018
14133.94 1078
14135.06 1024
14136.18 983
14137.30 975
14138.43 956
14139.55 987
14140.67 987
14141.79 942
14142.91 987
14144.03 958
14145.16 1000
14146.28 992
14147.40 1008
14148.52 1004
14149.65 981
14150.77 949
14151.89 966
14153.01 997
14154.13 986
14155.26 957
14156.38 999
14157.50 981
14158.62 937
14159.75 986
14160.87 980
14161.99 995
14163.12 980
14164.24 986
14165.36 962
14166.48 989
14167.61 944
14168.73 949
14169.85 980
14170.98 982
14172.10 1007
14173.22 950
14174.35 945
14175.47 961
14176.59 976
14177.72 901
14178.84 918
14179.96 950
14181.09 959
14182.21 957
14183.33 909
14184.46 910
14185.58 930
14186.70 913
14187.83 932
14188.95 895
14190.07 915
14191.20 912
14192.32 907
14193.45 886
14194.57 877
14195.69 896
14196.82 883
14197.94 871
14199.07 908
14200.19 905
14201.32 909
14202.44 882
14203.56 868
14204.69 881
14205.81 920
14206.94 873
14208.06 877
14209.19 856
14210.31 880
14211.44 852
14212.56 855
14213.69 855
14214.81 872
14215.93 888
14217.06 866
14218.18 851
14219.31 835
14220.43 845
14221.56 860
14222.68 825
14223.81 836
14224.94 849
14226.06 830
14227.19 827
14228.31 833
14229.44 839
14230.56 848
14231.69 853
14232.81 880
14233.94 864
14235.06 868
14236.19 833
14237.32 843
14238.44 812
14239.57 827
14240.69 825
14241.82 840
14242.94 873
14244.07 862
14245.20 833
14246.32 831
14247.45 871
14248.57 819
14249.70 801
14250.83 873
14251.95 865
14253.08 840
14254.21 831
14255.33 814
14256.46 840
14257.59 844
14258.71 835
14259.84 833
14260.97 808
14262.09 830
14263.22 839
14264.35 829
14265.47 853
14266.60 818
14267.73 800
14268.85 802
14269.98 778
14271.11 811
14272.23 786
14273.36 791
14274.49 797
14275.62 794
14276.74 819
14277.87 785
14279.00 782
14280.12 832
14281.25 806
14282.38 814
14283.51 801
14284.63 836
14285.76 818
14286.89 811
14288.02 787
14289.15 837
14290.27 821
14291.40 782
14292.53 813
14293.66 810
14294.78 773
14295.91 752
14297.04 776
14298.17 782
14299.30 810
14300.42 783
14301.55 767
14302.68 744
14303.81 780
14304.94 783
14306.07 780
14307.19 771
14308.32 778
14309.45 776
14310.58 782
14311.71 792
14312.84 788
14313.97 783
14315.10 807
14316.22 748
14317.35 783
14318.48 751
14319.61 741
14320.74 781
14321.87 794
14323.00 773
14324.13 777
14325.26 767
14326.39 788
14327.51 775
14328.64 762
14329.77 755
14330.90 761
14332.03 748
14333.16 735
14334.29 738
14335.42 727
14336.55 727
14337.68 728
14338.81 746
14339.94 727
14341.07 755
14342.20 758
14343.33 745
14344.46 753
14345.59 740
14346.72 741
14347.85 776
14348.98 774
14350.11 714
14351.24 760
14352.37 790
14353.50 771
14354.63 767
14355.76 770
14356.89 775
14358.02 764
14359.15 739
14360.28 765
14361.41 759
14362.54 767
14363.67 758
14364.80 750
14365.94 746
14367.07 768
14368.20 759
14369.33 759
14370.46 752
14371.59 734
14372.72 771
14373.85 766
14374.98 777
14376.11 782
14377.25 765
14378.38 744
14379.51 779
14380.64 761
14381.77 801
14382.90 763
14384.03 757
14385.16 763
14386.30 757
14387.43 725
14388.56 738
14389.69 752
14390.82 781
14391.95 765
14393.09 769
14394.22 769
14395.35 742
14396.48 755
14397.61 775
14398.75 752
14399.88 761
14401.01 778
14402.14 778
14403.27 804
14404.41 774
14405.54 741
14406.67 760
14407.80 767
14408.94 787
14410.07 797
14411.20 774
14412.33 781
14413.47 790
14414.60 802
14415.73 773
14416.87 800
14418.00 766
14419.13 774
14420.26 824
14421.40 811
14422.53 753
14423.66 780
14424.80 793
14425.93 809
14427.06 787
14428.20 794
14429.33 804
14430.46 790
14431.59 809
14432.73 804
14433.86 790
14435.00 792
14436.13 816
14437.26 820
14438.40 845
14439.53 819
14440.66 829
14441.80 832
14442.93 821
14444.06 844
14445.20 838
14446.33 838
14447.47 835
14448.60 827
14449.73 826
14450.87 828
14452.00 846
14453.14 821
14454.27 819
14455.41 827
14456.54 835
14457.67 838
14458.81 792
14459.94 830
14461.08 864
14462.21 867
14463.35 863
14464.48 847
14465.62 865
14466.75 859
14467.89 851
14469.02 851
14470.15 869
14471.29 884
14472.42 855
14473.56 866
14474.69 901
14475.83 868
14476.96 872
14478.10 904
14479.24 859
14480.37 856
14481.51 854
14482.64 879
14483.78 877
14484.91 865
14486.05 828
14487.18 813
14488.32 811
14489.45 818
14490.59 816
14491.73 810
14492.86 801
14494.00 840
14495.13 810
14496.27 773
14497.40 763
14498.54 770
14499.68 805
14500.81 776
14501.95 762
14503.08 782
14504.22 763
14505.36 761
14506.49 764
14507.63 792
14508.77 781
14509.90 799
14511.04 787
14512.18 782
14513.31 773
14514.45 776
14515.58 764
14516.72 759
14517.86 776
14519.00 726
14520.13 749
14521.27 755
14522.41 769
14523.54 767
14524.68 769
14525.82 749
14526.95 803
14528.09 758
14529.23 738
14530.37 750
14531.50 782
14532.64 772
14533.78 759
14534.91 756
14536.05 774
14537.19 777
14538.33 739
14539.46 747
14540.60 738
14541.74 789
14542.88 778
14544.02 801
14545.15 780
14546.29 771
14547.43 770
14548.57 785
14549.70 759
14550.84 765
14551.98 751
14553.12 762
14554.26 760
14555.39 761
14556.53 781
14557.67 785
14558.81 780
14559.95 783
14561.09 815
14562.22 801
14563.36 780
14564.50 791
14565.64 812
14566.78 783
14567.92 784
14569.06 831
14570.20 799
14571.33 815
14572.47 784
14573.61 780
14574.75 810
14575.89 823
14577.03 813
14578.17 797
14579.31 785
14580.45 820
14581.59 820
14582.72 799
14583.86 792
14585.00 792
14586.14 803
14587.28 784
14588.42 797
14589.56 788
14590.70 789
14591.84 824
14592.98 784
14594.12 823
14595.26 844
14596.40 863
14597.54 815
14598.68 806
14599.82 785
14600.96 841
14602.10 865
14603.24 835
14604.38 814
14605.52 857
14606.66 873
14607.80 836
14608.94 853
14610.08 845
14611.22 872
14612.36 882
14613.50 872
14614.64 863
14615.78 873
14616.92 816
14618.06 857
14619.20 861
14620.34 851
14621.49 835
14622.63 845
14623.77 900
14624.91 892
14626.05 876
14627.19 866
14628.33 916
14629.47 874
14630.61 895
14631.75 913
14632.90 880
14634.04 881
14635.18 912
14636.32 899
14637.46 899
14638.60 894
14639.74 886
14640.88 908
14642.03 910
14643.17 903
14644.31 838
14645.45 897
14646.59 853
14647.73 874
14648.88 845
14650.02 822
14651.16 825
14652.30 849
14653.44 842
14654.59 804
14655.73 810
14656.87 784
14658.01 790
14659.16 824
14660.30 856
14661.44 853
14662.58 845
14663.72 819
14664.87 828
14666.01 790
14667.15 810
14668.29 810
14669.44 793
14670.58 806
14671.72 785
14672.87 781
14674.01 773
14675.15 809
14676.29 803
14677.44 777
14678.58 801
14679.72 788
14680.87 755
14682.01 793
14683.15 805
14684.30 789
14685.44 824
14686.58 790
14687.73 772
14688.87 778
14690.01 727
14691.16 754
14692.30 760
14693.44 790
14694.59 794
14695.73 781
14696.87 773
14698.02 769
14699.16 778
14700.30 769
14701.45 789
14702.59 778
14703.74 777
14704.88 785
14706.02 785
14707.17 788
14708.31 777
14709.46 813
14710.60 815
14711.75 770
14712.89 827
14714.03 807
14715.18 808
14716.32 819
14717.47 801
14718.61 801
14719.76 759
14720.90 783
14722.05 832
14723.19 840
14724.34 817
14725.48 824
14726.63 819
14727.77 812
14728.92 801
14730.06 822
14731.21 828
14732.35 813
14733.50 830
14734.64 823
14735.79 844
14736.93 823
14738.08 873
14739.22 837
14740.37 842
14741.51 858
14742.66 826
14743.80 799
14744.95 835
14746.09 866
14747.24 842
14748.39 876
14749.53 888
14750.68 864
14751.82 861
14752.97 871
14754.11 865
14755.26 898
14756.41 881
14757.55 863
14758.70 857
14759.85 888
14760.99 925
14762.14 903
14763.28 908
14764.43 928
14765.58 944
14766.72 930
14767.87 916
14769.02 954
14770.16 966
14771.31 954
14772.46 962
14773.60 911
14774.75 965
14775.90 957
14777.04 1000
14778.19 982
14779.34 986
14780.48 992
14781.63 1018
14782.78 1010
14783.92 1025
14785.07 1028
14786.22 1006
14787.37 1063
14788.51 1033
14789.66 1040
14790.81 1044
14791.96 1065
14793.10 1055
14794.25 1062
14795.40 1070
14796.54 1079
14797.69 1082
14798.84 1021
14799.99 1068
14801.14 1029
14802.28 1021
14803.43 1056
14804.58 1029
14805.73 992
14806.88 995
14808.02 989
14809.17 961
14810.32 994
14811.47 958
14812.62 987
14813.76 980
14814.91 976
14816.06 951
14817.21 943
14818.36 954
14819.51 932
14820.65 935
14821.80 936
14822.95 949
14824.10 925
14825.25 914
14826.40 862
14827.55 865
14828.69 826
14829.84 848
14830.99 824
14832.14 795
14833.29 849
14834.44 841
14835.59 780
14836.74 789
14837.89 826
14839.04 830
14840.19 785
14841.33 790
14842.48 774
14843.63 788
14844.78 776
14845.93 781
14847.08 764
14848.23 777
14849.38 774
14850.53 795
14851.68 767
14852.83 761
14853.98 764
14855.13 760
14856.28 754
14857.43 726
14858.58 731
14859.73 719
14860.88 743
14862.03 767
14863.18 726
14864.33 754
14865.48 765
14866.63 741
14867.78 703
14868.93 726
14870.08 763
14871.23 711
14872.38 716
14873.53 754
14874.68 732
14875.83 769
14876.98 730
14878.14 756
14879.29 736
14880.44 724
14881.59 706
14882.74 698
14883.89 702
14885.04 722
14886.19 692
14887.34 677
14888.49 712
14889.64 711
14890.80 703
14891.95 721
14893.10 698
14894.25 687
14895.40 730
14896.55 735
14897.70 710
14898.86 696
14900.01 726
14901.16 731
14902.31 717
14903.46 720
14904.61 724
14905.77 718
14906.92 727
14908.07 683
14909.22 695
14910.37 705
14911.53 717
14912.68 683
14913.83 716
14914.98 725
14916.13 703
14917.29 733
14918.44 672
14919.59 698
14920.74 711
14921.90 706
14923.05 701
14924.20 680
14925.35 714
14926.51 698
14927.66 707
14928.81 677
14929.96 697
14931.12 689
14932.27 718
14933.42 705
14934.57 684
14935.73 688
14936.88 728
14938.03 713
14939.19 676
14940.34 694
14941.49 690
14942.65 674
14943.80 659
14944.95 678
14946.11 711
14947.26 685
14948.41 680
14949.57 676
14950.72 677
14951.87 692
14953.03 658
14954.18 717
14955.33 718
14956.49 677
14957.64 677
14958.80 708
14959.95 675
14961.10 658
14962.26 653
14963.41 676
14964.57 689
14965.72 655
14966.87 660
14968.03 666
14969.18 670
14970.34 649
14971.49 646
14972.65 656
14973.80 634
14974.95 663
14976.11 650
14977.26 648
14978.42 650
14979.57 652
14980.73 637
14981.88 653
14983.04 658
14984.19 661
14985.35 656
14986.50 657
14987.66 659
14988.81 682
14989.97 648
14991.12 636
14992.28 648
14993.43 650
14994.59 687
14995.74 647
14996.90 636
14998.05 664
14999.21 626
15000.36 644
15001.52 637
15002.67 643
15003.83 622
15004.99 663
15006.14 644
15007.30 635
15008.45 644
15009.61 672
15010.76 629
15011.92 635
15013.08 634
15014.23 622
15015.39 620
15016.54 608
15017.70 609
15018.86 644
15020.01 647
15021.17 629
15022.32 611
15023.48 608
15024.64 620
15025.79 636
15026.95 611
15028.11 598
15029.26 606
15030.42 599
15031.58 610
15032.73 585
15033.89 599
15035.05 606
15036.20 589
15037.36 601
15038.52 613
15039.67 587
15040.83 607
15041.99 609
15043.15 597
15044.30 596
15045.46 584
15046.62 581
15047.77 602
15048.93 589
15050.09 592
15051.25 641
15052.40 608
15053.56 617
15054.72 619
15055.88 596
15057.03 589
15058.19 614
15059.35 619
15060.51 599
15061.66 643
15062.82 604
15063.98 597
15065.14 599
15066.30 602
15067.45 636
15068.61 604
15069.77 602
15070.93 610
15072.09 623
15073.24 636
15074.40 614
15075.56 603
15076.72 596
15077.88 626
15079.04 602
15080.20 589
15081.35 606
15082.51 632
15083.67 570
15084.83 594
15085.99 613
15087.15 612
15088.31 595
15089.46 589
15090.62 570
15091.78 591
15092.94 628
15094.10 576
15095.26 610
15096.42 592
15097.58 603
15098.74 598
15099.90 578
15101.06 611
15102.22 613
15103.37 591
15104.53 623
15105.69 608
15106.85 613
15108.01 555
15109.17 592
15110.33 575
15111.49 616
15112.65 609
15113.81 596
15114.97 616
15116.13 619
15117.29 572
15118.45 576
15119.61 618
15120.77 603
15121.93 576
15123.09 621
15124.25 582
15125.41 571
15126.57 587
15127.73 563
15128.89 601
15130.05 568
15131.21 571
15132.37 585
15133.53 614
15134.69 620
15135.86 579
15137.02 604
15138.18 594
15139.34 567
15140.50 571
15141.66 627
15142.82 591
15143.98 589
15145.14 628
15146.30 592
15147.46 591
15148.63 590
15149.79 603
15150.95 619
15152.11 599
15153.27 580
15154.43 584
15155.59 581
15156.75 610
15157.92 588
15159.08 562
15160.24 604
15161.40 610
15162.56 598
15163.72 547
15164.89 574
15166.05 595
15167.21 621
15168.37 585
15169.53 588
15170.69 588
15171.86 600
15173.02 604
15174.18 622
15175.34 630
15176.51 597
15177.67 634
15178.83 636
15179.99 626
15181.15 617
15182.32 628
15183.48 606
15184.64 629
15185.80 638
15186.97 609
15188.13 611
15189.29 619
15190.46 600
15191.62 641
15192.78 598
15193.94 615
15195.11 623
15196.27 616
15197.43 617
15198.60 607
15199.76 632
15200.92 639
15202.08 657
15203.25 638
15204.41 607
15205.57 597
15206.74 642
15207.90 611
15209.06 607
15210.23 625
15211.39 690
15212.56 672
15213.72 652
15214.88 642
15216.05 668
15217.21 662
15218.37 664
15219.54 649
15220.70 670
15221.87 653
15223.03 676
15224.19 690
15225.36 679
15226.52 676
15227.69 707
15228.85 676
15230.01 690
15231.18 661
15232.34 697
15233.51 700
15234.67 712
15235.84 663
15237.00 671
15238.16 679
15239.33 662
15240.49 668
15241.66 656
15242.82 628
15243.99 629
15245.15 660
15246.32 640
15247.48 620
15248.65 617
15249.81 643
15250.98 632
15252.14 624
15253.31 605
15254.47 612
15255.64 616
15256.80 629
15257.97 619
15259.13 598
15260.30 609
15261.46 609
15262.63 632
15263.80 598
15264.96 619
15266.13 645
15267.29 620
15268.46 606
15269.62 618
15270.79 618
15271.96 624
15273.12 606
15274.29 585
15275.45 583
15276.62 622
15277.79 604
15278.95 605
15280.12 616
15281.28 615
15282.45 589
15283.62 617
15284.78 606
15285.95 605
15287.12 573
15288.28 582
15289.45 606
15290.62 603
15291.78 578
15292.95 602
15294.12 607
15295.28 581
15296.45 614
15297.62 609
15298.78 638
15299.95 641
15301.12 617
15302.28 621
15303.45 626
15304.62 591
15305.78 583
15306.95 601
15308.12 589
15309.29 622
15310.45 589
15311.62 594
15312.79 600
15313.96 566
15315.12 614
15316.29 607
15317.46 609
15318.63 619
15319.79 582
15320.96 630
15322.13 627
15323.30 601
15324.46 609
15325.63 596
15326.80 625
15327.97 618
15329.14 622
15330.30 571
15331.47 633
15332.64 606
15333.81 614
15334.98 629
15336.14 643
15337.31 642
15338.48 633
15339.65 620
15340.82 604
15341.99 611
15343.16 614
15344.32 623
15345.49 618
15346.66 609
15347.83 613
15349.00 614
15350.17 627
15351.34 622
15352.51 597
15353.67 605
15354.84 592
15356.01 608
15357.18 615
15358.35 624
15359.52 633
15360.69 621
15361.86 627
15363.03 629
15364.20 634
15365.37 641
15366.54 596
15367.71 586
15368.87 618
15370.04 632
15371.21 632
15372.38 606
15373.55 616
15374.72 653
15375.89 650
15377.06 658
15378.23 660
15379.40 630
15380.57 611
15381.74 573
15382.91 639
15384.08 636
15385.25 638
15386.42 625
15387.59 621
15388.76 628
15389.93 625
15391.10 634
15392.27 621
15393.44 597
15394.62 609
15395.79 634
15396.96 598
15398.13 604
15399.30 614
15400.47 641
15401.64 633
15402.81 629
15403.98 625
15405.15 633
15406.32 623
15407.49 622
15408.66 638
15409.84 607
15411.01 617
15412.18 603
15413.35 587
15414.52 604
15415.69 557
15416.86 604
15418.03 587
15419.21 592
15420.38 563
15421.55 564
15422.72 612
15423.89 629
15425.06 628
15426.24 629
15427.41 619
15428.58 601
15429.75 621
15430.92 565
15432.09 583
15433.27 593
15434.44 626
15435.61 614
15436.78 630
15437.96 612
15439.13 627
15440.30 613
15441.47 577
15442.64 568
15443.82 604
15444.99 585
15446.16 606
15447.33 623
15448.51 572
15449.68 580
15450.85 583
15452.02 579
15453.20 576
15454.37 588
15455.54 605
15456.72 613
15457.89 610
15459.06 605
15460.23 603
15461.41 599
15462.58 606
15463.75 609
15464.93 608
15466.10 607
15467.27 619
15468.45 612
15469.62 590
15470.79 590
15471.97 584
15473.14 621
15474.31 630
15475.49 591
15476.66 591
15477.83 620
15479.01 595
15480.18 610
15481.36 595
15482.53 597
15483.70 586
15484.88 592
15486.05 604
15487.23 585
15488.40 570
15489.57 609
15490.75 579
15491.92 586
15493.10 588
15494.27 580
15495.44 597
15496.62 589
15497.79 596
15498.97 618
15500.14 584
15501.32 608
15502.49 606
15503.67 587
15504.84 593
15506.02 569
15507.19 586
15508.36 626
15509.54 602
15510.71 577
15511.89 605
15513.06 580
15514.24 588
15515.41 612
15516.59 615
15517.77 630
15518.94 598
15520.12 606
15521.29 631
15522.47 618
15523.64 607
15524.82 605
15525.99 599
15527.17 600
15528.34 615
15529.52 596
15530.69 575
15531.87 586
15533.05 583
15534.22 578
15535.40 604
15536.57 627
15537.75 645
15538.93 613
15540.10 589
15541.28 597
15542.45 620
15543.63 604
15544.81 603
15545.98 622
15547.16 629
15548.33 598
15549.51 592
15550.69 629
15551.86 612
15553.04 591
15554.22 620
15555.39 615
15556.57 633
15557.75 651
15558.92 626
15560.10 643
15561.28 654
15562.45 638
15563.63 666
15564.81 630
15565.99 660
15567.16 671
15568.34 658
15569.52 622
15570.69 649
15571.87 669
15573.05 702
15574.23 655
15575.40 647
15576.58 676
15577.76 674
15578.93 667
15580.11 663
15581.29 686
15582.47 670
15583.65 685
15584.82 661
15586.00 665
15587.18 673
15588.36 684
15589.53 695
15590.71 675
15591.89 709
15593.07 644
15594.25 655
15595.42 686
15596.60 697
15597.78 675
15598.96 688
15600.14 685
15601.32 664
15602.49 719
15603.67 686
15604.85 694
15606.03 691
15607.21 736
15608.39 711
15609.56 691
15610.74 690
15611.92 753
15613.10 723
15614.28 741
15615.46 720
15616.64 721
15617.82 755
15619.00 749
15620.17 741
15621.35 734
15622.53 747
15623.71 739
15624.89 754
15626.07 747
15627.25 756
15628.43 762
15629.61 764
15630.79 722
15631.97 727
15633.15 741
15634.33 743
15635.51 768
15636.69 777
15637.87 759
15639.05 760
15640.22 780
15641.40 801
15642.58 772
15643.76 783
15644.94 781
15646.12 781
15647.30 777
15648.48 788
15649.66 802
15650.85 863
15652.03 822
15653.21 814
15654.39 785
15655.57 815
15656.75 818
15657.93 822
15659.11 842
15660.29 819
15661.47 798
15662.65 787
15663.83 831
15665.01 789
15666.19 804
15667.37 808
15668.55 764
15669.73 823
15670.92 816
15672.10 828
15673.28 813
15674.46 826
15675.64 777
15676.82 779
15678.00 794
15679.18 774
15680.36 790
15681.55 821
15682.73 788
15683.91 783
15685.09 773
15686.27 821
15687.45 781
15688.63 801
15689.82 766
15691.00 780
15692.18 775
15693.36 813
15694.54 801
15695.73 798
15696.91 811
15698.09 815
15699.27 823
15700.45 798
15701.64 843
15702.82 830
15704.00 795
15705.18 796
15706.36 811
15707.55 810
15708.73 845
15709.91 813
15711.09 876
15712.28 859
15713.46 858
15714.64 821
15715.82 824
15717.01 865
15718.19 839
15719.37 834
15720.55 824
15721.74 809
15722.92 844
15724.10 872
15725.29 880
15726.47 845
15727.65 815
15728.84 830
15730.02 829
15731.20 831
15732.39 825
15733.57 868
15734.75 880
15735.94 862
15737.12 849
15738.30 861
15739.49 871
15740.67 858
15741.85 879
15743.04 856
15744.22 864
15745.40 868
15746.59 872
15747.77 893
15748.96 861
15750.14 860
15751.32 890
15752.51 878
15753.69 886
15754.88 861
15756.06 854
15757.24 911
15758.43 888
15759.61 850
15760.80 880
15761.98 819
15763.17 846
15764.35 879
15765.53 878
15766.72 831
15767.90 860
15769.09 854
15770.27 841
15771.46 829
15772.64 831
15773.83 798
15775.01 812
15776.20 827
15777.38 827
15778.57 815
15779.75 802
15780.94 850
15782.12 825
15783.31 797
15784.49 820
15785.68 792
15786.86 835
15788.05 798
15789.23 780
15790.42 763
15791.60 757
15792.79 777
15793.98 792
15795.16 743
15796.35 758
15797.53 756
15798.72 746
15799.90 738
15801.09 753
15802.28 763
15803.46 717
15804.65 717
15805.83 734
15807.02 730
15808.21 714
15809.39 723
15810.58 701
15811.76 729
15812.95 727
15814.14 723
15815.32 730
15816.51 703
15817.70 715
15818.88 695
15820.07 727
15821.26 738
15822.44 740
15823.63 693
15824.82 690
15826.00 721
15827.19 707
15828.38 687
15829.56 694
15830.75 691
15831.94 713
15833.12 676
15834.31 684
15835.50 721
15836.69 705
15837.87 673
15839.06 703
15840.25 731
15841.44 682
15842.62 697
15843.81 715
15845.00 701
15846.18 710
15847.37 719
15848.56 720
15849.75 722
15850.94 711
15852.12 714
15853.31 681
15854.50 711
15855.69 672
15856.87 691
15858.06 721
15859.25 704
15860.44 704
15861.63 708
15862.81 716
15864.00 706
15865.19 721
15866.38 723
15867.57 738
15868.76 723
15869.94 708
15871.13 694
15872.32 690
15873.51 721
15874.70 736
15875.89 697
15877.08 714
15878.26 712
15879.45 733
15880.64 741
15881.83 688
15883.02 714
15884.21 717
15885.40 742
15886.59 757
15887.78 709
15888.97 730
15890.15 728
15891.34 702
15892.53 723
15893.72 757
15894.91 730
15896.10 750
15897.29 766
15898.48 725
15899.67 712
15900.86 726
15902.05 721
15903.24 712
15904.43 755
15905.62 738
15906.81 751
15908.00 745
15909.19 747
15910.38 772
15911.57 772
15912.76 762
15913.95 720
15915.14 726
15916.33 748
15917.52 722
15918.71 732
15919.90 693
15921.09 694
15922.28 701
15923.47 735
15924.66 743
15925.85 725
15927.04 738
15928.23 746
15929.42 711
15930.61 729
15931.80 707
15932.99 731
15934.18 739
15935.38 715
15936.57 707
15937.76 701
15938.95 702
15940.14 688
15941.33 700
15942.52 689
15943.71 704
15944.90 685
15946.10 660
15947.29 685
15948.48 664
15949.67 655
15950.86 673
15952.05 662
15953.24 619
15954.44 674
15955.63 639
15956.82 674
15958.01 661
15959.20 614
15960.39 633
15961.59 616
15962.78 640
15963.97 621
15965.16 621
15966.35 626
15967.55 646
15968.74 609
15969.93 612
15971.12 598
15972.31 604
15973.51 616
15974.70 604
15975.89 602
15977.08 618
15978.28 582
15979.47 612
15980.66 615
15981.85 615
15983.05 606
15984.24 593
15985.43 552
15986.62 615
15987.82 637
15989.01 621
15990.20 584
15991.40 595
15992.59 618
15993.78 599
15994.98 615
15996.17 598
15997.36 619
15998.55 591
15999.75 603
16000.94 599
16002.13 591
16003.33 592
16004.52 603
16005.72 577
16006.91 582
16008.10 593
16009.30 596
16010.49 562
16011.68 584
16012.88 582
16014.07 569
16015.26 568
16016.46 557
16017.65 576
16018.85 582
16020.04 580
16021.23 588
16022.43 572
16023.62 556
16024.82 573
16026.01 556
16027.21 550
16028.40 571
16029.59 587
16030.79 565
16031.98 570
16033.18 570
16034.37 552
16035.57 578
16036.76 571
16037.96 592
16039.15 566
16040.35 583
16041.54 570
16042.73 535
16043.93 542
16045.12 564
16046.32 600
16047.51 591
16048.71 587
16049.91 550
16051.10 541
16052.30 552
16053.49 550
16054.69 552
16055.88 554
16057.08 564
16058.27 565
16059.47 533
16060.66 525
16061.86 559
16063.05 564
16064.25 569
16065.45 561
16066.64 544
16067.84 561
16069.03 553
16070.23 575
16071.42 590
16072.62 564
16073.82 565
16075.01 550
16076.21 550
16077.41 583
16078.60 562
16079.80 559
16080.99 588
16082.19 557
16083.39 550
16084.58 546
16085.78 530
16086.98 544
16088.17 538
16089.37 543
16090.57 530
16091.76 552
16092.96 546
16094.16 531
16095.35 532
16096.55 519
16097.75 549
16098.94 537
16100.14 518
16101.34 551
16102.53 522
16103.73 558
16104.93 538
16106.13 533
16107.32 541
16108.52 534
16109.72 536
16110.92 553
16112.11 553
16113.31 563
16114.51 548
16115.71 480
16116.90 525
16118.10 534
16119.30 539
16120.50 536
16121.69 551
16122.89 541
16124.09 532
16125.29 540
16126.49 563
16127.68 571
16128.88 530
16130.08 508
16131.28 540
16132.48 545
16133.67 521
16134.87 542
16136.07 523
16137.27 549
16138.47 543
16139.67 552
16140.86 501
16142.06 515
16143.26 534
16144.46 523
16145.66 517
16146.86 514
16148.06 552
16149.26 523
16150.45 552
16151.65 546
16152.85 536
16154.05 520
16155.25 558
16156.45 516
16157.65 540
16158.85 530
16160.05 542
16161.25 566
16162.45 544
16163.64 532
16164.84 581
16166.04 535
16167.24 529
16168.44 538
16169.64 520
16170.84 557
16172.04 540
16173.24 531
16174.44 571
16175.64 560
16176.84 544
16178.04 574
16179.24 571
16180.44 538
16181.64 536
16182.84 541
16184.04 530
16185.24 542
16186.44 565
16187.64 552
16188.84 536
16190.04 555
16191.24 517
16192.44 548
16193.64 542
16194.84 549
16196.04 553
16197.24 553
16198.44 554
16199.65 549
16200.85 556
16202.05 545
16203.25 553
16204.45 546
16205.65 560
16206.85 570
16208.05 538
16209.25 561
16210.45 565
16211.65 556
16212.86 558
16214.06 546
16215.26 575
16216.46 555
16217.66 572
16218.86 575
16220.06 552
16221.27 555
16222.47 567
16223.67 582
16224.87 568
16226.07 574
16227.27 582
16228.48 588
16229.68 606
16230.88 579
16232.08 616
16233.28 588
16234.48 577
16235.69 595
16236.89 591
16238.09 585
16239.29 600
16240.50 588
16241.70 595
16242.90 586
16244.10 603
16245.30 575
16246.51 576
16247.71 592
16248.91 580
16250.11 640
16251.32 615
16252.52 592
16253.72 611
16254.92 593
16256.13 583
16257.33 615
16258.53 627
16259.74 585
16260.94 594
16262.14 620
16263.35 644
16264.55 605
16265.75 628
16266.95 615
16268.16 594
16269.36 613
16270.56 626
16271.77 627
16272.97 626
16274.17 650
16275.38 651
16276.58 672
16277.79 620
16278.99 615
16280.19 614
16281.40 664
16282.60 632
16283.80 650
16285.01 636
16286.21 644
16287.42 691
16288.62 688
16289.82 667
16291.03 634
16292.23 659
16293.44 649
16294.64 639
16295.84 671
16297.05 618
16298.25 680
16299.46 689
16300.66 687
16301.87 687
16303.07 624
16304.27 658
16305.48 669
16306.68 658
16307.89 670
16309.09 708
16310.30 685
16311.50 693
16312.71 650
16313.91 650
16315.12 625
16316.32 633
16317.53 635
16318.73 642
16319.94 618
16321.14 618
16322.35 652
16323.55 634
16324.76 604
16325.96 597
16327.17 598
16328.38 617
16329.58 600
16330.79 609
16331.99 606
16333.20 585
16334.40 590
16335.61 585
16336.81 555
16338.02 589
16339.23 614
16340.43 567
16341.64 574
16342.84 613
16344.05 596
16345.26 577
16346.46 563
16347.67 567
16348.87 542
16350.08 541
16351.29 520
16352.49 531
16353.70 544
16354.91 560
16356.11 555
16357.32 560
16358.53 527
16359.73 549
16360.94 571
16362.15 540
16363.35 579
16364.56 572
16365.77 531
16366.97 548
16368.18 555
16369.39 553
16370.59 516
16371.80 547
16373.01 548
16374.21 562
16375.42 542
16376.63 531
16377.84 528
16379.04 541
16380.25 532
16381.46 521
16382.67 558
16383.87 533
16385.08 529
16386.29 518
16387.50 531
16388.70 563
16389.91 531
16391.12 563
16392.33 534
16393.53 531
16394.74 537
16395.95 565
16397.16 536
16398.37 526
16399.57 519
16400.78 505
16401.99 510
16403.20 508
16404.41 533
16405.62 532
16406.82 546
16408.03 534
16409.24 510
16410.45 545
16411.66 562
16412.87 516
16414.07 524
16415.28 537
16416.49 539
16417.70 525
16418.91 506
16420.12 519
16421.33 530
16422.54 551
16423.75 542
16424.95 559
16426.16 509
16427.37 511
16428.58 559
16429.79 541
16431.00 546
16432.21 548
16433.42 530
16434.63 550
16435.84 501
16437.05 529
16438.26 508
16439.47 545
16440.68 527
16441.88 536
16443.09 525
16444.30 504
16445.51 529
16446.72 509
16447.93 531
16449.14 509
16450.35 559
16451.56 506
16452.77 476
16453.98 512
16455.19 538
16456.40 540
16457.61 535
16458.82 530
16460.03 500
16461.24 520
16462.45 526
16463.67 521
16464.88 514
16466.09 523
16467.30 477
16468.51 513
16469.72 515
16470.93 511
16472.14 487
16473.35 497
16474.56 513
16475.77 492
16476.98 499
16478.19 494
16479.40 534
16480.62 503
16481.83 506
16483.04 497
16484.25 496
16485.46 511
16486.67 485
16487.88 486
16489.09 518
16490.31 513
16491.52 497
16492.73 477
16493.94 494
16495.15 528
16496.36 499
16497.57 512
16498.79 526
16500.00 534
16501.21 476
16502.42 493
16503.63 511
16504.85 526
16506.06 471
16507.27 482
16508.48 501
16509.69 503
16510.91 460
16512.12 482
16513.33 493
16514.54 502
16515.76 493
16516.97 458
16518.18 495
16519.39 501
16520.60 482
16521.82 493
16523.03 474
16524.24 455
16525.46 500
16526.67 509
16527.88 497
16529.09 519
16530.31 493
16531.52 486
16532.73 475
16533.95 503
16535.16 478
16536.37 472
16537.58 497
16538.80 479
16540.01 462
16541.22 502
16542.44 466
16543.65 474
16544.86 458
16546.08 482
16547.29 501
16548.50 509
16549.72 507
16550.93 478
16552.15 497
16553.36 475
16554.57 481
16555.79 473
16557.00 466
16558.21 502
16559.43 495
16560.64 464
16561.86 478
16563.07 509
16564.28 501
16565.50 507
16566.71 485
16567.93 493
16569.14 506
16570.36 496
16571.57 497
16572.78 514
16574.00 506
16575.21 498
16576.43 486
16577.64 514
16578.86 478
16580.07 513
16581.29 502
16582.50 455
16583.72 484
16584.93 486
16586.15 480
16587.36 504
16588.58 494
16589.79 470
16591.01 463
16592.22 471
16593.44 480
16594.65 478
16595.87 479
16597.08 482
16598.30 469
16599.51 482
16600.73 509
16601.94 449
16603.16 462
16604.37 464
16605.59 458
16606.81 476
16608.02 484
16609.24 486
16610.45 489
16611.67 457
16612.89 471
16614.10 458
16615.32 464
16616.53 455
16617.75 474
16618.97 471
16620.18 454
16621.40 454
16622.61 480
16623.83 498
16625.05 453
16626.26 482
16627.48 469
16628.70 472
16629.91 461
16631.13 477
16632.35 470
16633.56 457
16634.78 481
16636.00 489
16637.21 471
16638.43 449
16639.65 437
16640.86 458
16642.08 486
16643.30 462
16644.51 459
16645.73 464
16646.95 486
16648.17 483
16649.38 479
16650.60 475
16651.82 460
16653.03 479
16654.25 479
16655.47 451
16656.69 464
16657.90 500
16659.12 468
16660.34 488
16661.56 468
16662.77 447
16663.99 448
16665.21 476
16666.43 458
16667.65 471
16668.86 485
16670.08 426
16671.30 476
16672.52 470
16673.74 448
16674.95 462
16676.17 508
16677.39 437
16678.61 471
16679.83 470
16681.05 432
16682.26 473
16683.48 463
16684.70 459
16685.92 442
16687.14 454
16688.36 450
16689.58 459
16690.79 454
16692.01 466
16693.23 441
16694.45 467
16695.67 456
16696.89 449
16698.11 473
16699.33 442
16700.55 461
16701.76 479
16702.98 464
16704.20 456
16705.42 457
16706.64 448
16707.86 481
16709.08 466
16710.30 425
16711.52 449
16712.74 453
16713.96 463
16715.18 460
16716.40 438
16717.62 436
16718.84 454
16720.06 448
16721.28 466
16722.50 455
16723.72 466
16724.94 469
16726.16 444
16727.38 436
16728.60 422
16729.82 429
16731.04 441
16732.26 461
16733.48 473
16734.70 454
16735.92 447
16737.14 453
16738.36 438
16739.58 435
16740.80 462
16742.02 459
16743.24 448
16744.46 477
16745.68 429
16746.90 415
16748.12 453
16749.35 448
16750.57 471
16751.79 457
16753.01 459
16754.23 473
16755.45 483
16756.67 484
16757.89 459
16759.11 488
16760.33 459
16761.56 478
16762.78 438
16764.00 447
16765.22 415
16766.44 416
16767.66 450
16768.88 458
16770.11 434
16771.33 458
16772.55 442
16773.77 455
16774.99 456
16776.22 447
16777.44 472
16778.66 450
16779.88 474
16781.10 453
16782.33 490
16783.55 485
16784.77 473
16785.99 454
16787.21 457
16788.44 431
16789.66 458
16790.88 483
16792.10 472
16793.33 456
16794.55 435
16795.77 455
16796.99 473
16798.22 446
16799.44 463
16800.66 448
16801.88 447
16803.11 453
16804.33 455
16805.55 456
16806.78 465
16808.00 472
16809.22 440
16810.44 452
16811.67 457
16812.89 449
16814.11 473
16815.34 443
16816.56 457
16817.78 472
16819.01 430
16820.23 475
16821.45 461
16822.68 481
16823.90 464
16825.13 461
16826.35 454
16827.57 452
16828.80 459
16830.02 488
16831.24 513
16832.47 469
16833.69 488
16834.92 462
16836.14 460
16837.36 476
16838.59 462
16839.81 470
16841.04 475
16842.26 471
16843.48 488
16844.71 476
16845.93 477
16847.16 487
16848.38 507
16849.61 478
16850.83 493
16852.06 504
16853.28 506
16854.51 497
16855.73 487
16856.95 491
16858.18 502
16859.40 489
16860.63 511
16861.85 471
16863.08 509
16864.30 505
16865.53 495
16866.75 529
16867.98 524
16869.21 480
16870.43 509
16871.66 519
16872.88 525
16874.11 516
16875.33 468
16876.56 532
16877.78 505
16879.01 519
16880.23 483
16881.46 501
16882.69 514
16883.91 506
16885.14 506
16886.36 523
16887.59 528
16888.81 529
16890.04 477
16891.27 498
16892.49 501
16893.72 507
16894.94 499
16896.17 494
16897.40 496
16898.62 502
16899.85 495
16901.08 478
16902.30 476
16903.53 497
16904.76 506
16905.98 489
16907.21 507
16908.44 487
16909.66 489
16910.89 461
16912.12 473
16913.34 501
16914.57 452
16915.80 482
16917.02 494
16918.25 494
16919.48 488
16920.70 478
16921.93 487
16923.16 482
16924.39 506
16925.61 467
16926.84 477
16928.07 516
16929.30 479
16930.52 494
16931.75 497
16932.98 494
16934.21 499
16935.43 478
16936.66 507
16937.89 486
16939.12 495
16940.34 512
16941.57 496
16942.80 466
16944.03 482
16945.26 460
16946.48 481
16947.71 480
16948.94 468
16950.17 478
16951.40 491
16952.62 464
16953.85 456
16955.08 477
16956.31 485
16957.54 502
16958.77 466
16959.99 467
16961.22 464
16962.45 476
16963.68 474
16964.91 472
16966.14 492
16967.37 496
16968.60 506
16969.82 474
16971.05 454
16972.28 484
16973.51 461
16974.74 471
16975.97 471
16977.20 439
16978.43 486
16979.66 469
16980.89 481
16982.11 472
16983.34 473
16984.57 461
16985.80 474
16987.03 487
16988.26 463
16989.49 490
16990.72 467
16991.95 454
16993.18 473
16994.41 466
16995.64 446
16996.87 464
16998.10 480
16999.33 450
17000.56 462
17001.79 447
17003.02 483
17004.25 444
17005.48 470
17006.71 453
17007.94 469
17009.17 459
17010.40 456
17011.63 469
17012.86 455
17014.09 454
17015.32 453
17016.55 456
17017.78 464
17019.01 461
17020.25 466
17021.48 452
17022.71 465
17023.94 460
17025.17 461
17026.40 476
17027.63 445
17028.86 451
17030.09 454
17031.32 472
17032.55 461
17033.79 446
17035.02 450
17036.25 474
17037.48 436
17038.71 464
17039.94 444
17041.17 469
17042.41 468
17043.64 450
17044.87 450
17046.10 425
17047.33 442
17048.56 477
17049.80 439
17051.03 425
17052.26 418
17053.49 430
17054.72 447
17055.95 432
17057.19 449
17058.42 440
17059.65 437
17060.88 440
17062.12 448
17063.35 408
17064.58 447
17065.81 452
17067.04 452
17068.28 459
17069.51 428
17070.74 440
17071.97 425
17073.21 445
17074.44 413
17075.67 433
17076.90 467
17078.14 465
17079.37 437
17080.60 430
17081.84 437
17083.07 453
17084.30 456
17085.54 448
17086.77 433
17088.00 435
17089.23 464
17090.47 447
17091.70 483
17092.93 439
17094.17 449
17095.40 417
17096.63 439
17097.87 463
17099.10 437
17100.34 425
17101.57 435
17102.80 417
17104.04 416
17105.27 431
17106.50 450
17107.74 448
17108.97 460
17110.21 419
17111.44 439
17112.67 451
17113.91 437
17115.14 437
17116.38 440
17117.61 448
17118.84 426
17120.08 432
17121.31 447
17122.55 462
17123.78 493
17125.02 444
17126.25 427
17127.48 442
17128.72 453
17129.95 437
17131.19 413
17132.42 416
17133.66 432
17134.89 442
17136.13 443
17137.36 441
17138.60 450
17139.83 420
17141.07 470
17142.30 454
17143.54 433
17144.77 461
17146.01 445
17147.24 434
17148.48 456
17149.71 435
17150.95 419
17152.19 444
17153.42 430
17154.66 407
17155.89 421
17157.13 425
17158.36 411
17159.60 435
17160.83 435
17162.07 414
17163.31 422
17164.54 449
17165.78 427
17167.01 409
17168.25 426
17169.49 411
17170.72 448
17171.96 426
17173.19 432
17174.43 444
17175.67 404
17176.90 446
17178.14 418
17179.38 428
17180.61 431
17181.85 425
17183.09 408
17184.32 424
17185.56 408
17186.80 406
17188.03 414
17189.27 432
17190.51 410
17191.74 395
17192.98 416
17194.22 394
17195.45 431
17196.69 393
17197.93 415
17199.16 410
17200.40 423
17201.64 414
17202.88 435
17204.11 412
17205.35 432
17206.59 398
17207.83 427
17209.06 409
17210.30 413
17211.54 399
17212.78 401
17214.01 382
17215.25 405
17216.49 422
17217.73 422
17218.96 399
17220.20 445
17221.44 429
17222.68 419
17223.92 444
17225.15 427
17226.39 397
17227.63 412
17228.87 421
17230.11 419
17231.35 391
17232.58 388
17233.82 389
17235.06 441
17236.30 407
17237.54 372
17238.78 405
17240.01 413
17241.25 418
17242.49 410
17243.73 421
17244.97 414
17246.21 388
17247.45 404
17248.69 416
17249.93 394
17251.16 391
17252.40 389
17253.64 420
17254.88 436
17256.12 394
17257.36 384
17258.60 419
17259.84 415
17261.08 406
17262.32 414
17263.56 409
17264.80 407
17266.04 395
17267.28 418
17268.51 380
17269.75 389
17270.99 405
17272.23 421
17273.47 419
17274.71 432
17275.95 422
17277.19 405
17278.43 400
17279.67 411
17280.91 393
17282.15 404
17283.39 380
17284.63 406
17285.87 430
17287.11 409
17288.35 401
17289.60 384
17290.84 435
17292.08 409
17293.32 423
17294.56 406
17295.80 409
17297.04 433
17298.28 416
17299.52 395
17300.76 400
17302.00 400
17303.24 398
17304.48 384
17305.72 401
17306.96 384
17308.21 403
17309.45 414
17310.69 385
17311.93 383
17313.17 396
17314.41 405
17315.65 420
17316.89 408
17318.14 399
17319.38 416
17320.62 416
17321.86 418
17323.10 425
17324.34 378
17325.59 391
17326.83 376
17328.07 397
17329.31 391
17330.55 409
17331.79 404
17333.04 415
17334.28 383
17335.52 405
17336.76 405
17338.00 408
17339.25 410
17340.49 377
17341.73 427
17342.97 409
17344.22 423
17345.46 400
17346.70 374
17347.94 352
17349.19 405
17350.43 402
17351.67 405
17352.91 404
17354.16 414
17355.40 424
17356.64 386
17357.88 364
17359.13 401
17360.37 422
17361.61 391
17362.86 387
17364.10 380
17365.34 415
17366.58 384
17367.83 378
17369.07 371
17370.31 418
17371.56 379
17372.80 402
17374.04 410
17375.29 378
17376.53 391
17377.78 410
17379.02 415
17380.26 408
17381.51 407
17382.75 383
17383.99 378
17385.24 379
17386.48 388
17387.72 363
17388.97 383
17390.21 403
17391.46 404
17392.70 377
17393.94 406
17395.19 409
17396.43 391
17397.68 375
17398.92 382
17400.17 398
17401.41 391
17402.65 391
17403.90 374
17405.14 406
17406.39 418
17407.63 402
17408.88 374
17410.12 368
17411.37 392
17412.61 405
17413.86 422
17415.10 398
17416.35 389
17417.59 356
17418.84 405
17420.08 405
17421.33 384
17422.57 374
17423.82 393
17425.06 406
17426.31 401
17427.55 368
17428.80 388
17430.04 391
17431.29 407
17432.53 394
17433.78 420
17435.03 388
17436.27 407
17437.52 421
17438.76 413
17440.01 398
17441.25 381
17442.50 398
17443.75 416
17444.99 387
17446.24 392
17447.48 407
17448.73 403
17449.98 362
17451.22 376
17452.47 408
17453.71 400
17454.96 423
17456.21 429
17457.45 403
17458.70 386
17459.95 406
17461.19 421
17462.44 405
17463.69 419
17464.93 380
17466.18 409
17467.43 398
17468.67 408
17469.92 407
17471.17 408
17472.41 396
17473.66 385
17474.91 386
17476.15 357
17477.40 388
17478.65 389
17479.90 380
17481.14 377
17482.39 398
17483.64 397
17484.88 395
17486.13 406
17487.38 417
17488.63 376
17489.87 399
17491.12 394
17492.37 383
17493.62 414
17494.86 412
17496.11 409
17497.36 412
17498.61 407
17499.86 406
17501.10 407
17502.35 405
17503.60 417
17504.85 401
17506.10 396
17507.34 403
17508.59 413
17509.84 414
17511.09 415
17512.34 400
17513.59 391
17514.83 411
17516.08 387
17517.33 403
17518.58 420
17519.83 415
17521.08 416
17522.33 427
17523.57 422
17524.82 400
17526.07 412
17527.32 382
17528.57 378
17529.82 408
17531.07 393
17532.32 415
17533.57 393
17534.82 399
17536.06 381
17537.31 408
17538.56 422
17539.81 384
17541.06 405
17542.31 428
17543.56 409
17544.81 404
17546.06 402
17547.31 416
17548.56 406
17549.81 417
17551.06 405
17552.31 389
17553.56 401
17554.81 415
17556.06 384
17557.31 412
17558.56 394
17559.81 399
17561.06 426
17562.31 398
17563.56 398
17564.81 390
17566.06 395
17567.31 418
17568.56 386
17569.81 415
17571.06 431
17572.31 429
17573.56 413
17574.81 417
17576.06 393
17577.31 398
17578.56 412
17579.81 413
17581.06 418
17582.31 404
17583.57 427
17584.82 378
17586.07 432
17587.32 407
17588.57 419
17589.82 391
17591.07 427
17592.32 424
17593.57 398
17594.83 425
17596.08 431
17597.33 438
17598.58 457
17599.83 436
17601.08 416
17602.33 426
17603.59 416
17604.84 413
17606.09 432
17607.34 434
17608.59 397
17609.84 406
17611.10 394
17612.35 432
17613.60 407
17614.85 415
17616.10 390
17617.36 425
17618.61 423
17619.86 432
17621.11 438
17622.36 408
17623.62 403
17624.87 404
17626.12 406
17627.37 397
17628.63 378
17629.88 393
17631.13 416
17632.38 428
17633.64 407
17634.89 408
17636.14 390
17637.39 418
17638.65 392
17639.90 416
17641.15 390
17642.41 400
17643.66 388
17644.91 412
17646.17 404
17647.42 404
17648.67 390
17649.92 393
17651.18 386
17652.43 410
17653.68 397
17654.94 393
17656.19 420
17657.44 418
17658.70 419
17659.95 378
17661.21 400
17662.46 392
17663.71 416
17664.97 371
17666.22 416
17667.47 401
17668.73 400
17669.98 416
17671.24 399
17672.49 400
17673.74 395
17675.00 405
17676.25 360
17677.51 411
17678.76 416
17680.02 402
17681.27 389
17682.52 432
17683.78 399
17685.03 385
17686.29 396
17687.54 390
17688.80 405
17690.05 396
17691.31 406
17692.56 418
17693.82 423
17695.07 400
17696.32 399
17697.58 405
17698.83 396
17700.09 391
17701.34 414
17702.60 390
17703.86 415
17705.11 371
17706.37 410
17707.62 412
17708.88 399
17710.13 402
17711.39 381
17712.64 392
17713.90 398
17715.15 414
17716.41 410
17717.66 427
17718.92 410
17720.18 378
17721.43 407
17722.69 410
17723.94 411
17725.20 377
17726.45 404
17727.71 387
17728.97 353
17730.22 374
17731.48 409
17732.74 359
17733.99 392
17735.25 420
17736.50 393
17737.76 385
17739.02 403
17740.27 386
17741.53 419
17742.79 393
17744.04 396
17745.30 406
17746.56 410
17747.81 412
17749.07 392
17750.33 382
17751.58 389
17752.84 410
17754.10 385
17755.35 401
17756.61 427
17757.87 421
17759.12 405
17760.38 415
17761.64 401
17762.90 413
17764.15 388
17765.41 390
17766.67 406
17767.93 397
17769.18 398
17770.44 406
17771.70 419
17772.96 396
17774.21 396
17775.47 400
17776.73 427
17777.99 410
17779.24 421
17780.50 404
17781.76 447
17783.02 439
17784.28 404
17785.53 393
17786.79 415
17788.05 407
17789.31 404
17790.57 415
17791.82 411
17793.08 396
17794.34 416
17795.60 446
17796.86 374
17798.12 410
17799.37 425
17800.63 437
17801.89 422
17803.15 399
17804.41 390
17805.67 402
17806.93 408
17808.19 411
17809.44 410
17810.70 410
17811.96 388
17813.22 401
17814.48 400
17815.74 384
17817.00 412
17818.26 404
17819.52 422
17820.78 387
17822.04 382
17823.29 405
17824.55 391
17825.81 409
17827.07 411
17828.33 382
17829.59 395
17830.85 422
17832.11 408
17833.37 418
17834.63 375
17835.89 413
17837.15 428
17838.41 408
17839.67 394
17840.93 394
17842.19 402
17843.45 399
17844.71 411
17845.97 398
17847.23 412
17848.49 390
17849.75 376
17851.01 373
17852.27 388
17853.53 391
17854.79 419
17856.05 397
17857.31 420
17858.57 367
17859.84 379
17861.10 390
17862.36 407
17863.62 376
17864.88 367
17866.14 380
17867.40 396
17868.66 394
17869.92 407
17871.18 367
17872.44 390
17873.71 398
17874.97 400
17876.23 399
17877.49 403
17878.75 423
17880.01 376
17881.27 370
17882.53 420
17883.80 381
17885.06 377
17886.32 366
17887.58 386
17888.84 374
17890.10 391
17891.37 360
17892.63 370
17893.89 381
17895.15 401
17896.41 404
17897.67 420
17898.94 407
17900.20 377
17901.46 392
17902.72 362
17903.99 397
17905.25 407
17906.51 379
17907.77 389
17909.03 388
17910.30 372
17911.56 359
17912.82 378
17914.08 399
17915.35 388
17916.61 366
17917.87 368
17919.14 388
17920.40 388
17921.66 373
17922.92 394
17924.19 388
17925.45 376
17926.71 389
17927.98 389
17929.24 358
17930.50 402
17931.76 401
17933.03 376
17934.29 380
17935.55 385
17936.82 411
17938.08 402
17939.34 386
17940.61 409
17941.87 410
17943.14 408
17944.40 353
17945.66 391
17946.93 405
17948.19 397
17949.45 394
17950.72 400
17951.98 395
17953.25 383
17954.51 388
17955.77 373
17957.04 386
17958.30 386
17959.57 387
17960.83 370
17962.09 388
17963.36 389
17964.62 389
17965.89 362
17967.15 386
17968.42 363
17969.68 367
17970.95 388
17972.21 382
17973.47 390
17974.74 374
17976.00 364
17977.27 343
17978.53 382
17979.80 395
17981.06 387
17982.33 386
17983.59 370
17984.86 395
17986.12 395
17987.39 381
17988.65 377
17989.92 374
17991.18 415
17992.45 403
17993.71 389
17994.98 382
17996.25 380
17997.51 388
17998.78 395
18000.04 396
18001.31 365
18002.57 396
18003.84 375
18005.10 402
18006.37 383
18007.64 364
18008.90 390
18010.17 410
18011.43 388
18012.70 376
18013.97 402
18015.23 355
18016.50 372
18017.76 380
18019.03 401
18020.30 374
18021.56 376
18022.83 365
18024.10 399
18025.36 376
18026.63 374
18027.90 393
18029.16 391
18030.43 383
18031.70 362
18032.96 354
18034.23 357
18035.50 405
18036.76 372
18038.03 395
18039.30 374
18040.56 384
18041.83 378
18043.10 387
18044.37 404
18045.63 385
18046.90 381
18048.17 386
18049.43 377
18050.70 373
18051.97 361
18053.24 362
18054.50 376
18055.77 362
18057.04 361
18058.31 365
18059.57 360
18060.84 375
18062.11 408
18063.38 404
18064.65 396
18065.91 389
18067.18 373
18068.45 373
18069.72 386
18070.98 373
18072.25 344
18073.52 402
18074.79 393
18076.06 388
18077.33 389
18078.59 397
18079.86 401
18081.13 387
18082.40 361
18083.67 380
18084.94 396
18086.21 420
18087.47 384
18088.74 385
18090.01 395
18091.28 389
18092.55 403
18093.82 390
18095.09 397
18096.36 414
18097.62 406
18098.89 417
18100.16 390
18101.43 371
18102.70 384
18103.97 398
18105.24 392
18106.51 392
18107.78 402
18109.05 410
18110.32 415
18111.59 424
18112.86 398
18114.13 395
18115.40 390
18116.66 380
18117.93 372
18119.20 389
18120.47 423
18121.74 425
18123.01 405
18124.28 400
18125.55 405
18126.82 387
18128.09 378
18129.36 369
18130.63 392
18131.90 399
18133.17 399
18134.44 406
18135.71 387
18136.99 405
18138.26 426
18139.53 391
18140.80 401
18142.07 395
18143.34 408
18144.61 412
18145.88 401
18147.15 395
18148.42 404
18149.69 390
18150.96 400
18152.23 394
18153.50 406
18154.78 381
18156.05 373
18157.32 412
18158.59 400
18159.86 400
18161.13 393
18162.40 400
18163.67 397
18164.94 423
18166.22 416
18167.49 396
18168.76 403
18170.03 402
18171.30 411
18172.57 388
18173.85 390
18175.12 373
18176.39 415
18177.66 397
18178.93 368
18180.20 376
18181.48 387
18182.75 385
18184.02 363
18185.29 383
18186.56 393
18187.84 400
18189.11 402
18190.38 393
18191.65 390
18192.93 406
18194.20 382
18195.47 377
18196.74 391
18198.02 383
18199.29 405
18200.56 387
18201.83 362
18203.11 377
18204.38 392
18205.65 409
18206.92 403
18208.20 375
18209.47 375
18210.74 401
18212.02 377
18213.29 388
18214.56 394
18215.84 384
18217.11 380
18218.38 411
18219.65 394
18220.93 358
18222.20 387
18223.47 397
18224.75 403
18226.02 385
18227.30 366
18228.57 392
18229.84 374
18231.12 386
18232.39 379
18233.66 372
18234.94 381
18236.21 365
18237.48 389
18238.76 406
18240.03 402
18241.31 397
18242.58 396
18243.86 393
18245.13 424
18246.40 415
18247.68 409
18248.95 395
18250.23 391
18251.50 396
18252.77 378
18254.05 357
18255.32 378
18256.60 414
18257.87 416
18259.15 385
18260.42 391
18261.70 404
18262.97 396
18264.25 403
18265.52 389
18266.80 395
18268.07 390
18269.35 405
18270.62 383
18271.90 402
18273.17 416
18274.45 395
18275.72 382
18277.00 406
18278.27 387
18279.55 389
18280.82 403
18282.10 407
18283.37 411
18284.65 386
18285.93 395
18287.20 389
18288.48 372
18289.75 386
18291.03 384
18292.30 404
18293.58 406
18294.86 385
18296.13 384
18297.41 389
18298.68 403
18299.96 434
18301.24 389
18302.51 390
18303.79 399
18305.06 400
18306.34 383
18307.62 385
18308.89 398
18310.17 389
18311.45 397
18312.72 378
18314.00 381
18315.28 381
18316.55 352
18317.83 387
18319.11 404
18320.38 372
18321.66 376
18322.94 364
18324.21 399
18325.49 368
18326.77 402
18328.04 379
18329.32 386
18330.60 392
18331.88 387
18333.15 374
18334.43 383
18335.71 366
18336.98 374
18338.26 382
18339.54 381
18340.82 379
18342.09 383
18343.37 398
18344.65 371
18345.93 372
18347.20 372
18348.48 363
18349.76 373
18351.04 373
18352.32 374
18353.59 380
18354.87 365
18356.15 390
18357.43 381
18358.71 355
18359.98 359
18361.26 390
18362.54 407
18363.82 402
18365.10 379
18366.38 361
18367.65 362
18368.93 394
18370.21 401
18371.49 375
18372.77 395
18374.05 383
18375.33 365
18376.60 387
18377.88 365
18379.16 371
18380.44 391
18381.72 392
18383.00 362
18384.28 363
18385.56 388
18386.84 358
18388.11 369
18389.39 390
18390.67 390
18391.95 369
18393.23 391
18394.51 392
18395.79 400
18397.07 369
18398.35 348
18399.63 386
18400.91 385
18402.19 397
18403.47 384
18404.75 395
18406.03 382
18407.31 404
18408.59 389
18409.87 372
18411.15 405
18412.43 394
18413.71 382
18414.99 367
18416.27 351
18417.55 359
18418.83 371
18420.11 381
18421.39 373
18422.67 392
18423.95 383
18425.23 339
18426.51 367
18427.79 374
18429.07 358
18430.35 382
18431.63 389
18432.91 362
18434.19 368
18435.47 377
18436.75 379
18438.04 387
18439.32 370
18440.60 383
18441.88 373
18443.16 372
18444.44 363
18445.72 384
18447.00 360
18448.28 367
18449.57 370
18450.85 357
18452.13 383
18453.41 350
18454.69 403
18455.97 374
18457.25 353
18458.54 371
18459.82 401
18461.10 390
18462.38 423
18463.66 389
18464.94 366
18466.23 378
18467.51 378
18468.79 397
18470.07 388
18471.35 362
18472.64 375
18473.92 368
18475.20 365
18476.48 398
18477.76 379
18479.05 380
18480.33 391
18481.61 381
18482.89 374
18484.18 377
18485.46 381
18486.74 399
18488.02 388
18489.31 382
18490.59 395
18491.87 369
18493.15 371
18494.44 360
18495.72 385
18497.00 381
18498.29 425
18499.57 388
18500.85 398
18502.13 386
18503.42 383
18504.70 397
18505.98 392
18507.27 383
18508.55 392
18509.83 395
18511.12 415
18512.40 379
18513.68 379
18514.97 399
18516.25 388
18517.54 423
18518.82 397
18520.10 386
18521.39 416
18522.67 414
18523.95 408
18525.24 390
18526.52 420
18527.81 377
18529.09 392
18530.37 374
18531.66 395
18532.94 410
18534.23 418
18535.51 408
18536.79 414
18538.08 412
18539.36 390
18540.65 397
18541.93 405
18543.22 395
18544.50 401
18545.79 396
18547.07 404
18548.36 414
18549.64 408
18550.92 382
18552.21 396
18553.49 389
18554.78 404
18556.06 393
18557.35 381
18558.63 399
18559.92 405
18561.20 425
18562.49 410
18563.77 404
18565.06 410
18566.35 422
18567.63 421
18568.92 384
18570.20 396
18571.49 390
18572.77 426
18574.06 404
18575.34 420
18576.63 426
18577.92 420
18579.20 445
18580.49 394
18581.77 398
18583.06 406
18584.34 432
18585.63 426
18586.92 419
18588.20 390
18589.49 421
18590.77 421
18592.06 411
18593.35 423
18594.63 471
18595.92 422
18597.21 412
18598.49 396
18599.78 415
18601.07 421
18602.35 387
18603.64 397
18604.93 413
18606.21 410
18607.50 434
18608.79 418
18610.07 408
18611.36 395
18612.65 414
18613.93 422
18615.22 411
18616.51 409
18617.79 405
18619.08 403
18620.37 404
18621.66 405
18622.94 395
18624.23 410
18625.52 441
18626.80 403
18628.09 399
18629.38 385
18630.67 399
18631.95 395
18633.24 420
18634.53 415
18635.82 394
18637.11 394
18638.39 387
18639.68 406
18640.97 385
18642.26 391
18643.54 389
18644.83 399
18646.12 408
18647.41 413
18648.70 381
18649.99 406
18651.27 385
18652.56 384
18653.85 399
18655.14 390
18656.43 404
18657.72 393
18659.00 353
18660.29 396
18661.58 383
18662.87 385
18664.16 402
18665.45 394
18666.74 381
18668.02 378
18669.31 376
18670.60 354
18671.89 348
18673.18 353
18674.47 370
18675.76 361
18677.05 378
18678.34 391
18679.63 385
18680.92 390
18682.20 394
18683.49 383
18684.78 406
18686.07 415
18687.36 370
18688.65 377
18689.94 391
18691.23 415
18692.52 395
18693.81 368
18695.10 367
18696.39 359
18697.68 385
18698.97 388
18700.26 404
18701.55 388
18702.84 380
18704.13 388
18705.42 365
18706.71 379
18708.00 367
18709.29 378
18710.58 388
18711.87 379
18713.16 410
18714.45 381
18715.74 391
18717.03 401
18718.32 385
18719.61 407
18720.90 391
18722.20 395
18723.49 399
18724.78 389
18726.07 377
18727.36 366
18728.65 380
18729.94 425
18731.23 387
18732.52 374
18733.81 376
18735.10 367
18736.40 380
18737.69 377
18738.98 369
18740.27 359
18741.56 388
18742.85 374
18744.14 365
18745.43 357
18746.73 352
18748.02 364
18749.31 385
18750.60 375
18751.89 383
18753.18 375
18754.48 378
18755.77 403
18757.06 405
18758.35 388
18759.64 396
18760.94 400
18762.23 402
18763.52 376
18764.81 388
18766.10 379
18767.40 375
18768.69 377
18769.98 366
18771.27 358
18772.57 375
18773.86 354
18775.15 372
18776.44 366
18777.74 361
18779.03 361
18780.32 391
18781.61 356
18782.91 368
18784.20 377
18785.49 366
18786.79 371
18788.08 389
18789.37 378
18790.66 368
18791.96 372
18793.25 358
18794.54 353
18795.84 365
18797.13 371
18798.42 381
18799.72 373
18801.01 383
18802.30 372
18803.60 385
18804.89 395
18806.18 373
18807.48 384
18808.77 364
18810.07 398
18811.36 379
18812.65 378
18813.95 382
18815.24 401
18816.53 363
18817.83 381
18819.12 393
18820.42 357
18821.71 366
18823.00 399
18824.30 382
18825.59 360
18826.89 392
18828.18 394
18829.48 390
18830.77 380
18832.07 393
18833.36 365
18834.65 387
18835.95 385
18837.24 373
18838.54 367
18839.83 386
18841.13 381
18842.42 368
18843.72 369
18845.01 362
18846.31 361
18847.60 403
18848.90 365
18850.19 391
18851.49 378
18852.78 406
18854.08 385
18855.37 366
18856.67 395
18857.96 382
18859.26 401
18860.55 373
18861.85 356
18863.15 366
18864.44 365
18865.74 378
18867.03 372
18868.33 391
18869.62 368
18870.92 362
18872.22 382
18873.51 390
18874.81 363
18876.10 348
18877.40 375
18878.70 386
18879.99 381
18881.29 366
18882.58 364
18883.88 356
18885.18 405
18886.47 368
18887.77 367
18889.07 377
18890.36 383
18891.66 384
18892.95 403
18894.25 384
18895.55 377
18896.84 371
18898.14 350
18899.44 367
18900.73 368
18902.03 352
18903.33 358
18904.63 359
18905.92 415
18907.22 389
18908.52 376
18909.81 390
18911.11 383
18912.41 369
18913.71 392
18915.00 372
18916.30 358
18917.60 360
18918.89 372
18920.19 363
18921.49 360
18922.79 357
18924.09 384
18925.38 387
18926.68 385
18927.98 382
18929.28 379
18930.57 380
18931.87 384
18933.17 373
18934.47 384
18935.77 361
18937.06 362
18938.36 388
18939.66 380
18940.96 352
18942.26 359
18943.55 370
18944.85 385
18946.15 381
18947.45 390
18948.75 375
18950.05 368
18951.35 371
18952.64 399
18953.94 389
18955.24 374
18956.54 368
18957.84 353
18959.14 365
18960.44 356
18961.74 370
18963.03 358
18964.33 381
18965.63 388
18966.93 371
18968.23 356
18969.53 352
18970.83 365
18972.13 352
18973.43 343
18974.73 374
18976.03 383
18977.33 372
18978.62 355
18979.92 354
18981.22 341
18982.52 382
18983.82 372
18985.12 366
18986.42 348
18987.72 355
18989.02 359
18990.32 383
18991.62 353
18992.92 381
18994.22 379
18995.52 378
18996.82 372
18998.12 360
18999.42 347
19000.72 342
19002.02 364
19003.32 386
19004.62 358
19005.92 350
19007.22 348
19008.53 355
19009.83 378
19011.13 367
19012.43 345
19013.73 357
19015.03 370
19016.33 381
19017.63 353
19018.93 349
19020.23 342
19021.53 362
19022.83 347
19024.13 376
19025.44 385
19026.74 377
19028.04 315
19029.34 357
19030.64 396
19031.94 383
19033.24 371
19034.54 377
19035.85 355
19037.15 367
19038.45 352
19039.75 351
19041.05 335
19042.35 323
19043.66 368
19044.96 372
19046.26 353
19047.56 366
19048.86 348
19050.16 354
19051.47 340
19052.77 383
19054.07 367
19055.37 339
19056.67 353
19057.98 342
19059.28 343
19060.58 340
19061.88 372
19063.19 387
19064.49 359
19065.79 352
19067.09 349
19068.40 361
19069.70 369
19071.00 342
19072.30 350
19073.61 349
19074.91 366
19076.21 355
19077.52 350
19078.82 379
19080.12 366
19081.42 347
19082.73 346
19084.03 351
19085.33 358
19086.64 355
19087.94 340
19089.24 362
19090.55 337
19091.85 380
19093.15 343
19094.46 341
19095.76 358
19097.06 375
19098.37 370
19099.67 359
19100.97 354
19102.28 337
19103.58 364
19104.89 387
19106.19 348
19107.49 339
19108.80 351
19110.10 349
19111.40 356
19112.71 350
19114.01 354
19115.32 355
19116.62 367
19117.93 353
19119.23 342
19120.53 347
19121.84 354
19123.14 323
19124.45 354
19125.75 361
19127.06 348
19128.36 349
19129.67 334
19130.97 351
19132.28 337
19133.58 343
19134.88 338
19136.19 355
19137.49 354
19138.80 363
19140.10 333
19141.41 332
19142.71 359
19144.02 351
19145.32 374
19146.63 377
19147.94 370
19149.24 346
19150.55 360
19151.85 340
19153.16 353
19154.46 365
19155.77 367
19157.07 373
19158.38 358
19159.68 332
19160.99 362
19162.30 333
19163.60 347
19164.91 357
19166.21 352
19167.52 361
19168.83 340
19170.13 372
19171.44 342
19172.74 343
19174.05 345
19175.36 349
19176.66 337
19177.97 341
19179.27 351
19180.58 339
19181.89 345
19183.19 371
19184.50 349
19185.81 353
19187.11 380
19188.42 333
19189.73 357
19191.03 350
19192.34 346
19193.65 365
19194.95 362
19196.26 347
19197.57 357
19198.87 349
19200.18 343
19201.49 355
19202.80 364
19204.10 350
19205.41 355
19206.72 368
19208.03 359
19209.33 369
19210.64 341
19211.95 344
19213.25 351
19214.56 337
19215.87 342
19217.18 342
19218.49 347
19219.79 354
19221.10 340
19222.41 346
19223.72 325
19225.02 337
19226.33 350
19227.64 348
19228.95 347
19230.26 330
19231.56 339
19232.87 341
19234.18 341
19235.49 349
19236.80 376
19238.11 364
19239.41 354
19240.72 350
19242.03 346
19243.34 327
19244.65 353
19245.96 351
19247.26 341
19248.57 343
19249.88 364
19251.19 339
19252.50 329
19253.81 351
19255.12 363
19256.43 366
19257.74 339
19259.04 358
19260.35 333
19261.66 369
19262.97 359
19264.28 352
19265.59 328
19266.90 304
19268.21 346
19269.52 317
19270.83 330
19272.14 354
19273.45 367
19274.76 332
19276.07 335
19277.38 353
19278.69 381
19279.99 331
19281.30 376
19282.61 328
19283.92 339
19285.23 338
19286.54 341
19287.85 348
19289.16 347
19290.47 419
19291.78 379
19293.09 353
19294.40 329
19295.72 321
19297.03 332
19298.34 358
19299.65 334
19300.96 323
19302.27 325
19303.58 340
19304.89 316
19306.20 335
19307.51 352
19308.82 321
19310.13 340
19311.44 328
19312.75 341
19314.06 340
19315.37 360
19316.69 315
19318.00 340
19319.31 360
19320.62 346
19321.93 333
19323.24 338
19324.55 318
19325.86 316
19327.18 328
19328.49 336
19329.80 349
19331.11 344
19332.42 374
19333.73 357
19335.04 355
19336.36 341
19337.67 360
19338.98 342
19340.29 346
19341.60 339
19342.91 351
19344.23 331
19345.54 332
19346.85 357
19348.16 336
19349.47 349
19350.79 342
19352.10 334
19353.41 333
19354.72 342
19356.04 334
19357.35 371
19358.66 324
19359.97 349
19361.29 338
19362.60 357
19363.91 327
19365.22 323
19366.54 361
19367.85 336
19369.16 331
19370.47 323
19371.79 329
19373.10 342
19374.41 345
19375.73 336
19377.04 342
19378.35 350
19379.67 349
19380.98 319
19382.29 347
19383.60 324
19384.92 352
19386.23 331
19387.54 351
19388.86 309
19390.17 331
19391.49 344
19392.80 326
19394.11 346
19395.43 324
19396.74 340
19398.05 321
19399.37 345
19400.68 329
19402.00 304
19403.31 312
19404.62 353
19405.94 321
19407.25 332
19408.57 322
19409.88 340
19411.19 353
19412.51 377
19413.82 347
19415.14 362
19416.45 344
19417.77 331
19419.08 331
19420.39 323
19421.71 370
19423.02 354
19424.34 339
19425.65 332
19426.97 327
19428.28 341
19429.60 316
19430.91 316
19432.23 343
19433.54 366
19434.86 352
19436.17 364
19437.49 322
19438.80 343
19440.12 333
19441.43 336
19442.75 347
19444.06 374
19445.38 341
19446.69 370
19448.01 342
19449.32 353
19450.64 332
19451.96 364
19453.27 346
19454.59 360
19455.90 364
19457.22 344
19458.53 366
19459.85 357
19461.17 354
19462.48 346
19463.80 325
19465.11 333
19466.43 326
19467.75 340
19469.06 334
19470.38 338
19471.69 328
19473.01 350
19474.33 317
19475.64 334
19476.96 320
19478.28 324
19479.59 325
19480.91 338
19482.23 348
19483.54 344
19484.86 358
19486.18 343
19487.49 330
19488.81 331
19490.13 350
19491.44 347
19492.76 327
19494.08 357
19495.39 360
19496.71 345
19498.03 340
19499.35 324
19500.66 306
19501.98 314
19503.30 322
19504.61 325
19505.93 346
19507.25 332
19508.57 336
19509.88 352
19511.20 362
19512.52 326
19513.84 349
19515.15 330
19516.47 333
19517.79 351
19519.11 343
19520.43 341
19521.74 329
19523.06 360
19524.38 318
19525.70 317
19527.02 323
19528.33 322
19529.65 329
19530.97 338
19532.29 340
19533.61 340
19534.93 347
19536.24 339
19537.56 333
19538.88 322
19540.20 338
19541.52 340
19542.84 353
19544.16 341
19545.47 352
19546.79 351
19548.11 366
19549.43 337
19550.75 326
19552.07 340
19553.39 339
19554.71 352
19556.03 332
19557.34 323
19558.66 304
19559.98 340
19561.30 355
19562.62 342
19563.94 310
19565.26 349
19566.58 357
19567.90 331
19569.22 345
19570.54 394
19571.86 340
19573.18 327
19574.50 323
19575.82 343
19577.14 336
19578.46 348
19579.78 356
19581.10 334
19582.42 333
19583.74 330
19585.06 349
19586.38 322
19587.70 349
19589.02 339
19590.34 320
19591.66 323
19592.98 339
19594.30 374
19595.62 330
19596.94 303
19598.26 332
19599.58 346
19600.90 344
19602.22 340
19603.54 335
19604.86 363
19606.18 323
19607.50 335
19608.82 333
19610.15 325
19611.47 341
19612.79 322
19614.11 325
19615.43 360
19616.75 344
19618.07 357
19619.39 364
19620.71 351
19622.04 328
19623.36 345
19624.68 352
19626.00 336
19627.32 335
19628.64 325
19629.96 337
19631.29 329
19632.61 323
19633.93 326
19635.25 326
19636.57 317
19637.89 329
19639.22 326
19640.54 322
19641.86 358
19643.18 324
19644.50 355
19645.83 312
19647.15 334
19648.47 330
19649.79 343
19651.12 350
19652.44 323
19653.76 333
19655.08 339
19656.40 362
19657.73 347
19659.05 349
19660.37 330
19661.70 353
19663.02 334
19664.34 345
19665.66 346
19666.99 354
19668.31 335
19669.63 332
19670.95 333
19672.28 339
19673.60 341
19674.92 347
19676.25 323
19677.57 343
19678.89 342
19680.22 328
19681.54 334
19682.86 308
19684.19 348
19685.51 327
19686.83 341
19688.16 352
19689.48 348
19690.80 342
19692.13 332
19693.45 318
19694.78 339
19696.10 345
19697.42 325
19698.75 336
19700.07 332
19701.39 324
19702.72 342
19704.04 352
19705.37 338
19706.69 339
19708.02 311
19709.34 348
19710.66 310
19711.99 313
19713.31 320
19714.64 359
19715.96 335
19717.29 332
19718.61 329
19719.93 348
19721.26 347
19722.58 303
19723.91 327
19725.23 325
19726.56 333
19727.88 318
19729.21 326
19730.53 320
19731.86 325
19733.18 335
19734.51 320
19735.83 324
19737.16 337
19738.48 356
19739.81 343
19741.13 331
19742.46 321
19743.78 336
19745.11 357
19746.44 358
19747.76 319
19749.09 311
19750.41 319
19751.74 343
19753.06 331
19754.39 321
19755.72 333
19757.04 357
19758.37 347
19759.69 322
19761.02 299
19762.34 307
19763.67 311
19765.00 315
19766.32 339
19767.65 312
19768.98 321
19770.30 319
19771.63 329
19772.95 344
19774.28 316
19775.61 332
19776.93 333
19778.26 322
19779.59 315
19780.91 342
19782.24 342
19783.57 316
19784.89 342
19786.22 344
19787.55 325
19788.87 330
19790.20 319
19791.53 310
19792.86 335
19794.18 336
19795.51 335
19796.84 331
19798.16 311
19799.49 319
19800.82 339
19802.15 339
19803.47 353
19804.80 319
19806.13 325
19807.46 342
19808.78 349
19810.11 310
19811.44 316
19812.77 316
19814.09 337
19815.42 364
19816.75 331
19818.08 315
19819.41 303
19820.73 331
19822.06 335
19823.39 304
19824.72 335
19826.05 318
19827.37 319
19828.70 317
19830.03 333
19831.36 313
19832.69 311
19834.02 318
19835.34 335
19836.67 351
19838.00 324
19839.33 303
19840.66 331
19841.99 319
19843.32 317
19844.64 325
19845.97 328
19847.30 334
19848.63 331
19849.96 322
19851.29 329
19852.62 338
19853.95 326
19855.28 308
19856.60 343
19857.93 331
19859.26 312
19860.59 311
19861.92 335
19863.25 334
19864.58 331
19865.91 314
19867.24 342
19868.57 287
19869.90 285
19871.23 318
19872.56 315
19873.89 340
19875.22 324
19876.55 315
19877.88 320
19879.21 295
19880.54 304
19881.87 321
19883.20 314
19884.53 316
19885.86 336
19887.19 328
19888.52 327
19889.85 329
19891.18 331
19892.51 340
19893.84 341
19895.17 360
19896.50 324
19897.83 345
19899.16 319
19900.49 318
19901.82 322
19903.15 340
19904.48 326
19905.81 314
19907.15 337
19908.48 323
19909.81 323
19911.14 315
19912.47 308
19913.80 314
19915.13 342
19916.46 345
19917.79 334
19919.13 333
19920.46 344
19921.79 319
19923.12 338
19924.45 292
19925.78 327
19927.11 325
19928.45 338
19929.78 322
19931.11 325
19932.44 340
19933.77 315
19935.10 326
19936.44 348
19937.77 334
19939.10 321
19940.43 329
19941.76 324
19943.10 338
19944.43 322
19945.76 336
19947.09 347
19948.42 336
19949.76 339
19951.09 317
19952.42 343
19953.75 327
19955.09 334
19956.42 310
19957.75 343
19959.08 322
19960.42 323
19961.75 322
19963.08 332
19964.41 342
19965.75 338
19967.08 341
19968.41 347
19969.75 307
19971.08 311
19972.41 330
19973.74 330
19975.08 318
19976.41 314
19977.74 333
19979.08 304
19980.41 307
19981.74 329
19983.08 344
19984.41 325
19985.74 328
19987.08 333
19988.41 337
19989.75 334
19991.08 339
19992.41 344
19993.75 316
19995.08 319
19996.41 317
19997.75 359
19999.08 321
20000.42 334
20001.75 346
20003.08 344
20004.42 322
20005.75 318
20007.09 327
20008.42 334
20009.75 334
20011.09 309
20012.42 352
20013.76 341
20015.09 360
20016.43 319
20017.76 340
20019.10 329
20020.43 324
20021.76 308
20023.10 317
20024.43 311
20025.77 330
20027.10 352
20028.44 363
20029.77 348
20031.11 334
20032.44 355
20033.78 337
20035.11 314
20036.45 297
20037.78 343
20039.12 337
20040.46 339
20041.79 332
20043.13 345
20044.46 340
20045.80 353
20047.13 341
20048.47 333
20049.80 334
20051.14 342
20052.47 370
20053.81 349
20055.15 346
20056.48 320
20057.82 355
20059.15 352
20060.49 357
20061.83 339
20063.16 341
20064.50 337
20065.83 338
20067.17 350
20068.51 331
20069.84 341
20071.18 341
20072.52 360
20073.85 329
20075.19 317
20076.52 315
20077.86 352
20079.20 322
20080.53 341
20081.87 336
20083.21 345
20084.54 311
20085.88 318
20087.22 346
20088.56 342
20089.89 351
20091.23 338
20092.57 350
20093.90 303
20095.24 314
20096.58 351
20097.91 361
20099.25 327
20100.59 350
20101.93 326
20103.26 348
20104.60 350
20105.94 355
20107.28 325
20108.61 337
20109.95 358
20111.29 343
20112.63 337
20113.96 319
20115.30 330
20116.64 363
20117.98 364
20119.32 332
20120.65 340
20121.99 342
20123.33 347
20124.67 359
20126.01 336
