# Supplementary material for: MALDI-TOF MS typing enables the classification of brewing yeasts of the genus Saccharomyces to major beer styles
Source: PLoS One. 2017 Aug 9;12(8):e0181694. doi: 10.1371/journal.pone.0181694 (PMC5549903; doi:10.1371/journal.pone.0181694)
Supplement: S18 File — The directory includes 30 raw files and was zipped to “.zip”; the folder has one strain with 30 spectra; S1 Text explains the raw files with an example and Table 1 represents the yeast strain used within the experiment. (ZIP) [file pone.0181694.s021.zip › 52/FK28-Z-OG-Koe-Koe-YPG-18h-E-E_2016-10-04_3_0_A9_1.dat]

1998.43 4243
1998.85 4235
1999.27 4098
1999.69 3892
2000.11 4044
2000.54 4033
2000.96 3899
2001.38 3787
2001.80 3757
2002.23 3773
2002.65 3834
2003.07 3825
2003.49 3836
2003.92 3885
2004.34 4062
2004.76 4173
2005.18 4190
2005.61 4232
2006.03 4370
2006.45 4368
2006.87 4469
2007.30 4380
2007.72 4408
2008.14 4316
2008.57 4335
2008.99 4365
2009.41 4228
2009.84 3984
2010.26 3912
2010.68 3931
2011.11 3936
2011.53 3897
2011.95 3768
2012.38 3852
2012.80 3775
2013.22 3604
2013.65 3627
2014.07 3654
2014.49 3757
2014.92 3631
2015.34 3587
2015.77 3778
2016.19 3750
2016.61 3792
2017.04 4073
2017.46 3942
2017.89 3960
2018.31 4139
2018.73 4077
2019.16 4082
2019.58 4231
2020.01 4214
2020.43 4085
2020.85 4088
2021.28 4003
2021.70 3954
2022.13 3911
2022.55 3900
2022.98 3888
2023.40 3983
2023.83 3938
2024.25 3752
2024.68 3747
2025.10 3889
2025.53 3938
2025.95 4058
2026.38 4018
2026.80 4049
2027.23 4066
2027.65 4133
2028.08 4131
2028.50 4039
2028.93 4038
2029.35 3997
2029.78 3893
2030.20 3977
2030.63 4059
2031.05 4095
2031.48 3992
2031.90 3911
2032.33 3848
2032.75 3958
2033.18 3981
2033.61 4032
2034.03 3894
2034.46 3969
2034.88 4050
2035.31 4156
2035.74 4222
2036.16 4204
2036.59 4361
2037.01 4394
2037.44 4514
2037.87 4517
2038.29 4531
2038.72 4462
2039.14 4343
2039.57 4250
2040.00 4109
2040.42 4078
2040.85 4044
2041.28 4154
2041.70 4032
2042.13 4026
2042.56 3997
2042.98 3961
2043.41 4076
2043.84 4027
2044.26 4050
2044.69 3971
2045.12 3942
2045.54 4038
2045.97 4091
2046.40 4051
2046.82 4087
2047.25 4139
2047.68 4061
2048.11 3891
2048.53 3733
2048.96 3741
2049.39 3861
2049.82 3769
2050.24 3797
2050.67 3717
2051.10 3699
2051.53 3755
2051.95 3821
2052.38 3832
2052.81 3727
2053.24 3754
2053.66 3753
2054.09 3720
2054.52 3866
2054.95 3788
2055.38 3826
2055.80 3889
2056.23 3791
2056.66 3705
2057.09 3719
2057.52 3860
2057.94 3907
2058.37 3731
2058.80 3623
2059.23 3781
2059.66 3763
2060.09 3639
2060.51 3731
2060.94 3758
2061.37 3758
2061.80 3947
2062.23 3984
2062.66 4135
2063.09 4112
2063.52 4328
2063.94 4305
2064.37 4437
2064.80 4467
2065.23 4263
2065.66 4192
2066.09 4156
2066.52 4127
2066.95 3951
2067.38 3922
2067.81 3823
2068.24 3821
2068.66 3814
2069.09 3915
2069.52 3862
2069.95 3854
2070.38 3972
2070.81 3975
2071.24 4006
2071.67 4094
2072.10 4139
2072.53 4203
2072.96 4277
2073.39 4446
2073.82 4490
2074.25 4432
2074.68 4610
2075.11 4490
2075.54 4531
2075.97 4447
2076.40 4420
2076.83 4505
2077.26 4554
2077.69 4428
2078.12 4445
2078.55 4580
2078.98 4433
2079.41 4508
2079.84 4423
2080.27 4321
2080.70 4331
2081.14 4162
2081.57 4085
2082.00 4122
2082.43 4040
2082.86 4028
2083.29 3929
2083.72 3935
2084.15 3980
2084.58 3922
2085.01 3748
2085.44 3767
2085.88 3717
2086.31 3746
2086.74 3699
2087.17 3654
2087.60 3714
2088.03 3799
2088.46 3789
2088.89 3805
2089.33 3823
2089.76 3776
2090.19 3826
2090.62 3764
2091.05 3941
2091.48 3947
2091.92 3851
2092.35 3867
2092.78 3984
2093.21 4042
2093.64 4120
2094.07 3980
2094.51 3921
2094.94 3913
2095.37 3983
2095.80 3913
2096.24 3924
2096.67 3756
2097.10 3787
2097.53 3684
2097.96 3589
2098.40 3636
2098.83 3750
2099.26 3798
2099.69 3585
2100.13 3680
2100.56 3714
2100.99 3719
2101.43 3780
2101.86 3730
2102.29 3765
2102.72 3738
2103.16 3807
2103.59 3855
2104.02 3762
2104.46 3664
2104.89 3899
2105.32 3883
2105.76 4022
2106.19 3987
2106.62 4047
2107.05 3974
2107.49 3994
2107.92 3931
2108.36 4010
2108.79 4021
2109.22 4027
2109.66 3951
2110.09 3858
2110.52 3754
2110.96 3720
2111.39 3806
2111.82 3854
2112.26 3851
2112.69 3717
2113.13 3645
2113.56 3469
2113.99 3622
2114.43 3716
2114.86 3664
2115.30 3478
2115.73 3468
2116.16 3536
2116.60 3605
2117.03 3442
2117.47 3578
2117.90 3649
2118.34 3790
2118.77 3644
2119.21 3719
2119.64 3749
2120.07 3744
2120.51 3795
2120.94 3658
2121.38 3771
2121.81 3939
2122.25 3901
2122.68 3755
2123.12 3840
2123.55 3890
2123.99 3869
2124.42 3785
2124.86 3819
2125.29 3839
2125.73 3642
2126.16 3547
2126.60 3409
2127.04 3503
2127.47 3560
2127.91 3684
2128.34 3675
2128.78 3761
2129.21 3825
2129.65 3765
2130.08 3830
2130.52 3760
2130.96 3920
2131.39 4097
2131.83 4185
2132.26 4218
2132.70 4188
2133.14 4241
2133.57 4546
2134.01 4678
2134.44 4744
2134.88 4958
2135.32 4947
2135.75 4919
2136.19 4927
2136.62 4841
2137.06 4669
2137.50 4510
2137.93 4405
2138.37 4220
2138.81 4178
2139.24 4048
2139.68 3848
2140.12 3789
2140.55 3724
2140.99 3678
2141.43 3590
2141.86 3632
2142.30 3640
2142.74 3573
2143.18 3601
2143.61 3527
2144.05 3526
2144.49 3517
2144.92 3608
2145.36 3611
2145.80 3607
2146.24 3684
2146.67 3673
2147.11 3889
2147.55 4021
2147.99 4011
2148.42 4020
2148.86 4058
2149.30 4063
2149.74 4210
2150.17 4147
2150.61 4127
2151.05 4074
2151.49 4000
2151.92 4027
2152.36 4030
2152.80 3851
2153.24 3869
2153.68 3797
2154.11 3846
2154.55 3937
2154.99 3887
2155.43 4060
2155.87 4155
2156.31 4134
2156.74 4120
2157.18 4027
2157.62 3983
2158.06 4060
2158.50 4075
2158.94 4029
2159.38 4019
2159.81 3966
2160.25 3969
2160.69 3888
2161.13 3870
2161.57 3912
2162.01 3830
2162.45 3821
2162.89 3968
2163.33 4025
2163.76 3962
2164.20 3989
2164.64 4001
2165.08 3849
2165.52 3934
2165.96 3997
2166.40 3930
2166.84 3816
2167.28 3794
2167.72 3929
2168.16 3944
2168.60 3953
2169.04 3995
2169.48 4043
2169.92 4211
2170.36 4176
2170.80 4103
2171.24 4075
2171.68 4117
2172.12 4251
2172.56 4222
2173.00 4265
2173.44 4295
2173.88 4246
2174.32 4388
2174.76 4541
2175.20 4626
2175.64 4603
2176.08 4556
2176.52 4599
2176.96 4488
2177.40 4465
2177.84 4426
2178.28 4490
2178.72 4485
2179.16 4211
2179.60 4067
2180.04 4036
2180.48 4014
2180.92 4044
2181.37 3908
2181.81 3802
2182.25 3707
2182.69 3764
2183.13 3789
2183.57 3598
2184.01 3584
2184.45 3629
2184.89 3774
2185.34 3794
2185.78 3839
2186.22 3912
2186.66 3877
2187.10 4097
2187.54 4030
2187.98 4148
2188.43 4252
2188.87 4211
2189.31 4110
2189.75 4067
2190.19 3945
2190.63 3872
2191.08 3932
2191.52 3937
2191.96 4155
2192.40 4163
2192.84 4205
2193.29 4302
2193.73 4272
2194.17 4230
2194.61 4156
2195.05 4059
2195.50 4064
2195.94 3907
2196.38 4043
2196.82 3957
2197.27 4001
2197.71 3967
2198.15 3935
2198.59 3973
2199.04 3926
2199.48 4121
2199.92 4148
2200.37 3980
2200.81 3882
2201.25 4070
2201.69 4069
2202.14 4107
2202.58 3954
2203.02 3901
2203.47 3975
2203.91 3990
2204.35 3988
2204.80 3951
2205.24 3940
2205.68 3983
2206.13 3895
2206.57 3866
2207.01 3976
2207.46 4121
2207.90 3938
2208.34 4002
2208.79 4141
2209.23 4159
2209.67 4047
2210.12 4035
2210.56 4000
2211.01 3941
2211.45 3907
2211.89 4048
2212.34 3877
2212.78 3730
2213.23 3806
2213.67 3730
2214.11 3752
2214.56 3823
2215.00 3717
2215.45 3773
2215.89 3763
2216.34 3685
2216.78 3693
2217.22 3791
2217.67 3888
2218.11 3826
2218.56 3858
2219.00 3807
2219.45 3941
2219.89 4068
2220.34 4061
2220.78 4090
2221.23 4146
2221.67 4135
2222.12 4157
2222.56 4174
2223.01 4249
2223.45 4200
2223.90 4267
2224.34 4270
2224.79 4370
2225.23 4389
2225.68 4329
2226.12 4249
2226.57 4146
2227.01 4252
2227.46 4133
2227.91 4151
2228.35 4160
2228.80 4250
2229.24 4391
2229.69 4411
2230.13 4493
2230.58 4789
2231.03 4906
2231.47 4974
2231.92 5175
2232.36 5224
2232.81 5380
2233.26 5175
2233.70 5089
2234.15 5070
2234.59 5000
2235.04 4944
2235.49 4817
2235.93 4825
2236.38 4913
2236.83 4852
2237.27 4727
2237.72 4690
2238.17 4650
2238.61 4585
2239.06 4557
2239.51 4346
2239.95 4224
2240.40 4077
2240.85 3965
2241.29 3934
2241.74 3808
2242.19 3676
2242.63 3765
2243.08 3688
2243.53 3638
2243.98 3624
2244.42 3590
2244.87 3494
2245.32 3576
2245.76 3616
2246.21 3585
2246.66 3644
2247.11 3846
2247.55 3698
2248.00 3686
2248.45 3751
2248.90 3824
2249.35 3777
2249.79 3729
2250.24 3778
2250.69 3750
2251.14 3785
2251.58 3895
2252.03 3870
2252.48 3789
2252.93 3738
2253.38 3751
2253.82 3743
2254.27 3788
2254.72 3762
2255.17 3687
2255.62 3611
2256.07 3652
2256.51 3749
2256.96 3649
2257.41 3626
2257.86 3739
2258.31 3775
2258.76 3766
2259.21 3942
2259.65 3947
2260.10 3881
2260.55 3967
2261.00 4111
2261.45 4172
2261.90 4171
2262.35 4263
2262.80 4384
2263.25 4318
2263.69 4410
2264.14 4457
2264.59 4482
2265.04 4363
2265.49 4370
2265.94 4354
2266.39 4360
2266.84 4392
2267.29 4248
2267.74 4195
2268.19 4304
2268.64 4263
2269.09 4293
2269.54 4302
2269.99 4203
2270.44 4208
2270.89 4158
2271.34 4042
2271.79 3943
2272.24 3904
2272.69 3808
2273.14 3755
2273.59 3795
2274.04 3796
2274.49 3708
2274.94 3627
2275.39 3729
2275.84 3697
2276.29 3659
2276.74 3798
2277.19 3880
2277.64 3911
2278.09 3830
2278.54 3892
2278.99 3988
2279.44 4038
2279.89 4054
2280.34 4103
2280.79 4099
2281.25 3977
2281.70 4049
2282.15 4063
2282.60 3877
2283.05 4015
2283.50 3933
2283.95 3985
2284.40 3936
2284.85 3872
2285.31 3916
2285.76 3965
2286.21 4024
2286.66 4149
2287.11 4290
2287.56 4503
2288.01 4510
2288.47 4734
2288.92 4935
2289.37 4877
2289.82 5087
2290.27 5348
2290.72 5402
2291.18 5469
2291.63 5496
2292.08 5658
2292.53 5671
2292.98 5684
2293.44 5607
2293.89 5510
2294.34 5451
2294.79 5395
2295.24 5307
2295.70 5063
2296.15 4957
2296.60 4942
2297.05 4609
2297.51 4419
2297.96 4349
2298.41 4176
2298.86 4109
2299.32 3838
2299.77 3817
2300.22 3820
2300.67 3726
2301.13 3774
2301.58 3702
2302.03 3723
2302.49 3739
2302.94 3698
2303.39 3916
2303.85 3907
2304.30 3708
2304.75 3715
2305.20 3793
2305.66 3826
2306.11 4018
2306.56 4052
2307.02 4270
2307.47 4381
2307.93 4345
2308.38 4393
2308.83 4494
2309.29 4546
2309.74 4756
2310.19 4591
2310.65 4353
2311.10 4350
2311.55 4246
2312.01 4300
2312.46 4170
2312.92 3988
2313.37 3987
2313.82 3975
2314.28 3892
2314.73 3949
2315.19 4122
2315.64 4032
2316.10 4080
2316.55 3988
2317.00 4075
2317.46 4040
2317.91 4100
2318.37 4252
2318.82 4069
2319.28 4074
2319.73 4123
2320.19 4171
2320.64 4049
2321.10 4085
2321.55 4101
2322.01 4111
2322.46 4132
2322.92 4135
2323.37 4203
2323.83 4314
2324.28 4447
2324.74 4372
2325.19 4492
2325.65 4395
2326.10 4266
2326.56 4263
2327.01 4112
2327.47 4190
2327.92 4427
2328.38 4410
2328.83 4261
2329.29 4251
2329.74 4292
2330.20 4228
2330.66 4106
2331.11 4089
2331.57 4179
2332.02 4107
2332.48 3964
2332.94 3981
2333.39 4000
2333.85 3934
2334.30 3897
2334.76 3919
2335.22 3948
2335.67 3965
2336.13 4072
2336.58 4081
2337.04 4152
2337.50 4207
2337.95 4132
2338.41 4357
2338.87 4372
2339.32 4244
2339.78 4203
2340.24 4052
2340.69 4076
2341.15 4060
2341.61 4034
2342.06 3950
2342.52 4000
2342.98 3906
2343.43 3921
2343.89 4053
2344.35 3869
2344.81 4065
2345.26 4110
2345.72 4152
2346.18 4149
2346.63 4016
2347.09 3996
2347.55 3957
2348.01 3995
2348.46 4009
2348.92 3978
2349.38 3951
2349.84 3882
2350.29 3959
2350.75 4071
2351.21 3983
2351.67 3917
2352.13 3829
2352.58 3850
2353.04 3834
2353.50 3898
2353.96 3856
2354.41 3900
2354.87 3818
2355.33 3947
2355.79 3898
2356.25 3931
2356.71 3956
2357.16 3862
2357.62 3758
2358.08 3761
2358.54 3891
2359.00 3841
2359.46 3905
2359.91 4020
2360.37 3966
2360.83 3806
2361.29 3886
2361.75 3824
2362.21 3848
2362.67 3911
2363.13 3877
2363.58 3944
2364.04 4036
2364.50 3944
2364.96 3934
2365.42 3923
2365.88 3872
2366.34 3911
2366.80 3906
2367.26 3835
2367.72 3787
2368.18 3881
2368.64 3743
2369.10 3776
2369.55 3738
2370.01 3711
2370.47 3590
2370.93 3739
2371.39 3777
2371.85 3817
2372.31 3853
2372.77 3889
2373.23 3821
2373.69 3720
2374.15 3890
2374.61 4009
2375.07 4224
2375.53 4032
2375.99 3998
2376.45 4148
2376.91 4116
2377.37 4032
2377.83 3990
2378.29 3909
2378.75 4005
2379.21 3798
2379.68 3863
2380.14 3904
2380.60 3857
2381.06 3800
2381.52 3782
2381.98 3724
2382.44 3800
2382.90 3877
2383.36 3744
2383.82 3811
2384.28 3776
2384.74 3817
2385.20 3907
2385.67 3712
2386.13 3693
2386.59 3688
2387.05 3664
2387.51 3903
2387.97 3880
2388.43 3862
2388.89 3853
2389.36 3895
2389.82 3947
2390.28 3893
2390.74 3884
2391.20 3921
2391.66 3846
2392.13 3723
2392.59 3708
2393.05 3769
2393.51 3813
2393.97 3636
2394.43 3582
2394.90 3660
2395.36 3693
2395.82 3581
2396.28 3611
2396.74 3604
2397.21 3553
2397.67 3598
2398.13 3583
2398.59 3470
2399.06 3404
2399.52 3260
2399.98 3322
2400.44 3335
2400.91 3314
2401.37 3417
2401.83 3422
2402.29 3572
2402.76 3506
2403.22 3570
2403.68 3576
2404.14 3647
2404.61 3691
2405.07 3661
2405.53 3670
2406.00 3628
2406.46 3555
2406.92 3531
2407.39 3661
2407.85 3661
2408.31 3582
2408.78 3514
2409.24 3533
2409.70 3536
2410.17 3521
2410.63 3574
2411.09 3475
2411.56 3446
2412.02 3476
2412.48 3453
2412.95 3617
2413.41 3562
2413.87 3771
2414.34 3855
2414.80 3912
2415.27 4203
2415.73 4249
2416.19 4383
2416.66 4505
2417.12 4508
2417.59 4635
2418.05 4832
2418.51 4709
2418.98 4594
2419.44 4639
2419.91 4582
2420.37 4605
2420.84 4535
2421.30 4449
2421.77 4403
2422.23 4393
2422.69 4405
2423.16 4195
2423.62 4267
2424.09 4035
2424.55 3865
2425.02 3696
2425.48 3683
2425.95 3640
2426.41 3544
2426.88 3525
2427.34 3405
2427.81 3514
2428.27 3550
2428.74 3494
2429.20 3559
2429.67 3557
2430.13 3589
2430.60 3624
2431.07 3652
2431.53 3655
2432.00 3680
2432.46 3613
2432.93 3720
2433.39 3789
2433.86 3888
2434.32 3772
2434.79 3946
2435.26 3939
2435.72 4128
2436.19 4250
2436.65 4397
2437.12 4578
2437.59 4714
2438.05 4929
2438.52 5041
2438.98 5185
2439.45 5078
2439.92 4966
2440.38 5005
2440.85 4859
2441.32 4555
2441.78 4535
2442.25 4234
2442.72 4157
2443.18 3953
2443.65 3904
2444.12 3813
2444.58 3632
2445.05 3599
2445.52 3699
2445.98 3656
2446.45 3677
2446.92 3666
2447.38 3596
2447.85 3587
2448.32 3599
2448.78 3665
2449.25 3604
2449.72 3640
2450.19 3629
2450.65 3777
2451.12 3629
2451.59 3669
2452.06 3679
2452.52 3792
2452.99 3667
2453.46 3576
2453.93 3473
2454.39 3643
2454.86 3802
2455.33 3581
2455.80 3537
2456.26 3685
2456.73 3593
2457.20 3485
2457.67 3491
2458.14 3425
2458.60 3498
2459.07 3568
2459.54 3516
2460.01 3590
2460.48 3648
2460.95 3628
2461.41 3777
2461.88 3880
2462.35 3753
2462.82 3845
2463.29 3884
2463.76 3875
2464.22 3839
2464.69 3937
2465.16 3892
2465.63 3819
2466.10 3870
2466.57 3851
2467.04 3733
2467.51 3615
2467.97 3636
2468.44 3630
2468.91 3516
2469.38 3447
2469.85 3454
2470.32 3381
2470.79 3256
2471.26 3237
2471.73 3300
2472.20 3229
2472.67 3257
2473.14 3267
2473.61 3218
2474.07 3222
2474.54 3365
2475.01 3397
2475.48 3541
2475.95 3526
2476.42 3604
2476.89 3781
2477.36 3886
2477.83 4006
2478.30 4009
2478.77 4057
2479.24 4042
2479.71 3875
2480.18 3777
2480.65 3790
2481.12 3734
2481.59 3667
2482.06 3486
2482.53 3437
2483.00 3541
2483.47 3492
2483.95 3539
2484.42 3644
2484.89 3610
2485.36 3600
2485.83 3639
2486.30 3638
2486.77 3741
2487.24 3696
2487.71 3564
2488.18 3725
2488.65 3769
2489.12 3767
2489.59 3593
2490.07 3680
2490.54 3794
2491.01 3806
2491.48 3767
2491.95 3765
2492.42 3924
2492.89 3898
2493.36 3828
2493.84 3911
2494.31 3854
2494.78 3854
2495.25 3859
2495.72 3783
2496.19 3675
2496.66 3677
2497.14 3576
2497.61 3428
2498.08 3465
2498.55 3523
2499.02 3401
2499.50 3287
2499.97 3350
2500.44 3386
2500.91 3350
2501.38 3417
2501.86 3463
2502.33 3446
2502.80 3526
2503.27 3537
2503.74 3520
2504.22 3510
2504.69 3553
2505.16 3729
2505.63 3830
2506.11 3871
2506.58 3875
2507.05 3997
2507.52 4048
2508.00 4255
2508.47 4173
2508.94 4164
2509.42 4234
2509.89 4325
2510.36 4234
2510.83 3986
2511.31 3949
2511.78 3932
2512.25 3847
2512.73 3773
2513.20 3753
2513.67 3798
2514.15 3777
2514.62 3675
2515.09 3660
2515.57 3664
2516.04 3670
2516.51 3757
2516.99 3580
2517.46 3713
2517.94 3766
2518.41 3834
2518.88 3899
2519.36 3821
2519.83 3878
2520.30 3833
2520.78 3629
2521.25 3676
2521.73 3674
2522.20 3685
2522.67 3557
2523.15 3591
2523.62 3566
2524.10 3548
2524.57 3642
2525.05 3634
2525.52 3607
2525.99 3613
2526.47 3501
2526.94 3564
2527.42 3647
2527.89 3543
2528.37 3632
2528.84 3497
2529.32 3595
2529.79 3533
2530.27 3434
2530.74 3460
2531.22 3518
2531.69 3573
2532.17 3644
2532.64 3631
2533.12 3722
2533.59 3733
2534.07 3683
2534.54 3774
2535.02 3692
2535.49 3775
2535.97 3748
2536.44 3771
2536.92 3727
2537.39 3745
2537.87 3791
2538.34 3742
2538.82 3737
2539.30 3684
2539.77 3673
2540.25 3728
2540.72 3682
2541.20 3695
2541.68 3615
2542.15 3589
2542.63 3639
2543.10 3700
2543.58 3699
2544.06 3618
2544.53 3618
2545.01 3820
2545.48 3885
2545.96 3822
2546.44 3899
2546.91 3927
2547.39 4041
2547.87 4051
2548.34 4167
2548.82 4074
2549.30 3979
2549.77 4192
2550.25 4251
2550.73 4199
2551.20 4364
2551.68 4522
2552.16 4445
2552.63 4499
2553.11 4406
2553.59 4435
2554.06 4430
2554.54 4398
2555.02 4429
2555.50 4280
2555.97 4134
2556.45 3971
2556.93 3822
2557.40 3695
2557.88 3628
2558.36 3518
2558.84 3451
2559.31 3498
2559.79 3390
2560.27 3385
2560.75 3451
2561.23 3336
2561.70 3414
2562.18 3314
2562.66 3384
2563.14 3426
2563.61 3420
2564.09 3447
2564.57 3462
2565.05 3375
2565.53 3349
2566.00 3272
2566.48 3220
2566.96 3285
2567.44 3368
2567.92 3400
2568.40 3316
2568.87 3285
2569.35 3337
2569.83 3355
2570.31 3326
2570.79 3297
2571.27 3389
2571.75 3443
2572.22 3436
2572.70 3407
2573.18 3377
2573.66 3357
2574.14 3351
2574.62 3297
2575.10 3302
2575.58 3368
2576.06 3356
2576.54 3382
2577.01 3265
2577.49 3278
2577.97 3354
2578.45 3443
2578.93 3342
2579.41 3348
2579.89 3463
2580.37 3435
2580.85 3389
2581.33 3337
2581.81 3372
2582.29 3346
2582.77 3325
2583.25 3258
2583.73 3201
2584.21 3118
2584.69 3148
2585.17 3171
2585.65 3184
2586.13 3243
2586.61 3256
2587.09 3407
2587.57 3446
2588.05 3353
2588.53 3400
2589.01 3478
2589.49 3481
2589.97 3551
2590.45 3663
2590.93 3645
2591.41 3525
2591.89 3693
2592.37 3717
2592.85 3496
2593.33 3530
2593.81 3543
2594.30 3543
2594.78 3510
2595.26 3414
2595.74 3513
2596.22 3461
2596.70 3242
2597.18 3257
2597.66 3222
2598.14 3244
2598.62 3261
2599.11 3294
2599.59 3199
2600.07 3278
2600.55 3172
2601.03 3170
2601.51 3283
2601.99 3267
2602.48 3340
2602.96 3402
2603.44 3451
2603.92 3518
2604.40 3499
2604.88 3543
2605.37 3616
2605.85 3469
2606.33 3512
2606.81 3497
2607.29 3535
2607.78 3514
2608.26 3602
2608.74 3661
2609.22 3756
2609.70 3648
2610.19 3586
2610.67 3408
2611.15 3396
2611.63 3414
2612.12 3235
2612.60 3148
2613.08 3234
2613.56 3269
2614.05 3259
2614.53 3235
2615.01 3252
2615.49 3329
2615.98 3266
2616.46 3276
2616.94 3388
2617.43 3457
2617.91 3587
2618.39 3714
2618.87 3849
2619.36 3885
2619.84 4034
2620.32 4088
2620.81 4033
2621.29 3903
2621.77 4017
2622.26 3891
2622.74 3762
2623.22 3716
2623.71 3645
2624.19 3465
2624.67 3514
2625.16 3411
2625.64 3438
2626.13 3294
2626.61 3292
2627.09 3339
2627.58 3363
2628.06 3354
2628.55 3380
2629.03 3318
2629.51 3434
2630.00 3394
2630.48 3454
2630.97 3399
2631.45 3379
2631.93 3391
2632.42 3342
2632.90 3318
2633.39 3268
2633.87 3211
2634.36 3396
2634.84 3262
2635.33 3288
2635.81 3346
2636.29 3301
2636.78 3282
2637.26 3282
2637.75 3291
2638.23 3323
2638.72 3466
2639.20 3388
2639.69 3467
2640.17 3512
2640.66 3415
2641.14 3410
2641.63 3415
2642.11 3456
2642.60 3284
2643.08 3357
2643.57 3339
2644.05 3224
2644.54 3302
2645.03 3332
2645.51 3310
2646.00 3226
2646.48 3246
2646.97 3218
2647.45 3303
2647.94 3288
2648.43 3280
2648.91 3376
2649.40 3382
2649.88 3320
2650.37 3347
2650.85 3244
2651.34 3209
2651.83 3239
2652.31 3175
2652.80 3174
2653.29 3349
2653.77 3383
2654.26 3426
2654.74 3363
2655.23 3299
2655.72 3498
2656.20 3432
2656.69 3432
2657.18 3429
2657.66 3432
2658.15 3420
2658.64 3310
2659.12 3322
2659.61 3322
2660.10 3346
2660.58 3362
2661.07 3374
2661.56 3436
2662.05 3426
2662.53 3390
2663.02 3369
2663.51 3448
2663.99 3425
2664.48 3478
2664.97 3442
2665.46 3446
2665.94 3629
2666.43 3571
2666.92 3604
2667.41 3512
2667.89 3424
2668.38 3328
2668.87 3309
2669.36 3381
2669.84 3441
2670.33 3382
2670.82 3419
2671.31 3544
2671.80 3502
2672.28 3522
2672.77 3484
2673.26 3612
2673.75 3669
2674.24 3703
2674.72 3720
2675.21 3687
2675.70 3771
2676.19 3843
2676.68 3751
2677.17 3821
2677.65 3776
2678.14 3794
2678.63 3756
2679.12 3643
2679.61 3840
2680.10 3963
2680.59 3807
2681.07 3833
2681.56 3720
2682.05 3838
2682.54 3915
2683.03 3821
2683.52 3754
2684.01 3665
2684.50 3703
2684.99 3714
2685.47 3532
2685.96 3418
2686.45 3350
2686.94 3450
2687.43 3352
2687.92 3270
2688.41 3337
2688.90 3357
2689.39 3329
2689.88 3306
2690.37 3284
2690.86 3226
2691.35 3395
2691.84 3535
2692.33 3377
2692.82 3543
2693.31 3593
2693.80 3572
2694.29 3593
2694.78 3702
2695.27 3685
2695.76 3744
2696.25 3810
2696.74 3693
2697.23 3807
2697.72 3818
2698.21 3844
2698.70 3908
2699.19 3885
2699.68 3844
2700.17 3994
2700.66 4051
2701.15 4053
2701.64 4009
2702.13 4000
2702.62 3935
2703.11 3814
2703.61 3611
2704.10 3542
2704.59 3485
2705.08 3556
2705.57 3533
2706.06 3540
2706.55 3564
2707.04 3396
2707.53 3363
2708.02 3319
2708.52 3309
2709.01 3241
2709.50 3175
2709.99 3188
2710.48 3109
2710.97 3073
2711.46 3100
2711.96 3125
2712.45 3205
2712.94 3196
2713.43 3147
2713.92 3144
2714.41 3093
2714.91 3109
2715.40 3071
2715.89 2939
2716.38 3007
2716.87 3115
2717.37 3122
2717.86 3222
2718.35 3152
2718.84 3243
2719.33 3364
2719.83 3385
2720.32 3492
2720.81 3427
2721.30 3543
2721.80 3504
2722.29 3474
2722.78 3433
2723.27 3345
2723.77 3336
2724.26 3397
2724.75 3289
2725.24 3317
2725.74 3215
2726.23 3154
2726.72 3152
2727.22 3251
2727.71 3150
2728.20 3083
2728.70 3117
2729.19 3092
2729.68 3164
2730.18 3220
2730.67 3245
2731.16 3202
2731.65 3291
2732.15 3360
2732.64 3470
2733.14 3262
2733.63 3371
2734.12 3440
2734.62 3436
2735.11 3518
2735.60 3519
2736.10 3506
2736.59 3431
2737.08 3555
2737.58 3536
2738.07 3512
2738.57 3548
2739.06 3457
2739.55 3307
2740.05 3317
2740.54 3253
2741.04 3092
2741.53 3139
2742.03 3116
2742.52 3016
2743.01 2994
2743.51 3049
2744.00 3006
2744.50 3046
2744.99 2910
2745.49 2914
2745.98 3030
2746.48 3176
2746.97 3177
2747.47 3135
2747.96 3084
2748.46 3076
2748.95 3032
2749.45 3117
2749.94 3106
2750.44 3130
2750.93 3179
2751.43 3160
2751.92 3174
2752.42 3018
2752.91 3145
2753.41 3243
2753.90 3204
2754.40 3140
2754.89 3162
2755.39 3080
2755.88 3130
2756.38 3253
2756.87 3297
2757.37 3276
2757.87 3289
2758.36 3268
2758.86 3147
2759.35 3101
2759.85 3188
2760.35 3076
2760.84 3254
2761.34 3310
2761.83 3235
2762.33 3263
2762.83 3137
2763.32 3190
2763.82 3008
2764.31 3020
2764.81 3063
2765.31 3052
2765.80 3087
2766.30 3058
2766.80 3032
2767.29 3084
2767.79 3077
2768.29 3120
2768.78 3214
2769.28 3301
2769.78 3331
2770.27 3251
2770.77 3261
2771.27 3212
2771.76 3287
2772.26 3270
2772.76 3322
2773.26 3266
2773.75 3309
2774.25 3294
2774.75 3364
2775.24 3336
2775.74 3284
2776.24 3288
2776.74 3196
2777.23 3276
2777.73 3099
2778.23 3169
2778.73 3281
2779.22 3229
2779.72 3236
2780.22 3238
2780.72 3233
2781.21 3196
2781.71 3149
2782.21 3093
2782.71 3184
2783.21 3296
2783.70 3239
2784.20 3215
2784.70 3315
2785.20 3226
2785.70 3266
2786.20 3190
2786.69 3237
2787.19 3258
2787.69 3217
2788.19 3234
2788.69 3312
2789.19 3186
2789.68 3104
2790.18 3344
2790.68 3309
2791.18 3229
2791.68 3264
2792.18 3331
2792.68 3407
2793.18 3416
2793.67 3449
2794.17 3594
2794.67 3838
2795.17 3949
2795.67 3814
2796.17 3869
2796.67 3921
2797.17 3873
2797.67 3931
2798.17 3798
2798.67 3779
2799.17 3889
2799.66 3748
2800.16 3704
2800.66 3537
2801.16 3448
2801.66 3479
2802.16 3540
2802.66 3482
2803.16 3472
2803.66 3489
2804.16 3644
2804.66 3785
2805.16 3848
2805.66 3898
2806.16 4007
2806.66 4073
2807.16 4320
2807.66 4186
2808.16 4175
2808.66 3971
2809.16 3945
2809.66 3896
2810.16 3787
2810.66 3636
2811.16 3558
2811.66 3552
2812.17 3474
2812.67 3514
2813.17 3479
2813.67 3539
2814.17 3436
2814.67 3481
2815.17 3604
2815.67 3485
2816.17 3630
2816.67 3594
2817.17 3783
2817.67 3758
2818.18 3745
2818.68 3867
2819.18 3902
2819.68 3998
2820.18 3955
2820.68 3826
2821.18 3963
2821.68 3770
2822.19 3635
2822.69 3534
2823.19 3488
2823.69 3494
2824.19 3414
2824.69 3227
2825.20 3174
2825.70 3212
2826.20 3201
2826.70 3173
2827.20 3153
2827.70 3142
2828.21 3145
2828.71 3066
2829.21 3121
2829.71 3117
2830.22 3090
2830.72 3104
2831.22 3070
2831.72 3048
2832.22 3076
2832.73 3110
2833.23 3027
2833.73 3115
2834.23 3086
2834.74 3204
2835.24 3294
2835.74 3247
2836.24 3193
2836.75 3283
2837.25 3328
2837.75 3265
2838.26 3273
2838.76 3340
2839.26 3221
2839.76 3322
2840.27 3200
2840.77 3170
2841.27 3355
2841.78 3251
2842.28 3204
2842.78 3249
2843.29 3248
2843.79 3190
2844.29 3169
2844.80 3167
2845.30 3226
2845.80 3167
2846.31 3181
2846.81 3346
2847.32 3298
2847.82 3232
2848.32 3251
2848.83 3189
2849.33 3243
2849.83 3081
2850.34 3112
2850.84 3113
2851.35 3107
2851.85 3064
2852.35 3035
2852.86 3021
2853.36 3004
2853.87 3068
2854.37 3139
2854.88 3134
2855.38 3161
2855.88 3169
2856.39 3245
2856.89 3182
2857.40 3224
2857.90 3139
2858.41 3099
2858.91 3188
2859.42 3126
2859.92 3122
2860.43 3214
2860.93 3135
2861.44 3195
2861.94 3116
2862.45 3103
2862.95 2984
2863.46 3132
2863.96 3105
2864.47 3015
2864.97 3103
2865.48 3122
2865.98 3100
2866.49 3033
2866.99 3090
2867.50 3157
2868.00 3041
2868.51 3062
2869.02 3114
2869.52 3082
2870.03 3098
2870.53 3215
2871.04 3063
2871.54 3126
2872.05 3185
2872.56 3038
2873.06 3163
2873.57 3151
2874.07 3162
2874.58 3197
2875.09 3130
2875.59 3105
2876.10 3221
2876.61 3140
2877.11 3074
2877.62 3063
2878.12 3109
2878.63 3278
2879.14 3343
2879.64 3435
2880.15 3431
2880.66 3508
2881.16 3587
2881.67 3524
2882.18 3750
2882.68 3795
2883.19 3731
2883.70 3872
2884.20 4024
2884.71 4084
2885.22 4345
2885.73 4442
2886.23 4619
2886.74 4549
2887.25 4707
2887.75 4714
2888.26 4697
2888.77 4467
2889.28 4333
2889.78 4094
2890.29 4058
2890.80 4048
2891.31 4010
2891.81 3806
2892.32 3767
2892.83 3661
2893.34 3881
2893.84 3929
2894.35 3963
2894.86 3990
2895.37 3863
2895.88 4078
2896.38 4027
2896.89 4113
2897.40 3978
2897.91 4064
2898.42 4046
2898.92 4171
2899.43 4311
2899.94 4536
2900.45 4634
2900.96 4558
2901.47 4664
2901.98 4572
2902.48 4604
2902.99 4642
2903.50 4739
2904.01 4715
2904.52 4756
2905.03 4736
2905.54 4736
2906.04 4593
2906.55 4553
2907.06 4618
2907.57 4369
2908.08 4052
2908.59 3891
2909.10 3608
2909.61 3586
2910.12 3531
2910.63 3407
2911.14 3353
2911.64 3485
2912.15 3455
2912.66 3421
2913.17 3453
2913.68 3343
2914.19 3418
2914.70 3421
2915.21 3399
2915.72 3442
2916.23 3551
2916.74 3498
2917.25 3458
2917.76 3421
2918.27 3328
2918.78 3282
2919.29 3256
2919.80 3291
2920.31 3387
2920.82 3506
2921.33 3510
2921.84 3517
2922.35 3614
2922.86 3725
2923.37 3812
2923.88 3956
2924.39 3881
2924.90 3891
2925.41 3912
2925.92 3836
2926.44 3796
2926.95 3656
2927.46 3573
2927.97 3476
2928.48 3367
2928.99 3321
2929.50 3276
2930.01 3212
2930.52 3200
2931.03 3199
2931.54 3270
2932.05 3304
2932.57 3426
2933.08 3455
2933.59 3554
2934.10 3577
2934.61 3623
2935.12 3593
2935.63 3609
2936.15 3692
2936.66 3460
2937.17 3437
2937.68 3438
2938.19 3342
2938.70 3460
2939.22 3359
2939.73 3317
2940.24 3405
2940.75 3406
2941.26 3384
2941.77 3417
2942.29 3529
2942.80 3560
2943.31 3504
2943.82 3673
2944.34 3663
2944.85 3544
2945.36 3504
2945.87 3565
2946.38 3514
2946.90 3487
2947.41 3439
2947.92 3334
2948.43 3313
2948.95 3342
2949.46 3219
2949.97 3247
2950.48 3341
2951.00 3319
2951.51 3296
2952.02 3203
2952.54 3184
2953.05 3106
2953.56 3183
2954.08 3128
2954.59 3136
2955.10 3098
2955.61 3180
2956.13 3150
2956.64 3145
2957.15 3209
2957.67 3114
2958.18 3246
2958.69 3296
2959.21 3330
2959.72 3293
2960.23 3302
2960.75 3314
2961.26 3413
2961.78 3374
2962.29 3384
2962.80 3448
2963.32 3229
2963.83 3275
2964.35 3313
2964.86 3228
2965.37 3320
2965.89 3433
2966.40 3318
2966.92 3266
2967.43 3324
2967.94 3445
2968.46 3443
2968.97 3454
2969.49 3374
2970.00 3392
2970.52 3312
2971.03 3325
2971.54 3299
2972.06 3398
2972.57 3358
2973.09 3302
2973.60 3344
2974.12 3398
2974.63 3402
2975.15 3390
2975.66 3394
2976.18 3337
2976.69 3301
2977.21 3330
2977.72 3346
2978.24 3292
2978.75 3364
2979.27 3332
2979.78 3320
2980.30 3498
2980.81 3475
2981.33 3510
2981.84 3597
2982.36 3740
2982.88 3770
2983.39 3776
2983.91 3845
2984.42 3954
2984.94 3909
2985.45 3947
2985.97 3998
2986.49 3995
2987.00 4055
2987.52 3966
2988.03 4035
2988.55 4050
2989.07 3998
2989.58 3981
2990.10 4004
2990.61 3956
2991.13 3948
2991.65 4019
2992.16 4034
2992.68 4007
2993.20 4141
2993.71 4306
2994.23 4493
2994.75 4644
2995.26 4971
2995.78 5281
2996.30 5524
2996.81 5693
2997.33 5680
2997.85 5775
2998.36 5883
2998.88 5781
2999.40 5442
2999.91 5501
3000.43 5553
3000.95 5639
3001.46 6138
3001.98 6662
3002.50 7512
3003.02 8678
3003.53 9594
3004.05 10500
3004.57 10753
3005.09 10579
3005.60 10177
3006.12 9709
3006.64 8977
3007.16 7936
3007.67 6850
3008.19 6059
3008.71 5576
3009.23 5040
3009.74 4837
3010.26 4548
3010.78 4344
3011.30 4319
3011.82 4385
3012.33 4327
3012.85 4250
3013.37 4352
3013.89 4363
3014.41 4375
3014.93 4379
3015.44 4482
3015.96 4652
3016.48 4624
3017.00 4591
3017.52 4639
3018.04 4472
3018.55 4426
3019.07 4470
3019.59 4269
3020.11 4186
3020.63 4242
3021.15 4201
3021.67 4251
3022.19 4161
3022.71 4300
3023.22 4328
3023.74 4413
3024.26 4379
3024.78 4170
3025.30 4080
3025.82 4127
3026.34 4064
3026.86 3920
3027.38 3881
3027.90 3900
3028.42 3657
3028.94 3701
3029.46 3663
3029.98 3707
3030.49 3686
3031.01 3642
3031.53 3633
3032.05 3596
3032.57 3685
3033.09 3753
3033.61 3729
3034.13 3789
3034.65 3827
3035.17 3729
3035.69 3720
3036.21 3691
3036.73 3751
3037.25 3716
3037.77 3652
3038.29 3668
3038.81 3661
3039.34 3603
3039.86 3676
3040.38 3572
3040.90 3523
3041.42 3559
3041.94 3490
3042.46 3625
3042.98 3634
3043.50 3599
3044.02 3575
3044.54 3607
3045.06 3611
3045.58 3668
3046.10 3669
3046.63 3499
3047.15 3413
3047.67 3430
3048.19 3342
3048.71 3334
3049.23 3281
3049.75 3219
3050.27 3241
3050.79 3215
3051.32 3310
3051.84 3247
3052.36 3220
3052.88 3366
3053.40 3252
3053.92 3202
3054.45 3241
3054.97 3262
3055.49 3315
3056.01 3338
3056.53 3324
3057.05 3346
3057.58 3380
3058.10 3364
3058.62 3320
3059.14 3302
3059.66 3236
3060.19 3302
3060.71 3313
3061.23 3447
3061.75 3439
3062.28 3482
3062.80 3395
3063.32 3391
3063.84 3402
3064.37 3493
3064.89 3595
3065.41 3641
3065.93 3579
3066.46 3495
3066.98 3517
3067.50 3554
3068.02 3399
3068.55 3546
3069.07 3558
3069.59 3643
3070.12 3545
3070.64 3513
3071.16 3686
3071.69 3721
3072.21 3686
3072.73 3673
3073.26 3782
3073.78 3840
3074.30 3932
3074.83 3979
3075.35 4123
3075.87 4201
3076.40 4271
3076.92 4524
3077.44 4492
3077.97 4716
3078.49 4757
3079.01 4804
3079.54 4946
3080.06 5067
3080.59 4951
3081.11 4808
3081.63 4751
3082.16 4735
3082.68 4558
3083.21 4559
3083.73 4250
3084.25 4235
3084.78 4272
3085.30 4076
3085.83 4023
3086.35 4054
3086.88 4060
3087.40 3950
3087.93 3837
3088.45 3946
3088.97 3926
3089.50 3817
3090.02 3924
3090.55 3921
3091.07 4040
3091.60 4199
3092.12 4224
3092.65 4296
3093.17 4420
3093.70 4696
3094.22 4969
3094.75 5172
3095.27 5351
3095.80 5436
3096.32 5537
3096.85 5560
3097.37 5872
3097.90 5963
3098.43 6118
3098.95 6767
3099.48 7373
3100.00 8667
3100.53 10469
3101.05 12364
3101.58 13878
3102.10 15292
3102.63 15998
3103.16 16333
3103.68 15745
3104.21 14034
3104.73 12472
3105.26 10606
3105.79 9071
3106.31 7680
3106.84 6593
3107.36 5897
3107.89 5457
3108.42 5122
3108.94 5110
3109.47 5121
3110.00 5127
3110.52 5043
3111.05 5029
3111.57 4860
3112.10 4729
3112.63 4622
3113.15 4523
3113.68 4327
3114.21 4209
3114.74 4046
3115.26 3919
3115.79 3838
3116.32 3786
3116.84 3801
3117.37 3901
3117.90 3945
3118.42 3920
3118.95 3995
3119.48 4274
3120.01 4312
3120.53 4313
3121.06 4478
3121.59 4484
3122.11 4434
3122.64 4389
3123.17 4430
3123.70 4294
3124.22 4151
3124.75 4313
3125.28 4170
3125.81 4195
3126.34 4128
3126.86 4137
3127.39 4092
3127.92 4215
3128.45 4004
3128.98 3931
3129.50 3910
3130.03 3792
3130.56 3634
3131.09 3665
3131.62 3650
3132.14 3541
3132.67 3546
3133.20 3625
3133.73 3570
3134.26 3702
3134.79 3684
3135.31 3776
3135.84 3716
3136.37 3799
3136.90 3790
3137.43 3825
3137.96 3706
3138.49 3675
3139.02 3582
3139.54 3549
3140.07 3524
3140.60 3551
3141.13 3467
3141.66 3556
3142.19 3377
3142.72 3457
3143.25 3404
3143.78 3522
3144.31 3532
3144.84 3591
3145.37 3582
3145.89 3723
3146.42 3898
3146.95 3843
3147.48 3887
3148.01 3936
3148.54 4021
3149.07 3886
3149.60 3794
3150.13 3894
3150.66 3922
3151.19 3891
3151.72 3729
3152.25 3601
3152.78 3699
3153.31 3823
3153.84 3624
3154.37 3670
3154.90 3777
3155.43 3757
3155.96 3811
3156.49 3780
3157.02 3809
3157.55 3832
3158.08 3718
3158.61 3547
3159.14 3417
3159.68 3439
3160.21 3441
3160.74 3342
3161.27 3326
3161.80 3260
3162.33 3238
3162.86 3385
3163.39 3375
3163.92 3300
3164.45 3296
3164.98 3220
3165.51 3259
3166.05 3171
3166.58 3265
3167.11 3307
3167.64 3244
3168.17 3173
3168.70 3113
3169.23 3142
3169.76 3204
3170.30 3185
3170.83 3105
3171.36 3179
3171.89 3169
3172.42 3195
3172.95 3282
3173.49 3484
3174.02 3463
3174.55 3617
3175.08 3574
3175.61 3498
3176.15 3541
3176.68 3523
3177.21 3428
3177.74 3492
3178.27 3348
3178.81 3267
3179.34 3263
3179.87 3262
3180.40 3285
3180.93 3224
3181.47 3192
3182.00 3113
3182.53 3199
3183.06 3173
3183.60 3157
3184.13 3265
3184.66 3203
3185.20 3142
3185.73 3196
3186.26 3233
3186.79 3160
3187.33 3110
3187.86 3175
3188.39 3218
3188.93 3160
3189.46 3097
3189.99 3124
3190.52 3085
3191.06 3164
3191.59 3119
3192.12 3187
3192.66 3085
3193.19 3157
3193.72 3218
3194.26 3180
3194.79 3142
3195.33 3179
3195.86 3102
3196.39 3178
3196.93 3179
3197.46 3285
3197.99 3277
3198.53 3240
3199.06 3356
3199.60 3475
3200.13 3436
3200.66 3556
3201.20 3589
3201.73 3627
3202.27 3648
3202.80 3527
3203.33 3581
3203.87 3667
3204.40 3598
3204.94 3525
3205.47 3607
3206.01 3539
3206.54 3637
3207.07 3595
3207.61 3705
3208.14 3773
3208.68 3800
3209.21 3879
3209.75 3875
3210.28 4000
3210.82 3981
3211.35 3853
3211.89 3801
3212.42 3656
3212.96 3637
3213.49 3608
3214.03 3428
3214.56 3430
3215.10 3447
3215.63 3539
3216.17 3454
3216.70 3532
3217.24 3433
3217.78 3434
3218.31 3498
3218.85 3513
3219.38 3481
3219.92 3510
3220.45 3532
3220.99 3385
3221.52 3452
3222.06 3529
3222.60 3552
3223.13 3580
3223.67 3742
3224.20 3767
3224.74 3754
3225.28 3853
3225.81 3872
3226.35 3754
3226.88 3592
3227.42 3459
3227.96 3520
3228.49 3539
3229.03 3393
3229.57 3534
3230.10 3327
3230.64 3336
3231.18 3301
3231.71 3298
3232.25 3329
3232.79 3248
3233.32 3392
3233.86 3394
3234.40 3379
3234.93 3547
3235.47 3628
3236.01 3761
3236.54 3889
3237.08 3976
3237.62 3898
3238.15 3861
3238.69 3961
3239.23 3873
3239.77 3902
3240.30 3920
3240.84 3828
3241.38 3741
3241.92 3704
3242.45 3570
3242.99 3688
3243.53 3708
3244.07 3643
3244.60 3774
3245.14 3700
3245.68 3622
3246.22 3656
3246.75 3807
3247.29 3768
3247.83 3750
3248.37 3677
3248.91 3743
3249.44 3700
3249.98 3699
3250.52 3658
3251.06 3730
3251.60 3837
3252.14 3887
3252.67 3863
3253.21 3940
3253.75 4080
3254.29 4186
3254.83 4304
3255.37 4145
3255.90 4091
3256.44 4264
3256.98 4430
3257.52 4545
3258.06 4631
3258.60 4770
3259.14 5131
3259.68 5505
3260.21 5981
3260.75 6563
3261.29 7072
3261.83 7698
3262.37 7933
3262.91 7884
3263.45 8543
3263.99 9033
3264.53 9430
3265.07 9887
3265.61 10658
3266.15 11278
3266.69 11477
3267.23 11213
3267.76 10630
3268.30 9798
3268.84 8721
3269.38 7710
3269.92 6819
3270.46 5991
3271.00 5310
3271.54 5062
3272.08 4863
3272.62 4607
3273.16 4625
3273.70 4515
3274.24 4544
3274.78 4668
3275.32 4505
3275.86 4599
3276.40 4608
3276.94 4656
3277.48 4680
3278.03 4735
3278.57 4649
3279.11 4573
3279.65 4652
3280.19 4586
3280.73 4420
3281.27 4388
3281.81 4345
3282.35 4357
3282.89 4433
3283.43 4439
3283.97 4333
3284.51 4413
3285.05 4441
3285.60 4572
3286.14 4714
3286.68 4670
3287.22 4657
3287.76 4827
3288.30 4607
3288.84 4738
3289.38 4770
3289.93 4686
3290.47 4953
3291.01 5369
3291.55 5478
3292.09 5933
3292.63 6288
3293.18 6791
3293.72 7476
3294.26 7936
3294.80 8348
3295.34 8733
3295.88 8834
3296.43 8507
3296.97 7983
3297.51 7528
3298.05 6865
3298.59 6330
3299.14 5841
3299.68 5586
3300.22 5222
3300.76 5058
3301.31 4935
3301.85 4842
3302.39 4768
3302.93 4679
3303.48 4533
3304.02 4597
3304.56 4533
3305.10 4426
3305.65 4482
3306.19 4484
3306.73 4481
3307.27 4559
3307.82 4439
3308.36 4338
3308.90 4369
3309.45 4279
3309.99 4343
3310.53 4408
3311.07 4356
3311.62 4481
3312.16 4557
3312.70 4660
3313.25 4783
3313.79 4848
3314.33 5063
3314.88 5300
3315.42 5448
3315.97 5583
3316.51 5909
3317.05 6057
3317.60 5991
3318.14 6172
3318.68 6312
3319.23 6329
3319.77 6424
3320.32 6438
3320.86 6333
3321.40 6392
3321.95 6221
3322.49 6181
3323.04 6101
3323.58 5950
3324.12 5768
3324.67 5560
3325.21 5512
3325.76 5466
3326.30 5465
3326.85 5407
3327.39 5288
3327.93 5229
3328.48 5292
3329.02 5600
3329.57 5959
3330.11 6492
3330.66 7514
3331.20 9117
3331.75 11946
3332.29 15684
3332.84 20239
3333.38 25276
3333.93 30376
3334.47 34977
3335.02 38014
3335.56 39519
3336.11 39379
3336.65 37777
3337.20 35167
3337.74 31244
3338.29 26879
3338.83 22958
3339.38 19040
3339.92 15944
3340.47 13017
3341.02 11007
3341.56 9231
3342.11 7936
3342.65 7025
3343.20 6413
3343.74 5889
3344.29 5590
3344.84 5363
3345.38 5167
3345.93 5200
3346.47 5057
3347.02 5017
3347.57 4892
3348.11 4900
3348.66 4704
3349.21 4610
3349.75 4722
3350.30 4689
3350.84 4722
3351.39 4645
3351.94 4700
3352.48 4683
3353.03 4719
3353.58 4662
3354.12 4694
3354.67 4522
3355.22 4420
3355.76 4427
3356.31 4475
3356.86 4397
3357.40 4324
3357.95 4288
3358.50 4200
3359.05 4239
3359.59 4174
3360.14 4206
3360.69 4300
3361.23 4441
3361.78 4486
3362.33 4483
3362.88 4403
3363.42 4473
3363.97 4478
3364.52 4591
3365.07 4488
3365.61 4425
3366.16 4380
3366.71 4442
3367.26 4250
3367.80 4376
3368.35 4308
3368.90 4176
3369.45 4327
3370.00 4545
3370.54 4810
3371.09 4978
3371.64 5343
3372.19 5416
3372.74 5766
3373.28 5889
3373.83 5897
3374.38 5876
3374.93 5776
3375.48 5471
3376.03 5237
3376.57 5018
3377.12 4702
3377.67 4530
3378.22 4301
3378.77 4194
3379.32 4028
3379.87 4047
3380.42 4100
3380.96 4035
3381.51 4033
3382.06 3866
3382.61 4022
3383.16 4113
3383.71 3920
3384.26 3932
3384.81 3834
3385.36 3793
3385.91 3723
3386.45 3664
3387.00 3612
3387.55 3546
3388.10 3540
3388.65 3458
3389.20 3445
3389.75 3446
3390.30 3421
3390.85 3462
3391.40 3438
3391.95 3442
3392.50 3404
3393.05 3488
3393.60 3428
3394.15 3465
3394.70 3562
3395.25 3590
3395.80 3548
3396.35 3635
3396.90 3755
3397.45 3800
3398.00 3760
3398.55 3649
3399.10 3588
3399.65 3545
3400.20 3541
3400.75 3522
3401.30 3519
3401.85 3390
3402.40 3351
3402.95 3214
3403.50 3341
3404.06 3338
3404.61 3251
3405.16 3219
3405.71 3269
3406.26 3329
3406.81 3328
3407.36 3282
3407.91 3306
3408.46 3307
3409.01 3474
3409.56 3623
3410.12 3663
3410.67 3819
3411.22 3885
3411.77 3924
3412.32 4082
3412.87 3984
3413.42 4071
3413.98 4082
3414.53 4083
3415.08 3988
3415.63 4004
3416.18 3953
3416.73 3826
3417.29 3773
3417.84 3726
3418.39 3540
3418.94 3510
3419.49 3545
3420.05 3450
3420.60 3439
3421.15 3604
3421.70 3670
3422.25 3773
3422.81 4078
3423.36 4190
3423.91 4134
3424.46 4122
3425.01 3999
3425.57 3879
3426.12 3851
3426.67 3730
3427.23 3601
3427.78 3405
3428.33 3438
3428.88 3287
3429.44 3209
3429.99 3271
3430.54 3309
3431.09 3270
3431.65 3305
3432.20 3334
3432.75 3266
3433.31 3338
3433.86 3293
3434.41 3402
3434.97 3468
3435.52 3423
3436.07 3399
3436.63 3550
3437.18 3463
3437.73 3405
3438.29 3399
3438.84 3404
3439.39 3416
3439.95 3481
3440.50 3303
3441.05 3322
3441.61 3308
3442.16 3290
3442.72 3290
3443.27 3234
3443.82 3257
3444.38 3218
3444.93 3384
3445.48 3401
3446.04 3320
3446.59 3409
3447.15 3440
3447.70 3420
3448.26 3413
3448.81 3338
3449.36 3453
3449.92 3332
3450.47 3323
3451.03 3275
3451.58 3112
3452.14 3224
3452.69 3078
3453.25 3050
3453.80 3032
3454.36 3067
3454.91 3111
3455.47 3094
3456.02 3127
3456.58 2983
3457.13 3097
3457.69 3223
3458.24 3184
3458.80 3191
3459.35 3277
3459.91 3277
3460.46 3180
3461.02 3221
3461.57 3211
3462.13 3145
3462.68 3139
3463.24 3179
3463.79 3282
3464.35 3312
3464.90 3285
3465.46 3289
3466.02 3301
3466.57 3299
3467.13 3427
3467.68 3372
3468.24 3376
3468.80 3421
3469.35 3436
3469.91 3504
3470.46 3549
3471.02 3474
3471.58 3541
3472.13 3569
3472.69 3510
3473.24 3573
3473.80 3630
3474.36 3676
3474.91 3640
3475.47 3678
3476.03 3790
3476.58 3970
3477.14 4073
3477.70 4072
3478.25 4140
3478.81 4295
3479.37 4381
3479.92 4443
3480.48 4380
3481.04 4222
3481.59 4367
3482.15 4387
3482.71 4335
3483.26 4314
3483.82 4327
3484.38 4195
3484.94 4293
3485.49 4199
3486.05 4271
3486.61 4425
3487.17 4554
3487.72 4826
3488.28 5424
3488.84 5875
3489.40 6603
3489.95 7564
3490.51 8553
3491.07 9615
3491.63 10482
3492.18 10709
3492.74 10419
3493.30 9988
3493.86 9296
3494.42 8586
3494.97 7968
3495.53 7736
3496.09 7677
3496.65 8240
3497.21 9003
3497.76 9675
3498.32 10746
3498.88 11479
3499.44 11359
3500.00 11023
3500.56 10261
3501.11 9776
3501.67 8982
3502.23 8497
3502.79 8326
3503.35 8185
3503.91 8177
3504.47 8181
3505.03 7860
3505.58 7542
3506.14 7405
3506.70 6968
3507.26 6340
3507.82 6099
3508.38 5770
3508.94 5587
3509.50 5277
3510.06 5081
3510.62 4764
3511.17 4544
3511.73 4567
3512.29 4358
3512.85 4080
3513.41 4005
3513.97 3782
3514.53 3742
3515.09 3675
3515.65 3710
3516.21 3760
3516.77 3800
3517.33 3917
3517.89 3958
3518.45 4052
3519.01 4182
3519.57 4276
3520.13 4261
3520.69 4507
3521.25 4704
3521.81 4801
3522.37 5128
3522.93 5150
3523.49 5184
3524.05 4996
3524.61 5017
3525.17 4816
3525.73 4633
3526.29 4414
3526.85 4229
3527.41 3987
3527.97 3878
3528.54 3779
3529.10 3625
3529.66 3643
3530.22 3602
3530.78 3409
3531.34 3507
3531.90 3515
3532.46 3600
3533.02 3520
3533.58 3489
3534.14 3464
3534.71 3553
3535.27 3544
3535.83 3529
3536.39 3507
3536.95 3430
3537.51 3394
3538.07 3655
3538.64 3577
3539.20 3677
3539.76 3676
3540.32 3546
3540.88 3669
3541.44 3704
3542.00 3742
3542.57 3603
3543.13 3688
3543.69 3635
3544.25 3588
3544.81 3563
3545.38 3424
3545.94 3372
3546.50 3400
3547.06 3283
3547.62 3268
3548.19 3296
3548.75 3225
3549.31 3270
3549.87 3177
3550.44 3225
3551.00 3162
3551.56 3161
3552.12 3152
3552.69 3103
3553.25 3093
3553.81 3127
3554.37 3190
3554.94 3171
3555.50 3123
3556.06 3104
3556.63 3215
3557.19 3230
3557.75 3204
3558.31 3198
3558.88 3240
3559.44 3221
3560.00 3129
3560.57 3182
3561.13 3210
3561.69 3174
3562.26 3219
3562.82 3217
3563.38 3212
3563.95 3240
3564.51 3152
3565.07 3184
3565.64 3111
3566.20 3069
3566.77 2939
3567.33 3103
3567.89 3029
3568.46 2951
3569.02 2986
3569.59 2918
3570.15 2936
3570.71 2943
3571.28 3010
3571.84 3038
3572.41 2971
3572.97 2940
3573.53 2899
3574.10 3091
3574.66 3143
3575.23 3175
3575.79 3263
3576.36 3222
3576.92 3214
3577.48 3226
3578.05 3242
3578.61 3204
3579.18 3146
3579.74 3066
3580.31 3007
3580.87 2951
3581.44 2865
3582.00 3042
3582.57 2998
3583.13 3146
3583.70 3107
3584.26 3022
3584.83 2968
3585.39 3105
3585.96 2979
3586.52 2950
3587.09 2951
3587.65 2940
3588.22 2873
3588.79 2984
3589.35 3024
3589.92 3095
3590.48 3037
3591.05 3045
3591.61 3149
3592.18 3184
3592.74 3180
3593.31 3113
3593.88 3037
3594.44 3075
3595.01 3153
3595.57 3130
3596.14 3101
3596.71 3124
3597.27 3073
3597.84 3018
3598.40 2960
3598.97 3076
3599.54 3091
3600.10 3083
3600.67 3076
3601.24 3014
3601.80 3033
3602.37 2996
3602.94 2966
3603.50 2884
3604.07 2889
3604.64 2885
3605.20 2847
3605.77 2799
3606.34 2762
3606.90 2673
3607.47 2626
3608.04 2640
3608.60 2664
3609.17 2685
3609.74 2647
3610.30 2639
3610.87 2656
3611.44 2634
3612.01 2634
3612.57 2686
3613.14 2820
3613.71 2888
3614.28 3023
3614.84 3280
3615.41 3391
3615.98 3513
3616.55 3664
3617.11 3955
3617.68 4112
3618.25 4198
3618.82 4114
3619.39 4103
3619.95 3833
3620.52 3716
3621.09 3551
3621.66 3294
3622.23 3243
3622.79 3040
3623.36 3079
3623.93 2979
3624.50 2923
3625.07 2783
3625.63 2714
3626.20 2766
3626.77 2728
3627.34 2786
3627.91 2892
3628.48 2902
3629.05 2992
3629.61 2905
3630.18 2901
3630.75 3008
3631.32 2894
3631.89 2893
3632.46 2926
3633.03 3006
3633.60 3020
3634.16 2961
3634.73 2980
3635.30 3007
3635.87 3060
3636.44 3074
3637.01 3125
3637.58 3263
3638.15 3416
3638.72 3615
3639.29 3631
3639.86 3862
3640.43 4309
3641.00 4594
3641.57 4658
3642.14 4659
3642.71 4634
3643.27 4401
3643.84 4056
3644.41 3889
3644.98 3720
3645.55 3547
3646.12 3478
3646.69 3350
3647.26 3352
3647.83 3500
3648.40 3531
3648.97 3489
3649.54 3509
3650.12 3517
3650.69 3593
3651.26 3632
3651.83 3903
3652.40 3963
3652.97 4037
3653.54 4113
3654.11 4103
3654.68 4118
3655.25 4043
3655.82 4252
3656.39 4364
3656.96 4613
3657.53 4853
3658.10 5235
3658.67 5707
3659.25 6053
3659.82 6126
3660.39 5988
3660.96 5820
3661.53 5390
3662.10 5034
3662.67 4623
3663.24 4278
3663.81 4216
3664.39 4056
3664.96 4092
3665.53 3959
3666.10 3960
3666.67 3952
3667.24 3961
3667.81 3780
3668.39 3813
3668.96 3830
3669.53 3711
3670.10 3744
3670.67 3639
3671.25 3671
3671.82 3722
3672.39 3587
3672.96 3695
3673.53 3753
3674.11 3714
3674.68 3716
3675.25 3677
3675.82 3639
3676.39 3557
3676.97 3559
3677.54 3477
3678.11 3479
3678.68 3469
3679.26 3513
3679.83 3502
3680.40 3485
3680.97 3504
3681.55 3394
3682.12 3444
3682.69 3343
3683.27 3380
3683.84 3350
3684.41 3440
3684.98 3544
3685.56 3622
3686.13 3860
3686.70 4235
3687.28 4597
3687.85 4879
3688.42 5178
3689.00 5587
3689.57 5676
3690.14 5754
3690.72 5513
3691.29 5248
3691.86 4869
3692.44 4502
3693.01 4384
3693.58 4138
3694.16 3826
3694.73 3674
3695.31 3459
3695.88 3488
3696.45 3514
3697.03 3509
3697.60 3567
3698.18 3521
3698.75 3647
3699.32 3822
3699.90 3666
3700.47 3714
3701.05 3677
3701.62 3628
3702.19 3644
3702.77 3750
3703.34 3712
3703.92 3506
3704.49 3465
3705.07 3480
3705.64 3457
3706.22 3555
3706.79 3562
3707.37 3557
3707.94 3581
3708.51 3665
3709.09 3586
3709.66 3663
3710.24 3609
3710.81 3454
3711.39 3427
3711.96 3405
3712.54 3333
3713.11 3231
3713.69 3236
3714.27 3227
3714.84 3170
3715.42 3072
3715.99 3074
3716.57 3002
3717.14 3151
3717.72 3071
3718.29 3058
3718.87 3121
3719.44 3132
3720.02 2994
3720.60 2952
3721.17 2996
3721.75 3056
3722.32 3007
3722.90 2994
3723.47 2918
3724.05 2931
3724.63 2996
3725.20 2963
3725.78 3036
3726.36 3107
3726.93 3051
3727.51 3083
3728.08 3126
3728.66 3266
3729.24 3340
3729.81 3455
3730.39 3403
3730.97 3431
3731.54 3536
3732.12 3591
3732.70 3641
3733.27 3667
3733.85 3559
3734.43 3515
3735.00 3460
3735.58 3377
3736.16 3242
3736.73 3193
3737.31 3167
3737.89 3031
3738.47 2885
3739.04 2823
3739.62 2860
3740.20 2744
3740.77 2777
3741.35 2828
3741.93 2869
3742.51 2963
3743.08 2968
3743.66 3008
3744.24 3034
3744.82 3173
3745.39 3310
3745.97 3313
3746.55 3360
3747.13 3370
3747.71 3334
3748.28 3335
3748.86 3287
3749.44 3191
3750.02 3208
3750.59 3071
3751.17 3029
3751.75 2891
3752.33 2907
3752.91 2839
3753.49 2800
3754.06 2854
3754.64 2859
3755.22 2835
3755.80 2806
3756.38 2827
3756.96 2714
3757.53 2807
3758.11 2858
3758.69 2811
3759.27 2851
3759.85 2865
3760.43 2999
3761.01 2959
3761.59 2912
3762.17 2892
3762.74 2841
3763.32 2882
3763.90 2994
3764.48 2827
3765.06 2750
3765.64 2748
3766.22 2745
3766.80 2738
3767.38 2779
3767.96 2768
3768.54 2829
3769.12 2863
3769.70 2885
3770.27 2810
3770.85 2809
3771.43 2862
3772.01 2799
3772.59 2883
3773.17 2878
3773.75 2789
3774.33 2724
3774.91 2717
3775.49 2720
3776.07 2671
3776.65 2716
3777.23 2735
3777.81 2670
3778.39 2638
3778.97 2622
3779.55 2726
3780.13 2692
3780.71 2674
3781.29 2763
3781.88 2722
3782.46 2793
3783.04 2825
3783.62 2834
3784.20 2763
3784.78 2787
3785.36 2788
3785.94 2723
3786.52 2695
3787.10 2740
3787.68 2733
3788.26 2747
3788.84 2632
3789.43 2593
3790.01 2620
3790.59 2605
3791.17 2577
3791.75 2569
3792.33 2610
3792.91 2686
3793.49 2656
3794.08 2648
3794.66 2642
3795.24 2606
3795.82 2593
3796.40 2636
3796.98 2628
3797.56 2591
3798.15 2641
3798.73 2714
3799.31 2752
3799.89 2949
3800.47 2937
3801.06 2929
3801.64 2892
3802.22 2995
3802.80 2945
3803.38 2894
3803.97 2962
3804.55 2868
3805.13 2813
3805.71 2870
3806.29 2922
3806.88 3018
3807.46 3122
3808.04 3002
3808.62 3010
3809.21 3213
3809.79 3198
3810.37 3159
3810.95 3221
3811.54 3198
3812.12 3224
3812.70 3171
3813.29 3176
3813.87 3355
3814.45 3462
3815.03 3551
3815.62 3389
3816.20 3301
3816.78 3129
3817.37 2913
3817.95 2838
3818.53 2762
3819.12 2759
3819.70 2715
3820.28 2660
3820.87 2717
3821.45 2648
3822.03 2542
3822.62 2567
3823.20 2606
3823.78 2698
3824.37 2660
3824.95 2656
3825.54 2638
3826.12 2652
3826.70 2590
3827.29 2606
3827.87 2624
3828.46 2617
3829.04 2589
3829.62 2604
3830.21 2613
3830.79 2690
3831.38 2743
3831.96 2793
3832.54 2673
3833.13 2542
3833.71 2541
3834.30 2503
3834.88 2613
3835.47 2620
3836.05 2481
3836.64 2546
3837.22 2610
3837.81 2530
3838.39 2548
3838.98 2533
3839.56 2622
3840.15 2679
3840.73 2583
3841.31 2492
3841.90 2606
3842.49 2546
3843.07 2540
3843.66 2641
3844.24 2638
3844.83 2509
3845.41 2545
3846.00 2596
3846.58 2634
3847.17 2627
3847.75 2512
3848.34 2457
3848.92 2627
3849.51 2663
3850.10 2580
3850.68 2666
3851.27 2631
3851.85 2684
3852.44 2638
3853.02 2621
3853.61 2639
3854.20 2624
3854.78 2639
3855.37 2584
3855.95 2683
3856.54 2764
3857.13 2948
3857.71 3042
3858.30 3148
3858.89 3300
3859.47 3485
3860.06 3682
3860.64 3768
3861.23 3967
3861.82 3969
3862.40 4138
3862.99 4126
3863.58 4309
3864.16 4472
3864.75 4507
3865.34 4451
3865.92 4603
3866.51 4550
3867.10 4281
3867.69 3828
3868.27 3751
3868.86 3545
3869.45 3286
3870.03 3252
3870.62 3310
3871.21 3374
3871.80 3472
3872.38 3419
3872.97 3542
3873.56 3631
3874.15 3601
3874.73 3616
3875.32 3609
3875.91 3596
3876.50 3488
3877.08 3422
3877.67 3371
3878.26 3367
3878.85 3224
3879.43 3017
3880.02 3056
3880.61 2941
3881.20 2834
3881.79 2842
3882.37 2710
3882.96 2705
3883.55 2671
3884.14 2653
3884.73 2703
3885.32 2708
3885.90 2740
3886.49 2863
3887.08 3042
3887.67 3142
3888.26 3294
3888.85 3412
3889.44 3428
3890.02 3378
3890.61 3438
3891.20 3487
3891.79 3331
3892.38 3240
3892.97 3249
3893.56 3199
3894.15 3088
3894.74 2968
3895.32 2920
3895.91 2969
3896.50 2809
3897.09 2857
3897.68 2823
3898.27 2886
3898.86 2809
3899.45 2758
3900.04 2828
3900.63 2814
3901.22 2790
3901.81 2820
3902.40 2835
3902.99 2877
3903.58 2809
3904.17 2847
3904.76 2828
3905.35 2817
3905.94 2953
3906.53 3002
3907.12 3087
3907.71 3030
3908.30 2916
3908.89 2917
3909.48 2854
3910.07 2809
3910.66 2737
3911.25 2609
3911.84 2645
3912.43 2593
3913.02 2593
3913.61 2708
3914.20 2529
3914.79 2568
3915.38 2612
3915.97 2585
3916.56 2612
3917.15 2718
3917.74 2684
3918.33 2637
3918.92 2702
3919.52 2710
3920.11 2730
3920.70 2767
3921.29 2748
3921.88 2706
3922.47 2710
3923.06 2718
3923.65 2637
3924.24 2604
3924.84 2558
3925.43 2497
3926.02 2438
3926.61 2516
3927.20 2566
3927.79 2459
3928.38 2412
3928.98 2435
3929.57 2513
3930.16 2547
3930.75 2436
3931.34 2422
3931.93 2489
3932.53 2442
3933.12 2383
3933.71 2456
3934.30 2374
3934.89 2345
3935.49 2341
3936.08 2377
3936.67 2433
3937.26 2383
3937.86 2383
3938.45 2443
3939.04 2471
3939.63 2553
3940.23 2545
3940.82 2495
3941.41 2628
3942.00 2525
3942.60 2553
3943.19 2579
3943.78 2589
3944.37 2592
3944.97 2579
3945.56 2507
3946.15 2459
3946.75 2486
3947.34 2416
3947.93 2403
3948.52 2544
3949.12 2568
3949.71 2554
3950.30 2644
3950.90 2505
3951.49 2541
3952.08 2542
3952.68 2582
3953.27 2586
3953.86 2671
3954.46 2581
3955.05 2560
3955.65 2698
3956.24 2755
3956.83 2746
3957.43 2683
3958.02 2738
3958.61 2718
3959.21 2758
3959.80 2653
3960.40 2641
3960.99 2542
3961.58 2654
3962.18 2471
3962.77 2446
3963.37 2559
3963.96 2614
3964.55 2659
3965.15 2676
3965.74 2639
3966.34 2741
3966.93 2827
3967.53 2695
3968.12 2656
3968.72 2656
3969.31 2660
3969.91 2595
3970.50 2632
3971.10 2563
3971.69 2537
3972.28 2630
3972.88 2605
3973.47 2544
3974.07 2509
3974.66 2558
3975.26 2693
3975.85 2587
3976.45 2639
3977.05 2768
3977.64 2712
3978.24 2744
3978.83 2640
3979.43 2496
3980.02 2567
3980.62 2488
3981.21 2522
3981.81 2475
3982.40 2555
3983.00 2622
3983.60 2633
3984.19 2581
3984.79 2740
3985.38 2807
3985.98 2776
3986.58 2769
3987.17 2714
3987.77 2681
3988.36 2657
3988.96 2725
3989.56 2780
3990.15 2721
3990.75 2667
3991.34 2711
3991.94 2782
3992.54 2818
3993.13 2709
3993.73 2782
3994.33 2802
3994.92 2829
3995.52 2845
3996.12 2902
3996.71 2764
3997.31 2724
3997.91 2785
3998.50 2891
3999.10 2970
3999.70 2773
4000.29 2836
4000.89 2857
4001.49 2825
4002.09 2681
4002.68 2776
4003.28 2700
4003.88 2695
4004.47 2696
4005.07 2701
4005.67 2700
4006.27 2663
4006.86 2802
4007.46 2873
4008.06 2742
4008.66 2675
4009.25 2674
4009.85 2690
4010.45 2771
4011.05 2689
4011.64 2643
4012.24 2744
4012.84 2763
4013.44 2761
4014.04 2831
4014.63 2918
4015.23 2963
4015.83 2874
4016.43 2900
4017.03 3162
4017.63 3114
4018.22 2944
4018.82 2898
4019.42 2849
4020.02 2758
4020.62 2602
4021.22 2732
4021.81 2770
4022.41 2826
4023.01 2850
4023.61 2774
4024.21 2737
4024.81 2750
4025.41 2758
4026.01 2829
4026.60 2826
4027.20 2803
4027.80 2687
4028.40 2745
4029.00 2786
4029.60 2686
4030.20 2676
4030.80 2677
4031.40 2669
4032.00 2633
4032.60 2781
4033.20 2800
4033.80 2787
4034.39 2756
4034.99 2800
4035.59 2826
4036.19 2798
4036.79 2684
4037.39 2623
4037.99 2593
4038.59 2479
4039.19 2444
4039.79 2420
4040.39 2442
4040.99 2514
4041.59 2430
4042.19 2341
4042.79 2374
4043.39 2407
4043.99 2464
4044.59 2523
4045.19 2523
4045.79 2572
4046.39 2539
4046.99 2523
4047.60 2556
4048.20 2505
4048.80 2665
4049.40 2698
4050.00 2762
4050.60 2786
4051.20 2738
4051.80 2882
4052.40 2878
4053.00 2904
4053.60 2838
4054.20 2750
4054.80 2756
4055.41 2714
4056.01 2545
4056.61 2489
4057.21 2518
4057.81 2408
4058.41 2468
4059.01 2366
4059.61 2381
4060.22 2491
4060.82 2337
4061.42 2359
4062.02 2326
4062.62 2378
4063.22 2377
4063.82 2343
4064.43 2333
4065.03 2328
4065.63 2288
4066.23 2168
4066.83 2177
4067.44 2236
4068.04 2260
4068.64 2292
4069.24 2191
4069.84 2283
4070.45 2213
4071.05 2213
4071.65 2183
4072.25 2248
4072.86 2270
4073.46 2313
4074.06 2376
4074.66 2336
4075.27 2340
4075.87 2407
4076.47 2364
4077.07 2338
4077.68 2313
4078.28 2290
4078.88 2214
4079.48 2292
4080.09 2222
4080.69 2235
4081.29 2270
4081.90 2344
4082.50 2325
4083.10 2247
4083.71 2206
4084.31 2298
4084.91 2315
4085.52 2302
4086.12 2342
4086.72 2283
4087.33 2262
4087.93 2343
4088.53 2277
4089.14 2306
4089.74 2294
4090.34 2369
4090.95 2410
4091.55 2366
4092.15 2451
4092.76 2396
4093.36 2386
4093.97 2331
4094.57 2391
4095.17 2275
4095.78 2200
4096.38 2248
4096.99 2238
4097.59 2298
4098.19 2315
4098.80 2351
4099.40 2375
4100.01 2338
4100.61 2202
4101.22 2264
4101.82 2319
4102.43 2195
4103.03 2237
4103.63 2199
4104.24 2194
4104.84 2245
4105.45 2204
4106.05 2155
4106.66 2186
4107.26 2237
4107.87 2299
4108.47 2256
4109.08 2187
4109.68 2240
4110.29 2253
4110.89 2301
4111.50 2259
4112.10 2289
4112.71 2223
4113.31 2228
4113.92 2214
4114.53 2253
4115.13 2220
4115.74 2299
4116.34 2329
4116.95 2360
4117.55 2319
4118.16 2347
4118.76 2337
4119.37 2306
4119.98 2343
4120.58 2380
4121.19 2383
4121.79 2469
4122.40 2399
4123.01 2385
4123.61 2415
4124.22 2461
4124.82 2373
4125.43 2456
4126.04 2426
4126.64 2436
4127.25 2364
4127.86 2325
4128.46 2392
4129.07 2475
4129.68 2390
4130.28 2342
4130.89 2425
4131.50 2359
4132.10 2394
4132.71 2521
4133.32 2519
4133.92 2481
4134.53 2631
4135.14 2621
4135.74 2629
4136.35 2652
4136.96 2705
4137.56 2774
4138.17 2766
4138.78 2851
4139.39 2849
4139.99 2769
4140.60 2755
4141.21 2673
4141.82 2618
4142.42 2613
4143.03 2669
4143.64 2657
4144.25 2534
4144.85 2512
4145.46 2484
4146.07 2483
4146.68 2416
4147.28 2394
4147.89 2304
4148.50 2313
4149.11 2313
4149.72 2353
4150.32 2375
4150.93 2365
4151.54 2313
4152.15 2417
4152.76 2349
4153.37 2401
4153.97 2462
4154.58 2435
4155.19 2382
4155.80 2362
4156.41 2279
4157.02 2253
4157.62 2287
4158.23 2294
4158.84 2295
4159.45 2333
4160.06 2259
4160.67 2218
4161.28 2335
4161.89 2368
4162.49 2410
4163.10 2485
4163.71 2693
4164.32 2817
4164.93 2825
4165.54 2893
4166.15 2957
4166.76 2903
4167.37 2874
4167.98 2856
4168.59 2820
4169.20 2706
4169.81 2672
4170.42 2640
4171.02 2594
4171.63 2653
4172.24 2623
4172.85 2599
4173.46 2576
4174.07 2497
4174.68 2448
4175.29 2594
4175.90 2568
4176.51 2599
4177.12 2547
4177.73 2538
4178.34 2491
4178.95 2449
4179.56 2463
4180.17 2437
4180.78 2391
4181.39 2290
4182.00 2306
4182.61 2291
4183.23 2296
4183.84 2424
4184.45 2344
4185.06 2303
4185.67 2342
4186.28 2351
4186.89 2403
4187.50 2416
4188.11 2415
4188.72 2437
4189.33 2578
4189.94 2662
4190.55 2669
4191.17 2796
4191.78 2900
4192.39 2962
4193.00 3143
4193.61 3190
4194.22 3210
4194.83 3253
4195.44 3273
4196.06 3235
4196.67 3134
4197.28 3118
4197.89 3010
4198.50 2993
4199.11 2849
4199.72 2779
4200.34 2661
4200.95 2625
4201.56 2609
4202.17 2598
4202.78 2624
4203.40 2550
4204.01 2515
4204.62 2577
4205.23 2552
4205.84 2488
4206.46 2550
4207.07 2490
4207.68 2408
4208.29 2497
4208.90 2486
4209.52 2520
4210.13 2574
4210.74 2523
4211.35 2604
4211.97 2733
4212.58 2730
4213.19 2730
4213.80 2753
4214.42 2726
4215.03 2798
4215.64 2878
4216.26 2889
4216.87 2885
4217.48 2886
4218.09 3036
4218.71 3123
4219.32 3156
4219.93 3455
4220.55 3416
4221.16 3468
4221.77 3615
4222.39 3762
4223.00 3835
4223.61 3800
4224.23 3840
4224.84 3957
4225.45 4114
4226.07 4196
4226.68 4286
4227.30 4547
4227.91 4646
4228.52 4767
4229.14 4819
4229.75 4765
4230.36 4727
4230.98 4569
4231.59 4670
4232.21 4789
4232.82 5194
4233.43 5906
4234.05 6337
4234.66 6664
4235.28 6960
4235.89 6918
4236.51 6387
4237.12 5798
4237.73 5368
4238.35 4936
4238.96 4356
4239.58 3981
4240.19 3797
4240.81 3532
4241.42 3528
4242.04 3480
4242.65 3401
4243.27 3288
4243.88 3307
4244.50 3306
4245.11 3309
4245.73 3342
4246.34 3454
4246.96 3532
4247.57 3534
4248.19 3511
4248.80 3342
4249.42 3420
4250.03 3371
4250.65 3169
4251.26 3217
4251.88 3251
4252.49 3153
4253.11 3052
4253.72 3035
4254.34 3051
4254.96 3041
4255.57 2969
4256.19 2972
4256.80 2947
4257.42 2900
4258.03 2808
4258.65 2809
4259.27 2769
4259.88 2771
4260.50 2803
4261.12 2884
4261.73 2733
4262.35 2724
4262.96 2756
4263.58 2759
4264.20 2814
4264.81 2846
4265.43 2811
4266.05 2919
4266.66 2913
4267.28 2866
4267.90 2887
4268.51 2850
4269.13 2917
4269.75 2754
4270.36 2747
4270.98 2784
4271.60 2787
4272.21 2905
4272.83 2878
4273.45 2879
4274.06 2878
4274.68 3021
4275.30 2980
4275.92 2979
4276.53 3109
4277.15 3013
4277.77 3017
4278.38 3029
4279.00 2811
4279.62 2793
4280.24 2735
4280.85 2593
4281.47 2515
4282.09 2488
4282.71 2534
4283.32 2476
4283.94 2516
4284.56 2537
4285.18 2599
4285.80 2541
4286.41 2522
4287.03 2524
4287.65 2612
4288.27 2551
4288.89 2459
4289.50 2404
4290.12 2470
4290.74 2514
4291.36 2409
4291.98 2393
4292.60 2388
4293.21 2389
4293.83 2359
4294.45 2384
4295.07 2385
4295.69 2413
4296.31 2429
4296.93 2325
4297.54 2419
4298.16 2434
4298.78 2461
4299.40 2497
4300.02 2373
4300.64 2441
4301.26 2443
4301.88 2428
4302.50 2449
4303.12 2457
4303.73 2516
4304.35 2392
4304.97 2468
4305.59 2438
4306.21 2386
4306.83 2414
4307.45 2459
4308.07 2441
4308.69 2492
4309.31 2450
4309.93 2520
4310.55 2563
4311.17 2536
4311.79 2513
4312.41 2545
4313.03 2496
4313.65 2476
4314.27 2614
4314.89 2609
4315.51 2536
4316.13 2636
4316.75 2682
4317.37 2601
4317.99 2688
4318.61 2680
4319.23 2689
4319.85 2698
4320.47 2675
4321.09 2800
4321.71 3007
4322.33 3056
4322.95 3134
4323.57 3344
4324.19 3378
4324.81 3304
4325.43 3383
4326.05 3340
4326.68 3179
4327.30 3066
4327.92 3124
4328.54 3054
4329.16 2854
4329.78 2834
4330.40 2898
4331.02 2857
4331.64 2752
4332.26 2783
4332.89 2820
4333.51 2846
4334.13 2918
4334.75 3146
4335.37 3340
4335.99 3539
4336.61 3787
4337.24 4079
4337.86 4254
4338.48 4309
4339.10 4146
4339.72 4058
4340.34 3938
4340.97 3728
4341.59 3568
4342.21 3536
4342.83 3790
4343.45 4282
4344.08 4903
4344.70 5549
4345.32 6279
4345.94 7074
4346.57 7503
4347.19 7460
4347.81 7165
4348.43 6693
4349.05 5888
4349.68 5126
4350.30 4618
4350.92 4003
4351.54 3692
4352.17 3450
4352.79 3375
4353.41 3238
4354.04 3116
4354.66 3116
4355.28 3178
4355.90 3050
4356.53 3111
4357.15 3021
4357.77 3017
4358.40 3151
4359.02 3121
4359.64 3143
4360.27 3223
4360.89 3058
4361.51 2968
4362.14 3021
4362.76 2982
4363.38 3074
4364.01 2942
4364.63 3071
4365.25 3078
4365.88 3098
4366.50 3086
4367.12 3049
4367.75 2861
4368.37 2912
4369.00 2829
4369.62 2786
4370.24 2639
4370.87 2600
4371.49 2675
4372.12 2676
4372.74 2619
4373.36 2585
4373.99 2695
4374.61 2769
4375.24 2754
4375.86 2773
4376.49 2896
4377.11 3079
4377.73 3299
4378.36 3483
4378.98 3529
4379.61 3550
4380.23 3545
4380.86 3549
4381.48 3337
4382.11 3168
4382.73 2953
4383.36 3070
4383.98 3009
4384.61 2854
4385.23 2943
4385.86 2972
4386.48 2943
4387.11 2768
4387.73 2647
4388.36 2758
4388.98 2751
4389.61 2688
4390.23 2605
4390.86 2665
4391.48 2750
4392.11 2696
4392.74 2764
4393.36 2749
4393.99 2788
4394.61 2870
4395.24 3017
4395.86 3180
4396.49 3222
4397.12 3206
4397.74 3017
4398.37 3054
4398.99 2999
4399.62 2857
4400.25 2921
4400.87 2859
4401.50 2654
4402.12 2605
4402.75 2654
4403.38 2759
4404.00 2782
4404.63 2784
4405.26 2758
4405.88 2736
4406.51 2649
4407.14 2753
4407.76 2752
4408.39 2650
4409.02 2638
4409.64 2643
4410.27 2646
4410.90 2615
4411.52 2545
4412.15 2569
4412.78 2572
4413.40 2555
4414.03 2527
4414.66 2549
4415.29 2455
4415.91 2413
4416.54 2370
4417.17 2533
4417.79 2467
4418.42 2354
4419.05 2395
4419.68 2402
4420.30 2360
4420.93 2240
4421.56 2197
4422.19 2263
4422.81 2246
4423.44 2255
4424.07 2207
4424.70 2229
4425.33 2211
4425.95 2164
4426.58 2227
4427.21 2203
4427.84 2236
4428.47 2145
4429.09 2113
4429.72 2153
4430.35 2183
4430.98 2211
4431.61 2237
4432.23 2213
4432.86 2251
4433.49 2258
4434.12 2288
4434.75 2310
4435.38 2285
4436.01 2353
4436.63 2278
4437.26 2234
4437.89 2277
4438.52 2250
4439.15 2217
4439.78 2240
4440.41 2192
4441.04 2230
4441.67 2193
4442.29 2143
4442.92 2077
4443.55 2126
4444.18 2171
4444.81 2289
4445.44 2298
4446.07 2352
4446.70 2457
4447.33 2511
4447.96 2511
4448.59 2445
4449.22 2466
4449.85 2367
4450.48 2366
4451.11 2306
4451.74 2264
4452.37 2314
4453.00 2228
4453.63 2259
4454.26 2269
4454.89 2266
4455.52 2248
4456.15 2274
4456.78 2292
4457.41 2362
4458.04 2288
4458.67 2306
4459.30 2171
4459.93 2170
4460.56 2086
4461.19 2110
4461.82 2090
4462.45 2030
4463.08 2042
4463.71 1979
4464.34 2059
4464.97 2026
4465.60 2043
4466.23 2030
4466.86 2028
4467.49 2049
4468.12 2116
4468.76 2138
4469.39 2011
4470.02 2079
4470.65 2167
4471.28 2089
4471.91 1985
4472.54 1964
4473.17 2082
4473.80 2105
4474.44 2083
4475.07 1929
4475.70 1973
4476.33 1994
4476.96 2026
4477.59 1952
4478.22 2020
4478.86 2046
4479.49 2044
4480.12 2073
4480.75 2096
4481.38 2191
4482.02 2196
4482.65 2164
4483.28 2234
4483.91 2248
4484.54 2233
4485.18 2215
4485.81 2222
4486.44 2330
4487.07 2255
4487.70 2244
4488.34 2255
4488.97 2237
4489.60 2256
4490.23 2289
4490.87 2279
4491.50 2245
4492.13 2208
4492.76 2210
4493.40 2161
4494.03 2148
4494.66 2253
4495.30 2179
4495.93 2167
4496.56 2108
4497.19 2102
4497.83 2211
4498.46 2245
4499.09 2232
4499.73 2302
4500.36 2412
4500.99 2553
4501.63 2618
4502.26 2591
4502.89 2566
4503.53 2550
4504.16 2437
4504.79 2349
4505.43 2368
4506.06 2341
4506.69 2293
4507.33 2270
4507.96 2371
4508.59 2350
4509.23 2373
4509.86 2302
4510.50 2272
4511.13 2302
4511.76 2255
4512.40 2220
4513.03 2130
4513.67 2148
4514.30 2177
4514.93 2158
4515.57 2105
4516.20 2125
4516.84 2150
4517.47 2151
4518.11 2154
4518.74 2146
4519.37 2160
4520.01 2151
4520.64 2163
4521.28 2221
4521.91 2168
4522.55 2160
4523.18 2233
4523.82 2292
4524.45 2298
4525.09 2384
4525.72 2354
4526.36 2348
4526.99 2514
4527.63 2578
4528.26 2746
4528.90 2983
4529.53 3286
4530.17 3673
4530.80 3879
4531.44 4094
4532.07 4076
4532.71 3929
4533.34 3658
4533.98 3473
4534.62 3216
4535.25 3062
4535.89 2933
4536.52 2697
4537.16 2582
4537.79 2459
4538.43 2471
4539.07 2318
4539.70 2330
4540.34 2232
4540.97 2195
4541.61 2177
4542.25 2098
4542.88 2162
4543.52 2196
4544.15 2226
4544.79 2068
4545.43 2117
4546.06 2127
4546.70 2112
4547.34 2136
4547.97 2123
4548.61 2093
4549.25 2223
4549.88 2172
4550.52 2134
4551.16 2126
4551.79 2218
4552.43 2229
4553.07 2104
4553.70 2172
4554.34 2162
4554.98 2180
4555.61 2119
4556.25 2166
4556.89 2167
4557.53 2119
4558.16 2149
4558.80 2145
4559.44 2116
4560.07 2150
4560.71 2028
4561.35 2065
4561.99 2145
4562.62 2057
4563.26 2005
4563.90 2082
4564.54 2138
4565.18 2148
4565.81 2198
4566.45 2167
4567.09 2135
4567.73 2152
4568.36 2213
4569.00 2169
4569.64 2128
4570.28 2235
4570.92 2214
4571.55 2213
4572.19 2230
4572.83 2134
4573.47 2080
4574.11 2073
4574.75 2089
4575.38 2096
4576.02 2041
4576.66 2100
4577.30 2116
4577.94 2147
4578.58 2180
4579.22 2043
4579.85 2083
4580.49 2134
4581.13 2124
4581.77 2185
4582.41 2114
4583.05 2109
4583.69 2076
4584.33 2168
4584.97 2161
4585.61 2196
4586.24 2101
4586.88 2145
4587.52 2203
4588.16 2231
4588.80 2360
4589.44 2424
4590.08 2532
4590.72 2742
4591.36 2816
4592.00 2703
4592.64 2682
4593.28 2605
4593.92 2520
4594.56 2370
4595.20 2238
4595.84 2222
4596.48 2246
4597.12 2258
4597.76 2231
4598.40 2172
4599.04 2279
4599.68 2258
4600.32 2232
4600.96 2284
4601.60 2309
4602.24 2338
4602.88 2461
4603.52 2497
4604.16 2486
4604.80 2379
4605.44 2454
4606.08 2521
4606.72 2424
4607.36 2426
4608.00 2402
4608.64 2502
4609.28 2428
4609.93 2547
4610.57 2503
4611.21 2429
4611.85 2292
4612.49 2352
4613.13 2293
4613.77 2166
4614.41 2105
4615.05 2125
4615.69 2226
4616.34 2182
4616.98 2159
4617.62 2084
4618.26 2143
4618.90 2127
4619.54 2107
4620.18 2082
4620.83 2135
4621.47 2193
4622.11 2262
4622.75 2210
4623.39 2219
4624.03 2191
4624.68 2190
4625.32 2132
4625.96 2111
4626.60 2173
4627.24 2157
4627.89 2174
4628.53 2095
4629.17 2133
4629.81 2175
4630.45 2187
4631.10 2184
4631.74 2180
4632.38 2204
4633.02 2261
4633.67 2313
4634.31 2418
4634.95 2462
4635.59 2524
4636.24 2595
4636.88 2645
4637.52 2682
4638.17 2744
4638.81 2718
4639.45 2710
4640.09 2706
4640.74 2724
4641.38 2538
4642.02 2474
4642.67 2465
4643.31 2313
4643.95 2311
4644.60 2275
4645.24 2286
4645.88 2274
4646.53 2214
4647.17 2181
4647.81 2264
4648.46 2306
4649.10 2371
4649.74 2424
4650.39 2520
4651.03 2676
4651.67 2782
4652.32 2882
4652.96 2846
4653.61 2853
4654.25 2782
4654.89 2631
4655.54 2480
4656.18 2363
4656.83 2344
4657.47 2174
4658.11 2186
4658.76 2255
4659.40 2170
4660.05 2189
4660.69 2170
4661.33 2152
4661.98 2090
4662.62 2069
4663.27 2053
4663.91 2057
4664.56 2060
4665.20 2042
4665.85 2017
4666.49 2071
4667.14 2099
4667.78 2033
4668.43 2099
4669.07 2106
4669.72 2127
4670.36 2105
4671.01 2097
4671.65 2095
4672.30 2073
4672.94 2180
4673.59 2076
4674.23 2270
4674.88 2281
4675.52 2179
4676.17 2270
4676.81 2214
4677.46 2245
4678.10 2173
4678.75 2223
4679.40 2197
4680.04 2158
4680.69 2226
4681.33 2320
4681.98 2278
4682.62 2196
4683.27 2286
4683.92 2310
4684.56 2204
4685.21 2291
4685.85 2288
4686.50 2288
4687.15 2224
4687.79 2147
4688.44 2170
4689.09 2224
4689.73 2237
4690.38 2148
4691.02 2122
4691.67 2064
4692.32 2086
4692.96 2167
4693.61 2178
4694.26 2159
4694.90 2201
4695.55 2159
4696.20 2322
4696.84 2373
4697.49 2413
4698.14 2448
4698.78 2528
4699.43 2561
4700.08 2522
4700.73 2513
4701.37 2434
4702.02 2341
4702.67 2267
4703.31 2266
4703.96 2183
4704.61 2125
4705.26 2141
4705.90 2238
4706.55 2176
4707.20 2151
4707.85 2256
4708.49 2274
4709.14 2162
4709.79 2226
4710.44 2131
4711.09 2162
4711.73 2165
4712.38 2177
4713.03 2223
4713.68 2243
4714.33 2213
4714.97 2242
4715.62 2229
4716.27 2257
4716.92 2257
4717.57 2299
4718.21 2338
4718.86 2337
4719.51 2338
4720.16 2456
4720.81 2339
4721.46 2348
4722.11 2401
4722.75 2352
4723.40 2416
4724.05 2439
4724.70 2555
4725.35 2567
4726.00 2550
4726.65 2592
4727.30 2565
4727.94 2538
4728.59 2552
4729.24 2480
4729.89 2378
4730.54 2304
4731.19 2227
4731.84 2156
4732.49 2179
4733.14 2160
4733.79 2187
4734.44 2211
4735.09 2173
4735.74 2224
4736.38 2190
4737.03 2280
4737.68 2245
4738.33 2267
4738.98 2328
4739.63 2303
4740.28 2261
4740.93 2350
4741.58 2302
4742.23 2329
4742.88 2272
4743.53 2280
4744.18 2291
4744.83 2280
4745.48 2344
4746.13 2324
4746.78 2399
4747.43 2350
4748.08 2432
4748.73 2468
4749.39 2542
4750.04 2684
4750.69 2831
4751.34 2807
4751.99 2867
4752.64 2895
4753.29 2785
4753.94 2812
4754.59 2720
4755.24 2553
4755.89 2534
4756.54 2487
4757.19 2472
4757.84 2497
4758.50 2549
4759.15 2465
4759.80 2434
4760.45 2419
4761.10 2340
4761.75 2411
4762.40 2430
4763.05 2454
4763.71 2684
4764.36 2906
4765.01 2914
4765.66 3198
4766.31 3433
4766.96 3622
4767.62 3616
4768.27 3453
4768.92 3344
4769.57 3117
4770.22 2988
4770.87 2834
4771.53 2660
4772.18 2562
4772.83 2635
4773.48 2466
4774.13 2439
4774.79 2452
4775.44 2417
4776.09 2462
4776.74 2479
4777.40 2571
4778.05 2695
4778.70 2731
4779.35 2756
4780.01 2812
4780.66 2830
4781.31 2717
4781.96 2694
4782.62 2726
4783.27 2619
4783.92 2613
4784.57 2501
4785.23 2479
4785.88 2434
4786.53 2505
4787.19 2519
4787.84 2435
4788.49 2398
4789.15 2399
4789.80 2389
4790.45 2440
4791.11 2366
4791.76 2335
4792.41 2403
4793.07 2400
4793.72 2294
4794.37 2319
4795.03 2330
4795.68 2268
4796.33 2354
4796.99 2266
4797.64 2382
4798.29 2268
4798.95 2306
4799.60 2304
4800.26 2317
4800.91 2298
4801.56 2303
4802.22 2297
4802.87 2308
4803.53 2307
4804.18 2320
4804.83 2273
4805.49 2398
4806.14 2417
4806.80 2356
4807.45 2353
4808.11 2305
4808.76 2260
4809.42 2309
4810.07 2306
4810.72 2162
4811.38 2200
4812.03 2172
4812.69 2231
4813.34 2371
4814.00 2280
4814.65 2370
4815.31 2342
4815.96 2349
4816.62 2291
4817.27 2355
4817.93 2438
4818.58 2426
4819.24 2484
4819.89 2578
4820.55 2649
4821.20 2607
4821.86 2655
4822.52 2721
4823.17 2910
4823.83 2981
4824.48 3107
4825.14 3165
4825.79 3107
4826.45 3168
4827.10 3037
4827.76 3015
4828.42 2953
4829.07 2840
4829.73 2689
4830.38 2668
4831.04 2744
4831.70 2776
4832.35 2826
4833.01 2909
4833.66 3087
4834.32 3169
4834.98 3211
4835.63 3422
4836.29 3647
4836.95 3891
4837.60 3911
4838.26 3987
4838.92 3973
4839.57 3820
4840.23 3675
4840.89 3514
4841.54 3473
4842.20 3283
4842.86 3127
4843.51 3123
4844.17 3095
4844.83 3009
4845.48 2991
4846.14 3076
4846.80 3262
4847.45 3264
4848.11 3253
4848.77 3357
4849.43 3504
4850.08 3488
4850.74 3511
4851.40 3467
4852.06 3469
4852.71 3430
4853.37 3402
4854.03 3421
4854.69 3301
4855.34 3489
4856.00 3618
4856.66 3851
4857.32 4195
4857.97 4441
4858.63 4615
4859.29 4437
4859.95 4422
4860.61 4083
4861.26 3895
4861.92 3855
4862.58 3596
4863.24 3606
4863.90 3478
4864.55 3580
4865.21 3639
4865.87 3715
4866.53 3823
4867.19 3818
4867.85 3830
4868.51 3794
4869.16 3678
4869.82 3596
4870.48 3442
4871.14 3400
4871.80 3403
4872.46 3279
4873.12 3126
4873.78 3080
4874.43 3203
4875.09 3226
4875.75 3187
4876.41 3095
4877.07 3104
4877.73 3169
4878.39 3129
4879.05 3096
4879.71 3041
4880.37 3013
4881.03 2958
4881.69 2905
4882.34 2873
4883.00 2793
4883.66 2731
4884.32 2764
4884.98 2823
4885.64 2796
4886.30 2841
4886.96 2816
4887.62 2856
4888.28 3018
4888.94 3017
4889.60 3167
4890.26 3225
4890.92 3341
4891.58 3244
4892.24 3277
4892.90 3180
4893.56 3048
4894.22 3067
4894.88 2996
4895.54 2801
4896.20 2756
4896.86 2700
4897.52 2820
4898.19 2867
4898.85 2984
4899.51 3067
4900.17 3132
4900.83 3180
4901.49 3049
4902.15 3033
4902.81 2907
4903.47 2758
4904.13 2678
4904.79 2626
4905.45 2581
4906.12 2559
4906.78 2572
4907.44 2551
4908.10 2469
4908.76 2409
4909.42 2451
4910.08 2388
4910.74 2373
4911.41 2369
4912.07 2359
4912.73 2307
4913.39 2269
4914.05 2253
4914.71 2299
4915.38 2312
4916.04 2185
4916.70 2301
4917.36 2163
4918.02 2188
4918.68 2255
4919.35 2223
4920.01 2132
4920.67 2223
4921.33 2182
4921.99 2191
4922.66 2168
4923.32 2154
4923.98 2158
4924.64 2148
4925.31 2076
4925.97 2090
4926.63 2230
4927.29 2221
4927.96 2151
4928.62 2261
4929.28 2404
4929.94 2401
4930.61 2404
4931.27 2478
4931.93 2505
4932.59 2354
4933.26 2312
4933.92 2293
4934.58 2230
4935.25 2243
4935.91 2223
4936.57 2207
4937.24 2249
4937.90 2235
4938.56 2198
4939.23 2281
4939.89 2215
4940.55 2251
4941.22 2291
4941.88 2264
4942.54 2243
4943.21 2216
4943.87 2188
4944.53 2234
4945.20 2126
4945.86 2041
4946.52 2090
4947.19 2103
4947.85 2049
4948.52 2051
4949.18 2077
4949.84 2088
4950.51 2087
4951.17 2043
4951.84 2031
4952.50 2099
4953.17 2079
4953.83 2064
4954.49 2025
4955.16 2039
4955.82 2027
4956.49 2062
4957.15 1989
4957.82 2082
4958.48 2071
4959.15 2000
4959.81 2088
4960.47 2075
4961.14 2057
4961.80 2139
4962.47 2201
4963.13 2321
4963.80 2302
4964.46 2298
4965.13 2320
4965.79 2280
4966.46 2281
4967.12 2225
4967.79 2167
4968.45 2049
4969.12 2062
4969.79 2126
4970.45 2161
4971.12 2122
4971.78 2158
4972.45 2089
4973.11 2086
4973.78 2021
4974.44 2071
4975.11 2065
4975.78 2066
4976.44 2083
4977.11 2035
4977.77 2103
4978.44 2130
4979.11 2098
4979.77 2117
4980.44 2071
4981.10 2055
4981.77 2137
4982.44 2082
4983.10 2103
4983.77 2093
4984.43 2112
4985.10 2108
4985.77 2154
4986.43 2214
4987.10 2128
4987.77 2082
4988.43 2124
4989.10 2134
4989.77 2067
4990.43 2029
4991.10 2050
4991.77 2004
4992.43 2047
4993.10 2025
4993.77 1994
4994.43 2000
4995.10 1993
4995.77 1914
4996.44 1969
4997.10 1951
4997.77 1979
4998.44 1957
4999.10 1971
4999.77 1983
5000.44 1977
5001.11 1975
5001.77 2063
5002.44 2014
5003.11 2037
5003.78 2121
5004.44 2100
5005.11 2139
5005.78 2225
5006.45 2239
5007.12 2295
5007.78 2323
5008.45 2245
5009.12 2299
5009.79 2328
5010.46 2290
5011.12 2205
5011.79 2219
5012.46 2249
5013.13 2218
5013.80 2196
5014.47 2192
5015.13 2204
5015.80 2134
5016.47 2321
5017.14 2387
5017.81 2641
5018.48 2806
5019.14 2945
5019.81 3472
5020.48 3916
5021.15 4508
5021.82 4868
5022.49 5260
5023.16 5345
5023.83 5111
5024.50 4899
5025.16 4463
5025.83 4200
5026.50 3700
5027.17 3350
5027.84 3037
5028.51 2819
5029.18 2732
5029.85 2457
5030.52 2244
5031.19 2185
5031.86 2188
5032.53 2076
5033.20 2075
5033.87 2095
5034.54 2109
5035.21 2137
5035.88 2089
5036.54 2054
5037.21 2041
5037.88 2047
5038.55 1994
5039.22 2069
5039.89 1959
5040.56 1942
5041.23 1943
5041.90 1934
5042.58 1980
5043.25 1984
5043.92 1985
5044.59 1948
5045.26 2084
5045.93 2135
5046.60 2077
5047.27 2114
5047.94 2091
5048.61 2014
5049.28 2130
5049.95 2076
5050.62 2027
5051.29 2012
5051.96 2017
5052.63 2004
5053.30 1942
5053.98 1963
5054.65 1858
5055.32 1918
5055.99 1985
5056.66 1992
5057.33 2003
5058.00 2020
5058.67 2072
5059.34 2093
5060.02 2095
5060.69 2121
5061.36 2097
5062.03 2187
5062.70 2090
5063.37 2092
5064.04 2085
5064.72 2103
5065.39 2101
5066.06 2135
5066.73 2045
5067.40 1986
5068.08 1952
5068.75 1989
5069.42 1972
5070.09 1981
5070.76 2036
5071.44 1989
5072.11 1986
5072.78 2021
5073.45 1893
5074.12 1914
5074.80 1915
5075.47 1942
5076.14 1976
5076.81 2058
5077.49 2060
5078.16 2031
5078.83 2088
5079.50 2140
5080.18 2116
5080.85 2131
5081.52 2095
5082.20 2058
5082.87 1990
5083.54 2003
5084.21 2036
5084.89 1942
5085.56 2003
5086.23 2032
5086.91 2112
5087.58 2118
5088.25 2263
5088.93 2260
5089.60 2320
5090.27 2348
5090.95 2433
5091.62 2428
5092.29 2444
5092.97 2383
5093.64 2356
5094.31 2179
5094.99 2181
5095.66 2242
5096.34 2101
5097.01 2051
5097.68 2069
5098.36 2022
5099.03 1964
5099.70 1956
5100.38 1980
5101.05 1924
5101.73 2010
5102.40 2073
5103.08 2008
5103.75 2056
5104.42 2073
5105.10 2166
5105.77 2187
5106.45 2065
5107.12 2114
5107.80 1995
5108.47 1950
5109.15 1940
5109.82 2002
5110.49 1939
5111.17 1883
5111.84 1848
5112.52 1857
5113.19 1890
5113.87 1927
5114.54 1970
5115.22 1946
5115.89 1971
5116.57 2009
5117.24 2020
5117.92 2025
5118.59 2269
5119.27 2262
5119.94 2178
5120.62 2122
5121.30 2183
5121.97 2093
5122.65 2069
5123.32 2031
5124.00 1980
5124.67 1980
5125.35 1941
5126.02 1894
5126.70 1850
5127.38 1936
5128.05 1885
5128.73 1920
5129.40 1932
5130.08 1929
5130.76 1915
5131.43 1894
5132.11 2003
5132.78 1944
5133.46 1951
5134.14 1999
5134.81 2032
5135.49 1982
5136.17 1998
5136.84 2046
5137.52 2062
5138.20 2112
5138.87 2046
5139.55 2073
5140.22 2010
5140.90 2002
5141.58 2030
5142.26 1946
5142.93 1943
5143.61 1860
5144.29 1863
5144.96 1798
5145.64 1825
5146.32 1742
5146.99 1863
5147.67 1801
5148.35 1819
5149.03 1901
5149.70 1892
5150.38 1878
5151.06 1867
5151.73 1939
5152.41 1904
5153.09 1839
5153.77 1859
5154.44 1796
5155.12 1826
5155.80 1839
5156.48 1875
5157.16 1867
5157.83 1826
5158.51 1783
5159.19 1795
5159.87 1809
5160.55 1856
5161.22 1853
5161.90 1836
5162.58 1792
5163.26 1848
5163.94 1872
5164.61 1942
5165.29 2010
5165.97 2113
5166.65 2093
5167.33 2032
5168.01 1996
5168.68 1952
5169.36 1978
5170.04 1897
5170.72 1836
5171.40 1784
5172.08 1824
5172.76 1816
5173.44 1782
5174.11 1833
5174.79 1839
5175.47 1787
5176.15 1857
5176.83 1879
5177.51 1836
5178.19 1836
5178.87 1937
5179.55 1957
5180.23 1932
5180.91 1895
5181.58 1825
5182.26 1855
5182.94 1903
5183.62 1855
5184.30 1809
5184.98 1773
5185.66 1687
5186.34 1717
5187.02 1785
5187.70 1706
5188.38 1723
5189.06 1744
5189.74 1786
5190.42 1773
5191.10 1850
5191.78 1775
5192.46 1843
5193.14 1818
5193.82 1774
5194.50 1772
5195.18 1793
5195.86 1859
5196.54 1851
5197.22 1816
5197.90 1803
5198.58 1871
5199.26 1930
5199.94 1905
5200.63 1819
5201.31 1853
5201.99 1881
5202.67 1856
5203.35 1919
5204.03 1981
5204.71 1891
5205.39 1903
5206.07 1947
5206.75 2008
5207.43 2043
5208.11 2056
5208.80 2197
5209.48 2091
5210.16 2124
5210.84 2170
5211.52 2193
5212.20 2178
5212.88 2123
5213.57 1999
5214.25 2045
5214.93 2053
5215.61 2044
5216.29 2043
5216.97 1972
5217.66 1985
5218.34 2046
5219.02 2049
5219.70 2101
5220.38 2054
5221.06 1990
5221.75 1957
5222.43 2070
5223.11 2031
5223.79 1994
5224.47 2040
5225.16 1969
5225.84 1990
5226.52 1946
5227.20 1983
5227.89 1979
5228.57 1859
5229.25 1784
5229.93 1882
5230.62 1922
5231.30 1973
5231.98 1970
5232.66 1930
5233.35 1964
5234.03 1880
5234.71 2007
5235.40 1952
5236.08 1942
5236.76 1928
5237.44 1950
5238.13 2024
5238.81 2049
5239.49 2060
5240.18 1983
5240.86 1950
5241.54 1918
5242.23 1953
5242.91 1914
5243.59 1879
5244.28 1923
5244.96 1975
5245.64 1904
5246.33 1934
5247.01 1999
5247.70 1911
5248.38 1988
5249.06 2039
5249.75 2001
5250.43 2038
5251.11 2075
5251.80 2069
5252.48 2088
5253.17 1988
5253.85 1976
5254.53 1902
5255.22 1794
5255.90 1835
5256.59 1873
5257.27 1820
5257.96 1829
5258.64 1833
5259.32 1896
5260.01 1968
5260.69 1987
5261.38 2023
5262.06 2080
5262.75 2199
5263.43 2054
5264.12 2189
5264.80 2230
5265.49 2205
5266.17 2172
5266.86 2202
5267.54 2074
5268.23 2115
5268.91 2056
5269.60 1950
5270.28 1999
5270.97 2002
5271.65 1968
5272.34 1943
5273.02 1980
5273.71 1968
5274.39 2012
5275.08 2025
5275.76 1904
5276.45 1959
5277.14 2033
5277.82 2043
5278.51 2093
5279.19 2236
5279.88 2319
5280.56 2434
5281.25 2513
5281.94 2568
5282.62 2649
5283.31 2503
5283.99 2364
5284.68 2339
5285.37 2172
5286.05 2081
5286.74 2030
5287.43 1988
5288.11 1971
5288.80 2001
5289.48 1952
5290.17 1922
5290.86 1941
5291.54 1933
5292.23 2016
5292.92 1910
5293.60 1939
5294.29 2013
5294.98 1982
5295.66 2037
5296.35 2086
5297.04 2011
5297.72 1967
5298.41 1965
5299.10 2006
5299.79 2010
5300.47 2045
5301.16 2006
5301.85 2026
5302.53 1987
5303.22 1979
5303.91 2072
5304.60 1962
5305.28 2139
5305.97 2209
5306.66 2124
5307.35 2056
5308.03 2139
5308.72 2029
5309.41 2059
5310.10 2127
5310.78 2122
5311.47 2167
5312.16 2071
5312.85 2090
5313.54 2146
5314.22 2075
5314.91 2039
5315.60 2073
5316.29 2004
5316.98 2003
5317.66 2055
5318.35 2198
5319.04 2325
5319.73 2403
5320.42 2488
5321.11 2503
5321.80 2504
5322.48 2448
5323.17 2339
5323.86 2207
5324.55 2135
5325.24 2123
5325.93 2123
5326.62 2004
5327.30 2091
5327.99 2088
5328.68 2204
5329.37 2131
5330.06 2084
5330.75 2150
5331.44 2113
5332.13 2093
5332.82 2154
5333.51 2258
5334.20 2184
5334.88 2132
5335.57 2194
5336.26 2142
5336.95 2115
5337.64 2157
5338.33 2208
5339.02 2252
5339.71 2317
5340.40 2415
5341.09 2574
5341.78 2603
5342.47 2672
5343.16 2618
5343.85 2582
5344.54 2507
5345.23 2455
5345.92 2436
5346.61 2502
5347.30 2582
5347.99 2682
5348.68 2898
5349.37 3174
5350.06 3352
5350.75 3443
5351.44 3549
5352.13 3545
5352.82 3361
5353.51 3147
5354.20 2990
5354.90 2707
5355.59 2492
5356.28 2380
5356.97 2282
5357.66 2193
5358.35 2114
5359.04 2107
5359.73 2125
5360.42 2073
5361.11 2066
5361.80 2046
5362.49 2029
5363.19 1986
5363.88 1974
5364.57 1920
5365.26 1921
5365.95 1940
5366.64 1869
5367.33 1912
5368.03 1905
5368.72 1966
5369.41 1906
5370.10 1875
5370.79 1874
5371.48 1947
5372.18 1866
5372.87 1890
5373.56 1844
5374.25 1900
5374.94 1923
5375.63 1937
5376.33 1866
5377.02 1921
5377.71 1952
5378.40 1842
5379.10 1910
5379.79 1896
5380.48 1925
5381.17 1889
5381.86 1834
5382.56 1874
5383.25 1826
5383.94 1837
5384.63 1856
5385.33 1814
5386.02 1910
5386.71 1957
5387.40 1997
5388.10 2043
5388.79 2100
5389.48 2169
5390.18 2113
5390.87 2140
5391.56 2178
5392.26 2137
5392.95 2160
5393.64 2128
5394.33 2071
5395.03 2073
5395.72 1990
5396.41 1958
5397.11 1997
5397.80 1983
5398.49 1956
5399.19 1908
5399.88 1899
5400.58 1897
5401.27 1876
5401.96 1894
5402.66 1856
5403.35 1854
5404.04 1879
5404.74 1857
5405.43 1872
5406.13 1876
5406.82 1902
5407.51 1916
5408.21 1893
5408.90 2008
5409.60 1966
5410.29 1902
5410.98 1897
5411.68 1886
5412.37 1866
5413.07 1901
5413.76 1827
5414.46 1874
5415.15 1896
5415.84 1910
5416.54 1962
5417.23 1945
5417.93 1889
5418.62 1922
5419.32 1942
5420.01 2038
5420.71 2103
5421.40 2068
5422.10 2011
5422.79 2063
5423.49 2009
5424.18 2089
5424.88 2097
5425.57 1956
5426.27 1913
5426.96 1969
5427.66 1948
5428.35 1985
5429.05 2004
5429.74 1971
5430.44 1983
5431.14 1942
5431.83 1938
5432.53 1969
5433.22 2061
5433.92 2060
5434.61 2074
5435.31 2135
5436.01 2237
5436.70 2348
5437.40 2310
5438.09 2380
5438.79 2300
5439.49 2285
5440.18 2180
5440.88 2186
5441.57 2154
5442.27 2206
5442.97 2398
5443.66 2435
5444.36 2491
5445.06 2631
5445.75 2742
5446.45 2829
5447.15 2966
5447.84 2984
5448.54 3043
5449.24 3028
5449.93 2870
5450.63 2719
5451.33 2709
5452.02 2656
5452.72 2485
5453.42 2384
5454.11 2371
5454.81 2248
5455.51 2189
5456.20 2231
5456.90 2156
5457.60 2240
5458.30 2225
5458.99 2264
5459.69 2418
5460.39 2424
5461.09 2398
5461.78 2404
5462.48 2386
5463.18 2479
5463.88 2452
5464.57 2436
5465.27 2429
5465.97 2486
5466.67 2385
5467.36 2399
5468.06 2398
5468.76 2417
5469.46 2445
5470.16 2479
5470.85 2740
5471.55 2849
5472.25 2942
5472.95 2987
5473.65 2940
5474.35 2909
5475.04 2813
5475.74 2761
5476.44 2735
5477.14 2863
5477.84 3008
5478.54 3233
5479.23 3447
5479.93 3678
5480.63 3769
5481.33 3809
5482.03 3756
5482.73 3653
5483.43 3380
5484.13 3288
5484.83 3142
5485.52 3007
5486.22 3009
5486.92 2975
5487.62 2976
5488.32 2842
5489.02 2799
5489.72 2855
5490.42 2892
5491.12 2926
5491.82 3074
5492.52 3074
5493.22 3131
5493.92 3235
5494.62 3146
5495.31 3221
5496.01 3288
5496.71 3270
5497.41 3412
5498.11 3701
5498.81 4019
5499.51 4459
5500.21 5182
5500.91 5724
5501.61 5982
5502.31 5765
5503.01 5388
5503.71 4860
5504.41 4209
5505.11 3844
5505.81 3557
5506.51 3357
5507.22 3055
5507.92 3072
5508.62 3133
5509.32 3061
5510.02 2968
5510.72 2802
5511.42 2775
5512.12 2835
5512.82 2887
5513.52 2882
5514.22 2951
5514.92 2826
5515.62 2851
5516.32 2862
5517.03 2889
5517.73 2982
5518.43 2984
5519.13 3073
5519.83 3158
5520.53 3218
5521.23 3135
5521.93 3151
5522.63 3051
5523.34 2878
5524.04 2731
5524.74 2670
5525.44 2622
5526.14 2479
5526.84 2411
5527.55 2408
5528.25 2306
5528.95 2333
5529.65 2309
5530.35 2261
5531.05 2283
5531.76 2254
5532.46 2353
5533.16 2294
5533.86 2275
5534.56 2216
5535.27 2270
5535.97 2177
5536.67 2199
5537.37 2183
5538.08 2193
5538.78 2207
5539.48 2042
5540.18 2074
5540.89 2022
5541.59 2106
5542.29 2124
5542.99 2183
5543.70 2182
5544.40 2261
5545.10 2343
5545.80 2329
5546.51 2388
5547.21 2383
5547.91 2402
5548.62 2345
5549.32 2329
5550.02 2282
5550.73 2338
5551.43 2225
5552.13 2170
5552.84 2103
5553.54 2096
5554.24 2057
5554.95 2053
5555.65 2040
5556.35 2019
5557.06 2076
5557.76 2097
5558.46 2087
5559.17 2153
5559.87 2078
5560.57 1995
5561.28 2022
5561.98 2137
5562.69 2125
5563.39 2025
5564.09 2071
5564.80 2058
5565.50 2139
5566.21 2107
5566.91 2149
5567.61 2114
5568.32 2042
5569.02 2038
5569.73 2014
5570.43 2053
5571.14 2061
5571.84 2032
5572.54 2135
5573.25 2098
5573.95 2124
5574.66 2170
5575.36 2144
5576.07 2142
5576.77 2150
5577.48 2214
5578.18 2221
5578.89 2153
5579.59 2159
5580.30 2159
5581.00 2071
5581.71 2071
5582.41 2091
5583.12 1964
5583.82 2003
5584.53 1980
5585.23 1979
5585.94 1986
5586.64 2003
5587.35 1903
5588.06 1945
5588.76 1982
5589.47 1937
5590.17 1863
5590.88 1849
5591.58 1886
5592.29 1974
5592.99 1938
5593.70 1869
5594.41 1883
5595.11 1897
5595.82 1889
5596.52 1957
5597.23 1842
5597.94 1884
5598.64 1854
5599.35 1873
5600.06 1865
5600.76 1850
5601.47 1868
5602.17 1788
5602.88 1919
5603.59 1860
5604.29 1801
5605.00 1848
5605.71 1847
5606.41 1886
5607.12 1877
5607.83 1885
5608.53 1879
5609.24 1783
5609.95 1779
5610.65 1855
5611.36 1868
5612.07 1815
5612.78 1836
5613.48 1877
5614.19 1813
5614.90 1790
5615.60 1872
5616.31 1904
5617.02 1901
5617.73 1847
5618.43 1795
5619.14 1841
5619.85 1828
5620.56 1820
5621.26 1793
5621.97 1901
5622.68 1813
5623.39 1853
5624.09 1870
5624.80 1818
5625.51 1824
5626.22 1814
5626.93 1883
5627.63 1897
5628.34 1861
5629.05 1812
5629.76 1834
5630.47 1922
5631.17 1839
5631.88 1844
5632.59 1877
5633.30 1806
5634.01 1866
5634.72 1846
5635.42 1909
5636.13 1934
5636.84 1936
5637.55 1886
5638.26 1987
5638.97 2017
5639.68 2006
5640.39 2026
5641.09 2031
5641.80 2081
5642.51 2108
5643.22 2125
5643.93 2043
5644.64 2005
5645.35 2038
5646.06 1949
5646.77 2016
5647.48 1980
5648.19 1930
5648.89 1923
5649.60 1941
5650.31 2014
5651.02 1993
5651.73 1950
5652.44 1903
5653.15 2006
5653.86 1980
5654.57 2011
5655.28 2018
5655.99 2116
5656.70 2249
5657.41 2387
5658.12 2308
5658.83 2232
5659.54 2250
5660.25 2226
5660.96 2151
5661.67 2071
5662.38 1987
5663.09 1971
5663.80 1921
5664.51 1958
5665.22 1945
5665.93 1992
5666.64 2012
5667.35 2012
5668.06 2069
5668.77 2117
5669.48 2154
5670.19 2212
5670.91 2231
5671.62 2307
5672.33 2277
5673.04 2169
5673.75 2171
5674.46 2165
5675.17 2147
5675.88 2040
5676.59 2007
5677.30 2017
5678.01 2053
5678.73 2067
5679.44 1985
5680.15 2098
5680.86 2091
5681.57 2084
5682.28 2116
5682.99 2050
5683.71 2072
5684.42 2061
5685.13 2017
5685.84 2044
5686.55 1962
5687.26 2008
5687.98 2033
5688.69 1942
5689.40 1992
5690.11 1981
5690.82 2003
5691.54 1994
5692.25 1954
5692.96 1979
5693.67 1989
5694.38 1918
5695.10 1903
5695.81 1850
5696.52 1850
5697.23 1850
5697.95 1853
5698.66 1842
5699.37 1818
5700.08 1814
5700.80 1831
5701.51 1836
5702.22 1853
5702.93 1887
5703.65 1831
5704.36 1869
5705.07 1891
5705.78 1827
5706.50 1880
5707.21 1929
5707.92 1918
5708.64 1949
5709.35 1928
5710.06 1890
5710.78 1914
5711.49 1916
5712.20 1927
5712.92 1881
5713.63 1923
5714.34 1948
5715.06 1840
5715.77 1901
5716.48 1936
5717.20 1924
5717.91 1997
5718.62 1943
5719.34 1958
5720.05 1955
5720.77 1983
5721.48 2000
5722.19 2054
5722.91 2069
5723.62 2107
5724.33 2176
5725.05 2160
5725.76 2382
5726.48 2532
5727.19 2684
5727.91 2789
5728.62 2824
5729.33 2866
5730.05 2781
5730.76 2665
5731.48 2551
5732.19 2418
5732.91 2383
5733.62 2244
5734.34 2283
5735.05 2289
5735.77 2264
5736.48 2094
5737.20 2173
5737.91 2086
5738.63 2022
5739.34 2068
5740.06 2062
5740.77 2059
5741.49 2102
5742.20 2088
5742.92 2090
5743.63 2062
5744.35 2097
5745.06 2100
5745.78 2056
5746.49 2065
5747.21 2080
5747.92 2124
5748.64 2174
5749.35 2157
5750.07 2185
5750.79 2168
5751.50 2270
5752.22 2413
5752.93 2489
5753.65 2548
5754.36 2616
5755.08 2646
5755.80 2625
5756.51 2685
5757.23 2546
5757.95 2430
5758.66 2482
5759.38 2431
5760.09 2274
5760.81 2317
5761.53 2356
5762.24 2405
5762.96 2376
5763.68 2308
5764.39 2326
5765.11 2360
5765.83 2445
5766.54 2349
5767.26 2461
5767.98 2499
5768.69 2529
5769.41 2576
5770.13 2528
5770.84 2541
5771.56 2590
5772.28 2555
5772.99 2592
5773.71 2622
5774.43 2600
5775.15 2602
5775.86 2616
5776.58 2669
5777.30 2697
5778.01 2683
5778.73 2715
5779.45 2880
5780.17 2819
5780.88 2886
5781.60 2988
5782.32 2883
5783.04 2907
5783.76 3019
5784.47 3058
5785.19 3052
5785.91 2999
5786.63 3109
5787.34 3096
5788.06 3178
5788.78 3276
5789.50 3400
5790.22 3554
5790.94 3661
5791.65 3876
5792.37 3966
5793.09 4107
5793.81 4047
5794.53 4151
5795.25 4316
5795.96 4491
5796.68 4860
5797.40 5660
5798.12 6898
5798.84 8761
5799.56 11118
5800.28 13272
5800.99 14478
5801.71 14757
5802.43 13695
5803.15 12093
5803.87 10488
5804.59 8734
5805.31 7354
5806.03 6420
5806.75 5743
5807.47 5346
5808.18 5113
5808.90 4817
5809.62 4637
5810.34 4515
5811.06 4607
5811.78 4556
5812.50 4537
5813.22 4548
5813.94 4700
5814.66 4672
5815.38 4685
5816.10 4674
5816.82 4642
5817.54 4544
5818.26 4534
5818.98 4399
5819.70 4323
5820.42 4190
5821.14 4147
5821.86 3996
5822.58 3921
5823.30 3779
5824.02 3647
5824.74 3615
5825.46 3410
5826.18 3343
5826.90 3280
5827.62 3177
5828.34 3123
5829.06 3119
5829.78 3080
5830.50 3060
5831.22 3111
5831.95 3151
5832.67 3115
5833.39 3069
5834.11 3004
5834.83 3035
5835.55 3047
5836.27 2999
5836.99 2980
5837.71 3059
5838.43 2973
5839.15 2960
5839.88 3051
5840.60 3111
5841.32 2955
5842.04 2928
5842.76 2905
5843.48 2737
5844.20 2702
5844.93 2715
5845.65 2696
5846.37 2672
5847.09 2551
5847.81 2526
5848.53 2637
5849.26 2614
5849.98 2577
5850.70 2615
5851.42 2624
5852.14 2623
5852.87 2637
5853.59 2701
5854.31 2637
5855.03 2666
5855.75 2668
5856.48 2719
5857.20 2629
5857.92 2561
5858.64 2549
5859.37 2512
5860.09 2435
5860.81 2551
5861.53 2510
5862.26 2463
5862.98 2454
5863.70 2541
5864.42 2579
5865.15 2424
5865.87 2459
5866.59 2459
5867.31 2430
5868.04 2406
5868.76 2369
5869.48 2389
5870.21 2431
5870.93 2490
5871.65 2477
5872.38 2563
5873.10 2602
5873.82 2538
5874.55 2567
5875.27 2638
5875.99 2558
5876.72 2581
5877.44 2532
5878.16 2519
5878.89 2601
5879.61 2500
5880.33 2553
5881.06 2515
5881.78 2538
5882.51 2509
5883.23 2458
5883.95 2512
5884.68 2622
5885.40 2726
5886.13 2676
5886.85 2581
5887.57 2562
5888.30 2586
5889.02 2422
5889.75 2413
5890.47 2430
5891.20 2386
5891.92 2390
5892.64 2425
5893.37 2350
5894.09 2298
5894.82 2360
5895.54 2378
5896.27 2362
5896.99 2399
5897.72 2319
5898.44 2322
5899.17 2385
5899.89 2452
5900.62 2359
5901.34 2269
5902.07 2396
5902.79 2317
5903.52 2413
5904.24 2322
5904.97 2301
5905.69 2340
5906.42 2333
5907.14 2492
5907.87 2446
5908.59 2369
5909.32 2367
5910.04 2411
5910.77 2483
5911.50 2533
5912.22 2489
5912.95 2470
5913.67 2450
5914.40 2506
5915.12 2571
5915.85 2595
5916.58 2536
5917.30 2521
5918.03 2528
5918.75 2585
5919.48 2456
5920.21 2493
5920.93 2554
5921.66 2545
5922.39 2542
5923.11 2578
5923.84 2657
5924.56 2601
5925.29 2677
5926.02 2656
5926.74 2675
5927.47 2731
5928.20 2719
5928.92 2806
5929.65 2808
5930.38 2819
5931.10 2891
5931.83 2900
5932.56 2860
5933.28 2883
5934.01 2889
5934.74 2875
5935.47 3080
5936.19 3217
5936.92 3200
5937.65 3290
5938.37 3355
5939.10 3476
5939.83 3584
5940.56 3584
5941.28 3621
5942.01 3564
5942.74 3678
5943.47 3647
5944.19 3538
5944.92 3542
5945.65 3606
5946.38 3730
5947.11 3800
5947.83 3676
5948.56 3714
5949.29 3901
5950.02 3989
5950.74 4223
5951.47 4360
5952.20 4549
5952.93 4568
5953.66 4649
5954.39 4572
5955.11 4631
5955.84 4509
5956.57 4509
5957.30 4532
5958.03 4503
5958.76 4617
5959.48 4651
5960.21 4619
5960.94 4681
5961.67 4648
5962.40 4637
5963.13 4742
5963.86 4869
5964.59 5070
5965.31 5409
5966.04 5720
5966.77 6240
5967.50 6552
5968.23 6499
5968.96 6671
5969.69 6507
5970.42 6297
5971.15 6278
5971.88 6119
5972.61 5995
5973.34 5929
5974.06 5859
5974.79 5810
5975.52 5680
5976.25 5857
5976.98 6027
5977.71 6118
5978.44 6259
5979.17 6398
5979.90 6617
5980.63 6855
5981.36 7007
5982.09 7181
5982.82 7370
5983.55 7343
5984.28 7422
5985.01 7423
5985.74 7467
5986.47 7284
5987.20 7499
5987.93 7344
5988.66 7323
5989.39 7331
5990.12 7559
5990.85 7506
5991.58 7642
5992.32 7762
5993.05 7753
5993.78 8036
5994.51 8106
5995.24 8304
5995.97 8468
5996.70 8683
5997.43 8805
5998.16 8807
5998.89 8753
5999.62 8701
6000.35 8512
6001.09 8463
6001.82 8259
6002.55 8158
6003.28 8127
6004.01 7983
6004.74 7767
6005.47 7709
6006.20 7825
6006.94 8006
6007.67 8464
6008.40 9251
6009.13 10500
6009.86 12445
6010.59 15019
6011.33 18433
6012.06 21991
6012.79 25341
6013.52 27976
6014.25 28948
6014.98 28862
6015.72 27456
6016.45 25267
6017.18 22775
6017.91 19862
6018.64 16952
6019.38 14617
6020.11 12575
6020.84 10786
6021.57 9430
6022.31 8171
6023.04 7599
6023.77 7079
6024.50 6582
6025.24 6379
6025.97 6058
6026.70 5766
6027.43 5562
6028.17 5538
6028.90 5403
6029.63 5164
6030.37 5059
6031.10 4942
6031.83 4848
6032.56 4599
6033.30 4540
6034.03 4369
6034.76 4397
6035.50 4416
6036.23 4522
6036.96 4531
6037.70 4665
6038.43 4700
6039.16 4880
6039.90 5062
6040.63 5012
6041.36 5070
6042.10 5172
6042.83 5261
6043.56 5216
6044.30 5196
6045.03 5202
6045.77 5386
6046.50 5405
6047.23 5275
6047.97 5243
6048.70 5444
6049.44 5719
6050.17 6164
6050.90 6385
6051.64 6845
6052.37 7072
6053.11 7289
6053.84 7432
6054.57 7472
6055.31 7166
6056.04 6796
6056.78 6640
6057.51 6517
6058.25 6193
6058.98 6025
6059.72 6009
6060.45 5839
6061.19 5818
6061.92 5695
6062.66 5690
6063.39 5645
6064.13 5556
6064.86 5497
6065.60 5430
6066.33 5257
6067.07 5202
6067.80 5239
6068.54 5118
6069.27 5063
6070.01 5036
6070.74 4993
6071.48 4939
6072.21 4801
6072.95 4822
6073.68 4741
6074.42 4663
6075.15 4651
6075.89 4600
6076.63 4616
6077.36 4499
6078.10 4436
6078.83 4435
6079.57 4323
6080.30 4308
6081.04 4317
6081.78 4158
6082.51 4127
6083.25 4016
6083.98 4037
6084.72 3974
6085.46 4013
6086.19 4052
6086.93 3900
6087.67 3917
6088.40 3968
6089.14 4031
6089.88 4007
6090.61 4082
6091.35 4131
6092.09 4035
6092.82 3982
6093.56 4093
6094.30 4061
6095.03 3967
6095.77 3993
6096.51 3868
6097.24 3940
6097.98 3839
6098.72 3776
6099.45 3718
6100.19 3668
6100.93 3550
6101.67 3545
6102.40 3473
6103.14 3536
6103.88 3517
6104.61 3502
6105.35 3546
6106.09 3418
6106.83 3537
6107.56 3563
6108.30 3472
6109.04 3533
6109.78 3543
6110.51 3562
6111.25 3561
6111.99 3651
6112.73 3588
6113.47 3625
6114.20 3634
6114.94 3664
6115.68 3624
6116.42 3654
6117.16 3688
6117.89 3731
6118.63 3677
6119.37 3543
6120.11 3580
6120.85 3549
6121.59 3714
6122.32 3588
6123.06 3580
6123.80 3573
6124.54 3619
6125.28 3701
6126.02 3765
6126.76 3787
6127.49 3765
6128.23 3784
6128.97 3810
6129.71 3835
6130.45 3826
6131.19 3808
6131.93 3793
6132.67 3845
6133.41 3924
6134.15 3860
6134.88 3851
6135.62 3950
6136.36 4015
6137.10 3962
6137.84 3974
6138.58 3984
6139.32 3971
6140.06 3891
6140.80 3908
6141.54 3902
6142.28 3874
6143.02 3950
6143.76 3900
6144.50 3916
6145.24 4020
6145.98 4028
6146.72 4058
6147.46 4131
6148.20 4059
6148.94 4072
6149.68 4161
6150.42 4298
6151.16 4261
6151.90 4315
6152.64 4234
6153.38 4269
6154.12 4391
6154.86 4447
6155.60 4492
6156.34 4536
6157.08 4665
6157.82 4682
6158.56 4601
6159.30 4675
6160.04 4720
6160.78 4877
6161.52 5103
6162.27 5267
6163.01 5630
6163.75 6130
6164.49 6293
6165.23 6666
6165.97 7037
6166.71 7245
6167.45 7434
6168.19 7310
6168.94 7419
6169.68 7162
6170.42 6952
6171.16 6900
6171.90 6619
6172.64 6637
6173.38 6391
6174.13 6362
6174.87 6225
6175.61 6155
6176.35 6153
6177.09 6157
6177.83 6261
6178.58 6165
6179.32 6274
6180.06 6463
6180.80 6597
6181.54 6654
6182.28 6799
6183.03 6817
6183.77 6922
6184.51 7052
6185.25 7027
6186.00 7016
6186.74 6988
6187.48 7110
6188.22 7278
6188.97 7514
6189.71 7712
6190.45 7926
6191.19 8321
6191.94 8636
6192.68 8734
6193.42 8784
6194.16 8904
6194.91 8834
6195.65 8860
6196.39 8903
6197.13 8802
6197.88 8699
6198.62 8731
6199.36 8747
6200.11 8726
6200.85 8880
6201.59 9046
6202.34 9310
6203.08 9773
6203.82 10878
6204.57 12768
6205.31 15863
6206.05 20203
6206.80 26062
6207.54 32807
6208.28 38624
6209.03 42774
6209.77 44495
6210.52 44133
6211.26 42042
6212.00 38071
6212.75 33530
6213.49 28585
6214.23 24133
6214.98 20206
6215.72 16910
6216.47 14390
6217.21 12486
6217.95 10825
6218.70 9595
6219.44 8899
6220.19 8163
6220.93 7682
6221.68 7474
6222.42 7438
6223.17 7352
6223.91 7119
6224.65 7131
6225.40 7031
6226.14 6869
6226.89 6454
6227.63 6060
6228.38 5619
6229.12 5287
6229.87 4906
6230.61 4762
6231.36 4522
6232.10 4488
6232.85 4528
6233.59 4442
6234.34 4417
6235.08 4608
6235.83 4676
6236.57 4754
6237.32 4838
6238.06 4873
6238.81 4942
6239.56 4908
6240.30 4975
6241.05 4905
6241.79 4999
6242.54 5105
6243.28 5252
6244.03 5458
6244.77 5736
6245.52 6058
6246.27 6407
6247.01 6994
6247.76 7579
6248.50 7996
6249.25 8445
6250.00 8753
6250.74 8471
6251.49 8120
6252.23 7581
6252.98 6995
6253.73 6738
6254.47 6398
6255.22 6150
6255.97 6177
6256.71 6111
6257.46 5931
6258.21 5972
6258.95 5947
6259.70 5884
6260.45 5869
6261.19 5897
6261.94 5857
6262.69 5806
6263.43 5688
6264.18 5735
6264.93 5646
6265.67 5712
6266.42 5700
6267.17 5620
6267.92 5722
6268.66 5693
6269.41 5622
6270.16 5657
6270.90 5645
6271.65 5678
6272.40 5844
6273.15 5839
6273.89 5847
6274.64 5999
6275.39 6329
6276.14 6582
6276.89 6538
6277.63 6841
6278.38 6783
6279.13 6617
6279.88 6400
6280.62 6147
6281.37 5989
6282.12 5650
6282.87 5341
6283.62 5299
6284.36 5186
6285.11 5125
6285.86 5088
6286.61 5196
6287.36 5412
6288.11 5709
6288.85 5908
6289.60 6069
6290.35 6041
6291.10 5922
6291.85 5578
6292.60 5253
6293.35 5001
6294.09 4743
6294.84 4591
6295.59 4470
6296.34 4484
6297.09 4427
6297.84 4468
6298.59 4381
6299.34 4241
6300.09 4253
6300.83 4286
6301.58 4309
6302.33 4240
6303.08 4262
6303.83 4256
6304.58 4203
6305.33 4225
6306.08 4240
6306.83 4213
6307.58 4259
6308.33 4231
6309.08 4196
6309.83 4161
6310.58 4355
6311.33 4288
6312.08 4279
6312.83 4398
6313.58 4356
6314.33 4353
6315.08 4374
6315.83 4461
6316.58 4532
6317.33 4435
6318.08 4429
6318.83 4473
6319.58 4383
6320.33 4340
6321.08 4289
6321.83 4124
6322.58 4032
6323.33 3975
6324.08 3884
6324.83 3878
6325.58 3889
6326.33 3843
6327.08 3918
6327.83 3885
6328.58 3834
6329.33 3855
6330.08 3875
6330.84 3800
6331.59 3779
6332.34 3688
6333.09 3676
6333.84 3538
6334.59 3561
6335.34 3566
6336.09 3548
6336.84 3555
6337.60 3572
6338.35 3512
6339.10 3465
6339.85 3532
6340.60 3485
6341.35 3541
6342.10 3462
6342.86 3502
6343.61 3433
6344.36 3511
6345.11 3600
6345.86 3514
6346.61 3526
6347.37 3647
6348.12 3677
6348.87 3686
6349.62 3716
6350.37 3925
6351.13 3974
6351.88 4191
6352.63 4398
6353.38 4516
6354.14 4594
6354.89 4611
6355.64 4381
6356.39 4315
6357.14 4189
6357.90 4060
6358.65 4044
6359.40 3857
6360.16 3782
6360.91 3766
6361.66 3603
6362.41 3606
6363.17 3642
6363.92 3642
6364.67 3663
6365.42 3577
6366.18 3668
6366.93 3660
6367.68 3676
6368.44 3626
6369.19 3566
6369.94 3559
6370.70 3584
6371.45 3564
6372.20 3599
6372.96 3572
6373.71 3548
6374.46 3456
6375.22 3446
6375.97 3434
6376.72 3416
6377.48 3548
6378.23 3470
6378.99 3460
6379.74 3501
6380.49 3487
6381.25 3497
6382.00 3581
6382.75 3586
6383.51 3585
6384.26 3511
6385.02 3386
6385.77 3352
6386.53 3304
6387.28 3286
6388.03 3182
6388.79 3238
6389.54 3224
6390.30 3104
6391.05 3159
6391.81 3178
6392.56 3171
6393.31 3221
6394.07 3054
6394.82 3053
6395.58 3061
6396.33 3109
6397.09 3064
6397.84 2992
6398.60 2990
6399.35 2955
6400.11 2957
6400.86 2906
6401.62 2887
6402.37 2832
6403.13 2892
6403.88 2910
6404.64 2881
6405.39 2894
6406.15 2868
6406.90 2815
6407.66 2927
6408.42 2899
6409.17 2942
6409.93 2926
6410.68 2887
6411.44 2957
6412.19 3043
6412.95 2953
6413.71 2933
6414.46 3009
6415.22 2907
6415.97 2854
6416.73 2917
6417.48 2852
6418.24 2812
6419.00 2800
6419.75 2813
6420.51 2760
6421.27 2840
6422.02 2833
6422.78 2871
6423.53 2826
6424.29 2945
6425.05 2906
6425.80 2926
6426.56 2878
6427.32 2840
6428.07 2821
6428.83 2879
6429.59 2827
6430.34 2833
6431.10 2748
6431.86 2835
6432.61 2903
6433.37 2929
6434.13 2956
6434.89 2984
6435.64 2948
6436.40 2969
6437.16 3016
6437.91 2951
6438.67 3057
6439.43 3012
6440.19 3078
6440.94 3116
6441.70 2992
6442.46 2986
6443.22 2920
6443.97 2983
6444.73 3035
6445.49 2969
6446.25 2988
6447.00 3059
6447.76 3043
6448.52 3047
6449.28 3061
6450.04 3107
6450.79 3060
6451.55 3102
6452.31 3119
6453.07 3092
6453.83 3064
6454.58 3118
6455.34 3162
6456.10 3231
6456.86 3219
6457.62 3256
6458.38 3245
6459.13 3274
6459.89 3260
6460.65 3232
6461.41 3196
6462.17 3245
6462.93 3285
6463.69 3319
6464.44 3301
6465.20 3291
6465.96 3357
6466.72 3456
6467.48 3490
6468.24 3435
6469.00 3501
6469.76 3560
6470.52 3552
6471.28 3594
6472.03 3617
6472.79 3563
6473.55 3652
6474.31 3721
6475.07 3718
6475.83 3777
6476.59 3861
6477.35 3838
6478.11 3844
6478.87 3882
6479.63 4024
6480.39 4007
6481.15 4028
6481.91 4044
6482.67 4004
6483.43 4112
6484.19 4229
6484.95 4301
6485.71 4417
6486.47 4514
6487.23 4622
6487.99 4638
6488.75 4638
6489.51 4733
6490.27 4824
6491.03 4987
6491.79 5183
6492.55 5427
6493.31 5592
6494.07 5809
6494.83 5933
6495.59 5874
6496.35 5864
6497.11 6021
6497.87 5923
6498.64 5728
6499.40 5885
6500.16 5787
6500.92 5914
6501.68 5812
6502.44 5718
6503.20 6037
6503.96 6123
6504.72 6245
6505.48 6279
6506.25 6414
6507.01 6652
6507.77 6906
6508.53 6967
6509.29 7179
6510.05 7244
6510.81 7315
6511.57 7142
6512.34 7216
6513.10 7354
6513.86 7237
6514.62 7037
6515.38 7098
6516.15 7251
6516.91 7335
6517.67 7450
6518.43 7627
6519.19 7811
6519.95 8023
6520.72 8158
6521.48 8495
6522.24 8509
6523.00 8865
6523.77 9428
6524.53 10106
6525.29 11118
6526.05 12226
6526.81 13065
6527.58 14068
6528.34 14607
6529.10 14878
6529.86 14675
6530.63 14258
6531.39 13975
6532.15 14335
6532.92 15600
6533.68 18040
6534.44 21278
6535.20 24547
6535.97 27359
6536.73 29551
6537.49 29732
6538.26 28285
6539.02 26291
6539.78 23394
6540.55 20165
6541.31 17370
6542.07 14858
6542.84 12906
6543.60 11153
6544.36 9893
6545.13 8842
6545.89 8003
6546.65 7459
6547.42 6935
6548.18 6465
6548.94 6198
6549.71 6111
6550.47 6057
6551.24 5901
6552.00 5847
6552.76 5769
6553.53 5617
6554.29 5557
6555.06 5428
6555.82 5347
6556.58 5318
6557.35 5195
6558.11 5142
6558.88 5295
6559.64 5258
6560.41 5445
6561.17 5459
6561.93 5607
6562.70 5706
6563.46 5922
6564.23 6124
6564.99 6197
6565.76 6288
6566.52 6129
6567.29 6152
6568.05 6063
6568.82 6167
6569.58 6106
6570.35 6121
6571.11 6224
6571.88 6332
6572.64 6585
6573.41 6740
6574.17 6909
6574.94 7242
6575.70 7395
6576.47 7628
6577.23 7609
6578.00 7675
6578.76 7753
6579.53 7912
6580.29 7947
6581.06 7745
6581.83 7686
6582.59 7729
6583.36 7427
6584.12 7289
6584.89 7208
6585.65 7055
6586.42 6869
6587.19 6935
6587.95 6909
6588.72 6913
6589.48 7008
6590.25 7383
6591.02 7876
6591.78 8515
6592.55 9338
6593.32 10383
6594.08 11320
6594.85 12038
6595.61 12519
6596.38 12645
6597.15 12256
6597.91 11650
6598.68 10761
6599.45 10022
6600.21 9063
6600.98 8371
6601.75 7767
6602.51 7196
6603.28 6773
6604.05 6529
6604.82 6375
6605.58 6137
6606.35 6032
6607.12 5861
6607.88 5694
6608.65 5612
6609.42 5506
6610.19 5386
6610.95 5289
6611.72 5265
6612.49 5235
6613.25 5160
6614.02 5045
6614.79 4978
6615.56 5021
6616.32 4854
6617.09 4946
6617.86 4930
6618.63 4921
6619.40 5019
6620.16 4968
6620.93 4913
6621.70 4832
6622.47 4914
6623.24 4912
6624.00 4882
6624.77 4810
6625.54 4793
6626.31 4731
6627.08 4590
6627.84 4566
6628.61 4640
6629.38 4670
6630.15 4733
6630.92 5001
6631.69 5301
6632.46 5710
6633.22 6086
6633.99 6383
6634.76 6566
6635.53 6723
6636.30 6564
6637.07 6482
6637.84 6150
6638.61 5834
6639.37 5487
6640.14 5288
6640.91 5043
6641.68 4859
6642.45 4711
6643.22 4712
6643.99 4434
6644.76 4385
6645.53 4359
6646.30 4235
6647.07 4237
6647.84 4221
6648.61 4399
6649.37 4446
6650.14 4330
6650.91 4327
6651.68 4375
6652.45 4248
6653.22 4246
6653.99 4168
6654.76 4249
6655.53 4300
6656.30 4311
6657.07 4351
6657.84 4248
6658.61 4219
6659.38 4309
6660.15 4169
6660.92 4058
6661.69 4041
6662.46 4077
6663.23 3989
6664.00 3930
6664.77 3930
6665.55 3994
6666.32 4014
6667.09 3972
6667.86 4010
6668.63 3857
6669.40 3958
6670.17 4095
6670.94 4147
6671.71 4065
6672.48 4098
6673.25 4082
6674.02 4124
6674.79 3996
6675.57 4000
6676.34 4061
6677.11 4179
6677.88 4114
6678.65 4085
6679.42 4148
6680.19 4211
6680.96 4182
6681.74 4123
6682.51 4219
6683.28 4389
6684.05 4582
6684.82 4761
6685.59 4897
6686.37 4940
6687.14 4904
6687.91 4826
6688.68 4758
6689.45 4524
6690.22 4336
6691.00 4179
6691.77 3959
6692.54 3844
6693.31 3788
6694.08 3763
6694.86 3749
6695.63 3680
6696.40 3586
6697.17 3579
6697.95 3471
6698.72 3585
6699.49 3576
6700.26 3581
6701.04 3465
6701.81 3468
6702.58 3463
6703.35 3502
6704.13 3513
6704.90 3452
6705.67 3553
6706.44 3536
6707.22 3493
6707.99 3450
6708.76 3482
6709.54 3497
6710.31 3534
6711.08 3472
6711.86 3422
6712.63 3421
6713.40 3400
6714.17 3397
6714.95 3271
6715.72 3290
6716.50 3175
6717.27 3195
6718.04 3150
6718.82 3208
6719.59 3051
6720.36 3198
6721.14 3210
6721.91 3187
6722.68 3196
6723.46 3241
6724.23 3139
6725.01 3087
6725.78 3224
6726.55 3280
6727.33 3268
6728.10 3226
6728.88 3216
6729.65 3219
6730.42 3181
6731.20 3198
6731.97 3279
6732.75 3283
6733.52 3283
6734.30 3316
6735.07 3231
6735.84 3383
6736.62 3290
6737.39 3339
6738.17 3402
6738.94 3431
6739.72 3317
6740.49 3339
6741.27 3489
6742.04 3450
6742.82 3403
6743.59 3398
6744.37 3509
6745.14 3432
6745.92 3422
6746.69 3476
6747.47 3507
6748.24 3578
6749.02 3675
6749.79 3921
6750.57 4024
6751.34 4140
6752.12 4325
6752.90 4534
6753.67 4629
6754.45 4663
6755.22 4655
6756.00 4468
6756.77 4222
6757.55 4094
6758.33 3919
6759.10 3726
6759.88 3697
6760.65 3573
6761.43 3489
6762.20 3475
6762.98 3431
6763.76 3364
6764.53 3458
6765.31 3427
6766.09 3370
6766.86 3457
6767.64 3379
6768.41 3281
6769.19 3267
6769.97 3329
6770.74 3314
6771.52 3284
6772.30 3320
6773.07 3205
6773.85 3189
6774.63 3280
6775.40 3238
6776.18 3178
6776.96 3180
6777.74 3185
6778.51 3190
6779.29 3262
6780.07 3260
6780.84 3312
6781.62 3316
6782.40 3218
6783.17 3175
6783.95 3237
6784.73 3200
6785.51 3224
6786.28 3095
6787.06 3094
6787.84 3087
6788.62 3144
6789.39 3014
6790.17 3004
6790.95 2959
6791.73 2968
6792.51 2976
6793.28 2975
6794.06 2912
6794.84 2874
6795.62 3014
6796.39 2954
6797.17 2938
6797.95 3045
6798.73 3121
6799.51 3118
6800.29 2990
6801.06 3064
6801.84 2990
6802.62 3006
6803.40 2985
6804.18 2978
6804.96 3087
6805.73 3044
6806.51 3125
6807.29 3070
6808.07 3005
6808.85 3082
6809.63 3025
6810.41 3017
6811.18 2989
6811.96 3006
6812.74 2973
6813.52 2989
6814.30 2998
6815.08 3032
6815.86 2966
6816.64 2944
6817.42 2969
6818.20 3051
6818.98 3096
6819.76 3034
6820.53 3078
6821.31 3002
6822.09 3138
6822.87 3105
6823.65 3141
6824.43 3069
6825.21 3210
6825.99 3155
6826.77 3102
6827.55 3067
6828.33 3116
6829.11 3143
6829.89 3232
6830.67 3180
6831.45 3089
6832.23 3164
6833.01 3192
6833.79 3174
6834.57 3149
6835.35 3169
6836.13 3107
6836.91 3078
6837.69 3079
6838.47 3089
6839.25 3037
6840.03 3043
6840.81 3021
6841.59 2994
6842.37 3029
6843.16 2968
6843.94 3035
6844.72 3080
6845.50 3217
6846.28 3482
6847.06 3921
6847.84 4488
6848.62 5352
6849.40 6296
6850.18 7147
6850.96 7569
6851.75 7860
6852.53 7679
6853.31 7388
6854.09 6771
6854.87 6129
6855.65 5654
6856.43 5150
6857.22 4815
6858.00 4328
6858.78 3986
6859.56 3828
6860.34 3599
6861.12 3608
6861.90 3462
6862.69 3460
6863.47 3454
6864.25 3452
6865.03 3576
6865.81 3609
6866.60 3582
6867.38 3603
6868.16 3597
6868.94 3638
6869.72 3608
6870.51 3471
6871.29 3441
6872.07 3448
6872.85 3410
6873.64 3350
6874.42 3309
6875.20 3384
6875.98 3466
6876.77 3468
6877.55 3460
6878.33 3423
6879.11 3520
6879.90 3650
6880.68 3692
6881.46 3684
6882.25 3601
6883.03 3704
6883.81 3720
6884.59 3954
6885.38 4122
6886.16 4538
6886.94 4972
6887.73 5473
6888.51 5986
6889.29 5919
6890.08 5811
6890.86 5588
6891.64 5351
6892.43 5218
6893.21 4784
6893.99 4599
6894.78 4460
6895.56 4294
6896.35 4122
6897.13 4133
6897.91 4087
6898.70 4087
6899.48 4107
6900.26 4051
6901.05 4148
6901.83 4075
6902.62 4150
6903.40 4131
6904.18 4117
6904.97 4005
6905.75 3982
6906.54 4027
6907.32 3974
6908.11 3970
6908.89 3938
6909.67 3812
6910.46 3842
6911.24 3876
6912.03 3769
6912.81 3769
6913.60 3714
6914.38 3731
6915.17 3755
6915.95 3826
6916.74 3772
6917.52 3727
6918.31 3706
6919.09 3798
6919.88 3773
6920.66 3712
6921.45 3747
6922.23 3702
6923.02 3768
6923.80 3917
6924.59 3858
6925.37 3892
6926.16 3879
6926.94 3854
6927.73 3928
6928.51 3990
6929.30 3902
6930.09 3908
6930.87 3981
6931.66 3951
6932.44 4056
6933.23 4060
6934.01 4175
6934.80 4180
6935.59 4218
6936.37 4190
6937.16 4357
6937.94 4373
6938.73 4515
6939.52 4665
6940.30 4672
6941.09 4817
6941.88 4950
6942.66 5155
6943.45 5122
6944.23 5149
6945.02 5046
6945.81 5142
6946.59 5226
6947.38 5177
6948.17 5203
6948.95 5356
6949.74 5222
6950.53 5277
6951.31 5307
6952.10 5360
6952.89 5382
6953.67 5415
6954.46 5587
6955.25 5782
6956.04 5839
6956.82 5973
6957.61 5972
6958.40 6015
6959.18 6062
6959.97 6052
6960.76 5942
6961.55 5937
6962.33 5937
6963.12 5908
6963.91 5912
6964.70 6039
6965.48 6123
6966.27 6304
6967.06 6396
6967.85 6589
6968.63 6709
6969.42 6962
6970.21 6916
6971.00 6952
6971.79 7028
6972.57 6987
6973.36 7074
6974.15 7044
6974.94 7205
6975.73 7367
6976.52 7473
6977.30 7821
6978.09 8202
6978.88 8594
6979.67 8988
6980.46 9730
6981.25 10659
6982.03 12170
6982.82 14073
6983.61 16312
6984.40 18779
6985.19 20789
6985.98 21888
6986.77 22237
6987.55 21858
6988.34 20533
6989.13 19076
6989.92 17217
6990.71 15372
6991.50 13966
6992.29 12569
6993.08 11488
6993.87 10879
6994.66 10889
6995.45 11261
6996.24 12203
6997.02 13978
6997.81 16110
6998.60 18050
6999.39 19840
7000.18 20967
7000.97 21201
7001.76 20449
7002.55 19300
7003.34 17485
7004.13 15421
7004.92 13842
7005.71 12132
7006.50 10466
7007.29 9139
7008.08 8414
7008.87 7703
7009.66 7178
7010.45 6799
7011.24 6680
7012.03 6635
7012.82 6632
7013.61 6555
7014.40 6582
7015.19 6325
7015.98 6144
7016.77 5953
7017.56 5757
7018.35 5390
7019.15 5304
7019.94 5165
7020.73 4932
7021.52 4947
7022.31 5044
7023.10 5059
7023.89 5116
7024.68 5214
7025.47 5120
7026.26 5144
7027.05 5302
7027.85 5160
7028.64 5127
7029.43 4861
7030.22 4851
7031.01 4781
7031.80 4665
7032.59 4568
7033.38 4587
7034.18 4612
7034.97 4533
7035.76 4649
7036.55 4838
7037.34 4841
7038.13 4818
7038.93 4935
7039.72 5006
7040.51 5053
7041.30 5028
7042.09 5024
7042.89 4962
7043.68 4978
7044.47 4848
7045.26 4765
7046.05 4680
7046.85 4766
7047.64 4798
7048.43 4983
7049.22 5060
7050.01 5138
7050.81 5307
7051.60 5490
7052.39 5459
7053.18 5379
7053.98 5199
7054.77 5081
7055.56 4924
7056.36 4747
7057.15 4644
7057.94 4539
7058.73 4508
7059.53 4494
7060.32 4510
7061.11 4359
7061.91 4381
7062.70 4516
7063.49 4615
7064.29 4492
7065.08 4549
7065.87 4448
7066.66 4418
7067.46 4456
7068.25 4376
7069.04 4334
7069.84 4260
7070.63 4250
7071.43 4089
7072.22 4187
7073.01 4174
7073.81 4183
7074.60 4094
7075.39 4087
7076.19 4030
7076.98 3968
7077.78 3962
7078.57 3950
7079.36 3944
7080.16 3948
7080.95 3913
7081.75 3817
7082.54 3898
7083.33 4004
7084.13 3995
7084.92 3921
7085.72 4031
7086.51 4256
7087.31 4429
7088.10 4489
7088.90 4450
7089.69 4490
7090.48 4342
7091.28 4173
7092.07 3979
7092.87 3788
7093.66 3760
7094.46 3569
7095.25 3475
7096.05 3352
7096.84 3304
7097.64 3209
7098.43 3197
7099.23 3208
7100.02 3113
7100.82 3124
7101.61 3081
7102.41 3019
7103.20 3099
7104.00 3076
7104.80 3068
7105.59 2979
7106.39 2913
7107.18 2876
7107.98 2898
7108.77 2802
7109.57 2780
7110.36 2733
7111.16 2763
7111.96 2777
7112.75 2776
7113.55 2796
7114.34 2827
7115.14 2870
7115.94 2892
7116.73 2872
7117.53 2775
7118.32 2852
7119.12 2785
7119.92 2803
7120.71 2781
7121.51 2752
7122.31 2782
7123.10 2710
7123.90 2640
7124.70 2641
7125.49 2714
7126.29 2735
7127.09 2743
7127.88 2777
7128.68 2687
7129.48 2845
7130.27 2897
7131.07 2891
7131.87 2845
7132.66 2769
7133.46 2794
7134.26 2774
7135.06 2715
7135.85 2655
7136.65 2740
7137.45 2737
7138.24 2736
7139.04 2829
7139.84 2813
7140.64 2765
7141.43 2845
7142.23 2767
7143.03 2848
7143.83 2858
7144.62 2782
7145.42 2727
7146.22 2818
7147.02 2831
7147.82 2765
7148.61 2785
7149.41 2778
7150.21 2783
7151.01 2762
7151.81 2677
7152.60 2638
7153.40 2662
7154.20 2658
7155.00 2738
7155.80 2805
7156.59 2795
7157.39 2779
7158.19 2774
7158.99 2643
7159.79 2653
7160.59 2684
7161.39 2659
7162.18 2553
7162.98 2494
7163.78 2523
7164.58 2524
7165.38 2540
7166.18 2495
7166.98 2513
7167.78 2588
7168.57 2613
7169.37 2525
7170.17 2609
7170.97 2630
7171.77 2575
7172.57 2639
7173.37 2542
7174.17 2500
7174.97 2442
7175.77 2516
7176.57 2572
7177.37 2557
7178.17 2599
7178.97 2571
7179.77 2583
7180.56 2657
7181.36 2742
7182.16 2810
7182.96 2996
7183.76 2917
7184.56 2869
7185.36 2847
7186.16 2813
7186.96 2782
7187.76 2742
7188.56 2516
7189.36 2512
7190.16 2560
7190.96 2561
7191.76 2456
7192.57 2379
7193.37 2347
7194.17 2409
7194.97 2443
7195.77 2473
7196.57 2523
7197.37 2405
7198.17 2425
7198.97 2394
7199.77 2407
7200.57 2508
7201.37 2480
7202.17 2523
7202.97 2436
7203.77 2469
7204.58 2491
7205.38 2379
7206.18 2401
7206.98 2421
7207.78 2371
7208.58 2446
7209.38 2459
7210.18 2459
7210.99 2416
7211.79 2452
7212.59 2448
7213.39 2459
7214.19 2383
7214.99 2445
7215.79 2503
7216.60 2515
7217.40 2523
7218.20 2510
7219.00 2448
7219.80 2505
7220.60 2556
7221.41 2620
7222.21 2517
7223.01 2495
7223.81 2491
7224.62 2475
7225.42 2500
7226.22 2493
7227.02 2434
7227.82 2503
7228.63 2439
7229.43 2470
7230.23 2419
7231.03 2428
7231.84 2451
7232.64 2513
7233.44 2538
7234.24 2473
7235.05 2469
7235.85 2541
7236.65 2595
7237.45 2715
7238.26 2689
7239.06 2788
7239.86 2829
7240.67 2809
7241.47 2850
7242.27 2892
7243.08 2905
7243.88 2798
7244.68 2877
7245.49 2842
7246.29 2855
7247.09 2798
7247.90 2734
7248.70 2725
7249.50 2803
7250.31 2826
7251.11 2805
7251.91 2900
7252.72 2923
7253.52 2975
7254.32 2953
7255.13 3035
7255.93 2993
7256.74 2958
7257.54 2921
7258.34 3018
7259.15 3015
7259.95 3166
7260.76 3135
7261.56 3198
7262.36 3154
7263.17 3216
7263.97 3334
7264.78 3351
7265.58 3399
7266.39 3550
7267.19 3664
7268.00 3597
7268.80 3538
7269.60 3676
7270.41 3699
7271.21 3723
7272.02 3743
7272.82 3709
7273.63 3731
7274.43 3724
7275.24 3847
7276.04 3911
7276.85 3968
7277.65 4045
7278.46 4205
7279.26 4363
7280.07 4693
7280.87 5164
7281.68 5957
7282.48 6776
7283.29 7725
7284.09 8527
7284.90 8915
7285.71 9104
7286.51 8874
7287.32 8436
7288.12 7956
7288.93 7295
7289.73 6730
7290.54 6218
7291.35 5721
7292.15 5421
7292.96 5051
7293.76 4858
7294.57 4718
7295.38 4489
7296.18 4440
7296.99 4468
7297.79 4404
7298.60 4485
7299.41 4535
7300.21 4534
7301.02 4578
7301.82 4778
7302.63 4818
7303.44 4887
7304.24 5001
7305.05 5022
7305.86 5168
7306.66 5274
7307.47 5331
7308.28 5693
7309.08 5943
7309.89 6175
7310.70 6428
7311.50 6441
7312.31 6461
7313.12 6345
7313.93 6246
7314.73 6227
7315.54 6240
7316.35 6415
7317.15 6861
7317.96 7342
7318.77 7971
7319.58 8931
7320.38 9828
7321.19 10439
7322.00 11039
7322.81 11129
7323.61 10674
7324.42 10227
7325.23 9209
7326.04 8469
7326.84 7500
7327.65 6765
7328.46 6122
7329.27 5555
7330.08 5258
7330.88 4909
7331.69 4577
7332.50 4412
7333.31 4344
7334.12 4287
7334.92 4217
7335.73 4214
7336.54 4164
7337.35 4216
7338.16 4181
7338.97 4257
7339.78 4162
7340.58 4150
7341.39 4139
7342.20 4162
7343.01 4080
7343.82 4120
7344.63 4113
7345.44 4035
7346.24 4067
7347.05 4171
7347.86 4239
7348.67 4289
7349.48 4172
7350.29 4125
7351.10 4152
7351.91 4168
7352.72 4079
7353.53 4098
7354.34 4094
7355.14 4178
7355.95 4032
7356.76 4177
7357.57 4193
7358.38 4235
7359.19 4305
7360.00 4352
7360.81 4420
7361.62 4376
7362.43 4525
7363.24 4664
7364.05 4720
7364.86 4759
7365.67 4733
7366.48 4798
7367.29 4748
7368.10 4862
7368.91 4829
7369.72 4746
7370.53 4694
7371.34 4734
7372.15 4800
7372.96 4861
7373.77 4834
7374.58 4935
7375.39 5008
7376.20 5227
7377.01 5496
7377.82 5792
7378.63 6264
7379.44 6760
7380.26 7549
7381.07 8120
7381.88 8311
7382.69 8383
7383.50 8286
7384.31 8020
7385.12 7480
7385.93 7007
7386.74 6503
7387.55 5880
7388.36 5698
7389.18 5323
7389.99 4975
7390.80 4702
7391.61 4717
7392.42 4550
7393.23 4413
7394.04 4376
7394.86 4389
7395.67 4398
7396.48 4433
7397.29 4683
7398.10 5027
7398.91 5346
7399.73 5610
7400.54 5852
7401.35 5877
7402.16 5947
7402.97 5928
7403.79 5731
7404.60 5579
7405.41 5550
7406.22 5326
7407.03 5291
7407.85 5201
7408.66 5073
7409.47 4926
7410.28 4907
7411.10 4803
7411.91 4539
7412.72 4342
7413.53 4196
7414.35 3938
7415.16 3808
7415.97 3783
7416.78 3588
7417.60 3519
7418.41 3470
7419.22 3493
7420.03 3444
7420.85 3327
7421.66 3318
7422.47 3316
7423.29 3276
7424.10 3258
7424.91 3241
7425.73 3215
7426.54 3158
7427.35 3184
7428.17 3223
7428.98 3096
7429.79 3066
7430.61 3096
7431.42 2952
7432.23 2979
7433.05 2965
7433.86 2972
7434.67 2928
7435.49 2944
7436.30 2960
7437.12 3008
7437.93 3008
7438.74 3113
7439.56 3098
7440.37 3129
7441.18 3132
7442.00 3048
7442.81 3039
7443.63 2989
7444.44 2980
7445.26 2964
7446.07 2987
7446.88 2999
7447.70 2951
7448.51 2915
7449.33 2925
7450.14 2922
7450.96 2918
7451.77 2849
7452.59 2886
7453.40 2814
7454.22 2878
7455.03 2891
7455.85 2838
7456.66 2837
7457.47 2819
7458.29 2820
7459.10 2832
7459.92 2863
7460.74 2825
7461.55 2832
7462.37 2807
7463.18 2892
7464.00 2856
7464.81 2843
7465.63 2926
7466.44 3042
7467.26 3035
7468.07 3053
7468.89 3071
7469.70 3096
7470.52 3040
7471.34 2954
7472.15 2949
7472.97 2908
7473.78 2881
7474.60 2789
7475.41 2694
7476.23 2710
7477.05 2718
7477.86 2730
7478.68 2615
7479.49 2478
7480.31 2504
7481.13 2560
7481.94 2522
7482.76 2518
7483.58 2481
7484.39 2537
7485.21 2558
7486.03 2520
7486.84 2486
7487.66 2491
7488.48 2485
7489.29 2506
7490.11 2437
7490.93 2361
7491.74 2388
7492.56 2433
7493.38 2412
7494.19 2407
7495.01 2338
7495.83 2307
7496.64 2327
7497.46 2371
7498.28 2344
7499.10 2280
7499.91 2292
7500.73 2302
7501.55 2315
7502.36 2308
7503.18 2316
7504.00 2265
7504.82 2212
7505.63 2239
7506.45 2243
7507.27 2196
7508.09 2201
7508.90 2179
7509.72 2207
7510.54 2223
7511.36 2180
7512.18 2136
7512.99 2094
7513.81 2171
7514.63 2105
7515.45 2164
7516.27 2107
7517.08 2149
7517.90 2153
7518.72 2151
7519.54 2160
7520.36 2162
7521.18 2129
7521.99 2087
7522.81 2128
7523.63 2117
7524.45 2149
7525.27 2141
7526.09 2061
7526.91 2171
7527.72 2149
7528.54 2172
7529.36 2174
7530.18 2160
7531.00 2236
7531.82 2120
7532.64 2106
7533.46 2179
7534.28 2154
7535.10 2171
7535.91 2095
7536.73 2112
7537.55 2145
7538.37 2147
7539.19 2127
7540.01 2160
7540.83 2185
7541.65 2157
7542.47 2289
7543.29 2245
7544.11 2242
7544.93 2212
7545.75 2203
7546.57 2208
7547.39 2224
7548.21 2298
7549.03 2240
7549.85 2225
7550.67 2210
7551.49 2151
7552.31 2133
7553.13 2204
7553.95 2175
7554.77 2161
7555.59 2120
7556.41 2173
7557.23 2205
7558.05 2172
7558.87 2150
7559.69 2169
7560.51 2156
7561.33 2123
7562.15 2110
7562.97 2187
7563.79 2131
7564.61 2134
7565.44 2133
7566.26 2120
7567.08 2167
7567.90 2154
7568.72 2177
7569.54 2156
7570.36 2126
7571.18 2170
7572.00 2102
7572.82 2148
7573.65 2167
7574.47 2108
7575.29 2114
7576.11 2169
7576.93 2123
7577.75 2049
7578.57 2065
7579.40 2098
7580.22 2151
7581.04 2143
7581.86 2100
7582.68 2079
7583.50 2120
7584.33 2162
7585.15 2159
7585.97 2286
7586.79 2215
7587.61 2245
7588.44 2328
7589.26 2331
7590.08 2268
7590.90 2321
7591.72 2258
7592.55 2304
7593.37 2255
7594.19 2242
7595.01 2191
7595.84 2243
7596.66 2269
7597.48 2268
7598.30 2250
7599.13 2296
7599.95 2337
7600.77 2395
7601.59 2510
7602.42 2589
7603.24 2687
7604.06 2724
7604.89 2767
7605.71 2780
7606.53 2821
7607.36 2903
7608.18 2797
7609.00 2716
7609.82 2661
7610.65 2616
7611.47 2560
7612.29 2505
7613.12 2532
7613.94 2544
7614.77 2508
7615.59 2514
7616.41 2551
7617.24 2638
7618.06 2663
7618.88 2708
7619.71 2744
7620.53 2770
7621.35 2746
7622.18 2691
7623.00 2692
7623.83 2676
7624.65 2671
7625.47 2590
7626.30 2550
7627.12 2636
7627.95 2722
7628.77 2703
7629.60 2856
7630.42 2925
7631.24 3122
7632.07 3230
7632.89 3161
7633.72 3096
7634.54 3132
7635.37 3032
7636.19 2920
7637.02 2796
7637.84 2637
7638.67 2483
7639.49 2320
7640.31 2307
7641.14 2244
7641.96 2215
7642.79 2167
7643.61 2225
7644.44 2181
7645.26 2124
7646.09 2129
7646.92 2082
7647.74 2026
7648.57 2114
7649.39 2145
7650.22 2129
7651.04 2147
7651.87 2125
7652.69 2072
7653.52 2004
7654.34 2036
7655.17 2022
7656.00 2067
7656.82 2034
7657.65 2010
7658.47 2007
7659.30 2043
7660.12 1979
7660.95 1987
7661.78 2031
7662.60 2005
7663.43 2010
7664.25 2036
7665.08 2035
7665.91 1993
7666.73 2041
7667.56 1993
7668.39 1945
7669.21 2008
7670.04 2091
7670.87 2064
7671.69 1985
7672.52 1980
7673.35 1985
7674.17 1966
7675.00 1991
7675.83 2006
7676.65 2006
7677.48 1980
7678.31 2012
7679.13 1929
7679.96 1899
7680.79 1957
7681.61 1917
7682.44 1971
7683.27 1927
7684.10 1929
7684.92 1949
7685.75 1986
7686.58 1995
7687.40 1988
7688.23 1982
7689.06 2045
7689.89 2030
7690.71 2058
7691.54 1992
7692.37 1919
7693.20 1994
7694.03 1971
7694.85 1959
7695.68 1929
7696.51 2040
7697.34 2034
7698.16 2061
7698.99 2072
7699.82 2057
7700.65 2079
7701.48 2089
7702.31 2072
7703.13 2093
7703.96 2090
7704.79 2022
7705.62 2022
7706.45 2016
7707.28 2064
7708.10 2016
7708.93 2035
7709.76 2015
7710.59 2038
7711.42 2032
7712.25 2029
7713.08 2025
7713.90 2056
7714.73 2018
7715.56 2032
7716.39 2044
7717.22 2046
7718.05 1998
7718.88 1957
7719.71 1975
7720.54 2009
7721.37 2058
7722.20 2057
7723.02 2056
7723.85 2028
7724.68 2014
7725.51 1983
7726.34 2012
7727.17 2012
7728.00 2055
7728.83 2028
7729.66 2021
7730.49 2080
7731.32 2116
7732.15 2166
7732.98 2073
7733.81 2069
7734.64 2010
7735.47 2060
7736.30 2058
7737.13 2040
7737.96 2069
7738.79 2092
7739.62 2124
7740.45 2098
7741.28 2122
7742.11 2132
7742.94 2180
7743.77 2416
7744.60 2508
7745.43 2633
7746.26 2851
7747.09 3098
7747.92 3204
7748.75 3255
7749.59 3275
7750.42 3190
7751.25 3038
7752.08 2895
7752.91 2756
7753.74 2613
7754.57 2496
7755.40 2435
7756.23 2359
7757.06 2316
7757.90 2312
7758.73 2305
7759.56 2289
7760.39 2278
7761.22 2191
7762.05 2184
7762.88 2137
7763.71 2146
7764.55 2150
7765.38 2102
7766.21 2085
7767.04 2072
7767.87 2084
7768.70 2036
7769.54 1994
7770.37 1922
7771.20 2020
7772.03 2048
7772.86 2044
7773.70 1975
7774.53 2016
7775.36 1990
7776.19 2025
7777.02 1994
7777.86 1954
7778.69 2028
7779.52 2039
7780.35 2028
7781.19 2013
7782.02 2039
7782.85 2006
7783.68 2033
7784.52 2091
7785.35 2111
7786.18 2121
7787.01 2114
7787.85 2098
7788.68 2085
7789.51 2089
7790.35 2093
7791.18 2062
7792.01 2104
7792.84 2164
7793.68 2120
7794.51 2127
7795.34 2122
7796.18 2091
7797.01 2128
7797.84 2216
7798.68 2173
7799.51 2157
7800.34 2194
7801.18 2225
7802.01 2222
7802.84 2155
7803.68 2167
7804.51 2199
7805.35 2203
7806.18 2220
7807.01 2236
7807.85 2249
7808.68 2241
7809.51 2287
7810.35 2305
7811.18 2340
7812.02 2456
7812.85 2497
7813.68 2606
7814.52 2725
7815.35 2818
7816.19 2872
7817.02 2868
7817.86 2900
7818.69 2831
7819.52 2818
7820.36 2719
7821.19 2679
7822.03 2657
7822.86 2537
7823.70 2466
7824.53 2511
7825.37 2531
7826.20 2515
7827.04 2596
7827.87 2592
7828.71 2534
7829.54 2521
7830.38 2462
7831.21 2523
7832.05 2539
7832.88 2549
7833.72 2519
7834.55 2464
7835.39 2495
7836.22 2506
7837.06 2546
7837.89 2592
7838.73 2561
7839.57 2490
7840.40 2451
7841.24 2465
7842.07 2434
7842.91 2437
7843.74 2386
7844.58 2395
7845.42 2334
7846.25 2347
7847.09 2294
7847.92 2251
7848.76 2204
7849.60 2213
7850.43 2218
7851.27 2266
7852.10 2217
7852.94 2123
7853.78 2182
7854.61 2202
7855.45 2200
7856.29 2195
7857.12 2295
7857.96 2290
7858.79 2300
7859.63 2265
7860.47 2294
7861.30 2303
7862.14 2317
7862.98 2186
7863.81 2219
7864.65 2232
7865.49 2105
7866.33 2198
7867.16 2190
7868.00 2220
7868.84 2130
7869.67 2216
7870.51 2226
7871.35 2227
7872.19 2183
7873.02 2168
7873.86 2296
7874.70 2342
7875.54 2348
7876.37 2322
7877.21 2446
7878.05 2525
7878.89 2536
7879.72 2573
7880.56 2554
7881.40 2498
7882.24 2379
7883.07 2417
7883.91 2469
7884.75 2377
7885.59 2358
7886.43 2314
7887.26 2332
7888.10 2341
7888.94 2311
7889.78 2370
7890.62 2381
7891.45 2483
7892.29 2484
7893.13 2532
7893.97 2557
7894.81 2445
7895.65 2516
7896.49 2467
7897.32 2423
7898.16 2427
7899.00 2410
7899.84 2410
7900.68 2352
7901.52 2393
7902.36 2355
7903.20 2396
7904.03 2402
7904.87 2280
7905.71 2296
7906.55 2283
7907.39 2270
7908.23 2262
7909.07 2171
7909.91 2228
7910.75 2218
7911.59 2381
7912.43 2482
7913.27 2526
7914.11 2616
7914.94 2692
7915.78 2761
7916.62 2904
7917.46 3048
7918.30 3075
7919.14 3016
7919.98 2890
7920.82 2808
7921.66 2787
7922.50 2648
7923.34 2495
7924.18 2496
7925.02 2314
7925.86 2266
7926.70 2254
7927.54 2151
7928.38 2150
7929.22 2104
7930.06 2066
7930.90 2003
7931.74 1962
7932.59 2067
7933.43 2005
7934.27 2089
7935.11 2023
7935.95 1982
7936.79 1947
7937.63 1961
7938.47 1983
7939.31 1958
7940.15 2073
7940.99 2074
7941.83 2100
7942.67 2128
7943.52 2118
7944.36 2144
7945.20 2187
7946.04 2095
7946.88 2118
7947.72 2139
7948.56 2081
7949.40 2117
7950.25 2095
7951.09 2156
7951.93 2220
7952.77 2136
7953.61 2155
7954.45 2182
7955.29 2183
7956.14 2191
7956.98 2154
7957.82 2194
7958.66 2177
7959.50 2119
7960.35 2158
7961.19 2057
7962.03 2057
7962.87 2083
7963.71 2110
7964.56 2129
7965.40 2086
7966.24 2055
7967.08 2114
7967.93 2194
7968.77 2210
7969.61 2159
7970.45 2149
7971.29 2051
7972.14 2021
7972.98 2006
7973.82 2056
7974.67 2084
7975.51 2015
7976.35 1974
7977.19 1948
7978.04 1937
7978.88 1869
7979.72 1962
7980.57 1928
7981.41 1947
7982.25 1883
7983.09 1931
7983.94 1896
7984.78 1858
7985.62 1812
7986.47 1859
7987.31 1921
7988.15 1909
7989.00 1833
7989.84 1887
7990.68 1836
7991.53 1808
7992.37 1803
7993.22 1811
7994.06 1842
7994.90 1834
7995.75 1794
7996.59 1791
7997.43 1817
7998.28 1828
7999.12 1771
7999.97 1774
8000.81 1772
8001.65 1801
8002.50 1856
8003.34 1776
8004.19 1817
8005.03 1764
8005.88 1759
8006.72 1820
8007.57 1746
8008.41 1802
8009.25 1724
8010.10 1680
8010.94 1681
8011.79 1721
8012.63 1659
8013.48 1660
8014.32 1709
8015.17 1664
8016.01 1646
8016.86 1654
8017.70 1654
8018.55 1655
8019.39 1674
8020.24 1659
8021.08 1722
8021.93 1677
8022.77 1707
8023.62 1697
8024.46 1665
8025.31 1624
8026.15 1634
8027.00 1709
8027.84 1730
8028.69 1693
8029.54 1664
8030.38 1689
8031.23 1653
8032.07 1655
8032.92 1743
8033.76 1691
8034.61 1671
8035.46 1683
8036.30 1730
8037.15 1728
8037.99 1718
8038.84 1655
8039.69 1590
8040.53 1627
8041.38 1662
8042.22 1650
8043.07 1637
8043.92 1609
8044.76 1656
8045.61 1685
8046.46 1690
8047.30 1697
8048.15 1711
8049.00 1718
8049.84 1669
8050.69 1658
8051.54 1619
8052.38 1642
8053.23 1688
8054.08 1620
8054.92 1613
8055.77 1643
8056.62 1606
8057.46 1630
8058.31 1632
8059.16 1599
8060.01 1571
8060.85 1580
8061.70 1634
8062.55 1661
8063.40 1637
8064.24 1662
8065.09 1608
8065.94 1623
8066.79 1643
8067.63 1640
8068.48 1593
8069.33 1607
8070.18 1617
8071.02 1616
8071.87 1611
8072.72 1535
8073.57 1530
8074.42 1569
8075.26 1577
8076.11 1622
8076.96 1545
8077.81 1648
8078.66 1630
8079.50 1592
8080.35 1620
8081.20 1551
8082.05 1547
8082.90 1615
8083.75 1596
8084.59 1559
8085.44 1569
8086.29 1613
8087.14 1592
8087.99 1519
8088.84 1585
8089.69 1657
8090.53 1575
8091.38 1564
8092.23 1557
8093.08 1578
8093.93 1601
8094.78 1597
8095.63 1590
8096.48 1574
8097.33 1595
8098.18 1598
8099.02 1677
8099.87 1594
8100.72 1563
8101.57 1585
8102.42 1645
8103.27 1582
8104.12 1590
8104.97 1626
8105.82 1617
8106.67 1646
8107.52 1607
8108.37 1615
8109.22 1585
8110.07 1579
8110.92 1593
8111.77 1588
8112.62 1612
8113.47 1632
8114.32 1613
8115.17 1665
8116.02 1719
8116.87 1705
8117.72 1687
8118.57 1767
8119.42 1743
8120.27 1745
8121.12 1767
8121.97 1752
8122.82 1772
8123.67 1702
8124.52 1659
8125.37 1627
8126.22 1670
8127.07 1732
8127.93 1771
8128.78 1709
8129.63 1647
8130.48 1695
8131.33 1683
8132.18 1705
8133.03 1721
8133.88 1683
8134.73 1703
8135.58 1703
8136.44 1685
8137.29 1651
8138.14 1718
8138.99 1730
8139.84 1763
8140.69 1752
8141.54 1707
8142.39 1805
8143.25 1754
8144.10 1783
8144.95 1804
8145.80 1875
8146.65 1889
8147.50 1802
8148.36 1801
8149.21 1803
8150.06 1814
8150.91 1824
8151.76 1911
8152.62 1955
8153.47 2042
8154.32 2092
8155.17 2128
8156.02 2172
8156.88 2157
8157.73 2106
8158.58 2100
8159.43 2059
8160.29 2006
8161.14 1927
8161.99 1860
8162.84 1841
8163.70 1817
8164.55 1760
8165.40 1755
8166.25 1730
8167.11 1728
8167.96 1745
8168.81 1745
8169.67 1742
8170.52 1738
8171.37 1740
8172.23 1737
8173.08 1733
8173.93 1703
8174.78 1692
8175.64 1690
8176.49 1641
8177.34 1682
8178.20 1681
8179.05 1619
8179.90 1675
8180.76 1607
8181.61 1555
8182.47 1591
8183.32 1590
8184.17 1547
8185.03 1526
8185.88 1602
8186.73 1579
8187.59 1592
8188.44 1599
8189.30 1627
8190.15 1607
8191.00 1640
8191.86 1557
8192.71 1555
8193.57 1552
8194.42 1573
8195.27 1577
8196.13 1570
8196.98 1524
8197.84 1555
8198.69 1554
8199.55 1628
8200.40 1660
8201.26 1591
8202.11 1575
8202.96 1569
8203.82 1574
8204.67 1616
8205.53 1562
8206.38 1582
8207.24 1549
8208.09 1588
8208.95 1623
8209.80 1640
8210.66 1572
8211.51 1623
8212.37 1595
8213.22 1589
8214.08 1605
8214.93 1673
8215.79 1664
8216.65 1628
8217.50 1627
8218.36 1655
8219.21 1690
8220.07 1792
8220.92 1779
8221.78 1744
8222.63 1843
8223.49 1823
8224.35 1894
8225.20 1766
8226.06 1797
8226.91 1788
8227.77 1718
8228.63 1692
8229.48 1665
8230.34 1656
8231.19 1670
8232.05 1654
8232.91 1710
8233.76 1685
8234.62 1592
8235.47 1617
8236.33 1615
8237.19 1621
8238.04 1613
8238.90 1574
8239.76 1607
8240.61 1589
8241.47 1630
8242.33 1636
8243.18 1634
8244.04 1629
8244.90 1580
8245.75 1578
8246.61 1620
8247.47 1597
8248.33 1578
8249.18 1583
8250.04 1587
8250.90 1643
8251.75 1626
8252.61 1633
8253.47 1588
8254.33 1637
8255.18 1653
8256.04 1671
8256.90 1642
8257.76 1639
8258.61 1622
8259.47 1570
8260.33 1609
8261.19 1532
8262.04 1526
8262.90 1574
8263.76 1598
8264.62 1560
8265.48 1575
8266.33 1582
8267.19 1560
8268.05 1497
8268.91 1585
8269.77 1612
8270.62 1627
8271.48 1619
8272.34 1638
8273.20 1587
8274.06 1676
8274.92 1621
8275.77 1573
8276.63 1528
8277.49 1614
8278.35 1641
8279.21 1617
8280.07 1608
8280.93 1592
8281.78 1600
8282.64 1576
8283.50 1661
8284.36 1593
8285.22 1609
8286.08 1697
8286.94 1720
8287.80 1658
8288.66 1669
8289.51 1678
8290.37 1661
8291.23 1658
8292.09 1691
8292.95 1632
8293.81 1643
8294.67 1606
8295.53 1663
8296.39 1607
8297.25 1690
8298.11 1686
8298.97 1695
8299.83 1713
8300.69 1695
8301.55 1686
8302.41 1729
8303.27 1716
8304.13 1701
8304.99 1743
8305.85 1676
8306.71 1673
8307.57 1716
8308.43 1760
8309.29 1731
8310.15 1742
8311.01 1666
8311.87 1662
8312.73 1642
8313.59 1670
8314.45 1704
8315.31 1651
8316.17 1677
8317.03 1697
8317.89 1704
8318.75 1683
8319.61 1709
8320.47 1661
8321.33 1637
8322.20 1639
8323.06 1718
8323.92 1695
8324.78 1666
8325.64 1698
8326.50 1683
8327.36 1699
8328.22 1686
8329.08 1677
8329.94 1627
8330.81 1705
8331.67 1696
8332.53 1706
8333.39 1662
8334.25 1718
8335.11 1670
8335.97 1677
8336.84 1637
8337.70 1647
8338.56 1642
8339.42 1689
8340.28 1742
8341.15 1668
8342.01 1620
8342.87 1656
8343.73 1706
8344.59 1713
8345.45 1672
8346.32 1688
8347.18 1711
8348.04 1776
8348.90 1729
8349.77 1729
8350.63 1777
8351.49 1782
8352.35 1764
8353.22 1728
8354.08 1747
8354.94 1740
8355.80 1779
8356.67 1808
8357.53 1830
8358.39 1777
8359.25 1798
8360.12 1768
8360.98 1775
8361.84 1787
8362.71 1730
8363.57 1828
8364.43 1851
8365.29 1793
8366.16 1772
8367.02 1766
8367.88 1832
8368.75 1856
8369.61 1819
8370.47 1841
8371.34 1878
8372.20 1897
8373.06 1857
8373.93 1864
8374.79 1893
8375.65 1906
8376.52 1902
8377.38 1946
8378.25 1897
8379.11 1913
8379.97 1914
8380.84 1906
8381.70 2014
8382.56 2039
8383.43 1969
8384.29 1985
8385.16 1992
8386.02 1968
8386.89 2015
8387.75 2046
8388.61 2039
8389.48 2073
8390.34 2069
8391.21 2101
8392.07 2079
8392.94 2115
8393.80 2131
8394.67 2196
8395.53 2118
8396.39 2118
8397.26 2176
8398.12 2252
8398.99 2206
8399.85 2202
8400.72 2150
8401.58 2221
8402.45 2256
8403.31 2205
8404.18 2267
8405.04 2290
8405.91 2337
8406.77 2363
8407.64 2347
8408.50 2381
8409.37 2380
8410.24 2448
8411.10 2491
8411.97 2455
8412.83 2475
8413.70 2591
8414.56 2608
8415.43 2597
8416.29 2599
8417.16 2572
8418.03 2635
8418.89 2658
8419.76 2685
8420.62 2725
8421.49 2759
8422.36 2803
8423.22 2876
8424.09 2919
8424.95 2985
8425.82 3053
8426.69 3142
8427.55 3159
8428.42 3122
8429.28 3090
8430.15 3179
8431.02 3188
8431.88 3296
8432.75 3264
8433.62 3294
8434.48 3293
8435.35 3362
8436.22 3486
8437.08 3503
8437.95 3548
8438.82 3652
8439.68 3741
8440.55 3804
8441.42 3974
8442.29 4028
8443.15 4056
8444.02 4119
8444.89 4206
8445.75 4205
8446.62 4211
8447.49 4225
8448.36 4345
8449.22 4505
8450.09 4618
8450.96 4948
8451.83 5258
8452.69 5705
8453.56 5975
8454.43 6616
8455.30 7005
8456.16 7469
8457.03 7679
8457.90 7648
8458.77 7704
8459.64 7535
8460.50 7235
8461.37 6870
8462.24 6778
8463.11 6633
8463.98 6561
8464.84 6794
8465.71 7170
8466.58 7924
8467.45 8781
8468.32 9681
8469.19 10505
8470.05 11419
8470.92 11902
8471.79 11800
8472.66 11589
8473.53 10837
8474.40 10070
8475.27 9076
8476.13 8140
8477.00 7324
8477.87 6435
8478.74 5876
8479.61 5184
8480.48 4695
8481.35 4456
8482.22 4201
8483.09 3835
8483.96 3621
8484.82 3520
8485.69 3429
8486.56 3390
8487.43 3268
8488.30 3192
8489.17 3129
8490.04 3083
8490.91 3045
8491.78 3024
8492.65 2950
8493.52 3006
8494.39 2961
8495.26 3007
8496.13 2948
8497.00 3014
8497.87 3106
8498.74 3113
8499.61 3032
8500.48 3058
8501.35 3011
8502.22 2992
8503.09 2958
8503.96 3053
8504.83 3026
8505.70 3150
8506.57 3265
8507.44 3229
8508.31 3296
8509.18 3341
8510.05 3232
8510.92 3261
8511.79 3198
8512.66 3151
8513.53 3090
8514.40 3116
8515.27 3051
8516.15 3014
8517.02 2917
8517.89 3020
8518.76 2901
8519.63 2875
8520.50 2839
8521.37 2858
8522.24 2871
8523.11 2958
8523.98 2964
8524.86 2938
8525.73 2940
8526.60 3009
8527.47 3061
8528.34 3089
8529.21 3156
8530.08 3124
8530.96 3160
8531.83 3191
8532.70 3169
8533.57 3164
8534.44 3220
8535.31 3300
8536.19 3294
8537.06 3226
8537.93 3219
8538.80 3215
8539.67 3146
8540.55 3085
8541.42 3120
8542.29 3158
8543.16 3158
8544.03 3120
8544.91 3132
8545.78 3140
8546.65 3126
8547.52 3088
8548.40 3108
8549.27 3131
8550.14 3213
8551.01 3187
8551.89 3244
8552.76 3308
8553.63 3310
8554.51 3226
8555.38 3217
8556.25 3154
8557.12 3091
8558.00 3115
8558.87 2989
8559.74 2923
8560.62 2882
8561.49 2793
8562.36 2705
8563.24 2715
8564.11 2680
8564.98 2591
8565.86 2583
8566.73 2544
8567.60 2485
8568.48 2496
8569.35 2555
8570.22 2489
8571.10 2455
8571.97 2447
8572.84 2446
8573.72 2430
8574.59 2451
8575.46 2456
8576.34 2401
8577.21 2400
8578.09 2354
8578.96 2280
8579.83 2354
8580.71 2349
8581.58 2341
8582.46 2335
8583.33 2371
8584.21 2303
8585.08 2348
8585.95 2311
8586.83 2299
8587.70 2302
8588.58 2196
8589.45 2230
8590.33 2286
8591.20 2289
8592.08 2287
8592.95 2229
8593.83 2259
8594.70 2236
8595.58 2234
8596.45 2240
8597.33 2321
8598.20 2194
8599.08 2287
8599.95 2240
8600.83 2269
8601.70 2298
8602.58 2283
8603.45 2325
8604.33 2298
8605.20 2277
8606.08 2331
8606.95 2338
8607.83 2358
8608.70 2329
8609.58 2338
8610.45 2247
8611.33 2364
8612.21 2339
8613.08 2311
8613.96 2337
8614.83 2373
8615.71 2415
8616.59 2449
8617.46 2397
8618.34 2445
8619.21 2447
8620.09 2457
8620.97 2471
8621.84 2426
8622.72 2489
8623.59 2514
8624.47 2547
8625.35 2584
8626.22 2577
8627.10 2643
8627.98 2638
8628.85 2647
8629.73 2623
8630.61 2630
8631.48 2640
8632.36 2702
8633.24 2733
8634.11 2721
8634.99 2750
8635.87 2695
8636.74 2723
8637.62 2760
8638.50 2777
8639.37 2819
8640.25 2828
8641.13 2867
8642.01 2924
8642.88 3004
8643.76 3017
8644.64 3001
8645.52 2978
8646.39 3045
8647.27 3148
8648.15 3181
8649.03 3185
8649.90 3158
8650.78 3212
8651.66 3219
8652.54 3234
8653.41 3206
8654.29 3240
8655.17 3275
8656.05 3256
8656.93 3303
8657.80 3269
8658.68 3307
8659.56 3396
8660.44 3379
8661.32 3340
8662.19 3341
8663.07 3351
8663.95 3372
8664.83 3397
8665.71 3471
8666.59 3492
8667.46 3626
8668.34 3796
8669.22 4000
8670.10 4113
8670.98 4371
8671.86 4774
8672.74 4855
8673.62 5149
8674.49 5382
8675.37 5448
8676.25 5564
8677.13 5422
8678.01 5279
8678.89 5020
8679.77 4902
8680.65 4748
8681.53 4531
8682.41 4325
8683.29 4358
8684.16 4381
8685.04 4399
8685.92 4561
8686.80 4875
8687.68 5298
8688.56 5798
8689.44 6280
8690.32 6880
8691.20 7446
8692.08 8148
8692.96 8351
8693.84 8370
8694.72 8151
8695.60 8108
8696.48 7729
8697.36 7072
8698.24 6516
8699.12 5866
8700.00 5289
8700.88 4718
8701.76 4421
8702.64 4108
8703.52 3775
8704.40 3585
8705.28 3454
8706.16 3245
8707.04 3168
8707.92 3075
8708.80 2971
8709.69 2929
8710.57 2874
8711.45 2894
8712.33 2847
8713.21 2810
8714.09 2709
8714.97 2650
8715.85 2737
8716.73 2666
8717.61 2609
8718.49 2622
8719.38 2653
8720.26 2638
8721.14 2608
8722.02 2566
8722.90 2616
8723.78 2612
8724.66 2638
8725.54 2627
8726.43 2623
8727.31 2702
8728.19 2731
8729.07 2708
8729.95 2734
8730.83 2766
8731.72 2825
8732.60 2734
8733.48 2797
8734.36 2776
8735.24 2801
8736.13 2778
8737.01 2738
8737.89 2724
8738.77 2764
8739.65 2694
8740.54 2751
8741.42 2800
8742.30 2719
8743.18 2743
8744.07 2699
8744.95 2752
8745.83 2801
8746.71 2787
8747.60 2867
8748.48 2854
8749.36 2931
8750.24 2929
8751.13 3016
8752.01 3083
8752.89 3180
8753.77 3275
8754.66 3506
8755.54 3652
8756.42 3892
8757.31 3842
8758.19 3964
8759.07 4140
8759.96 3988
8760.84 4018
8761.72 3947
8762.61 3852
8763.49 3651
8764.37 3521
8765.26 3484
8766.14 3378
8767.02 3185
8767.91 3153
8768.79 3072
8769.67 3072
8770.56 3120
8771.44 3049
8772.32 3030
8773.21 3107
8774.09 3071
8774.98 3037
8775.86 2978
8776.74 3001
8777.63 2989
8778.51 2854
8779.40 2763
8780.28 2658
8781.17 2678
8782.05 2633
8782.93 2631
8783.82 2633
8784.70 2613
8785.59 2699
8786.47 2732
8787.36 2826
8788.24 2920
8789.13 3018
8790.01 3100
8790.89 3259
8791.78 3359
8792.66 3452
8793.55 3465
8794.43 3413
8795.32 3356
8796.20 3296
8797.09 3177
8797.97 3038
8798.86 2920
8799.74 2785
8800.63 2669
8801.52 2538
8802.40 2527
8803.29 2453
8804.17 2383
8805.06 2396
8805.94 2355
8806.83 2383
8807.71 2380
8808.60 2353
8809.48 2366
8810.37 2301
8811.26 2283
8812.14 2259
8813.03 2256
8813.91 2237
8814.80 2170
8815.69 2120
8816.57 2149
8817.46 2128
8818.34 2122
8819.23 2166
8820.12 2118
8821.00 2112
8821.89 2127
8822.77 2125
8823.66 2141
8824.55 2112
8825.43 2072
8826.32 2080
8827.21 2130
8828.09 2104
8828.98 2075
8829.87 2074
8830.75 2049
8831.64 2075
8832.53 2098
8833.41 2021
8834.30 1972
8835.19 2023
8836.08 2004
8836.96 1996
8837.85 1961
8838.74 1925
8839.62 1918
8840.51 1932
8841.40 1946
8842.29 1951
8843.17 1964
8844.06 1950
8844.95 1904
8845.84 1929
8846.72 1890
8847.61 1939
8848.50 1884
8849.39 1906
8850.27 1901
8851.16 1874
8852.05 1893
8852.94 1802
8853.82 1818
8854.71 1832
8855.60 1884
8856.49 1794
8857.38 1830
8858.26 1794
8859.15 1860
8860.04 1880
8860.93 1845
8861.82 1815
8862.71 1871
8863.59 1831
8864.48 1855
8865.37 1810
8866.26 1808
8867.15 1786
8868.04 1785
8868.93 1734
8869.81 1772
8870.70 1783
8871.59 1734
8872.48 1750
8873.37 1787
8874.26 1763
8875.15 1730
8876.04 1665
8876.93 1690
8877.81 1646
8878.70 1675
8879.59 1663
8880.48 1696
8881.37 1677
8882.26 1653
8883.15 1618
8884.04 1648
8884.93 1587
8885.82 1618
8886.71 1601
8887.60 1581
8888.49 1640
8889.38 1637
8890.27 1650
8891.16 1662
8892.05 1618
8892.94 1562
8893.83 1617
8894.72 1578
8895.61 1611
8896.50 1607
8897.39 1597
8898.28 1549
8899.17 1603
8900.06 1629
8900.95 1533
8901.84 1573
8902.73 1522
8903.62 1567
8904.51 1602
8905.40 1587
8906.29 1574
8907.18 1616
8908.07 1585
8908.96 1579
8909.85 1534
8910.74 1570
8911.63 1480
8912.52 1531
8913.41 1491
8914.31 1475
8915.20 1485
8916.09 1524
8916.98 1456
8917.87 1516
8918.76 1524
8919.65 1489
8920.54 1514
8921.43 1465
8922.33 1453
8923.22 1487
8924.11 1483
8925.00 1479
8925.89 1448
8926.78 1473
8927.67 1495
8928.57 1465
8929.46 1402
8930.35 1417
8931.24 1447
8932.13 1419
8933.03 1444
8933.92 1433
8934.81 1416
8935.70 1470
8936.59 1430
8937.49 1417
8938.38 1388
8939.27 1365
8940.16 1398
8941.05 1401
8941.95 1385
8942.84 1411
8943.73 1440
8944.62 1420
8945.52 1417
8946.41 1405
8947.30 1377
8948.19 1411
8949.09 1434
8949.98 1406
8950.87 1353
8951.76 1357
8952.66 1357
8953.55 1348
8954.44 1396
8955.34 1375
8956.23 1354
8957.12 1346
8958.02 1406
8958.91 1366
8959.80 1395
8960.69 1365
8961.59 1337
8962.48 1360
8963.37 1395
8964.27 1368
8965.16 1399
8966.05 1370
8966.95 1399
8967.84 1354
8968.74 1416
8969.63 1372
8970.52 1354
8971.42 1368
8972.31 1357
8973.20 1405
8974.10 1356
8974.99 1383
8975.89 1407
8976.78 1365
8977.67 1359
8978.57 1349
8979.46 1385
8980.36 1377
8981.25 1379
8982.15 1415
8983.04 1412
8983.93 1387
8984.83 1396
8985.72 1327
8986.62 1326
8987.51 1363
8988.41 1364
8989.30 1342
8990.20 1326
8991.09 1302
8991.99 1333
8992.88 1345
8993.78 1346
8994.67 1368
8995.57 1314
8996.46 1302
8997.36 1290
8998.25 1274
8999.15 1282
9000.04 1339
9000.94 1319
9001.83 1317
9002.73 1285
9003.62 1290
9004.52 1271
9005.41 1307
9006.31 1322
9007.20 1318
9008.10 1291
9009.00 1296
9009.89 1264
9010.79 1252
9011.68 1280
9012.58 1305
9013.47 1302
9014.37 1296
9015.27 1274
9016.16 1256
9017.06 1232
9017.95 1230
9018.85 1240
9019.75 1278
9020.64 1290
9021.54 1250
9022.43 1263
9023.33 1245
9024.23 1247
9025.12 1229
9026.02 1243
9026.92 1258
9027.81 1295
9028.71 1280
9029.61 1233
9030.50 1216
9031.40 1232
9032.30 1270
9033.19 1263
9034.09 1248
9034.99 1243
9035.88 1230
9036.78 1278
9037.68 1285
9038.58 1261
9039.47 1285
9040.37 1275
9041.27 1299
9042.16 1269
9043.06 1279
9043.96 1297
9044.86 1264
9045.75 1301
9046.65 1272
9047.55 1291
9048.45 1295
9049.34 1253
9050.24 1267
9051.14 1206
9052.04 1237
9052.94 1291
9053.83 1301
9054.73 1335
9055.63 1307
9056.53 1310
9057.43 1288
9058.32 1322
9059.22 1295
9060.12 1360
9061.02 1317
9061.92 1300
9062.81 1335
9063.71 1363
9064.61 1322
9065.51 1261
9066.41 1345
9067.31 1368
9068.21 1346
9069.10 1385
9070.00 1321
9070.90 1287
9071.80 1311
9072.70 1314
9073.60 1266
9074.50 1288
9075.40 1294
9076.29 1308
9077.19 1324
9078.09 1348
9078.99 1305
9079.89 1346
9080.79 1361
9081.69 1304
9082.59 1315
9083.49 1286
9084.39 1341
9085.29 1287
9086.19 1328
9087.09 1336
9087.98 1345
9088.88 1371
9089.78 1395
9090.68 1376
9091.58 1328
9092.48 1338
9093.38 1322
9094.28 1336
9095.18 1279
9096.08 1277
9096.98 1349
9097.88 1363
9098.78 1321
9099.68 1287
9100.58 1282
9101.48 1286
9102.38 1290
9103.28 1290
9104.18 1269
9105.08 1251
9105.99 1262
9106.89 1303
9107.79 1303
9108.69 1283
9109.59 1272
9110.49 1261
9111.39 1263
9112.29 1254
9113.19 1312
9114.09 1277
9114.99 1305
9115.89 1321
9116.79 1302
9117.69 1239
9118.60 1262
9119.50 1257
9120.40 1236
9121.30 1258
9122.20 1222
9123.10 1201
9124.00 1245
9124.90 1285
9125.81 1242
9126.71 1242
9127.61 1299
9128.51 1244
9129.41 1265
9130.31 1274
9131.22 1254
9132.12 1218
9133.02 1230
9133.92 1222
9134.82 1253
9135.72 1210
9136.63 1233
9137.53 1258
9138.43 1233
9139.33 1250
9140.23 1227
9141.14 1283
9142.04 1265
9142.94 1294
9143.84 1290
9144.75 1259
9145.65 1290
9146.55 1270
9147.45 1246
9148.36 1294
9149.26 1214
9150.16 1278
9151.06 1242
9151.97 1251
9152.87 1239
9153.77 1263
9154.67 1319
9155.58 1271
9156.48 1248
9157.38 1304
9158.29 1272
9159.19 1259
9160.09 1281
9161.00 1283
9161.90 1260
9162.80 1291
9163.71 1294
9164.61 1262
9165.51 1275
9166.42 1244
9167.32 1289
9168.22 1273
9169.13 1296
9170.03 1264
9170.93 1270
9171.84 1257
9172.74 1278
9173.64 1296
9174.55 1288
9175.45 1340
9176.36 1310
9177.26 1291
9178.16 1297
9179.07 1356
9179.97 1300
9180.88 1307
9181.78 1265
9182.69 1282
9183.59 1305
9184.49 1289
9185.40 1291
9186.30 1305
9187.21 1324
9188.11 1254
9189.02 1279
9189.92 1326
9190.82 1356
9191.73 1332
9192.63 1302
9193.54 1313
9194.44 1335
9195.35 1342
9196.25 1336
9197.16 1320
9198.06 1397
9198.97 1402
9199.87 1405
9200.78 1404
9201.68 1374
9202.59 1387
9203.49 1419
9204.40 1398
9205.30 1332
9206.21 1357
9207.12 1373
9208.02 1362
9208.93 1378
9209.83 1326
9210.74 1384
9211.64 1394
9212.55 1395
9213.45 1382
9214.36 1380
9215.27 1392
9216.17 1474
9217.08 1504
9217.98 1442
9218.89 1482
9219.80 1516
9220.70 1494
9221.61 1470
9222.51 1452
9223.42 1440
9224.33 1416
9225.23 1387
9226.14 1373
9227.05 1355
9227.95 1333
9228.86 1368
9229.77 1348
9230.67 1307
9231.58 1328
9232.49 1334
9233.39 1337
9234.30 1283
9235.21 1258
9236.11 1269
9237.02 1296
9237.93 1313
9238.83 1314
9239.74 1295
9240.65 1282
9241.55 1267
9242.46 1252
9243.37 1251
9244.28 1252
9245.18 1268
9246.09 1283
9247.00 1296
9247.91 1327
9248.81 1278
9249.72 1310
9250.63 1298
9251.54 1278
9252.44 1299
9253.35 1304
9254.26 1257
9255.17 1286
9256.07 1310
9256.98 1261
9257.89 1251
9258.80 1268
9259.71 1254
9260.61 1263
9261.52 1249
9262.43 1277
9263.34 1293
9264.25 1306
9265.16 1337
9266.06 1310
9266.97 1239
9267.88 1244
9268.79 1297
9269.70 1262
9270.61 1313
9271.51 1357
9272.42 1320
9273.33 1323
9274.24 1337
9275.15 1334
9276.06 1332
9276.97 1363
9277.88 1327
9278.78 1335
9279.69 1298
9280.60 1305
9281.51 1295
9282.42 1315
9283.33 1327
9284.24 1344
9285.15 1287
9286.06 1298
9286.97 1308
9287.88 1382
9288.79 1373
9289.70 1313
9290.60 1372
9291.51 1390
9292.42 1381
9293.33 1352
9294.24 1354
9295.15 1362
9296.06 1410
9296.97 1401
9297.88 1361
9298.79 1350
9299.70 1388
9300.61 1383
9301.52 1406
9302.43 1420
9303.34 1384
9304.25 1388
9305.16 1411
9306.07 1418
9306.98 1439
9307.89 1439
9308.80 1458
9309.71 1511
9310.63 1503
9311.54 1479
9312.45 1469
9313.36 1433
9314.27 1470
9315.18 1456
9316.09 1459
9317.00 1456
9317.91 1420
9318.82 1375
9319.73 1370
9320.64 1314
9321.55 1325
9322.47 1373
9323.38 1357
9324.29 1341
9325.20 1389
9326.11 1338
9327.02 1346
9327.93 1314
9328.84 1344
9329.76 1325
9330.67 1354
9331.58 1305
9332.49 1318
9333.40 1377
9334.31 1376
9335.23 1364
9336.14 1353
9337.05 1287
9337.96 1333
9338.87 1349
9339.78 1378
9340.70 1314
9341.61 1300
9342.52 1352
9343.43 1374
9344.34 1292
9345.26 1292
9346.17 1359
9347.08 1359
9347.99 1391
9348.91 1383
9349.82 1382
9350.73 1370
9351.64 1359
9352.56 1390
9353.47 1381
9354.38 1350
9355.29 1331
9356.21 1407
9357.12 1392
9358.03 1345
9358.94 1343
9359.86 1351
9360.77 1353
9361.68 1393
9362.60 1338
9363.51 1391
9364.42 1348
9365.34 1372
9366.25 1364
9367.16 1383
9368.08 1361
9368.99 1355
9369.90 1330
9370.82 1305
9371.73 1378
9372.64 1420
9373.56 1336
9374.47 1373
9375.38 1398
9376.30 1352
9377.21 1305
9378.12 1339
9379.04 1405
9379.95 1389
9380.87 1380
9381.78 1365
9382.69 1429
9383.61 1408
9384.52 1387
9385.44 1415
9386.35 1500
9387.27 1469
9388.18 1485
9389.09 1549
9390.01 1508
9390.92 1502
9391.84 1577
9392.75 1554
9393.67 1554
9394.58 1545
9395.50 1554
9396.41 1563
9397.32 1565
9398.24 1595
9399.15 1535
9400.07 1557
9400.98 1502
9401.90 1523
9402.81 1496
9403.73 1472
9404.64 1486
9405.56 1473
9406.47 1481
9407.39 1503
9408.30 1458
9409.22 1485
9410.14 1421
9411.05 1433
9411.97 1509
9412.88 1469
9413.80 1468
9414.71 1454
9415.63 1485
9416.54 1516
9417.46 1487
9418.38 1504
9419.29 1492
9420.21 1476
9421.12 1481
9422.04 1533
9422.95 1514
9423.87 1502
9424.79 1538
9425.70 1545
9426.62 1542
9427.54 1522
9428.45 1507
9429.37 1561
9430.28 1639
9431.20 1590
9432.12 1609
9433.03 1651
9433.95 1667
9434.87 1611
9435.78 1711
9436.70 1662
9437.62 1701
9438.53 1722
9439.45 1673
9440.37 1663
9441.28 1660
9442.20 1697
9443.12 1700
9444.03 1660
9444.95 1672
9445.87 1743
9446.79 1704
9447.70 1731
9448.62 1717
9449.54 1872
9450.45 1857
9451.37 1899
9452.29 1951
9453.21 1975
9454.12 2014
9455.04 2014
9455.96 1976
9456.88 1929
9457.79 1919
9458.71 1919
9459.63 1841
9460.55 1781
9461.47 1834
9462.38 1768
9463.30 1756
9464.22 1697
9465.14 1702
9466.06 1700
9466.97 1666
9467.89 1665
9468.81 1671
9469.73 1666
9470.65 1648
9471.56 1605
9472.48 1659
9473.40 1697
9474.32 1709
9475.24 1733
9476.16 1713
9477.08 1747
9477.99 1729
9478.91 1761
9479.83 1748
9480.75 1752
9481.67 1769
9482.59 1716
9483.51 1757
9484.43 1733
9485.34 1801
9486.26 1741
9487.18 1819
9488.10 1765
9489.02 1763
9489.94 1735
9490.86 1737
9491.78 1743
9492.70 1764
9493.62 1756
9494.54 1794
9495.46 1776
9496.38 1731
9497.30 1753
9498.22 1735
9499.13 1736
9500.05 1733
9500.97 1719
9501.89 1702
9502.81 1733
9503.73 1751
9504.65 1783
9505.57 1855
9506.49 1856
9507.41 1849
9508.33 1835
9509.25 1851
9510.17 1968
9511.09 1986
9512.01 1976
9512.93 1980
9513.86 1980
9514.78 2038
9515.70 2036
9516.62 2105
9517.54 2080
9518.46 2160
9519.38 2079
9520.30 2097
9521.22 2176
9522.14 2214
9523.06 2189
9523.98 2224
9524.90 2279
9525.82 2296
9526.75 2437
9527.67 2504
9528.59 2657
9529.51 2883
9530.43 2943
9531.35 3116
9532.27 3231
9533.19 3316
9534.11 3353
9535.04 3406
9535.96 3350
9536.88 3219
9537.80 3120
9538.72 3013
9539.64 2829
9540.57 2678
9541.49 2606
9542.41 2477
9543.33 2347
9544.25 2329
9545.17 2255
9546.10 2210
9547.02 2115
9547.94 2052
9548.86 2114
9549.78 2051
9550.71 2037
9551.63 2040
9552.55 2015
9553.47 2044
9554.40 2057
9555.32 2074
9556.24 2120
9557.16 2132
9558.09 2137
9559.01 2159
9559.93 2188
9560.85 2185
9561.78 2219
9562.70 2190
9563.62 2096
9564.54 2063
9565.47 2058
9566.39 2024
9567.31 1947
9568.24 1926
9569.16 1887
9570.08 1878
9571.00 1902
9571.93 1881
9572.85 1856
9573.77 1804
9574.70 1815
9575.62 1804
9576.54 1849
9577.47 1848
9578.39 1807
9579.31 1804
9580.24 1795
9581.16 1784
9582.09 1765
9583.01 1776
9583.93 1771
9584.86 1769
9585.78 1720
9586.70 1778
9587.63 1784
9588.55 1812
9589.48 1760
9590.40 1785
9591.32 1816
9592.25 1839
9593.17 1785
9594.10 1842
9595.02 1869
9595.95 1908
9596.87 1900
9597.79 1855
9598.72 1864
9599.64 1861
9600.57 1896
9601.49 1864
9602.42 1944
9603.34 1976
9604.27 1980
9605.19 1982
9606.12 2001
9607.04 1986
9607.97 2074
9608.89 2075
9609.82 2077
9610.74 2064
9611.67 2072
9612.59 2104
9613.52 2151
9614.44 2181
9615.37 2151
9616.29 2117
9617.22 2126
9618.14 2170
9619.07 2139
9619.99 2194
9620.92 2199
9621.85 2228
9622.77 2210
9623.70 2227
9624.62 2284
9625.55 2272
9626.47 2239
9627.40 2215
9628.33 2287
9629.25 2394
9630.18 2341
9631.10 2377
9632.03 2401
9632.96 2417
9633.88 2468
9634.81 2432
9635.73 2498
9636.66 2577
9637.59 2610
9638.51 2588
9639.44 2654
9640.37 2649
9641.29 2732
9642.22 2753
9643.15 2823
9644.07 2924
9645.00 2899
9645.93 3027
9646.85 3158
9647.78 3188
9648.71 3163
9649.63 3153
9650.56 3229
9651.49 3261
9652.41 3243
9653.34 3192
9654.27 3126
9655.20 3044
9656.12 3012
9657.05 2896
9657.98 2831
9658.90 2750
9659.83 2757
9660.76 2769
9661.69 2778
9662.61 2663
9663.54 2689
9664.47 2703
9665.40 2726
9666.32 2685
9667.25 2708
9668.18 2745
9669.11 2776
9670.04 2770
9670.96 2838
9671.89 2815
9672.82 2903
9673.75 2866
9674.68 2881
9675.60 2915
9676.53 2917
9677.46 2930
9678.39 2880
9679.32 2888
9680.25 2919
9681.17 2968
9682.10 2931
9683.03 2897
9683.96 3005
9684.89 2967
9685.82 3047
9686.75 3049
9687.67 3085
9688.60 3104
9689.53 3140
9690.46 3138
9691.39 3112
9692.32 3109
9693.25 3143
9694.18 3223
9695.11 3202
9696.03 3272
9696.96 3358
9697.89 3338
9698.82 3350
9699.75 3269
9700.68 3373
9701.61 3321
9702.54 3268
9703.47 3316
9704.40 3239
9705.33 3196
9706.26 3153
9707.19 3192
9708.12 3237
9709.05 3262
9709.98 3210
9710.91 3251
9711.84 3359
9712.77 3422
9713.70 3512
9714.63 3507
9715.56 3476
9716.49 3471
9717.42 3469
9718.35 3444
9719.28 3368
9720.21 3278
9721.14 3177
9722.07 3100
9723.00 3006
9723.93 2910
9724.86 2942
9725.79 2860
9726.72 2822
9727.65 2781
9728.58 2778
9729.51 2792
9730.44 2728
9731.37 2702
9732.31 2769
9733.24 2850
9734.17 2795
9735.10 2737
9736.03 2702
9736.96 2703
9737.89 2677
9738.82 2622
9739.75 2575
9740.69 2515
9741.62 2515
9742.55 2441
9743.48 2410
9744.41 2415
9745.34 2373
9746.27 2401
9747.21 2370
9748.14 2352
9749.07 2315
9750.00 2338
9750.93 2316
9751.86 2307
9752.80 2313
9753.73 2276
9754.66 2279
9755.59 2335
9756.52 2287
9757.46 2302
9758.39 2325
9759.32 2204
9760.25 2297
9761.18 2275
9762.12 2326
9763.05 2255
9763.98 2213
9764.91 2266
9765.85 2270
9766.78 2288
9767.71 2283
9768.64 2276
9769.58 2290
9770.51 2241
9771.44 2305
9772.37 2292
9773.31 2357
9774.24 2388
9775.17 2394
9776.11 2399
9777.04 2456
9777.97 2482
9778.91 2528
9779.84 2531
9780.77 2603
9781.71 2627
9782.64 2585
9783.57 2618
9784.51 2577
9785.44 2537
9786.37 2545
9787.31 2405
9788.24 2407
9789.17 2375
9790.11 2313
9791.04 2234
9791.97 2308
9792.91 2212
9793.84 2260
9794.77 2241
9795.71 2248
9796.64 2238
9797.58 2251
9798.51 2204
9799.44 2202
9800.38 2245
9801.31 2186
9802.25 2139
9803.18 2109
9804.12 2097
9805.05 2024
9805.98 2016
9806.92 1982
9807.85 2016
9808.79 1964
9809.72 1946
9810.66 1870
9811.59 1842
9812.53 1906
9813.46 1857
9814.40 1819
9815.33 1824
9816.27 1829
9817.20 1854
9818.14 1849
9819.07 1782
9820.01 1846
9820.94 1772
9821.88 1736
9822.81 1767
9823.75 1743
9824.68 1775
9825.62 1644
9826.55 1726
9827.49 1765
9828.42 1746
9829.36 1683
9830.29 1735
9831.23 1734
9832.17 1791
9833.10 1741
9834.04 1732
9834.97 1735
9835.91 1737
9836.84 1726
9837.78 1754
9838.72 1769
9839.65 1724
9840.59 1741
9841.52 1758
9842.46 1752
9843.40 1714
9844.33 1791
9845.27 1740
9846.20 1786
9847.14 1736
9848.08 1671
9849.01 1721
9849.95 1728
9850.89 1758
9851.82 1745
9852.76 1802
9853.70 1771
9854.63 1788
9855.57 1783
9856.51 1818
9857.44 1769
9858.38 1829
9859.32 1941
9860.25 1912
9861.19 1889
9862.13 1809
9863.07 1786
9864.00 1802
9864.94 1754
9865.88 1786
9866.81 1706
9867.75 1671
9868.69 1667
9869.63 1689
9870.56 1724
9871.50 1617
9872.44 1632
9873.38 1657
9874.31 1643
9875.25 1629
9876.19 1646
9877.13 1621
9878.07 1590
9879.00 1638
9879.94 1623
9880.88 1626
9881.82 1667
9882.75 1644
9883.69 1592
9884.63 1592
9885.57 1590
9886.51 1589
9887.45 1543
9888.38 1551
9889.32 1585
9890.26 1577
9891.20 1513
9892.14 1487
9893.08 1535
9894.01 1559
9894.95 1519
9895.89 1482
9896.83 1538
9897.77 1532
9898.71 1533
9899.65 1503
9900.59 1519
9901.52 1526
9902.46 1517
9903.40 1494
9904.34 1523
9905.28 1468
9906.22 1510
9907.16 1498
9908.10 1523
9909.04 1551
9909.98 1547
9910.92 1535
9911.86 1583
9912.80 1559
9913.73 1540
9914.67 1556
9915.61 1552
9916.55 1545
9917.49 1574
9918.43 1595
9919.37 1666
9920.31 1674
9921.25 1728
9922.19 1730
9923.13 1839
9924.07 1895
9925.01 2016
9925.95 2086
9926.89 2109
9927.83 2102
9928.77 2065
9929.71 2056
9930.65 2039
9931.59 2033
9932.53 2001
9933.47 1980
9934.41 1901
9935.36 1746
9936.30 1731
9937.24 1661
9938.18 1637
9939.12 1613
9940.06 1569
9941.00 1492
9941.94 1468
9942.88 1527
9943.82 1485
9944.76 1461
9945.70 1432
9946.64 1432
9947.59 1443
9948.53 1453
9949.47 1457
9950.41 1447
9951.35 1419
9952.29 1401
9953.23 1371
9954.17 1360
9955.12 1404
9956.06 1389
9957.00 1403
9957.94 1366
9958.88 1385
9959.82 1385
9960.77 1387
9961.71 1385
9962.65 1355
9963.59 1359
9964.53 1362
9965.48 1384
9966.42 1403
9967.36 1360
9968.30 1334
9969.24 1376
9970.19 1340
9971.13 1384
9972.07 1341
9973.01 1314
9973.95 1293
9974.90 1304
9975.84 1298
9976.78 1330
9977.72 1278
9978.67 1284
9979.61 1245
9980.55 1299
9981.50 1342
9982.44 1272
9983.38 1288
9984.32 1303
9985.27 1320
9986.21 1270
9987.15 1284
9988.10 1293
9989.04 1307
9989.98 1276
9990.92 1307
9991.87 1311
9992.81 1288
9993.75 1250
9994.70 1296
9995.64 1286
9996.58 1288
9997.53 1251
9998.47 1287
9999.41 1273
10000.36 1286
10001.30 1271
10002.25 1285
10003.19 1318
10004.13 1295
10005.08 1284
10006.02 1240
10006.96 1235
10007.91 1301
10008.85 1269
10009.80 1234
10010.74 1263
10011.68 1237
10012.63 1250
10013.57 1265
10014.52 1265
10015.46 1279
10016.41 1296
10017.35 1296
10018.29 1305
10019.24 1294
10020.18 1303
10021.13 1265
10022.07 1269
10023.02 1263
10023.96 1278
10024.91 1246
10025.85 1291
10026.80 1244
10027.74 1251
10028.69 1249
10029.63 1235
10030.58 1248
10031.52 1305
10032.47 1267
10033.41 1245
10034.36 1288
10035.30 1317
10036.25 1296
10037.19 1241
10038.14 1227
10039.08 1242
10040.03 1214
10040.97 1218
10041.92 1273
10042.87 1185
10043.81 1208
10044.76 1219
10045.70 1216
10046.65 1183
10047.59 1196
10048.54 1186
10049.49 1256
10050.43 1225
10051.38 1209
10052.32 1208
10053.27 1148
10054.22 1190
10055.16 1238
10056.11 1184
10057.05 1197
10058.00 1167
10058.95 1194
10059.89 1200
10060.84 1189
10061.79 1160
10062.73 1201
10063.68 1227
10064.63 1192
10065.57 1188
10066.52 1195
10067.47 1192
10068.41 1190
10069.36 1162
10070.31 1174
10071.25 1135
10072.20 1138
10073.15 1171
10074.10 1170
10075.04 1111
10075.99 1116
10076.94 1175
10077.88 1195
10078.83 1218
10079.78 1144
10080.73 1129
10081.67 1123
10082.62 1097
10083.57 1140
10084.52 1147
10085.46 1116
10086.41 1145
10087.36 1128
10088.31 1173
10089.25 1137
10090.20 1161
10091.15 1179
10092.10 1178
10093.05 1160
10093.99 1149
10094.94 1146
10095.89 1178
10096.84 1168
10097.79 1137
10098.73 1191
10099.68 1129
10100.63 1124
10101.58 1119
10102.53 1174
10103.48 1170
10104.42 1160
10105.37 1151
10106.32 1107
10107.27 1118
10108.22 1126
10109.17 1128
10110.12 1144
10111.06 1178
10112.01 1150
10112.96 1176
10113.91 1145
10114.86 1181
10115.81 1199
10116.76 1148
10117.71 1098
10118.66 1160
10119.61 1130
10120.56 1125
10121.50 1149
10122.45 1183
10123.40 1157
10124.35 1186
10125.30 1180
10126.25 1196
10127.20 1149
10128.15 1132
10129.10 1195
10130.05 1168
10131.00 1147
10131.95 1151
10132.90 1169
10133.85 1165
10134.80 1250
10135.75 1170
10136.70 1191
10137.65 1202
10138.60 1209
10139.55 1203
10140.50 1176
10141.45 1192
10142.40 1206
10143.35 1193
10144.30 1158
10145.25 1206
10146.20 1212
10147.15 1250
10148.10 1211
10149.05 1193
10150.00 1208
10150.95 1185
10151.90 1205
10152.86 1241
10153.81 1199
10154.76 1235
10155.71 1236
10156.66 1250
10157.61 1232
10158.56 1231
10159.51 1271
10160.46 1221
10161.41 1261
10162.37 1279
10163.32 1281
10164.27 1197
10165.22 1263
10166.17 1228
10167.12 1227
10168.07 1279
10169.03 1259
10169.98 1255
10170.93 1297
10171.88 1331
10172.83 1329
10173.78 1329
10174.74 1338
10175.69 1342
10176.64 1272
10177.59 1331
10178.54 1348
10179.49 1391
10180.45 1372
10181.40 1361
10182.35 1363
10183.30 1361
10184.26 1376
10185.21 1403
10186.16 1413
10187.11 1390
10188.06 1406
10189.02 1449
10189.97 1441
10190.92 1426
10191.87 1452
10192.83 1470
10193.78 1480
10194.73 1477
10195.69 1500
10196.64 1507
10197.59 1548
10198.54 1486
10199.50 1494
10200.45 1507
10201.40 1509
10202.36 1557
10203.31 1540
10204.26 1616
10205.22 1640
10206.17 1633
10207.12 1675
10208.08 1722
10209.03 1654
10209.98 1635
10210.94 1633
10211.89 1612
10212.84 1524
10213.80 1586
10214.75 1521
10215.70 1533
10216.66 1445
10217.61 1482
10218.56 1501
10219.52 1453
10220.47 1447
10221.43 1425
10222.38 1431
10223.33 1417
10224.29 1390
10225.24 1423
10226.20 1445
10227.15 1450
10228.11 1474
10229.06 1491
10230.01 1490
10230.97 1476
10231.92 1529
10232.88 1535
10233.83 1518
10234.79 1560
10235.74 1592
10236.70 1642
10237.65 1584
10238.60 1554
10239.56 1540
10240.51 1508
10241.47 1516
10242.42 1524
10243.38 1477
10244.33 1456
10245.29 1426
10246.24 1397
10247.20 1360
10248.15 1347
10249.11 1327
10250.07 1306
10251.02 1321
10251.98 1302
10252.93 1271
10253.89 1287
10254.84 1232
10255.80 1256
10256.75 1262
10257.71 1228
10258.67 1226
10259.62 1230
10260.58 1216
10261.53 1240
10262.49 1203
10263.44 1249
10264.40 1245
10265.36 1204
10266.31 1258
10267.27 1253
10268.22 1230
10269.18 1250
10270.14 1258
10271.09 1245
10272.05 1211
10273.01 1214
10273.96 1234
10274.92 1245
10275.87 1247
10276.83 1230
10277.79 1231
10278.74 1225
10279.70 1189
10280.66 1211
10281.61 1183
10282.57 1197
10283.53 1178
10284.49 1221
10285.44 1237
10286.40 1186
10287.36 1192
10288.31 1231
10289.27 1183
10290.23 1204
10291.18 1247
10292.14 1221
10293.10 1166
10294.06 1170
10295.01 1184
10295.97 1226
10296.93 1181
10297.89 1221
10298.84 1195
10299.80 1198
10300.76 1213
10301.72 1174
10302.67 1155
10303.63 1155
10304.59 1148
10305.55 1144
10306.51 1208
10307.46 1198
10308.42 1140
10309.38 1189
10310.34 1204
10311.30 1215
10312.25 1208
10313.21 1190
10314.17 1194
10315.13 1190
10316.09 1211
10317.05 1200
10318.00 1201
10318.96 1179
10319.92 1166
10320.88 1195
10321.84 1180
10322.80 1202
10323.76 1228
10324.71 1208
10325.67 1218
10326.63 1233
10327.59 1232
10328.55 1253
10329.51 1251
10330.47 1267
10331.43 1242
10332.39 1218
10333.35 1274
10334.30 1221
10335.26 1239
10336.22 1232
10337.18 1263
10338.14 1277
10339.10 1237
10340.06 1181
10341.02 1163
10341.98 1207
10342.94 1207
10343.90 1170
10344.86 1164
10345.82 1107
10346.78 1160
10347.74 1161
10348.70 1182
10349.66 1140
10350.62 1142
10351.58 1189
10352.54 1163
10353.50 1151
10354.46 1157
10355.42 1186
10356.38 1098
10357.34 1107
10358.30 1103
10359.26 1156
10360.22 1115
10361.18 1155
10362.14 1132
10363.10 1115
10364.06 1124
10365.02 1094
10365.98 1102
10366.94 1130
10367.90 1123
10368.87 1114
10369.83 1164
10370.79 1142
10371.75 1122
10372.71 1094
10373.67 1148
10374.63 1145
10375.59 1168
10376.55 1116
10377.51 1117
10378.48 1113
10379.44 1124
10380.40 1094
10381.36 1121
10382.32 1105
10383.28 1101
10384.24 1125
10385.21 1102
10386.17 1154
10387.13 1119
10388.09 1123
10389.05 1106
10390.01 1129
10390.98 1113
10391.94 1155
10392.90 1181
10393.86 1190
10394.82 1173
10395.79 1142
10396.75 1177
10397.71 1134
10398.67 1152
10399.63 1154
10400.60 1114
10401.56 1110
10402.52 1178
10403.48 1149
10404.45 1184
10405.41 1222
10406.37 1161
10407.33 1169
10408.30 1182
10409.26 1217
10410.22 1230
10411.18 1220
10412.15 1241
10413.11 1311
10414.07 1337
10415.04 1305
10416.00 1317
10416.96 1373
10417.93 1415
10418.89 1481
10419.85 1425
10420.81 1476
10421.78 1464
10422.74 1434
10423.70 1399
10424.67 1399
10425.63 1420
10426.59 1330
10427.56 1320
10428.52 1318
10429.49 1290
10430.45 1266
10431.41 1233
10432.38 1226
10433.34 1165
10434.30 1132
10435.27 1174
10436.23 1174
10437.20 1067
10438.16 1117
10439.12 1143
10440.09 1112
10441.05 1111
10442.02 1119
10442.98 1123
10443.94 1107
10444.91 1071
10445.87 1106
10446.84 1081
10447.80 1096
10448.77 1094
10449.73 1107
10450.70 1106
10451.66 1091
10452.63 1087
10453.59 1086
10454.55 1067
10455.52 1095
10456.48 1084
10457.45 1074
10458.41 1075
10459.38 1053
10460.34 1107
10461.31 1088
10462.27 1054
10463.24 1077
10464.20 1075
10465.17 1082
10466.14 1134
10467.10 1050
10468.07 1069
10469.03 1046
10470.00 1117
10470.96 1098
10471.93 1106
10472.89 1072
10473.86 1044
10474.82 1090
10475.79 1083
10476.76 1069
10477.72 1094
10478.69 1104
10479.65 1078
10480.62 1087
10481.59 1101
10482.55 1084
10483.52 1048
10484.48 1091
10485.45 1114
10486.42 1137
10487.38 1120
10488.35 1136
10489.32 1171
10490.28 1130
10491.25 1116
10492.21 1105
10493.18 1128
10494.15 1152
10495.11 1120
10496.08 1101
10497.05 1157
10498.01 1162
10498.98 1191
10499.95 1147
10500.92 1125
10501.88 1161
10502.85 1145
10503.82 1148
10504.78 1140
10505.75 1110
10506.72 1093
10507.68 1133
10508.65 1118
10509.62 1112
10510.59 1093
10511.55 1110
10512.52 1139
10513.49 1121
10514.46 1137
10515.42 1122
10516.39 1169
10517.36 1100
10518.33 1160
10519.29 1146
10520.26 1115
10521.23 1106
10522.20 1108
10523.17 1098
10524.13 1118
10525.10 1131
10526.07 1159
10527.04 1092
10528.01 1103
10528.97 1068
10529.94 1092
10530.91 1113
10531.88 1148
10532.85 1163
10533.82 1160
10534.78 1133
10535.75 1143
10536.72 1164
10537.69 1156
10538.66 1110
10539.63 1188
10540.60 1187
10541.56 1149
10542.53 1171
10543.50 1165
10544.47 1157
10545.44 1171
10546.41 1155
10547.38 1194
10548.35 1216
10549.32 1202
10550.29 1159
10551.25 1196
10552.22 1216
10553.19 1258
10554.16 1256
10555.13 1283
10556.10 1322
10557.07 1354
10558.04 1370
10559.01 1383
10559.98 1411
10560.95 1370
10561.92 1393
10562.89 1433
10563.86 1395
10564.83 1351
10565.80 1344
10566.77 1378
10567.74 1329
10568.71 1307
10569.68 1286
10570.65 1265
10571.62 1267
10572.59 1256
10573.56 1185
10574.53 1197
10575.50 1192
10576.47 1166
10577.44 1221
10578.41 1191
10579.38 1214
10580.35 1172
10581.32 1183
10582.29 1210
10583.26 1227
10584.23 1166
10585.21 1178
10586.18 1213
10587.15 1223
10588.12 1228
10589.09 1224
10590.06 1212
10591.03 1238
10592.00 1216
10592.97 1208
10593.94 1237
10594.92 1244
10595.89 1231
10596.86 1241
10597.83 1213
10598.80 1211
10599.77 1191
10600.74 1176
10601.71 1176
10602.69 1174
10603.66 1181
10604.63 1153
10605.60 1178
10606.57 1170
10607.54 1165
10608.52 1143
10609.49 1170
10610.46 1111
10611.43 1121
10612.40 1119
10613.38 1162
10614.35 1187
10615.32 1173
10616.29 1173
10617.27 1147
10618.24 1170
10619.21 1213
10620.18 1216
10621.15 1236
10622.13 1248
10623.10 1224
10624.07 1220
10625.04 1280
10626.02 1265
10626.99 1267
10627.96 1242
10628.94 1248
10629.91 1238
10630.88 1322
10631.85 1280
10632.83 1347
10633.80 1328
10634.77 1375
10635.75 1391
10636.72 1431
10637.69 1501
10638.67 1502
10639.64 1465
10640.61 1473
10641.59 1503
10642.56 1484
10643.53 1444
10644.51 1451
10645.48 1394
10646.45 1378
10647.43 1364
10648.40 1339
10649.37 1320
10650.35 1307
10651.32 1272
10652.30 1273
10653.27 1246
10654.24 1232
10655.22 1179
10656.19 1202
10657.16 1249
10658.14 1218
10659.11 1182
10660.09 1232
10661.06 1243
10662.04 1238
10663.01 1208
10663.98 1180
10664.96 1233
10665.93 1193
10666.91 1236
10667.88 1233
10668.86 1226
10669.83 1180
10670.81 1165
10671.78 1136
10672.76 1206
10673.73 1254
10674.71 1227
10675.68 1245
10676.66 1250
10677.63 1256
10678.61 1205
10679.58 1243
10680.56 1280
10681.53 1257
10682.51 1218
10683.48 1253
10684.46 1258
10685.43 1264
10686.41 1215
10687.38 1170
10688.36 1181
10689.33 1195
10690.31 1103
10691.28 1170
10692.26 1116
10693.24 1121
10694.21 1127
10695.19 1094
10696.16 1144
10697.14 1130
10698.12 1081
10699.09 1115
10700.07 1110
10701.04 1109
10702.02 1078
10703.00 1061
10703.97 1092
10704.95 1074
10705.92 1114
10706.90 1106
10707.88 1126
10708.85 1097
10709.83 1074
10710.81 1064
10711.78 1064
10712.76 1085
10713.74 1068
10714.71 1086
10715.69 1038
10716.67 1087
10717.64 1089
10718.62 1122
10719.60 1086
10720.57 1106
10721.55 1093
10722.53 1085
10723.50 1071
10724.48 1114
10725.46 1086
10726.44 1060
10727.41 1110
10728.39 1099
10729.37 1082
10730.35 1109
10731.32 1113
10732.30 1085
10733.28 1092
10734.26 1089
10735.23 1082
10736.21 1047
10737.19 1109
10738.17 1104
10739.14 1050
10740.12 1100
10741.10 1096
10742.08 1113
10743.06 1084
10744.03 1064
10745.01 1066
10745.99 1094
10746.97 1081
10747.95 1116
10748.92 1058
10749.90 1101
10750.88 1072
10751.86 1060
10752.84 1060
10753.82 1076
10754.79 1081
10755.77 1072
10756.75 1099
10757.73 1069
10758.71 1084
10759.69 1081
10760.67 1103
10761.65 1059
10762.62 1070
10763.60 1100
10764.58 1123
10765.56 1101
10766.54 1078
10767.52 1091
10768.50 1092
10769.48 1074
10770.46 1075
10771.44 1050
10772.42 1065
10773.39 1095
10774.37 1083
10775.35 1105
10776.33 1075
10777.31 1092
10778.29 1100
10779.27 1094
10780.25 1106
10781.23 1094
10782.21 1106
10783.19 1082
10784.17 1073
10785.15 1118
10786.13 1095
10787.11 1097
10788.09 1119
10789.07 1090
10790.05 1100
10791.03 1079
10792.01 1090
10792.99 1137
10793.97 1126
10794.95 1088
10795.93 1108
10796.91 1084
10797.89 1089
10798.87 1051
10799.85 1043
10800.83 1086
10801.82 1088
10802.80 1062
10803.78 1119
10804.76 1082
10805.74 1118
10806.72 1090
10807.70 1118
10808.68 1122
10809.66 1137
10810.64 1129
10811.62 1087
10812.61 1107
10813.59 1074
10814.57 1099
10815.55 1097
10816.53 1092
10817.51 1127
10818.49 1097
10819.47 1089
10820.46 1057
10821.44 1082
10822.42 1092
10823.40 1140
10824.38 1181
10825.36 1139
10826.35 1097
10827.33 1075
10828.31 1128
10829.29 1121
10830.27 1144
10831.25 1123
10832.24 1144
10833.22 1144
10834.20 1146
10835.18 1157
10836.17 1116
10837.15 1068
10838.13 1114
10839.11 1179
10840.09 1164
10841.08 1140
10842.06 1162
10843.04 1123
10844.02 1162
10845.01 1117
10845.99 1138
10846.97 1140
10847.96 1216
10848.94 1159
10849.92 1149
10850.90 1236
10851.89 1188
10852.87 1229
10853.85 1205
10854.84 1178
10855.82 1209
10856.80 1239
10857.78 1264
10858.77 1213
10859.75 1186
10860.73 1210
10861.72 1210
10862.70 1247
10863.68 1229
10864.67 1201
10865.65 1251
10866.64 1274
10867.62 1250
10868.60 1256
10869.59 1279
10870.57 1242
10871.55 1282
10872.54 1295
10873.52 1300
10874.51 1339
10875.49 1354
10876.47 1380
10877.46 1377
10878.44 1352
10879.43 1326
10880.41 1366
10881.39 1397
10882.38 1384
10883.36 1376
10884.35 1416
10885.33 1435
10886.32 1407
10887.30 1462
10888.29 1448
10889.27 1421
10890.25 1467
10891.24 1447
10892.22 1428
10893.21 1461
10894.19 1445
10895.18 1474
10896.16 1495
10897.15 1479
10898.13 1451
10899.12 1470
10900.10 1514
10901.09 1526
10902.07 1511
10903.06 1557
10904.04 1550
10905.03 1552
10906.01 1635
10907.00 1552
10907.99 1511
10908.97 1527
10909.96 1591
10910.94 1622
10911.93 1627
10912.91 1589
10913.90 1609
10914.88 1636
10915.87 1676
10916.86 1636
10917.84 1607
10918.83 1630
10919.81 1651
10920.80 1684
10921.79 1707
10922.77 1729
10923.76 1720
10924.74 1736
10925.73 1711
10926.72 1743
10927.70 1759
10928.69 1771
10929.68 1815
10930.66 1781
10931.65 1792
10932.64 1835
10933.62 1856
10934.61 1944
10935.60 1946
10936.58 1969
10937.57 2046
10938.56 2090
10939.54 2115
10940.53 2183
10941.52 2184
10942.50 2207
10943.49 2244
10944.48 2247
10945.47 2246
10946.45 2248
10947.44 2304
10948.43 2241
10949.41 2278
10950.40 2400
10951.39 2387
10952.38 2320
10953.36 2316
10954.35 2365
10955.34 2367
10956.33 2387
10957.31 2467
10958.30 2578
10959.29 2502
10960.28 2386
10961.27 2444
10962.25 2478
10963.24 2409
10964.23 2330
10965.22 2298
10966.21 2262
10967.19 2242
10968.18 2211
10969.17 2224
10970.16 2198
10971.15 2154
10972.13 2111
10973.12 2129
10974.11 2138
10975.10 2048
10976.09 2039
10977.08 2109
10978.07 2102
10979.05 2068
10980.04 2076
10981.03 2074
10982.02 2142
10983.01 2212
10984.00 2123
10984.99 2181
10985.98 2221
10986.96 2235
10987.95 2394
10988.94 2369
10989.93 2370
10990.92 2415
10991.91 2504
10992.90 2573
10993.89 2627
10994.88 2699
10995.87 2834
10996.86 2863
10997.85 2943
10998.84 3009
10999.83 3076
11000.82 3155
11001.81 3079
11002.79 3086
11003.78 2918
11004.77 2857
11005.76 2818
11006.75 2732
11007.74 2564
11008.73 2407
11009.72 2328
11010.71 2266
11011.70 2150
11012.69 2116
11013.68 2031
11014.67 1995
11015.67 1928
11016.66 1851
11017.65 1851
11018.64 1839
11019.63 1831
11020.62 1851
11021.61 1838
11022.60 1843
11023.59 1804
11024.58 1753
11025.57 1745
11026.56 1719
11027.55 1730
11028.54 1731
11029.53 1721
11030.52 1717
11031.52 1680
11032.51 1664
11033.50 1653
11034.49 1692
11035.48 1708
11036.47 1675
11037.46 1600
11038.45 1598
11039.45 1608
11040.44 1598
11041.43 1571
11042.42 1591
11043.41 1538
11044.40 1562
11045.39 1559
11046.39 1515
11047.38 1577
11048.37 1492
11049.36 1569
11050.35 1525
11051.35 1459
11052.34 1466
11053.33 1494
11054.32 1483
11055.31 1477
11056.31 1520
11057.30 1508
11058.29 1503
11059.28 1478
11060.27 1459
11061.27 1531
11062.26 1549
11063.25 1481
11064.24 1491
11065.24 1485
11066.23 1506
11067.22 1489
11068.21 1464
11069.21 1465
11070.20 1475
11071.19 1480
11072.19 1496
11073.18 1449
11074.17 1463
11075.16 1501
11076.16 1468
11077.15 1443
11078.14 1387
11079.14 1467
11080.13 1454
11081.12 1475
11082.12 1450
11083.11 1458
11084.10 1463
11085.10 1481
11086.09 1400
11087.08 1408
11088.08 1404
11089.07 1393
11090.06 1414
11091.06 1404
11092.05 1405
11093.04 1390
11094.04 1420
11095.03 1454
11096.03 1465
11097.02 1418
11098.01 1396
11099.01 1398
11100.00 1378
11101.00 1332
11101.99 1321
11102.98 1352
11103.98 1370
11104.97 1358
11105.97 1384
11106.96 1344
11107.96 1375
11108.95 1384
11109.95 1390
11110.94 1364
11111.93 1388
11112.93 1387
11113.92 1372
11114.92 1361
11115.91 1340
11116.91 1370
11117.90 1410
11118.90 1391
11119.89 1362
11120.89 1392
11121.88 1360
11122.88 1370
11123.87 1393
11124.87 1383
11125.86 1365
11126.86 1360
11127.85 1339
11128.85 1342
11129.84 1351
11130.84 1356
11131.84 1340
11132.83 1310
11133.83 1323
11134.82 1336
11135.82 1304
11136.81 1265
11137.81 1332
11138.81 1321
11139.80 1266
11140.80 1293
11141.79 1370
11142.79 1308
11143.79 1290
11144.78 1287
11145.78 1273
11146.77 1299
11147.77 1295
11148.77 1278
11149.76 1296
11150.76 1273
11151.75 1273
11152.75 1294
11153.75 1278
11154.74 1256
11155.74 1240
11156.74 1234
11157.73 1239
11158.73 1205
11159.73 1219
11160.72 1219
11161.72 1216
11162.72 1215
11163.71 1216
11164.71 1202
11165.71 1215
11166.71 1178
11167.70 1226
11168.70 1211
11169.70 1217
11170.69 1209
11171.69 1191
11172.69 1225
11173.69 1204
11174.68 1211
11175.68 1255
11176.68 1190
11177.68 1228
11178.67 1232
11179.67 1174
11180.67 1163
11181.67 1194
11182.66 1165
11183.66 1192
11184.66 1243
11185.66 1214
11186.66 1176
11187.65 1202
11188.65 1258
11189.65 1226
11190.65 1245
11191.65 1205
11192.64 1231
11193.64 1219
11194.64 1193
11195.64 1175
11196.64 1204
11197.64 1217
11198.63 1218
11199.63 1225
11200.63 1158
11201.63 1194
11202.63 1238
11203.63 1181
11204.63 1227
11205.63 1195
11206.62 1187
11207.62 1184
11208.62 1172
11209.62 1158
11210.62 1177
11211.62 1167
11212.62 1169
11213.62 1195
11214.62 1204
11215.62 1155
11216.61 1173
11217.61 1152
11218.61 1162
11219.61 1174
11220.61 1147
11221.61 1138
11222.61 1177
11223.61 1152
11224.61 1141
11225.61 1138
11226.61 1160
11227.61 1197
11228.61 1170
11229.61 1150
11230.61 1150
11231.61 1193
11232.61 1159
11233.61 1159
11234.61 1117
11235.61 1182
11236.61 1206
11237.61 1176
11238.61 1181
11239.61 1165
11240.61 1157
11241.61 1165
11242.61 1183
11243.61 1181
11244.61 1179
11245.61 1182
11246.61 1205
11247.61 1206
11248.62 1206
11249.62 1204
11250.62 1189
11251.62 1220
11252.62 1223
11253.62 1215
11254.62 1203
11255.62 1176
11256.62 1192
11257.62 1152
11258.62 1159
11259.63 1132
11260.63 1178
11261.63 1193
11262.63 1216
11263.63 1169
11264.63 1223
11265.63 1238
11266.64 1231
11267.64 1255
11268.64 1234
11269.64 1294
11270.64 1271
11271.64 1326
11272.65 1319
11273.65 1284
11274.65 1284
11275.65 1264
11276.65 1313
11277.65 1333
11278.66 1353
11279.66 1319
11280.66 1318
11281.66 1362
11282.67 1312
11283.67 1287
11284.67 1297
11285.67 1324
11286.67 1340
11287.68 1330
11288.68 1308
11289.68 1302
11290.68 1288
11291.69 1286
11292.69 1251
11293.69 1267
11294.70 1259
11295.70 1261
11296.70 1250
11297.70 1264
11298.71 1269
11299.71 1354
11300.71 1347
11301.72 1260
11302.72 1295
11303.72 1300
11304.72 1342
11305.73 1327
11306.73 1360
11307.73 1305
11308.74 1343
11309.74 1372
11310.74 1408
11311.75 1444
11312.75 1433
11313.76 1378
11314.76 1409
11315.76 1367
11316.77 1384
11317.77 1358
11318.77 1356
11319.78 1349
11320.78 1328
11321.79 1336
11322.79 1281
11323.79 1266
11324.80 1286
11325.80 1262
11326.81 1259
11327.81 1262
11328.81 1275
11329.82 1276
11330.82 1261
11331.83 1269
11332.83 1238
11333.84 1311
11334.84 1247
11335.85 1248
11336.85 1310
11337.85 1326
11338.86 1312
11339.86 1283
11340.87 1296
11341.87 1253
11342.88 1283
11343.88 1278
11344.89 1291
11345.89 1270
11346.90 1284
11347.90 1277
11348.91 1287
11349.91 1259
11350.92 1258
11351.92 1269
11352.93 1247
11353.94 1246
11354.94 1238
11355.95 1203
11356.95 1228
11357.96 1248
11358.96 1228
11359.97 1186
11360.97 1173
11361.98 1189
11362.99 1172
11363.99 1224
11365.00 1161
11366.00 1204
11367.01 1209
11368.02 1233
11369.02 1205
11370.03 1229
11371.03 1237
11372.04 1229
11373.05 1198
11374.05 1209
11375.06 1255
11376.06 1258
11377.07 1213
11378.08 1223
11379.08 1253
11380.09 1234
11381.10 1261
11382.10 1264
11383.11 1225
11384.12 1245
11385.12 1220
11386.13 1186
11387.14 1251
11388.14 1287
11389.15 1256
11390.16 1232
11391.17 1212
11392.17 1249
11393.18 1219
11394.19 1225
11395.19 1235
11396.20 1275
11397.21 1301
11398.22 1284
11399.22 1276
11400.23 1291
11401.24 1242
11402.25 1232
11403.25 1287
11404.26 1241
11405.27 1258
11406.28 1242
11407.28 1236
11408.29 1269
11409.30 1313
11410.31 1281
11411.31 1289
11412.32 1256
11413.33 1283
11414.34 1259
11415.35 1290
11416.35 1269
11417.36 1335
11418.37 1313
11419.38 1337
11420.39 1306
11421.40 1326
11422.40 1347
11423.41 1358
11424.42 1351
11425.43 1298
11426.44 1339
11427.45 1371
11428.46 1341
11429.46 1353
11430.47 1358
11431.48 1400
11432.49 1340
11433.50 1343
11434.51 1381
11435.52 1370
11436.53 1365
11437.54 1408
11438.54 1410
11439.55 1416
11440.56 1315
11441.57 1389
11442.58 1402
11443.59 1378
11444.60 1403
11445.61 1423
11446.62 1443
11447.63 1407
11448.64 1404
11449.65 1434
11450.66 1445
11451.67 1460
11452.68 1452
11453.69 1523
11454.70 1506
11455.71 1468
11456.72 1512
11457.73 1470
11458.74 1479
11459.75 1500
11460.76 1560
11461.77 1527
11462.78 1602
11463.79 1556
11464.80 1557
11465.81 1575
11466.82 1511
11467.83 1545
11468.84 1529
11469.85 1535
11470.86 1539
11471.87 1579
11472.88 1645
11473.89 1605
11474.90 1575
11475.91 1559
11476.92 1581
11477.93 1569
11478.95 1614
11479.96 1634
11480.97 1605
11481.98 1585
11482.99 1600
11484.00 1635
11485.01 1620
11486.02 1583
11487.03 1621
11488.05 1585
11489.06 1609
11490.07 1604
11491.08 1638
11492.09 1588
11493.10 1666
11494.11 1694
11495.13 1669
11496.14 1654
11497.15 1693
11498.16 1677
11499.17 1670
11500.18 1668
11501.20 1677
11502.21 1680
11503.22 1662
11504.23 1643
11505.24 1746
11506.26 1726
11507.27 1682
11508.28 1734
11509.29 1718
11510.30 1735
11511.32 1760
11512.33 1853
11513.34 1798
11514.35 1777
11515.37 1835
11516.38 1849
11517.39 1821
11518.40 1813
11519.42 1819
11520.43 1802
11521.44 1900
11522.45 1854
11523.47 1867
11524.48 1872
11525.49 1923
11526.51 1898
11527.52 1974
11528.53 1958
11529.55 1964
11530.56 1994
11531.57 2044
11532.59 2071
11533.60 2071
11534.61 2096
11535.63 2123
11536.64 2149
11537.65 2192
11538.67 2163
11539.68 2184
11540.69 2259
11541.71 2230
11542.72 2236
11543.73 2276
11544.75 2327
11545.76 2364
11546.78 2417
11547.79 2403
11548.80 2458
11549.82 2451
11550.83 2515
11551.85 2565
11552.86 2539
11553.87 2544
11554.89 2636
11555.90 2713
11556.92 2670
11557.93 2745
11558.95 2698
11559.96 2721
11560.97 2765
11561.99 2808
11563.00 2918
11564.02 2956
11565.03 3008
11566.05 3042
11567.06 3166
11568.08 3153
11569.09 3275
11570.11 3294
11571.12 3354
11572.14 3454
11573.15 3628
11574.17 3682
11575.18 3878
11576.20 3956
11577.21 3972
11578.23 4183
11579.24 4279
11580.26 4426
11581.27 4574
11582.29 4752
11583.30 4904
11584.32 5056
11585.33 5372
11586.35 5668
11587.37 5872
11588.38 6053
11589.40 6411
11590.41 6796
11591.43 7117
11592.44 7379
11593.46 7785
11594.48 8060
11595.49 8428
11596.51 8790
11597.52 9138
11598.54 9268
11599.56 9414
11600.57 9338
11601.59 9142
11602.61 9103
11603.62 8786
11604.64 8378
11605.66 7908
11606.67 7533
11607.69 6952
11608.70 6355
11609.72 5807
11610.74 5425
11611.75 5099
11612.77 4685
11613.79 4455
11614.81 4183
11615.82 3883
11616.84 3659
11617.86 3486
11618.87 3393
11619.89 3218
11620.91 3168
11621.92 3043
11622.94 2983
11623.96 2933
11624.98 2908
11625.99 2826
11627.01 2783
11628.03 2735
11629.05 2695
11630.06 2709
11631.08 2631
11632.10 2604
11633.12 2602
11634.13 2645
11635.15 2636
11636.17 2525
11637.19 2571
11638.20 2560
11639.22 2500
11640.24 2401
11641.26 2396
11642.28 2415
11643.29 2381
11644.31 2350
11645.33 2356
11646.35 2294
11647.37 2241
11648.39 2205
11649.40 2243
11650.42 2212
11651.44 2201
11652.46 2203
11653.48 2271
11654.50 2186
11655.51 2196
11656.53 2187
11657.55 2182
11658.57 2177
11659.59 2248
11660.61 2258
11661.63 2249
11662.65 2287
11663.67 2323
11664.68 2292
11665.70 2333
11666.72 2373
11667.74 2338
11668.76 2311
11669.78 2384
11670.80 2401
11671.82 2431
11672.84 2444
11673.86 2443
11674.88 2459
11675.90 2487
11676.92 2515
11677.94 2498
11678.96 2542
11679.98 2500
11680.99 2514
11682.01 2491
11683.03 2490
11684.05 2501
11685.07 2454
11686.09 2465
11687.11 2432
11688.13 2438
11689.15 2400
11690.17 2391
11691.19 2348
11692.21 2338
11693.24 2261
11694.26 2328
11695.28 2348
11696.30 2296
11697.32 2263
11698.34 2252
11699.36 2233
11700.38 2282
11701.40 2256
11702.42 2179
11703.44 2179
11704.46 2156
11705.48 2140
11706.50 2134
11707.52 2135
11708.54 2050
11709.57 2063
11710.59 2068
11711.61 2007
11712.63 1992
11713.65 2033
11714.67 2033
11715.69 1965
11716.71 2002
11717.73 1956
11718.76 1972
11719.78 1965
11720.80 1939
11721.82 1896
11722.84 1870
11723.86 1864
11724.89 1845
11725.91 1847
11726.93 1820
11727.95 1772
11728.97 1812
11729.99 1789
11731.02 1758
11732.04 1801
11733.06 1746
11734.08 1747
11735.10 1786
11736.13 1769
11737.15 1749
11738.17 1723
11739.19 1728
11740.22 1756
11741.24 1736
11742.26 1684
11743.28 1735
11744.30 1743
11745.33 1746
11746.35 1712
11747.37 1701
11748.40 1688
11749.42 1675
11750.44 1652
11751.46 1666
11752.49 1644
11753.51 1642
11754.53 1619
11755.56 1635
11756.58 1633
11757.60 1613
11758.62 1620
11759.65 1552
11760.67 1572
11761.69 1579
11762.72 1557
11763.74 1527
11764.76 1560
11765.79 1569
11766.81 1455
11767.83 1513
11768.86 1522
11769.88 1473
11770.91 1527
11771.93 1514
11772.95 1503
11773.98 1518
11775.00 1540
11776.02 1492
11777.05 1501
11778.07 1420
11779.10 1426
11780.12 1448
11781.14 1488
11782.17 1443
11783.19 1427
11784.22 1444
11785.24 1401
11786.26 1426
11787.29 1402
11788.31 1423
11789.34 1376
11790.36 1411
11791.39 1370
11792.41 1418
11793.44 1429
11794.46 1394
11795.49 1403
11796.51 1358
11797.54 1331
11798.56 1352
11799.59 1357
11800.61 1427
11801.63 1405
11802.66 1361
11803.69 1332
11804.71 1314
11805.74 1386
11806.76 1320
11807.79 1321
11808.81 1325
11809.84 1365
11810.86 1351
11811.89 1350
11812.91 1372
11813.94 1356
11814.96 1380
11815.99 1341
11817.01 1339
11818.04 1364
11819.07 1349
11820.09 1330
11821.12 1302
11822.14 1299
11823.17 1336
11824.20 1364
11825.22 1393
11826.25 1328
11827.27 1371
11828.30 1317
11829.33 1323
11830.35 1345
11831.38 1345
11832.40 1330
11833.43 1386
11834.46 1347
11835.48 1340
11836.51 1316
11837.54 1289
11838.56 1288
11839.59 1277
11840.62 1281
11841.64 1292
11842.67 1308
11843.70 1235
11844.72 1288
11845.75 1297
11846.78 1296
11847.80 1277
11848.83 1270
11849.86 1279
11850.89 1313
11851.91 1258
11852.94 1321
11853.97 1300
11854.99 1297
11856.02 1278
11857.05 1305
11858.08 1322
11859.10 1309
11860.13 1273
11861.16 1306
11862.19 1326
11863.21 1312
11864.24 1294
11865.27 1294
11866.30 1340
11867.33 1302
11868.35 1319
11869.38 1310
11870.41 1355
11871.44 1338
11872.47 1330
11873.49 1325
11874.52 1318
11875.55 1378
11876.58 1347
11877.61 1355
11878.63 1318
11879.66 1361
11880.69 1359
11881.72 1379
11882.75 1363
11883.78 1359
11884.81 1368
11885.83 1404
11886.86 1398
11887.89 1413
11888.92 1427
11889.95 1415
11890.98 1431
11892.01 1490
11893.04 1516
11894.06 1466
11895.09 1474
11896.12 1467
11897.15 1524
11898.18 1539
11899.21 1589
11900.24 1543
11901.27 1524
11902.30 1615
11903.33 1570
11904.36 1598
11905.39 1552
11906.42 1562
11907.45 1551
11908.48 1583
11909.50 1552
11910.53 1541
11911.56 1480
11912.59 1527
11913.62 1597
11914.65 1561
11915.68 1587
11916.71 1517
11917.74 1517
11918.77 1531
11919.80 1541
11920.83 1600
11921.86 1586
11922.89 1637
11923.92 1656
11924.95 1686
11925.99 1710
11927.02 1670
11928.05 1720
11929.08 1812
11930.11 1798
11931.14 1749
11932.17 1790
11933.20 1813
11934.23 1809
11935.26 1771
11936.29 1732
11937.32 1733
11938.35 1636
11939.38 1699
11940.41 1586
11941.45 1550
11942.48 1524
11943.51 1501
11944.54 1438
11945.57 1395
11946.60 1425
11947.63 1413
11948.66 1376
11949.70 1363
11950.73 1342
11951.76 1332
11952.79 1357
11953.82 1338
11954.85 1314
11955.88 1287
11956.92 1304
11957.95 1330
11958.98 1303
11960.01 1307
11961.04 1292
11962.08 1270
11963.11 1252
11964.14 1263
11965.17 1279
11966.20 1304
11967.24 1330
11968.27 1299
11969.30 1275
11970.33 1278
11971.36 1300
11972.40 1347
11973.43 1303
11974.46 1298
11975.49 1284
11976.53 1283
11977.56 1345
11978.59 1333
11979.62 1303
11980.66 1301
11981.69 1265
11982.72 1240
11983.76 1304
11984.79 1296
11985.82 1335
11986.85 1337
11987.89 1367
11988.92 1294
11989.95 1310
11990.99 1330
11992.02 1286
11993.05 1321
11994.09 1360
11995.12 1365
11996.15 1349
11997.19 1321
11998.22 1324
11999.25 1341
12000.29 1349
12001.32 1351
12002.35 1398
12003.39 1421
12004.42 1419
12005.46 1458
12006.49 1407
12007.52 1384
12008.56 1408
12009.59 1458
12010.63 1431
12011.66 1435
12012.69 1471
12013.73 1446
12014.76 1514
12015.80 1496
12016.83 1518
12017.86 1528
12018.90 1503
12019.93 1517
12020.97 1512
12022.00 1509
12023.04 1504
12024.07 1475
12025.11 1505
12026.14 1479
12027.18 1485
12028.21 1485
12029.25 1468
12030.28 1462
12031.32 1463
12032.35 1441
12033.39 1444
12034.42 1437
12035.46 1427
12036.49 1452
12037.53 1405
12038.56 1426
12039.60 1446
12040.63 1415
12041.67 1424
12042.70 1409
12043.74 1428
12044.77 1421
12045.81 1450
12046.84 1420
12047.88 1502
12048.92 1429
12049.95 1456
12050.99 1468
12052.02 1447
12053.06 1468
12054.09 1443
12055.13 1440
12056.17 1499
12057.20 1504
12058.24 1488
12059.27 1505
12060.31 1465
12061.35 1460
12062.38 1450
12063.42 1469
12064.46 1517
12065.49 1518
12066.53 1503
12067.56 1481
12068.60 1525
12069.64 1486
12070.67 1461
12071.71 1510
12072.75 1492
12073.78 1520
12074.82 1522
12075.86 1480
12076.89 1502
12077.93 1497
12078.97 1516
12080.01 1495
12081.04 1542
12082.08 1519
12083.12 1543
12084.15 1529
12085.19 1575
12086.23 1555
12087.27 1544
12088.30 1594
12089.34 1636
12090.38 1649
12091.41 1674
12092.45 1692
12093.49 1718
12094.53 1716
12095.57 1753
12096.60 1782
12097.64 1730
12098.68 1760
12099.72 1786
12100.75 1823
12101.79 1838
12102.83 1835
12103.87 1827
12104.91 1797
12105.94 1781
12106.98 1773
12108.02 1773
12109.06 1784
12110.10 1769
12111.14 1667
12112.17 1587
12113.21 1613
12114.25 1548
12115.29 1516
12116.33 1455
12117.37 1449
12118.40 1419
12119.44 1418
12120.48 1414
12121.52 1415
12122.56 1351
12123.60 1330
12124.64 1338
12125.68 1319
12126.72 1293
12127.75 1311
12128.79 1345
12129.83 1366
12130.87 1327
12131.91 1289
12132.95 1347
12133.99 1342
12135.03 1317
12136.07 1243
12137.11 1233
12138.15 1243
12139.19 1279
12140.23 1299
12141.27 1310
12142.31 1293
12143.35 1256
12144.38 1251
12145.42 1269
12146.46 1259
12147.50 1227
12148.54 1239
12149.58 1243
12150.62 1230
12151.66 1205
12152.70 1225
12153.74 1257
12154.78 1260
12155.82 1297
12156.87 1241
12157.91 1234
12158.95 1202
12159.99 1254
12161.03 1237
12162.07 1179
12163.11 1182
12164.15 1223
12165.19 1276
12166.23 1268
12167.27 1223
12168.31 1223
12169.35 1214
12170.39 1238
12171.43 1251
12172.47 1186
12173.52 1196
12174.56 1248
12175.60 1225
12176.64 1268
12177.68 1275
12178.72 1248
12179.76 1205
12180.80 1240
12181.85 1255
12182.89 1240
12183.93 1227
12184.97 1214
12186.01 1216
12187.05 1225
12188.09 1317
12189.14 1262
12190.18 1250
12191.22 1223
12192.26 1196
12193.30 1243
12194.34 1296
12195.39 1231
12196.43 1250
12197.47 1255
12198.51 1204
12199.55 1185
12200.60 1271
12201.64 1282
12202.68 1280
12203.72 1249
12204.77 1241
12205.81 1278
12206.85 1237
12207.89 1220
12208.94 1256
12209.98 1240
12211.02 1260
12212.06 1249
12213.11 1249
12214.15 1275
12215.19 1273
12216.23 1260
12217.28 1277
12218.32 1273
12219.36 1258
12220.41 1303
12221.45 1299
12222.49 1280
12223.54 1250
12224.58 1298
12225.62 1285
12226.66 1269
12227.71 1280
12228.75 1307
12229.79 1289
12230.84 1334
12231.88 1253
12232.93 1282
12233.97 1283
12235.01 1221
12236.06 1214
12237.10 1226
12238.14 1215
12239.19 1207
12240.23 1193
12241.28 1210
12242.32 1193
12243.36 1189
12244.41 1218
12245.45 1213
12246.50 1169
12247.54 1198
12248.58 1231
12249.63 1202
12250.67 1202
12251.72 1169
12252.76 1154
12253.80 1154
12254.85 1170
12255.89 1156
12256.94 1157
12257.98 1153
12259.03 1126
12260.07 1136
12261.12 1129
12262.16 1138
12263.21 1137
12264.25 1129
12265.30 1152
12266.34 1154
12267.39 1093
12268.43 1125
12269.48 1127
12270.52 1134
12271.57 1136
12272.61 1130
12273.66 1093
12274.70 1098
12275.75 1093
12276.79 1108
12277.84 1137
12278.88 1101
12279.93 1100
12280.98 1133
12282.02 1119
12283.07 1100
12284.11 1066
12285.16 1087
12286.20 1111
12287.25 1124
12288.30 1093
12289.34 1067
12290.39 1120
12291.43 1088
12292.48 1082
12293.53 1094
12294.57 1082
12295.62 1098
12296.66 1115
12297.71 1128
12298.76 1090
12299.80 1085
12300.85 1112
12301.90 1090
12302.94 1107
12303.99 1087
12305.04 1100
12306.08 1071
12307.13 1084
12308.18 1093
12309.22 1083
12310.27 1080
12311.32 1075
12312.36 1084
12313.41 1080
12314.46 1085
12315.50 1048
12316.55 1073
12317.60 1086
12318.65 1081
12319.69 1063
12320.74 1041
12321.79 1057
12322.83 1062
12323.88 1047
12324.93 1075
12325.98 1066
12327.02 1057
12328.07 1041
12329.12 1050
12330.17 1034
12331.21 1029
12332.26 1029
12333.31 1066
12334.36 1062
12335.41 1082
12336.45 1082
12337.50 1074
12338.55 1065
12339.60 1062
12340.65 1048
12341.69 1020
12342.74 1053
12343.79 1090
12344.84 1072
12345.89 1049
12346.94 1050
12347.98 1070
12349.03 1065
12350.08 1075
12351.13 1031
12352.18 1077
12353.23 1104
12354.28 1069
12355.32 1041
12356.37 1074
12357.42 1040
12358.47 1112
12359.52 1112
12360.57 1102
12361.62 1074
12362.67 1065
12363.72 1080
12364.76 1058
12365.81 1070
12366.86 1059
12367.91 1096
12368.96 1132
12370.01 1133
12371.06 1088
12372.11 1135
12373.16 1105
12374.21 1090
12375.26 1126
12376.31 1078
12377.36 1098
12378.41 1141
12379.46 1147
12380.51 1127
12381.56 1123
12382.61 1143
12383.66 1144
12384.71 1127
12385.76 1106
12386.81 1149
12387.86 1124
12388.91 1127
12389.96 1076
12391.01 1116
12392.06 1140
12393.11 1127
12394.16 1121
12395.21 1113
12396.26 1143
12397.31 1125
12398.36 1139
12399.41 1114
12400.46 1112
12401.51 1165
12402.56 1150
12403.61 1147
12404.66 1144
12405.71 1159
12406.77 1155
12407.82 1173
12408.87 1140
12409.92 1153
12410.97 1189
12412.02 1173
12413.07 1150
12414.12 1135
12415.17 1157
12416.23 1183
12417.28 1169
12418.33 1153
12419.38 1172
12420.43 1144
12421.48 1197
12422.53 1184
12423.59 1190
12424.64 1206
12425.69 1175
12426.74 1135
12427.79 1138
12428.84 1156
12429.90 1226
12430.95 1235
12432.00 1203
12433.05 1203
12434.10 1188
12435.16 1208
12436.21 1260
12437.26 1254
12438.31 1209
12439.37 1211
12440.42 1237
12441.47 1217
12442.52 1235
12443.58 1220
12444.63 1248
12445.68 1255
12446.73 1254
12447.79 1336
12448.84 1222
12449.89 1258
12450.94 1277
12452.00 1291
12453.05 1287
12454.10 1324
12455.16 1316
12456.21 1329
12457.26 1304
12458.31 1352
12459.37 1315
12460.42 1276
12461.47 1330
12462.53 1414
12463.58 1420
12464.63 1398
12465.69 1463
12466.74 1478
12467.79 1422
12468.85 1478
12469.90 1507
12470.95 1526
12472.01 1539
12473.06 1611
12474.12 1646
12475.17 1671
12476.22 1658
12477.28 1682
12478.33 1771
12479.39 1816
12480.44 1877
12481.49 1934
12482.55 2031
12483.60 2072
12484.66 2189
12485.71 2274
12486.76 2293
12487.82 2337
12488.87 2464
12489.93 2485
12490.98 2619
12492.04 2598
12493.09 2686
12494.15 2698
12495.20 2705
12496.25 2697
12497.31 2637
12498.36 2618
12499.42 2633
12500.47 2545
12501.53 2489
12502.58 2324
12503.64 2248
12504.69 2184
12505.75 2107
12506.80 1943
12507.86 1945
12508.91 1904
12509.97 1774
12511.03 1689
12512.08 1648
12513.14 1617
12514.19 1620
12515.25 1609
12516.30 1556
12517.36 1568
12518.41 1500
12519.47 1497
12520.52 1468
12521.58 1496
12522.64 1467
12523.69 1476
12524.75 1460
12525.80 1496
12526.86 1508
12527.92 1455
12528.97 1500
12530.03 1456
12531.08 1451
12532.14 1419
12533.20 1414
12534.25 1419
12535.31 1486
12536.37 1521
12537.42 1475
12538.48 1465
12539.54 1413
12540.59 1425
12541.65 1461
12542.70 1521
12543.76 1486
12544.82 1531
12545.88 1558
12546.93 1552
12547.99 1582
12549.05 1583
12550.10 1554
12551.16 1598
12552.22 1626
12553.27 1609
12554.33 1609
12555.39 1672
12556.45 1686
12557.50 1739
12558.56 1754
12559.62 1763
12560.67 1822
12561.73 1834
12562.79 1885
12563.85 1904
12564.90 1963
12565.96 2023
12567.02 2066
12568.08 2096
12569.14 2121
12570.19 2188
12571.25 2268
12572.31 2274
12573.37 2271
12574.42 2277
12575.48 2319
12576.54 2320
12577.60 2322
12578.66 2358
12579.72 2254
12580.77 2215
12581.83 2172
12582.89 2135
12583.95 2093
12585.01 1969
12586.07 1880
12587.12 1934
12588.18 1928
12589.24 1887
12590.30 1828
12591.36 1796
12592.42 1815
12593.48 1768
12594.53 1744
12595.59 1755
12596.65 1719
12597.71 1663
12598.77 1677
12599.83 1663
12600.89 1656
12601.95 1629
12603.01 1577
12604.07 1596
12605.13 1617
12606.18 1584
12607.24 1551
12608.30 1518
12609.36 1527
12610.42 1542
12611.48 1512
12612.54 1531
12613.60 1543
12614.66 1557
12615.72 1556
12616.78 1573
12617.84 1572
12618.90 1524
12619.96 1477
12621.02 1565
12622.08 1531
12623.14 1537
12624.20 1550
12625.26 1502
12626.32 1486
12627.38 1455
12628.44 1491
12629.50 1464
12630.56 1494
12631.62 1437
12632.68 1459
12633.74 1452
12634.80 1495
12635.86 1464
12636.92 1453
12637.98 1454
12639.04 1455
12640.11 1450
12641.17 1520
12642.23 1541
12643.29 1549
12644.35 1549
12645.41 1523
12646.47 1532
12647.53 1560
12648.59 1602
12649.65 1580
12650.72 1584
12651.78 1605
12652.84 1640
12653.90 1670
12654.96 1717
12656.02 1668
12657.08 1651
12658.14 1651
12659.21 1661
12660.27 1690
12661.33 1648
12662.39 1621
12663.45 1650
12664.51 1606
12665.58 1554
12666.64 1604
12667.70 1588
12668.76 1625
12669.82 1550
12670.89 1548
12671.95 1525
12673.01 1512
12674.07 1524
12675.13 1549
12676.20 1554
12677.26 1593
12678.32 1563
12679.38 1533
12680.45 1552
12681.51 1579
12682.57 1557
12683.63 1580
12684.70 1535
12685.76 1551
12686.82 1572
12687.88 1656
12688.95 1620
12690.01 1612
12691.07 1684
12692.14 1714
12693.20 1643
12694.26 1682
12695.32 1672
12696.39 1648
12697.45 1668
12698.51 1707
12699.58 1699
12700.64 1657
12701.70 1665
12702.77 1740
12703.83 1692
12704.89 1673
12705.96 1701
12707.02 1641
12708.08 1689
12709.15 1670
12710.21 1617
12711.28 1645
12712.34 1668
12713.40 1637
12714.47 1658
12715.53 1602
12716.59 1574
12717.66 1563
12718.72 1568
12719.79 1588
12720.85 1579
12721.92 1566
12722.98 1531
12724.04 1529
12725.11 1532
12726.17 1523
12727.24 1577
12728.30 1534
12729.37 1460
12730.43 1472
12731.49 1483
12732.56 1407
12733.62 1471
12734.69 1493
12735.75 1445
12736.82 1390
12737.88 1428
12738.95 1430
12740.01 1388
12741.08 1425
12742.14 1421
12743.21 1377
12744.27 1391
12745.34 1397
12746.40 1377
12747.47 1375
12748.53 1357
12749.60 1307
12750.66 1340
12751.73 1277
12752.79 1321
12753.86 1333
12754.93 1264
12755.99 1281
12757.06 1268
12758.12 1257
12759.19 1262
12760.25 1248
12761.32 1263
12762.39 1249
12763.45 1190
12764.52 1205
12765.58 1220
12766.65 1257
12767.72 1223
12768.78 1203
12769.85 1191
12770.91 1211
12771.98 1211
12773.05 1163
12774.11 1174
12775.18 1151
12776.25 1189
12777.31 1161
12778.38 1126
12779.45 1133
12780.51 1156
12781.58 1177
12782.65 1137
12783.71 1176
12784.78 1166
12785.85 1154
12786.91 1144
12787.98 1215
12789.05 1187
12790.11 1140
12791.18 1106
12792.25 1118
12793.31 1103
12794.38 1130
12795.45 1116
12796.52 1104
12797.58 1149
12798.65 1148
12799.72 1188
12800.79 1194
12801.85 1172
12802.92 1146
12803.99 1130
12805.06 1126
12806.12 1133
12807.19 1107
12808.26 1119
12809.33 1123
12810.39 1097
12811.46 1142
12812.53 1173
12813.60 1110
12814.67 1131
12815.73 1099
12816.80 1139
12817.87 1101
12818.94 1153
12820.01 1117
12821.08 1101
12822.14 1089
12823.21 1098
12824.28 1092
12825.35 1104
12826.42 1100
12827.49 1083
12828.55 1089
12829.62 1109
12830.69 1102
12831.76 1101
12832.83 1057
12833.90 1037
12834.97 1040
12836.04 1041
12837.11 1004
12838.17 1049
12839.24 1052
12840.31 1064
12841.38 1071
12842.45 1056
12843.52 1047
12844.59 1065
12845.66 1041
12846.73 1024
12847.80 1015
12848.87 1025
12849.94 1035
12851.01 1035
12852.08 1026
12853.14 1031
12854.21 1021
12855.28 1014
12856.35 990
12857.42 1007
12858.49 1052
12859.56 1034
12860.63 1019
12861.70 1031
12862.77 1011
12863.84 1011
12864.91 1051
12865.98 1016
12867.05 980
12868.12 1001
12869.19 1006
12870.26 1027
12871.34 973
12872.41 989
12873.48 942
12874.55 1005
12875.62 1000
12876.69 984
12877.76 978
12878.83 984
12879.90 987
12880.97 980
12882.04 986
12883.11 965
12884.18 943
12885.25 963
12886.33 978
12887.40 960
12888.47 949
12889.54 936
12890.61 972
12891.68 960
12892.75 960
12893.82 960
12894.89 1015
12895.97 982
12897.04 987
12898.11 988
12899.18 975
12900.25 957
12901.32 920
12902.40 936
12903.47 970
12904.54 958
12905.61 918
12906.68 920
12907.75 948
12908.83 918
12909.90 931
12910.97 948
12912.04 929
12913.11 947
12914.19 938
12915.26 967
12916.33 970
12917.40 925
12918.48 913
12919.55 916
12920.62 916
12921.69 938
12922.77 954
12923.84 909
12924.91 938
12925.98 956
12927.06 929
12928.13 915
12929.20 897
12930.27 919
12931.35 902
12932.42 929
12933.49 911
12934.57 908
12935.64 866
12936.71 911
12937.79 915
12938.86 930
12939.93 935
12941.01 904
12942.08 914
12943.15 897
12944.23 876
12945.30 902
12946.37 898
12947.45 940
12948.52 956
12949.59 927
12950.67 923
12951.74 898
12952.81 961
12953.89 928
12954.96 936
12956.04 884
12957.11 942
12958.18 934
12959.26 949
12960.33 888
12961.41 908
12962.48 920
12963.55 921
12964.63 916
12965.70 915
12966.78 938
12967.85 892
12968.93 904
12970.00 941
12971.07 923
12972.15 929
12973.22 920
12974.30 922
12975.37 927
12976.45 962
12977.52 932
12978.60 945
12979.67 957
12980.75 943
12981.82 905
12982.90 911
12983.97 934
12985.05 954
12986.12 936
12987.20 960
12988.27 960
12989.35 964
12990.42 935
12991.50 939
12992.57 969
12993.65 983
12994.73 955
12995.80 939
12996.88 987
12997.95 998
12999.03 980
13000.10 977
13001.18 975
13002.25 968
13003.33 962
13004.41 974
13005.48 1004
13006.56 1004
13007.63 982
13008.71 1018
13009.79 1022
13010.86 956
13011.94 983
13013.02 1009
13014.09 1034
13015.17 1052
13016.24 1054
13017.32 1010
13018.40 1004
13019.47 1036
13020.55 979
13021.63 1048
13022.70 1028
13023.78 1026
13024.86 1025
13025.93 1044
13027.01 1018
13028.09 1024
13029.16 1070
13030.24 1094
13031.32 1064
13032.40 1076
13033.47 1070
13034.55 1026
13035.63 1029
13036.70 1088
13037.78 1080
13038.86 1073
13039.94 1087
13041.01 1077
13042.09 1091
13043.17 1055
13044.25 1050
13045.32 1085
13046.40 1108
13047.48 1101
13048.56 1079
13049.63 1116
13050.71 1067
13051.79 1046
13052.87 1060
13053.95 1066
13055.02 1073
13056.10 1113
13057.18 1113
13058.26 1074
13059.34 1046
13060.41 1057
13061.49 1096
13062.57 1049
13063.65 1037
13064.73 1088
13065.81 1062
13066.88 998
13067.96 1040
13069.04 1019
13070.12 1027
13071.20 999
13072.28 1058
13073.36 1070
13074.43 1025
13075.51 1022
13076.59 961
13077.67 989
13078.75 1010
13079.83 1015
13080.91 992
13081.99 1019
13083.07 1003
13084.15 997
13085.23 997
13086.30 1042
13087.38 983
13088.46 951
13089.54 940
13090.62 971
13091.70 973
13092.78 953
13093.86 971
13094.94 981
13096.02 954
13097.10 954
13098.18 932
13099.26 960
13100.34 930
13101.42 949
13102.50 931
13103.58 911
13104.66 930
13105.74 960
13106.82 920
13107.90 936
13108.98 928
13110.06 931
13111.14 932
13112.22 933
13113.30 914
13114.38 912
13115.46 881
13116.54 894
13117.62 902
13118.70 899
13119.78 916
13120.86 922
13121.95 934
13123.03 925
13124.11 931
13125.19 931
13126.27 923
13127.35 914
13128.43 929
13129.51 942
13130.59 904
13131.67 897
13132.76 975
13133.84 927
13134.92 936
13136.00 893
13137.08 914
13138.16 920
13139.24 918
13140.32 903
13141.41 917
13142.49 923
13143.57 885
13144.65 905
13145.73 944
13146.81 920
13147.90 873
13148.98 946
13150.06 903
13151.14 916
13152.22 908
13153.31 920
13154.39 918
13155.47 897
13156.55 911
13157.63 902
13158.72 954
13159.80 895
13160.88 932
13161.96 916
13163.05 931
13164.13 923
13165.21 956
13166.29 930
13167.38 904
13168.46 936
13169.54 905
13170.62 923
13171.71 901
13172.79 878
13173.87 924
13174.96 929
13176.04 894
13177.12 931
13178.20 941
13179.29 933
13180.37 920
13181.45 965
13182.54 966
13183.62 929
13184.70 910
13185.79 945
13186.87 957
13187.95 955
13189.04 959
13190.12 985
13191.20 917
13192.29 951
13193.37 968
13194.46 927
13195.54 918
13196.62 903
13197.71 926
13198.79 958
13199.88 897
13200.96 909
13202.04 921
13203.13 931
13204.21 956
13205.30 923
13206.38 936
13207.46 925
13208.55 914
13209.63 888
13210.72 984
13211.80 948
13212.89 925
13213.97 903
13215.05 925
13216.14 894
13217.22 868
13218.31 890
13219.39 940
13220.48 916
13221.56 918
13222.65 910
13223.73 917
13224.82 919
13225.90 930
13226.99 932
13228.07 908
13229.16 929
13230.24 920
13231.33 928
13232.41 948
13233.50 931
13234.58 938
13235.67 937
13236.76 889
13237.84 924
13238.93 910
13240.01 948
13241.10 967
13242.18 929
13243.27 918
13244.35 948
13245.44 980
13246.53 958
13247.61 979
13248.70 946
13249.78 963
13250.87 980
13251.96 944
13253.04 959
13254.13 928
13255.21 943
13256.30 987
13257.39 972
13258.47 957
13259.56 1006
13260.65 1025
13261.73 1003
13262.82 966
13263.91 1000
13264.99 1009
13266.08 961
13267.17 999
13268.25 973
13269.34 986
13270.43 1003
13271.51 1000
13272.60 1006
13273.69 1007
13274.77 1058
13275.86 1026
13276.95 1019
13278.04 1037
13279.12 991
13280.21 1008
13281.30 1005
13282.38 1049
13283.47 1075
13284.56 1047
13285.65 1084
13286.73 1054
13287.82 1067
13288.91 1052
13290.00 1011
13291.08 1046
13292.17 1064
13293.26 1042
13294.35 1079
13295.44 1063
13296.52 1045
13297.61 1071
13298.70 1113
13299.79 1113
13300.88 1133
13301.96 1113
13303.05 1103
13304.14 1114
13305.23 1142
13306.32 1152
13307.41 1113
13308.49 1146
13309.58 1128
13310.67 1130
13311.76 1161
13312.85 1145
13313.94 1149
13315.02 1140
13316.11 1150
13317.20 1165
13318.29 1142
13319.38 1152
13320.47 1170
13321.56 1176
13322.65 1171
13323.74 1128
13324.82 1126
13325.91 1129
13327.00 1149
13328.09 1124
13329.18 1100
13330.27 1125
13331.36 1100
13332.45 1123
13333.54 1169
13334.63 1132
13335.72 1126
13336.81 1143
13337.90 1128
13338.99 1103
13340.08 1143
13341.17 1122
13342.26 1164
13343.35 1148
13344.44 1155
13345.53 1141
13346.61 1156
13347.70 1127
13348.79 1157
13349.89 1187
13350.98 1199
13352.07 1146
13353.16 1146
13354.25 1166
13355.34 1188
13356.43 1188
13357.52 1220
13358.61 1220
13359.70 1237
13360.79 1232
13361.88 1180
13362.97 1214
13364.06 1232
13365.15 1280
13366.24 1250
13367.33 1236
13368.42 1189
13369.51 1229
13370.60 1244
13371.70 1232
13372.79 1249
13373.88 1227
13374.97 1213
13376.06 1190
13377.15 1173
13378.24 1156
13379.33 1135
13380.43 1130
13381.52 1150
13382.61 1107
13383.70 1100
13384.79 1083
13385.88 1098
13386.97 1110
13388.07 1075
13389.16 1093
13390.25 1069
13391.34 1111
13392.43 1073
13393.52 1070
13394.62 1113
13395.71 1102
13396.80 1072
13397.89 1047
13398.98 1055
13400.08 1063
13401.17 1056
13402.26 1072
13403.35 1051
13404.45 1099
13405.54 1075
13406.63 1052
13407.72 1029
13408.82 1022
13409.91 1082
13411.00 1075
13412.09 1065
13413.19 1054
13414.28 1072
13415.37 1074
13416.46 1045
13417.56 1055
13418.65 1079
13419.74 1077
13420.84 1059
13421.93 1069
13423.02 1082
13424.11 1050
13425.21 1046
13426.30 1062
13427.39 1085
13428.49 1071
13429.58 1092
13430.67 1123
13431.77 1083
13432.86 1075
13433.95 1056
13435.05 1101
13436.14 1121
13437.24 1124
13438.33 1101
13439.42 1123
13440.52 1088
13441.61 1142
13442.70 1143
13443.80 1121
13444.89 1175
13445.99 1170
13447.08 1137
13448.17 1203
13449.27 1210
13450.36 1128
13451.46 1212
13452.55 1207
13453.64 1224
13454.74 1186
13455.83 1211
13456.93 1204
13458.02 1200
13459.12 1227
13460.21 1206
13461.31 1218
13462.40 1215
13463.50 1250
13464.59 1282
13465.69 1267
13466.78 1221
13467.87 1278
13468.97 1261
13470.06 1261
13471.16 1267
13472.25 1261
13473.35 1256
13474.44 1281
13475.54 1253
13476.64 1266
13477.73 1289
13478.83 1289
13479.92 1287
13481.02 1294
13482.11 1295
13483.21 1315
13484.30 1353
13485.40 1352
13486.49 1369
13487.59 1346
13488.69 1348
13489.78 1360
13490.88 1398
13491.97 1377
13493.07 1388
13494.17 1351
13495.26 1415
13496.36 1422
13497.45 1469
13498.55 1445
13499.65 1437
13500.74 1498
13501.84 1422
13502.93 1507
13504.03 1428
13505.13 1481
13506.22 1439
13507.32 1439
13508.42 1435
13509.51 1412
13510.61 1381
13511.71 1361
13512.80 1364
13513.90 1305
13515.00 1276
13516.09 1246
13517.19 1239
13518.29 1226
13519.38 1200
13520.48 1145
13521.58 1180
13522.68 1138
13523.77 1155
13524.87 1134
13525.97 1103
13527.06 1136
13528.16 1113
13529.26 1106
13530.36 1082
13531.45 1059
13532.55 1101
13533.65 1136
13534.75 1042
13535.84 1047
13536.94 1056
13538.04 1067
13539.14 1058
13540.23 1068
13541.33 1067
13542.43 1049
13543.53 1063
13544.63 1066
13545.72 1008
13546.82 1037
13547.92 1041
13549.02 1055
13550.12 1024
13551.22 988
13552.31 997
13553.41 999
13554.51 1039
13555.61 986
13556.71 1002
13557.81 985
13558.90 997
13560.00 1006
13561.10 1020
13562.20 1008
13563.30 983
13564.40 1009
13565.50 1024
13566.60 1020
13567.69 1022
13568.79 1022
13569.89 1002
13570.99 1005
13572.09 1011
13573.19 1008
13574.29 985
13575.39 984
13576.49 922
13577.59 995
13578.69 970
13579.79 992
13580.89 1053
13581.98 993
13583.08 1049
13584.18 995
13585.28 1010
13586.38 1001
13587.48 995
13588.58 1019
13589.68 1041
13590.78 1035
13591.88 953
13592.98 1011
13594.08 987
13595.18 1027
13596.28 987
13597.38 1000
13598.48 1018
13599.58 1022
13600.68 979
13601.78 963
13602.88 1002
13603.98 1018
13605.08 1027
13606.18 1037
13607.29 1022
13608.39 1023
13609.49 994
13610.59 973
13611.69 1012
13612.79 1015
13613.89 1020
13614.99 976
13616.09 1042
13617.19 987
13618.29 987
13619.39 991
13620.50 974
13621.60 950
13622.70 971
13623.80 1002
13624.90 1007
13626.00 1010
13627.10 1038
13628.20 1034
13629.31 1023
13630.41 1031
13631.51 1006
13632.61 994
13633.71 987
13634.81 1014
13635.91 991
13637.02 934
13638.12 1008
13639.22 970
13640.32 994
13641.42 994
13642.53 989
13643.63 989
13644.73 949
13645.83 926
13646.93 948
13648.04 972
13649.14 969
13650.24 980
13651.34 996
13652.45 959
13653.55 947
13654.65 939
13655.75 984
13656.85 994
13657.96 964
13659.06 1010
13660.16 990
13661.27 956
13662.37 972
13663.47 956
13664.57 969
13665.68 996
13666.78 958
13667.88 975
13668.99 964
13670.09 958
13671.19 995
13672.29 978
13673.40 966
13674.50 979
13675.60 950
13676.71 1010
13677.81 1030
13678.91 990
13680.02 992
13681.12 972
13682.23 1010
13683.33 982
13684.43 999
13685.54 986
13686.64 967
13687.74 966
13688.85 1007
13689.95 1002
13691.06 1024
13692.16 987
13693.26 1012
13694.37 1002
13695.47 1030
13696.58 1041
13697.68 1016
13698.78 1013
13699.89 1028
13700.99 1029
13702.10 1026
13703.20 1026
13704.31 1026
13705.41 1080
13706.51 1061
13707.62 1075
13708.72 1051
13709.83 1088
13710.93 1068
13712.04 1111
13713.14 1079
13714.25 1083
13715.35 1090
13716.46 1096
13717.56 1107
13718.67 1126
13719.77 1143
13720.88 1114
13721.98 1119
13723.09 1159
13724.19 1155
13725.30 1134
13726.40 1163
13727.51 1186
13728.61 1175
13729.72 1223
13730.83 1225
13731.93 1199
13733.04 1208
13734.14 1237
13735.25 1232
13736.35 1232
13737.46 1244
13738.57 1222
13739.67 1199
13740.78 1251
13741.88 1282
13742.99 1290
13744.09 1244
13745.20 1340
13746.31 1365
13747.41 1308
13748.52 1307
13749.63 1329
13750.73 1396
13751.84 1418
13752.94 1471
13754.05 1471
13755.16 1501
13756.26 1491
13757.37 1493
13758.48 1524
13759.58 1553
13760.69 1558
13761.80 1622
13762.90 1650
13764.01 1686
13765.12 1653
13766.22 1657
13767.33 1725
13768.44 1783
13769.55 1818
13770.65 1772
13771.76 1752
13772.87 1768
13773.97 1728
13775.08 1708
13776.19 1731
13777.30 1670
13778.40 1723
13779.51 1659
13780.62 1568
13781.73 1572
13782.83 1527
13783.94 1517
13785.05 1436
13786.16 1381
13787.26 1371
13788.37 1355
13789.48 1336
13790.59 1305
13791.70 1261
13792.80 1283
13793.91 1230
13795.02 1248
13796.13 1228
13797.24 1216
13798.35 1243
13799.45 1246
13800.56 1223
13801.67 1200
13802.78 1243
13803.89 1183
13805.00 1227
13806.10 1197
13807.21 1196
13808.32 1141
13809.43 1149
13810.54 1168
13811.65 1188
13812.76 1167
13813.86 1145
13814.97 1093
13816.08 1125
13817.19 1163
13818.30 1134
13819.41 1099
13820.52 1103
13821.63 1131
13822.74 1125
13823.85 1090
13824.96 1092
13826.06 1085
13827.17 1126
13828.28 1120
13829.39 1084
13830.50 1076
13831.61 1100
13832.72 1113
13833.83 1116
13834.94 1090
13836.05 1103
13837.16 1127
13838.27 1098
13839.38 1084
13840.49 1117
13841.60 1119
13842.71 1118
13843.82 1125
13844.93 1128
13846.04 1127
13847.15 1101
13848.26 1135
13849.37 1138
13850.48 1136
13851.59 1116
13852.70 1138
13853.81 1146
13854.92 1182
13856.03 1169
13857.14 1190
13858.25 1119
13859.37 1117
13860.48 1167
13861.59 1217
13862.70 1174
13863.81 1183
13864.92 1191
13866.03 1225
13867.14 1160
13868.25 1175
13869.36 1167
13870.47 1137
13871.59 1152
13872.70 1154
13873.81 1185
13874.92 1174
13876.03 1191
13877.14 1168
13878.25 1187
13879.36 1168
13880.48 1150
13881.59 1173
13882.70 1155
13883.81 1155
13884.92 1121
13886.03 1181
13887.15 1170
13888.26 1194
13889.37 1176
13890.48 1161
13891.59 1136
13892.71 1189
13893.82 1150
13894.93 1189
13896.04 1168
13897.15 1155
13898.27 1205
13899.38 1173
13900.49 1171
13901.60 1177
13902.72 1175
13903.83 1173
13904.94 1147
13906.05 1149
13907.17 1122
13908.28 1124
13909.39 1118
13910.50 1144
13911.62 1143
13912.73 1079
13913.84 1129
13914.95 1070
13916.07 1083
13917.18 1114
13918.29 1076
13919.41 1080
13920.52 1053
13921.63 1055
13922.75 1022
13923.86 1047
13924.97 1063
13926.09 1068
13927.20 1076
13928.31 1075
13929.43 1013
13930.54 1089
13931.65 1120
13932.77 1040
13933.88 1002
13934.99 1039
13936.11 1061
13937.22 1068
13938.34 1022
13939.45 1036
13940.56 1061
13941.68 1076
13942.79 1056
13943.91 1110
13945.02 1070
13946.13 1069
13947.25 1017
13948.36 1043
13949.48 1033
13950.59 1026
13951.70 1023
13952.82 1063
13953.93 1059
13955.05 1010
13956.16 1029
13957.28 1005
13958.39 1008
13959.51 997
13960.62 1042
13961.74 1079
13962.85 1037
13963.97 1052
13965.08 1007
13966.20 1026
13967.31 1038
13968.43 1016
13969.54 1020
13970.66 985
13971.77 1024
13972.89 1018
13974.00 1049
13975.12 1025
13976.23 1019
13977.35 1043
13978.46 1074
13979.58 1055
13980.69 1074
13981.81 1090
13982.92 1111
13984.04 1059
13985.16 1094
13986.27 1089
13987.39 1085
13988.50 1073
13989.62 1090
13990.74 1110
13991.85 1074
13992.97 1066
13994.08 1055
13995.20 1049
13996.32 1057
13997.43 1054
13998.55 1058
13999.66 1103
14000.78 1098
14001.90 1109
14003.01 1137
14004.13 1127
14005.25 1138
14006.36 1165
14007.48 1166
14008.60 1152
14009.71 1168
14010.83 1163
14011.95 1173
14013.06 1177
14014.18 1184
14015.30 1176
14016.41 1195
14017.53 1191
14018.65 1158
14019.76 1137
14020.88 1133
14022.00 1121
14023.12 1116
14024.23 1152
14025.35 1232
14026.47 1216
14027.59 1176
14028.70 1145
14029.82 1145
14030.94 1190
14032.06 1145
14033.17 1101
14034.29 1104
14035.41 1105
14036.53 1084
14037.64 1063
14038.76 1084
14039.88 1090
14041.00 1065
14042.11 1075
14043.23 1049
14044.35 1049
14045.47 1041
14046.59 1050
14047.71 1063
14048.82 1041
14049.94 1081
14051.06 1067
14052.18 1090
14053.30 1077
14054.42 1061
14055.53 1093
14056.65 1095
14057.77 1078
14058.89 1102
14060.01 1071
14061.13 1089
14062.25 1054
14063.36 1074
14064.48 1101
14065.60 1123
14066.72 1085
14067.84 1088
14068.96 1128
14070.08 1141
14071.20 1091
14072.32 1141
14073.44 1116
14074.55 1133
14075.67 1135
14076.79 1116
14077.91 1136
14079.03 1144
14080.15 1142
14081.27 1143
14082.39 1146
14083.51 1193
14084.63 1188
14085.75 1147
14086.87 1209
14087.99 1218
14089.11 1216
14090.23 1247
14091.35 1228
14092.47 1276
14093.59 1257
14094.71 1228
14095.83 1258
14096.95 1210
14098.07 1274
14099.19 1265
14100.31 1294
14101.43 1247
14102.55 1239
14103.67 1220
14104.79 1236
14105.91 1203
14107.03 1198
14108.15 1169
14109.27 1167
14110.39 1121
14111.51 1136
14112.64 1088
14113.76 1070
14114.88 1052
14116.00 1053
14117.12 1023
14118.24 999
14119.36 978
14120.48 1017
14121.60 1024
14122.72 1015
14123.85 1027
14124.97 984
14126.09 1017
14127.21 1001
14128.33 972
14129.45 986
14130.57 1005
14131.70 977
14132.82 958
14133.94 957
14135.06 958
14136.18 976
14137.30 958
14138.43 966
14139.55 941
14140.67 992
14141.79 955
14142.91 941
14144.03 929
14145.16 928
14146.28 918
14147.40 924
14148.52 924
14149.65 956
14150.77 953
14151.89 936
14153.01 913
14154.13 905
14155.26 966
14156.38 910
14157.50 915
14158.62 916
14159.75 902
14160.87 946
14161.99 952
14163.12 928
14164.24 923
14165.36 937
14166.48 921
14167.61 898
14168.73 945
14169.85 911
14170.98 881
14172.10 909
14173.22 912
14174.35 889
14175.47 889
14176.59 911
14177.72 886
14178.84 911
14179.96 865
14181.09 900
14182.21 871
14183.33 876
14184.46 862
14185.58 866
14186.70 886
14187.83 880
14188.95 840
14190.07 834
14191.20 881
14192.32 861
14193.45 851
14194.57 866
14195.69 849
14196.82 873
14197.94 863
14199.07 852
14200.19 879
14201.32 853
14202.44 873
14203.56 840
14204.69 821
14205.81 843
14206.94 803
14208.06 809
14209.19 822
14210.31 798
14211.44 821
14212.56 832
14213.69 820
14214.81 843
14215.93 829
14217.06 812
14218.18 837
14219.31 806
14220.43 811
14221.56 815
14222.68 817
14223.81 839
14224.94 827
14226.06 802
14227.19 806
14228.31 801
14229.44 796
14230.56 786
14231.69 821
14232.81 827
14233.94 794
14235.06 804
14236.19 774
14237.32 806
14238.44 805
14239.57 783
14240.69 826
14241.82 839
14242.94 852
14244.07 811
14245.20 771
14246.32 804
14247.45 813
14248.57 764
14249.70 745
14250.83 802
14251.95 790
14253.08 798
14254.21 782
14255.33 777
14256.46 820
14257.59 827
14258.71 815
14259.84 814
14260.97 784
14262.09 794
14263.22 805
14264.35 784
14265.47 771
14266.60 776
14267.73 816
14268.85 761
14269.98 777
14271.11 745
14272.23 737
14273.36 780
14274.49 780
14275.62 771
14276.74 774
14277.87 772
14279.00 749
14280.12 759
14281.25 764
14282.38 757
14283.51 765
14284.63 744
14285.76 733
14286.89 778
14288.02 776
14289.15 743
14290.27 718
14291.40 748
14292.53 766
14293.66 752
14294.78 727
14295.91 750
14297.04 776
14298.17 723
14299.30 744
14300.42 724
14301.55 751
14302.68 754
14303.81 718
14304.94 732
14306.07 743
14307.19 749
14308.32 744
14309.45 737
14310.58 717
14311.71 725
14312.84 727
14313.97 731
14315.10 746
14316.22 743
14317.35 739
14318.48 725
14319.61 722
14320.74 713
14321.87 738
14323.00 740
14324.13 715
14325.26 715
14326.39 763
14327.51 723
14328.64 696
14329.77 717
14330.90 713
14332.03 717
14333.16 684
14334.29 709
14335.42 712
14336.55 700
14337.68 704
14338.81 743
14339.94 713
14341.07 714
14342.20 736
14343.33 710
14344.46 708
14345.59 708
14346.72 691
14347.85 687
14348.98 686
14350.11 713
14351.24 692
14352.37 692
14353.50 695
14354.63 697
14355.76 752
14356.89 715
14358.02 714
14359.15 719
14360.28 711
14361.41 721
14362.54 718
14363.67 741
14364.80 757
14365.94 753
14367.07 730
14368.20 696
14369.33 685
14370.46 726
14371.59 712
14372.72 743
14373.85 735
14374.98 728
14376.11 704
14377.25 726
14378.38 716
14379.51 713
14380.64 732
14381.77 708
14382.90 721
14384.03 725
14385.16 719
14386.30 730
14387.43 731
14388.56 742
14389.69 717
14390.82 710
14391.95 760
14393.09 731
14394.22 702
14395.35 672
14396.48 722
14397.61 748
14398.75 767
14399.88 756
14401.01 775
14402.14 753
14403.27 750
14404.41 734
14405.54 729
14406.67 759
14407.80 746
14408.94 744
14410.07 730
14411.20 754
14412.33 754
14413.47 730
14414.60 725
14415.73 739
14416.87 736
14418.00 771
14419.13 751
14420.26 753
14421.40 736
14422.53 784
14423.66 763
14424.80 793
14425.93 828
14427.06 803
14428.20 781
14429.33 776
14430.46 778
14431.59 782
14432.73 752
14433.86 762
14435.00 834
14436.13 764
14437.26 749
14438.40 773
14439.53 798
14440.66 790
14441.80 804
14442.93 799
14444.06 765
14445.20 795
14446.33 846
14447.47 795
14448.60 822
14449.73 784
14450.87 758
14452.00 815
14453.14 809
14454.27 764
14455.41 798
14456.54 835
14457.67 822
14458.81 823
14459.94 790
14461.08 821
14462.21 820
14463.35 798
14464.48 825
14465.62 807
14466.75 809
14467.89 805
14469.02 794
14470.15 812
14471.29 794
14472.42 836
14473.56 832
14474.69 830
14475.83 822
14476.96 864
14478.10 832
14479.24 841
14480.37 866
14481.51 850
14482.64 816
14483.78 834
14484.91 789
14486.05 777
14487.18 781
14488.32 791
14489.45 776
14490.59 765
14491.73 804
14492.86 799
14494.00 791
14495.13 786
14496.27 796
14497.40 783
14498.54 767
14499.68 750
14500.81 767
14501.95 778
14503.08 773
14504.22 740
14505.36 756
14506.49 736
14507.63 744
14508.77 742
14509.90 744
14511.04 744
14512.18 754
14513.31 748
14514.45 761
14515.58 757
14516.72 733
14517.86 748
14519.00 719
14520.13 748
14521.27 705
14522.41 722
14523.54 736
14524.68 732
14525.82 711
14526.95 732
14528.09 748
14529.23 760
14530.37 746
14531.50 755
14532.64 747
14533.78 739
14534.91 740
14536.05 718
14537.19 716
14538.33 740
14539.46 740
14540.60 733
14541.74 748
14542.88 738
14544.02 742
14545.15 733
14546.29 735
14547.43 717
14548.57 736
14549.70 738
14550.84 713
14551.98 742
14553.12 745
14554.26 726
14555.39 688
14556.53 728
14557.67 744
14558.81 745
14559.95 780
14561.09 756
14562.22 751
14563.36 757
14564.50 745
14565.64 737
14566.78 756
14567.92 734
14569.06 745
14570.20 756
14571.33 754
14572.47 773
14573.61 779
14574.75 763
14575.89 777
14577.03 814
14578.17 766
14579.31 781
14580.45 791
14581.59 766
14582.72 765
14583.86 775
14585.00 793
14586.14 774
14587.28 791
14588.42 771
14589.56 778
14590.70 794
14591.84 779
14592.98 800
14594.12 785
14595.26 802
14596.40 796
14597.54 790
14598.68 814
14599.82 819
14600.96 794
14602.10 788
14603.24 809
14604.38 805
14605.52 786
14606.66 778
14607.80 772
14608.94 791
14610.08 761
14611.22 801
14612.36 829
14613.50 843
14614.64 822
14615.78 833
14616.92 814
14618.06 818
14619.20 844
14620.34 852
14621.49 857
14622.63 857
14623.77 892
14624.91 888
14626.05 870
14627.19 848
14628.33 841
14629.47 848
14630.61 865
14631.75 890
14632.90 893
14634.04 867
14635.18 883
14636.32 899
14637.46 909
14638.60 852
14639.74 857
14640.88 879
14642.03 854
14643.17 862
14644.31 825
14645.45 825
14646.59 841
14647.73 837
14648.88 803
14650.02 818
14651.16 791
14652.30 794
14653.44 783
14654.59 792
14655.73 779
14656.87 740
14658.01 785
14659.16 781
14660.30 759
14661.44 748
14662.58 756
14663.72 779
14664.87 769
14666.01 748
14667.15 794
14668.29 829
14669.44 775
14670.58 746
14671.72 782
14672.87 743
14674.01 766
14675.15 762
14676.29 756
14677.44 746
14678.58 752
14679.72 766
14680.87 733
14682.01 740
14683.15 755
14684.30 772
14685.44 775
14686.58 760
14687.73 734
14688.87 746
14690.01 718
14691.16 753
14692.30 754
14693.44 748
14694.59 699
14695.73 747
14696.87 752
14698.02 742
14699.16 727
14700.30 758
14701.45 798
14702.59 771
14703.74 737
14704.88 761
14706.02 772
14707.17 747
14708.31 753
14709.46 758
14710.60 767
14711.75 736
14712.89 769
14714.03 779
14715.18 740
14716.32 720
14717.47 704
14718.61 764
14719.76 780
14720.90 765
14722.05 785
14723.19 780
14724.34 749
14725.48 769
14726.63 781
14727.77 771
14728.92 803
14730.06 814
14731.21 794
14732.35 774
14733.50 781
14734.64 829
14735.79 819
14736.93 831
14738.08 817
14739.22 801
14740.37 814
14741.51 802
14742.66 777
14743.80 821
14744.95 824
14746.09 809
14747.24 861
14748.39 837
14749.53 814
14750.68 835
14751.82 838
14752.97 867
14754.11 853
14755.26 831
14756.41 832
14757.55 854
14758.70 862
14759.85 845
14760.99 855
14762.14 882
14763.28 892
14764.43 881
14765.58 938
14766.72 895
14767.87 891
14769.02 939
14770.16 914
14771.31 926
14772.46 953
14773.60 971
14774.75 1008
14775.90 972
14777.04 945
14778.19 978
14779.34 989
14780.48 994
14781.63 1033
14782.78 1009
14783.92 1044
14785.07 1010
14786.22 1066
14787.37 1070
14788.51 1046
14789.66 1048
14790.81 1040
14791.96 1064
14793.10 1086
14794.25 1085
14795.40 1049
14796.54 1057
14797.69 1054
14798.84 1070
14799.99 1073
14801.14 1095
14802.28 1029
14803.43 1060
14804.58 1070
14805.73 1026
14806.88 996
14808.02 1019
14809.17 1019
14810.32 953
14811.47 988
14812.62 1003
14813.76 1007
14814.91 941
14816.06 979
14817.21 929
14818.36 935
14819.51 897
14820.65 914
14821.80 891
14822.95 887
14824.10 877
14825.25 865
14826.40 896
14827.55 835
14828.69 807
14829.84 818
14830.99 835
14832.14 807
14833.29 799
14834.44 783
14835.59 781
14836.74 761
14837.89 768
14839.04 749
14840.19 756
14841.33 795
14842.48 795
14843.63 760
14844.78 749
14845.93 736
14847.08 731
14848.23 736
14849.38 703
14850.53 705
14851.68 715
14852.83 750
14853.98 731
14855.13 746
14856.28 701
14857.43 689
14858.58 709
14859.73 693
14860.88 733
14862.03 688
14863.18 680
14864.33 709
14865.48 696
14866.63 686
14867.78 688
14868.93 684
14870.08 745
14871.23 703
14872.38 686
14873.53 674
14874.68 704
14875.83 685
14876.98 675
14878.14 676
14879.29 720
14880.44 672
14881.59 712
14882.74 696
14883.89 704
14885.04 694
14886.19 708
14887.34 698
14888.49 699
14889.64 680
14890.80 643
14891.95 694
14893.10 700
14894.25 685
14895.40 668
14896.55 647
14897.70 706
14898.86 702
14900.01 672
14901.16 673
14902.31 710
14903.46 694
14904.61 693
14905.77 661
14906.92 675
14908.07 655
14909.22 667
14910.37 660
14911.53 657
14912.68 659
14913.83 659
14914.98 663
14916.13 704
14917.29 689
14918.44 701
14919.59 671
14920.74 671
14921.90 690
14923.05 664
14924.20 664
14925.35 644
14926.51 637
14927.66 651
14928.81 661
14929.96 653
14931.12 681
14932.27 668
14933.42 679
14934.57 658
14935.73 651
14936.88 674
14938.03 648
14939.19 634
14940.34 626
14941.49 661
14942.65 628
14943.80 654
14944.95 661
14946.11 638
14947.26 658
14948.41 673
14949.57 666
14950.72 615
14951.87 621
14953.03 684
14954.18 681
14955.33 667
14956.49 652
14957.64 666
14958.80 657
14959.95 639
14961.10 653
14962.26 664
14963.41 634
14964.57 640
14965.72 635
14966.87 596
14968.03 623
14969.18 611
14970.34 636
14971.49 616
14972.65 615
14973.80 605
14974.95 620
14976.11 614
14977.26 596
14978.42 676
14979.57 619
14980.73 617
14981.88 612
14983.04 604
14984.19 602
14985.35 595
14986.50 604
14987.66 597
14988.81 585
14989.97 620
14991.12 607
14992.28 606
14993.43 610
14994.59 593
14995.74 600
14996.90 628
14998.05 605
14999.21 590
15000.36 590
15001.52 599
15002.67 598
15003.83 551
15004.99 594
15006.14 622
15007.30 583
15008.45 599
15009.61 557
15010.76 595
15011.92 544
15013.08 577
15014.23 600
15015.39 599
15016.54 567
15017.70 579
15018.86 586
15020.01 592
15021.17 615
15022.32 586
15023.48 604
15024.64 599
15025.79 577
15026.95 583
15028.11 561
15029.26 568
15030.42 560
15031.58 598
15032.73 586
15033.89 568
15035.05 596
15036.20 578
15037.36 555
15038.52 579
15039.67 578
15040.83 562
15041.99 566
15043.15 617
15044.30 544
15045.46 543
15046.62 574
15047.77 584
15048.93 559
15050.09 566
15051.25 563
15052.40 574
15053.56 586
15054.72 599
15055.88 580
15057.03 588
15058.19 575
15059.35 547
15060.51 577
15061.66 596
15062.82 588
15063.98 572
15065.14 568
15066.30 552
15067.45 567
15068.61 527
15069.77 560
15070.93 579
15072.09 566
15073.24 553
15074.40 558
15075.56 535
15076.72 556
15077.88 593
15079.04 584
15080.20 589
15081.35 584
15082.51 567
15083.67 575
15084.83 537
15085.99 535
15087.15 565
15088.31 547
15089.46 580
15090.62 556
15091.78 563
15092.94 574
15094.10 554
15095.26 604
15096.42 550
15097.58 527
15098.74 575
15099.90 532
15101.06 552
15102.22 534
15103.37 547
15104.53 583
15105.69 582
15106.85 550
15108.01 546
15109.17 563
15110.33 552
15111.49 566
15112.65 561
15113.81 521
15114.97 543
15116.13 553
15117.29 547
15118.45 584
15119.61 566
15120.77 565
15121.93 552
15123.09 540
15124.25 546
15125.41 568
15126.57 558
15127.73 545
15128.89 544
15130.05 557
15131.21 543
15132.37 561
15133.53 533
15134.69 529
15135.86 531
15137.02 572
15138.18 566
15139.34 554
15140.50 568
15141.66 532
15142.82 569
15143.98 547
15145.14 553
15146.30 530
15147.46 539
15148.63 508
15149.79 546
15150.95 579
15152.11 550
15153.27 563
15154.43 556
15155.59 554
15156.75 556
15157.92 541
15159.08 561
15160.24 548
15161.40 571
15162.56 565
15163.72 554
15164.89 550
15166.05 568
15167.21 583
15168.37 552
15169.53 550
15170.69 575
15171.86 582
15173.02 600
15174.18 557
15175.34 588
15176.51 572
15177.67 586
15178.83 560
15179.99 591
15181.15 578
15182.32 569
15183.48 587
15184.64 579
15185.80 565
15186.97 548
15188.13 571
15189.29 580
15190.46 554
15191.62 569
15192.78 596
15193.94 581
15195.11 591
15196.27 601
15197.43 589
15198.60 566
15199.76 587
15200.92 587
15202.08 565
15203.25 615
15204.41 597
15205.57 598
15206.74 602
15207.90 584
15209.06 578
15210.23 591
15211.39 609
15212.56 609
15213.72 614
15214.88 610
15216.05 587
15217.21 630
15218.37 586
15219.54 606
15220.70 608
15221.87 604
15223.03 652
15224.19 642
15225.36 629
15226.52 620
15227.69 604
15228.85 616
15230.01 615
15231.18 636
15232.34 625
15233.51 608
15234.67 662
15235.84 659
15237.00 625
15238.16 616
15239.33 622
15240.49 609
15241.66 622
15242.82 592
15243.99 603
15245.15 595
15246.32 601
15247.48 615
15248.65 610
15249.81 564
15250.98 568
15252.14 636
15253.31 597
15254.47 565
15255.64 595
15256.80 595
15257.97 571
15259.13 590
15260.30 566
15261.46 548
15262.63 555
15263.80 540
15264.96 567
15266.13 576
15267.29 562
15268.46 574
15269.62 568
15270.79 559
15271.96 552
15273.12 581
15274.29 577
15275.45 555
15276.62 588
15277.79 563
15278.95 549
15280.12 537
15281.28 576
15282.45 530
15283.62 572
15284.78 588
15285.95 552
15287.12 560
15288.28 525
15289.45 537
15290.62 555
15291.78 559
15292.95 554
15294.12 594
15295.28 580
15296.45 560
15297.62 505
15298.78 552
15299.95 548
15301.12 534
15302.28 562
15303.45 553
15304.62 540
15305.78 571
15306.95 598
15308.12 589
15309.29 569
15310.45 539
15311.62 579
15312.79 581
15313.96 593
15315.12 568
15316.29 584
15317.46 557
15318.63 578
15319.79 564
15320.96 583
15322.13 573
15323.30 537
15324.46 576
15325.63 590
15326.80 560
15327.97 563
15329.14 573
15330.30 578
15331.47 560
15332.64 580
15333.81 578
15334.98 574
15336.14 533
15337.31 562
15338.48 543
15339.65 569
15340.82 583
15341.99 569
15343.16 564
15344.32 576
15345.49 581
15346.66 559
15347.83 546
15349.00 578
15350.17 588
15351.34 577
15352.51 597
15353.67 583
15354.84 559
15356.01 574
15357.18 554
15358.35 562
15359.52 580
15360.69 574
15361.86 582
15363.03 575
15364.20 605
15365.37 603
15366.54 578
15367.71 573
15368.87 590
15370.04 584
15371.21 569
15372.38 603
15373.55 579
15374.72 565
15375.89 573
15377.06 580
15378.23 579
15379.40 564
15380.57 588
15381.74 577
15382.91 632
15384.08 608
15385.25 599
15386.42 589
15387.59 623
15388.76 587
15389.93 606
15391.10 585
15392.27 599
15393.44 606
15394.62 603
15395.79 607
15396.96 589
15398.13 582
15399.30 595
15400.47 570
15401.64 575
15402.81 595
15403.98 581
15405.15 595
15406.32 584
15407.49 572
15408.66 580
15409.84 577
15411.01 585
15412.18 612
15413.35 558
15414.52 575
15415.69 591
15416.86 603
15418.03 578
15419.21 572
15420.38 551
15421.55 536
15422.72 562
15423.89 536
15425.06 536
15426.24 556
15427.41 531
15428.58 551
15429.75 580
15430.92 564
15432.09 580
15433.27 574
15434.44 571
15435.61 582
15436.78 558
15437.96 580
15439.13 576
15440.30 577
15441.47 562
15442.64 552
15443.82 584
15444.99 566
15446.16 547
15447.33 565
15448.51 600
15449.68 586
15450.85 569
15452.02 592
15453.20 559
15454.37 586
15455.54 545
15456.72 558
15457.89 584
15459.06 577
15460.23 568
15461.41 564
15462.58 557
15463.75 528
15464.93 543
15466.10 567
15467.27 555
15468.45 577
15469.62 535
15470.79 536
15471.97 576
15473.14 586
15474.31 561
15475.49 564
15476.66 582
15477.83 550
15479.01 535
15480.18 545
15481.36 536
15482.53 576
15483.70 559
15484.88 537
15486.05 550
15487.23 591
15488.40 566
15489.57 591
15490.75 561
15491.92 558
15493.10 543
15494.27 541
15495.44 562
15496.62 544
15497.79 573
15498.97 592
15500.14 590
15501.32 566
15502.49 540
15503.67 542
15504.84 567
15506.02 611
15507.19 549
15508.36 577
15509.54 562
15510.71 561
15511.89 556
15513.06 583
15514.24 576
15515.41 575
15516.59 582
15517.77 598
15518.94 569
15520.12 541
15521.29 557
15522.47 583
15523.64 567
15524.82 573
15525.99 578
15527.17 561
15528.34 540
15529.52 553
15530.69 590
15531.87 565
15533.05 583
15534.22 554
15535.40 613
15536.57 571
15537.75 595
15538.93 584
15540.10 596
15541.28 576
15542.45 598
15543.63 618
15544.81 621
15545.98 618
15547.16 589
15548.33 599
15549.51 592
15550.69 602
15551.86 589
15553.04 594
15554.22 565
15555.39 583
15556.57 633
15557.75 624
15558.92 602
15560.10 635
15561.28 619
15562.45 625
15563.63 608
15564.81 611
15565.99 592
15567.16 608
15568.34 611
15569.52 619
15570.69 617
15571.87 609
15573.05 657
15574.23 614
15575.40 605
15576.58 637
15577.76 654
15578.93 622
15580.11 633
15581.29 651
15582.47 623
15583.65 633
15584.82 639
15586.00 638
15587.18 653
15588.36 617
15589.53 602
15590.71 649
15591.89 641
15593.07 645
15594.25 690
15595.42 665
15596.60 678
15597.78 648
15598.96 647
15600.14 667
15601.32 688
15602.49 673
15603.67 673
15604.85 682
15606.03 662
15607.21 669
15608.39 691
15609.56 685
15610.74 699
15611.92 676
15613.10 683
15614.28 716
15615.46 714
15616.64 685
15617.82 691
15619.00 716
15620.17 707
15621.35 726
15622.53 755
15623.71 730
15624.89 736
15626.07 740
15627.25 761
15628.43 798
15629.61 737
15630.79 730
15631.97 742
15633.15 772
15634.33 746
15635.51 736
15636.69 773
15637.87 774
15639.05 775
15640.22 773
15641.40 756
15642.58 780
15643.76 760
15644.94 765
15646.12 819
15647.30 754
15648.48 793
15649.66 775
15650.85 784
15652.03 781
15653.21 827
15654.39 795
15655.57 802
15656.75 779
15657.93 758
15659.11 768
15660.29 786
15661.47 795
15662.65 773
15663.83 798
15665.01 784
15666.19 792
15667.37 758
15668.55 823
15669.73 782
15670.92 781
15672.10 780
15673.28 755
15674.46 783
15675.64 777
15676.82 757
15678.00 781
15679.18 775
15680.36 738
15681.55 757
15682.73 754
15683.91 742
15685.09 748
15686.27 749
15687.45 702
15688.63 737
15689.82 795
15691.00 765
15692.18 751
15693.36 739
15694.54 758
15695.73 786
15696.91 783
15698.09 760
15699.27 752
15700.45 783
15701.64 753
15702.82 781
15704.00 770
15705.18 784
15706.36 802
15707.55 768
15708.73 787
15709.91 771
15711.09 791
15712.28 806
15713.46 823
15714.64 811
15715.82 797
15717.01 821
15718.19 790
15719.37 828
15720.55 789
15721.74 801
15722.92 857
15724.10 804
15725.29 806
15726.47 753
15727.65 809
15728.84 826
15730.02 831
15731.20 844
15732.39 865
15733.57 818
15734.75 814
15735.94 807
15737.12 821
15738.30 834
15739.49 840
15740.67 831
15741.85 844
15743.04 834
15744.22 870
15745.40 846
15746.59 840
15747.77 870
15748.96 826
15750.14 847
15751.32 854
15752.51 849
15753.69 820
15754.88 838
15756.06 878
15757.24 839
15758.43 842
15759.61 826
15760.80 863
15761.98 856
15763.17 815
15764.35 810
15765.53 836
15766.72 849
15767.90 814
15769.09 794
15770.27 775
15771.46 786
15772.64 765
15773.83 784
15775.01 794
15776.20 807
15777.38 806
15778.57 801
15779.75 813
15780.94 782
15782.12 788
15783.31 758
15784.49 791
15785.68 762
15786.86 765
15788.05 757
15789.23 734
15790.42 748
15791.60 714
15792.79 777
15793.98 724
15795.16 745
15796.35 712
15797.53 733
15798.72 687
15799.90 688
15801.09 692
15802.28 696
15803.46 702
15804.65 687
15805.83 720
15807.02 690
15808.21 711
15809.39 703
15810.58 701
15811.76 711
15812.95 704
15814.14 674
15815.32 723
15816.51 700
15817.70 666
15818.88 671
15820.07 668
15821.26 679
15822.44 667
15823.63 666
15824.82 645
15826.00 718
15827.19 677
15828.38 675
15829.56 675
15830.75 682
15831.94 654
15833.12 641
15834.31 656
15835.50 682
15836.69 657
15837.87 671
15839.06 662
15840.25 650
15841.44 660
15842.62 645
15843.81 662
15845.00 681
15846.18 681
15847.37 639
15848.56 652
15849.75 670
15850.94 694
15852.12 651
15853.31 657
15854.50 700
15855.69 685
15856.87 665
15858.06 639
15859.25 637
15860.44 669
15861.63 661
15862.81 645
15864.00 651
15865.19 673
15866.38 684
15867.57 698
15868.76 684
15869.94 666
15871.13 676
15872.32 681
15873.51 689
15874.70 669
15875.89 658
15877.08 697
15878.26 658
15879.45 645
15880.64 636
15881.83 653
15883.02 666
15884.21 671
15885.40 709
15886.59 690
15887.78 685
15888.97 676
15890.15 726
15891.34 695
15892.53 683
15893.72 701
15894.91 691
15896.10 705
15897.29 720
15898.48 699
15899.67 702
15900.86 728
15902.05 710
15903.24 696
15904.43 725
15905.62 717
15906.81 688
15908.00 704
15909.19 714
15910.38 688
15911.57 729
15912.76 675
15913.95 684
15915.14 690
15916.33 694
15917.52 704
15918.71 707
15919.90 681
15921.09 687
15922.28 672
15923.47 689
15924.66 676
15925.85 667
15927.04 678
15928.23 712
15929.42 678
15930.61 667
15931.80 657
15932.99 668
15934.18 664
15935.38 674
15936.57 683
15937.76 658
15938.95 644
15940.14 629
15941.33 641
15942.52 614
15943.71 656
15944.90 648
15946.10 588
15947.29 604
15948.48 614
15949.67 611
15950.86 585
15952.05 586
15953.24 612
15954.44 600
15955.63 590
15956.82 591
15958.01 594
15959.20 599
15960.39 592
15961.59 573
15962.78 553
15963.97 571
15965.16 559
15966.35 574
15967.55 604
15968.74 573
15969.93 571
15971.12 581
15972.31 574
15973.51 546
15974.70 570
15975.89 558
15977.08 558
15978.28 553
15979.47 555
15980.66 548
15981.85 540
15983.05 544
15984.24 514
15985.43 565
15986.62 544
15987.82 526
15989.01 536
15990.20 572
15991.40 577
15992.59 595
15993.78 547
15994.98 540
15996.17 525
15997.36 559
15998.55 548
15999.75 540
16000.94 552
16002.13 526
16003.33 553
16004.52 561
16005.72 570
16006.91 546
16008.10 562
16009.30 565
16010.49 534
16011.68 543
16012.88 538
16014.07 541
16015.26 531
16016.46 549
16017.65 530
16018.85 542
16020.04 517
16021.23 526
16022.43 550
16023.62 520
16024.82 527
16026.01 563
16027.21 540
16028.40 551
16029.59 515
16030.79 537
16031.98 554
16033.18 538
16034.37 501
16035.57 527
16036.76 506
16037.96 508
16039.15 535
16040.35 544
16041.54 527
16042.73 523
16043.93 519
16045.12 514
16046.32 526
16047.51 527
16048.71 526
16049.91 505
16051.10 548
16052.30 554
16053.49 515
16054.69 533
16055.88 533
16057.08 521
16058.27 521
16059.47 514
16060.66 506
16061.86 554
16063.05 526
16064.25 536
16065.45 491
16066.64 534
16067.84 537
16069.03 519
16070.23 529
16071.42 509
16072.62 469
16073.82 497
16075.01 539
16076.21 487
16077.41 480
16078.60 509
16079.80 515
16080.99 541
16082.19 495
16083.39 479
16084.58 514
16085.78 516
16086.98 522
16088.17 519
16089.37 492
16090.57 511
16091.76 505
16092.96 517
16094.16 501
16095.35 485
16096.55 491
16097.75 505
16098.94 503
16100.14 455
16101.34 466
16102.53 488
16103.73 517
16104.93 510
16106.13 496
16107.32 492
16108.52 492
16109.72 479
16110.92 501
16112.11 484
16113.31 518
16114.51 478
16115.71 492
16116.90 521
16118.10 518
16119.30 497
16120.50 492
16121.69 517
16122.89 471
16124.09 493
16125.29 504
16126.49 483
16127.68 517
16128.88 500
16130.08 505
16131.28 464
16132.48 463
16133.67 489
16134.87 482
16136.07 465
16137.27 456
16138.47 479
16139.67 490
16140.86 494
16142.06 491
16143.26 485
16144.46 487
16145.66 492
16146.86 491
16148.06 477
16149.26 503
16150.45 476
16151.65 490
16152.85 498
16154.05 487
16155.25 496
16156.45 493
16157.65 504
16158.85 503
16160.05 465
16161.25 465
16162.45 500
16163.64 490
16164.84 520
16166.04 540
16167.24 503
16168.44 472
16169.64 519
16170.84 497
16172.04 500
16173.24 503
16174.44 515
16175.64 480
16176.84 532
16178.04 513
16179.24 511
16180.44 504
16181.64 511
16182.84 512
16184.04 536
16185.24 500
16186.44 502
16187.64 491
16188.84 489
16190.04 479
16191.24 523
16192.44 509
16193.64 513
16194.84 488
16196.04 500
16197.24 502
16198.44 522
16199.65 531
16200.85 520
16202.05 533
16203.25 514
16204.45 510
16205.65 543
16206.85 538
16208.05 540
16209.25 513
16210.45 518
16211.65 538
16212.86 514
16214.06 510
16215.26 529
16216.46 527
16217.66 522
16218.86 531
16220.06 526
16221.27 504
16222.47 501
16223.67 515
16224.87 534
16226.07 531
16227.27 548
16228.48 584
16229.68 547
16230.88 542
16232.08 530
16233.28 523
16234.48 533
16235.69 561
16236.89 540
16238.09 545
16239.29 553
16240.50 534
16241.70 580
16242.90 551
16244.10 584
16245.30 582
16246.51 603
16247.71 581
16248.91 562
16250.11 550
16251.32 563
16252.52 562
16253.72 578
16254.92 585
16256.13 588
16257.33 592
16258.53 604
16259.74 580
16260.94 572
16262.14 584
16263.35 612
16264.55 612
16265.75 564
16266.95 566
16268.16 576
16269.36 587
16270.56 580
16271.77 576
16272.97 593
16274.17 622
16275.38 606
16276.58 600
16277.79 613
16278.99 596
16280.19 580
16281.40 608
16282.60 651
16283.80 614
16285.01 634
16286.21 628
16287.42 610
16288.62 636
16289.82 649
16291.03 624
16292.23 671
16293.44 646
16294.64 637
16295.84 628
16297.05 672
16298.25 633
16299.46 669
16300.66 656
16301.87 640
16303.07 615
16304.27 631
16305.48 647
16306.68 621
16307.89 671
16309.09 648
16310.30 635
16311.50 625
16312.71 642
16313.91 669
16315.12 612
16316.32 623
16317.53 636
16318.73 600
16319.94 588
16321.14 588
16322.35 576
16323.55 575
16324.76 579
16325.96 577
16327.17 588
16328.38 583
16329.58 545
16330.79 558
16331.99 566
16333.20 562
16334.40 550
16335.61 544
16336.81 543
16338.02 529
16339.23 535
16340.43 548
16341.64 566
16342.84 534
16344.05 552
16345.26 535
16346.46 519
16347.67 541
16348.87 525
16350.08 520
16351.29 507
16352.49 506
16353.70 501
16354.91 514
16356.11 540
16357.32 535
16358.53 535
16359.73 528
16360.94 534
16362.15 515
16363.35 470
16364.56 525
16365.77 524
16366.97 516
16368.18 491
16369.39 510
16370.59 503
16371.80 510
16373.01 509
16374.21 487
16375.42 522
16376.63 513
16377.84 505
16379.04 508
16380.25 519
16381.46 501
16382.67 528
16383.87 487
16385.08 507
16386.29 495
16387.50 501
16388.70 496
16389.91 495
16391.12 471
16392.33 507
16393.53 536
16394.74 511
16395.95 487
16397.16 494
16398.37 519
16399.57 519
16400.78 510
16401.99 495
16403.20 485
16404.41 500
16405.62 503
16406.82 484
16408.03 493
16409.24 490
16410.45 483
16411.66 526
16412.87 495
16414.07 476
16415.28 477
16416.49 490
16417.70 492
16418.91 491
16420.12 482
16421.33 490
16422.54 450
16423.75 457
16424.95 461
16426.16 479
16427.37 472
16428.58 486
16429.79 498
16431.00 501
16432.21 519
16433.42 477
16434.63 480
16435.84 479
16437.05 496
16438.26 474
16439.47 489
16440.68 504
16441.88 508
16443.09 479
16444.30 496
16445.51 470
16446.72 479
16447.93 487
16449.14 467
16450.35 475
16451.56 492
16452.77 480
16453.98 476
16455.19 489
16456.40 460
16457.61 505
16458.82 495
16460.03 505
16461.24 464
16462.45 478
16463.67 457
16464.88 449
16466.09 462
16467.30 471
16468.51 456
16469.72 448
16470.93 482
16472.14 461
16473.35 465
16474.56 462
16475.77 481
16476.98 476
16478.19 451
16479.40 438
16480.62 455
16481.83 470
16483.04 423
16484.25 443
16485.46 469
16486.67 469
16487.88 451
16489.09 434
16490.31 462
16491.52 493
16492.73 447
16493.94 457
16495.15 445
16496.36 460
16497.57 446
16498.79 439
16500.00 454
16501.21 440
16502.42 459
16503.63 440
16504.85 477
16506.06 452
16507.27 465
16508.48 473
16509.69 458
16510.91 454
16512.12 437
16513.33 472
16514.54 485
16515.76 444
16516.97 432
16518.18 442
16519.39 483
16520.60 473
16521.82 464
16523.03 472
16524.24 453
16525.46 446
16526.67 433
16527.88 451
16529.09 462
16530.31 448
16531.52 452
16532.73 446
16533.95 456
16535.16 476
16536.37 465
16537.58 450
16538.80 427
16540.01 424
16541.22 462
16542.44 438
16543.65 452
16544.86 431
16546.08 442
16547.29 403
16548.50 450
16549.72 454
16550.93 461
16552.15 454
16553.36 465
16554.57 450
16555.79 427
16557.00 462
16558.21 437
16559.43 458
16560.64 452
16561.86 450
16563.07 425
16564.28 458
16565.50 457
16566.71 456
16567.93 436
16569.14 478
16570.36 478
16571.57 473
16572.78 460
16574.00 481
16575.21 467
16576.43 452
16577.64 432
16578.86 434
16580.07 449
16581.29 445
16582.50 450
16583.72 411
16584.93 419
16586.15 457
16587.36 427
16588.58 461
16589.79 464
16591.01 462
16592.22 450
16593.44 435
16594.65 451
16595.87 463
16597.08 469
16598.30 445
16599.51 446
16600.73 437
16601.94 456
16603.16 449
16604.37 429
16605.59 458
16606.81 446
16608.02 448
16609.24 445
16610.45 424
16611.67 448
16612.89 452
16614.10 440
16615.32 409
16616.53 441
16617.75 453
16618.97 449
16620.18 423
16621.40 454
16622.61 428
16623.83 437
16625.05 435
16626.26 428
16627.48 446
16628.70 439
16629.91 454
16631.13 445
16632.35 448
16633.56 450
16634.78 456
16636.00 443
16637.21 437
16638.43 456
16639.65 441
16640.86 421
16642.08 413
16643.30 434
16644.51 436
16645.73 442
16646.95 447
16648.17 433
16649.38 405
16650.60 435
16651.82 443
16653.03 433
16654.25 425
16655.47 433
16656.69 440
16657.90 419
16659.12 430
16660.34 422
16661.56 426
16662.77 433
16663.99 425
16665.21 429
16666.43 416
16667.65 425
16668.86 448
16670.08 405
16671.30 436
16672.52 473
16673.74 466
16674.95 405
16676.17 432
16677.39 443
16678.61 446
16679.83 426
16681.05 424
16682.26 441
16683.48 436
16684.70 440
16685.92 437
16687.14 457
16688.36 403
16689.58 420
16690.79 440
16692.01 430
16693.23 445
16694.45 424
16695.67 404
16696.89 421
16698.11 432
16699.33 426
16700.55 433
16701.76 438
16702.98 428
16704.20 418
16705.42 420
16706.64 437
16707.86 418
16709.08 418
16710.30 436
16711.52 422
16712.74 426
16713.96 402
16715.18 408
16716.40 420
16717.62 457
16718.84 426
16720.06 454
16721.28 405
16722.50 429
16723.72 438
16724.94 413
16726.16 440
16727.38 430
16728.60 425
16729.82 435
16731.04 440
16732.26 413
16733.48 418
16734.70 427
16735.92 443
16737.14 410
16738.36 436
16739.58 408
16740.80 427
16742.02 424
16743.24 449
16744.46 436
16745.68 416
16746.90 439
16748.12 420
16749.35 412
16750.57 436
16751.79 418
16753.01 417
16754.23 414
16755.45 404
16756.67 436
16757.89 448
16759.11 415
16760.33 405
16761.56 388
16762.78 427
16764.00 422
16765.22 423
16766.44 443
16767.66 412
16768.88 402
16770.11 422
16771.33 437
16772.55 434
16773.77 444
16774.99 428
16776.22 432
16777.44 426
16778.66 411
16779.88 413
16781.10 421
16782.33 412
16783.55 393
16784.77 382
16785.99 412
16787.21 409
16788.44 413
16789.66 416
16790.88 424
16792.10 419
16793.33 412
16794.55 449
16795.77 442
16796.99 426
16798.22 417
16799.44 411
16800.66 407
16801.88 423
16803.11 420
16804.33 455
16805.55 446
16806.78 449
16808.00 435
16809.22 443
16810.44 432
16811.67 409
16812.89 433
16814.11 436
16815.34 457
16816.56 439
16817.78 435
16819.01 421
16820.23 428
16821.45 422
16822.68 426
16823.90 436
16825.13 428
16826.35 416
16827.57 446
16828.80 416
16830.02 442
16831.24 424
16832.47 414
16833.69 436
16834.92 436
16836.14 444
16837.36 436
16838.59 462
16839.81 438
16841.04 433
16842.26 429
16843.48 485
16844.71 465
16845.93 437
16847.16 468
16848.38 460
16849.61 462
16850.83 469
16852.06 460
16853.28 444
16854.51 467
16855.73 458
16856.95 480
16858.18 485
16859.40 477
16860.63 489
16861.85 469
16863.08 484
16864.30 480
16865.53 485
16866.75 503
16867.98 461
16869.21 464
16870.43 479
16871.66 455
16872.88 470
16874.11 459
16875.33 507
16876.56 477
16877.78 482
16879.01 491
16880.23 484
16881.46 487
16882.69 493
16883.91 507
16885.14 508
16886.36 494
16887.59 495
16888.81 488
16890.04 474
16891.27 499
16892.49 478
16893.72 466
16894.94 500
16896.17 501
16897.40 479
16898.62 495
16899.85 493
16901.08 485
16902.30 455
16903.53 448
16904.76 451
16905.98 473
16907.21 490
16908.44 476
16909.66 445
16910.89 457
16912.12 466
16913.34 448
16914.57 432
16915.80 431
16917.02 467
16918.25 465
16919.48 463
16920.70 436
16921.93 441
16923.16 429
16924.39 459
16925.61 427
16926.84 419
16928.07 446
16929.30 467
16930.52 433
16931.75 444
16932.98 457
16934.21 452
16935.43 434
16936.66 417
16937.89 448
16939.12 437
16940.34 422
16941.57 453
16942.80 449
16944.03 460
16945.26 449
16946.48 464
16947.71 457
16948.94 404
16950.17 447
16951.40 449
16952.62 417
16953.85 425
16955.08 420
16956.31 433
16957.54 445
16958.77 436
16959.99 447
16961.22 441
16962.45 449
16963.68 411
16964.91 424
16966.14 418
16967.37 401
16968.60 423
16969.82 464
16971.05 443
16972.28 449
16973.51 421
16974.74 410
16975.97 450
16977.20 464
16978.43 454
16979.66 430
16980.89 416
16982.11 414
16983.34 433
16984.57 422
16985.80 430
16987.03 420
16988.26 427
16989.49 431
16990.72 443
16991.95 426
16993.18 427
16994.41 428
16995.64 418
16996.87 429
16998.10 454
16999.33 447
17000.56 433
17001.79 422
17003.02 432
17004.25 437
17005.48 413
17006.71 421
17007.94 425
17009.17 420
17010.40 441
17011.63 446
17012.86 425
17014.09 422
17015.32 424
17016.55 425
17017.78 427
17019.01 429
17020.25 420
17021.48 443
17022.71 405
17023.94 434
17025.17 422
17026.40 424
17027.63 409
17028.86 400
17030.09 425
17031.32 434
17032.55 434
17033.79 406
17035.02 424
17036.25 401
17037.48 401
17038.71 405
17039.94 417
17041.17 396
17042.41 401
17043.64 406
17044.87 416
17046.10 418
17047.33 388
17048.56 420
17049.80 402
17051.03 443
17052.26 404
17053.49 412
17054.72 412
17055.95 412
17057.19 432
17058.42 443
17059.65 446
17060.88 408
17062.12 433
17063.35 431
17064.58 421
17065.81 435
17067.04 428
17068.28 404
17069.51 400
17070.74 383
17071.97 410
17073.21 392
17074.44 399
17075.67 410
17076.90 432
17078.14 434
17079.37 415
17080.60 420
17081.84 416
17083.07 416
17084.30 410
17085.54 395
17086.77 400
17088.00 412
17089.23 409
17090.47 427
17091.70 402
17092.93 389
17094.17 433
17095.40 389
17096.63 419
17097.87 397
17099.10 403
17100.34 423
17101.57 429
17102.80 394
17104.04 408
17105.27 417
17106.50 422
17107.74 414
17108.97 404
17110.21 396
17111.44 389
17112.67 396
17113.91 386
17115.14 427
17116.38 391
17117.61 421
17118.84 421
17120.08 403
17121.31 390
17122.55 389
17123.78 423
17125.02 440
17126.25 394
17127.48 417
17128.72 381
17129.95 394
17131.19 391
17132.42 409
17133.66 400
17134.89 367
17136.13 390
17137.36 368
17138.60 401
17139.83 389
17141.07 401
17142.30 406
17143.54 386
17144.77 345
17146.01 402
17147.24 396
17148.48 418
17149.71 401
17150.95 400
17152.19 403
17153.42 397
17154.66 392
17155.89 403
17157.13 389
17158.36 375
17159.60 413
17160.83 398
17162.07 388
17163.31 373
17164.54 383
17165.78 356
17167.01 410
17168.25 406
17169.49 408
17170.72 379
17171.96 375
17173.19 398
17174.43 383
17175.67 392
17176.90 378
17178.14 413
17179.38 391
17180.61 379
17181.85 399
17183.09 379
17184.32 394
17185.56 385
17186.80 403
17188.03 413
17189.27 397
17190.51 374
17191.74 389
17192.98 376
17194.22 358
17195.45 408
17196.69 410
17197.93 404
17199.16 384
17200.40 390
17201.64 384
17202.88 380
17204.11 370
17205.35 357
17206.59 396
17207.83 360
17209.06 348
17210.30 373
17211.54 352
17212.78 360
17214.01 378
17215.25 359
17216.49 383
17217.73 422
17218.96 379
17220.20 388
17221.44 346
17222.68 351
17223.92 357
17225.15 411
17226.39 398
17227.63 380
17228.87 396
17230.11 401
17231.35 379
17232.58 412
17233.82 414
17235.06 354
17236.30 371
17237.54 395
17238.78 407
17240.01 360
17241.25 389
17242.49 344
17243.73 369
17244.97 355
17246.21 345
17247.45 391
17248.69 400
17249.93 380
17251.16 374
17252.40 395
17253.64 390
17254.88 360
17256.12 397
17257.36 404
17258.60 368
17259.84 370
17261.08 361
17262.32 380
17263.56 380
17264.80 393
17266.04 370
17267.28 386
17268.51 368
17269.75 372
17270.99 368
17272.23 383
17273.47 377
17274.71 368
17275.95 393
17277.19 365
17278.43 338
17279.67 349
17280.91 365
17282.15 367
17283.39 396
17284.63 382
17285.87 410
17287.11 388
17288.35 400
17289.60 385
17290.84 359
17292.08 387
17293.32 373
17294.56 398
17295.80 391
17297.04 375
17298.28 363
17299.52 374
17300.76 377
17302.00 368
17303.24 379
17304.48 388
17305.72 392
17306.96 392
17308.21 365
17309.45 382
17310.69 388
17311.93 393
17313.17 380
17314.41 371
17315.65 374
17316.89 366
17318.14 388
17319.38 351
17320.62 372
17321.86 357
17323.10 385
17324.34 361
17325.59 380
17326.83 342
17328.07 384
17329.31 385
17330.55 391
17331.79 358
17333.04 377
17334.28 399
17335.52 367
17336.76 370
17338.00 346
17339.25 368
17340.49 353
17341.73 358
17342.97 352
17344.22 382
17345.46 362
17346.70 368
17347.94 371
17349.19 370
17350.43 389
17351.67 369
17352.91 381
17354.16 382
17355.40 380
17356.64 350
17357.88 362
17359.13 354
17360.37 380
17361.61 372
17362.86 415
17364.10 379
17365.34 376
17366.58 354
17367.83 400
17369.07 370
17370.31 373
17371.56 388
17372.80 370
17374.04 379
17375.29 362
17376.53 390
17377.78 363
17379.02 375
17380.26 379
17381.51 392
17382.75 381
17383.99 341
17385.24 368
17386.48 379
17387.72 389
17388.97 377
17390.21 373
17391.46 362
17392.70 376
17393.94 351
17395.19 369
17396.43 360
17397.68 360
17398.92 352
17400.17 375
17401.41 378
17402.65 385
17403.90 371
17405.14 378
17406.39 383
17407.63 368
17408.88 360
17410.12 369
17411.37 390
17412.61 355
17413.86 382
17415.10 346
17416.35 364
17417.59 348
17418.84 381
17420.08 385
17421.33 354
17422.57 356
17423.82 358
17425.06 390
17426.31 347
17427.55 353
17428.80 343
17430.04 356
17431.29 375
17432.53 384
17433.78 364
17435.03 377
17436.27 352
17437.52 380
17438.76 359
17440.01 364
17441.25 369
17442.50 364
17443.75 366
17444.99 393
17446.24 396
17447.48 365
17448.73 384
17449.98 357
17451.22 362
17452.47 370
17453.71 371
17454.96 372
17456.21 365
17457.45 346
17458.70 368
17459.95 397
17461.19 374
17462.44 370
17463.69 356
17464.93 374
17466.18 364
17467.43 358
17468.67 385
17469.92 392
17471.17 367
17472.41 346
17473.66 375
17474.91 387
17476.15 367
17477.40 359
17478.65 362
17479.90 356
17481.14 361
17482.39 392
17483.64 369
17484.88 367
17486.13 364
17487.38 375
17488.63 393
17489.87 381
17491.12 362
17492.37 366
17493.62 360
17494.86 367
17496.11 390
17497.36 358
17498.61 372
17499.86 380
17501.10 367
17502.35 406
17503.60 371
17504.85 385
17506.10 374
17507.34 390
17508.59 359
17509.84 376
17511.09 385
17512.34 392
17513.59 380
17514.83 365
17516.08 397
17517.33 348
17518.58 383
17519.83 380
17521.08 388
17522.33 344
17523.57 381
17524.82 373
17526.07 399
17527.32 385
17528.57 388
17529.82 379
17531.07 390
17532.32 380
17533.57 373
17534.82 386
17536.06 388
17537.31 393
17538.56 368
17539.81 370
17541.06 386
17542.31 374
17543.56 364
17544.81 374
17546.06 384
17547.31 383
17548.56 372
17549.81 384
17551.06 364
17552.31 388
17553.56 363
17554.81 353
17556.06 395
17557.31 369
17558.56 391
17559.81 373
17561.06 372
17562.31 383
17563.56 383
17564.81 373
17566.06 386
17567.31 393
17568.56 390
17569.81 357
17571.06 382
17572.31 387
17573.56 394
17574.81 359
17576.06 355
17577.31 397
17578.56 372
17579.81 381
17581.06 366
17582.31 387
17583.57 371
17584.82 379
17586.07 404
17587.32 399
17588.57 376
17589.82 383
17591.07 403
17592.32 384
17593.57 372
17594.83 382
17596.08 390
17597.33 389
17598.58 411
17599.83 385
17601.08 392
17602.33 394
17603.59 376
17604.84 405
17606.09 404
17607.34 377
17608.59 392
17609.84 389
17611.10 402
17612.35 416
17613.60 417
17614.85 410
17616.10 367
17617.36 391
17618.61 412
17619.86 393
17621.11 392
17622.36 383
17623.62 403
17624.87 383
17626.12 380
17627.37 385
17628.63 384
17629.88 379
17631.13 381
17632.38 356
17633.64 383
17634.89 384
17636.14 367
17637.39 382
17638.65 385
17639.90 410
17641.15 374
17642.41 386
17643.66 383
17644.91 385
17646.17 398
17647.42 401
17648.67 381
17649.92 366
17651.18 394
17652.43 414
17653.68 380
17654.94 377
17656.19 364
17657.44 382
17658.70 385
17659.95 381
17661.21 362
17662.46 378
17663.71 379
17664.97 335
17666.22 366
17667.47 376
17668.73 375
17669.98 361
17671.24 391
17672.49 352
17673.74 360
17675.00 355
17676.25 381
17677.51 373
17678.76 347
17680.02 341
17681.27 364
17682.52 361
17683.78 377
17685.03 352
17686.29 365
17687.54 360
17688.80 377
17690.05 360
17691.31 337
17692.56 338
17693.82 371
17695.07 378
17696.32 362
17697.58 367
17698.83 353
17700.09 390
17701.34 390
17702.60 363
17703.86 378
17705.11 378
17706.37 372
17707.62 383
17708.88 417
17710.13 366
17711.39 354
17712.64 366
17713.90 357
17715.15 363
17716.41 381
17717.66 368
17718.92 384
17720.18 366
17721.43 364
17722.69 371
17723.94 367
17725.20 369
17726.45 364
17727.71 373
17728.97 373
17730.22 398
17731.48 385
17732.74 367
17733.99 378
17735.25 362
17736.50 363
17737.76 385
17739.02 366
17740.27 400
17741.53 392
17742.79 385
17744.04 378
17745.30 371
17746.56 379
17747.81 360
17749.07 388
17750.33 387
17751.58 399
17752.84 383
17754.10 361
17755.35 360
17756.61 408
17757.87 368
17759.12 370
17760.38 401
17761.64 393
17762.90 384
17764.15 387
17765.41 387
17766.67 393
17767.93 379
17769.18 410
17770.44 382
17771.70 354
17772.96 367
17774.21 354
17775.47 391
17776.73 372
17777.99 413
17779.24 372
17780.50 366
17781.76 404
17783.02 371
17784.28 361
17785.53 382
17786.79 406
17788.05 399
17789.31 389
17790.57 375
17791.82 391
17793.08 374
17794.34 383
17795.60 384
17796.86 396
17798.12 386
17799.37 374
17800.63 379
17801.89 396
17803.15 391
17804.41 380
17805.67 376
17806.93 378
17808.19 375
17809.44 403
17810.70 403
17811.96 399
17813.22 388
17814.48 386
17815.74 371
17817.00 373
17818.26 366
17819.52 351
17820.78 364
17822.04 381
17823.29 367
17824.55 353
17825.81 391
17827.07 370
17828.33 381
17829.59 354
17830.85 350
17832.11 379
17833.37 374
17834.63 354
17835.89 350
17837.15 376
17838.41 372
17839.67 378
17840.93 352
17842.19 368
17843.45 349
17844.71 366
17845.97 373
17847.23 344
17848.49 366
17849.75 370
17851.01 373
17852.27 335
17853.53 343
17854.79 363
17856.05 361
17857.31 371
17858.57 387
17859.84 370
17861.10 349
17862.36 369
17863.62 371
17864.88 353
17866.14 353
17867.40 355
17868.66 357
17869.92 364
17871.18 359
17872.44 381
17873.71 342
17874.97 356
17876.23 368
17877.49 349
17878.75 360
17880.01 352
17881.27 352
17882.53 362
17883.80 358
17885.06 340
17886.32 348
17887.58 352
17888.84 378
17890.10 383
17891.37 360
17892.63 345
17893.89 376
17895.15 369
17896.41 356
17897.67 365
17898.94 367
17900.20 365
17901.46 389
17902.72 349
17903.99 336
17905.25 369
17906.51 356
17907.77 370
17909.03 372
17910.30 324
17911.56 353
17912.82 367
17914.08 368
17915.35 350
17916.61 348
17917.87 359
17919.14 382
17920.40 362
17921.66 337
17922.92 343
17924.19 377
17925.45 357
17926.71 363
17927.98 343
17929.24 355
17930.50 373
17931.76 369
17933.03 348
17934.29 346
17935.55 361
17936.82 344
17938.08 343
17939.34 370
17940.61 343
17941.87 344
17943.14 362
17944.40 372
17945.66 355
17946.93 363
17948.19 360
17949.45 342
17950.72 360
17951.98 340
17953.25 353
17954.51 370
17955.77 374
17957.04 349
17958.30 365
17959.57 350
17960.83 331
17962.09 360
17963.36 393
17964.62 363
17965.89 350
17967.15 388
17968.42 373
17969.68 363
17970.95 343
17972.21 346
17973.47 365
17974.74 377
17976.00 371
17977.27 371
17978.53 354
17979.80 338
17981.06 354
17982.33 366
17983.59 359
17984.86 367
17986.12 342
17987.39 388
17988.65 340
17989.92 338
17991.18 369
17992.45 367
17993.71 371
17994.98 374
17996.25 362
17997.51 347
17998.78 352
18000.04 351
18001.31 373
18002.57 350
18003.84 345
18005.10 359
18006.37 348
18007.64 343
18008.90 360
18010.17 370
18011.43 371
18012.70 362
18013.97 362
18015.23 357
18016.50 354
18017.76 359
18019.03 348
18020.30 364
18021.56 368
18022.83 352
18024.10 368
18025.36 353
18026.63 356
18027.90 354
18029.16 317
18030.43 313
18031.70 355
18032.96 335
18034.23 360
18035.50 320
18036.76 346
18038.03 346
18039.30 350
18040.56 350
18041.83 343
18043.10 380
18044.37 344
18045.63 352
18046.90 358
18048.17 385
18049.43 343
18050.70 360
18051.97 363
18053.24 339
18054.50 362
18055.77 323
18057.04 339
18058.31 346
18059.57 346
18060.84 361
18062.11 353
18063.38 337
18064.65 354
18065.91 348
18067.18 381
18068.45 338
18069.72 362
18070.98 347
18072.25 368
18073.52 356
18074.79 376
18076.06 356
18077.33 353
18078.59 348
18079.86 409
18081.13 366
18082.40 351
18083.67 368
18084.94 364
18086.21 374
18087.47 361
18088.74 355
18090.01 357
18091.28 372
18092.55 364
18093.82 385
18095.09 363
18096.36 368
18097.62 371
18098.89 368
18100.16 364
18101.43 379
18102.70 393
18103.97 392
18105.24 381
18106.51 352
18107.78 383
18109.05 373
18110.32 381
18111.59 366
18112.86 379
18114.13 358
18115.40 366
18116.66 376
18117.93 377
18119.20 355
18120.47 386
18121.74 357
18123.01 374
18124.28 371
18125.55 361
18126.82 373
18128.09 349
18129.36 365
18130.63 379
18131.90 370
18133.17 368
18134.44 362
18135.71 377
18136.99 389
18138.26 369
18139.53 373
18140.80 387
18142.07 388
18143.34 373
18144.61 376
18145.88 378
18147.15 346
18148.42 359
18149.69 362
18150.96 343
18152.23 340
18153.50 363
18154.78 375
18156.05 363
18157.32 348
18158.59 367
18159.86 359
18161.13 360
18162.40 361
18163.67 381
18164.94 386
18166.22 355
18167.49 346
18168.76 340
18170.03 369
18171.30 355
18172.57 359
18173.85 386
18175.12 378
18176.39 351
18177.66 354
18178.93 377
18180.20 385
18181.48 391
18182.75 370
18184.02 364
18185.29 336
18186.56 348
18187.84 369
18189.11 366
18190.38 359
18191.65 362
18192.93 324
18194.20 395
18195.47 339
18196.74 353
18198.02 356
18199.29 371
18200.56 351
18201.83 380
18203.11 352
18204.38 333
18205.65 347
18206.92 357
18208.20 369
18209.47 361
18210.74 359
18212.02 342
18213.29 354
18214.56 351
18215.84 334
18217.11 349
18218.38 360
18219.65 378
18220.93 347
18222.20 375
18223.47 368
18224.75 360
18226.02 362
18227.30 358
18228.57 350
18229.84 370
18231.12 357
18232.39 356
18233.66 349
18234.94 362
18236.21 359
18237.48 391
18238.76 337
18240.03 364
18241.31 369
18242.58 343
18243.86 349
18245.13 331
18246.40 357
18247.68 364
18248.95 354
18250.23 345
18251.50 375
18252.77 345
18254.05 374
18255.32 367
18256.60 363
18257.87 362
18259.15 363
18260.42 353
18261.70 337
18262.97 340
18264.25 370
18265.52 354
18266.80 339
18268.07 342
18269.35 373
18270.62 367
18271.90 367
18273.17 383
18274.45 380
18275.72 366
18277.00 360
18278.27 395
18279.55 336
18280.82 337
18282.10 373
18283.37 365
18284.65 362
18285.93 376
18287.20 334
18288.48 330
18289.75 357
18291.03 351
18292.30 343
18293.58 387
18294.86 357
18296.13 359
18297.41 342
18298.68 352
18299.96 378
18301.24 347
18302.51 371
18303.79 365
18305.06 342
18306.34 323
18307.62 345
18308.89 375
18310.17 346
18311.45 324
18312.72 366
18314.00 375
18315.28 343
18316.55 374
18317.83 351
18319.11 344
18320.38 360
18321.66 378
18322.94 359
18324.21 354
18325.49 366
18326.77 358
18328.04 376
18329.32 368
18330.60 360
18331.88 351
18333.15 350
18334.43 343
18335.71 357
18336.98 320
18338.26 336
18339.54 346
18340.82 346
18342.09 333
18343.37 341
18344.65 368
18345.93 354
18347.20 376
18348.48 340
18349.76 362
18351.04 384
18352.32 375
18353.59 350
18354.87 369
18356.15 338
18357.43 321
18358.71 356
18359.98 364
18361.26 368
18362.54 352
18363.82 352
18365.10 357
18366.38 329
18367.65 334
18368.93 344
18370.21 360
18371.49 345
18372.77 353
18374.05 337
18375.33 350
18376.60 334
18377.88 361
18379.16 358
18380.44 342
18381.72 341
18383.00 373
18384.28 364
18385.56 332
18386.84 340
18388.11 356
18389.39 341
18390.67 341
18391.95 343
18393.23 348
18394.51 335
18395.79 329
18397.07 346
18398.35 349
18399.63 347
18400.91 354
18402.19 359
18403.47 384
18404.75 345
18406.03 346
18407.31 355
18408.59 343
18409.87 348
18411.15 344
18412.43 364
18413.71 361
18414.99 340
18416.27 341
18417.55 337
18418.83 329
18420.11 327
18421.39 368
18422.67 356
18423.95 351
18425.23 356
18426.51 351
18427.79 360
18429.07 353
18430.35 339
18431.63 365
18432.91 368
18434.19 383
18435.47 357
18436.75 361
18438.04 350
18439.32 362
18440.60 362
18441.88 359
18443.16 368
18444.44 374
18445.72 377
18447.00 364
18448.28 363
18449.57 356
18450.85 358
18452.13 363
18453.41 361
18454.69 353
18455.97 339
18457.25 354
18458.54 334
18459.82 358
18461.10 388
18462.38 350
18463.66 343
18464.94 342
18466.23 360
18467.51 350
18468.79 340
18470.07 375
18471.35 321
18472.64 345
18473.92 384
18475.20 361
18476.48 330
18477.76 343
18479.05 357
18480.33 353
18481.61 359
18482.89 341
18484.18 357
18485.46 364
18486.74 344
18488.02 372
18489.31 351
18490.59 366
18491.87 354
18493.15 356
18494.44 367
18495.72 337
18497.00 337
18498.29 343
18499.57 363
18500.85 350
18502.13 343
18503.42 364
18504.70 361
18505.98 370
18507.27 372
18508.55 332
18509.83 357
18511.12 365
18512.40 347
18513.68 352
18514.97 337
18516.25 355
18517.54 346
18518.82 371
18520.10 350
18521.39 363
18522.67 354
18523.95 360
18525.24 366
18526.52 352
18527.81 384
18529.09 363
18530.37 356
18531.66 332
18532.94 372
18534.23 360
18535.51 386
18536.79 333
18538.08 367
18539.36 346
18540.65 358
18541.93 357
18543.22 375
18544.50 375
18545.79 367
18547.07 367
18548.36 370
18549.64 380
18550.92 374
18552.21 368
18553.49 353
18554.78 361
18556.06 407
18557.35 391
18558.63 369
18559.92 369
18561.20 404
18562.49 381
18563.77 402
18565.06 390
18566.35 380
18567.63 373
18568.92 395
18570.20 379
18571.49 364
18572.77 395
18574.06 384
18575.34 389
18576.63 392
18577.92 401
18579.20 391
18580.49 401
18581.77 401
18583.06 376
18584.34 368
18585.63 388
18586.92 416
18588.20 420
18589.49 409
18590.77 390
18592.06 402
18593.35 387
18594.63 402
18595.92 410
18597.21 390
18598.49 397
18599.78 387
18601.07 393
18602.35 381
18603.64 394
18604.93 404
18606.21 420
18607.50 391
18608.79 409
18610.07 380
18611.36 417
18612.65 423
18613.93 384
18615.22 374
18616.51 380
18617.79 379
18619.08 397
18620.37 399
18621.66 393
18622.94 371
18624.23 385
18625.52 405
18626.80 393
18628.09 387
18629.38 402
18630.67 399
18631.95 410
18633.24 407
18634.53 382
18635.82 383
18637.11 386
18638.39 354
18639.68 347
18640.97 373
18642.26 369
18643.54 351
18644.83 356
18646.12 382
18647.41 368
18648.70 363
18649.99 359
18651.27 363
18652.56 359
18653.85 353
18655.14 382
18656.43 394
18657.72 346
18659.00 374
18660.29 350
18661.58 352
18662.87 382
18664.16 373
18665.45 371
18666.74 372
18668.02 343
18669.31 365
18670.60 354
18671.89 344
18673.18 343
18674.47 358
18675.76 350
18677.05 323
18678.34 366
18679.63 369
18680.92 368
18682.20 354
18683.49 339
18684.78 354
18686.07 351
18687.36 351
18688.65 374
18689.94 358
18691.23 344
18692.52 336
18693.81 355
18695.10 337
18696.39 340
18697.68 338
18698.97 366
18700.26 356
18701.55 363
18702.84 350
18704.13 340
18705.42 356
18706.71 360
18708.00 361
18709.29 362
18710.58 347
18711.87 368
18713.16 390
18714.45 376
18715.74 375
18717.03 341
18718.32 353
18719.61 355
18720.90 373
18722.20 354
18723.49 334
18724.78 354
18726.07 324
18727.36 353
18728.65 346
18729.94 349
18731.23 336
18732.52 359
18733.81 340
18735.10 330
18736.40 334
18737.69 376
18738.98 348
18740.27 343
18741.56 351
18742.85 363
18744.14 382
18745.43 353
18746.73 357
18748.02 358
18749.31 341
18750.60 356
18751.89 360
18753.18 346
18754.48 361
18755.77 348
18757.06 344
18758.35 347
18759.64 368
18760.94 346
18762.23 360
18763.52 337
18764.81 345
18766.10 349
18767.40 348
18768.69 347
18769.98 349
18771.27 348
18772.57 335
18773.86 354
18775.15 345
18776.44 385
18777.74 353
18779.03 352
18780.32 339
18781.61 360
18782.91 365
18784.20 357
18785.49 360
18786.79 368
18788.08 356
18789.37 327
18790.66 374
18791.96 370
18793.25 353
18794.54 350
18795.84 346
18797.13 353
18798.42 355
18799.72 363
18801.01 367
18802.30 339
18803.60 355
18804.89 343
18806.18 348
18807.48 356
18808.77 349
18810.07 355
18811.36 338
18812.65 358
18813.95 361
18815.24 353
18816.53 345
18817.83 363
18819.12 350
18820.42 355
18821.71 390
18823.00 383
18824.30 358
18825.59 359
18826.89 364
18828.18 354
18829.48 372
18830.77 342
18832.07 361
18833.36 362
18834.65 351
18835.95 356
18837.24 354
18838.54 352
18839.83 367
18841.13 385
18842.42 340
18843.72 338
18845.01 354
18846.31 355
18847.60 353
18848.90 364
18850.19 346
18851.49 342
18852.78 355
18854.08 330
18855.37 335
18856.67 350
18857.96 345
18859.26 359
18860.55 348
18861.85 352
18863.15 345
18864.44 331
18865.74 364
18867.03 357
18868.33 347
18869.62 349
18870.92 346
18872.22 344
18873.51 340
18874.81 340
18876.10 331
18877.40 354
18878.70 346
18879.99 334
18881.29 328
18882.58 339
18883.88 338
18885.18 344
18886.47 368
18887.77 343
18889.07 341
18890.36 370
18891.66 332
18892.95 351
18894.25 359
18895.55 361
18896.84 322
18898.14 341
18899.44 338
18900.73 334
18902.03 350
18903.33 340
18904.63 335
18905.92 341
18907.22 343
18908.52 342
18909.81 356
18911.11 359
18912.41 346
18913.71 343
18915.00 323
18916.30 334
18917.60 347
18918.89 345
18920.19 339
18921.49 342
18922.79 352
18924.09 353
18925.38 346
18926.68 346
18927.98 311
18929.28 341
18930.57 330
18931.87 328
18933.17 345
18934.47 349
18935.77 349
18937.06 356
18938.36 333
18939.66 351
18940.96 357
18942.26 320
18943.55 296
18944.85 326
18946.15 336
18947.45 319
18948.75 374
18950.05 318
18951.35 320
18952.64 340
18953.94 338
18955.24 335
18956.54 308
18957.84 319
18959.14 313
18960.44 326
18961.74 329
18963.03 312
18964.33 355
18965.63 319
18966.93 314
18968.23 317
18969.53 339
18970.83 298
18972.13 345
18973.43 350
18974.73 350
18976.03 324
18977.33 340
18978.62 345
18979.92 338
18981.22 309
18982.52 325
18983.82 353
18985.12 332
18986.42 302
18987.72 298
18989.02 325
18990.32 338
18991.62 336
18992.92 332
18994.22 336
18995.52 322
18996.82 310
18998.12 312
18999.42 331
19000.72 299
19002.02 324
19003.32 312
19004.62 308
19005.92 336
19007.22 344
19008.53 340
19009.83 321
19011.13 314
19012.43 318
19013.73 335
19015.03 348
19016.33 297
19017.63 359
19018.93 305
19020.23 315
19021.53 319
19022.83 336
19024.13 339
19025.44 325
19026.74 346
19028.04 340
19029.34 323
19030.64 333
19031.94 319
19033.24 351
19034.54 361
19035.85 303
19037.15 327
19038.45 325
19039.75 321
19041.05 315
19042.35 321
19043.66 318
19044.96 329
19046.26 312
19047.56 341
19048.86 305
19050.16 308
19051.47 316
19052.77 342
19054.07 331
19055.37 329
19056.67 321
19057.98 335
19059.28 372
19060.58 307
19061.88 330
19063.19 333
19064.49 313
19065.79 317
19067.09 339
19068.40 283
19069.70 323
19071.00 321
19072.30 322
19073.61 330
19074.91 312
19076.21 340
19077.52 316
19078.82 344
19080.12 337
19081.42 329
19082.73 334
19084.03 329
19085.33 316
19086.64 321
19087.94 306
19089.24 327
19090.55 326
19091.85 349
19093.15 315
19094.46 328
19095.76 337
19097.06 337
19098.37 330
19099.67 332
19100.97 329
19102.28 314
19103.58 326
19104.89 319
19106.19 375
19107.49 348
19108.80 314
19110.10 335
19111.40 345
19112.71 341
19114.01 333
19115.32 346
19116.62 342
19117.93 332
19119.23 319
19120.53 345
19121.84 320
19123.14 308
19124.45 346
19125.75 324
19127.06 324
19128.36 355
19129.67 342
19130.97 327
19132.28 329
19133.58 310
19134.88 323
19136.19 340
19137.49 320
19138.80 304
19140.10 297
19141.41 310
19142.71 359
19144.02 328
19145.32 334
19146.63 328
19147.94 327
19149.24 320
19150.55 316
19151.85 347
19153.16 329
19154.46 315
19155.77 348
19157.07 329
19158.38 297
19159.68 324
19160.99 335
19162.30 352
19163.60 318
19164.91 308
19166.21 298
19167.52 303
19168.83 322
19170.13 337
19171.44 346
19172.74 332
19174.05 302
19175.36 310
19176.66 306
19177.97 332
19179.27 300
19180.58 292
19181.89 327
19183.19 328
19184.50 309
19185.81 288
19187.11 330
19188.42 328
19189.73 326
19191.03 313
19192.34 336
19193.65 344
19194.95 334
19196.26 330
19197.57 325
19198.87 323
19200.18 325
19201.49 334
19202.80 325
19204.10 321
19205.41 319
19206.72 319
19208.03 332
19209.33 349
19210.64 331
19211.95 301
19213.25 327
19214.56 333
19215.87 339
19217.18 291
19218.49 309
19219.79 337
19221.10 306
19222.41 304
19223.72 304
19225.02 302
19226.33 326
19227.64 317
19228.95 325
19230.26 317
19231.56 320
19232.87 308
19234.18 309
19235.49 306
19236.80 297
19238.11 322
19239.41 333
19240.72 333
19242.03 310
19243.34 338
19244.65 336
19245.96 318
19247.26 314
19248.57 311
19249.88 316
19251.19 339
19252.50 322
19253.81 310
19255.12 329
19256.43 352
19257.74 319
19259.04 296
19260.35 325
19261.66 324
19262.97 292
19264.28 337
19265.59 292
19266.90 303
19268.21 317
19269.52 316
19270.83 312
19272.14 304
19273.45 325
19274.76 303
19276.07 310
19277.38 315
19278.69 284
19279.99 300
19281.30 288
19282.61 298
19283.92 315
19285.23 301
19286.54 309
19287.85 310
19289.16 329
19290.47 332
19291.78 325
19293.09 317
19294.40 310
19295.72 313
19297.03 315
19298.34 303
19299.65 306
19300.96 338
19302.27 315
19303.58 332
19304.89 308
19306.20 299
19307.51 326
19308.82 308
19310.13 333
19311.44 300
19312.75 323
19314.06 304
19315.37 304
19316.69 295
19318.00 318
19319.31 307
19320.62 333
19321.93 326
19323.24 305
19324.55 302
19325.86 341
19327.18 323
19328.49 330
19329.80 288
19331.11 291
19332.42 304
19333.73 338
19335.04 284
19336.36 310
19337.67 305
19338.98 316
19340.29 323
19341.60 303
19342.91 324
19344.23 329
19345.54 310
19346.85 297
19348.16 316
19349.47 312
19350.79 316
19352.10 327
19353.41 339
19354.72 322
19356.04 289
19357.35 303
19358.66 301
19359.97 330
19361.29 333
19362.60 346
19363.91 304
19365.22 302
19366.54 317
19367.85 314
19369.16 296
19370.47 281
19371.79 326
19373.10 325
19374.41 271
19375.73 280
19377.04 332
19378.35 341
19379.67 321
19380.98 299
19382.29 320
19383.60 312
19384.92 299
19386.23 315
19387.54 326
19388.86 313
19390.17 306
19391.49 318
19392.80 316
19394.11 327
19395.43 312
19396.74 323
19398.05 329
19399.37 311
19400.68 323
19402.00 336
19403.31 317
19404.62 322
19405.94 322
19407.25 320
19408.57 331
19409.88 295
19411.19 317
19412.51 308
19413.82 299
19415.14 314
19416.45 300
19417.77 295
19419.08 325
19420.39 316
19421.71 314
19423.02 305
19424.34 324
19425.65 304
19426.97 304
19428.28 296
19429.60 296
19430.91 323
19432.23 326
19433.54 307
19434.86 321
19436.17 327
19437.49 314
19438.80 312
19440.12 307
19441.43 326
19442.75 311
19444.06 327
19445.38 309
19446.69 305
19448.01 293
19449.32 319
19450.64 328
19451.96 353
19453.27 289
19454.59 319
19455.90 317
19457.22 294
19458.53 323
19459.85 297
19461.17 312
19462.48 324
19463.80 350
19465.11 307
19466.43 326
19467.75 320
19469.06 303
19470.38 313
19471.69 326
19473.01 315
19474.33 309
19475.64 330
19476.96 309
19478.28 306
19479.59 302
19480.91 336
19482.23 305
19483.54 321
19484.86 314
19486.18 312
19487.49 322
19488.81 316
19490.13 321
19491.44 302
19492.76 304
19494.08 309
19495.39 316
19496.71 285
19498.03 313
19499.35 300
19500.66 311
19501.98 288
19503.30 287
19504.61 318
19505.93 305
19507.25 288
19508.57 322
19509.88 339
19511.20 323
19512.52 320
19513.84 307
19515.15 336
19516.47 318
19517.79 303
19519.11 295
19520.43 329
19521.74 300
19523.06 304
19524.38 297
19525.70 305
19527.02 300
19528.33 327
19529.65 321
19530.97 316
19532.29 309
19533.61 308
19534.93 298
19536.24 288
19537.56 322
19538.88 307
19540.20 313
19541.52 296
19542.84 312
19544.16 314
19545.47 314
19546.79 323
19548.11 336
19549.43 311
19550.75 299
19552.07 297
19553.39 328
19554.71 306
19556.03 301
19557.34 306
19558.66 306
19559.98 312
19561.30 311
19562.62 295
19563.94 287
19565.26 351
19566.58 318
19567.90 332
19569.22 313
19570.54 289
19571.86 311
19573.18 329
19574.50 310
19575.82 314
19577.14 326
19578.46 292
19579.78 332
19581.10 305
19582.42 296
19583.74 325
19585.06 302
19586.38 297
19587.70 315
19589.02 299
19590.34 324
19591.66 309
19592.98 320
19594.30 314
19595.62 290
19596.94 325
19598.26 345
19599.58 322
19600.90 314
19602.22 279
19603.54 307
19604.86 309
19606.18 305
19607.50 320
19608.82 303
19610.15 346
19611.47 309
19612.79 317
19614.11 317
19615.43 295
19616.75 326
19618.07 333
19619.39 308
19620.71 309
19622.04 318
19623.36 281
19624.68 305
19626.00 300
19627.32 309
19628.64 320
19629.96 303
19631.29 307
19632.61 299
19633.93 286
19635.25 314
19636.57 320
19637.89 320
19639.22 289
19640.54 296
19641.86 326
19643.18 305
19644.50 349
19645.83 304
19647.15 325
19648.47 298
19649.79 301
19651.12 304
19652.44 297
19653.76 288
19655.08 317
19656.40 331
19657.73 327
19659.05 337
19660.37 306
19661.70 296
19663.02 299
19664.34 334
19665.66 315
19666.99 333
19668.31 297
19669.63 271
19670.95 306
19672.28 319
19673.60 303
19674.92 310
19676.25 342
19677.57 319
19678.89 290
19680.22 284
19681.54 300
19682.86 314
19684.19 292
19685.51 308
19686.83 322
19688.16 308
19689.48 310
19690.80 292
19692.13 306
19693.45 283
19694.78 301
19696.10 311
19697.42 306
19698.75 286
19700.07 277
19701.39 297
19702.72 292
19704.04 281
19705.37 290
19706.69 325
19708.02 290
19709.34 293
19710.66 301
19711.99 316
19713.31 320
19714.64 302
19715.96 318
19717.29 316
19718.61 329
19719.93 311
19721.26 315
19722.58 315
19723.91 303
19725.23 326
19726.56 340
19727.88 282
19729.21 287
19730.53 296
19731.86 311
19733.18 289
19734.51 290
19735.83 312
19737.16 307
19738.48 326
19739.81 309
19741.13 278
19742.46 300
19743.78 311
19745.11 295
19746.44 306
19747.76 287
19749.09 293
19750.41 318
19751.74 303
19753.06 298
19754.39 284
19755.72 331
19757.04 329
19758.37 307
19759.69 291
19761.02 310
19762.34 294
19763.67 288
19765.00 283
19766.32 294
19767.65 283
19768.98 279
19770.30 288
19771.63 281
19772.95 275
19774.28 284
19775.61 299
19776.93 299
19778.26 307
19779.59 299
19780.91 311
19782.24 281
19783.57 302
19784.89 299
19786.22 327
19787.55 296
19788.87 301
19790.20 302
19791.53 288
19792.86 298
19794.18 298
19795.51 319
19796.84 293
19798.16 324
19799.49 309
19800.82 307
19802.15 291
19803.47 309
19804.80 297
19806.13 307
19807.46 307
19808.78 308
19810.11 294
19811.44 309
19812.77 310
19814.09 302
19815.42 290
19816.75 292
19818.08 289
19819.41 284
19820.73 296
19822.06 294
19823.39 320
19824.72 294
19826.05 307
19827.37 302
19828.70 314
19830.03 294
19831.36 290
19832.69 305
19834.02 297
19835.34 292
19836.67 267
19838.00 292
19839.33 325
19840.66 341
19841.99 289
19843.32 296
19844.64 326
19845.97 331
19847.30 320
19848.63 277
19849.96 284
19851.29 293
19852.62 296
19853.95 318
19855.28 309
19856.60 301
19857.93 292
19859.26 316
19860.59 294
19861.92 272
19863.25 298
19864.58 311
19865.91 308
19867.24 283
19868.57 310
19869.90 320
19871.23 308
19872.56 313
19873.89 317
19875.22 302
19876.55 284
19877.88 284
19879.21 294
19880.54 315
19881.87 306
19883.20 279
19884.53 279
19885.86 321
19887.19 305
19888.52 313
19889.85 297
19891.18 305
19892.51 302
19893.84 307
19895.17 297
19896.50 273
19897.83 298
19899.16 285
19900.49 294
19901.82 301
19903.15 331
19904.48 309
19905.81 296
19907.15 284
19908.48 322
19909.81 311
19911.14 290
19912.47 282
19913.80 281
19915.13 256
19916.46 287
19917.79 311
19919.13 313
19920.46 294
19921.79 269
19923.12 316
19924.45 300
19925.78 308
19927.11 287
19928.45 282
19929.78 288
19931.11 296
19932.44 318
19933.77 296
19935.10 284
19936.44 288
19937.77 328
19939.10 302
19940.43 272
19941.76 293
19943.10 280
19944.43 302
19945.76 307
19947.09 301
19948.42 299
19949.76 307
19951.09 291
19952.42 302
19953.75 300
19955.09 303
19956.42 318
19957.75 320
19959.08 319
19960.42 293
19961.75 308
19963.08 303
19964.41 326
19965.75 323
19967.08 292
19968.41 315
19969.75 325
19971.08 301
19972.41 290
19973.74 314
19975.08 285
19976.41 303
19977.74 324
19979.08 314
19980.41 315
19981.74 293
19983.08 305
19984.41 308
19985.74 294
19987.08 316
19988.41 297
19989.75 326
19991.08 309
19992.41 301
19993.75 299
19995.08 294
19996.41 314
19997.75 318
19999.08 317
20000.42 309
20001.75 288
20003.08 302
20004.42 308
20005.75 320
20007.09 301
20008.42 279
20009.75 297
20011.09 291
20012.42 287
20013.76 300
20015.09 319
20016.43 333
20017.76 314
20019.10 297
20020.43 298
20021.76 301
20023.10 336
20024.43 307
20025.77 312
20027.10 301
20028.44 316
20029.77 334
20031.11 290
20032.44 304
20033.78 327
20035.11 329
20036.45 341
20037.78 335
20039.12 313
20040.46 312
20041.79 324
20043.13 344
20044.46 320
20045.80 328
20047.13 330
20048.47 296
20049.80 335
20051.14 307
20052.47 314
20053.81 317
20055.15 297
20056.48 318
20057.82 292
20059.15 318
20060.49 342
20061.83 303
20063.16 338
20064.50 296
20065.83 309
20067.17 319
20068.51 347
20069.84 329
20071.18 311
20072.52 321
20073.85 311
20075.19 307
20076.52 321
20077.86 298
20079.20 294
20080.53 299
20081.87 290
20083.21 317
20084.54 321
20085.88 313
20087.22 309
20088.56 329
20089.89 321
20091.23 316
20092.57 327
20093.90 321
20095.24 284
20096.58 312
20097.91 295
20099.25 305
20100.59 296
20101.93 296
20103.26 293
20104.60 295
20105.94 305
20107.28 284
20108.61 299
20109.95 289
20111.29 303
20112.63 276
20113.96 303
20115.30 282
20116.64 262
20117.98 298
20119.32 306
20120.65 315
20121.99 315
20123.33 311
20124.67 287
20126.01 329
