# Supplementary material for: MALDI-TOF MS typing enables the classification of brewing yeasts of the genus Saccharomyces to major beer styles
Source: PLoS One. 2017 Aug 9;12(8):e0181694. doi: 10.1371/journal.pone.0181694 (PMC5549903; doi:10.1371/journal.pone.0181694)
Supplement: S18 File — The directory includes 30 raw files and was zipped to “.zip”; the folder has one strain with 30 spectra; S1 Text explains the raw files with an example and Table 1 represents the yeast strain used within the experiment. (ZIP) [file pone.0181694.s021.zip › 52/FK28-Z-OG-Koe-Koe-YPG-18h-E-E_2016-10-04_4_0_A10_1.dat]

1998.43 2249
1998.85 2324
1999.27 2326
1999.69 2327
2000.11 2348
2000.54 2242
2000.96 2300
2001.38 2221
2001.80 2179
2002.23 2151
2002.65 2113
2003.07 2152
2003.49 2129
2003.92 2132
2004.34 2215
2004.76 2290
2005.18 2357
2005.61 2305
2006.03 2428
2006.45 2433
2006.87 2463
2007.30 2454
2007.72 2455
2008.14 2383
2008.57 2441
2008.99 2344
2009.41 2248
2009.84 2229
2010.26 2178
2010.68 2131
2011.11 2130
2011.53 2117
2011.95 2060
2012.38 1978
2012.80 2022
2013.22 2042
2013.65 2044
2014.07 2023
2014.49 2026
2014.92 2125
2015.34 2156
2015.77 2181
2016.19 2164
2016.61 2278
2017.04 2130
2017.46 2192
2017.89 2199
2018.31 2201
2018.73 2245
2019.16 2357
2019.58 2324
2020.01 2285
2020.43 2262
2020.85 2309
2021.28 2321
2021.70 2241
2022.13 2155
2022.55 2038
2022.98 2103
2023.40 2227
2023.83 2256
2024.25 2238
2024.68 2262
2025.10 2232
2025.53 2294
2025.95 2266
2026.38 2344
2026.80 2277
2027.23 2284
2027.65 2214
2028.08 2369
2028.50 2308
2028.93 2257
2029.35 2273
2029.78 2290
2030.20 2280
2030.63 2227
2031.05 2264
2031.48 2228
2031.90 2211
2032.33 2219
2032.75 2168
2033.18 2261
2033.61 2274
2034.03 2312
2034.46 2244
2034.88 2217
2035.31 2233
2035.74 2299
2036.16 2299
2036.59 2473
2037.01 2418
2037.44 2476
2037.87 2451
2038.29 2591
2038.72 2536
2039.14 2526
2039.57 2495
2040.00 2383
2040.42 2419
2040.85 2314
2041.28 2271
2041.70 2289
2042.13 2276
2042.56 2217
2042.98 2199
2043.41 2199
2043.84 2291
2044.26 2157
2044.69 2203
2045.12 2308
2045.54 2297
2045.97 2211
2046.40 2228
2046.82 2323
2047.25 2257
2047.68 2161
2048.11 2100
2048.53 2195
2048.96 2130
2049.39 2095
2049.82 2139
2050.24 2150
2050.67 2175
2051.10 2109
2051.53 2137
2051.95 2210
2052.38 2187
2052.81 2118
2053.24 2051
2053.66 2152
2054.09 2187
2054.52 2189
2054.95 2149
2055.38 2180
2055.80 2175
2056.23 2165
2056.66 2217
2057.09 2145
2057.52 2194
2057.94 2185
2058.37 2185
2058.80 2165
2059.23 2124
2059.66 2090
2060.09 2135
2060.51 2191
2060.94 2142
2061.37 2176
2061.80 2201
2062.23 2279
2062.66 2292
2063.09 2309
2063.52 2279
2063.94 2358
2064.37 2321
2064.80 2271
2065.23 2330
2065.66 2318
2066.09 2234
2066.52 2261
2066.95 2184
2067.38 2214
2067.81 2153
2068.24 2121
2068.66 2177
2069.09 2126
2069.52 2109
2069.95 2169
2070.38 2220
2070.81 2314
2071.24 2378
2071.67 2289
2072.10 2422
2072.53 2381
2072.96 2445
2073.39 2561
2073.82 2557
2074.25 2645
2074.68 2628
2075.11 2597
2075.54 2534
2075.97 2534
2076.40 2504
2076.83 2507
2077.26 2433
2077.69 2462
2078.12 2421
2078.55 2431
2078.98 2488
2079.41 2528
2079.84 2401
2080.27 2430
2080.70 2411
2081.14 2386
2081.57 2338
2082.00 2160
2082.43 2231
2082.86 2266
2083.29 2268
2083.72 2179
2084.15 2168
2084.58 2195
2085.01 2232
2085.44 2182
2085.88 2142
2086.31 2161
2086.74 2189
2087.17 2179
2087.60 2086
2088.03 2114
2088.46 2088
2088.89 2135
2089.33 2148
2089.76 2204
2090.19 2156
2090.62 2117
2091.05 2142
2091.48 2173
2091.92 2230
2092.35 2255
2092.78 2279
2093.21 2217
2093.64 2273
2094.07 2293
2094.51 2270
2094.94 2273
2095.37 2153
2095.80 2156
2096.24 2226
2096.67 2174
2097.10 2162
2097.53 2056
2097.96 2099
2098.40 2119
2098.83 2061
2099.26 2137
2099.69 2073
2100.13 2073
2100.56 2085
2100.99 2113
2101.43 2099
2101.86 2090
2102.29 2058
2102.72 2090
2103.16 2197
2103.59 2212
2104.02 2208
2104.46 2182
2104.89 2202
2105.32 2198
2105.76 2335
2106.19 2190
2106.62 2238
2107.05 2324
2107.49 2202
2107.92 2261
2108.36 2237
2108.79 2179
2109.22 2202
2109.66 2123
2110.09 2082
2110.52 2092
2110.96 2073
2111.39 2132
2111.82 2145
2112.26 2117
2112.69 2072
2113.13 2121
2113.56 2155
2113.99 2143
2114.43 2059
2114.86 2103
2115.30 2095
2115.73 2119
2116.16 2107
2116.60 2095
2117.03 2096
2117.47 2137
2117.90 2152
2118.34 2149
2118.77 2169
2119.21 2197
2119.64 2183
2120.07 2191
2120.51 2151
2120.94 2254
2121.38 2188
2121.81 2210
2122.25 2249
2122.68 2205
2123.12 2103
2123.55 2057
2123.99 2093
2124.42 2190
2124.86 2121
2125.29 2104
2125.73 2040
2126.16 2130
2126.60 2016
2127.04 1939
2127.47 2165
2127.91 2151
2128.34 2045
2128.78 2166
2129.21 2241
2129.65 2307
2130.08 2254
2130.52 2275
2130.96 2370
2131.39 2417
2131.83 2432
2132.26 2373
2132.70 2345
2133.14 2618
2133.57 2551
2134.01 2561
2134.44 2599
2134.88 2564
2135.32 2585
2135.75 2541
2136.19 2508
2136.62 2481
2137.06 2449
2137.50 2367
2137.93 2335
2138.37 2319
2138.81 2220
2139.24 2232
2139.68 2220
2140.12 2127
2140.55 2153
2140.99 2161
2141.43 2086
2141.86 2031
2142.30 1988
2142.74 2086
2143.18 1976
2143.61 1980
2144.05 2040
2144.49 2019
2144.92 2109
2145.36 2148
2145.80 2153
2146.24 2190
2146.67 2153
2147.11 2227
2147.55 2331
2147.99 2390
2148.42 2375
2148.86 2271
2149.30 2346
2149.74 2391
2150.17 2268
2150.61 2358
2151.05 2354
2151.49 2289
2151.92 2308
2152.36 2320
2152.80 2259
2153.24 2284
2153.68 2347
2154.11 2222
2154.55 2231
2154.99 2225
2155.43 2331
2155.87 2368
2156.31 2415
2156.74 2410
2157.18 2461
2157.62 2450
2158.06 2437
2158.50 2481
2158.94 2374
2159.38 2295
2159.81 2415
2160.25 2354
2160.69 2358
2161.13 2288
2161.57 2256
2162.01 2321
2162.45 2257
2162.89 2182
2163.33 2215
2163.76 2242
2164.20 2231
2164.64 2159
2165.08 2233
2165.52 2185
2165.96 2169
2166.40 2118
2166.84 2129
2167.28 2098
2167.72 2062
2168.16 2210
2168.60 2193
2169.04 2247
2169.48 2348
2169.92 2313
2170.36 2293
2170.80 2217
2171.24 2141
2171.68 2150
2172.12 2220
2172.56 2301
2173.00 2332
2173.44 2313
2173.88 2336
2174.32 2381
2174.76 2348
2175.20 2384
2175.64 2448
2176.08 2537
2176.52 2418
2176.96 2300
2177.40 2355
2177.84 2396
2178.28 2432
2178.72 2412
2179.16 2347
2179.60 2368
2180.04 2313
2180.48 2131
2180.92 2172
2181.37 2147
2181.81 2115
2182.25 2051
2182.69 2285
2183.13 2177
2183.57 2024
2184.01 2075
2184.45 2172
2184.89 2115
2185.34 2172
2185.78 2140
2186.22 2201
2186.66 2227
2187.10 2274
2187.54 2364
2187.98 2466
2188.43 2479
2188.87 2370
2189.31 2360
2189.75 2292
2190.19 2316
2190.63 2381
2191.08 2257
2191.52 2256
2191.96 2272
2192.40 2310
2192.84 2390
2193.29 2422
2193.73 2390
2194.17 2376
2194.61 2304
2195.05 2404
2195.50 2371
2195.94 2327
2196.38 2263
2196.82 2276
2197.27 2208
2197.71 2256
2198.15 2336
2198.59 2213
2199.04 2249
2199.48 2270
2199.92 2348
2200.37 2321
2200.81 2392
2201.25 2257
2201.69 2304
2202.14 2250
2202.58 2213
2203.02 2320
2203.47 2344
2203.91 2349
2204.35 2268
2204.80 2280
2205.24 2396
2205.68 2257
2206.13 2295
2206.57 2294
2207.01 2268
2207.46 2345
2207.90 2396
2208.34 2374
2208.79 2256
2209.23 2269
2209.67 2230
2210.12 2269
2210.56 2334
2211.01 2265
2211.45 2365
2211.89 2297
2212.34 2239
2212.78 2253
2213.23 2114
2213.67 2136
2214.11 2119
2214.56 2086
2215.00 2105
2215.45 2094
2215.89 2112
2216.34 2106
2216.78 2112
2217.22 2235
2217.67 2224
2218.11 2298
2218.56 2215
2219.00 2176
2219.45 2172
2219.89 2264
2220.34 2332
2220.78 2306
2221.23 2329
2221.67 2334
2222.12 2462
2222.56 2498
2223.01 2355
2223.45 2321
2223.90 2236
2224.34 2350
2224.79 2422
2225.23 2499
2225.68 2395
2226.12 2373
2226.57 2402
2227.01 2435
2227.46 2405
2227.91 2329
2228.35 2394
2228.80 2399
2229.24 2489
2229.69 2634
2230.13 2740
2230.58 2824
2231.03 2901
2231.47 2946
2231.92 3010
2232.36 3033
2232.81 3071
2233.26 2921
2233.70 2877
2234.15 2854
2234.59 2840
2235.04 2756
2235.49 2668
2235.93 2645
2236.38 2691
2236.83 2670
2237.27 2632
2237.72 2563
2238.17 2496
2238.61 2328
2239.06 2346
2239.51 2292
2239.95 2311
2240.40 2249
2240.85 2185
2241.29 2259
2241.74 2300
2242.19 2296
2242.63 2142
2243.08 2136
2243.53 2025
2243.98 2042
2244.42 2014
2244.87 2143
2245.32 2162
2245.76 2128
2246.21 2116
2246.66 2183
2247.11 2151
2247.55 2134
2248.00 2156
2248.45 2264
2248.90 2223
2249.35 2163
2249.79 2130
2250.24 2160
2250.69 2161
2251.14 2211
2251.58 2156
2252.03 2115
2252.48 2183
2252.93 2125
2253.38 2103
2253.82 2112
2254.27 2117
2254.72 2134
2255.17 2067
2255.62 2095
2256.07 2072
2256.51 2133
2256.96 2104
2257.41 2071
2257.86 2079
2258.31 2066
2258.76 2032
2259.21 2162
2259.65 2205
2260.10 2310
2260.55 2294
2261.00 2536
2261.45 2480
2261.90 2466
2262.35 2418
2262.80 2445
2263.25 2587
2263.69 2630
2264.14 2628
2264.59 2539
2265.04 2511
2265.49 2564
2265.94 2392
2266.39 2361
2266.84 2478
2267.29 2470
2267.74 2500
2268.19 2344
2268.64 2456
2269.09 2432
2269.54 2374
2269.99 2464
2270.44 2490
2270.89 2405
2271.34 2393
2271.79 2395
2272.24 2255
2272.69 2273
2273.14 2227
2273.59 2242
2274.04 2108
2274.49 2162
2274.94 2148
2275.39 2175
2275.84 2089
2276.29 2123
2276.74 2144
2277.19 2157
2277.64 2191
2278.09 2189
2278.54 2279
2278.99 2181
2279.44 2178
2279.89 2204
2280.34 2295
2280.79 2347
2281.25 2343
2281.70 2386
2282.15 2240
2282.60 2162
2283.05 2212
2283.50 2174
2283.95 2222
2284.40 2245
2284.85 2257
2285.31 2230
2285.76 2322
2286.21 2333
2286.66 2336
2287.11 2419
2287.56 2443
2288.01 2626
2288.47 2733
2288.92 2868
2289.37 2804
2289.82 2900
2290.27 2919
2290.72 2832
2291.18 3049
2291.63 3041
2292.08 3008
2292.53 3017
2292.98 2938
2293.44 2976
2293.89 2919
2294.34 2816
2294.79 2892
2295.24 2782
2295.70 2752
2296.15 2640
2296.60 2623
2297.05 2535
2297.51 2475
2297.96 2380
2298.41 2246
2298.86 2121
2299.32 2183
2299.77 2160
2300.22 2153
2300.67 2226
2301.13 2118
2301.58 2080
2302.03 2177
2302.49 2067
2302.94 2027
2303.39 2093
2303.85 2193
2304.30 2148
2304.75 2228
2305.20 2228
2305.66 2202
2306.11 2225
2306.56 2317
2307.02 2287
2307.47 2371
2307.93 2433
2308.38 2566
2308.83 2529
2309.29 2564
2309.74 2542
2310.19 2491
2310.65 2505
2311.10 2473
2311.55 2402
2312.01 2348
2312.46 2206
2312.92 2179
2313.37 2306
2313.82 2238
2314.28 2182
2314.73 2206
2315.19 2321
2315.64 2467
2316.10 2374
2316.55 2378
2317.00 2429
2317.46 2438
2317.91 2352
2318.37 2330
2318.82 2466
2319.28 2415
2319.73 2341
2320.19 2345
2320.64 2362
2321.10 2305
2321.55 2225
2322.01 2271
2322.46 2290
2322.92 2255
2323.37 2286
2323.83 2279
2324.28 2271
2324.74 2266
2325.19 2204
2325.65 2309
2326.10 2305
2326.56 2312
2327.01 2267
2327.47 2240
2327.92 2257
2328.38 2242
2328.83 2323
2329.29 2322
2329.74 2403
2330.20 2269
2330.66 2326
2331.11 2369
2331.57 2284
2332.02 2243
2332.48 2222
2332.94 2218
2333.39 2202
2333.85 2260
2334.30 2299
2334.76 2222
2335.22 2203
2335.67 2241
2336.13 2316
2336.58 2291
2337.04 2310
2337.50 2369
2337.95 2371
2338.41 2366
2338.87 2357
2339.32 2427
2339.78 2335
2340.24 2397
2340.69 2429
2341.15 2339
2341.61 2398
2342.06 2264
2342.52 2317
2342.98 2272
2343.43 2281
2343.89 2295
2344.35 2277
2344.81 2400
2345.26 2324
2345.72 2243
2346.18 2270
2346.63 2295
2347.09 2294
2347.55 2258
2348.01 2284
2348.46 2338
2348.92 2419
2349.38 2321
2349.84 2251
2350.29 2331
2350.75 2222
2351.21 2219
2351.67 2236
2352.13 2253
2352.58 2258
2353.04 2296
2353.50 2154
2353.96 2167
2354.41 2218
2354.87 2170
2355.33 2111
2355.79 2141
2356.25 2214
2356.71 2184
2357.16 2168
2357.62 2276
2358.08 2172
2358.54 2202
2359.00 2237
2359.46 2272
2359.91 2279
2360.37 2308
2360.83 2218
2361.29 2190
2361.75 2241
2362.21 2263
2362.67 2225
2363.13 2245
2363.58 2263
2364.04 2366
2364.50 2241
2364.96 2194
2365.42 2213
2365.88 2286
2366.34 2215
2366.80 2204
2367.26 2256
2367.72 2239
2368.18 2174
2368.64 2185
2369.10 2176
2369.55 2093
2370.01 2177
2370.47 2163
2370.93 2137
2371.39 2184
2371.85 2196
2372.31 2173
2372.77 2284
2373.23 2333
2373.69 2294
2374.15 2332
2374.61 2306
2375.07 2328
2375.53 2323
2375.99 2332
2376.45 2394
2376.91 2380
2377.37 2344
2377.83 2229
2378.29 2164
2378.75 2254
2379.21 2197
2379.68 2177
2380.14 2076
2380.60 2125
2381.06 2175
2381.52 2111
2381.98 2035
2382.44 2133
2382.90 2155
2383.36 2210
2383.82 2151
2384.28 2092
2384.74 2201
2385.20 2180
2385.67 2190
2386.13 2199
2386.59 2117
2387.05 2113
2387.51 2181
2387.97 2201
2388.43 2255
2388.89 2185
2389.36 2242
2389.82 2252
2390.28 2207
2390.74 2161
2391.20 2169
2391.66 2348
2392.13 2328
2392.59 2211
2393.05 2191
2393.51 2194
2393.97 2088
2394.43 2107
2394.90 2120
2395.36 2161
2395.82 2098
2396.28 2090
2396.74 2002
2397.21 2109
2397.67 2016
2398.13 1981
2398.59 1947
2399.06 1949
2399.52 1995
2399.98 1896
2400.44 1932
2400.91 1939
2401.37 1972
2401.83 1949
2402.29 2055
2402.76 2048
2403.22 2051
2403.68 1927
2404.14 2076
2404.61 2017
2405.07 2043
2405.53 2044
2406.00 2002
2406.46 1973
2406.92 2060
2407.39 2038
2407.85 1969
2408.31 1989
2408.78 2175
2409.24 2077
2409.70 2048
2410.17 2018
2410.63 2039
2411.09 2070
2411.56 2069
2412.02 2070
2412.48 2094
2412.95 2094
2413.41 2113
2413.87 2127
2414.34 2202
2414.80 2193
2415.27 2325
2415.73 2465
2416.19 2406
2416.66 2526
2417.12 2573
2417.59 2555
2418.05 2534
2418.51 2604
2418.98 2561
2419.44 2514
2419.91 2408
2420.37 2442
2420.84 2474
2421.30 2442
2421.77 2374
2422.23 2313
2422.69 2364
2423.16 2323
2423.62 2309
2424.09 2138
2424.55 2194
2425.02 2187
2425.48 2232
2425.95 2176
2426.41 2038
2426.88 2052
2427.34 1953
2427.81 2027
2428.27 2005
2428.74 1941
2429.20 2048
2429.67 2026
2430.13 1984
2430.60 1996
2431.07 2048
2431.53 1932
2432.00 2000
2432.46 2023
2432.93 2091
2433.39 2117
2433.86 2044
2434.32 2112
2434.79 2040
2435.26 2136
2435.72 2216
2436.19 2295
2436.65 2381
2437.12 2408
2437.59 2443
2438.05 2436
2438.52 2565
2438.98 2509
2439.45 2622
2439.92 2663
2440.38 2489
2440.85 2396
2441.32 2459
2441.78 2358
2442.25 2221
2442.72 2197
2443.18 2304
2443.65 2195
2444.12 2188
2444.58 2128
2445.05 2017
2445.52 1963
2445.98 1943
2446.45 2057
2446.92 2012
2447.38 2075
2447.85 2086
2448.32 2081
2448.78 2014
2449.25 2079
2449.72 2069
2450.19 2014
2450.65 2040
2451.12 1991
2451.59 1922
2452.06 2042
2452.52 2071
2452.99 2006
2453.46 1927
2453.93 1988
2454.39 1970
2454.86 2002
2455.33 2017
2455.80 1938
2456.26 2004
2456.73 1992
2457.20 2036
2457.67 2121
2458.14 2145
2458.60 2073
2459.07 2064
2459.54 1979
2460.01 1969
2460.48 2053
2460.95 2096
2461.41 2128
2461.88 2148
2462.35 2168
2462.82 2126
2463.29 2119
2463.76 2155
2464.22 2144
2464.69 2104
2465.16 2113
2465.63 2169
2466.10 2143
2466.57 2143
2467.04 2040
2467.51 2065
2467.97 1983
2468.44 2017
2468.91 2034
2469.38 2053
2469.85 2016
2470.32 1931
2470.79 1947
2471.26 1950
2471.73 1911
2472.20 1971
2472.67 2015
2473.14 1958
2473.61 1982
2474.07 1997
2474.54 1907
2475.01 1949
2475.48 1991
2475.95 1999
2476.42 2051
2476.89 2094
2477.36 2173
2477.83 2328
2478.30 2284
2478.77 2196
2479.24 2126
2479.71 2253
2480.18 2156
2480.65 2136
2481.12 2166
2481.59 2103
2482.06 2100
2482.53 1949
2483.00 2029
2483.47 1972
2483.95 2028
2484.42 2069
2484.89 2078
2485.36 2074
2485.83 2092
2486.30 2161
2486.77 2114
2487.24 2154
2487.71 2196
2488.18 2154
2488.65 2001
2489.12 2063
2489.59 2067
2490.07 2094
2490.54 2098
2491.01 2099
2491.48 2187
2491.95 2068
2492.42 2170
2492.89 2200
2493.36 2223
2493.84 2291
2494.31 2210
2494.78 2180
2495.25 2095
2495.72 2064
2496.19 1974
2496.66 1947
2497.14 1998
2497.61 1990
2498.08 1896
2498.55 1946
2499.02 1938
2499.50 1986
2499.97 1946
2500.44 1941
2500.91 1961
2501.38 1992
2501.86 1962
2502.33 2001
2502.80 1998
2503.27 2066
2503.74 1995
2504.22 2033
2504.69 2118
2505.16 2106
2505.63 2105
2506.11 2065
2506.58 2080
2507.05 2147
2507.52 2262
2508.00 2312
2508.47 2219
2508.94 2232
2509.42 2284
2509.89 2266
2510.36 2361
2510.83 2180
2511.31 2142
2511.78 2154
2512.25 2225
2512.73 2192
2513.20 2205
2513.67 2206
2514.15 2223
2514.62 2213
2515.09 2040
2515.57 1994
2516.04 1988
2516.51 2081
2516.99 2094
2517.46 2160
2517.94 2030
2518.41 2043
2518.88 2113
2519.36 2140
2519.83 2196
2520.30 2159
2520.78 2079
2521.25 2214
2521.73 2225
2522.20 2098
2522.67 2144
2523.15 2060
2523.62 2062
2524.10 2083
2524.57 2033
2525.05 2053
2525.52 2047
2525.99 1927
2526.47 2015
2526.94 2009
2527.42 2033
2527.89 2037
2528.37 2021
2528.84 2036
2529.32 2028
2529.79 2014
2530.27 1979
2530.74 2076
2531.22 2014
2531.69 2016
2532.17 2015
2532.64 1976
2533.12 2081
2533.59 2074
2534.07 2089
2534.54 2203
2535.02 2111
2535.49 2083
2535.97 2094
2536.44 2180
2536.92 2170
2537.39 2205
2537.87 2146
2538.34 2219
2538.82 2087
2539.30 2135
2539.77 2119
2540.25 2039
2540.72 2061
2541.20 2053
2541.68 2133
2542.15 2108
2542.63 2073
2543.10 1993
2543.58 2032
2544.06 2042
2544.53 2121
2545.01 2186
2545.48 2143
2545.96 2108
2546.44 2136
2546.91 2273
2547.39 2284
2547.87 2197
2548.34 2150
2548.82 2271
2549.30 2365
2549.77 2338
2550.25 2412
2550.73 2472
2551.20 2449
2551.68 2461
2552.16 2525
2552.63 2409
2553.11 2442
2553.59 2392
2554.06 2368
2554.54 2338
2555.02 2326
2555.50 2280
2555.97 2231
2556.45 2292
2556.93 2126
2557.40 2125
2557.88 2071
2558.36 2042
2558.84 1974
2559.31 1931
2559.79 2017
2560.27 2028
2560.75 1899
2561.23 1906
2561.70 1934
2562.18 1981
2562.66 1927
2563.14 1849
2563.61 1885
2564.09 1894
2564.57 1914
2565.05 1860
2565.53 1901
2566.00 1947
2566.48 1953
2566.96 1902
2567.44 2010
2567.92 1933
2568.40 1934
2568.87 1945
2569.35 1924
2569.83 1936
2570.31 1887
2570.79 1877
2571.27 1824
2571.75 1862
2572.22 1838
2572.70 1897
2573.18 1982
2573.66 1954
2574.14 1878
2574.62 1872
2575.10 1971
2575.58 1994
2576.06 1936
2576.54 1888
2577.01 1926
2577.49 1918
2577.97 1885
2578.45 1919
2578.93 1979
2579.41 1952
2579.89 1880
2580.37 1911
2580.85 1940
2581.33 1972
2581.81 1908
2582.29 1825
2582.77 1914
2583.25 1858
2583.73 1895
2584.21 1822
2584.69 1933
2585.17 1933
2585.65 1872
2586.13 1882
2586.61 1814
2587.09 1934
2587.57 1953
2588.05 1944
2588.53 1992
2589.01 2037
2589.49 1975
2589.97 2097
2590.45 2128
2590.93 2133
2591.41 2028
2591.89 2059
2592.37 2029
2592.85 2159
2593.33 2157
2593.81 1978
2594.30 2017
2594.78 1969
2595.26 1931
2595.74 1916
2596.22 1923
2596.70 1873
2597.18 1896
2597.66 1888
2598.14 1880
2598.62 1870
2599.11 1832
2599.59 1868
2600.07 1858
2600.55 1826
2601.03 1826
2601.51 1824
2601.99 1878
2602.48 1913
2602.96 2033
2603.44 2013
2603.92 2042
2604.40 2105
2604.88 2043
2605.37 2109
2605.85 2108
2606.33 2079
2606.81 2080
2607.29 2036
2607.78 2078
2608.26 1982
2608.74 2009
2609.22 2043
2609.70 1951
2610.19 1968
2610.67 1977
2611.15 1982
2611.63 1988
2612.12 1962
2612.60 1949
2613.08 1879
2613.56 1812
2614.05 1888
2614.53 1871
2615.01 1850
2615.49 1932
2615.98 1955
2616.46 1873
2616.94 1959
2617.43 1985
2617.91 2014
2618.39 2069
2618.87 2038
2619.36 2171
2619.84 2215
2620.32 2166
2620.81 2150
2621.29 2091
2621.77 2079
2622.26 2104
2622.74 2060
2623.22 2162
2623.71 2080
2624.19 2010
2624.67 1926
2625.16 1961
2625.64 1915
2626.13 1954
2626.61 1949
2627.09 1980
2627.58 2003
2628.06 2011
2628.55 1932
2629.03 1941
2629.51 2023
2630.00 1958
2630.48 2165
2630.97 2090
2631.45 2086
2631.93 2111
2632.42 2068
2632.90 1984
2633.39 1956
2633.87 1966
2634.36 1954
2634.84 1898
2635.33 1887
2635.81 1998
2636.29 1917
2636.78 1949
2637.26 1990
2637.75 1991
2638.23 1955
2638.72 1924
2639.20 2008
2639.69 2033
2640.17 2169
2640.66 2123
2641.14 1952
2641.63 2013
2642.11 1967
2642.60 2010
2643.08 2073
2643.57 1953
2644.05 1919
2644.54 1912
2645.03 1931
2645.51 1929
2646.00 1874
2646.48 1863
2646.97 1916
2647.45 1975
2647.94 1953
2648.43 1978
2648.91 1985
2649.40 1948
2649.88 1991
2650.37 2023
2650.85 1940
2651.34 1947
2651.83 1965
2652.31 1906
2652.80 1917
2653.29 1921
2653.77 1977
2654.26 1999
2654.74 1978
2655.23 1907
2655.72 1938
2656.20 2003
2656.69 2029
2657.18 1999
2657.66 2029
2658.15 1991
2658.64 1979
2659.12 2089
2659.61 2011
2660.10 2031
2660.58 2084
2661.07 2061
2661.56 1955
2662.05 1971
2662.53 2003
2663.02 1987
2663.51 1918
2663.99 1967
2664.48 2046
2664.97 2063
2665.46 2030
2665.94 2077
2666.43 2010
2666.92 1899
2667.41 1931
2667.89 1833
2668.38 1831
2668.87 1849
2669.36 1952
2669.84 2035
2670.33 1995
2670.82 1927
2671.31 1982
2671.80 2095
2672.28 2129
2672.77 2229
2673.26 2261
2673.75 2212
2674.24 2238
2674.72 2208
2675.21 2196
2675.70 2258
2676.19 2192
2676.68 2190
2677.17 2123
2677.65 2216
2678.14 2203
2678.63 2164
2679.12 2261
2679.61 2230
2680.10 2223
2680.59 2257
2681.07 2159
2681.56 2123
2682.05 2158
2682.54 2118
2683.03 2101
2683.52 2065
2684.01 2129
2684.50 2115
2684.99 2001
2685.47 1977
2685.96 1946
2686.45 1985
2686.94 1947
2687.43 1876
2687.92 1935
2688.41 1835
2688.90 1840
2689.39 1816
2689.88 1930
2690.37 1977
2690.86 1976
2691.35 2001
2691.84 1987
2692.33 1984
2692.82 1953
2693.31 2047
2693.80 2084
2694.29 2108
2694.78 2147
2695.27 2075
2695.76 2109
2696.25 2120
2696.74 2080
2697.23 2153
2697.72 2284
2698.21 2193
2698.70 2327
2699.19 2278
2699.68 2321
2700.17 2355
2700.66 2359
2701.15 2244
2701.64 2252
2702.13 2220
2702.62 2173
2703.11 2121
2703.61 2150
2704.10 2139
2704.59 2144
2705.08 2085
2705.57 2100
2706.06 2066
2706.55 2014
2707.04 1965
2707.53 1979
2708.02 1975
2708.52 1878
2709.01 1924
2709.50 1910
2709.99 1888
2710.48 1899
2710.97 1956
2711.46 1879
2711.96 1847
2712.45 1896
2712.94 1980
2713.43 1884
2713.92 1864
2714.41 1901
2714.91 1835
2715.40 1838
2715.89 1900
2716.38 1830
2716.87 1766
2717.37 1859
2717.86 1919
2718.35 1933
2718.84 1867
2719.33 1991
2719.83 2043
2720.32 2031
2720.81 2099
2721.30 2151
2721.80 2117
2722.29 2108
2722.78 2072
2723.27 2059
2723.77 2055
2724.26 2050
2724.75 1911
2725.24 2017
2725.74 1939
2726.23 1873
2726.72 1898
2727.22 1886
2727.71 1962
2728.20 1876
2728.70 1913
2729.19 1878
2729.68 1867
2730.18 1904
2730.67 1952
2731.16 1925
2731.65 1945
2732.15 1984
2732.64 1874
2733.14 1874
2733.63 2026
2734.12 2064
2734.62 2019
2735.11 1994
2735.60 1944
2736.10 2106
2736.59 2057
2737.08 2038
2737.58 2092
2738.07 2058
2738.57 2066
2739.06 2036
2739.55 1989
2740.05 1936
2740.54 1876
2741.04 1888
2741.53 1915
2742.03 1908
2742.52 1766
2743.01 1774
2743.51 1828
2744.00 1801
2744.50 1849
2744.99 1815
2745.49 1808
2745.98 1862
2746.48 1788
2746.97 1825
2747.47 1825
2747.96 1823
2748.46 1881
2748.95 1897
2749.45 1838
2749.94 1794
2750.44 1792
2750.93 1860
2751.43 1797
2751.92 1824
2752.42 1797
2752.91 1898
2753.41 1835
2753.90 1868
2754.40 1989
2754.89 1903
2755.39 1887
2755.88 1920
2756.38 1956
2756.87 1878
2757.37 1934
2757.87 1934
2758.36 1880
2758.86 1884
2759.35 1915
2759.85 1954
2760.35 1926
2760.84 1889
2761.34 1922
2761.83 1978
2762.33 1912
2762.83 1855
2763.32 1766
2763.82 1823
2764.31 1823
2764.81 1924
2765.31 1907
2765.80 1840
2766.30 1740
2766.80 1817
2767.29 1743
2767.79 1880
2768.29 1894
2768.78 1828
2769.28 1889
2769.78 1832
2770.27 1942
2770.77 1881
2771.27 1852
2771.76 1873
2772.26 1881
2772.76 1947
2773.26 1918
2773.75 1970
2774.25 2010
2774.75 2012
2775.24 1979
2775.74 1979
2776.24 1937
2776.74 1956
2777.23 1951
2777.73 1921
2778.23 1996
2778.73 2007
2779.22 1870
2779.72 1842
2780.22 1911
2780.72 1873
2781.21 1928
2781.71 1940
2782.21 1877
2782.71 1929
2783.21 1882
2783.70 1940
2784.20 2001
2784.70 1939
2785.20 1877
2785.70 1812
2786.20 1936
2786.69 1912
2787.19 1936
2787.69 1839
2788.19 1862
2788.69 1909
2789.19 1896
2789.68 1891
2790.18 1830
2790.68 1948
2791.18 1979
2791.68 1823
2792.18 1900
2792.68 1949
2793.18 1966
2793.67 1973
2794.17 2000
2794.67 2063
2795.17 2179
2795.67 2181
2796.17 2112
2796.67 2217
2797.17 2307
2797.67 2290
2798.17 2144
2798.67 2194
2799.17 2245
2799.66 2169
2800.16 2237
2800.66 2079
2801.16 2001
2801.66 2001
2802.16 1985
2802.66 1987
2803.16 2049
2803.66 2141
2804.16 2106
2804.66 2201
2805.16 2134
2805.66 2254
2806.16 2194
2806.66 2312
2807.16 2403
2807.66 2365
2808.16 2381
2808.66 2279
2809.16 2253
2809.66 2226
2810.16 2114
2810.66 2081
2811.16 2068
2811.66 2071
2812.17 1957
2812.67 1863
2813.17 1904
2813.67 1867
2814.17 1864
2814.67 1961
2815.17 1956
2815.67 1980
2816.17 2005
2816.67 2044
2817.17 1963
2817.67 1993
2818.18 2052
2818.68 2027
2819.18 2023
2819.68 2059
2820.18 2099
2820.68 2147
2821.18 2104
2821.68 2073
2822.19 2047
2822.69 1916
2823.19 1891
2823.69 1907
2824.19 1965
2824.69 1846
2825.20 1852
2825.70 1876
2826.20 1788
2826.70 1801
2827.20 1803
2827.70 1766
2828.21 1750
2828.71 1833
2829.21 1873
2829.71 1849
2830.22 1772
2830.72 1796
2831.22 1789
2831.72 1733
2832.22 1750
2832.73 1761
2833.23 1820
2833.73 1774
2834.23 1859
2834.74 1788
2835.24 1760
2835.74 1798
2836.24 1831
2836.75 1916
2837.25 1960
2837.75 1879
2838.26 1878
2838.76 1946
2839.26 1912
2839.76 1932
2840.27 1993
2840.77 1857
2841.27 1826
2841.78 1878
2842.28 1836
2842.78 1826
2843.29 1887
2843.79 1999
2844.29 1932
2844.80 1831
2845.30 1902
2845.80 1949
2846.31 1886
2846.81 1909
2847.32 1982
2847.82 1981
2848.32 1931
2848.83 1917
2849.33 1893
2849.83 1821
2850.34 1743
2850.84 1779
2851.35 1832
2851.85 1814
2852.35 1709
2852.86 1715
2853.36 1748
2853.87 1809
2854.37 1818
2854.88 1738
2855.38 1850
2855.88 1848
2856.39 1851
2856.89 1782
2857.40 1846
2857.90 1809
2858.41 1787
2858.91 1830
2859.42 1867
2859.92 1868
2860.43 1850
2860.93 1763
2861.44 1734
2861.94 1764
2862.45 1845
2862.95 1813
2863.46 1735
2863.96 1823
2864.47 1840
2864.97 1807
2865.48 1770
2865.98 1776
2866.49 1826
2866.99 1814
2867.50 1813
2868.00 1743
2868.51 1789
2869.02 1707
2869.52 1729
2870.03 1807
2870.53 1832
2871.04 1898
2871.54 1867
2872.05 1909
2872.56 1894
2873.06 1839
2873.57 1811
2874.07 1834
2874.58 1908
2875.09 1881
2875.59 1797
2876.10 1775
2876.61 1837
2877.11 1806
2877.62 1795
2878.12 1932
2878.63 1918
2879.14 1895
2879.64 1916
2880.15 1896
2880.66 1908
2881.16 1940
2881.67 2020
2882.18 1975
2882.68 2015
2883.19 2193
2883.70 2251
2884.20 2270
2884.71 2463
2885.22 2479
2885.73 2525
2886.23 2723
2886.74 2640
2887.25 2591
2887.75 2567
2888.26 2584
2888.77 2520
2889.28 2476
2889.78 2267
2890.29 2264
2890.80 2269
2891.31 2268
2891.81 2186
2892.32 2143
2892.83 2096
2893.34 2146
2893.84 2135
2894.35 2164
2894.86 2174
2895.37 2153
2895.88 2086
2896.38 2133
2896.89 2089
2897.40 2037
2897.91 2147
2898.42 2245
2898.92 2264
2899.43 2211
2899.94 2295
2900.45 2327
2900.96 2319
2901.47 2391
2901.98 2418
2902.48 2445
2902.99 2380
2903.50 2463
2904.01 2549
2904.52 2585
2905.03 2581
2905.54 2486
2906.04 2479
2906.55 2572
2907.06 2541
2907.57 2481
2908.08 2329
2908.59 2209
2909.10 2195
2909.61 2097
2910.12 2034
2910.63 2018
2911.14 1950
2911.64 1943
2912.15 1937
2912.66 1973
2913.17 2103
2913.68 2064
2914.19 2053
2914.70 2005
2915.21 2037
2915.72 1963
2916.23 1955
2916.74 1990
2917.25 1933
2917.76 1901
2918.27 1932
2918.78 1968
2919.29 1971
2919.80 1975
2920.31 1979
2920.82 1955
2921.33 1985
2921.84 2028
2922.35 2142
2922.86 2125
2923.37 2108
2923.88 2210
2924.39 2265
2924.90 2338
2925.41 2289
2925.92 2213
2926.44 2208
2926.95 2171
2927.46 2162
2927.97 2100
2928.48 2085
2928.99 2030
2929.50 1909
2930.01 1874
2930.52 1813
2931.03 1771
2931.54 1894
2932.05 1962
2932.57 2003
2933.08 1951
2933.59 1970
2934.10 2009
2934.61 1995
2935.12 2002
2935.63 2026
2936.15 1959
2936.66 1994
2937.17 1909
2937.68 1909
2938.19 1952
2938.70 1910
2939.22 2003
2939.73 1941
2940.24 1983
2940.75 2076
2941.26 2085
2941.77 1960
2942.29 1976
2942.80 1990
2943.31 2065
2943.82 2154
2944.34 2083
2944.85 2047
2945.36 2088
2945.87 2015
2946.38 2052
2946.90 2053
2947.41 1974
2947.92 1977
2948.43 2013
2948.95 1988
2949.46 1927
2949.97 1970
2950.48 1996
2951.00 1930
2951.51 1909
2952.02 1900
2952.54 1904
2953.05 1933
2953.56 1921
2954.08 1853
2954.59 1836
2955.10 1908
2955.61 1873
2956.13 1898
2956.64 1905
2957.15 1845
2957.67 1818
2958.18 1919
2958.69 1974
2959.21 1936
2959.72 1890
2960.23 1928
2960.75 1962
2961.26 1909
2961.78 1974
2962.29 1996
2962.80 1924
2963.32 1991
2963.83 1993
2964.35 1894
2964.86 1888
2965.37 1975
2965.89 1981
2966.40 1883
2966.92 1978
2967.43 1987
2967.94 2017
2968.46 1959
2968.97 1996
2969.49 1995
2970.00 1989
2970.52 1909
2971.03 1951
2971.54 1975
2972.06 1962
2972.57 1850
2973.09 1960
2973.60 1873
2974.12 1851
2974.63 1870
2975.15 1870
2975.66 1843
2976.18 1800
2976.69 1908
2977.21 1935
2977.72 1914
2978.24 1913
2978.75 1902
2979.27 1875
2979.78 1864
2980.30 1865
2980.81 1855
2981.33 1895
2981.84 1901
2982.36 1929
2982.88 1979
2983.39 2091
2983.91 2023
2984.42 2126
2984.94 2063
2985.45 2127
2985.97 2239
2986.49 2226
2987.00 2166
2987.52 2128
2988.03 2153
2988.55 2116
2989.07 2105
2989.58 2027
2990.10 2115
2990.61 2157
2991.13 2207
2991.65 2159
2992.16 2197
2992.68 2189
2993.20 2225
2993.71 2247
2994.23 2382
2994.75 2507
2995.26 2542
2995.78 2635
2996.30 2639
2996.81 2749
2997.33 2870
2997.85 2884
2998.36 2915
2998.88 2833
2999.40 2749
2999.91 2735
3000.43 2810
3000.95 3026
3001.46 3121
3001.98 3458
3002.50 3686
3003.02 3973
3003.53 4351
3004.05 4534
3004.57 4638
3005.09 4687
3005.60 4606
3006.12 4227
3006.64 3981
3007.16 3859
3007.67 3457
3008.19 3181
3008.71 2865
3009.23 2553
3009.74 2435
3010.26 2392
3010.78 2248
3011.30 2295
3011.82 2205
3012.33 2287
3012.85 2254
3013.37 2302
3013.89 2326
3014.41 2322
3014.93 2320
3015.44 2361
3015.96 2446
3016.48 2428
3017.00 2444
3017.52 2502
3018.04 2414
3018.55 2485
3019.07 2288
3019.59 2352
3020.11 2316
3020.63 2243
3021.15 2243
3021.67 2327
3022.19 2328
3022.71 2446
3023.22 2349
3023.74 2262
3024.26 2389
3024.78 2285
3025.30 2272
3025.82 2298
3026.34 2153
3026.86 2181
3027.38 2157
3027.90 2145
3028.42 2070
3028.94 2084
3029.46 2104
3029.98 2095
3030.49 1997
3031.01 2113
3031.53 2005
3032.05 2065
3032.57 2069
3033.09 2041
3033.61 1977
3034.13 2058
3034.65 2010
3035.17 2032
3035.69 2135
3036.21 1981
3036.73 2072
3037.25 2080
3037.77 2031
3038.29 2110
3038.81 2028
3039.34 1959
3039.86 2003
3040.38 1969
3040.90 2093
3041.42 2029
3041.94 2021
3042.46 2046
3042.98 1940
3043.50 1958
3044.02 1971
3044.54 1944
3045.06 2105
3045.58 2095
3046.10 2036
3046.63 1948
3047.15 1898
3047.67 1924
3048.19 1888
3048.71 1869
3049.23 1929
3049.75 1863
3050.27 1799
3050.79 1842
3051.32 1837
3051.84 1931
3052.36 1854
3052.88 1761
3053.40 1764
3053.92 1847
3054.45 1848
3054.97 1960
3055.49 1824
3056.01 1778
3056.53 1829
3057.05 1895
3057.58 1855
3058.10 1944
3058.62 1819
3059.14 1895
3059.66 1882
3060.19 1960
3060.71 1908
3061.23 1937
3061.75 1967
3062.28 1980
3062.80 2002
3063.32 1988
3063.84 1937
3064.37 2012
3064.89 2030
3065.41 2038
3065.93 1998
3066.46 1937
3066.98 1931
3067.50 2025
3068.02 1976
3068.55 2000
3069.07 1971
3069.59 2018
3070.12 1995
3070.64 2006
3071.16 2038
3071.69 1994
3072.21 2035
3072.73 2039
3073.26 1969
3073.78 2071
3074.30 2217
3074.83 2182
3075.35 2210
3075.87 2333
3076.40 2374
3076.92 2338
3077.44 2459
3077.97 2650
3078.49 2638
3079.01 2627
3079.54 2586
3080.06 2630
3080.59 2600
3081.11 2585
3081.63 2577
3082.16 2581
3082.68 2513
3083.21 2493
3083.73 2395
3084.25 2368
3084.78 2364
3085.30 2226
3085.83 2246
3086.35 2200
3086.88 2141
3087.40 2242
3087.93 2141
3088.45 2091
3088.97 2084
3089.50 2123
3090.02 2091
3090.55 2173
3091.07 2208
3091.60 2232
3092.12 2261
3092.65 2319
3093.17 2435
3093.70 2480
3094.22 2542
3094.75 2765
3095.27 2886
3095.80 2955
3096.32 3036
3096.85 3080
3097.37 2989
3097.90 3176
3098.43 3388
3098.95 3508
3099.48 3768
3100.00 4283
3100.53 5074
3101.05 5447
3101.58 6339
3102.10 6794
3102.63 6838
3103.16 6994
3103.68 6884
3104.21 6303
3104.73 5692
3105.26 4874
3105.79 4378
3106.31 3690
3106.84 3312
3107.36 3043
3107.89 2793
3108.42 2583
3108.94 2605
3109.47 2605
3110.00 2552
3110.52 2468
3111.05 2524
3111.57 2403
3112.10 2447
3112.63 2525
3113.15 2398
3113.68 2370
3114.21 2424
3114.74 2365
3115.26 2158
3115.79 2074
3116.32 2020
3116.84 2088
3117.37 2244
3117.90 2204
3118.42 2083
3118.95 2251
3119.48 2320
3120.01 2256
3120.53 2411
3121.06 2423
3121.59 2509
3122.11 2569
3122.64 2530
3123.17 2475
3123.70 2378
3124.22 2381
3124.75 2309
3125.28 2225
3125.81 2250
3126.34 2169
3126.86 2193
3127.39 2210
3127.92 2205
3128.45 2140
3128.98 2042
3129.50 2073
3130.03 2037
3130.56 1946
3131.09 1971
3131.62 2012
3132.14 1989
3132.67 1923
3133.20 1901
3133.73 2038
3134.26 1968
3134.79 2014
3135.31 2013
3135.84 2073
3136.37 2028
3136.90 2089
3137.43 2082
3137.96 2076
3138.49 2103
3139.02 1967
3139.54 1888
3140.07 1902
3140.60 1878
3141.13 1863
3141.66 1960
3142.19 1916
3142.72 1935
3143.25 1909
3143.78 1940
3144.31 2039
3144.84 2077
3145.37 2076
3145.89 2137
3146.42 2071
3146.95 2103
3147.48 2177
3148.01 2182
3148.54 2203
3149.07 2166
3149.60 2125
3150.13 2083
3150.66 2093
3151.19 2136
3151.72 2089
3152.25 2062
3152.78 2112
3153.31 2047
3153.84 1957
3154.37 2002
3154.90 1997
3155.43 1958
3155.96 1956
3156.49 2060
3157.02 1991
3157.55 1999
3158.08 2063
3158.61 2063
3159.14 1978
3159.68 2026
3160.21 1947
3160.74 1955
3161.27 1858
3161.80 1875
3162.33 1876
3162.86 1838
3163.39 1865
3163.92 1819
3164.45 1861
3164.98 1905
3165.51 1904
3166.05 1885
3166.58 1836
3167.11 1758
3167.64 1812
3168.17 1840
3168.70 1793
3169.23 1883
3169.76 1760
3170.30 1713
3170.83 1817
3171.36 1801
3171.89 1805
3172.42 1795
3172.95 1838
3173.49 1868
3174.02 1901
3174.55 1896
3175.08 1933
3175.61 1912
3176.15 1845
3176.68 1991
3177.21 1994
3177.74 1845
3178.27 1866
3178.81 1853
3179.34 1890
3179.87 1773
3180.40 1851
3180.93 1820
3181.47 1807
3182.00 1832
3182.53 1770
3183.06 1761
3183.60 1793
3184.13 1781
3184.66 1760
3185.20 1829
3185.73 1787
3186.26 1841
3186.79 1789
3187.33 1775
3187.86 1809
3188.39 1778
3188.93 1736
3189.46 1785
3189.99 1782
3190.52 1788
3191.06 1791
3191.59 1712
3192.12 1743
3192.66 1759
3193.19 1709
3193.72 1804
3194.26 1827
3194.79 1834
3195.33 1831
3195.86 1760
3196.39 1793
3196.93 1842
3197.46 1825
3197.99 1814
3198.53 1912
3199.06 2019
3199.60 2051
3200.13 1972
3200.66 2011
3201.20 1995
3201.73 2061
3202.27 2063
3202.80 2054
3203.33 2005
3203.87 2098
3204.40 2118
3204.94 2069
3205.47 2089
3206.01 2146
3206.54 2232
3207.07 2159
3207.61 2149
3208.14 2240
3208.68 2318
3209.21 2351
3209.75 2235
3210.28 2210
3210.82 2243
3211.35 2279
3211.89 2179
3212.42 2228
3212.96 2128
3213.49 2112
3214.03 2021
3214.56 1971
3215.10 1961
3215.63 1935
3216.17 1828
3216.70 1848
3217.24 1919
3217.78 2001
3218.31 1829
3218.85 1824
3219.38 1790
3219.92 1758
3220.45 1857
3220.99 1915
3221.52 1905
3222.06 1926
3222.60 1996
3223.13 2072
3223.67 2051
3224.20 2154
3224.74 2180
3225.28 2146
3225.81 2167
3226.35 2111
3226.88 2105
3227.42 2013
3227.96 1963
3228.49 2008
3229.03 1980
3229.57 1937
3230.10 1845
3230.64 1816
3231.18 1855
3231.71 1852
3232.25 1896
3232.79 1867
3233.32 1836
3233.86 1856
3234.40 1922
3234.93 1955
3235.47 1980
3236.01 2081
3236.54 2031
3237.08 2037
3237.62 2108
3238.15 2181
3238.69 2156
3239.23 2122
3239.77 2058
3240.30 2031
3240.84 2090
3241.38 2016
3241.92 2069
3242.45 2006
3242.99 2008
3243.53 2034
3244.07 1934
3244.60 1984
3245.14 2025
3245.68 1992
3246.22 2018
3246.75 2089
3247.29 2096
3247.83 2015
3248.37 2057
3248.91 1969
3249.44 1972
3249.98 1914
3250.52 2025
3251.06 2115
3251.60 2009
3252.14 2060
3252.67 2089
3253.21 2072
3253.75 2110
3254.29 2172
3254.83 2147
3255.37 2185
3255.90 2247
3256.44 2261
3256.98 2304
3257.52 2388
3258.06 2491
3258.60 2510
3259.14 2612
3259.68 2909
3260.21 3084
3260.75 3130
3261.29 3369
3261.83 3554
3262.37 3580
3262.91 3917
3263.45 4111
3263.99 4191
3264.53 4351
3265.07 4716
3265.61 5023
3266.15 4948
3266.69 5053
3267.23 5032
3267.76 4922
3268.30 4690
3268.84 4187
3269.38 3648
3269.92 3175
3270.46 2964
3271.00 2806
3271.54 2656
3272.08 2456
3272.62 2503
3273.16 2499
3273.70 2409
3274.24 2447
3274.78 2433
3275.32 2363
3275.86 2411
3276.40 2479
3276.94 2528
3277.48 2525
3278.03 2500
3278.57 2474
3279.11 2507
3279.65 2493
3280.19 2444
3280.73 2470
3281.27 2546
3281.81 2533
3282.35 2460
3282.89 2389
3283.43 2371
3283.97 2342
3284.51 2285
3285.05 2525
3285.60 2629
3286.14 2517
3286.68 2444
3287.22 2558
3287.76 2624
3288.30 2542
3288.84 2681
3289.38 2629
3289.93 2778
3290.47 2811
3291.01 2950
3291.55 3104
3292.09 3318
3292.63 3619
3293.18 3804
3293.72 3996
3294.26 4223
3294.80 4389
3295.34 4506
3295.88 4434
3296.43 4276
3296.97 4076
3297.51 3764
3298.05 3715
3298.59 3559
3299.14 3261
3299.68 2985
3300.22 2846
3300.76 2833
3301.31 2675
3301.85 2651
3302.39 2729
3302.93 2607
3303.48 2480
3304.02 2600
3304.56 2544
3305.10 2539
3305.65 2480
3306.19 2490
3306.73 2485
3307.27 2448
3307.82 2451
3308.36 2447
3308.90 2474
3309.45 2410
3309.99 2359
3310.53 2492
3311.07 2555
3311.62 2569
3312.16 2659
3312.70 2666
3313.25 2653
3313.79 2747
3314.33 2849
3314.88 3006
3315.42 3059
3315.97 3143
3316.51 3196
3317.05 3369
3317.60 3447
3318.14 3625
3318.68 3858
3319.23 3918
3319.77 3921
3320.32 4037
3320.86 3961
3321.40 3859
3321.95 3813
3322.49 3831
3323.04 3688
3323.58 3586
3324.12 3590
3324.67 3439
3325.21 3293
3325.76 3326
3326.30 3279
3326.85 3300
3327.39 3371
3327.93 3282
3328.48 3424
3329.02 3618
3329.57 4041
3330.11 4734
3330.66 5666
3331.20 7037
3331.75 8898
3332.29 11807
3332.84 14945
3333.38 18227
3333.93 21316
3334.47 24464
3335.02 26670
3335.56 27653
3336.11 27528
3336.65 26606
3337.20 24875
3337.74 22263
3338.29 19002
3338.83 16345
3339.38 13702
3339.92 11055
3340.47 8854
3341.02 7272
3341.56 6035
3342.11 5277
3342.65 4679
3343.20 4065
3343.74 3750
3344.29 3436
3344.84 3389
3345.38 3323
3345.93 3267
3346.47 3126
3347.02 3117
3347.57 3020
3348.11 2855
3348.66 2818
3349.21 2887
3349.75 2780
3350.30 2818
3350.84 2854
3351.39 2841
3351.94 2872
3352.48 2987
3353.03 3019
3353.58 3073
3354.12 2953
3354.67 2895
3355.22 2857
3355.76 2738
3356.31 2651
3356.86 2784
3357.40 2842
3357.95 2749
3358.50 2816
3359.05 2685
3359.59 2654
3360.14 2638
3360.69 2738
3361.23 2680
3361.78 2712
3362.33 2801
3362.88 2743
3363.42 2788
3363.97 2824
3364.52 2869
3365.07 2900
3365.61 2879
3366.16 2774
3366.71 2748
3367.26 2787
3367.80 2783
3368.35 2720
3368.90 2803
3369.45 2925
3370.00 3147
3370.54 3215
3371.09 3401
3371.64 3626
3372.19 3913
3372.74 4177
3373.28 4198
3373.83 4326
3374.38 4292
3374.93 4203
3375.48 3921
3376.03 3782
3376.57 3578
3377.12 3387
3377.67 3166
3378.22 2838
3378.77 2865
3379.32 2796
3379.87 2718
3380.42 2670
3380.96 2674
3381.51 2553
3382.06 2603
3382.61 2595
3383.16 2624
3383.71 2629
3384.26 2602
3384.81 2429
3385.36 2406
3385.91 2301
3386.45 2250
3387.00 2280
3387.55 2236
3388.10 2196
3388.65 2277
3389.20 2195
3389.75 2163
3390.30 2247
3390.85 2195
3391.40 2160
3391.95 2081
3392.50 2092
3393.05 2137
3393.60 2278
3394.15 2302
3394.70 2309
3395.25 2265
3395.80 2317
3396.35 2344
3396.90 2391
3397.45 2362
3398.00 2389
3398.55 2340
3399.10 2362
3399.65 2360
3400.20 2234
3400.75 2245
3401.30 2179
3401.85 2174
3402.40 2143
3402.95 2054
3403.50 2024
3404.06 2094
3404.61 2005
3405.16 2019
3405.71 2011
3406.26 1988
3406.81 1978
3407.36 2019
3407.91 2108
3408.46 2134
3409.01 2082
3409.56 2182
3410.12 2285
3410.67 2434
3411.22 2363
3411.77 2403
3412.32 2524
3412.87 2565
3413.42 2656
3413.98 2702
3414.53 2496
3415.08 2708
3415.63 2523
3416.18 2459
3416.73 2334
3417.29 2241
3417.84 2224
3418.39 2239
3418.94 2171
3419.49 2057
3420.05 2020
3420.60 2074
3421.15 2043
3421.70 2068
3422.25 2100
3422.81 2189
3423.36 2127
3423.91 2263
3424.46 2227
3425.01 2231
3425.57 2144
3426.12 2107
3426.67 2002
3427.23 1985
3427.78 1932
3428.33 1860
3428.88 1785
3429.44 1776
3429.99 1815
3430.54 1913
3431.09 1941
3431.65 1860
3432.20 1968
3432.75 2007
3433.31 1955
3433.86 1945
3434.41 1938
3434.97 2013
3435.52 2007
3436.07 2025
3436.63 2035
3437.18 2023
3437.73 1993
3438.29 2076
3438.84 2045
3439.39 1871
3439.95 1964
3440.50 1938
3441.05 1859
3441.61 1913
3442.16 1908
3442.72 1848
3443.27 1971
3443.82 1896
3444.38 1849
3444.93 1833
3445.48 1847
3446.04 1867
3446.59 1823
3447.15 1870
3447.70 1931
3448.26 1908
3448.81 1969
3449.36 1842
3449.92 1875
3450.47 1895
3451.03 1880
3451.58 1810
3452.14 1789
3452.69 1801
3453.25 1913
3453.80 1774
3454.36 1673
3454.91 1772
3455.47 1749
3456.02 1742
3456.58 1740
3457.13 1775
3457.69 1794
3458.24 1785
3458.80 1795
3459.35 1776
3459.91 1789
3460.46 1769
3461.02 1790
3461.57 1812
3462.13 1796
3462.68 1792
3463.24 1925
3463.79 1938
3464.35 1939
3464.90 1911
3465.46 1885
3466.02 1871
3466.57 1902
3467.13 1884
3467.68 1813
3468.24 1857
3468.80 1870
3469.35 1878
3469.91 1935
3470.46 1799
3471.02 1788
3471.58 1845
3472.13 1864
3472.69 1959
3473.24 2006
3473.80 1980
3474.36 1999
3474.91 1954
3475.47 1898
3476.03 2009
3476.58 2181
3477.14 2166
3477.70 2185
3478.25 2255
3478.81 2263
3479.37 2276
3479.92 2226
3480.48 2326
3481.04 2308
3481.59 2209
3482.15 2220
3482.71 2240
3483.26 2146
3483.82 2090
3484.38 2166
3484.94 2158
3485.49 2243
3486.05 2298
3486.61 2328
3487.17 2398
3487.72 2503
3488.28 2732
3488.84 2932
3489.40 3214
3489.95 3486
3490.51 3861
3491.07 4104
3491.63 4312
3492.18 4459
3492.74 4533
3493.30 4425
3493.86 4200
3494.42 3821
3494.97 3710
3495.53 3695
3496.09 3833
3496.65 3894
3497.21 4191
3497.76 4597
3498.32 4613
3498.88 4929
3499.44 5156
3500.00 4919
3500.56 4868
3501.11 4756
3501.67 4538
3502.23 4466
3502.79 4407
3503.35 4453
3503.91 4540
3504.47 4350
3505.03 4248
3505.58 4114
3506.14 4012
3506.70 3991
3507.26 3631
3507.82 3480
3508.38 3351
3508.94 3043
3509.50 2794
3510.06 2686
3510.62 2552
3511.17 2402
3511.73 2418
3512.29 2346
3512.85 2253
3513.41 2111
3513.97 2034
3514.53 2079
3515.09 2020
3515.65 2082
3516.21 2081
3516.77 2109
3517.33 2176
3517.89 2164
3518.45 2170
3519.01 2244
3519.57 2333
3520.13 2356
3520.69 2394
3521.25 2425
3521.81 2672
3522.37 2805
3522.93 2908
3523.49 2822
3524.05 2812
3524.61 2823
3525.17 2681
3525.73 2627
3526.29 2589
3526.85 2367
3527.41 2195
3527.97 2122
3528.54 2082
3529.10 1968
3529.66 1991
3530.22 2064
3530.78 1963
3531.34 1959
3531.90 1939
3532.46 1951
3533.02 2009
3533.58 1976
3534.14 1947
3534.71 2041
3535.27 1944
3535.83 1936
3536.39 1975
3536.95 1930
3537.51 1954
3538.07 1974
3538.64 1998
3539.20 1993
3539.76 1976
3540.32 1957
3540.88 1979
3541.44 1911
3542.00 1898
3542.57 1962
3543.13 2034
3543.69 2080
3544.25 2116
3544.81 2032
3545.38 2029
3545.94 1933
3546.50 1850
3547.06 1816
3547.62 1843
3548.19 1867
3548.75 1761
3549.31 1892
3549.87 1850
3550.44 1784
3551.00 1768
3551.56 1804
3552.12 1808
3552.69 1834
3553.25 1832
3553.81 1835
3554.37 1747
3554.94 1699
3555.50 1721
3556.06 1865
3556.63 1873
3557.19 1843
3557.75 1843
3558.31 1780
3558.88 1831
3559.44 1807
3560.00 1717
3560.57 1795
3561.13 1846
3561.69 1845
3562.26 1750
3562.82 1840
3563.38 1859
3563.95 1798
3564.51 1749
3565.07 1765
3565.64 1728
3566.20 1728
3566.77 1686
3567.33 1661
3567.89 1674
3568.46 1648
3569.02 1622
3569.59 1699
3570.15 1658
3570.71 1692
3571.28 1700
3571.84 1628
3572.41 1663
3572.97 1732
3573.53 1796
3574.10 1726
3574.66 1700
3575.23 1783
3575.79 1763
3576.36 1761
3576.92 1784
3577.48 1784
3578.05 1746
3578.61 1711
3579.18 1703
3579.74 1669
3580.31 1735
3580.87 1682
3581.44 1651
3582.00 1700
3582.57 1675
3583.13 1670
3583.70 1747
3584.26 1745
3584.83 1666
3585.39 1636
3585.96 1590
3586.52 1629
3587.09 1702
3587.65 1703
3588.22 1672
3588.79 1747
3589.35 1714
3589.92 1699
3590.48 1748
3591.05 1839
3591.61 1797
3592.18 1732
3592.74 1702
3593.31 1774
3593.88 1736
3594.44 1710
3595.01 1764
3595.57 1785
3596.14 1764
3596.71 1738
3597.27 1635
3597.84 1669
3598.40 1760
3598.97 1802
3599.54 1699
3600.10 1642
3600.67 1634
3601.24 1690
3601.80 1739
3602.37 1587
3602.94 1556
3603.50 1586
3604.07 1671
3604.64 1632
3605.20 1574
3605.77 1575
3606.34 1513
3606.90 1467
3607.47 1481
3608.04 1508
3608.60 1437
3609.17 1482
3609.74 1450
3610.30 1484
3610.87 1482
3611.44 1522
3612.01 1571
3612.57 1517
3613.14 1601
3613.71 1695
3614.28 1707
3614.84 1855
3615.41 1896
3615.98 2153
3616.55 2137
3617.11 2387
3617.68 2412
3618.25 2329
3618.82 2285
3619.39 2248
3619.95 2257
3620.52 2204
3621.09 1970
3621.66 1849
3622.23 1851
3622.79 1787
3623.36 1724
3623.93 1618
3624.50 1700
3625.07 1630
3625.63 1580
3626.20 1591
3626.77 1564
3627.34 1542
3627.91 1601
3628.48 1589
3629.05 1615
3629.61 1656
3630.18 1543
3630.75 1513
3631.32 1563
3631.89 1528
3632.46 1555
3633.03 1607
3633.60 1563
3634.16 1650
3634.73 1607
3635.30 1699
3635.87 1599
3636.44 1606
3637.01 1638
3637.58 1720
3638.15 1771
3638.72 1769
3639.29 1894
3639.86 1912
3640.43 1982
3641.00 2012
3641.57 2156
3642.14 2149
3642.71 2159
3643.27 2079
3643.84 1991
3644.41 1872
3644.98 1924
3645.55 1889
3646.12 1841
3646.69 1800
3647.26 1821
3647.83 1825
3648.40 1815
3648.97 1764
3649.54 1782
3650.12 1760
3650.69 1841
3651.26 1907
3651.83 1906
3652.40 1884
3652.97 1906
3653.54 1980
3654.11 1991
3654.68 1997
3655.25 2014
3655.82 2164
3656.39 2139
3656.96 2208
3657.53 2255
3658.10 2338
3658.67 2407
3659.25 2552
3659.82 2461
3660.39 2536
3660.96 2520
3661.53 2378
3662.10 2301
3662.67 2190
3663.24 2141
3663.81 2023
3664.39 1981
3664.96 1969
3665.53 1940
3666.10 1842
3666.67 1949
3667.24 1968
3667.81 1913
3668.39 1876
3668.96 1954
3669.53 1889
3670.10 1909
3670.67 1805
3671.25 1794
3671.82 1849
3672.39 1814
3672.96 1810
3673.53 1840
3674.11 1879
3674.68 1971
3675.25 1924
3675.82 1919
3676.39 1895
3676.97 1850
3677.54 1898
3678.11 1840
3678.68 1768
3679.26 1815
3679.83 1751
3680.40 1779
3680.97 1838
3681.55 1767
3682.12 1773
3682.69 1742
3683.27 1687
3683.84 1779
3684.41 1822
3684.98 1904
3685.56 1888
3686.13 2025
3686.70 2113
3687.28 2239
3687.85 2291
3688.42 2438
3689.00 2451
3689.57 2551
3690.14 2521
3690.72 2546
3691.29 2344
3691.86 2163
3692.44 2069
3693.01 1999
3693.58 1972
3694.16 1940
3694.73 1888
3695.31 1844
3695.88 1837
3696.45 1900
3697.03 1804
3697.60 1822
3698.18 1829
3698.75 1823
3699.32 1874
3699.90 1883
3700.47 1825
3701.05 1867
3701.62 1903
3702.19 1893
3702.77 1825
3703.34 1838
3703.92 1853
3704.49 1863
3705.07 1861
3705.64 1890
3706.22 1956
3706.79 1975
3707.37 1962
3707.94 1859
3708.51 1992
3709.09 1984
3709.66 2015
3710.24 1898
3710.81 1910
3711.39 1940
3711.96 1848
3712.54 1757
3713.11 1879
3713.69 1802
3714.27 1720
3714.84 1649
3715.42 1664
3715.99 1682
3716.57 1589
3717.14 1647
3717.72 1689
3718.29 1613
3718.87 1555
3719.44 1599
3720.02 1543
3720.60 1533
3721.17 1574
3721.75 1533
3722.32 1599
3722.90 1626
3723.47 1579
3724.05 1560
3724.63 1582
3725.20 1563
3725.78 1658
3726.36 1598
3726.93 1617
3727.51 1690
3728.08 1682
3728.66 1749
3729.24 1791
3729.81 1806
3730.39 1850
3730.97 1877
3731.54 1860
3732.12 1871
3732.70 1919
3733.27 2028
3733.85 1910
3734.43 1900
3735.00 1951
3735.58 1889
3736.16 1828
3736.73 1753
3737.31 1717
3737.89 1654
3738.47 1527
3739.04 1618
3739.62 1586
3740.20 1509
3740.77 1572
3741.35 1583
3741.93 1564
3742.51 1564
3743.08 1613
3743.66 1638
3744.24 1691
3744.82 1758
3745.39 1822
3745.97 1788
3746.55 1765
3747.13 1742
3747.71 1754
3748.28 1785
3748.86 1690
3749.44 1715
3750.02 1696
3750.59 1669
3751.17 1611
3751.75 1660
3752.33 1577
3752.91 1586
3753.49 1513
3754.06 1556
3754.64 1543
3755.22 1539
3755.80 1507
3756.38 1497
3756.96 1569
3757.53 1632
3758.11 1593
3758.69 1615
3759.27 1658
3759.85 1655
3760.43 1647
3761.01 1671
3761.59 1673
3762.17 1639
3762.74 1616
3763.32 1742
3763.90 1569
3764.48 1480
3765.06 1539
3765.64 1596
3766.22 1588
3766.80 1605
3767.38 1587
3767.96 1628
3768.54 1557
3769.12 1555
3769.70 1633
3770.27 1610
3770.85 1640
3771.43 1559
3772.01 1542
3772.59 1633
3773.17 1542
3773.75 1530
3774.33 1635
3774.91 1560
3775.49 1477
3776.07 1462
3776.65 1463
3777.23 1503
3777.81 1504
3778.39 1445
3778.97 1511
3779.55 1455
3780.13 1524
3780.71 1613
3781.29 1521
3781.88 1558
3782.46 1561
3783.04 1504
3783.62 1546
3784.20 1494
3784.78 1526
3785.36 1465
3785.94 1515
3786.52 1471
3787.10 1488
3787.68 1496
3788.26 1448
3788.84 1447
3789.43 1503
3790.01 1556
3790.59 1475
3791.17 1472
3791.75 1510
3792.33 1540
3792.91 1470
3793.49 1407
3794.08 1465
3794.66 1469
3795.24 1456
3795.82 1449
3796.40 1422
3796.98 1536
3797.56 1450
3798.15 1496
3798.73 1529
3799.31 1516
3799.89 1571
3800.47 1625
3801.06 1651
3801.64 1599
3802.22 1701
3802.80 1638
3803.38 1613
3803.97 1542
3804.55 1648
3805.13 1667
3805.71 1623
3806.29 1579
3806.88 1623
3807.46 1621
3808.04 1676
3808.62 1680
3809.21 1715
3809.79 1821
3810.37 1829
3810.95 1820
3811.54 1749
3812.12 1712
3812.70 1749
3813.29 1772
3813.87 1717
3814.45 1800
3815.03 1713
3815.62 1720
3816.20 1694
3816.78 1714
3817.37 1691
3817.95 1558
3818.53 1516
3819.12 1530
3819.70 1511
3820.28 1498
3820.87 1465
3821.45 1452
3822.03 1435
3822.62 1480
3823.20 1578
3823.78 1555
3824.37 1532
3824.95 1489
3825.54 1438
3826.12 1447
3826.70 1488
3827.29 1512
3827.87 1453
3828.46 1409
3829.04 1475
3829.62 1448
3830.21 1381
3830.79 1389
3831.38 1467
3831.96 1456
3832.54 1465
3833.13 1506
3833.71 1413
3834.30 1455
3834.88 1448
3835.47 1437
3836.05 1438
3836.64 1511
3837.22 1483
3837.81 1480
3838.39 1461
3838.98 1418
3839.56 1494
3840.15 1462
3840.73 1383
3841.31 1446
3841.90 1396
3842.49 1386
3843.07 1357
3843.66 1543
3844.24 1487
3844.83 1464
3845.41 1401
3846.00 1422
3846.58 1414
3847.17 1425
3847.75 1443
3848.34 1475
3848.92 1493
3849.51 1489
3850.10 1463
3850.68 1546
3851.27 1464
3851.85 1455
3852.44 1497
3853.02 1417
3853.61 1421
3854.20 1443
3854.78 1430
3855.37 1517
3855.95 1555
3856.54 1515
3857.13 1523
3857.71 1639
3858.30 1686
3858.89 1820
3859.47 1914
3860.06 2045
3860.64 2048
3861.23 2059
3861.82 2188
3862.40 2286
3862.99 2191
3863.58 2198
3864.16 2097
3864.75 2120
3865.34 2100
3865.92 2066
3866.51 2002
3867.10 1847
3867.69 1882
3868.27 1727
3868.86 1715
3869.45 1677
3870.03 1706
3870.62 1730
3871.21 1671
3871.80 1699
3872.38 1804
3872.97 1751
3873.56 1788
3874.15 1816
3874.73 1919
3875.32 1907
3875.91 1881
3876.50 1852
3877.08 1831
3877.67 1722
3878.26 1693
3878.85 1732
3879.43 1628
3880.02 1630
3880.61 1666
3881.20 1584
3881.79 1531
3882.37 1560
3882.96 1573
3883.55 1442
3884.14 1455
3884.73 1477
3885.32 1534
3885.90 1570
3886.49 1590
3887.08 1589
3887.67 1706
3888.26 1773
3888.85 1807
3889.44 1818
3890.02 1840
3890.61 1895
3891.20 1854
3891.79 1873
3892.38 1797
3892.97 1737
3893.56 1783
3894.15 1702
3894.74 1627
3895.32 1632
3895.91 1626
3896.50 1649
3897.09 1572
3897.68 1569
3898.27 1516
3898.86 1581
3899.45 1474
3900.04 1520
3900.63 1530
3901.22 1506
3901.81 1579
3902.40 1549
3902.99 1561
3903.58 1560
3904.17 1548
3904.76 1602
3905.35 1572
3905.94 1495
3906.53 1511
3907.12 1572
3907.71 1587
3908.30 1629
3908.89 1552
3909.48 1497
3910.07 1512
3910.66 1470
3911.25 1454
3911.84 1453
3912.43 1488
3913.02 1424
3913.61 1384
3914.20 1390
3914.79 1389
3915.38 1449
3915.97 1447
3916.56 1408
3917.15 1395
3917.74 1487
3918.33 1475
3918.92 1444
3919.52 1457
3920.11 1477
3920.70 1481
3921.29 1510
3921.88 1527
3922.47 1446
3923.06 1409
3923.65 1446
3924.24 1484
3924.84 1475
3925.43 1436
3926.02 1412
3926.61 1443
3927.20 1365
3927.79 1417
3928.38 1323
3928.98 1448
3929.57 1356
3930.16 1303
3930.75 1327
3931.34 1359
3931.93 1345
3932.53 1371
3933.12 1333
3933.71 1308
3934.30 1290
3934.89 1293
3935.49 1334
3936.08 1312
3936.67 1335
3937.26 1340
3937.86 1315
3938.45 1388
3939.04 1408
3939.63 1449
3940.23 1395
3940.82 1462
3941.41 1458
3942.00 1539
3942.60 1521
3943.19 1423
3943.78 1437
3944.37 1402
3944.97 1412
3945.56 1423
3946.15 1413
3946.75 1438
3947.34 1408
3947.93 1371
3948.52 1411
3949.12 1371
3949.71 1383
3950.30 1412
3950.90 1397
3951.49 1410
3952.08 1409
3952.68 1452
3953.27 1467
3953.86 1490
3954.46 1428
3955.05 1469
3955.65 1518
3956.24 1551
3956.83 1547
3957.43 1522
3958.02 1457
3958.61 1478
3959.21 1551
3959.80 1527
3960.40 1432
3960.99 1426
3961.58 1434
3962.18 1328
3962.77 1433
3963.37 1423
3963.96 1392
3964.55 1394
3965.15 1424
3965.74 1471
3966.34 1559
3966.93 1525
3967.53 1549
3968.12 1477
3968.72 1476
3969.31 1515
3969.91 1471
3970.50 1471
3971.10 1360
3971.69 1339
3972.28 1380
3972.88 1422
3973.47 1433
3974.07 1425
3974.66 1472
3975.26 1438
3975.85 1410
3976.45 1438
3977.05 1453
3977.64 1414
3978.24 1423
3978.83 1423
3979.43 1432
3980.02 1415
3980.62 1430
3981.21 1380
3981.81 1400
3982.40 1434
3983.00 1363
3983.60 1372
3984.19 1431
3984.79 1462
3985.38 1590
3985.98 1526
3986.58 1497
3987.17 1536
3987.77 1492
3988.36 1459
3988.96 1470
3989.56 1418
3990.15 1475
3990.75 1526
3991.34 1511
3991.94 1560
3992.54 1538
3993.13 1591
3993.73 1638
3994.33 1569
3994.92 1515
3995.52 1531
3996.12 1576
3996.71 1597
3997.31 1629
3997.91 1617
3998.50 1662
3999.10 1639
3999.70 1653
4000.29 1589
4000.89 1610
4001.49 1651
4002.09 1667
4002.68 1568
4003.28 1558
4003.88 1562
4004.47 1610
4005.07 1551
4005.67 1567
4006.27 1525
4006.86 1496
4007.46 1565
4008.06 1549
4008.66 1501
4009.25 1537
4009.85 1543
4010.45 1484
4011.05 1497
4011.64 1526
4012.24 1517
4012.84 1547
4013.44 1599
4014.04 1632
4014.63 1631
4015.23 1701
4015.83 1632
4016.43 1689
4017.03 1730
4017.63 1680
4018.22 1679
4018.82 1737
4019.42 1634
4020.02 1532
4020.62 1565
4021.22 1474
4021.81 1485
4022.41 1488
4023.01 1525
4023.61 1549
4024.21 1484
4024.81 1477
4025.41 1550
4026.01 1500
4026.60 1534
4027.20 1529
4027.80 1532
4028.40 1427
4029.00 1477
4029.60 1461
4030.20 1452
4030.80 1520
4031.40 1489
4032.00 1533
4032.60 1496
4033.20 1578
4033.80 1533
4034.39 1464
4034.99 1552
4035.59 1593
4036.19 1528
4036.79 1547
4037.39 1474
4037.99 1480
4038.59 1463
4039.19 1400
4039.79 1373
4040.39 1345
4040.99 1355
4041.59 1379
4042.19 1396
4042.79 1387
4043.39 1366
4043.99 1315
4044.59 1409
4045.19 1396
4045.79 1420
4046.39 1417
4046.99 1416
4047.60 1395
4048.20 1439
4048.80 1440
4049.40 1487
4050.00 1458
4050.60 1480
4051.20 1555
4051.80 1553
4052.40 1564
4053.00 1564
4053.60 1498
4054.20 1602
4054.80 1510
4055.41 1516
4056.01 1424
4056.61 1382
4057.21 1393
4057.81 1432
4058.41 1356
4059.01 1400
4059.61 1348
4060.22 1304
4060.82 1333
4061.42 1317
4062.02 1327
4062.62 1307
4063.22 1319
4063.82 1349
4064.43 1298
4065.03 1337
4065.63 1312
4066.23 1330
4066.83 1317
4067.44 1298
4068.04 1328
4068.64 1220
4069.24 1263
4069.84 1243
4070.45 1298
4071.05 1200
4071.65 1310
4072.25 1334
4072.86 1306
4073.46 1246
4074.06 1287
4074.66 1298
4075.27 1314
4075.87 1298
4076.47 1263
4077.07 1281
4077.68 1288
4078.28 1305
4078.88 1266
4079.48 1288
4080.09 1306
4080.69 1295
4081.29 1271
4081.90 1232
4082.50 1223
4083.10 1278
4083.71 1307
4084.31 1315
4084.91 1284
4085.52 1250
4086.12 1203
4086.72 1252
4087.33 1280
4087.93 1276
4088.53 1315
4089.14 1262
4089.74 1278
4090.34 1380
4090.95 1335
4091.55 1324
4092.15 1315
4092.76 1345
4093.36 1384
4093.97 1291
4094.57 1265
4095.17 1285
4095.78 1352
4096.38 1318
4096.99 1282
4097.59 1283
4098.19 1273
4098.80 1222
4099.40 1262
4100.01 1209
4100.61 1240
4101.22 1208
4101.82 1222
4102.43 1230
4103.03 1207
4103.63 1262
4104.24 1232
4104.84 1208
4105.45 1193
4106.05 1218
4106.66 1238
4107.26 1304
4107.87 1251
4108.47 1235
4109.08 1265
4109.68 1307
4110.29 1333
4110.89 1313
4111.50 1295
4112.10 1270
4112.71 1318
4113.31 1223
4113.92 1277
4114.53 1316
4115.13 1301
4115.74 1316
4116.34 1327
4116.95 1295
4117.55 1298
4118.16 1348
4118.76 1357
4119.37 1406
4119.98 1414
4120.58 1360
4121.19 1362
4121.79 1337
4122.40 1354
4123.01 1385
4123.61 1362
4124.22 1313
4124.82 1326
4125.43 1350
4126.04 1341
4126.64 1308
4127.25 1356
4127.86 1352
4128.46 1374
4129.07 1354
4129.68 1342
4130.28 1326
4130.89 1330
4131.50 1330
4132.10 1331
4132.71 1312
4133.32 1336
4133.92 1393
4134.53 1383
4135.14 1440
4135.74 1468
4136.35 1373
4136.96 1433
4137.56 1442
4138.17 1556
4138.78 1590
4139.39 1541
4139.99 1540
4140.60 1510
4141.21 1621
4141.82 1547
4142.42 1476
4143.03 1434
4143.64 1466
4144.25 1385
4144.85 1374
4145.46 1377
4146.07 1430
4146.68 1458
4147.28 1368
4147.89 1295
4148.50 1290
4149.11 1291
4149.72 1243
4150.32 1243
4150.93 1272
4151.54 1200
4152.15 1238
4152.76 1287
4153.37 1286
4153.97 1311
4154.58 1308
4155.19 1240
4155.80 1219
4156.41 1261
4157.02 1274
4157.62 1303
4158.23 1255
4158.84 1294
4159.45 1301
4160.06 1186
4160.67 1246
4161.28 1311
4161.89 1306
4162.49 1267
4163.10 1366
4163.71 1389
4164.32 1432
4164.93 1418
4165.54 1448
4166.15 1515
4166.76 1504
4167.37 1502
4167.98 1444
4168.59 1428
4169.20 1445
4169.81 1426
4170.42 1417
4171.02 1443
4171.63 1401
4172.24 1332
4172.85 1310
4173.46 1364
4174.07 1307
4174.68 1353
4175.29 1363
4175.90 1402
4176.51 1452
4177.12 1359
4177.73 1336
4178.34 1231
4178.95 1324
4179.56 1329
4180.17 1359
4180.78 1343
4181.39 1309
4182.00 1284
4182.61 1320
4183.23 1322
4183.84 1275
4184.45 1280
4185.06 1283
4185.67 1290
4186.28 1269
4186.89 1253
4187.50 1270
4188.11 1289
4188.72 1259
4189.33 1305
4189.94 1281
4190.55 1410
4191.17 1511
4191.78 1516
4192.39 1576
4193.00 1582
4193.61 1674
4194.22 1657
4194.83 1635
4195.44 1660
4196.06 1658
4196.67 1652
4197.28 1643
4197.89 1594
4198.50 1502
4199.11 1510
4199.72 1479
4200.34 1476
4200.95 1430
4201.56 1400
4202.17 1367
4202.78 1327
4203.40 1324
4204.01 1356
4204.62 1336
4205.23 1347
4205.84 1315
4206.46 1269
4207.07 1315
4207.68 1261
4208.29 1268
4208.90 1255
4209.52 1342
4210.13 1366
4210.74 1372
4211.35 1414
4211.97 1400
4212.58 1404
4213.19 1360
4213.80 1426
4214.42 1415
4215.03 1447
4215.64 1397
4216.26 1433
4216.87 1559
4217.48 1504
4218.09 1467
4218.71 1533
4219.32 1651
4219.93 1704
4220.55 1692
4221.16 1789
4221.77 1926
4222.39 1948
4223.00 1833
4223.61 1904
4224.23 1913
4224.84 1873
4225.45 1965
4226.07 1939
4226.68 1988
4227.30 2049
4227.91 1981
4228.52 1987
4229.14 1942
4229.75 1918
4230.36 1908
4230.98 1995
4231.59 2086
4232.21 2080
4232.82 2206
4233.43 2301
4234.05 2359
4234.66 2412
4235.28 2519
4235.89 2548
4236.51 2424
4237.12 2158
4237.73 2048
4238.35 2010
4238.96 1992
4239.58 1742
4240.19 1630
4240.81 1630
4241.42 1547
4242.04 1514
4242.65 1526
4243.27 1570
4243.88 1557
4244.50 1581
4245.11 1491
4245.73 1565
4246.34 1582
4246.96 1634
4247.57 1603
4248.19 1624
4248.80 1536
4249.42 1517
4250.03 1511
4250.65 1551
4251.26 1507
4251.88 1418
4252.49 1443
4253.11 1489
4253.72 1445
4254.34 1421
4254.96 1492
4255.57 1449
4256.19 1385
4256.80 1428
4257.42 1393
4258.03 1387
4258.65 1394
4259.27 1381
4259.88 1430
4260.50 1444
4261.12 1416
4261.73 1405
4262.35 1422
4262.96 1365
4263.58 1445
4264.20 1473
4264.81 1470
4265.43 1528
4266.05 1462
4266.66 1411
4267.28 1451
4267.90 1411
4268.51 1472
4269.13 1534
4269.75 1484
4270.36 1423
4270.98 1419
4271.60 1490
4272.21 1418
4272.83 1488
4273.45 1478
4274.06 1484
4274.68 1559
4275.30 1569
4275.92 1528
4276.53 1532
4277.15 1536
4277.77 1615
4278.38 1482
4279.00 1388
4279.62 1427
4280.24 1352
4280.85 1382
4281.47 1396
4282.09 1350
4282.71 1280
4283.32 1331
4283.94 1319
4284.56 1298
4285.18 1298
4285.80 1317
4286.41 1370
4287.03 1334
4287.65 1270
4288.27 1240
4288.89 1340
4289.50 1333
4290.12 1266
4290.74 1258
4291.36 1302
4291.98 1316
4292.60 1290
4293.21 1294
4293.83 1252
4294.45 1310
4295.07 1271
4295.69 1232
4296.31 1261
4296.93 1306
4297.54 1297
4298.16 1224
4298.78 1239
4299.40 1265
4300.02 1323
4300.64 1298
4301.26 1311
4301.88 1322
4302.50 1323
4303.12 1373
4303.73 1365
4304.35 1353
4304.97 1347
4305.59 1287
4306.21 1322
4306.83 1285
4307.45 1338
4308.07 1281
4308.69 1361
4309.31 1319
4309.93 1389
4310.55 1354
4311.17 1356
4311.79 1359
4312.41 1339
4313.03 1329
4313.65 1351
4314.27 1345
4314.89 1363
4315.51 1368
4316.13 1343
4316.75 1388
4317.37 1342
4317.99 1332
4318.61 1378
4319.23 1356
4319.85 1354
4320.47 1442
4321.09 1568
4321.71 1574
4322.33 1633
4322.95 1623
4323.57 1676
4324.19 1656
4324.81 1631
4325.43 1647
4326.05 1714
4326.68 1625
4327.30 1626
4327.92 1534
4328.54 1498
4329.16 1567
4329.78 1511
4330.40 1416
4331.02 1336
4331.64 1413
4332.26 1408
4332.89 1402
4333.51 1489
4334.13 1626
4334.75 1642
4335.37 1713
4335.99 1857
4336.61 1998
4337.24 2041
4337.86 2024
4338.48 2042
4339.10 1930
4339.72 1899
4340.34 1909
4340.97 1869
4341.59 1860
4342.21 1797
4342.83 1934
4343.45 2071
4344.08 2219
4344.70 2421
4345.32 2646
4345.94 2839
4346.57 3003
4347.19 3018
4347.81 2951
4348.43 2786
4349.05 2720
4349.68 2370
4350.30 2077
4350.92 1793
4351.54 1740
4352.17 1706
4352.79 1713
4353.41 1719
4354.04 1627
4354.66 1559
4355.28 1515
4355.90 1507
4356.53 1578
4357.15 1651
4357.77 1615
4358.40 1568
4359.02 1576
4359.64 1561
4360.27 1608
4360.89 1532
4361.51 1585
4362.14 1528
4362.76 1490
4363.38 1509
4364.01 1541
4364.63 1591
4365.25 1540
4365.88 1496
4366.50 1541
4367.12 1540
4367.75 1406
4368.37 1394
4369.00 1413
4369.62 1472
4370.24 1447
4370.87 1472
4371.49 1376
4372.12 1330
4372.74 1412
4373.36 1375
4373.99 1320
4374.61 1316
4375.24 1324
4375.86 1414
4376.49 1524
4377.11 1530
4377.73 1558
4378.36 1550
4378.98 1570
4379.61 1622
4380.23 1651
4380.86 1601
4381.48 1584
4382.11 1521
4382.73 1504
4383.36 1466
4383.98 1422
4384.61 1466
4385.23 1433
4385.86 1488
4386.48 1404
4387.11 1399
4387.73 1355
4388.36 1400
4388.98 1371
4389.61 1319
4390.23 1314
4390.86 1363
4391.48 1350
4392.11 1345
4392.74 1370
4393.36 1336
4393.99 1398
4394.61 1344
4395.24 1423
4395.86 1423
4396.49 1422
4397.12 1404
4397.74 1468
4398.37 1468
4398.99 1399
4399.62 1369
4400.25 1338
4400.87 1340
4401.50 1360
4402.12 1409
4402.75 1386
4403.38 1332
4404.00 1442
4404.63 1490
4405.26 1378
4405.88 1365
4406.51 1403
4407.14 1412
4407.76 1417
4408.39 1352
4409.02 1306
4409.64 1364
4410.27 1378
4410.90 1336
4411.52 1310
4412.15 1358
4412.78 1311
4413.40 1338
4414.03 1236
4414.66 1252
4415.29 1271
4415.91 1310
4416.54 1383
4417.17 1337
4417.79 1325
4418.42 1273
4419.05 1279
4419.68 1275
4420.30 1236
4420.93 1287
4421.56 1253
4422.19 1250
4422.81 1240
4423.44 1194
4424.07 1203
4424.70 1239
4425.33 1202
4425.95 1163
4426.58 1172
4427.21 1194
4427.84 1187
4428.47 1208
4429.09 1205
4429.72 1187
4430.35 1196
4430.98 1220
4431.61 1228
4432.23 1334
4432.86 1296
4433.49 1267
4434.12 1307
4434.75 1300
4435.38 1152
4436.01 1193
4436.63 1236
4437.26 1251
4437.89 1236
4438.52 1256
4439.15 1248
4439.78 1201
4440.41 1203
4441.04 1182
4441.67 1234
4442.29 1214
4442.92 1237
4443.55 1286
4444.18 1249
4444.81 1232
4445.44 1311
4446.07 1345
4446.70 1374
4447.33 1317
4447.96 1396
4448.59 1357
4449.22 1381
4449.85 1333
4450.48 1345
4451.11 1300
4451.74 1272
4452.37 1328
4453.00 1274
4453.63 1222
4454.26 1242
4454.89 1243
4455.52 1310
4456.15 1229
4456.78 1258
4457.41 1260
4458.04 1222
4458.67 1144
4459.30 1170
4459.93 1179
4460.56 1104
4461.19 1067
4461.82 1172
4462.45 1158
4463.08 1082
4463.71 1102
4464.34 1101
4464.97 1098
4465.60 1094
4466.23 1139
4466.86 1137
4467.49 1111
4468.12 1123
4468.76 1132
4469.39 1084
4470.02 1109
4470.65 1122
4471.28 1130
4471.91 1140
4472.54 1129
4473.17 1084
4473.80 1076
4474.44 1104
4475.07 1155
4475.70 1104
4476.33 1097
4476.96 1036
4477.59 1081
4478.22 1153
4478.86 1132
4479.49 1246
4480.12 1233
4480.75 1218
4481.38 1203
4482.02 1209
4482.65 1233
4483.28 1236
4483.91 1258
4484.54 1236
4485.18 1270
4485.81 1279
4486.44 1279
4487.07 1261
4487.70 1204
4488.34 1149
4488.97 1219
4489.60 1187
4490.23 1159
4490.87 1132
4491.50 1160
4492.13 1213
4492.76 1185
4493.40 1144
4494.03 1200
4494.66 1159
4495.30 1164
4495.93 1193
4496.56 1136
4497.19 1175
4497.83 1192
4498.46 1234
4499.09 1249
4499.73 1285
4500.36 1352
4500.99 1372
4501.63 1393
4502.26 1356
4502.89 1342
4503.53 1279
4504.16 1300
4504.79 1306
4505.43 1317
4506.06 1241
4506.69 1291
4507.33 1231
4507.96 1348
4508.59 1250
4509.23 1233
4509.86 1210
4510.50 1285
4511.13 1320
4511.76 1255
4512.40 1201
4513.03 1219
4513.67 1207
4514.30 1242
4514.93 1225
4515.57 1219
4516.20 1194
4516.84 1221
4517.47 1144
4518.11 1153
4518.74 1155
4519.37 1175
4520.01 1124
4520.64 1203
4521.28 1221
4521.91 1243
4522.55 1271
4523.18 1253
4523.82 1212
4524.45 1249
4525.09 1266
4525.72 1346
4526.36 1365
4526.99 1477
4527.63 1523
4528.26 1645
4528.90 1750
4529.53 1861
4530.17 1974
4530.80 2133
4531.44 2135
4532.07 2181
4532.71 2183
4533.34 2155
4533.98 1934
4534.62 1729
4535.25 1710
4535.89 1642
4536.52 1523
4537.16 1511
4537.79 1395
4538.43 1317
4539.07 1360
4539.70 1244
4540.34 1280
4540.97 1289
4541.61 1240
4542.25 1164
4542.88 1234
4543.52 1203
4544.15 1139
4544.79 1137
4545.43 1156
4546.06 1248
4546.70 1233
4547.34 1219
4547.97 1202
4548.61 1147
4549.25 1220
4549.88 1195
4550.52 1133
4551.16 1182
4551.79 1246
4552.43 1266
4553.07 1296
4553.70 1343
4554.34 1295
4554.98 1228
4555.61 1210
4556.25 1216
4556.89 1189
4557.53 1240
4558.16 1250
4558.80 1228
4559.44 1139
4560.07 1118
4560.71 1160
4561.35 1194
4561.99 1186
4562.62 1139
4563.26 1144
4563.90 1162
4564.54 1188
4565.18 1244
4565.81 1193
4566.45 1136
4567.09 1186
4567.73 1230
4568.36 1257
4569.00 1239
4569.64 1271
4570.28 1244
4570.92 1214
4571.55 1203
4572.19 1164
4572.83 1212
4573.47 1213
4574.11 1178
4574.75 1172
4575.38 1191
4576.02 1210
4576.66 1180
4577.30 1146
4577.94 1109
4578.58 1206
4579.22 1216
4579.85 1231
4580.49 1146
4581.13 1188
4581.77 1177
4582.41 1217
4583.05 1226
4583.69 1167
4584.33 1189
4584.97 1117
4585.61 1200
4586.24 1184
4586.88 1193
4587.52 1238
4588.16 1270
4588.80 1305
4589.44 1304
4590.08 1305
4590.72 1416
4591.36 1416
4592.00 1397
4592.64 1437
4593.28 1409
4593.92 1376
4594.56 1312
4595.20 1296
4595.84 1297
4596.48 1185
4597.12 1172
4597.76 1171
4598.40 1266
4599.04 1250
4599.68 1156
4600.32 1182
4600.96 1222
4601.60 1202
4602.24 1220
4602.88 1223
4603.52 1250
4604.16 1259
4604.80 1230
4605.44 1287
4606.08 1272
4606.72 1266
4607.36 1315
4608.00 1267
4608.64 1272
4609.28 1260
4609.93 1345
4610.57 1288
4611.21 1269
4611.85 1239
4612.49 1268
4613.13 1213
4613.77 1198
4614.41 1166
4615.05 1199
4615.69 1200
4616.34 1176
4616.98 1159
4617.62 1177
4618.26 1177
4618.90 1167
4619.54 1205
4620.18 1203
4620.83 1169
4621.47 1125
4622.11 1187
4622.75 1192
4623.39 1229
4624.03 1177
4624.68 1161
4625.32 1093
4625.96 1124
4626.60 1165
4627.24 1135
4627.89 1099
4628.53 1133
4629.17 1122
4629.81 1217
4630.45 1267
4631.10 1241
4631.74 1182
4632.38 1187
4633.02 1334
4633.67 1239
4634.31 1274
4634.95 1372
4635.59 1298
4636.24 1307
4636.88 1401
4637.52 1337
4638.17 1352
4638.81 1381
4639.45 1386
4640.09 1378
4640.74 1324
4641.38 1314
4642.02 1314
4642.67 1345
4643.31 1264
4643.95 1259
4644.60 1250
4645.24 1264
4645.88 1293
4646.53 1249
4647.17 1204
4647.81 1218
4648.46 1264
4649.10 1273
4649.74 1370
4650.39 1346
4651.03 1459
4651.67 1552
4652.32 1610
4652.96 1716
4653.61 1652
4654.25 1468
4654.89 1488
4655.54 1428
4656.18 1421
4656.83 1299
4657.47 1260
4658.11 1253
4658.76 1158
4659.40 1137
4660.05 1175
4660.69 1201
4661.33 1201
4661.98 1187
4662.62 1169
4663.27 1229
4663.91 1167
4664.56 1094
4665.20 1125
4665.85 1113
4666.49 1073
4667.14 1098
4667.78 1131
4668.43 1148
4669.07 1112
4669.72 1135
4670.36 1143
4671.01 1138
4671.65 1122
4672.30 1183
4672.94 1153
4673.59 1213
4674.23 1163
4674.88 1181
4675.52 1186
4676.17 1183
4676.81 1213
4677.46 1220
4678.10 1165
4678.75 1141
4679.40 1224
4680.04 1193
4680.69 1214
4681.33 1275
4681.98 1267
4682.62 1246
4683.27 1284
4683.92 1294
4684.56 1262
4685.21 1228
4685.85 1227
4686.50 1192
4687.15 1212
4687.79 1220
4688.44 1174
4689.09 1231
4689.73 1139
4690.38 1176
4691.02 1184
4691.67 1132
4692.32 1165
4692.96 1147
4693.61 1214
4694.26 1186
4694.90 1210
4695.55 1244
4696.20 1197
4696.84 1231
4697.49 1244
4698.14 1253
4698.78 1284
4699.43 1250
4700.08 1300
4700.73 1299
4701.37 1305
4702.02 1277
4702.67 1201
4703.31 1203
4703.96 1091
4704.61 1171
4705.26 1145
4705.90 1188
4706.55 1209
4707.20 1240
4707.85 1196
4708.49 1200
4709.14 1217
4709.79 1165
4710.44 1192
4711.09 1176
4711.73 1136
4712.38 1146
4713.03 1173
4713.68 1133
4714.33 1159
4714.97 1176
4715.62 1134
4716.27 1131
4716.92 1160
4717.57 1209
4718.21 1130
4718.86 1199
4719.51 1244
4720.16 1231
4720.81 1322
4721.46 1277
4722.11 1252
4722.75 1299
4723.40 1249
4724.05 1266
4724.70 1296
4725.35 1345
4726.00 1317
4726.65 1283
4727.30 1315
4727.94 1328
4728.59 1324
4729.24 1287
4729.89 1292
4730.54 1268
4731.19 1270
4731.84 1187
4732.49 1158
4733.14 1189
4733.79 1124
4734.44 1145
4735.09 1175
4735.74 1124
4736.38 1167
4737.03 1172
4737.68 1249
4738.33 1214
4738.98 1193
4739.63 1163
4740.28 1202
4740.93 1216
4741.58 1245
4742.23 1235
4742.88 1201
4743.53 1183
4744.18 1227
4744.83 1270
4745.48 1161
4746.13 1216
4746.78 1272
4747.43 1215
4748.08 1257
4748.73 1339
4749.39 1327
4750.04 1388
4750.69 1467
4751.34 1452
4751.99 1413
4752.64 1480
4753.29 1455
4753.94 1412
4754.59 1427
4755.24 1392
4755.89 1335
4756.54 1323
4757.19 1281
4757.84 1256
4758.50 1269
4759.15 1253
4759.80 1283
4760.45 1312
4761.10 1211
4761.75 1190
4762.40 1297
4763.05 1313
4763.71 1364
4764.36 1398
4765.01 1464
4765.66 1580
4766.31 1685
4766.96 1735
4767.62 1799
4768.27 1692
4768.92 1556
4769.57 1465
4770.22 1426
4770.87 1393
4771.53 1341
4772.18 1321
4772.83 1299
4773.48 1291
4774.13 1311
4774.79 1215
4775.44 1261
4776.09 1265
4776.74 1234
4777.40 1305
4778.05 1317
4778.70 1354
4779.35 1433
4780.01 1398
4780.66 1383
4781.31 1373
4781.96 1382
4782.62 1354
4783.27 1410
4783.92 1370
4784.57 1339
4785.23 1276
4785.88 1236
4786.53 1309
4787.19 1263
4787.84 1237
4788.49 1233
4789.15 1263
4789.80 1237
4790.45 1263
4791.11 1234
4791.76 1251
4792.41 1232
4793.07 1281
4793.72 1281
4794.37 1239
4795.03 1140
4795.68 1229
4796.33 1216
4796.99 1212
4797.64 1237
4798.29 1247
4798.95 1228
4799.60 1222
4800.26 1181
4800.91 1249
4801.56 1219
4802.22 1206
4802.87 1183
4803.53 1211
4804.18 1234
4804.83 1250
4805.49 1284
4806.14 1248
4806.80 1189
4807.45 1173
4808.11 1136
4808.76 1190
4809.42 1171
4810.07 1188
4810.72 1213
4811.38 1241
4812.03 1179
4812.69 1158
4813.34 1195
4814.00 1225
4814.65 1198
4815.31 1192
4815.96 1236
4816.62 1273
4817.27 1226
4817.93 1183
4818.58 1234
4819.24 1229
4819.89 1344
4820.55 1345
4821.20 1344
4821.86 1387
4822.52 1408
4823.17 1480
4823.83 1505
4824.48 1482
4825.14 1501
4825.79 1473
4826.45 1480
4827.10 1473
4827.76 1433
4828.42 1441
4829.07 1429
4829.73 1301
4830.38 1317
4831.04 1456
4831.70 1410
4832.35 1466
4833.01 1519
4833.66 1565
4834.32 1629
4834.98 1665
4835.63 1730
4836.29 1824
4836.95 1916
4837.60 1892
4838.26 1932
4838.92 1937
4839.57 1818
4840.23 1805
4840.89 1786
4841.54 1756
4842.20 1624
4842.86 1637
4843.51 1603
4844.17 1544
4844.83 1604
4845.48 1644
4846.14 1615
4846.80 1549
4847.45 1547
4848.11 1585
4848.77 1596
4849.43 1692
4850.08 1719
4850.74 1710
4851.40 1716
4852.06 1749
4852.71 1756
4853.37 1732
4854.03 1649
4854.69 1721
4855.34 1837
4856.00 1869
4856.66 2073
4857.32 2101
4857.97 2197
4858.63 2207
4859.29 2110
4859.95 2170
4860.61 2141
4861.26 1917
4861.92 1935
4862.58 1852
4863.24 1803
4863.90 1798
4864.55 1766
4865.21 1869
4865.87 1865
4866.53 1968
4867.19 1995
4867.85 1897
4868.51 1874
4869.16 1942
4869.82 1828
4870.48 1700
4871.14 1690
4871.80 1655
4872.46 1669
4873.12 1655
4873.78 1682
4874.43 1658
4875.09 1604
4875.75 1654
4876.41 1718
4877.07 1611
4877.73 1571
4878.39 1620
4879.05 1536
4879.71 1467
4880.37 1598
4881.03 1575
4881.69 1509
4882.34 1400
4883.00 1364
4883.66 1395
4884.32 1390
4884.98 1437
4885.64 1349
4886.30 1359
4886.96 1430
4887.62 1512
4888.28 1583
4888.94 1606
4889.60 1600
4890.26 1646
4890.92 1626
4891.58 1692
4892.24 1650
4892.90 1644
4893.56 1579
4894.22 1559
4894.88 1493
4895.54 1468
4896.20 1454
4896.86 1436
4897.52 1412
4898.19 1425
4898.85 1461
4899.51 1506
4900.17 1465
4900.83 1478
4901.49 1572
4902.15 1488
4902.81 1409
4903.47 1367
4904.13 1368
4904.79 1366
4905.45 1246
4906.12 1334
4906.78 1408
4907.44 1373
4908.10 1321
4908.76 1381
4909.42 1293
4910.08 1290
4910.74 1355
4911.41 1313
4912.07 1294
4912.73 1287
4913.39 1198
4914.05 1230
4914.71 1199
4915.38 1237
4916.04 1187
4916.70 1195
4917.36 1224
4918.02 1202
4918.68 1162
4919.35 1135
4920.01 1208
4920.67 1171
4921.33 1139
4921.99 1198
4922.66 1172
4923.32 1203
4923.98 1183
4924.64 1180
4925.31 1136
4925.97 1139
4926.63 1180
4927.29 1157
4927.96 1207
4928.62 1230
4929.28 1281
4929.94 1254
4930.61 1312
4931.27 1276
4931.93 1292
4932.59 1200
4933.26 1256
4933.92 1229
4934.58 1234
4935.25 1201
4935.91 1165
4936.57 1174
4937.24 1205
4937.90 1158
4938.56 1163
4939.23 1222
4939.89 1145
4940.55 1171
4941.22 1139
4941.88 1177
4942.54 1208
4943.21 1125
4943.87 1151
4944.53 1138
4945.20 1078
4945.86 1081
4946.52 1121
4947.19 1146
4947.85 1203
4948.52 1117
4949.18 1091
4949.84 1139
4950.51 1169
4951.17 1078
4951.84 1079
4952.50 1190
4953.17 1185
4953.83 1124
4954.49 1086
4955.16 1127
4955.82 1083
4956.49 1097
4957.15 1122
4957.82 1081
4958.48 1056
4959.15 1067
4959.81 1054
4960.47 1094
4961.14 1123
4961.80 1144
4962.47 1165
4963.13 1177
4963.80 1208
4964.46 1152
4965.13 1163
4965.79 1184
4966.46 1213
4967.12 1163
4967.79 1155
4968.45 1162
4969.12 1105
4969.79 1118
4970.45 1140
4971.12 1147
4971.78 1153
4972.45 1153
4973.11 1190
4973.78 1095
4974.44 1083
4975.11 1033
4975.78 1076
4976.44 1077
4977.11 1145
4977.77 1144
4978.44 1072
4979.11 1113
4979.77 1147
4980.44 1092
4981.10 1169
4981.77 1181
4982.44 1198
4983.10 1150
4983.77 1150
4984.43 1154
4985.10 1204
4985.77 1212
4986.43 1228
4987.10 1231
4987.77 1145
4988.43 1110
4989.10 1149
4989.77 1165
4990.43 1123
4991.10 1100
4991.77 1133
4992.43 1159
4993.10 1018
4993.77 1050
4994.43 1077
4995.10 1063
4995.77 1039
4996.44 1031
4997.10 1051
4997.77 1042
4998.44 1001
4999.10 1069
4999.77 1073
5000.44 1078
5001.11 1099
5001.77 1077
5002.44 1059
5003.11 1074
5003.78 1061
5004.44 1112
5005.11 1247
5005.78 1133
5006.45 1090
5007.12 1209
5007.78 1252
5008.45 1149
5009.12 1196
5009.79 1233
5010.46 1242
5011.12 1184
5011.79 1153
5012.46 1176
5013.13 1168
5013.80 1182
5014.47 1191
5015.13 1187
5015.80 1225
5016.47 1219
5017.14 1278
5017.81 1304
5018.48 1415
5019.14 1522
5019.81 1666
5020.48 1869
5021.15 2080
5021.82 2254
5022.49 2332
5023.16 2385
5023.83 2359
5024.50 2300
5025.16 2142
5025.83 1974
5026.50 1855
5027.17 1605
5027.84 1506
5028.51 1435
5029.18 1386
5029.85 1314
5030.52 1209
5031.19 1176
5031.86 1183
5032.53 1196
5033.20 1111
5033.87 1107
5034.54 1144
5035.21 1073
5035.88 1055
5036.54 1110
5037.21 1120
5037.88 1085
5038.55 1125
5039.22 1054
5039.89 1051
5040.56 1066
5041.23 1080
5041.90 1069
5042.58 1118
5043.25 1114
5043.92 1085
5044.59 1094
5045.26 1079
5045.93 1208
5046.60 1147
5047.27 1176
5047.94 1198
5048.61 1160
5049.28 1113
5049.95 1137
5050.62 1106
5051.29 1101
5051.96 1101
5052.63 1066
5053.30 1050
5053.98 1054
5054.65 1067
5055.32 1068
5055.99 1072
5056.66 1057
5057.33 1112
5058.00 1125
5058.67 1164
5059.34 1203
5060.02 1190
5060.69 1168
5061.36 1188
5062.03 1165
5062.70 1154
5063.37 1192
5064.04 1123
5064.72 1120
5065.39 1086
5066.06 1080
5066.73 1134
5067.40 1069
5068.08 1123
5068.75 1140
5069.42 1087
5070.09 1105
5070.76 1095
5071.44 1064
5072.11 1144
5072.78 1092
5073.45 1085
5074.12 1120
5074.80 1053
5075.47 1110
5076.14 1112
5076.81 1178
5077.49 1131
5078.16 1150
5078.83 1159
5079.50 1122
5080.18 1190
5080.85 1133
5081.52 1098
5082.20 1110
5082.87 1126
5083.54 1097
5084.21 1104
5084.89 1102
5085.56 1125
5086.23 1122
5086.91 1176
5087.58 1198
5088.25 1200
5088.93 1243
5089.60 1329
5090.27 1348
5090.95 1301
5091.62 1329
5092.29 1349
5092.97 1364
5093.64 1301
5094.31 1267
5094.99 1231
5095.66 1198
5096.34 1183
5097.01 1177
5097.68 1115
5098.36 1096
5099.03 1123
5099.70 1128
5100.38 1099
5101.05 1106
5101.73 1100
5102.40 1164
5103.08 1191
5103.75 1228
5104.42 1272
5105.10 1238
5105.77 1220
5106.45 1167
5107.12 1100
5107.80 1122
5108.47 1058
5109.15 1121
5109.82 1081
5110.49 1084
5111.17 1039
5111.84 1094
5112.52 1102
5113.19 1069
5113.87 1102
5114.54 1063
5115.22 1064
5115.89 1099
5116.57 1080
5117.24 1065
5117.92 1187
5118.59 1243
5119.27 1239
5119.94 1192
5120.62 1206
5121.30 1174
5121.97 1098
5122.65 1075
5123.32 1125
5124.00 1078
5124.67 1068
5125.35 1057
5126.02 1045
5126.70 1023
5127.38 1087
5128.05 1112
5128.73 1025
5129.40 1088
5130.08 1078
5130.76 1108
5131.43 1091
5132.11 1078
5132.78 1110
5133.46 1140
5134.14 1129
5134.81 1106
5135.49 1139
5136.17 1133
5136.84 1139
5137.52 1147
5138.20 1126
5138.87 1072
5139.55 1094
5140.22 1095
5140.90 1113
5141.58 1048
5142.26 1071
5142.93 1044
5143.61 1011
5144.29 1005
5144.96 1053
5145.64 951
5146.32 977
5146.99 997
5147.67 1003
5148.35 997
5149.03 990
5149.70 1015
5150.38 1031
5151.06 1004
5151.73 990
5152.41 1076
5153.09 1085
5153.77 1063
5154.44 959
5155.12 1005
5155.80 1026
5156.48 1023
5157.16 1055
5157.83 1014
5158.51 988
5159.19 1005
5159.87 1054
5160.55 984
5161.22 1032
5161.90 1097
5162.58 1041
5163.26 1020
5163.94 1036
5164.61 1063
5165.29 1060
5165.97 1044
5166.65 1102
5167.33 1078
5168.01 1032
5168.68 1030
5169.36 1015
5170.04 1057
5170.72 1045
5171.40 1065
5172.08 1021
5172.76 991
5173.44 1014
5174.11 1050
5174.79 972
5175.47 1071
5176.15 1026
5176.83 1011
5177.51 1027
5178.19 1079
5178.87 1040
5179.55 1065
5180.23 1048
5180.91 1090
5181.58 1138
5182.26 1063
5182.94 1118
5183.62 1072
5184.30 1035
5184.98 1069
5185.66 1013
5186.34 964
5187.02 996
5187.70 952
5188.38 979
5189.06 1043
5189.74 1027
5190.42 999
5191.10 1015
5191.78 991
5192.46 958
5193.14 1068
5193.82 1068
5194.50 963
5195.18 999
5195.86 1012
5196.54 1034
5197.22 1017
5197.90 962
5198.58 1025
5199.26 993
5199.94 963
5200.63 1025
5201.31 1013
5201.99 977
5202.67 1021
5203.35 970
5204.03 975
5204.71 1008
5205.39 1019
5206.07 1036
5206.75 1014
5207.43 1046
5208.11 1063
5208.80 1084
5209.48 1134
5210.16 1135
5210.84 1123
5211.52 1108
5212.20 1104
5212.88 1071
5213.57 1089
5214.25 1037
5214.93 1041
5215.61 1038
5216.29 1016
5216.97 1096
5217.66 1061
5218.34 1033
5219.02 1023
5219.70 1088
5220.38 1097
5221.06 1116
5221.75 1079
5222.43 1062
5223.11 1096
5223.79 1086
5224.47 1084
5225.16 1042
5225.84 1065
5226.52 1019
5227.20 1028
5227.89 1014
5228.57 991
5229.25 1009
5229.93 999
5230.62 979
5231.30 1044
5231.98 1045
5232.66 1067
5233.35 1070
5234.03 1089
5234.71 1053
5235.40 1033
5236.08 1046
5236.76 1109
5237.44 1088
5238.13 1071
5238.81 1045
5239.49 1093
5240.18 1076
5240.86 1138
5241.54 1097
5242.23 1009
5242.91 1102
5243.59 1040
5244.28 1010
5244.96 1026
5245.64 1089
5246.33 1098
5247.01 1113
5247.70 1084
5248.38 1038
5249.06 1002
5249.75 1039
5250.43 1035
5251.11 1074
5251.80 1075
5252.48 1095
5253.17 1052
5253.85 1005
5254.53 1045
5255.22 968
5255.90 960
5256.59 1038
5257.27 1033
5257.96 989
5258.64 977
5259.32 999
5260.01 1013
5260.69 1002
5261.38 1103
5262.06 1121
5262.75 1122
5263.43 1119
5264.12 1167
5264.80 1120
5265.49 1132
5266.17 1106
5266.86 1125
5267.54 1092
5268.23 1097
5268.91 1045
5269.60 1065
5270.28 1069
5270.97 1029
5271.65 1090
5272.34 1095
5273.02 1029
5273.71 1062
5274.39 1050
5275.08 1012
5275.76 1034
5276.45 1107
5277.14 1128
5277.82 1113
5278.51 1137
5279.19 1156
5279.88 1222
5280.56 1289
5281.25 1291
5281.94 1327
5282.62 1301
5283.31 1266
5283.99 1238
5284.68 1195
5285.37 1114
5286.05 1115
5286.74 1063
5287.43 1031
5288.11 1064
5288.80 1085
5289.48 1137
5290.17 1078
5290.86 1107
5291.54 1101
5292.23 1107
5292.92 1005
5293.60 1088
5294.29 1052
5294.98 1057
5295.66 1060
5296.35 1072
5297.04 1047
5297.72 1086
5298.41 1105
5299.10 1070
5299.79 1046
5300.47 987
5301.16 1051
5301.85 1085
5302.53 1078
5303.22 1084
5303.91 1148
5304.60 1055
5305.28 1155
5305.97 1063
5306.66 1082
5307.35 1111
5308.03 1090
5308.72 1134
5309.41 1149
5310.10 1108
5310.78 1094
5311.47 1070
5312.16 1085
5312.85 1113
5313.54 1107
5314.22 1100
5314.91 1067
5315.60 1072
5316.29 1095
5316.98 1064
5317.66 1119
5318.35 1192
5319.04 1261
5319.73 1274
5320.42 1301
5321.11 1320
5321.80 1251
5322.48 1297
5323.17 1198
5323.86 1205
5324.55 1199
5325.24 1148
5325.93 1117
5326.62 1126
5327.30 1179
5327.99 1122
5328.68 1104
5329.37 1127
5330.06 1150
5330.75 1147
5331.44 1134
5332.13 1169
5332.82 1174
5333.51 1186
5334.20 1152
5334.88 1108
5335.57 1142
5336.26 1163
5336.95 1164
5337.64 1175
5338.33 1126
5339.02 1175
5339.71 1216
5340.40 1332
5341.09 1333
5341.78 1284
5342.47 1308
5343.16 1383
5343.85 1349
5344.54 1289
5345.23 1355
5345.92 1350
5346.61 1396
5347.30 1404
5347.99 1495
5348.68 1598
5349.37 1740
5350.06 1837
5350.75 1999
5351.44 1953
5352.13 1896
5352.82 1793
5353.51 1795
5354.20 1691
5354.90 1594
5355.59 1456
5356.28 1324
5356.97 1240
5357.66 1252
5358.35 1249
5359.04 1142
5359.73 1209
5360.42 1181
5361.11 1196
5361.80 1121
5362.49 1020
5363.19 1066
5363.88 1073
5364.57 1161
5365.26 1106
5365.95 1044
5366.64 1054
5367.33 1025
5368.03 1072
5368.72 1142
5369.41 1056
5370.10 1034
5370.79 1073
5371.48 1057
5372.18 1058
5372.87 977
5373.56 977
5374.25 1024
5374.94 1003
5375.63 969
5376.33 1036
5377.02 1041
5377.71 1086
5378.40 1041
5379.10 1057
5379.79 994
5380.48 1079
5381.17 1035
5381.86 1013
5382.56 1031
5383.25 1011
5383.94 1050
5384.63 1082
5385.33 1117
5386.02 1122
5386.71 1070
5387.40 1118
5388.10 1117
5388.79 1135
5389.48 1173
5390.18 1208
5390.87 1188
5391.56 1174
5392.26 1147
5392.95 1130
5393.64 1134
5394.33 1131
5395.03 1108
5395.72 1048
5396.41 1004
5397.11 1102
5397.80 1108
5398.49 1037
5399.19 1036
5399.88 986
5400.58 1021
5401.27 1079
5401.96 991
5402.66 978
5403.35 1031
5404.04 980
5404.74 1051
5405.43 1034
5406.13 1052
5406.82 1036
5407.51 993
5408.21 1006
5408.90 1012
5409.60 1089
5410.29 1025
5410.98 1055
5411.68 1048
5412.37 989
5413.07 1028
5413.76 1059
5414.46 1044
5415.15 1057
5415.84 1059
5416.54 1029
5417.23 1065
5417.93 1041
5418.62 1060
5419.32 1082
5420.01 1074
5420.71 1130
5421.40 1139
5422.10 1093
5422.79 1087
5423.49 1107
5424.18 1039
5424.88 1070
5425.57 1088
5426.27 1086
5426.96 1063
5427.66 1045
5428.35 997
5429.05 1015
5429.74 1021
5430.44 1007
5431.14 1033
5431.83 1044
5432.53 1024
5433.22 959
5433.92 1020
5434.61 1078
5435.31 1108
5436.01 1159
5436.70 1155
5437.40 1182
5438.09 1162
5438.79 1126
5439.49 1109
5440.18 1125
5440.88 1154
5441.57 1156
5442.27 1115
5442.97 1097
5443.66 1193
5444.36 1255
5445.06 1303
5445.75 1346
5446.45 1443
5447.15 1466
5447.84 1489
5448.54 1456
5449.24 1486
5449.93 1432
5450.63 1333
5451.33 1360
5452.02 1325
5452.72 1327
5453.42 1222
5454.11 1212
5454.81 1189
5455.51 1198
5456.20 1170
5456.90 1132
5457.60 1156
5458.30 1144
5458.99 1138
5459.69 1261
5460.39 1259
5461.09 1285
5461.78 1219
5462.48 1247
5463.18 1184
5463.88 1237
5464.57 1274
5465.27 1297
5465.97 1212
5466.67 1224
5467.36 1205
5468.06 1225
5468.76 1250
5469.46 1266
5470.16 1276
5470.85 1341
5471.55 1397
5472.25 1378
5472.95 1427
5473.65 1443
5474.35 1404
5475.04 1421
5475.74 1487
5476.44 1486
5477.14 1457
5477.84 1442
5478.54 1613
5479.23 1787
5479.93 1878
5480.63 1897
5481.33 1905
5482.03 1911
5482.73 1803
5483.43 1741
5484.13 1646
5484.83 1567
5485.52 1548
5486.22 1561
5486.92 1457
5487.62 1446
5488.32 1446
5489.02 1461
5489.72 1536
5490.42 1577
5491.12 1528
5491.82 1588
5492.52 1532
5493.22 1569
5493.92 1599
5494.62 1589
5495.31 1593
5496.01 1660
5496.71 1779
5497.41 1827
5498.11 1900
5498.81 2123
5499.51 2406
5500.21 2645
5500.91 2775
5501.61 2823
5502.31 2754
5503.01 2643
5503.71 2358
5504.41 2122
5505.11 2017
5505.81 1840
5506.51 1639
5507.22 1642
5507.92 1527
5508.62 1433
5509.32 1483
5510.02 1541
5510.72 1502
5511.42 1491
5512.12 1543
5512.82 1500
5513.52 1546
5514.22 1529
5514.92 1549
5515.62 1545
5516.32 1584
5517.03 1531
5517.73 1520
5518.43 1587
5519.13 1590
5519.83 1647
5520.53 1645
5521.23 1665
5521.93 1690
5522.63 1573
5523.34 1460
5524.04 1478
5524.74 1437
5525.44 1402
5526.14 1324
5526.84 1250
5527.55 1245
5528.25 1240
5528.95 1196
5529.65 1217
5530.35 1264
5531.05 1253
5531.76 1189
5532.46 1196
5533.16 1234
5533.86 1253
5534.56 1208
5535.27 1201
5535.97 1173
5536.67 1237
5537.37 1265
5538.08 1215
5538.78 1187
5539.48 1192
5540.18 1127
5540.89 1133
5541.59 1159
5542.29 1108
5542.99 1162
5543.70 1182
5544.40 1222
5545.10 1226
5545.80 1290
5546.51 1294
5547.21 1282
5547.91 1306
5548.62 1258
5549.32 1293
5550.02 1219
5550.73 1192
5551.43 1223
5552.13 1243
5552.84 1197
5553.54 1168
5554.24 1125
5554.95 1080
5555.65 1086
5556.35 1133
5557.06 1112
5557.76 1097
5558.46 1111
5559.17 1163
5559.87 1114
5560.57 1134
5561.28 1081
5561.98 1089
5562.69 1120
5563.39 1113
5564.09 1130
5564.80 1143
5565.50 1120
5566.21 1072
5566.91 1070
5567.61 1078
5568.32 1072
5569.02 1092
5569.73 1071
5570.43 1059
5571.14 1085
5571.84 1150
5572.54 1175
5573.25 1137
5573.95 1123
5574.66 1129
5575.36 1102
5576.07 1160
5576.77 1129
5577.48 1163
5578.18 1158
5578.89 1151
5579.59 1128
5580.30 1115
5581.00 1156
5581.71 1065
5582.41 1106
5583.12 1071
5583.82 1050
5584.53 1087
5585.23 1093
5585.94 1083
5586.64 1048
5587.35 1049
5588.06 1043
5588.76 1036
5589.47 1081
5590.17 1023
5590.88 991
5591.58 949
5592.29 1009
5592.99 1062
5593.70 1053
5594.41 1067
5595.11 1007
5595.82 1009
5596.52 1036
5597.23 1071
5597.94 1074
5598.64 1010
5599.35 1049
5600.06 1000
5600.76 1025
5601.47 1022
5602.17 954
5602.88 923
5603.59 944
5604.29 999
5605.00 1005
5605.71 1009
5606.41 1059
5607.12 1041
5607.83 1018
5608.53 975
5609.24 1008
5609.95 991
5610.65 990
5611.36 999
5612.07 996
5612.78 979
5613.48 1055
5614.19 1033
5614.90 978
5615.60 980
5616.31 1027
5617.02 1029
5617.73 1019
5618.43 977
5619.14 963
5619.85 1013
5620.56 975
5621.26 981
5621.97 950
5622.68 923
5623.39 983
5624.09 973
5624.80 980
5625.51 955
5626.22 914
5626.93 920
5627.63 935
5628.34 974
5629.05 1006
5629.76 999
5630.47 990
5631.17 998
5631.88 1013
5632.59 1017
5633.30 1022
5634.01 997
5634.72 988
5635.42 985
5636.13 983
5636.84 959
5637.55 1037
5638.26 1090
5638.97 1064
5639.68 1025
5640.39 1083
5641.09 1065
5641.80 1070
5642.51 1096
5643.22 1069
5643.93 1057
5644.64 1054
5645.35 1003
5646.06 997
5646.77 1022
5647.48 1058
5648.19 1079
5648.89 1008
5649.60 989
5650.31 1071
5651.02 1039
5651.73 1105
5652.44 1055
5653.15 1038
5653.86 1059
5654.57 1070
5655.28 1065
5655.99 1157
5656.70 1137
5657.41 1176
5658.12 1196
5658.83 1193
5659.54 1163
5660.25 1101
5660.96 1080
5661.67 1086
5662.38 1058
5663.09 1074
5663.80 1071
5664.51 1046
5665.22 1050
5665.93 1047
5666.64 1101
5667.35 1055
5668.06 1048
5668.77 1095
5669.48 1138
5670.19 1087
5670.91 1085
5671.62 1134
5672.33 1057
5673.04 1079
5673.75 1032
5674.46 1028
5675.17 1053
5675.88 1113
5676.59 1049
5677.30 1023
5678.01 1064
5678.73 1095
5679.44 1136
5680.15 1090
5680.86 1025
5681.57 1035
5682.28 1095
5682.99 1124
5683.71 1110
5684.42 1114
5685.13 1072
5685.84 1062
5686.55 1048
5687.26 1079
5687.98 1045
5688.69 982
5689.40 1051
5690.11 1075
5690.82 1048
5691.54 1032
5692.25 1015
5692.96 1054
5693.67 1018
5694.38 1001
5695.10 970
5695.81 990
5696.52 1000
5697.23 1019
5697.95 978
5698.66 1005
5699.37 984
5700.08 1012
5700.80 988
5701.51 965
5702.22 1021
5702.93 1035
5703.65 1018
5704.36 920
5705.07 908
5705.78 991
5706.50 983
5707.21 1010
5707.92 1027
5708.64 977
5709.35 1015
5710.06 982
5710.78 974
5711.49 984
5712.20 990
5712.92 939
5713.63 995
5714.34 1008
5715.06 993
5715.77 1000
5716.48 990
5717.20 978
5717.91 1004
5718.62 1024
5719.34 1053
5720.05 1047
5720.77 1009
5721.48 977
5722.19 988
5722.91 1033
5723.62 1005
5724.33 1036
5725.05 1109
5725.76 1163
5726.48 1220
5727.19 1264
5727.91 1296
5728.62 1300
5729.33 1319
5730.05 1252
5730.76 1291
5731.48 1216
5732.19 1181
5732.91 1178
5733.62 1208
5734.34 1130
5735.05 1131
5735.77 1150
5736.48 1165
5737.20 1121
5737.91 1022
5738.63 1033
5739.34 1027
5740.06 1053
5740.77 1057
5741.49 1023
5742.20 1054
5742.92 1104
5743.63 1060
5744.35 1043
5745.06 1054
5745.78 1031
5746.49 1064
5747.21 1067
5747.92 1023
5748.64 1083
5749.35 1110
5750.07 1099
5750.79 1052
5751.50 1104
5752.22 1203
5752.93 1239
5753.65 1291
5754.36 1358
5755.08 1328
5755.80 1337
5756.51 1301
5757.23 1262
5757.95 1283
5758.66 1288
5759.38 1150
5760.09 1163
5760.81 1186
5761.53 1119
5762.24 1144
5762.96 1176
5763.68 1180
5764.39 1186
5765.11 1214
5765.83 1250
5766.54 1185
5767.26 1173
5767.98 1172
5768.69 1212
5769.41 1218
5770.13 1257
5770.84 1234
5771.56 1220
5772.28 1296
5772.99 1224
5773.71 1210
5774.43 1301
5775.15 1285
5775.86 1221
5776.58 1227
5777.30 1274
5778.01 1351
5778.73 1312
5779.45 1277
5780.17 1273
5780.88 1369
5781.60 1331
5782.32 1263
5783.04 1287
5783.76 1267
5784.47 1342
5785.19 1345
5785.91 1329
5786.63 1309
5787.34 1366
5788.06 1415
5788.78 1429
5789.50 1391
5790.22 1506
5790.94 1518
5791.65 1610
5792.37 1660
5793.09 1675
5793.81 1765
5794.53 1711
5795.25 1785
5795.96 1879
5796.68 2090
5797.40 2380
5798.12 2897
5798.84 3572
5799.56 4137
5800.28 4743
5800.99 5154
5801.71 5194
5802.43 4874
5803.15 4219
5803.87 3542
5804.59 3160
5805.31 2757
5806.03 2426
5806.75 2180
5807.47 2074
5808.18 1973
5808.90 1945
5809.62 1883
5810.34 1892
5811.06 1818
5811.78 1873
5812.50 1837
5813.22 1845
5813.94 1982
5814.66 1913
5815.38 2021
5816.10 1911
5816.82 1942
5817.54 1961
5818.26 1934
5818.98 1954
5819.70 1901
5820.42 1871
5821.14 1814
5821.86 1750
5822.58 1693
5823.30 1723
5824.02 1656
5824.74 1588
5825.46 1542
5826.18 1505
5826.90 1458
5827.62 1481
5828.34 1450
5829.06 1482
5829.78 1463
5830.50 1523
5831.22 1448
5831.95 1430
5832.67 1427
5833.39 1526
5834.11 1511
5834.83 1437
5835.55 1415
5836.27 1363
5836.99 1330
5837.71 1455
5838.43 1476
5839.15 1474
5839.88 1467
5840.60 1430
5841.32 1384
5842.04 1406
5842.76 1379
5843.48 1298
5844.20 1296
5844.93 1286
5845.65 1296
5846.37 1264
5847.09 1249
5847.81 1280
5848.53 1274
5849.26 1235
5849.98 1256
5850.70 1311
5851.42 1267
5852.14 1228
5852.87 1264
5853.59 1268
5854.31 1273
5855.03 1266
5855.75 1285
5856.48 1248
5857.20 1267
5857.92 1276
5858.64 1281
5859.37 1244
5860.09 1218
5860.81 1220
5861.53 1220
5862.26 1276
5862.98 1263
5863.70 1287
5864.42 1260
5865.15 1231
5865.87 1241
5866.59 1216
5867.31 1172
5868.04 1230
5868.76 1197
5869.48 1183
5870.21 1263
5870.93 1186
5871.65 1236
5872.38 1214
5873.10 1215
5873.82 1232
5874.55 1276
5875.27 1234
5875.99 1244
5876.72 1301
5877.44 1308
5878.16 1289
5878.89 1212
5879.61 1314
5880.33 1326
5881.06 1307
5881.78 1354
5882.51 1311
5883.23 1293
5883.95 1228
5884.68 1269
5885.40 1315
5886.13 1346
5886.85 1375
5887.57 1326
5888.30 1292
5889.02 1275
5889.75 1248
5890.47 1240
5891.20 1287
5891.92 1239
5892.64 1158
5893.37 1091
5894.09 1172
5894.82 1233
5895.54 1226
5896.27 1213
5896.99 1194
5897.72 1165
5898.44 1242
5899.17 1191
5899.89 1127
5900.62 1158
5901.34 1203
5902.07 1281
5902.79 1186
5903.52 1195
5904.24 1239
5904.97 1219
5905.69 1230
5906.42 1245
5907.14 1255
5907.87 1292
5908.59 1307
5909.32 1310
5910.04 1339
5910.77 1332
5911.50 1298
5912.22 1344
5912.95 1311
5913.67 1308
5914.40 1250
5915.12 1288
5915.85 1313
5916.58 1260
5917.30 1292
5918.03 1307
5918.75 1350
5919.48 1350
5920.21 1379
5920.93 1358
5921.66 1381
5922.39 1418
5923.11 1340
5923.84 1360
5924.56 1402
5925.29 1427
5926.02 1428
5926.74 1391
5927.47 1365
5928.20 1416
5928.92 1442
5929.65 1437
5930.38 1479
5931.10 1445
5931.83 1461
5932.56 1482
5933.28 1521
5934.01 1488
5934.74 1610
5935.47 1676
5936.19 1563
5936.92 1634
5937.65 1691
5938.37 1726
5939.10 1739
5939.83 1750
5940.56 1829
5941.28 1872
5942.01 1853
5942.74 1838
5943.47 1812
5944.19 1833
5944.92 1842
5945.65 1877
5946.38 1850
5947.11 1898
5947.83 1936
5948.56 1912
5949.29 2004
5950.02 2033
5950.74 2190
5951.47 2219
5952.20 2270
5952.93 2431
5953.66 2404
5954.39 2302
5955.11 2299
5955.84 2308
5956.57 2293
5957.30 2223
5958.03 2281
5958.76 2294
5959.48 2361
5960.21 2337
5960.94 2404
5961.67 2350
5962.40 2369
5963.13 2405
5963.86 2497
5964.59 2642
5965.31 2873
5966.04 2957
5966.77 3119
5967.50 3259
5968.23 3346
5968.96 3326
5969.69 3134
5970.42 3158
5971.15 3155
5971.88 3174
5972.61 3133
5973.34 3077
5974.06 3020
5974.79 3009
5975.52 2983
5976.25 3083
5976.98 3108
5977.71 3169
5978.44 3250
5979.17 3307
5979.90 3410
5980.63 3572
5981.36 3669
5982.09 3714
5982.82 3733
5983.55 3678
5984.28 3673
5985.01 3671
5985.74 3754
5986.47 3766
5987.20 3749
5987.93 3792
5988.66 3800
5989.39 3780
5990.12 3859
5990.85 3749
5991.58 3815
5992.32 3775
5993.05 3853
5993.78 3930
5994.51 4020
5995.24 4170
5995.97 4335
5996.70 4407
5997.43 4360
5998.16 4433
5998.89 4403
5999.62 4330
6000.35 4467
6001.09 4304
6001.82 4186
6002.55 4173
6003.28 4153
6004.01 4132
6004.74 4053
6005.47 3987
6006.20 3988
6006.94 4160
6007.67 4489
6008.40 4964
6009.13 5726
6009.86 6974
6010.59 8452
6011.33 10024
6012.06 11940
6012.79 13674
6013.52 14911
6014.25 15449
6014.98 15338
6015.72 14682
6016.45 13396
6017.18 11967
6017.91 10303
6018.64 8848
6019.38 7609
6020.11 6358
6020.84 5546
6021.57 4801
6022.31 4233
6023.04 3821
6023.77 3523
6024.50 3353
6025.24 3175
6025.97 3096
6026.70 3032
6027.43 3008
6028.17 2859
6028.90 2832
6029.63 2747
6030.37 2685
6031.10 2678
6031.83 2600
6032.56 2443
6033.30 2466
6034.03 2389
6034.76 2367
6035.50 2386
6036.23 2498
6036.96 2506
6037.70 2550
6038.43 2631
6039.16 2620
6039.90 2704
6040.63 2720
6041.36 2674
6042.10 2717
6042.83 2716
6043.56 2792
6044.30 2717
6045.03 2706
6045.77 2739
6046.50 2820
6047.23 2809
6047.97 2908
6048.70 3065
6049.44 3254
6050.17 3449
6050.90 3589
6051.64 3713
6052.37 4021
6053.11 3988
6053.84 4147
6054.57 4030
6055.31 3788
6056.04 3581
6056.78 3472
6057.51 3374
6058.25 3221
6058.98 3152
6059.72 3071
6060.45 3053
6061.19 3109
6061.92 3010
6062.66 2948
6063.39 2825
6064.13 2868
6064.86 2883
6065.60 2831
6066.33 2806
6067.07 2807
6067.80 2772
6068.54 2736
6069.27 2623
6070.01 2634
6070.74 2637
6071.48 2565
6072.21 2494
6072.95 2474
6073.68 2566
6074.42 2504
6075.15 2490
6075.89 2559
6076.63 2457
6077.36 2478
6078.10 2489
6078.83 2382
6079.57 2391
6080.30 2381
6081.04 2291
6081.78 2274
6082.51 2148
6083.25 2235
6083.98 2165
6084.72 2149
6085.46 2132
6086.19 2077
6086.93 2079
6087.67 2109
6088.40 2186
6089.14 2211
6089.88 2227
6090.61 2244
6091.35 2227
6092.09 2247
6092.82 2259
6093.56 2191
6094.30 2188
6095.03 2119
6095.77 2170
6096.51 2135
6097.24 2093
6097.98 2011
6098.72 2011
6099.45 2029
6100.19 1974
6100.93 1956
6101.67 1987
6102.40 1944
6103.14 1937
6103.88 1977
6104.61 1939
6105.35 1909
6106.09 1812
6106.83 1830
6107.56 1856
6108.30 1901
6109.04 1809
6109.78 1896
6110.51 1916
6111.25 1892
6111.99 1874
6112.73 1958
6113.47 2010
6114.20 1956
6114.94 1966
6115.68 1975
6116.42 2008
6117.16 2009
6117.89 1996
6118.63 1996
6119.37 1944
6120.11 1929
6120.85 1870
6121.59 1966
6122.32 1943
6123.06 1939
6123.80 1985
6124.54 1963
6125.28 1973
6126.02 2004
6126.76 2029
6127.49 2064
6128.23 2024
6128.97 2016
6129.71 2032
6130.45 2112
6131.19 2118
6131.93 2079
6132.67 2055
6133.41 2111
6134.15 2043
6134.88 2025
6135.62 2070
6136.36 2087
6137.10 2134
6137.84 2174
6138.58 2185
6139.32 2075
6140.06 2095
6140.80 2120
6141.54 2069
6142.28 2087
6143.02 2058
6143.76 2039
6144.50 2153
6145.24 2121
6145.98 2138
6146.72 2079
6147.46 2122
6148.20 2137
6148.94 2181
6149.68 2175
6150.42 2240
6151.16 2266
6151.90 2196
6152.64 2240
6153.38 2307
6154.12 2365
6154.86 2315
6155.60 2325
6156.34 2393
6157.08 2413
6157.82 2392
6158.56 2393
6159.30 2469
6160.04 2514
6160.78 2622
6161.52 2707
6162.27 2746
6163.01 2887
6163.75 3084
6164.49 3246
6165.23 3434
6165.97 3710
6166.71 3757
6167.45 3861
6168.19 3914
6168.94 3771
6169.68 3765
6170.42 3608
6171.16 3613
6171.90 3496
6172.64 3298
6173.38 3310
6174.13 3268
6174.87 3178
6175.61 3274
6176.35 3259
6177.09 3181
6177.83 3215
6178.58 3273
6179.32 3295
6180.06 3368
6180.80 3438
6181.54 3410
6182.28 3439
6183.03 3472
6183.77 3563
6184.51 3542
6185.25 3526
6186.00 3560
6186.74 3573
6187.48 3681
6188.22 3772
6188.97 3903
6189.71 3997
6190.45 4106
6191.19 4276
6191.94 4340
6192.68 4467
6193.42 4639
6194.16 4670
6194.91 4504
6195.65 4607
6196.39 4593
6197.13 4652
6197.88 4590
6198.62 4488
6199.36 4459
6200.11 4588
6200.85 4582
6201.59 4832
6202.34 4961
6203.08 5345
6203.82 6076
6204.57 7182
6205.31 9060
6206.05 11570
6206.80 14773
6207.54 18060
6208.28 21423
6209.03 23558
6209.77 24254
6210.52 24053
6211.26 22629
6212.00 20271
6212.75 17600
6213.49 14869
6214.23 12400
6214.98 10372
6215.72 8522
6216.47 7211
6217.21 6190
6217.95 5422
6218.70 4871
6219.44 4468
6220.19 4202
6220.93 3902
6221.68 3845
6222.42 3818
6223.17 3778
6223.91 3781
6224.65 3761
6225.40 3599
6226.14 3385
6226.89 3346
6227.63 3158
6228.38 2905
6229.12 2765
6229.87 2617
6230.61 2545
6231.36 2410
6232.10 2427
6232.85 2378
6233.59 2460
6234.34 2430
6235.08 2498
6235.83 2492
6236.57 2464
6237.32 2565
6238.06 2624
6238.81 2580
6239.56 2600
6240.30 2629
6241.05 2688
6241.79 2706
6242.54 2678
6243.28 2769
6244.03 3038
6244.77 3254
6245.52 3488
6246.27 3816
6247.01 3903
6247.76 4034
6248.50 4306
6249.25 4346
6250.00 4283
6250.74 4123
6251.49 3818
6252.23 3665
6252.98 3417
6253.73 3305
6254.47 3126
6255.22 3009
6255.97 3036
6256.71 2982
6257.46 2974
6258.21 3053
6258.95 3087
6259.70 3006
6260.45 2955
6261.19 3017
6261.94 3003
6262.69 2976
6263.43 2923
6264.18 2866
6264.93 2797
6265.67 2774
6266.42 2864
6267.17 2918
6267.92 2895
6268.66 2947
6269.41 2963
6270.16 2984
6270.90 3017
6271.65 3076
6272.40 3085
6273.15 3105
6273.89 3121
6274.64 3199
6275.39 3262
6276.14 3383
6276.89 3396
6277.63 3410
6278.38 3474
6279.13 3340
6279.88 3246
6280.62 3105
6281.37 2950
6282.12 2883
6282.87 2866
6283.62 2739
6284.36 2622
6285.11 2666
6285.86 2642
6286.61 2772
6287.36 2752
6288.11 2955
6288.85 3001
6289.60 3026
6290.35 2890
6291.10 2803
6291.85 2676
6292.60 2517
6293.35 2453
6294.09 2369
6294.84 2331
6295.59 2280
6296.34 2235
6297.09 2241
6297.84 2208
6298.59 2204
6299.34 2209
6300.09 2100
6300.83 2186
6301.58 2169
6302.33 2174
6303.08 2154
6303.83 2108
6304.58 2151
6305.33 2147
6306.08 2160
6306.83 2050
6307.58 2116
6308.33 2142
6309.08 2142
6309.83 2067
6310.58 2063
6311.33 2114
6312.08 2128
6312.83 2131
6313.58 2192
6314.33 2099
6315.08 2118
6315.83 2157
6316.58 2173
6317.33 2110
6318.08 2093
6318.83 2097
6319.58 2126
6320.33 2069
6321.08 1984
6321.83 1969
6322.58 2023
6323.33 1941
6324.08 1920
6324.83 1941
6325.58 1871
6326.33 1959
6327.08 1983
6327.83 1997
6328.58 1921
6329.33 1854
6330.08 1812
6330.84 1807
6331.59 1824
6332.34 1829
6333.09 1838
6333.84 1854
6334.59 1818
6335.34 1834
6336.09 1735
6336.84 1768
6337.60 1773
6338.35 1816
6339.10 1768
6339.85 1722
6340.60 1753
6341.35 1775
6342.10 1758
6342.86 1800
6343.61 1762
6344.36 1781
6345.11 1887
6345.86 1797
6346.61 1770
6347.37 1781
6348.12 1826
6348.87 1816
6349.62 1846
6350.37 1973
6351.13 2024
6351.88 2105
6352.63 2222
6353.38 2219
6354.14 2180
6354.89 2312
6355.64 2204
6356.39 2043
6357.14 1930
6357.90 1942
6358.65 1971
6359.40 1974
6360.16 1837
6360.91 1712
6361.66 1739
6362.41 1814
6363.17 1778
6363.92 1808
6364.67 1801
6365.42 1784
6366.18 1781
6366.93 1739
6367.68 1786
6368.44 1773
6369.19 1843
6369.94 1819
6370.70 1772
6371.45 1786
6372.20 1784
6372.96 1694
6373.71 1711
6374.46 1737
6375.22 1763
6375.97 1791
6376.72 1733
6377.48 1699
6378.23 1633
6378.99 1659
6379.74 1715
6380.49 1749
6381.25 1713
6382.00 1826
6382.75 1779
6383.51 1689
6384.26 1711
6385.02 1668
6385.77 1621
6386.53 1631
6387.28 1655
6388.03 1578
6388.79 1636
6389.54 1627
6390.30 1628
6391.05 1550
6391.81 1584
6392.56 1612
6393.31 1660
6394.07 1577
6394.82 1585
6395.58 1595
6396.33 1580
6397.09 1550
6397.84 1534
6398.60 1496
6399.35 1484
6400.11 1458
6400.86 1474
6401.62 1495
6402.37 1472
6403.13 1459
6403.88 1445
6404.64 1457
6405.39 1471
6406.15 1547
6406.90 1571
6407.66 1527
6408.42 1603
6409.17 1570
6409.93 1473
6410.68 1516
6411.44 1548
6412.19 1475
6412.95 1484
6413.71 1487
6414.46 1527
6415.22 1538
6415.97 1514
6416.73 1464
6417.48 1463
6418.24 1528
6419.00 1495
6419.75 1480
6420.51 1497
6421.27 1430
6422.02 1440
6422.78 1494
6423.53 1523
6424.29 1486
6425.05 1482
6425.80 1552
6426.56 1494
6427.32 1513
6428.07 1467
6428.83 1407
6429.59 1429
6430.34 1502
6431.10 1524
6431.86 1554
6432.61 1555
6433.37 1487
6434.13 1494
6434.89 1476
6435.64 1521
6436.40 1555
6437.16 1579
6437.91 1546
6438.67 1602
6439.43 1565
6440.19 1587
6440.94 1659
6441.70 1624
6442.46 1545
6443.22 1514
6443.97 1520
6444.73 1560
6445.49 1583
6446.25 1552
6447.00 1545
6447.76 1513
6448.52 1502
6449.28 1578
6450.04 1647
6450.79 1621
6451.55 1676
6452.31 1612
6453.07 1613
6453.83 1630
6454.58 1649
6455.34 1625
6456.10 1722
6456.86 1701
6457.62 1690
6458.38 1693
6459.13 1712
6459.89 1684
6460.65 1716
6461.41 1709
6462.17 1666
6462.93 1713
6463.69 1726
6464.44 1753
6465.20 1714
6465.96 1754
6466.72 1732
6467.48 1803
6468.24 1815
6469.00 1831
6469.76 1849
6470.52 1909
6471.28 1882
6472.03 1908
6472.79 1944
6473.55 1939
6474.31 1924
6475.07 1959
6475.83 1976
6476.59 1995
6477.35 1992
6478.11 2021
6478.87 2041
6479.63 2059
6480.39 2021
6481.15 2122
6481.91 2096
6482.67 2093
6483.43 2157
6484.19 2154
6484.95 2148
6485.71 2298
6486.47 2266
6487.23 2251
6487.99 2307
6488.75 2360
6489.51 2359
6490.27 2432
6491.03 2532
6491.79 2654
6492.55 2780
6493.31 2829
6494.07 2922
6494.83 3008
6495.59 2945
6496.35 2938
6497.11 3037
6497.87 2953
6498.64 2875
6499.40 2972
6500.16 2952
6500.92 2948
6501.68 2914
6502.44 2896
6503.20 2919
6503.96 2944
6504.72 2967
6505.48 3185
6506.25 3141
6507.01 3235
6507.77 3356
6508.53 3460
6509.29 3450
6510.05 3484
6510.81 3582
6511.57 3675
6512.34 3682
6513.10 3579
6513.86 3566
6514.62 3590
6515.38 3660
6516.15 3621
6516.91 3655
6517.67 3862
6518.43 3839
6519.19 4026
6519.95 4106
6520.72 4138
6521.48 4289
6522.24 4336
6523.00 4552
6523.77 4814
6524.53 5261
6525.29 5663
6526.05 6199
6526.81 6801
6527.58 7244
6528.34 7407
6529.10 7501
6529.86 7278
6530.63 7164
6531.39 7263
6532.15 7485
6532.92 8422
6533.68 9868
6534.44 12056
6535.20 14098
6535.97 15874
6536.73 16869
6537.49 16704
6538.26 16128
6539.02 14781
6539.78 12697
6540.55 10718
6541.31 9203
6542.07 7850
6542.84 6663
6543.60 5575
6544.36 4877
6545.13 4456
6545.89 4005
6546.65 3680
6547.42 3436
6548.18 3357
6548.94 3251
6549.71 3142
6550.47 3074
6551.24 3041
6552.00 3180
6552.76 3145
6553.53 3076
6554.29 2936
6555.06 2844
6555.82 2766
6556.58 2707
6557.35 2662
6558.11 2680
6558.88 2652
6559.64 2670
6560.41 2806
6561.17 2821
6561.93 2961
6562.70 3025
6563.46 3095
6564.23 3208
6564.99 3319
6565.76 3301
6566.52 3307
6567.29 3213
6568.05 3207
6568.82 3153
6569.58 3217
6570.35 3163
6571.11 3357
6571.88 3470
6572.64 3604
6573.41 3818
6574.17 4014
6574.94 4055
6575.70 4138
6576.47 4152
6577.23 4155
6578.00 4064
6578.76 4113
6579.53 4083
6580.29 4143
6581.06 4082
6581.83 3900
6582.59 3721
6583.36 3661
6584.12 3627
6584.89 3550
6585.65 3582
6586.42 3607
6587.19 3576
6587.95 3702
6588.72 3693
6589.48 3776
6590.25 3919
6591.02 4224
6591.78 4521
6592.55 5075
6593.32 5447
6594.08 5855
6594.85 6281
6595.61 6356
6596.38 6356
6597.15 6118
6597.91 5886
6598.68 5402
6599.45 4863
6600.21 4486
6600.98 4098
6601.75 3813
6602.51 3642
6603.28 3442
6604.05 3355
6604.82 3253
6605.58 3171
6606.35 3083
6607.12 3002
6607.88 2914
6608.65 2894
6609.42 2913
6610.19 2782
6610.95 2840
6611.72 2806
6612.49 2743
6613.25 2749
6614.02 2729
6614.79 2599
6615.56 2575
6616.32 2591
6617.09 2549
6617.86 2540
6618.63 2601
6619.40 2551
6620.16 2517
6620.93 2582
6621.70 2556
6622.47 2554
6623.24 2563
6624.00 2513
6624.77 2462
6625.54 2480
6626.31 2459
6627.08 2380
6627.84 2411
6628.61 2504
6629.38 2519
6630.15 2670
6630.92 2752
6631.69 2875
6632.46 3115
6633.22 3292
6633.99 3357
6634.76 3438
6635.53 3535
6636.30 3474
6637.07 3334
6637.84 3136
6638.61 2996
6639.37 2816
6640.14 2661
6640.91 2460
6641.68 2442
6642.45 2371
6643.22 2322
6643.99 2303
6644.76 2224
6645.53 2265
6646.30 2356
6647.07 2304
6647.84 2329
6648.61 2219
6649.37 2267
6650.14 2296
6650.91 2188
6651.68 2285
6652.45 2289
6653.22 2279
6653.99 2269
6654.76 2264
6655.53 2281
6656.30 2275
6657.07 2355
6657.84 2317
6658.61 2235
6659.38 2272
6660.15 2153
6660.92 2070
6661.69 2116
6662.46 2074
6663.23 2061
6664.00 2100
6664.77 2046
6665.55 2058
6666.32 2025
6667.09 2124
6667.86 2137
6668.63 2059
6669.40 2062
6670.17 2162
6670.94 2200
6671.71 2232
6672.48 2161
6673.25 2214
6674.02 2263
6674.79 2232
6675.57 2179
6676.34 2179
6677.11 2304
6677.88 2222
6678.65 2200
6679.42 2207
6680.19 2306
6680.96 2313
6681.74 2283
6682.51 2361
6683.28 2384
6684.05 2545
6684.82 2477
6685.59 2547
6686.37 2609
6687.14 2495
6687.91 2450
6688.68 2314
6689.45 2283
6690.22 2167
6691.00 2116
6691.77 2057
6692.54 2003
6693.31 1953
6694.08 1912
6694.86 1907
6695.63 1892
6696.40 1887
6697.17 1882
6697.95 1920
6698.72 1889
6699.49 1853
6700.26 1803
6701.04 1883
6701.81 1859
6702.58 1911
6703.35 1867
6704.13 1888
6704.90 1802
6705.67 1843
6706.44 1874
6707.22 1919
6707.99 1860
6708.76 1890
6709.54 1873
6710.31 1886
6711.08 1881
6711.86 1864
6712.63 1868
6713.40 1813
6714.17 1767
6714.95 1695
6715.72 1776
6716.50 1749
6717.27 1738
6718.04 1692
6718.82 1739
6719.59 1727
6720.36 1714
6721.14 1724
6721.91 1756
6722.68 1736
6723.46 1679
6724.23 1717
6725.01 1737
6725.78 1720
6726.55 1687
6727.33 1716
6728.10 1617
6728.88 1660
6729.65 1665
6730.42 1639
6731.20 1662
6731.97 1671
6732.75 1704
6733.52 1688
6734.30 1777
6735.07 1805
6735.84 1748
6736.62 1660
6737.39 1720
6738.17 1748
6738.94 1803
6739.72 1778
6740.49 1772
6741.27 1738
6742.04 1795
6742.82 1848
6743.59 1887
6744.37 1840
6745.14 1837
6745.92 1850
6746.69 1804
6747.47 1851
6748.24 1964
6749.02 1957
6749.79 2004
6750.57 2151
6751.34 2305
6752.12 2448
6752.90 2447
6753.67 2538
6754.45 2485
6755.22 2324
6756.00 2261
6756.77 2150
6757.55 2019
6758.33 1933
6759.10 1879
6759.88 1854
6760.65 1856
6761.43 1847
6762.20 1878
6762.98 1732
6763.76 1729
6764.53 1755
6765.31 1730
6766.09 1688
6766.86 1788
6767.64 1786
6768.41 1738
6769.19 1702
6769.97 1689
6770.74 1741
6771.52 1659
6772.30 1627
6773.07 1674
6773.85 1640
6774.63 1670
6775.40 1630
6776.18 1665
6776.96 1704
6777.74 1738
6778.51 1730
6779.29 1748
6780.07 1684
6780.84 1674
6781.62 1730
6782.40 1721
6783.17 1735
6783.95 1735
6784.73 1645
6785.51 1641
6786.28 1602
6787.06 1602
6787.84 1601
6788.62 1593
6789.39 1592
6790.17 1580
6790.95 1544
6791.73 1511
6792.51 1566
6793.28 1503
6794.06 1544
6794.84 1503
6795.62 1497
6796.39 1545
6797.17 1562
6797.95 1580
6798.73 1631
6799.51 1523
6800.29 1591
6801.06 1591
6801.84 1558
6802.62 1569
6803.40 1616
6804.18 1606
6804.96 1571
6805.73 1613
6806.51 1623
6807.29 1586
6808.07 1542
6808.85 1513
6809.63 1487
6810.41 1498
6811.18 1485
6811.96 1602
6812.74 1489
6813.52 1486
6814.30 1542
6815.08 1581
6815.86 1546
6816.64 1544
6817.42 1565
6818.20 1525
6818.98 1541
6819.76 1557
6820.53 1585
6821.31 1554
6822.09 1615
6822.87 1568
6823.65 1563
6824.43 1634
6825.21 1643
6825.99 1602
6826.77 1593
6827.55 1637
6828.33 1611
6829.11 1647
6829.89 1581
6830.67 1645
6831.45 1667
6832.23 1667
6833.01 1678
6833.79 1643
6834.57 1584
6835.35 1631
6836.13 1502
6836.91 1535
6837.69 1565
6838.47 1545
6839.25 1538
6840.03 1566
6840.81 1560
6841.59 1493
6842.37 1531
6843.16 1539
6843.94 1578
6844.72 1597
6845.50 1630
6846.28 1822
6847.06 2016
6847.84 2303
6848.62 2706
6849.40 3207
6850.18 3555
6850.96 3774
6851.75 3933
6852.53 3829
6853.31 3519
6854.09 3273
6854.87 2973
6855.65 2713
6856.43 2433
6857.22 2257
6858.00 2117
6858.78 1976
6859.56 1832
6860.34 1821
6861.12 1716
6861.90 1761
6862.69 1811
6863.47 1761
6864.25 1802
6865.03 1799
6865.81 1796
6866.60 1834
6867.38 1840
6868.16 1870
6868.94 1885
6869.72 1841
6870.51 1881
6871.29 1842
6872.07 1815
6872.85 1806
6873.64 1708
6874.42 1829
6875.20 1876
6875.98 1868
6876.77 1840
6877.55 1830
6878.33 1867
6879.11 1906
6879.90 1853
6880.68 1860
6881.46 1939
6882.25 1931
6883.03 1898
6883.81 1955
6884.59 2117
6885.38 2311
6886.16 2448
6886.94 2768
6887.73 3000
6888.51 3177
6889.29 3266
6890.08 3185
6890.86 2866
6891.64 2640
6892.43 2572
6893.21 2313
6893.99 2261
6894.78 2191
6895.56 2122
6896.35 2045
6897.13 2123
6897.91 2103
6898.70 2109
6899.48 2092
6900.26 2112
6901.05 2089
6901.83 2088
6902.62 2042
6903.40 2071
6904.18 2051
6904.97 2171
6905.75 2106
6906.54 2114
6907.32 2054
6908.11 1979
6908.89 2007
6909.67 1977
6910.46 1895
6911.24 1926
6912.03 1944
6912.81 1949
6913.60 1967
6914.38 1924
6915.17 1905
6915.95 1925
6916.74 1951
6917.52 1902
6918.31 1971
6919.09 1909
6919.88 1942
6920.66 1997
6921.45 1924
6922.23 2011
6923.02 1987
6923.80 1961
6924.59 1924
6925.37 1983
6926.16 2004
6926.94 2079
6927.73 2071
6928.51 1997
6929.30 1982
6930.09 2070
6930.87 2041
6931.66 2060
6932.44 2064
6933.23 2142
6934.01 2159
6934.80 2076
6935.59 2136
6936.37 2171
6937.16 2169
6937.94 2223
6938.73 2194
6939.52 2243
6940.30 2346
6941.09 2394
6941.88 2442
6942.66 2484
6943.45 2534
6944.23 2524
6945.02 2589
6945.81 2622
6946.59 2561
6947.38 2658
6948.17 2563
6948.95 2721
6949.74 2658
6950.53 2661
6951.31 2613
6952.10 2652
6952.89 2738
6953.67 2781
6954.46 2747
6955.25 2719
6956.04 2869
6956.82 2944
6957.61 3002
6958.40 2952
6959.18 2991
6959.97 2920
6960.76 2882
6961.55 2942
6962.33 3040
6963.12 3010
6963.91 2963
6964.70 2978
6965.48 3068
6966.27 3114
6967.06 3119
6967.85 3201
6968.63 3292
6969.42 3417
6970.21 3388
6971.00 3458
6971.79 3387
6972.57 3423
6973.36 3387
6974.15 3422
6974.94 3426
6975.73 3546
6976.52 3656
6977.30 3795
6978.09 3931
6978.88 4036
6979.67 4363
6980.46 4671
6981.25 5133
6982.03 5923
6982.82 6984
6983.61 8408
6984.40 9500
6985.19 10424
6985.98 10985
6986.77 11120
6987.55 10727
6988.34 9952
6989.13 9058
6989.92 8057
6990.71 7119
6991.50 6387
6992.29 5747
6993.08 5271
6993.87 4944
6994.66 5103
6995.45 5452
6996.24 6173
6997.02 7129
6997.81 8242
6998.60 9200
6999.39 10207
7000.18 10754
7000.97 10731
7001.76 10090
7002.55 9293
7003.34 8411
7004.13 7396
7004.92 6416
7005.71 5492
7006.50 4815
7007.29 4231
7008.08 3757
7008.87 3507
7009.66 3382
7010.45 3341
7011.24 3207
7012.03 3317
7012.82 3295
7013.61 3292
7014.40 3179
7015.19 3146
7015.98 3037
7016.77 2936
7017.56 2808
7018.35 2692
7019.15 2538
7019.94 2522
7020.73 2554
7021.52 2502
7022.31 2648
7023.10 2656
7023.89 2717
7024.68 2853
7025.47 2917
7026.26 2904
7027.05 2865
7027.85 2788
7028.64 2648
7029.43 2572
7030.22 2505
7031.01 2453
7031.80 2492
7032.59 2433
7033.38 2336
7034.18 2429
7034.97 2403
7035.76 2456
7036.55 2574
7037.34 2687
7038.13 2744
7038.93 2722
7039.72 2737
7040.51 2755
7041.30 2667
7042.09 2601
7042.89 2563
7043.68 2545
7044.47 2408
7045.26 2442
7046.05 2388
7046.85 2394
7047.64 2556
7048.43 2627
7049.22 2650
7050.01 2634
7050.81 2747
7051.60 2741
7052.39 2691
7053.18 2593
7053.98 2543
7054.77 2460
7055.56 2381
7056.36 2372
7057.15 2336
7057.94 2293
7058.73 2261
7059.53 2289
7060.32 2434
7061.11 2382
7061.91 2339
7062.70 2390
7063.49 2442
7064.29 2443
7065.08 2299
7065.87 2318
7066.66 2301
7067.46 2223
7068.25 2226
7069.04 2224
7069.84 2208
7070.63 2177
7071.43 2158
7072.22 2139
7073.01 2223
7073.81 2169
7074.60 2186
7075.39 2116
7076.19 2165
7076.98 2111
7077.78 2094
7078.57 2144
7079.36 2115
7080.16 2165
7080.95 2103
7081.75 2081
7082.54 2121
7083.33 2085
7084.13 2144
7084.92 2139
7085.72 2174
7086.51 2206
7087.31 2351
7088.10 2300
7088.90 2325
7089.69 2316
7090.48 2260
7091.28 2155
7092.07 1991
7092.87 1944
7093.66 1828
7094.46 1827
7095.25 1789
7096.05 1768
7096.84 1718
7097.64 1723
7098.43 1694
7099.23 1650
7100.02 1581
7100.82 1630
7101.61 1633
7102.41 1591
7103.20 1569
7104.00 1554
7104.80 1533
7105.59 1516
7106.39 1550
7107.18 1543
7107.98 1528
7108.77 1421
7109.57 1467
7110.36 1429
7111.16 1474
7111.96 1460
7112.75 1495
7113.55 1519
7114.34 1494
7115.14 1500
7115.94 1532
7116.73 1506
7117.53 1517
7118.32 1475
7119.12 1431
7119.92 1363
7120.71 1454
7121.51 1456
7122.31 1436
7123.10 1471
7123.90 1418
7124.70 1424
7125.49 1463
7126.29 1476
7127.09 1468
7127.88 1506
7128.68 1490
7129.48 1432
7130.27 1406
7131.07 1468
7131.87 1452
7132.66 1514
7133.46 1515
7134.26 1504
7135.06 1456
7135.85 1446
7136.65 1456
7137.45 1490
7138.24 1471
7139.04 1445
7139.84 1418
7140.64 1461
7141.43 1459
7142.23 1457
7143.03 1492
7143.83 1520
7144.62 1557
7145.42 1508
7146.22 1417
7147.02 1466
7147.82 1439
7148.61 1393
7149.41 1351
7150.21 1409
7151.01 1459
7151.81 1411
7152.60 1402
7153.40 1463
7154.20 1444
7155.00 1390
7155.80 1414
7156.59 1409
7157.39 1393
7158.19 1416
7158.99 1458
7159.79 1476
7160.59 1362
7161.39 1369
7162.18 1349
7162.98 1358
7163.78 1358
7164.58 1318
7165.38 1299
7166.18 1298
7166.98 1313
7167.78 1293
7168.57 1333
7169.37 1360
7170.17 1421
7170.97 1372
7171.77 1352
7172.57 1357
7173.37 1364
7174.17 1359
7174.97 1343
7175.77 1316
7176.57 1275
7177.37 1356
7178.17 1386
7178.97 1330
7179.77 1375
7180.56 1444
7181.36 1517
7182.16 1518
7182.96 1553
7183.76 1518
7184.56 1534
7185.36 1523
7186.16 1501
7186.96 1455
7187.76 1415
7188.56 1373
7189.36 1360
7190.16 1298
7190.96 1345
7191.76 1267
7192.57 1241
7193.37 1340
7194.17 1313
7194.97 1331
7195.77 1284
7196.57 1286
7197.37 1268
7198.17 1297
7198.97 1260
7199.77 1256
7200.57 1310
7201.37 1303
7202.17 1317
7202.97 1255
7203.77 1311
7204.58 1277
7205.38 1285
7206.18 1267
7206.98 1233
7207.78 1272
7208.58 1289
7209.38 1261
7210.18 1245
7210.99 1242
7211.79 1296
7212.59 1278
7213.39 1205
7214.19 1305
7214.99 1273
7215.79 1235
7216.60 1202
7217.40 1297
7218.20 1346
7219.00 1284
7219.80 1314
7220.60 1296
7221.41 1346
7222.21 1328
7223.01 1307
7223.81 1308
7224.62 1247
7225.42 1248
7226.22 1246
7227.02 1277
7227.82 1331
7228.63 1285
7229.43 1282
7230.23 1265
7231.03 1269
7231.84 1248
7232.64 1311
7233.44 1329
7234.24 1337
7235.05 1357
7235.85 1371
7236.65 1383
7237.45 1339
7238.26 1365
7239.06 1418
7239.86 1414
7240.67 1389
7241.47 1406
7242.27 1389
7243.08 1429
7243.88 1413
7244.68 1417
7245.49 1430
7246.29 1403
7247.09 1398
7247.90 1447
7248.70 1366
7249.50 1418
7250.31 1417
7251.11 1436
7251.91 1518
7252.72 1464
7253.52 1466
7254.32 1480
7255.13 1441
7255.93 1540
7256.74 1522
7257.54 1533
7258.34 1516
7259.15 1487
7259.95 1552
7260.76 1550
7261.56 1546
7262.36 1585
7263.17 1531
7263.97 1596
7264.78 1618
7265.58 1583
7266.39 1673
7267.19 1681
7268.00 1683
7268.80 1799
7269.60 1724
7270.41 1763
7271.21 1713
7272.02 1659
7272.82 1749
7273.63 1750
7274.43 1751
7275.24 1855
7276.04 1826
7276.85 1913
7277.65 1886
7278.46 1947
7279.26 2054
7280.07 2271
7280.87 2526
7281.68 2828
7282.48 3180
7283.29 3717
7284.09 3898
7284.90 4080
7285.71 4114
7286.51 3894
7287.32 3671
7288.12 3525
7288.93 3079
7289.73 2790
7290.54 2581
7291.35 2398
7292.15 2220
7292.96 2156
7293.76 2144
7294.57 2123
7295.38 2053
7296.18 2069
7296.99 1981
7297.79 1964
7298.60 2001
7299.41 2041
7300.21 2088
7301.02 2162
7301.82 2183
7302.63 2187
7303.44 2236
7304.24 2281
7305.05 2353
7305.86 2410
7306.66 2468
7307.47 2541
7308.28 2697
7309.08 2784
7309.89 2935
7310.70 3032
7311.50 2980
7312.31 3067
7313.12 3073
7313.93 3005
7314.73 2924
7315.54 2821
7316.35 3028
7317.15 3214
7317.96 3481
7318.77 3990
7319.58 4476
7320.38 4850
7321.19 5205
7322.00 5229
7322.81 5206
7323.61 4941
7324.42 4474
7325.23 3993
7326.04 3572
7326.84 3227
7327.65 2976
7328.46 2722
7329.27 2433
7330.08 2294
7330.88 2222
7331.69 2061
7332.50 2067
7333.31 2039
7334.12 2030
7334.92 1982
7335.73 2028
7336.54 1990
7337.35 2010
7338.16 2033
7338.97 2029
7339.78 1999
7340.58 2055
7341.39 1992
7342.20 1968
7343.01 1923
7343.82 1957
7344.63 1942
7345.44 2011
7346.24 2027
7347.05 2093
7347.86 2114
7348.67 2023
7349.48 2023
7350.29 1991
7351.10 2018
7351.91 2004
7352.72 2011
7353.53 1981
7354.34 1972
7355.14 1953
7355.95 1992
7356.76 2010
7357.57 2008
7358.38 2071
7359.19 2130
7360.00 2177
7360.81 2140
7361.62 2232
7362.43 2267
7363.24 2210
7364.05 2247
7364.86 2302
7365.67 2215
7366.48 2192
7367.29 2219
7368.10 2261
7368.91 2195
7369.72 2166
7370.53 2192
7371.34 2162
7372.15 2191
7372.96 2169
7373.77 2248
7374.58 2331
7375.39 2345
7376.20 2397
7377.01 2562
7377.82 2784
7378.63 2928
7379.44 3237
7380.26 3603
7381.07 3907
7381.88 3892
7382.69 3805
7383.50 3631
7384.31 3460
7385.12 3266
7385.93 2950
7386.74 2767
7387.55 2539
7388.36 2427
7389.18 2381
7389.99 2230
7390.80 2169
7391.61 2113
7392.42 2051
7393.23 2079
7394.04 2114
7394.86 1987
7395.67 2003
7396.48 2127
7397.29 2211
7398.10 2344
7398.91 2498
7399.73 2651
7400.54 2732
7401.35 2797
7402.16 2730
7402.97 2585
7403.79 2526
7404.60 2487
7405.41 2489
7406.22 2428
7407.03 2486
7407.85 2341
7408.66 2364
7409.47 2364
7410.28 2239
7411.10 2119
7411.91 2029
7412.72 1930
7413.53 1894
7414.35 1895
7415.16 1865
7415.97 1791
7416.78 1708
7417.60 1725
7418.41 1683
7419.22 1695
7420.03 1651
7420.85 1636
7421.66 1613
7422.47 1676
7423.29 1653
7424.10 1578
7424.91 1590
7425.73 1567
7426.54 1530
7427.35 1528
7428.17 1475
7428.98 1496
7429.79 1538
7430.61 1491
7431.42 1447
7432.23 1477
7433.05 1527
7433.86 1494
7434.67 1453
7435.49 1460
7436.30 1519
7437.12 1567
7437.93 1541
7438.74 1542
7439.56 1573
7440.37 1563
7441.18 1573
7442.00 1535
7442.81 1577
7443.63 1562
7444.44 1532
7445.26 1506
7446.07 1454
7446.88 1481
7447.70 1513
7448.51 1507
7449.33 1462
7450.14 1410
7450.96 1440
7451.77 1464
7452.59 1497
7453.40 1455
7454.22 1435
7455.03 1458
7455.85 1396
7456.66 1372
7457.47 1395
7458.29 1406
7459.10 1460
7459.92 1427
7460.74 1390
7461.55 1386
7462.37 1474
7463.18 1468
7464.00 1443
7464.81 1495
7465.63 1485
7466.44 1478
7467.26 1378
7468.07 1460
7468.89 1432
7469.70 1493
7470.52 1485
7471.34 1486
7472.15 1447
7472.97 1386
7473.78 1394
7474.60 1395
7475.41 1362
7476.23 1298
7477.05 1307
7477.86 1341
7478.68 1287
7479.49 1298
7480.31 1288
7481.13 1283
7481.94 1259
7482.76 1283
7483.58 1234
7484.39 1280
7485.21 1280
7486.03 1238
7486.84 1225
7487.66 1233
7488.48 1282
7489.29 1225
7490.11 1204
7490.93 1162
7491.74 1206
7492.56 1206
7493.38 1209
7494.19 1235
7495.01 1214
7495.83 1232
7496.64 1236
7497.46 1195
7498.28 1169
7499.10 1208
7499.91 1195
7500.73 1160
7501.55 1191
7502.36 1173
7503.18 1145
7504.00 1195
7504.82 1157
7505.63 1122
7506.45 1164
7507.27 1202
7508.09 1155
7508.90 1162
7509.72 1177
7510.54 1163
7511.36 1179
7512.18 1144
7512.99 1130
7513.81 1168
7514.63 1160
7515.45 1143
7516.27 1126
7517.08 1155
7517.90 1079
7518.72 1068
7519.54 1112
7520.36 1137
7521.18 1120
7521.99 1137
7522.81 1153
7523.63 1156
7524.45 1120
7525.27 1097
7526.09 1145
7526.91 1142
7527.72 1127
7528.54 1083
7529.36 1128
7530.18 1151
7531.00 1131
7531.82 1160
7532.64 1143
7533.46 1145
7534.28 1174
7535.10 1070
7535.91 1118
7536.73 1131
7537.55 1114
7538.37 1099
7539.19 1131
7540.01 1149
7540.83 1174
7541.65 1159
7542.47 1166
7543.29 1179
7544.11 1175
7544.93 1157
7545.75 1189
7546.57 1196
7547.39 1151
7548.21 1115
7549.03 1158
7549.85 1098
7550.67 1117
7551.49 1097
7552.31 1112
7553.13 1140
7553.95 1157
7554.77 1043
7555.59 1052
7556.41 1068
7557.23 1063
7558.05 1112
7558.87 1063
7559.69 1066
7560.51 1124
7561.33 1131
7562.15 1101
7562.97 1161
7563.79 1144
7564.61 1105
7565.44 1095
7566.26 1103
7567.08 1102
7567.90 1146
7568.72 1086
7569.54 1080
7570.36 1061
7571.18 1123
7572.00 1055
7572.82 1086
7573.65 1115
7574.47 1099
7575.29 1058
7576.11 1087
7576.93 1114
7577.75 1081
7578.57 1128
7579.40 1137
7580.22 1123
7581.04 1101
7581.86 1126
7582.68 1098
7583.50 1127
7584.33 1145
7585.15 1155
7585.97 1211
7586.79 1137
7587.61 1139
7588.44 1157
7589.26 1136
7590.08 1180
7590.90 1165
7591.72 1216
7592.55 1176
7593.37 1212
7594.19 1157
7595.01 1156
7595.84 1129
7596.66 1170
7597.48 1156
7598.30 1165
7599.13 1190
7599.95 1132
7600.77 1209
7601.59 1249
7602.42 1341
7603.24 1383
7604.06 1359
7604.89 1429
7605.71 1408
7606.53 1463
7607.36 1389
7608.18 1400
7609.00 1418
7609.82 1276
7610.65 1302
7611.47 1264
7612.29 1292
7613.12 1276
7613.94 1275
7614.77 1285
7615.59 1336
7616.41 1391
7617.24 1406
7618.06 1419
7618.88 1415
7619.71 1432
7620.53 1460
7621.35 1451
7622.18 1363
7623.00 1354
7623.83 1370
7624.65 1389
7625.47 1359
7626.30 1303
7627.12 1361
7627.95 1382
7628.77 1451
7629.60 1505
7630.42 1520
7631.24 1607
7632.07 1636
7632.89 1629
7633.72 1643
7634.54 1563
7635.37 1514
7636.19 1442
7637.02 1396
7637.84 1302
7638.67 1284
7639.49 1182
7640.31 1170
7641.14 1175
7641.96 1166
7642.79 1089
7643.61 1127
7644.44 1098
7645.26 1137
7646.09 1115
7646.92 1139
7647.74 1113
7648.57 1100
7649.39 1070
7650.22 1098
7651.04 1074
7651.87 1047
7652.69 1055
7653.52 1098
7654.34 1059
7655.17 1050
7656.00 1087
7656.82 1032
7657.65 1008
7658.47 1030
7659.30 1057
7660.12 1078
7660.95 1063
7661.78 1071
7662.60 1040
7663.43 1068
7664.25 1019
7665.08 1058
7665.91 1128
7666.73 1113
7667.56 1087
7668.39 1110
7669.21 1129
7670.04 1116
7670.87 1099
7671.69 1077
7672.52 1047
7673.35 1064
7674.17 1032
7675.00 1036
7675.83 1081
7676.65 1060
7677.48 1038
7678.31 988
7679.13 1067
7679.96 1057
7680.79 1049
7681.61 1007
7682.44 997
7683.27 1007
7684.10 1046
7684.92 1088
7685.75 1060
7686.58 1045
7687.40 1051
7688.23 1018
7689.06 1031
7689.89 985
7690.71 1044
7691.54 1014
7692.37 1065
7693.20 1088
7694.03 975
7694.85 1022
7695.68 1021
7696.51 1076
7697.34 1117
7698.16 1111
7698.99 1114
7699.82 1103
7700.65 1069
7701.48 1065
7702.31 1103
7703.13 1050
7703.96 1027
7704.79 1047
7705.62 1012
7706.45 1005
7707.28 1018
7708.10 976
7708.93 973
7709.76 1015
7710.59 1046
7711.42 1000
7712.25 998
7713.08 1055
7713.90 1036
7714.73 1061
7715.56 1060
7716.39 1061
7717.22 1049
7718.05 1061
7718.88 1012
7719.71 1043
7720.54 1069
7721.37 999
7722.20 975
7723.02 1028
7723.85 1001
7724.68 1010
7725.51 997
7726.34 1058
7727.17 1036
7728.00 1023
7728.83 1061
7729.66 1037
7730.49 1005
7731.32 1012
7732.15 1042
7732.98 1021
7733.81 1058
7734.64 1002
7735.47 1088
7736.30 1074
7737.13 999
7737.96 999
7738.79 1005
7739.62 1033
7740.45 1099
7741.28 1085
7742.11 1109
7742.94 1106
7743.77 1184
7744.60 1294
7745.43 1359
7746.26 1391
7747.09 1449
7747.92 1532
7748.75 1524
7749.59 1472
7750.42 1448
7751.25 1372
7752.08 1339
7752.91 1314
7753.74 1235
7754.57 1231
7755.40 1189
7756.23 1166
7757.06 1161
7757.90 1135
7758.73 1130
7759.56 1125
7760.39 1142
7761.22 1178
7762.05 1154
7762.88 1062
7763.71 1117
7764.55 1042
7765.38 1063
7766.21 1072
7767.04 1027
7767.87 1047
7768.70 987
7769.54 1025
7770.37 1071
7771.20 1010
7772.03 1022
7772.86 1020
7773.70 1041
7774.53 1048
7775.36 1034
7776.19 1034
7777.02 1014
7777.86 1015
7778.69 1028
7779.52 1028
7780.35 1038
7781.19 1011
7782.02 1008
7782.85 1025
7783.68 1088
7784.52 1053
7785.35 1075
7786.18 1115
7787.01 1081
7787.85 1065
7788.68 1091
7789.51 1116
7790.35 1049
7791.18 1031
7792.01 1062
7792.84 1064
7793.68 1070
7794.51 1015
7795.34 1065
7796.18 1079
7797.01 1101
7797.84 1096
7798.68 1107
7799.51 1068
7800.34 1061
7801.18 1076
7802.01 1121
7802.84 1078
7803.68 1103
7804.51 1129
7805.35 1135
7806.18 1157
7807.01 1142
7807.85 1108
7808.68 1096
7809.51 1127
7810.35 1154
7811.18 1219
7812.02 1256
7812.85 1316
7813.68 1397
7814.52 1401
7815.35 1394
7816.19 1490
7817.02 1519
7817.86 1490
7818.69 1414
7819.52 1328
7820.36 1278
7821.19 1323
7822.03 1260
7822.86 1241
7823.70 1214
7824.53 1277
7825.37 1303
7826.20 1268
7827.04 1309
7827.87 1323
7828.71 1274
7829.54 1280
7830.38 1272
7831.21 1244
7832.05 1241
7832.88 1288
7833.72 1282
7834.55 1248
7835.39 1254
7836.22 1278
7837.06 1261
7837.89 1301
7838.73 1322
7839.57 1255
7840.40 1252
7841.24 1286
7842.07 1246
7842.91 1216
7843.74 1209
7844.58 1176
7845.42 1257
7846.25 1206
7847.09 1177
7847.92 1185
7848.76 1172
7849.60 1115
7850.43 1152
7851.27 1143
7852.10 1103
7852.94 1121
7853.78 1122
7854.61 1109
7855.45 1114
7856.29 1158
7857.12 1129
7857.96 1211
7858.79 1207
7859.63 1186
7860.47 1218
7861.30 1215
7862.14 1199
7862.98 1166
7863.81 1118
7864.65 1146
7865.49 1075
7866.33 1105
7867.16 1147
7868.00 1125
7868.84 1190
7869.67 1114
7870.51 1150
7871.35 1180
7872.19 1153
7873.02 1101
7873.86 1104
7874.70 1195
7875.54 1207
7876.37 1280
7877.21 1228
7878.05 1276
7878.89 1287
7879.72 1265
7880.56 1319
7881.40 1216
7882.24 1189
7883.07 1155
7883.91 1203
7884.75 1153
7885.59 1109
7886.43 1158
7887.26 1198
7888.10 1235
7888.94 1184
7889.78 1208
7890.62 1181
7891.45 1214
7892.29 1197
7893.13 1206
7893.97 1238
7894.81 1197
7895.65 1243
7896.49 1235
7897.32 1231
7898.16 1177
7899.00 1181
7899.84 1251
7900.68 1248
7901.52 1216
7902.36 1209
7903.20 1225
7904.03 1179
7904.87 1192
7905.71 1108
7906.55 1160
7907.39 1082
7908.23 1127
7909.07 1130
7909.91 1139
7910.75 1149
7911.59 1171
7912.43 1183
7913.27 1299
7914.11 1392
7914.94 1413
7915.78 1413
7916.62 1463
7917.46 1455
7918.30 1482
7919.14 1444
7919.98 1361
7920.82 1384
7921.66 1369
7922.50 1294
7923.34 1151
7924.18 1199
7925.02 1216
7925.86 1116
7926.70 1081
7927.54 1091
7928.38 1077
7929.22 1094
7930.06 1051
7930.90 1065
7931.74 1028
7932.59 1004
7933.43 1061
7934.27 1042
7935.11 1025
7935.95 990
7936.79 1006
7937.63 968
7938.47 1005
7939.31 1035
7940.15 1047
7940.99 1107
7941.83 1131
7942.67 1057
7943.52 1065
7944.36 1125
7945.20 1050
7946.04 1055
7946.88 1045
7947.72 1059
7948.56 1048
7949.40 1063
7950.25 1047
7951.09 1022
7951.93 1057
7952.77 1089
7953.61 1093
7954.45 1117
7955.29 1129
7956.14 1157
7956.98 1135
7957.82 1069
7958.66 1074
7959.50 1125
7960.35 1078
7961.19 1029
7962.03 1051
7962.87 1036
7963.71 1036
7964.56 1084
7965.40 1112
7966.24 1107
7967.08 1128
7967.93 1154
7968.77 1123
7969.61 1099
7970.45 1098
7971.29 1073
7972.14 1029
7972.98 1056
7973.82 1057
7974.67 1040
7975.51 1017
7976.35 1035
7977.19 1006
7978.04 1019
7978.88 1009
7979.72 1061
7980.57 1063
7981.41 1030
7982.25 1006
7983.09 963
7983.94 984
7984.78 981
7985.62 987
7986.47 972
7987.31 962
7988.15 952
7989.00 943
7989.84 937
7990.68 948
7991.53 935
7992.37 949
7993.22 942
7994.06 939
7994.90 948
7995.75 942
7996.59 917
7997.43 960
7998.28 906
7999.12 970
7999.97 970
8000.81 924
8001.65 993
8002.50 932
8003.34 958
8004.19 977
8005.03 941
8005.88 927
8006.72 942
8007.57 886
8008.41 878
8009.25 892
8010.10 876
8010.94 854
8011.79 841
8012.63 896
8013.48 871
8014.32 827
8015.17 824
8016.01 876
8016.86 903
8017.70 837
8018.55 850
8019.39 892
8020.24 903
8021.08 890
8021.93 849
8022.77 832
8023.62 826
8024.46 869
8025.31 867
8026.15 890
8027.00 853
8027.84 872
8028.69 860
8029.54 842
8030.38 856
8031.23 846
8032.07 873
8032.92 840
8033.76 899
8034.61 872
8035.46 858
8036.30 847
8037.15 857
8037.99 844
8038.84 856
8039.69 853
8040.53 897
8041.38 872
8042.22 853
8043.07 858
8043.92 898
8044.76 896
8045.61 887
8046.46 866
8047.30 848
8048.15 882
8049.00 877
8049.84 881
8050.69 825
8051.54 862
8052.38 860
8053.23 890
8054.08 871
8054.92 860
8055.77 803
8056.62 788
8057.46 835
8058.31 840
8059.16 878
8060.01 843
8060.85 866
8061.70 864
8062.55 849
8063.40 835
8064.24 817
8065.09 834
8065.94 837
8066.79 824
8067.63 874
8068.48 846
8069.33 826
8070.18 815
8071.02 795
8071.87 795
8072.72 808
8073.57 834
8074.42 796
8075.26 729
8076.11 815
8076.96 805
8077.81 830
8078.66 841
8079.50 795
8080.35 814
8081.20 789
8082.05 801
8082.90 825
8083.75 762
8084.59 793
8085.44 795
8086.29 795
8087.14 805
8087.99 801
8088.84 804
8089.69 799
8090.53 780
8091.38 753
8092.23 786
8093.08 802
8093.93 810
8094.78 817
8095.63 805
8096.48 795
8097.33 833
8098.18 838
8099.02 818
8099.87 820
8100.72 795
8101.57 798
8102.42 846
8103.27 807
8104.12 803
8104.97 796
8105.82 825
8106.67 834
8107.52 811
8108.37 778
8109.22 811
8110.07 734
8110.92 804
8111.77 818
8112.62 824
8113.47 804
8114.32 857
8115.17 898
8116.02 825
8116.87 856
8117.72 890
8118.57 873
8119.42 841
8120.27 850
8121.12 851
8121.97 865
8122.82 904
8123.67 881
8124.52 870
8125.37 841
8126.22 798
8127.07 828
8127.93 854
8128.78 863
8129.63 856
8130.48 828
8131.33 808
8132.18 805
8133.03 869
8133.88 878
8134.73 813
8135.58 861
8136.44 871
8137.29 905
8138.14 864
8138.99 833
8139.84 848
8140.69 882
8141.54 861
8142.39 907
8143.25 868
8144.10 870
8144.95 872
8145.80 867
8146.65 889
8147.50 922
8148.36 907
8149.21 932
8150.06 963
8150.91 902
8151.76 890
8152.62 947
8153.47 1003
8154.32 1025
8155.17 1031
8156.02 1020
8156.88 1039
8157.73 1013
8158.58 975
8159.43 985
8160.29 950
8161.14 923
8161.99 889
8162.84 902
8163.70 893
8164.55 864
8165.40 885
8166.25 875
8167.11 840
8167.96 910
8168.81 843
8169.67 848
8170.52 865
8171.37 855
8172.23 797
8173.08 849
8173.93 820
8174.78 833
8175.64 833
8176.49 841
8177.34 885
8178.20 838
8179.05 789
8179.90 787
8180.76 763
8181.61 766
8182.47 789
8183.32 784
8184.17 778
8185.03 799
8185.88 791
8186.73 797
8187.59 825
8188.44 797
8189.30 776
8190.15 740
8191.00 803
8191.86 799
8192.71 808
8193.57 791
8194.42 786
8195.27 820
8196.13 812
8196.98 795
8197.84 754
8198.69 781
8199.55 767
8200.40 822
8201.26 794
8202.11 769
8202.96 807
8203.82 829
8204.67 818
8205.53 802
8206.38 819
8207.24 810
8208.09 805
8208.95 796
8209.80 799
8210.66 805
8211.51 836
8212.37 824
8213.22 842
8214.08 775
8214.93 767
8215.79 815
8216.65 818
8217.50 807
8218.36 806
8219.21 846
8220.07 840
8220.92 823
8221.78 849
8222.63 849
8223.49 859
8224.35 853
8225.20 845
8226.06 837
8226.91 830
8227.77 829
8228.63 812
8229.48 847
8230.34 827
8231.19 873
8232.05 819
8232.91 802
8233.76 827
8234.62 811
8235.47 786
8236.33 818
8237.19 802
8238.04 817
8238.90 780
8239.76 771
8240.61 797
8241.47 816
8242.33 801
8243.18 786
8244.04 776
8244.90 771
8245.75 810
8246.61 808
8247.47 783
8248.33 800
8249.18 775
8250.04 809
8250.90 794
8251.75 772
8252.61 810
8253.47 800
8254.33 751
8255.18 747
8256.04 821
8256.90 784
8257.76 786
8258.61 786
8259.47 785
8260.33 775
8261.19 775
8262.04 793
8262.90 804
8263.76 790
8264.62 766
8265.48 809
8266.33 782
8267.19 805
8268.05 809
8268.91 813
8269.77 799
8270.62 806
8271.48 781
8272.34 770
8273.20 811
8274.06 845
8274.92 815
8275.77 794
8276.63 811
8277.49 785
8278.35 807
8279.21 777
8280.07 807
8280.93 837
8281.78 776
8282.64 786
8283.50 817
8284.36 805
8285.22 774
8286.08 770
8286.94 803
8287.80 813
8288.66 813
8289.51 845
8290.37 848
8291.23 766
8292.09 811
8292.95 840
8293.81 825
8294.67 803
8295.53 789
8296.39 813
8297.25 803
8298.11 808
8298.97 829
8299.83 837
8300.69 879
8301.55 834
8302.41 892
8303.27 845
8304.13 867
8304.99 889
8305.85 834
8306.71 791
8307.57 796
8308.43 851
8309.29 819
8310.15 839
8311.01 822
8311.87 824
8312.73 857
8313.59 866
8314.45 880
8315.31 882
8316.17 847
8317.03 836
8317.89 842
8318.75 826
8319.61 879
8320.47 847
8321.33 854
8322.20 852
8323.06 824
8323.92 845
8324.78 846
8325.64 815
8326.50 791
8327.36 814
8328.22 859
8329.08 808
8329.94 760
8330.81 775
8331.67 808
8332.53 830
8333.39 835
8334.25 851
8335.11 856
8335.97 816
8336.84 845
8337.70 803
8338.56 822
8339.42 826
8340.28 845
8341.15 841
8342.01 836
8342.87 823
8343.73 831
8344.59 818
8345.45 823
8346.32 836
8347.18 817
8348.04 814
8348.90 837
8349.77 850
8350.63 858
8351.49 886
8352.35 844
8353.22 886
8354.08 875
8354.94 903
8355.80 902
8356.67 834
8357.53 839
8358.39 870
8359.25 869
8360.12 867
8360.98 835
8361.84 846
8362.71 877
8363.57 854
8364.43 861
8365.29 877
8366.16 879
8367.02 895
8367.88 891
8368.75 857
8369.61 899
8370.47 910
8371.34 905
8372.20 907
8373.06 884
8373.93 911
8374.79 918
8375.65 912
8376.52 911
8377.38 914
8378.25 934
8379.11 990
8379.97 956
8380.84 980
8381.70 946
8382.56 934
8383.43 937
8384.29 965
8385.16 952
8386.02 949
8386.89 978
8387.75 981
8388.61 936
8389.48 954
8390.34 946
8391.21 993
8392.07 998
8392.94 979
8393.80 1002
8394.67 1030
8395.53 984
8396.39 976
8397.26 1023
8398.12 1064
8398.99 1073
8399.85 1019
8400.72 1050
8401.58 1009
8402.45 1074
8403.31 1068
8404.18 1090
8405.04 1078
8405.91 1063
8406.77 1097
8407.64 1058
8408.50 1060
8409.37 1112
8410.24 1114
8411.10 1102
8411.97 1144
8412.83 1095
8413.70 1132
8414.56 1133
8415.43 1196
8416.29 1155
8417.16 1198
8418.03 1179
8418.89 1174
8419.76 1173
8420.62 1231
8421.49 1191
8422.36 1244
8423.22 1309
8424.09 1291
8424.95 1304
8425.82 1295
8426.69 1290
8427.55 1324
8428.42 1344
8429.28 1355
8430.15 1415
8431.02 1380
8431.88 1387
8432.75 1430
8433.62 1463
8434.48 1433
8435.35 1447
8436.22 1503
8437.08 1533
8437.95 1563
8438.82 1599
8439.68 1661
8440.55 1680
8441.42 1724
8442.29 1679
8443.15 1672
8444.02 1771
8444.89 1796
8445.75 1777
8446.62 1738
8447.49 1811
8448.36 1798
8449.22 1767
8450.09 1875
8450.96 1972
8451.83 2117
8452.69 2337
8453.56 2587
8454.43 2701
8455.30 2974
8456.16 3164
8457.03 3256
8457.90 3189
8458.77 3105
8459.64 2926
8460.50 2806
8461.37 2707
8462.24 2540
8463.11 2471
8463.98 2427
8464.84 2567
8465.71 2920
8466.58 3368
8467.45 3782
8468.32 4235
8469.19 4739
8470.05 5092
8470.92 5014
8471.79 4889
8472.66 4537
8473.53 4181
8474.40 3764
8475.27 3198
8476.13 2934
8477.00 2629
8477.87 2357
8478.74 2175
8479.61 1886
8480.48 1826
8481.35 1740
8482.22 1681
8483.09 1639
8483.96 1633
8484.82 1600
8485.69 1525
8486.56 1501
8487.43 1505
8488.30 1482
8489.17 1446
8490.04 1394
8490.91 1371
8491.78 1427
8492.65 1393
8493.52 1395
8494.39 1431
8495.26 1410
8496.13 1430
8497.00 1542
8497.87 1476
8498.74 1440
8499.61 1405
8500.48 1362
8501.35 1386
8502.22 1399
8503.09 1422
8503.96 1450
8504.83 1502
8505.70 1615
8506.57 1636
8507.44 1663
8508.31 1643
8509.18 1648
8510.05 1622
8510.92 1610
8511.79 1510
8512.66 1522
8513.53 1437
8514.40 1408
8515.27 1445
8516.15 1357
8517.02 1360
8517.89 1362
8518.76 1325
8519.63 1355
8520.50 1311
8521.37 1312
8522.24 1420
8523.11 1396
8523.98 1352
8524.86 1333
8525.73 1333
8526.60 1298
8527.47 1365
8528.34 1407
8529.21 1469
8530.08 1467
8530.96 1494
8531.83 1487
8532.70 1517
8533.57 1550
8534.44 1547
8535.31 1494
8536.19 1481
8537.06 1509
8537.93 1469
8538.80 1453
8539.67 1410
8540.55 1439
8541.42 1379
8542.29 1369
8543.16 1441
8544.03 1464
8544.91 1455
8545.78 1440
8546.65 1496
8547.52 1474
8548.40 1460
8549.27 1529
8550.14 1524
8551.01 1506
8551.89 1603
8552.76 1638
8553.63 1561
8554.51 1522
8555.38 1543
8556.25 1506
8557.12 1506
8558.00 1465
8558.87 1439
8559.74 1387
8560.62 1336
8561.49 1339
8562.36 1297
8563.24 1271
8564.11 1239
8564.98 1254
8565.86 1269
8566.73 1230
8567.60 1211
8568.48 1198
8569.35 1190
8570.22 1190
8571.10 1189
8571.97 1164
8572.84 1189
8573.72 1209
8574.59 1197
8575.46 1164
8576.34 1113
8577.21 1107
8578.09 1188
8578.96 1167
8579.83 1181
8580.71 1155
8581.58 1143
8582.46 1137
8583.33 1159
8584.21 1195
8585.08 1220
8585.95 1171
8586.83 1155
8587.70 1135
8588.58 1102
8589.45 1187
8590.33 1107
8591.20 1140
8592.08 1129
8592.95 1092
8593.83 1121
8594.70 1130
8595.58 1099
8596.45 1108
8597.33 1097
8598.20 1134
8599.08 1156
8599.95 1157
8600.83 1169
8601.70 1184
8602.58 1120
8603.45 1135
8604.33 1168
8605.20 1154
8606.08 1130
8606.95 1166
8607.83 1159
8608.70 1115
8609.58 1129
8610.45 1165
8611.33 1141
8612.21 1182
8613.08 1188
8613.96 1191
8614.83 1137
8615.71 1213
8616.59 1287
8617.46 1216
8618.34 1175
8619.21 1185
8620.09 1259
8620.97 1230
8621.84 1224
8622.72 1248
8623.59 1291
8624.47 1257
8625.35 1261
8626.22 1240
8627.10 1265
8627.98 1311
8628.85 1336
8629.73 1357
8630.61 1345
8631.48 1307
8632.36 1342
8633.24 1326
8634.11 1324
8634.99 1341
8635.87 1382
8636.74 1364
8637.62 1344
8638.50 1403
8639.37 1429
8640.25 1465
8641.13 1464
8642.01 1484
8642.88 1502
8643.76 1497
8644.64 1508
8645.52 1566
8646.39 1519
8647.27 1534
8648.15 1528
8649.03 1564
8649.90 1536
8650.78 1548
8651.66 1557
8652.54 1612
8653.41 1584
8654.29 1555
8655.17 1583
8656.05 1623
8656.93 1606
8657.80 1611
8658.68 1590
8659.56 1627
8660.44 1644
8661.32 1683
8662.19 1674
8663.07 1637
8663.95 1594
8664.83 1657
8665.71 1719
8666.59 1790
8667.46 1786
8668.34 1916
8669.22 2072
8670.10 2209
8670.98 2412
8671.86 2571
8672.74 2695
8673.62 2789
8674.49 2826
8675.37 2929
8676.25 2786
8677.13 2761
8678.01 2658
8678.89 2616
8679.77 2374
8680.65 2193
8681.53 2178
8682.41 2005
8683.29 2053
8684.16 2029
8685.04 2047
8685.92 2135
8686.80 2367
8687.68 2554
8688.56 2856
8689.44 3258
8690.32 3667
8691.20 3987
8692.08 4245
8692.96 4265
8693.84 4189
8694.72 4009
8695.60 3706
8696.48 3387
8697.36 2974
8698.24 2722
8699.12 2519
8700.00 2288
8700.88 2085
8701.76 1918
8702.64 1747
8703.52 1660
8704.40 1614
8705.28 1557
8706.16 1529
8707.04 1463
8707.92 1458
8708.80 1470
8709.69 1417
8710.57 1438
8711.45 1367
8712.33 1340
8713.21 1347
8714.09 1398
8714.97 1395
8715.85 1376
8716.73 1301
8717.61 1278
8718.49 1290
8719.38 1273
8720.26 1312
8721.14 1338
8722.02 1285
8722.90 1339
8723.78 1315
8724.66 1284
8725.54 1348
8726.43 1334
8727.31 1362
8728.19 1408
8729.07 1405
8729.95 1405
8730.83 1423
8731.72 1425
8732.60 1405
8733.48 1372
8734.36 1363
8735.24 1420
8736.13 1379
8737.01 1370
8737.89 1310
8738.77 1319
8739.65 1334
8740.54 1339
8741.42 1344
8742.30 1292
8743.18 1325
8744.07 1340
8744.95 1299
8745.83 1346
8746.71 1366
8747.60 1356
8748.48 1325
8749.36 1328
8750.24 1440
8751.13 1460
8752.01 1452
8752.89 1516
8753.77 1558
8754.66 1680
8755.54 1759
8756.42 1798
8757.31 1827
8758.19 1800
8759.07 1784
8759.96 1741
8760.84 1740
8761.72 1701
8762.61 1591
8763.49 1545
8764.37 1521
8765.26 1457
8766.14 1387
8767.02 1417
8767.91 1400
8768.79 1470
8769.67 1393
8770.56 1402
8771.44 1400
8772.32 1434
8773.21 1409
8774.09 1430
8774.98 1388
8775.86 1377
8776.74 1343
8777.63 1335
8778.51 1314
8779.40 1288
8780.28 1255
8781.17 1254
8782.05 1236
8782.93 1192
8783.82 1178
8784.70 1214
8785.59 1308
8786.47 1273
8787.36 1269
8788.24 1296
8789.13 1386
8790.01 1406
8790.89 1433
8791.78 1524
8792.66 1482
8793.55 1423
8794.43 1401
8795.32 1381
8796.20 1340
8797.09 1343
8797.97 1303
8798.86 1265
8799.74 1242
8800.63 1232
8801.52 1153
8802.40 1165
8803.29 1131
8804.17 1084
8805.06 1105
8805.94 1120
8806.83 1107
8807.71 1107
8808.60 1137
8809.48 1118
8810.37 1079
8811.26 1060
8812.14 1052
8813.03 1053
8813.91 1064
8814.80 1061
8815.69 1015
8816.57 1019
8817.46 1046
8818.34 1056
8819.23 1033
8820.12 1007
8821.00 1036
8821.89 1048
8822.77 1063
8823.66 1061
8824.55 985
8825.43 1029
8826.32 1012
8827.21 1033
8828.09 1028
8828.98 1023
8829.87 1040
8830.75 1046
8831.64 1058
8832.53 1054
8833.41 1024
8834.30 1010
8835.19 984
8836.08 1021
8836.96 980
8837.85 967
8838.74 1010
8839.62 982
8840.51 961
8841.40 943
8842.29 956
8843.17 969
8844.06 908
8844.95 949
8845.84 947
8846.72 920
8847.61 963
8848.50 927
8849.39 909
8850.27 956
8851.16 914
8852.05 911
8852.94 936
8853.82 949
8854.71 889
8855.60 888
8856.49 906
8857.38 906
8858.26 944
8859.15 900
8860.04 921
8860.93 885
8861.82 902
8862.71 856
8863.59 923
8864.48 917
8865.37 913
8866.26 865
8867.15 889
8868.04 887
8868.93 845
8869.81 846
8870.70 868
8871.59 867
8872.48 834
8873.37 898
8874.26 857
8875.15 802
8876.04 820
8876.93 822
8877.81 839
8878.70 835
8879.59 846
8880.48 801
8881.37 807
8882.26 850
8883.15 855
8884.04 819
8884.93 834
8885.82 796
8886.71 849
8887.60 826
8888.49 798
8889.38 784
8890.27 815
8891.16 818
8892.05 815
8892.94 810
8893.83 798
8894.72 789
8895.61 790
8896.50 812
8897.39 790
8898.28 794
8899.17 798
8900.06 758
8900.95 764
8901.84 839
8902.73 800
8903.62 807
8904.51 835
8905.40 789
8906.29 825
8907.18 809
8908.07 751
8908.96 761
8909.85 786
8910.74 792
8911.63 799
8912.52 782
8913.41 758
8914.31 725
8915.20 736
8916.09 733
8916.98 730
8917.87 768
8918.76 735
8919.65 735
8920.54 755
8921.43 772
8922.33 737
8923.22 761
8924.11 789
8925.00 730
8925.89 754
8926.78 732
8927.67 747
8928.57 746
8929.46 718
8930.35 749
8931.24 785
8932.13 773
8933.03 735
8933.92 755
8934.81 723
8935.70 732
8936.59 734
8937.49 703
8938.38 729
8939.27 699
8940.16 765
8941.05 723
8941.95 740
8942.84 698
8943.73 714
8944.62 702
8945.52 706
8946.41 715
8947.30 704
8948.19 701
8949.09 709
8949.98 687
8950.87 721
8951.76 719
8952.66 696
8953.55 715
8954.44 685
8955.34 705
8956.23 718
8957.12 719
8958.02 694
8958.91 669
8959.80 709
8960.69 696
8961.59 661
8962.48 724
8963.37 729
8964.27 686
8965.16 713
8966.05 754
8966.95 717
8967.84 707
8968.74 682
8969.63 681
8970.52 722
8971.42 735
8972.31 709
8973.20 688
8974.10 678
8974.99 679
8975.89 718
8976.78 729
8977.67 711
8978.57 708
8979.46 712
8980.36 724
8981.25 724
8982.15 722
8983.04 716
8983.93 723
8984.83 724
8985.72 693
8986.62 678
8987.51 662
8988.41 692
8989.30 684
8990.20 646
8991.09 665
8991.99 651
8992.88 691
8993.78 698
8994.67 652
8995.57 673
8996.46 697
8997.36 655
8998.25 676
8999.15 647
9000.04 670
9000.94 707
9001.83 683
9002.73 694
9003.62 678
9004.52 715
9005.41 657
9006.31 651
9007.20 697
9008.10 654
9009.00 644
9009.89 659
9010.79 660
9011.68 692
9012.58 632
9013.47 664
9014.37 637
9015.27 605
9016.16 624
9017.06 631
9017.95 675
9018.85 740
9019.75 678
9020.64 678
9021.54 638
9022.43 713
9023.33 682
9024.23 651
9025.12 656
9026.02 636
9026.92 684
9027.81 702
9028.71 646
9029.61 650
9030.50 619
9031.40 659
9032.30 681
9033.19 670
9034.09 664
9034.99 682
9035.88 678
9036.78 670
9037.68 688
9038.58 643
9039.47 667
9040.37 690
9041.27 658
9042.16 654
9043.06 673
9043.96 652
9044.86 656
9045.75 653
9046.65 680
9047.55 658
9048.45 634
9049.34 668
9050.24 697
9051.14 652
9052.04 674
9052.94 674
9053.83 717
9054.73 678
9055.63 639
9056.53 686
9057.43 686
9058.32 651
9059.22 659
9060.12 695
9061.02 745
9061.92 663
9062.81 698
9063.71 747
9064.61 689
9065.51 681
9066.41 672
9067.31 668
9068.21 709
9069.10 671
9070.00 689
9070.90 683
9071.80 684
9072.70 710
9073.60 696
9074.50 689
9075.40 705
9076.29 679
9077.19 648
9078.09 715
9078.99 664
9079.89 700
9080.79 653
9081.69 673
9082.59 706
9083.49 719
9084.39 688
9085.29 665
9086.19 665
9087.09 689
9087.98 705
9088.88 690
9089.78 660
9090.68 702
9091.58 685
9092.48 694
9093.38 741
9094.28 707
9095.18 707
9096.08 671
9096.98 699
9097.88 716
9098.78 728
9099.68 672
9100.58 691
9101.48 697
9102.38 690
9103.28 673
9104.18 667
9105.08 709
9105.99 656
9106.89 656
9107.79 656
9108.69 676
9109.59 639
9110.49 667
9111.39 633
9112.29 648
9113.19 682
9114.09 693
9114.99 660
9115.89 687
9116.79 684
9117.69 695
9118.60 656
9119.50 712
9120.40 661
9121.30 682
9122.20 661
9123.10 678
9124.00 656
9124.90 690
9125.81 685
9126.71 671
9127.61 669
9128.51 640
9129.41 694
9130.31 684
9131.22 651
9132.12 652
9133.02 613
9133.92 642
9134.82 658
9135.72 670
9136.63 666
9137.53 677
9138.43 696
9139.33 656
9140.23 689
9141.14 704
9142.04 671
9142.94 653
9143.84 645
9144.75 667
9145.65 684
9146.55 640
9147.45 668
9148.36 709
9149.26 690
9150.16 663
9151.06 651
9151.97 687
9152.87 689
9153.77 688
9154.67 670
9155.58 671
9156.48 647
9157.38 631
9158.29 650
9159.19 692
9160.09 661
9161.00 651
9161.90 647
9162.80 661
9163.71 701
9164.61 683
9165.51 689
9166.42 638
9167.32 610
9168.22 667
9169.13 691
9170.03 695
9170.93 670
9171.84 689
9172.74 689
9173.64 657
9174.55 641
9175.45 698
9176.36 682
9177.26 697
9178.16 696
9179.07 711
9179.97 683
9180.88 655
9181.78 690
9182.69 705
9183.59 676
9184.49 653
9185.40 640
9186.30 665
9187.21 681
9188.11 666
9189.02 701
9189.92 681
9190.82 702
9191.73 701
9192.63 721
9193.54 673
9194.44 698
9195.35 705
9196.25 731
9197.16 706
9198.06 696
9198.97 687
9199.87 792
9200.78 779
9201.68 772
9202.59 711
9203.49 730
9204.40 735
9205.30 704
9206.21 673
9207.12 696
9208.02 720
9208.93 705
9209.83 683
9210.74 724
9211.64 695
9212.55 713
9213.45 744
9214.36 724
9215.27 732
9216.17 764
9217.08 805
9217.98 776
9218.89 809
9219.80 762
9220.70 729
9221.61 751
9222.51 691
9223.42 739
9224.33 709
9225.23 714
9226.14 703
9227.05 709
9227.95 698
9228.86 681
9229.77 662
9230.67 691
9231.58 663
9232.49 687
9233.39 750
9234.30 701
9235.21 685
9236.11 681
9237.02 720
9237.93 683
9238.83 654
9239.74 653
9240.65 669
9241.55 673
9242.46 662
9243.37 672
9244.28 702
9245.18 686
9246.09 651
9247.00 657
9247.91 689
9248.81 669
9249.72 674
9250.63 615
9251.54 635
9252.44 656
9253.35 664
9254.26 650
9255.17 666
9256.07 690
9256.98 678
9257.89 679
9258.80 702
9259.71 684
9260.61 642
9261.52 667
9262.43 661
9263.34 657
9264.25 670
9265.16 668
9266.06 674
9266.97 643
9267.88 654
9268.79 694
9269.70 665
9270.61 682
9271.51 696
9272.42 680
9273.33 675
9274.24 708
9275.15 701
9276.06 668
9276.97 701
9277.88 704
9278.78 692
9279.69 703
9280.60 661
9281.51 664
9282.42 679
9283.33 669
9284.24 634
9285.15 664
9286.06 682
9286.97 680
9287.88 678
9288.79 690
9289.70 729
9290.60 701
9291.51 753
9292.42 704
9293.33 717
9294.24 717
9295.15 664
9296.06 739
9296.97 716
9297.88 722
9298.79 727
9299.70 731
9300.61 729
9301.52 752
9302.43 722
9303.34 715
9304.25 725
9305.16 722
9306.07 736
9306.98 714
9307.89 782
9308.80 786
9309.71 775
9310.63 813
9311.54 779
9312.45 750
9313.36 790
9314.27 746
9315.18 718
9316.09 752
9317.00 785
9317.91 750
9318.82 761
9319.73 687
9320.64 726
9321.55 687
9322.47 731
9323.38 723
9324.29 702
9325.20 686
9326.11 714
9327.02 676
9327.93 687
9328.84 664
9329.76 689
9330.67 720
9331.58 684
9332.49 694
9333.40 682
9334.31 679
9335.23 716
9336.14 701
9337.05 665
9337.96 716
9338.87 732
9339.78 697
9340.70 703
9341.61 701
9342.52 704
9343.43 707
9344.34 712
9345.26 702
9346.17 695
9347.08 729
9347.99 706
9348.91 679
9349.82 733
9350.73 716
9351.64 692
9352.56 720
9353.47 688
9354.38 674
9355.29 711
9356.21 736
9357.12 719
9358.03 708
9358.94 714
9359.86 677
9360.77 676
9361.68 742
9362.60 712
9363.51 674
9364.42 660
9365.34 686
9366.25 705
9367.16 737
9368.08 745
9368.99 704
9369.90 712
9370.82 673
9371.73 672
9372.64 700
9373.56 700
9374.47 742
9375.38 716
9376.30 736
9377.21 736
9378.12 738
9379.04 736
9379.95 743
9380.87 710
9381.78 704
9382.69 716
9383.61 741
9384.52 738
9385.44 789
9386.35 759
9387.27 784
9388.18 831
9389.09 810
9390.01 798
9390.92 814
9391.84 816
9392.75 842
9393.67 855
9394.58 798
9395.50 791
9396.41 804
9397.32 790
9398.24 812
9399.15 780
9400.07 809
9400.98 811
9401.90 785
9402.81 780
9403.73 751
9404.64 812
9405.56 806
9406.47 764
9407.39 743
9408.30 789
9409.22 747
9410.14 804
9411.05 793
9411.97 805
9412.88 811
9413.80 760
9414.71 800
9415.63 811
9416.54 820
9417.46 800
9418.38 826
9419.29 814
9420.21 791
9421.12 784
9422.04 811
9422.95 820
9423.87 857
9424.79 811
9425.70 798
9426.62 805
9427.54 817
9428.45 813
9429.37 843
9430.28 842
9431.20 835
9432.12 881
9433.03 882
9433.95 869
9434.87 908
9435.78 856
9436.70 873
9437.62 876
9438.53 866
9439.45 836
9440.37 822
9441.28 859
9442.20 893
9443.12 849
9444.03 853
9444.95 842
9445.87 858
9446.79 860
9447.70 870
9448.62 947
9449.54 990
9450.45 1020
9451.37 1034
9452.29 1098
9453.21 1087
9454.12 1055
9455.04 1061
9455.96 1029
9456.88 1026
9457.79 965
9458.71 916
9459.63 952
9460.55 900
9461.47 876
9462.38 826
9463.30 849
9464.22 859
9465.14 838
9466.06 834
9466.97 847
9467.89 836
9468.81 858
9469.73 807
9470.65 840
9471.56 893
9472.48 847
9473.40 917
9474.32 850
9475.24 839
9476.16 879
9477.08 882
9477.99 894
9478.91 905
9479.83 896
9480.75 924
9481.67 918
9482.59 915
9483.51 920
9484.43 924
9485.34 919
9486.26 940
9487.18 927
9488.10 919
9489.02 919
9489.94 926
9490.86 887
9491.78 878
9492.70 890
9493.62 895
9494.54 890
9495.46 904
9496.38 889
9497.30 835
9498.22 868
9499.13 846
9500.05 877
9500.97 922
9501.89 930
9502.81 966
9503.73 957
9504.65 953
9505.57 937
9506.49 945
9507.41 930
9508.33 972
9509.25 988
9510.17 985
9511.09 1000
9512.01 987
9512.93 1022
9513.86 1032
9514.78 1045
9515.70 1065
9516.62 1080
9517.54 1105
9518.46 1073
9519.38 1108
9520.30 1118
9521.22 1097
9522.14 1103
9523.06 1129
9523.98 1139
9524.90 1191
9525.82 1197
9526.75 1275
9527.67 1380
9528.59 1469
9529.51 1557
9530.43 1680
9531.35 1726
9532.27 1800
9533.19 1813
9534.11 1809
9535.04 1795
9535.96 1681
9536.88 1634
9537.80 1555
9538.72 1428
9539.64 1388
9540.57 1379
9541.49 1210
9542.41 1204
9543.33 1154
9544.25 1178
9545.17 1132
9546.10 1065
9547.02 1070
9547.94 1078
9548.86 1091
9549.78 1029
9550.71 1027
9551.63 1035
9552.55 1029
9553.47 1053
9554.40 1089
9555.32 1064
9556.24 1143
9557.16 1121
9558.09 1151
9559.01 1160
9559.93 1132
9560.85 1085
9561.78 1151
9562.70 1132
9563.62 1070
9564.54 1088
9565.47 1071
9566.39 1050
9567.31 1045
9568.24 1046
9569.16 994
9570.08 977
9571.00 982
9571.93 1007
9572.85 1049
9573.77 979
9574.70 1028
9575.62 996
9576.54 1032
9577.47 969
9578.39 950
9579.31 954
9580.24 987
9581.16 955
9582.09 962
9583.01 952
9583.93 947
9584.86 933
9585.78 948
9586.70 984
9587.63 929
9588.55 977
9589.48 1014
9590.40 1024
9591.32 1062
9592.25 1027
9593.17 993
9594.10 1024
9595.02 1026
9595.95 1032
9596.87 968
9597.79 1050
9598.72 1022
9599.64 1026
9600.57 984
9601.49 1027
9602.42 1018
9603.34 1014
9604.27 1080
9605.19 1055
9606.12 1080
9607.04 1048
9607.97 1120
9608.89 1077
9609.82 1080
9610.74 1133
9611.67 1157
9612.59 1143
9613.52 1108
9614.44 1132
9615.37 1106
9616.29 1147
9617.22 1173
9618.14 1157
9619.07 1148
9619.99 1145
9620.92 1139
9621.85 1180
9622.77 1197
9623.70 1184
9624.62 1184
9625.55 1166
9626.47 1185
9627.40 1201
9628.33 1213
9629.25 1224
9630.18 1274
9631.10 1295
9632.03 1280
9632.96 1278
9633.88 1240
9634.81 1281
9635.73 1290
9636.66 1263
9637.59 1322
9638.51 1361
9639.44 1366
9640.37 1352
9641.29 1396
9642.22 1410
9643.15 1426
9644.07 1497
9645.00 1495
9645.93 1560
9646.85 1612
9647.78 1671
9648.71 1694
9649.63 1707
9650.56 1714
9651.49 1671
9652.41 1610
9653.34 1631
9654.27 1587
9655.20 1573
9656.12 1459
9657.05 1480
9657.98 1480
9658.90 1421
9659.83 1459
9660.76 1417
9661.69 1369
9662.61 1384
9663.54 1457
9664.47 1423
9665.40 1441
9666.32 1478
9667.25 1496
9668.18 1487
9669.11 1468
9670.04 1513
9670.96 1566
9671.89 1568
9672.82 1522
9673.75 1527
9674.68 1566
9675.60 1548
9676.53 1598
9677.46 1643
9678.39 1529
9679.32 1510
9680.25 1564
9681.17 1650
9682.10 1607
9683.03 1580
9683.96 1616
9684.89 1667
9685.82 1636
9686.75 1641
9687.67 1693
9688.60 1708
9689.53 1664
9690.46 1685
9691.39 1662
9692.32 1638
9693.25 1726
9694.18 1742
9695.11 1815
9696.03 1745
9696.96 1811
9697.89 1802
9698.82 1782
9699.75 1854
9700.68 1804
9701.61 1850
9702.54 1802
9703.47 1737
9704.40 1691
9705.33 1722
9706.26 1683
9707.19 1657
9708.12 1714
9709.05 1755
9709.98 1770
9710.91 1817
9711.84 1886
9712.77 1935
9713.70 1927
9714.63 2009
9715.56 1983
9716.49 2001
9717.42 1951
9718.35 1916
9719.28 1867
9720.21 1733
9721.14 1669
9722.07 1724
9723.00 1658
9723.93 1590
9724.86 1564
9725.79 1555
9726.72 1562
9727.65 1507
9728.58 1564
9729.51 1589
9730.44 1559
9731.37 1534
9732.31 1573
9733.24 1600
9734.17 1575
9735.10 1573
9736.03 1581
9736.96 1505
9737.89 1504
9738.82 1478
9739.75 1434
9740.69 1367
9741.62 1370
9742.55 1360
9743.48 1346
9744.41 1341
9745.34 1305
9746.27 1285
9747.21 1281
9748.14 1286
9749.07 1299
9750.00 1299
9750.93 1327
9751.86 1267
9752.80 1248
9753.73 1250
9754.66 1244
9755.59 1261
9756.52 1277
9757.46 1239
9758.39 1254
9759.32 1281
9760.25 1288
9761.18 1275
9762.12 1236
9763.05 1275
9763.98 1271
9764.91 1238
9765.85 1229
9766.78 1271
9767.71 1219
9768.64 1233
9769.58 1250
9770.51 1262
9771.44 1293
9772.37 1313
9773.31 1314
9774.24 1382
9775.17 1377
9776.11 1440
9777.04 1502
9777.97 1484
9778.91 1479
9779.84 1466
9780.77 1484
9781.71 1483
9782.64 1480
9783.57 1468
9784.51 1417
9785.44 1404
9786.37 1383
9787.31 1375
9788.24 1335
9789.17 1273
9790.11 1254
9791.04 1281
9791.97 1293
9792.91 1204
9793.84 1209
9794.77 1242
9795.71 1265
9796.64 1261
9797.58 1281
9798.51 1273
9799.44 1243
9800.38 1256
9801.31 1222
9802.25 1167
9803.18 1167
9804.12 1146
9805.05 1086
9805.98 1089
9806.92 1113
9807.85 1095
9808.79 1050
9809.72 1005
9810.66 1024
9811.59 1020
9812.53 1052
9813.46 993
9814.40 1036
9815.33 1017
9816.27 1024
9817.20 1019
9818.14 1006
9819.07 997
9820.01 991
9820.94 1006
9821.88 972
9822.81 1002
9823.75 943
9824.68 982
9825.62 980
9826.55 970
9827.49 961
9828.42 972
9829.36 917
9830.29 951
9831.23 973
9832.17 962
9833.10 974
9834.04 921
9834.97 994
9835.91 981
9836.84 977
9837.78 939
9838.72 937
9839.65 911
9840.59 948
9841.52 967
9842.46 966
9843.40 973
9844.33 972
9845.27 961
9846.20 953
9847.14 971
9848.08 963
9849.01 959
9849.95 982
9850.89 999
9851.82 977
9852.76 1031
9853.70 1032
9854.63 1007
9855.57 1031
9856.51 1047
9857.44 1100
9858.38 1067
9859.32 1037
9860.25 1039
9861.19 1063
9862.13 1035
9863.07 1014
9864.00 1029
9864.94 973
9865.88 933
9866.81 970
9867.75 923
9868.69 924
9869.63 934
9870.56 915
9871.50 911
9872.44 897
9873.38 905
9874.31 913
9875.25 873
9876.19 882
9877.13 934
9878.07 938
9879.00 930
9879.94 926
9880.88 899
9881.82 888
9882.75 850
9883.69 904
9884.63 930
9885.57 879
9886.51 872
9887.45 863
9888.38 830
9889.32 889
9890.26 825
9891.20 896
9892.14 871
9893.08 911
9894.01 847
9894.95 831
9895.89 837
9896.83 881
9897.77 848
9898.71 816
9899.65 820
9900.59 815
9901.52 858
9902.46 834
9903.40 843
9904.34 842
9905.28 857
9906.22 847
9907.16 852
9908.10 882
9909.04 858
9909.98 825
9910.92 844
9911.86 837
9912.80 834
9913.73 828
9914.67 815
9915.61 869
9916.55 839
9917.49 808
9918.43 846
9919.37 902
9920.31 947
9921.25 920
9922.19 961
9923.13 1020
9924.07 1091
9925.01 1171
9925.95 1185
9926.89 1178
9927.83 1131
9928.77 1096
9929.71 1119
9930.65 1058
9931.59 1007
9932.53 1043
9933.47 988
9934.41 961
9935.36 955
9936.30 887
9937.24 860
9938.18 811
9939.12 852
9940.06 819
9941.00 813
9941.94 805
9942.88 776
9943.82 838
9944.76 859
9945.70 827
9946.64 773
9947.59 829
9948.53 784
9949.47 812
9950.41 805
9951.35 799
9952.29 780
9953.23 781
9954.17 763
9955.12 805
9956.06 785
9957.00 734
9957.94 739
9958.88 736
9959.82 749
9960.77 754
9961.71 759
9962.65 776
9963.59 777
9964.53 797
9965.48 777
9966.42 736
9967.36 753
9968.30 744
9969.24 759
9970.19 697
9971.13 745
9972.07 708
9973.01 687
9973.95 735
9974.90 716
9975.84 737
9976.78 745
9977.72 700
9978.67 702
9979.61 671
9980.55 677
9981.50 697
9982.44 713
9983.38 700
9984.32 682
9985.27 718
9986.21 690
9987.15 678
9988.10 724
9989.04 723
9989.98 743
9990.92 752
9991.87 700
9992.81 713
9993.75 692
9994.70 690
9995.64 715
9996.58 716
9997.53 699
9998.47 678
9999.41 687
10000.36 693
10001.30 690
10002.25 681
10003.19 711
10004.13 690
10005.08 741
10006.02 706
10006.96 719
10007.91 696
10008.85 704
10009.80 710
10010.74 692
10011.68 676
10012.63 671
10013.57 655
10014.52 702
10015.46 677
10016.41 665
10017.35 631
10018.29 690
10019.24 687
10020.18 665
10021.13 651
10022.07 672
10023.02 681
10023.96 667
10024.91 679
10025.85 694
10026.80 706
10027.74 675
10028.69 698
10029.63 666
10030.58 646
10031.52 666
10032.47 688
10033.41 683
10034.36 661
10035.30 711
10036.25 686
10037.19 671
10038.14 674
10039.08 664
10040.03 641
10040.97 657
10041.92 669
10042.87 670
10043.81 651
10044.76 648
10045.70 663
10046.65 654
10047.59 683
10048.54 653
10049.49 640
10050.43 651
10051.38 655
10052.32 680
10053.27 668
10054.22 671
10055.16 668
10056.11 649
10057.05 615
10058.00 649
10058.95 640
10059.89 629
10060.84 634
10061.79 641
10062.73 630
10063.68 611
10064.63 631
10065.57 640
10066.52 649
10067.47 641
10068.41 657
10069.36 627
10070.31 645
10071.25 628
10072.20 633
10073.15 662
10074.10 674
10075.04 639
10075.99 683
10076.94 640
10077.88 600
10078.83 653
10079.78 641
10080.73 623
10081.67 647
10082.62 630
10083.57 634
10084.52 590
10085.46 613
10086.41 590
10087.36 618
10088.31 621
10089.25 631
10090.20 604
10091.15 603
10092.10 621
10093.05 626
10093.99 661
10094.94 629
10095.89 618
10096.84 629
10097.79 616
10098.73 615
10099.68 650
10100.63 674
10101.58 652
10102.53 626
10103.48 603
10104.42 638
10105.37 629
10106.32 607
10107.27 620
10108.22 622
10109.17 633
10110.12 621
10111.06 632
10112.01 622
10112.96 614
10113.91 610
10114.86 614
10115.81 633
10116.76 644
10117.71 619
10118.66 634
10119.61 637
10120.56 610
10121.50 609
10122.45 633
10123.40 642
10124.35 631
10125.30 627
10126.25 637
10127.20 624
10128.15 641
10129.10 609
10130.05 599
10131.00 624
10131.95 612
10132.90 621
10133.85 613
10134.80 626
10135.75 629
10136.70 636
10137.65 651
10138.60 683
10139.55 660
10140.50 663
10141.45 630
10142.40 653
10143.35 615
10144.30 623
10145.25 661
10146.20 670
10147.15 674
10148.10 668
10149.05 642
10150.00 658
10150.95 665
10151.90 662
10152.86 679
10153.81 700
10154.76 709
10155.71 685
10156.66 666
10157.61 670
10158.56 661
10159.51 653
10160.46 698
10161.41 664
10162.37 682
10163.32 673
10164.27 677
10165.22 677
10166.17 681
10167.12 682
10168.07 698
10169.03 725
10169.98 706
10170.93 717
10171.88 730
10172.83 693
10173.78 713
10174.74 709
10175.69 715
10176.64 733
10177.59 731
10178.54 721
10179.49 703
10180.45 704
10181.40 699
10182.35 722
10183.30 749
10184.26 743
10185.21 739
10186.16 734
10187.11 725
10188.06 762
10189.02 765
10189.97 757
10190.92 780
10191.87 780
10192.83 793
10193.78 778
10194.73 790
10195.69 797
10196.64 790
10197.59 802
10198.54 795
10199.50 785
10200.45 826
10201.40 841
10202.36 849
10203.31 906
10204.26 918
10205.22 900
10206.17 896
10207.12 942
10208.08 918
10209.03 930
10209.98 852
10210.94 860
10211.89 876
10212.84 879
10213.80 825
10214.75 804
10215.70 825
10216.66 838
10217.61 791
10218.56 779
10219.52 791
10220.47 804
10221.43 786
10222.38 784
10223.33 787
10224.29 785
10225.24 804
10226.20 802
10227.15 792
10228.11 770
10229.06 830
10230.01 825
10230.97 855
10231.92 863
10232.88 875
10233.83 928
10234.79 910
10235.74 888
10236.70 897
10237.65 928
10238.60 907
10239.56 892
10240.51 841
10241.47 824
10242.42 831
10243.38 778
10244.33 765
10245.29 728
10246.24 774
10247.20 751
10248.15 695
10249.11 713
10250.07 717
10251.02 738
10251.98 744
10252.93 714
10253.89 686
10254.84 680
10255.80 683
10256.75 675
10257.71 679
10258.67 678
10259.62 719
10260.58 703
10261.53 684
10262.49 661
10263.44 698
10264.40 684
10265.36 704
10266.31 702
10267.27 672
10268.22 676
10269.18 702
10270.14 716
10271.09 686
10272.05 703
10273.01 687
10273.96 704
10274.92 666
10275.87 675
10276.83 681
10277.79 675
10278.74 678
10279.70 662
10280.66 675
10281.61 691
10282.57 663
10283.53 666
10284.49 662
10285.44 658
10286.40 679
10287.36 624
10288.31 654
10289.27 655
10290.23 658
10291.18 645
10292.14 669
10293.10 641
10294.06 680
10295.01 707
10295.97 668
10296.93 626
10297.89 646
10298.84 652
10299.80 656
10300.76 703
10301.72 679
10302.67 658
10303.63 662
10304.59 662
10305.55 632
10306.51 635
10307.46 680
10308.42 696
10309.38 672
10310.34 658
10311.30 657
10312.25 661
10313.21 667
10314.17 650
10315.13 658
10316.09 623
10317.05 665
10318.00 658
10318.96 683
10319.92 661
10320.88 690
10321.84 699
10322.80 673
10323.76 702
10324.71 690
10325.67 672
10326.63 687
10327.59 705
10328.55 625
10329.51 674
10330.47 682
10331.43 679
10332.39 695
10333.35 670
10334.30 676
10335.26 680
10336.22 653
10337.18 670
10338.14 697
10339.10 649
10340.06 635
10341.02 626
10341.98 655
10342.94 653
10343.90 593
10344.86 634
10345.82 642
10346.78 647
10347.74 631
10348.70 632
10349.66 659
10350.62 587
10351.58 636
10352.54 673
10353.50 628
10354.46 629
10355.42 631
10356.38 648
10357.34 603
10358.30 628
10359.26 636
10360.22 635
10361.18 627
10362.14 621
10363.10 607
10364.06 605
10365.02 591
10365.98 609
10366.94 617
10367.90 608
10368.87 621
10369.83 596
10370.79 597
10371.75 606
10372.71 632
10373.67 611
10374.63 624
10375.59 613
10376.55 636
10377.51 631
10378.48 644
10379.44 640
10380.40 621
10381.36 610
10382.32 623
10383.28 590
10384.24 664
10385.21 644
10386.17 602
10387.13 599
10388.09 618
10389.05 597
10390.01 611
10390.98 604
10391.94 635
10392.90 625
10393.86 598
10394.82 607
10395.79 614
10396.75 669
10397.71 644
10398.67 638
10399.63 611
10400.60 634
10401.56 623
10402.52 642
10403.48 619
10404.45 615
10405.41 628
10406.37 618
10407.33 629
10408.30 624
10409.26 657
10410.22 670
10411.18 668
10412.15 685
10413.11 695
10414.07 679
10415.04 684
10416.00 724
10416.96 770
10417.93 731
10418.89 717
10419.85 751
10420.81 742
10421.78 750
10422.74 737
10423.70 711
10424.67 693
10425.63 691
10426.59 677
10427.56 690
10428.52 657
10429.49 650
10430.45 623
10431.41 597
10432.38 580
10433.34 621
10434.30 617
10435.27 602
10436.23 613
10437.20 574
10438.16 619
10439.12 614
10440.09 607
10441.05 588
10442.02 621
10442.98 583
10443.94 612
10444.91 586
10445.87 594
10446.84 594
10447.80 581
10448.77 591
10449.73 569
10450.70 627
10451.66 615
10452.63 614
10453.59 564
10454.55 595
10455.52 586
10456.48 610
10457.45 621
10458.41 605
10459.38 614
10460.34 589
10461.31 610
10462.27 609
10463.24 582
10464.20 588
10465.17 623
10466.14 651
10467.10 616
10468.07 569
10469.03 627
10470.00 580
10470.96 590
10471.93 596
10472.89 549
10473.86 580
10474.82 576
10475.79 576
10476.76 605
10477.72 590
10478.69 584
10479.65 598
10480.62 580
10481.59 590
10482.55 575
10483.52 585
10484.48 550
10485.45 610
10486.42 582
10487.38 582
10488.35 576
10489.32 572
10490.28 569
10491.25 595
10492.21 583
10493.18 584
10494.15 589
10495.11 567
10496.08 611
10497.05 605
10498.01 586
10498.98 579
10499.95 587
10500.92 579
10501.88 579
10502.85 548
10503.82 579
10504.78 532
10505.75 578
10506.72 594
10507.68 630
10508.65 607
10509.62 593
10510.59 600
10511.55 574
10512.52 581
10513.49 568
10514.46 582
10515.42 605
10516.39 585
10517.36 573
10518.33 624
10519.29 591
10520.26 627
10521.23 622
10522.20 595
10523.17 629
10524.13 607
10525.10 590
10526.07 545
10527.04 595
10528.01 599
10528.97 596
10529.94 585
10530.91 595
10531.88 580
10532.85 586
10533.82 574
10534.78 596
10535.75 595
10536.72 612
10537.69 621
10538.66 577
10539.63 575
10540.60 610
10541.56 608
10542.53 595
10543.50 597
10544.47 595
10545.44 631
10546.41 619
10547.38 641
10548.35 608
10549.32 645
10550.29 669
10551.25 655
10552.22 622
10553.19 620
10554.16 641
10555.13 632
10556.10 687
10557.07 681
10558.04 694
10559.01 688
10559.98 693
10560.95 689
10561.92 721
10562.89 686
10563.86 696
10564.83 682
10565.80 684
10566.77 649
10567.74 672
10568.71 636
10569.68 633
10570.65 646
10571.62 612
10572.59 613
10573.56 640
10574.53 629
10575.50 598
10576.47 616
10577.44 601
10578.41 655
10579.38 635
10580.35 609
10581.32 616
10582.29 645
10583.26 630
10584.23 624
10585.21 607
10586.18 613
10587.15 668
10588.12 642
10589.09 670
10590.06 643
10591.03 613
10592.00 632
10592.97 689
10593.94 656
10594.92 645
10595.89 648
10596.86 659
10597.83 672
10598.80 662
10599.77 628
10600.74 646
10601.71 645
10602.69 634
10603.66 625
10604.63 640
10605.60 622
10606.57 624
10607.54 621
10608.52 595
10609.49 611
10610.46 597
10611.43 640
10612.40 621
10613.38 611
10614.35 606
10615.32 614
10616.29 642
10617.27 647
10618.24 671
10619.21 646
10620.18 648
10621.15 651
10622.13 665
10623.10 636
10624.07 669
10625.04 631
10626.02 663
10626.99 656
10627.96 646
10628.94 660
10629.91 690
10630.88 693
10631.85 687
10632.83 758
10633.80 793
10634.77 805
10635.75 794
10636.72 779
10637.69 765
10638.67 809
10639.64 795
10640.61 835
10641.59 821
10642.56 841
10643.53 762
10644.51 760
10645.48 761
10646.45 691
10647.43 669
10648.40 667
10649.37 643
10650.35 684
10651.32 688
10652.30 659
10653.27 683
10654.24 690
10655.22 644
10656.19 651
10657.16 660
10658.14 634
10659.11 642
10660.09 634
10661.06 659
10662.04 660
10663.01 694
10663.98 629
10664.96 635
10665.93 658
10666.91 686
10667.88 675
10668.86 641
10669.83 639
10670.81 643
10671.78 658
10672.76 644
10673.73 665
10674.71 689
10675.68 680
10676.66 692
10677.63 647
10678.61 684
10679.58 671
10680.56 675
10681.53 675
10682.51 687
10683.48 648
10684.46 642
10685.43 650
10686.41 619
10687.38 625
10688.36 667
10689.33 653
10690.31 624
10691.28 597
10692.26 586
10693.24 595
10694.21 579
10695.19 568
10696.16 577
10697.14 583
10698.12 548
10699.09 620
10700.07 560
10701.04 605
10702.02 589
10703.00 632
10703.97 620
10704.95 587
10705.92 593
10706.90 605
10707.88 611
10708.85 581
10709.83 600
10710.81 600
10711.78 605
10712.76 613
10713.74 612
10714.71 584
10715.69 611
10716.67 583
10717.64 585
10718.62 599
10719.60 608
10720.57 588
10721.55 618
10722.53 614
10723.50 619
10724.48 622
10725.46 607
10726.44 612
10727.41 603
10728.39 606
10729.37 575
10730.35 610
10731.32 561
10732.30 595
10733.28 601
10734.26 611
10735.23 584
10736.21 615
10737.19 578
10738.17 554
10739.14 590
10740.12 629
10741.10 617
10742.08 620
10743.06 599
10744.03 583
10745.01 606
10745.99 550
10746.97 568
10747.95 570
10748.92 604
10749.90 584
10750.88 594
10751.86 571
10752.84 580
10753.82 603
10754.79 569
10755.77 574
10756.75 557
10757.73 594
10758.71 573
10759.69 579
10760.67 572
10761.65 547
10762.62 602
10763.60 605
10764.58 608
10765.56 609
10766.54 593
10767.52 618
10768.50 572
10769.48 583
10770.46 587
10771.44 561
10772.42 603
10773.39 590
10774.37 606
10775.35 593
10776.33 589
10777.31 623
10778.29 634
10779.27 610
10780.25 628
10781.23 616
10782.21 593
10783.19 596
10784.17 587
10785.15 615
10786.13 552
10787.11 583
10788.09 584
10789.07 607
10790.05 575
10791.03 603
10792.01 591
10792.99 606
10793.97 599
10794.95 606
10795.93 564
10796.91 559
10797.89 570
10798.87 606
10799.85 602
10800.83 523
10801.82 569
10802.80 570
10803.78 625
10804.76 596
10805.74 611
10806.72 601
10807.70 616
10808.68 575
10809.66 560
10810.64 615
10811.62 613
10812.61 614
10813.59 626
10814.57 595
10815.55 604
10816.53 593
10817.51 623
10818.49 637
10819.47 582
10820.46 596
10821.44 567
10822.42 607
10823.40 578
10824.38 622
10825.36 590
10826.35 603
10827.33 582
10828.31 597
10829.29 617
10830.27 595
10831.25 644
10832.24 628
10833.22 631
10834.20 610
10835.18 623
10836.17 588
10837.15 593
10838.13 601
10839.11 621
10840.09 615
10841.08 620
10842.06 591
10843.04 602
10844.02 619
10845.01 630
10845.99 654
10846.97 647
10847.96 640
10848.94 646
10849.92 682
10850.90 674
10851.89 685
10852.87 654
10853.85 717
10854.84 669
10855.82 687
10856.80 657
10857.78 659
10858.77 650
10859.75 635
10860.73 684
10861.72 655
10862.70 667
10863.68 669
10864.67 685
10865.65 703
10866.64 681
10867.62 695
10868.60 728
10869.59 650
10870.57 692
10871.55 710
10872.54 721
10873.52 689
10874.51 689
10875.49 688
10876.47 695
10877.46 740
10878.44 723
10879.43 743
10880.41 774
10881.39 745
10882.38 750
10883.36 755
10884.35 784
10885.33 792
10886.32 774
10887.30 787
10888.29 790
10889.27 794
10890.25 809
10891.24 790
10892.22 813
10893.21 791
10894.19 810
10895.18 804
10896.16 824
10897.15 821
10898.13 843
10899.12 810
10900.10 805
10901.09 835
10902.07 802
10903.06 805
10904.04 824
10905.03 825
10906.01 831
10907.00 822
10907.99 863
10908.97 836
10909.96 821
10910.94 877
10911.93 867
10912.91 907
10913.90 858
10914.88 833
10915.87 862
10916.86 848
10917.84 881
10918.83 887
10919.81 888
10920.80 941
10921.79 891
10922.77 901
10923.76 956
10924.74 914
10925.73 948
10926.72 917
10927.70 986
10928.69 996
10929.68 962
10930.66 1006
10931.65 966
10932.64 1005
10933.62 986
10934.61 1009
10935.60 1080
10936.58 1044
10937.57 1059
10938.56 1077
10939.54 1122
10940.53 1146
10941.52 1140
10942.50 1175
10943.49 1140
10944.48 1160
10945.47 1181
10946.45 1160
10947.44 1193
10948.43 1192
10949.41 1201
10950.40 1227
10951.39 1242
10952.38 1273
10953.36 1328
10954.35 1298
10955.34 1389
10956.33 1366
10957.31 1362
10958.30 1411
10959.29 1440
10960.28 1429
10961.27 1354
10962.25 1307
10963.24 1335
10964.23 1275
10965.22 1224
10966.21 1218
10967.19 1173
10968.18 1141
10969.17 1170
10970.16 1184
10971.15 1100
10972.13 1089
10973.12 1114
10974.11 1152
10975.10 1137
10976.09 1141
10977.08 1210
10978.07 1199
10979.05 1180
10980.04 1185
10981.03 1174
10982.02 1185
10983.01 1198
10984.00 1196
10984.99 1243
10985.98 1231
10986.96 1263
10987.95 1225
10988.94 1316
10989.93 1355
10990.92 1423
10991.91 1464
10992.90 1581
10993.89 1670
10994.88 1639
10995.87 1696
10996.86 1782
10997.85 1844
10998.84 1888
10999.83 1918
11000.82 1786
11001.81 1728
11002.79 1670
11003.78 1684
11004.77 1598
11005.76 1480
11006.75 1366
11007.74 1318
11008.73 1269
11009.72 1221
11010.71 1209
11011.70 1133
11012.69 1020
11013.68 1052
11014.67 1039
11015.67 1062
11016.66 1039
11017.65 1031
11018.64 1001
11019.63 1013
11020.62 1064
11021.61 975
11022.60 977
11023.59 993
11024.58 1006
11025.57 1002
11026.56 986
11027.55 979
11028.54 1002
11029.53 949
11030.52 906
11031.52 936
11032.51 910
11033.50 935
11034.49 952
11035.48 919
11036.47 894
11037.46 980
11038.45 898
11039.45 915
11040.44 933
11041.43 901
11042.42 887
11043.41 883
11044.40 860
11045.39 852
11046.39 824
11047.38 856
11048.37 849
11049.36 808
11050.35 814
11051.35 807
11052.34 824
11053.33 803
11054.32 808
11055.31 816
11056.31 867
11057.30 857
11058.29 833
11059.28 814
11060.27 859
11061.27 858
11062.26 841
11063.25 843
11064.24 873
11065.24 831
11066.23 854
11067.22 856
11068.21 817
11069.21 796
11070.20 846
11071.19 868
11072.19 849
11073.18 819
11074.17 780
11075.16 791
11076.16 824
11077.15 836
11078.14 846
11079.14 811
11080.13 776
11081.12 806
11082.12 846
11083.11 821
11084.10 835
11085.10 824
11086.09 827
11087.08 813
11088.08 785
11089.07 778
11090.06 766
11091.06 776
11092.05 788
11093.04 743
11094.04 725
11095.03 752
11096.03 792
11097.02 755
11098.01 774
11099.01 736
11100.00 787
11101.00 760
11101.99 786
11102.98 751
11103.98 733
11104.97 738
11105.97 742
11106.96 744
11107.96 728
11108.95 749
11109.95 756
11110.94 768
11111.93 753
11112.93 750
11113.92 731
11114.92 751
11115.91 749
11116.91 738
11117.90 764
11118.90 713
11119.89 692
11120.89 765
11121.88 732
11122.88 747
11123.87 712
11124.87 746
11125.86 735
11126.86 741
11127.85 752
11128.85 737
11129.84 782
11130.84 749
11131.84 711
11132.83 722
11133.83 729
11134.82 716
11135.82 689
11136.81 714
11137.81 718
11138.81 693
11139.80 722
11140.80 737
11141.79 748
11142.79 744
11143.79 747
11144.78 757
11145.78 714
11146.77 699
11147.77 702
11148.77 698
11149.76 720
11150.76 682
11151.75 665
11152.75 662
11153.75 666
11154.74 650
11155.74 658
11156.74 711
11157.73 701
11158.73 675
11159.73 647
11160.72 682
11161.72 651
11162.72 661
11163.71 673
11164.71 643
11165.71 667
11166.71 663
11167.70 710
11168.70 671
11169.70 661
11170.69 644
11171.69 718
11172.69 671
11173.69 599
11174.68 652
11175.68 642
11176.68 665
11177.68 680
11178.67 678
11179.67 672
11180.67 667
11181.67 617
11182.66 655
11183.66 631
11184.66 629
11185.66 661
11186.66 683
11187.65 662
11188.65 642
11189.65 635
11190.65 665
11191.65 665
11192.64 640
11193.64 631
11194.64 636
11195.64 656
11196.64 674
11197.64 650
11198.63 645
11199.63 632
11200.63 660
11201.63 663
11202.63 658
11203.63 649
11204.63 682
11205.63 655
11206.62 673
11207.62 641
11208.62 675
11209.62 635
11210.62 664
11211.62 628
11212.62 644
11213.62 628
11214.62 649
11215.62 653
11216.61 618
11217.61 627
11218.61 623
11219.61 622
11220.61 614
11221.61 631
11222.61 623
11223.61 638
11224.61 634
11225.61 629
11226.61 610
11227.61 622
11228.61 643
11229.61 635
11230.61 606
11231.61 625
11232.61 617
11233.61 638
11234.61 643
11235.61 603
11236.61 603
11237.61 608
11238.61 607
11239.61 606
11240.61 609
11241.61 600
11242.61 649
11243.61 617
11244.61 652
11245.61 626
11246.61 616
11247.61 640
11248.62 627
11249.62 653
11250.62 629
11251.62 659
11252.62 662
11253.62 628
11254.62 588
11255.62 616
11256.62 616
11257.62 639
11258.62 681
11259.63 672
11260.63 648
11261.63 636
11262.63 658
11263.63 644
11264.63 654
11265.63 645
11266.64 655
11267.64 663
11268.64 684
11269.64 674
11270.64 665
11271.64 664
11272.65 664
11273.65 684
11274.65 704
11275.65 688
11276.65 706
11277.65 741
11278.66 698
11279.66 685
11280.66 706
11281.66 750
11282.67 685
11283.67 725
11284.67 695
11285.67 667
11286.67 671
11287.68 670
11288.68 659
11289.68 663
11290.68 680
11291.69 689
11292.69 677
11293.69 690
11294.70 677
11295.70 657
11296.70 641
11297.70 677
11298.71 681
11299.71 682
11300.71 681
11301.72 652
11302.72 706
11303.72 683
11304.72 700
11305.73 714
11306.73 696
11307.73 682
11308.74 705
11309.74 709
11310.74 722
11311.75 708
11312.75 723
11313.76 739
11314.76 707
11315.76 743
11316.77 718
11317.77 729
11318.77 672
11319.78 687
11320.78 686
11321.79 682
11322.79 649
11323.79 650
11324.80 693
11325.80 708
11326.81 661
11327.81 651
11328.81 669
11329.82 645
11330.82 650
11331.83 653
11332.83 708
11333.84 672
11334.84 664
11335.85 678
11336.85 659
11337.85 706
11338.86 722
11339.86 711
11340.87 687
11341.87 724
11342.88 624
11343.88 643
11344.89 668
11345.89 651
11346.90 615
11347.90 688
11348.91 686
11349.91 686
11350.92 646
11351.92 649
11352.93 632
11353.94 645
11354.94 649
11355.95 642
11356.95 643
11357.96 640
11358.96 653
11359.97 628
11360.97 628
11361.98 620
11362.99 640
11363.99 649
11365.00 679
11366.00 649
11367.01 583
11368.02 629
11369.02 629
11370.03 660
11371.03 641
11372.04 643
11373.05 652
11374.05 628
11375.06 636
11376.06 629
11377.07 617
11378.08 622
11379.08 635
11380.09 597
11381.10 682
11382.10 626
11383.11 663
11384.12 651
11385.12 627
11386.13 603
11387.14 631
11388.14 637
11389.15 656
11390.16 614
11391.17 671
11392.17 657
11393.18 691
11394.19 640
11395.19 651
11396.20 601
11397.21 614
11398.22 619
11399.22 646
11400.23 647
11401.24 631
11402.25 658
11403.25 652
11404.26 615
11405.27 623
11406.28 648
11407.28 630
11408.29 637
11409.30 633
11410.31 648
11411.31 640
11412.32 625
11413.33 668
11414.34 665
11415.35 662
11416.35 664
11417.36 666
11418.37 656
11419.38 652
11420.39 657
11421.40 678
11422.40 667
11423.41 692
11424.42 653
11425.43 666
11426.44 696
11427.45 705
11428.46 666
11429.46 667
11430.47 658
11431.48 667
11432.49 721
11433.50 684
11434.51 702
11435.52 705
11436.53 714
11437.54 715
11438.54 734
11439.55 692
11440.56 695
11441.57 713
11442.58 723
11443.59 716
11444.60 722
11445.61 711
11446.62 720
11447.63 707
11448.64 710
11449.65 720
11450.66 743
11451.67 719
11452.68 728
11453.69 767
11454.70 739
11455.71 742
11456.72 764
11457.73 795
11458.74 742
11459.75 760
11460.76 749
11461.77 777
11462.78 739
11463.79 759
11464.80 754
11465.81 779
11466.82 752
11467.83 763
11468.84 772
11469.85 783
11470.86 805
11471.87 761
11472.88 793
11473.89 765
11474.90 781
11475.91 767
11476.92 782
11477.93 793
11478.95 768
11479.96 754
11480.97 750
11481.98 770
11482.99 742
11484.00 783
11485.01 806
11486.02 797
11487.03 795
11488.05 803
11489.06 806
11490.07 811
11491.08 814
11492.09 815
11493.10 824
11494.11 844
11495.13 785
11496.14 810
11497.15 844
11498.16 817
11499.17 842
11500.18 828
11501.20 834
11502.21 789
11503.22 810
11504.23 847
11505.24 856
11506.26 838
11507.27 846
11508.28 833
11509.29 807
11510.30 851
11511.32 815
11512.33 824
11513.34 864
11514.35 862
11515.37 852
11516.38 876
11517.39 860
11518.40 881
11519.42 898
11520.43 897
11521.44 888
11522.45 924
11523.47 901
11524.48 920
11525.49 910
11526.51 926
11527.52 888
11528.53 900
11529.55 952
11530.56 931
11531.57 977
11532.59 978
11533.60 971
11534.61 1002
11535.63 999
11536.64 1014
11537.65 977
11538.67 1018
11539.68 1016
11540.69 1029
11541.71 1090
11542.72 1037
11543.73 1053
11544.75 1076
11545.76 1073
11546.78 1115
11547.79 1122
11548.80 1128
11549.82 1113
11550.83 1133
11551.85 1129
11552.86 1190
11553.87 1190
11554.89 1169
11555.90 1186
11556.92 1215
11557.93 1218
11558.95 1226
11559.96 1253
11560.97 1248
11561.99 1269
11563.00 1232
11564.02 1321
11565.03 1318
11566.05 1317
11567.06 1400
11568.08 1367
11569.09 1420
11570.11 1428
11571.12 1512
11572.14 1554
11573.15 1524
11574.17 1588
11575.18 1625
11576.20 1671
11577.21 1736
11578.23 1837
11579.24 1912
11580.26 1933
11581.27 1939
11582.29 2030
11583.30 2042
11584.32 2119
11585.33 2229
11586.35 2248
11587.37 2377
11588.38 2483
11589.40 2689
11590.41 2911
11591.43 3108
11592.44 3318
11593.46 3597
11594.48 3873
11595.49 4138
11596.51 4133
11597.52 4274
11598.54 4310
11599.56 4283
11600.57 4161
11601.59 4072
11602.61 3900
11603.62 3643
11604.64 3281
11605.66 2996
11606.67 2771
11607.69 2616
11608.70 2417
11609.72 2168
11610.74 2079
11611.75 1886
11612.77 1845
11613.79 1794
11614.81 1718
11615.82 1689
11616.84 1581
11617.86 1475
11618.87 1451
11619.89 1444
11620.91 1505
11621.92 1440
11622.94 1380
11623.96 1403
11624.98 1360
11625.99 1359
11627.01 1327
11628.03 1342
11629.05 1354
11630.06 1323
11631.08 1322
11632.10 1276
11633.12 1316
11634.13 1314
11635.15 1325
11636.17 1362
11637.19 1302
11638.20 1270
11639.22 1325
11640.24 1238
11641.26 1169
11642.28 1182
11643.29 1137
11644.31 1134
11645.33 1119
11646.35 1120
11647.37 1102
11648.39 1075
11649.40 1101
11650.42 1057
11651.44 1069
11652.46 1082
11653.48 1052
11654.50 1045
11655.51 1106
11656.53 1119
11657.55 1108
11658.57 1112
11659.59 1129
11660.61 1102
11661.63 1146
11662.65 1163
11663.67 1107
11664.68 1077
11665.70 1145
11666.72 1163
11667.74 1153
11668.76 1110
11669.78 1116
11670.80 1131
11671.82 1181
11672.84 1192
11673.86 1171
11674.88 1140
11675.90 1189
11676.92 1156
11677.94 1182
11678.96 1162
11679.98 1149
11680.99 1199
11682.01 1166
11683.03 1182
11684.05 1174
11685.07 1157
11686.09 1136
11687.11 1154
11688.13 1099
11689.15 1110
11690.17 1105
11691.19 1127
11692.21 1106
11693.24 1116
11694.26 1063
11695.28 1047
11696.30 1061
11697.32 1096
11698.34 1101
11699.36 1082
11700.38 1038
11701.40 1015
11702.42 1021
11703.44 1017
11704.46 1019
11705.48 1034
11706.50 995
11707.52 961
11708.54 981
11709.57 993
11710.59 992
11711.61 997
11712.63 1031
11713.65 942
11714.67 980
11715.69 931
11716.71 911
11717.73 931
11718.76 903
11719.78 928
11720.80 935
11721.82 933
11722.84 930
11723.86 891
11724.89 923
11725.91 886
11726.93 893
11727.95 872
11728.97 869
11729.99 908
11731.02 868
11732.04 886
11733.06 896
11734.08 877
11735.10 849
11736.13 908
11737.15 908
11738.17 897
11739.19 894
11740.22 892
11741.24 863
11742.26 851
11743.28 850
11744.30 843
11745.33 851
11746.35 865
11747.37 877
11748.40 849
11749.42 887
11750.44 822
11751.46 843
11752.49 830
11753.51 863
11754.53 838
11755.56 816
11756.58 795
11757.60 779
11758.62 772
11759.65 791
11760.67 814
11761.69 803
11762.72 821
11763.74 801
11764.76 770
11765.79 782
11766.81 760
11767.83 765
11768.86 763
11769.88 754
11770.91 768
11771.93 760
11772.95 757
11773.98 788
11775.00 775
11776.02 732
11777.05 753
11778.07 776
11779.10 766
11780.12 758
11781.14 758
11782.17 746
11783.19 739
11784.22 788
11785.24 747
11786.26 771
11787.29 768
11788.31 741
11789.34 732
11790.36 729
11791.39 728
11792.41 739
11793.44 701
11794.46 718
11795.49 733
11796.51 732
11797.54 766
11798.56 732
11799.59 759
11800.61 750
11801.63 715
11802.66 721
11803.69 735
11804.71 725
11805.74 698
11806.76 697
11807.79 716
11808.81 734
11809.84 710
11810.86 718
11811.89 707
11812.91 727
11813.94 684
11814.96 717
11815.99 698
11817.01 737
11818.04 730
11819.07 701
11820.09 732
11821.12 715
11822.14 727
11823.17 706
11824.20 694
11825.22 701
11826.25 736
11827.27 739
11828.30 747
11829.33 756
11830.35 725
11831.38 729
11832.40 708
11833.43 719
11834.46 725
11835.48 694
11836.51 717
11837.54 732
11838.56 689
11839.59 647
11840.62 675
11841.64 711
11842.67 699
11843.70 698
11844.72 692
11845.75 678
11846.78 730
11847.80 724
11848.83 722
11849.86 680
11850.89 708
11851.91 705
11852.94 683
11853.97 741
11854.99 698
11856.02 705
11857.05 735
11858.08 713
11859.10 710
11860.13 729
11861.16 742
11862.19 748
11863.21 761
11864.24 731
11865.27 711
11866.30 750
11867.33 773
11868.35 743
11869.38 750
11870.41 722
11871.44 740
11872.47 723
11873.49 719
11874.52 739
11875.55 749
11876.58 760
11877.61 732
11878.63 774
11879.66 728
11880.69 739
11881.72 754
11882.75 744
11883.78 763
11884.81 776
11885.83 748
11886.86 767
11887.89 790
11888.92 824
11889.95 837
11890.98 785
11892.01 784
11893.04 836
11894.06 802
11895.09 851
11896.12 859
11897.15 874
11898.18 865
11899.21 854
11900.24 894
11901.27 883
11902.30 910
11903.33 902
11904.36 889
11905.39 919
11906.42 864
11907.45 892
11908.48 892
11909.50 857
11910.53 871
11911.56 839
11912.59 873
11913.62 839
11914.65 843
11915.68 828
11916.71 815
11917.74 864
11918.77 828
11919.80 867
11920.83 908
11921.86 887
11922.89 920
11923.92 922
11924.95 991
11925.99 999
11927.02 1035
11928.05 1034
11929.08 1058
11930.11 1071
11931.14 1055
11932.17 1087
11933.20 1076
11934.23 1018
11935.26 1028
11936.29 1000
11937.32 903
11938.35 924
11939.38 911
11940.41 882
11941.45 851
11942.48 832
11943.51 819
11944.54 809
11945.57 798
11946.60 817
11947.63 793
11948.66 761
11949.70 772
11950.73 759
11951.76 718
11952.79 733
11953.82 755
11954.85 779
11955.88 753
11956.92 728
11957.95 747
11958.98 728
11960.01 754
11961.04 744
11962.08 771
11963.11 733
11964.14 738
11965.17 736
11966.20 766
11967.24 765
11968.27 742
11969.30 758
11970.33 778
11971.36 756
11972.40 767
11973.43 738
11974.46 763
11975.49 776
11976.53 734
11977.56 746
11978.59 777
11979.62 761
11980.66 769
11981.69 741
11982.72 730
11983.76 743
11984.79 718
11985.82 752
11986.85 760
11987.89 748
11988.92 759
11989.95 782
11990.99 755
11992.02 791
11993.05 768
11994.09 743
11995.12 782
11996.15 760
11997.19 756
11998.22 810
11999.25 807
12000.29 784
12001.32 789
12002.35 786
12003.39 767
12004.42 820
12005.46 832
12006.49 797
12007.52 807
12008.56 842
12009.59 811
12010.63 834
12011.66 813
12012.69 846
12013.73 822
12014.76 832
12015.80 835
12016.83 806
12017.86 833
12018.90 869
12019.93 873
12020.97 819
12022.00 824
12023.04 863
12024.07 830
12025.11 826
12026.14 845
12027.18 814
12028.21 828
12029.25 820
12030.28 779
12031.32 822
12032.35 843
12033.39 817
12034.42 817
12035.46 875
12036.49 801
12037.53 770
12038.56 781
12039.60 798
12040.63 783
12041.67 814
12042.70 797
12043.74 779
12044.77 798
12045.81 789
12046.84 815
12047.88 806
12048.92 785
12049.95 815
12050.99 831
12052.02 842
12053.06 834
12054.09 841
12055.13 837
12056.17 847
12057.20 836
12058.24 790
12059.27 802
12060.31 869
12061.35 855
12062.38 827
12063.42 833
12064.46 818
12065.49 827
12066.53 799
12067.56 811
12068.60 837
12069.64 886
12070.67 853
12071.71 820
12072.75 849
12073.78 828
12074.82 868
12075.86 854
12076.89 835
12077.93 825
12078.97 847
12080.01 857
12081.04 891
12082.08 894
12083.12 883
12084.15 868
12085.19 911
12086.23 946
12087.27 936
12088.30 948
12089.34 945
12090.38 953
12091.41 1001
12092.45 992
12093.49 974
12094.53 1022
12095.57 1036
12096.60 1073
12097.64 1085
12098.68 1113
12099.72 1123
12100.75 1149
12101.79 1167
12102.83 1173
12103.87 1124
12104.91 1101
12105.94 1031
12106.98 1028
12108.02 1061
12109.06 969
12110.10 966
12111.14 937
12112.17 883
12113.21 825
12114.25 844
12115.29 856
12116.33 860
12117.37 834
12118.40 788
12119.44 794
12120.48 768
12121.52 773
12122.56 727
12123.60 756
12124.64 740
12125.68 741
12126.72 769
12127.75 748
12128.79 747
12129.83 763
12130.87 747
12131.91 703
12132.95 707
12133.99 701
12135.03 737
12136.07 713
12137.11 772
12138.15 706
12139.19 719
12140.23 711
12141.27 708
12142.31 743
12143.35 695
12144.38 731
12145.42 702
12146.46 680
12147.50 717
12148.54 707
12149.58 677
12150.62 717
12151.66 716
12152.70 704
12153.74 685
12154.78 711
12155.82 679
12156.87 734
12157.91 702
12158.95 694
12159.99 699
12161.03 705
12162.07 702
12163.11 705
12164.15 699
12165.19 714
12166.23 720
12167.27 705
12168.31 669
12169.35 694
12170.39 696
12171.43 687
12172.47 707
12173.52 704
12174.56 684
12175.60 729
12176.64 710
12177.68 627
12178.72 662
12179.76 681
12180.80 684
12181.85 682
12182.89 687
12183.93 689
12184.97 671
12186.01 695
12187.05 681
12188.09 671
12189.14 644
12190.18 684
12191.22 681
12192.26 702
12193.30 681
12194.34 655
12195.39 647
12196.43 681
12197.47 660
12198.51 696
12199.55 697
12200.60 708
12201.64 701
12202.68 681
12203.72 692
12204.77 704
12205.81 649
12206.85 687
12207.89 690
12208.94 678
12209.98 735
12211.02 702
12212.06 734
12213.11 662
12214.15 703
12215.19 702
12216.23 671
12217.28 697
12218.32 674
12219.36 732
12220.41 707
12221.45 722
12222.49 700
12223.54 706
12224.58 712
12225.62 739
12226.66 729
12227.71 720
12228.75 705
12229.79 706
12230.84 701
12231.88 676
12232.93 667
12233.97 651
12235.01 685
12236.06 654
12237.10 652
12238.14 659
12239.19 686
12240.23 640
12241.28 627
12242.32 626
12243.36 685
12244.41 659
12245.45 686
12246.50 655
12247.54 645
12248.58 699
12249.63 666
12250.67 651
12251.72 645
12252.76 657
12253.80 640
12254.85 628
12255.89 612
12256.94 609
12257.98 645
12259.03 623
12260.07 617
12261.12 628
12262.16 636
12263.21 658
12264.25 641
12265.30 638
12266.34 646
12267.39 625
12268.43 614
12269.48 625
12270.52 637
12271.57 593
12272.61 608
12273.66 621
12274.70 622
12275.75 587
12276.79 603
12277.84 606
12278.88 610
12279.93 634
12280.98 614
12282.02 596
12283.07 618
12284.11 637
12285.16 624
12286.20 638
12287.25 580
12288.30 610
12289.34 607
12290.39 635
12291.43 620
12292.48 619
12293.53 604
12294.57 599
12295.62 592
12296.66 582
12297.71 626
12298.76 610
12299.80 627
12300.85 620
12301.90 603
12302.94 600
12303.99 618
12305.04 619
12306.08 601
12307.13 624
12308.18 591
12309.22 595
12310.27 578
12311.32 580
12312.36 572
12313.41 601
12314.46 589
12315.50 579
12316.55 574
12317.60 579
12318.65 571
12319.69 608
12320.74 557
12321.79 573
12322.83 595
12323.88 578
12324.93 568
12325.98 544
12327.02 589
12328.07 603
12329.12 629
12330.17 569
12331.21 605
12332.26 594
12333.31 595
12334.36 572
12335.41 575
12336.45 582
12337.50 567
12338.55 572
12339.60 579
12340.65 573
12341.69 578
12342.74 589
12343.79 573
12344.84 581
12345.89 570
12346.94 602
12347.98 548
12349.03 561
12350.08 545
12351.13 606
12352.18 586
12353.23 592
12354.28 593
12355.32 585
12356.37 560
12357.42 556
12358.47 584
12359.52 569
12360.57 591
12361.62 566
12362.67 612
12363.72 597
12364.76 587
12365.81 585
12366.86 583
12367.91 606
12368.96 589
12370.01 597
12371.06 595
12372.11 579
12373.16 573
12374.21 628
12375.26 629
12376.31 629
12377.36 617
12378.41 631
12379.46 600
12380.51 606
12381.56 599
12382.61 627
12383.66 599
12384.71 609
12385.76 587
12386.81 599
12387.86 587
12388.91 607
12389.96 608
12391.01 609
12392.06 622
12393.11 617
12394.16 613
12395.21 602
12396.26 630
12397.31 605
12398.36 625
12399.41 598
12400.46 601
12401.51 611
12402.56 604
12403.61 608
12404.66 615
12405.71 604
12406.77 626
12407.82 624
12408.87 615
12409.92 617
12410.97 624
12412.02 649
12413.07 605
12414.12 619
12415.17 623
12416.23 626
12417.28 596
12418.33 619
12419.38 598
12420.43 617
12421.48 602
12422.53 605
12423.59 617
12424.64 594
12425.69 632
12426.74 630
12427.79 658
12428.84 600
12429.90 654
12430.95 611
12432.00 625
12433.05 631
12434.10 634
12435.16 619
12436.21 653
12437.26 650
12438.31 646
12439.37 653
12440.42 635
12441.47 643
12442.52 629
12443.58 685
12444.63 659
12445.68 630
12446.73 605
12447.79 645
12448.84 660
12449.89 640
12450.94 620
12452.00 690
12453.05 657
12454.10 672
12455.16 648
12456.21 658
12457.26 673
12458.31 662
12459.37 684
12460.42 643
12461.47 710
12462.53 668
12463.58 689
12464.63 718
12465.69 689
12466.74 722
12467.79 726
12468.85 725
12469.90 751
12470.95 761
12472.01 753
12473.06 808
12474.12 799
12475.17 827
12476.22 823
12477.28 859
12478.33 822
12479.39 828
12480.44 890
12481.49 977
12482.55 978
12483.60 1032
12484.66 1051
12485.71 1110
12486.76 1119
12487.82 1173
12488.87 1201
12489.93 1226
12490.98 1337
12492.04 1366
12493.09 1315
12494.15 1336
12495.20 1314
12496.25 1238
12497.31 1234
12498.36 1211
12499.42 1160
12500.47 1065
12501.53 1024
12502.58 1053
12503.64 1001
12504.69 913
12505.75 872
12506.80 903
12507.86 894
12508.91 847
12509.97 818
12511.03 857
12512.08 837
12513.14 776
12514.19 760
12515.25 743
12516.30 775
12517.36 774
12518.41 754
12519.47 765
12520.52 739
12521.58 767
12522.64 793
12523.69 792
12524.75 758
12525.80 716
12526.86 764
12527.92 760
12528.97 750
12530.03 745
12531.08 787
12532.14 755
12533.20 778
12534.25 771
12535.31 759
12536.37 767
12537.42 748
12538.48 784
12539.54 770
12540.59 752
12541.65 771
12542.70 762
12543.76 756
12544.82 754
12545.88 780
12546.93 760
12547.99 735
12549.05 831
12550.10 791
12551.16 829
12552.22 811
12553.27 820
12554.33 860
12555.39 803
12556.45 856
12557.50 875
12558.56 885
12559.62 900
12560.67 897
12561.73 962
12562.79 960
12563.85 946
12564.90 978
12565.96 1013
12567.02 1094
12568.08 1107
12569.14 1132
12570.19 1189
12571.25 1141
12572.31 1139
12573.37 1141
12574.42 1178
12575.48 1164
12576.54 1106
12577.60 1077
12578.66 1143
12579.72 1121
12580.77 1050
12581.83 1035
12582.89 1037
12583.95 1033
12585.01 991
12586.07 936
12587.12 924
12588.18 912
12589.24 896
12590.30 906
12591.36 893
12592.42 902
12593.48 862
12594.53 843
12595.59 816
12596.65 845
12597.71 845
12598.77 841
12599.83 832
12600.89 844
12601.95 822
12603.01 816
12604.07 818
12605.13 824
12606.18 797
12607.24 787
12608.30 807
12609.36 831
12610.42 856
12611.48 790
12612.54 816
12613.60 770
12614.66 803
12615.72 796
12616.78 814
12617.84 784
12618.90 771
12619.96 797
12621.02 802
12622.08 801
12623.14 799
12624.20 770
12625.26 768
12626.32 757
12627.38 760
12628.44 777
12629.50 787
12630.56 757
12631.62 791
12632.68 812
12633.74 761
12634.80 746
12635.86 749
12636.92 761
12637.98 764
12639.04 790
12640.11 775
12641.17 782
12642.23 772
12643.29 799
12644.35 780
12645.41 759
12646.47 800
12647.53 849
12648.59 881
12649.65 872
12650.72 868
12651.78 866
12652.84 888
12653.90 864
12654.96 877
12656.02 906
12657.08 840
12658.14 869
12659.21 838
12660.27 838
12661.33 840
12662.39 837
12663.45 831
12664.51 794
12665.58 789
12666.64 816
12667.70 799
12668.76 820
12669.82 792
12670.89 794
12671.95 823
12673.01 783
12674.07 766
12675.13 824
12676.20 815
12677.26 820
12678.32 783
12679.38 810
12680.45 816
12681.51 832
12682.57 821
12683.63 813
12684.70 855
12685.76 857
12686.82 841
12687.88 842
12688.95 856
12690.01 892
12691.07 866
12692.14 900
12693.20 898
12694.26 910
12695.32 928
12696.39 900
12697.45 897
12698.51 877
12699.58 876
12700.64 930
12701.70 909
12702.77 897
12703.83 894
12704.89 943
12705.96 932
12707.02 859
12708.08 864
12709.15 822
12710.21 850
12711.28 891
12712.34 868
12713.40 839
12714.47 843
12715.53 848
12716.59 829
12717.66 804
12718.72 785
12719.79 808
12720.85 793
12721.92 808
12722.98 779
12724.04 795
12725.11 819
12726.17 801
12727.24 801
12728.30 851
12729.37 819
12730.43 821
12731.49 761
12732.56 769
12733.62 772
12734.69 775
12735.75 797
12736.82 739
12737.88 756
12738.95 736
12740.01 787
12741.08 739
12742.14 753
12743.21 733
12744.27 773
12745.34 739
12746.40 736
12747.47 724
12748.53 726
12749.60 711
12750.66 735
12751.73 738
12752.79 711
12753.86 722
12754.93 685
12755.99 667
12757.06 670
12758.12 690
12759.19 680
12760.25 674
12761.32 678
12762.39 689
12763.45 653
12764.52 675
12765.58 653
12766.65 672
12767.72 681
12768.78 668
12769.85 655
12770.91 682
12771.98 641
12773.05 616
12774.11 645
12775.18 639
12776.25 652
12777.31 645
12778.38 655
12779.45 640
12780.51 616
12781.58 636
12782.65 616
12783.71 631
12784.78 666
12785.85 633
12786.91 605
12787.98 645
12789.05 606
12790.11 667
12791.18 630
12792.25 609
12793.31 626
12794.38 627
12795.45 643
12796.52 597
12797.58 608
12798.65 633
12799.72 620
12800.79 609
12801.85 614
12802.92 630
12803.99 615
12805.06 620
12806.12 633
12807.19 626
12808.26 612
12809.33 592
12810.39 625
12811.46 608
12812.53 593
12813.60 634
12814.67 604
12815.73 634
12816.80 616
12817.87 611
12818.94 625
12820.01 630
12821.08 618
12822.14 633
12823.21 624
12824.28 612
12825.35 585
12826.42 595
12827.49 577
12828.55 592
12829.62 583
12830.69 604
12831.76 636
12832.83 606
12833.90 611
12834.97 575
12836.04 583
12837.11 619
12838.17 620
12839.24 603
12840.31 584
12841.38 614
12842.45 622
12843.52 629
12844.59 567
12845.66 582
12846.73 593
12847.80 598
12848.87 568
12849.94 583
12851.01 579
12852.08 570
12853.14 583
12854.21 552
12855.28 557
12856.35 560
12857.42 570
12858.49 581
12859.56 564
12860.63 540
12861.70 581
12862.77 557
12863.84 540
12864.91 575
12865.98 567
12867.05 551
12868.12 551
12869.19 553
12870.26 529
12871.34 569
12872.41 552
12873.48 551
12874.55 541
12875.62 515
12876.69 526
12877.76 513
12878.83 540
12879.90 560
12880.97 520
12882.04 519
12883.11 498
12884.18 494
12885.25 533
12886.33 516
12887.40 549
12888.47 510
12889.54 525
12890.61 521
12891.68 516
12892.75 513
12893.82 526
12894.89 512
12895.97 534
12897.04 540
12898.11 529
12899.18 514
12900.25 522
12901.32 526
12902.40 505
12903.47 504
12904.54 536
12905.61 523
12906.68 551
12907.75 522
12908.83 511
12909.90 513
12910.97 529
12912.04 529
12913.11 548
12914.19 540
12915.26 551
12916.33 533
12917.40 549
12918.48 510
12919.55 499
12920.62 487
12921.69 532
12922.77 501
12923.84 515
12924.91 491
12925.98 530
12927.06 504
12928.13 497
12929.20 478
12930.27 501
12931.35 496
12932.42 520
12933.49 548
12934.57 503
12935.64 488
12936.71 511
12937.79 532
12938.86 540
12939.93 516
12941.01 512
12942.08 515
12943.15 530
12944.23 487
12945.30 494
12946.37 518
12947.45 506
12948.52 513
12949.59 547
12950.67 527
12951.74 517
12952.81 519
12953.89 524
12954.96 500
12956.04 517
12957.11 529
12958.18 506
12959.26 493
12960.33 503
12961.41 489
12962.48 518
12963.55 495
12964.63 511
12965.70 537
12966.78 499
12967.85 520
12968.93 512
12970.00 516
12971.07 503
12972.15 513
12973.22 520
12974.30 519
12975.37 522
12976.45 542
12977.52 543
12978.60 530
12979.67 554
12980.75 523
12981.82 518
12982.90 508
12983.97 497
12985.05 526
12986.12 522
12987.20 514
12988.27 532
12989.35 543
12990.42 542
12991.50 531
12992.57 543
12993.65 528
12994.73 532
12995.80 523
12996.88 541
12997.95 572
12999.03 557
13000.10 568
13001.18 547
13002.25 533
13003.33 543
13004.41 536
13005.48 559
13006.56 531
13007.63 547
13008.71 547
13009.79 531
13010.86 542
13011.94 545
13013.02 534
13014.09 567
13015.17 519
13016.24 542
13017.32 539
13018.40 529
13019.47 546
13020.55 544
13021.63 568
13022.70 558
13023.78 548
13024.86 557
13025.93 580
13027.01 599
13028.09 579
13029.16 598
13030.24 570
13031.32 573
13032.40 545
13033.47 570
13034.55 543
13035.63 560
13036.70 569
13037.78 585
13038.86 585
13039.94 582
13041.01 594
13042.09 582
13043.17 632
13044.25 623
13045.32 593
13046.40 583
13047.48 626
13048.56 589
13049.63 574
13050.71 550
13051.79 586
13052.87 626
13053.95 608
13055.02 604
13056.10 581
13057.18 596
13058.26 598
13059.34 579
13060.41 588
13061.49 552
13062.57 585
13063.65 574
13064.73 571
13065.81 568
13066.88 593
13067.96 583
13069.04 548
13070.12 520
13071.20 554
13072.28 536
13073.36 550
13074.43 542
13075.51 566
13076.59 569
13077.67 586
13078.75 543
13079.83 518
13080.91 549
13081.99 507
13083.07 545
13084.15 560
13085.23 519
13086.30 501
13087.38 549
13088.46 547
13089.54 534
13090.62 497
13091.70 506
13092.78 491
13093.86 514
13094.94 524
13096.02 526
13097.10 538
13098.18 535
13099.26 515
13100.34 522
13101.42 480
13102.50 512
13103.58 520
13104.66 496
13105.74 495
13106.82 511
13107.90 517
13108.98 524
13110.06 524
13111.14 493
13112.22 518
13113.30 526
13114.38 509
13115.46 537
13116.54 510
13117.62 511
13118.70 477
13119.78 526
13120.86 494
13121.95 472
13123.03 514
13124.11 528
13125.19 509
13126.27 513
13127.35 519
13128.43 534
13129.51 529
13130.59 518
13131.67 518
13132.76 534
13133.84 510
13134.92 493
13136.00 503
13137.08 501
13138.16 514
13139.24 535
13140.32 528
13141.41 494
13142.49 482
13143.57 506
13144.65 521
13145.73 537
13146.81 530
13147.90 521
13148.98 548
13150.06 507
13151.14 499
13152.22 527
13153.31 548
13154.39 551
13155.47 531
13156.55 540
13157.63 527
13158.72 536
13159.80 505
13160.88 497
13161.96 499
13163.05 519
13164.13 519
13165.21 506
13166.29 505
13167.38 507
13168.46 487
13169.54 509
13170.62 527
13171.71 523
13172.79 546
13173.87 547
13174.96 531
13176.04 535
13177.12 553
13178.20 547
13179.29 534
13180.37 538
13181.45 546
13182.54 534
13183.62 515
13184.70 545
13185.79 515
13186.87 534
13187.95 513
13189.04 538
13190.12 527
13191.20 530
13192.29 531
13193.37 578
13194.46 535
13195.54 523
13196.62 554
13197.71 544
13198.79 528
13199.88 521
13200.96 490
13202.04 533
13203.13 567
13204.21 528
13205.30 526
13206.38 511
13207.46 503
13208.55 551
13209.63 530
13210.72 518
13211.80 529
13212.89 525
13213.97 535
13215.05 523
13216.14 529
13217.22 540
13218.31 526
13219.39 541
13220.48 535
13221.56 544
13222.65 535
13223.73 581
13224.82 526
13225.90 510
13226.99 501
13228.07 522
13229.16 569
13230.24 560
13231.33 537
13232.41 537
13233.50 547
13234.58 553
13235.67 558
13236.76 538
13237.84 549
13238.93 524
13240.01 531
13241.10 590
13242.18 549
13243.27 553
13244.35 547
13245.44 547
13246.53 535
13247.61 538
13248.70 542
13249.78 554
13250.87 522
13251.96 554
13253.04 571
13254.13 566
13255.21 529
13256.30 559
13257.39 559
13258.47 543
13259.56 563
13260.65 565
13261.73 557
13262.82 552
13263.91 544
13264.99 594
13266.08 592
13267.17 594
13268.25 586
13269.34 592
13270.43 606
13271.51 572
13272.60 583
13273.69 575
13274.77 566
13275.86 570
13276.95 610
13278.04 599
13279.12 602
13280.21 594
13281.30 611
13282.38 611
13283.47 573
13284.56 583
13285.65 622
13286.73 616
13287.82 603
13288.91 647
13290.00 610
13291.08 620
13292.17 640
13293.26 605
13294.35 640
13295.44 639
13296.52 649
13297.61 644
13298.70 646
13299.79 640
13300.88 644
13301.96 609
13303.05 656
13304.14 639
13305.23 699
13306.32 668
13307.41 676
13308.49 690
13309.58 683
13310.67 704
13311.76 697
13312.85 685
13313.94 657
13315.02 667
13316.11 643
13317.20 651
13318.29 645
13319.38 714
13320.47 679
13321.56 627
13322.65 628
13323.74 622
13324.82 682
13325.91 685
13327.00 635
13328.09 656
13329.18 654
13330.27 647
13331.36 649
13332.45 647
13333.54 639
13334.63 675
13335.72 656
13336.81 667
13337.90 664
13338.99 666
13340.08 643
13341.17 678
13342.26 652
13343.35 667
13344.44 638
13345.53 648
13346.61 713
13347.70 674
13348.79 674
13349.89 683
13350.98 710
13352.07 694
13353.16 702
13354.25 704
13355.34 722
13356.43 741
13357.52 745
13358.61 755
13359.70 746
13360.79 765
13361.88 722
13362.97 729
13364.06 719
13365.15 727
13366.24 757
13367.33 773
13368.42 812
13369.51 798
13370.60 734
13371.70 727
13372.79 718
13373.88 725
13374.97 707
13376.06 688
13377.15 659
13378.24 665
13379.33 662
13380.43 681
13381.52 652
13382.61 625
13383.70 664
13384.79 658
13385.88 651
13386.97 625
13388.07 636
13389.16 621
13390.25 647
13391.34 624
13392.43 629
13393.52 617
13394.62 630
13395.71 642
13396.80 633
13397.89 595
13398.98 619
13400.08 610
13401.17 625
13402.26 625
13403.35 626
13404.45 620
13405.54 614
13406.63 664
13407.72 629
13408.82 618
13409.91 625
13411.00 647
13412.09 671
13413.19 669
13414.28 638
13415.37 634
13416.46 619
13417.56 614
13418.65 613
13419.74 639
13420.84 639
13421.93 643
13423.02 622
13424.11 582
13425.21 602
13426.30 651
13427.39 637
13428.49 694
13429.58 669
13430.67 638
13431.77 640
13432.86 644
13433.95 646
13435.05 667
13436.14 639
13437.24 657
13438.33 623
13439.42 628
13440.52 672
13441.61 668
13442.70 706
13443.80 694
13444.89 694
13445.99 661
13447.08 659
13448.17 681
13449.27 718
13450.36 707
13451.46 728
13452.55 705
13453.64 713
13454.74 686
13455.83 683
13456.93 687
13458.02 700
13459.12 705
13460.21 689
13461.31 717
13462.40 712
13463.50 741
13464.59 705
13465.69 742
13466.78 751
13467.87 732
13468.97 703
13470.06 703
13471.16 734
13472.25 736
13473.35 709
13474.44 685
13475.54 742
13476.64 730
13477.73 768
13478.83 739
13479.92 771
13481.02 724
13482.11 737
13483.21 771
13484.30 783
13485.40 750
13486.49 787
13487.59 778
13488.69 808
13489.78 840
13490.88 840
13491.97 822
13493.07 818
13494.17 910
13495.26 863
13496.36 842
13497.45 849
13498.55 868
13499.65 865
13500.74 878
13501.84 868
13502.93 852
13504.03 880
13505.13 852
13506.22 856
13507.32 833
13508.42 835
13509.51 816
13510.61 828
13511.71 807
13512.80 793
13513.90 766
13515.00 770
13516.09 738
13517.19 745
13518.29 700
13519.38 699
13520.48 729
13521.58 717
13522.68 690
13523.77 646
13524.87 663
13525.97 646
13527.06 688
13528.16 685
13529.26 649
13530.36 672
13531.45 699
13532.55 629
13533.65 612
13534.75 612
13535.84 630
13536.94 646
13538.04 639
13539.14 604
13540.23 621
13541.33 638
13542.43 622
13543.53 642
13544.63 632
13545.72 609
13546.82 611
13547.92 633
13549.02 623
13550.12 611
13551.22 602
13552.31 635
13553.41 622
13554.51 580
13555.61 603
13556.71 594
13557.81 595
13558.90 585
13560.00 644
13561.10 609
13562.20 601
13563.30 591
13564.40 580
13565.50 581
13566.60 629
13567.69 566
13568.79 611
13569.89 638
13570.99 597
13572.09 610
13573.19 614
13574.29 595
13575.39 586
13576.49 607
13577.59 585
13578.69 607
13579.79 561
13580.89 577
13581.98 572
13583.08 592
13584.18 608
13585.28 628
13586.38 586
13587.48 590
13588.58 578
13589.68 574
13590.78 592
13591.88 604
13592.98 610
13594.08 609
13595.18 598
13596.28 570
13597.38 548
13598.48 590
13599.58 633
13600.68 595
13601.78 587
13602.88 614
13603.98 613
13605.08 556
13606.18 589
13607.29 568
13608.39 561
13609.49 603
13610.59 608
13611.69 611
13612.79 619
13613.89 608
13614.99 574
13616.09 579
13617.19 552
13618.29 587
13619.39 594
13620.50 609
13621.60 591
13622.70 606
13623.80 591
13624.90 610
13626.00 609
13627.10 584
13628.20 587
13629.31 560
13630.41 601
13631.51 576
13632.61 588
13633.71 591
13634.81 574
13635.91 571
13637.02 585
13638.12 586
13639.22 568
13640.32 596
13641.42 590
13642.53 583
13643.63 565
13644.73 558
13645.83 581
13646.93 590
13648.04 572
13649.14 594
13650.24 586
13651.34 582
13652.45 574
13653.55 571
13654.65 573
13655.75 585
13656.85 582
13657.96 571
13659.06 591
13660.16 560
13661.27 601
13662.37 603
13663.47 576
13664.57 578
13665.68 577
13666.78 590
13667.88 563
13668.99 572
13670.09 575
13671.19 565
13672.29 559
13673.40 576
13674.50 577
13675.60 562
13676.71 585
13677.81 608
13678.91 605
13680.02 576
13681.12 584
13682.23 600
13683.33 614
13684.43 618
13685.54 603
13686.64 600
13687.74 599
13688.85 593
13689.95 615
13691.06 594
13692.16 567
13693.26 613
13694.37 626
13695.47 614
13696.58 611
13697.68 586
13698.78 629
13699.89 641
13700.99 611
13702.10 642
13703.20 594
13704.31 596
13705.41 617
13706.51 650
13707.62 623
13708.72 613
13709.83 661
13710.93 664
13712.04 656
13713.14 670
13714.25 646
13715.35 651
13716.46 667
13717.56 677
13718.67 673
13719.77 688
13720.88 710
13721.98 712
13723.09 681
13724.19 689
13725.30 718
13726.40 720
13727.51 742
13728.61 717
13729.72 711
13730.83 752
13731.93 726
13733.04 748
13734.14 760
13735.25 747
13736.35 738
13737.46 756
13738.57 759
13739.67 784
13740.78 759
13741.88 796
13742.99 764
13744.09 763
13745.20 776
13746.31 783
13747.41 778
13748.52 818
13749.63 853
13750.73 856
13751.84 825
13752.94 848
13754.05 857
13755.16 886
13756.26 920
13757.37 940
13758.48 929
13759.58 955
13760.69 989
13761.80 1046
13762.90 1061
13764.01 1051
13765.12 1111
13766.22 1071
13767.33 1116
13768.44 1131
13769.55 1152
13770.65 1131
13771.76 1133
13772.87 1083
13773.97 1109
13775.08 1085
13776.19 1062
13777.30 1029
13778.40 961
13779.51 960
13780.62 942
13781.73 924
13782.83 889
13783.94 856
13785.05 847
13786.16 839
13787.26 807
13788.37 764
13789.48 792
13790.59 778
13791.70 750
13792.80 745
13793.91 729
13795.02 730
13796.13 766
13797.24 727
13798.35 716
13799.45 728
13800.56 725
13801.67 714
13802.78 748
13803.89 735
13805.00 729
13806.10 765
13807.21 738
13808.32 705
13809.43 691
13810.54 750
13811.65 724
13812.76 699
13813.86 662
13814.97 706
13816.08 684
13817.19 686
13818.30 674
13819.41 662
13820.52 663
13821.63 674
13822.74 682
13823.85 656
13824.96 646
13826.06 673
13827.17 693
13828.28 665
13829.39 697
13830.50 652
13831.61 673
13832.72 664
13833.83 670
13834.94 666
13836.05 674
13837.16 654
13838.27 694
13839.38 650
13840.49 671
13841.60 666
13842.71 718
13843.82 662
13844.93 682
13846.04 684
13847.15 660
13848.26 730
13849.37 735
13850.48 736
13851.59 672
13852.70 659
13853.81 705
13854.92 705
13856.03 692
13857.14 713
13858.25 725
13859.37 700
13860.48 720
13861.59 740
13862.70 716
13863.81 698
13864.92 722
13866.03 746
13867.14 694
13868.25 695
13869.36 735
13870.47 698
13871.59 706
13872.70 720
13873.81 705
13874.92 720
13876.03 698
13877.14 691
13878.25 687
13879.36 707
13880.48 698
13881.59 700
13882.70 688
13883.81 675
13884.92 696
13886.03 708
13887.15 685
13888.26 713
13889.37 689
13890.48 732
13891.59 706
13892.71 710
13893.82 700
13894.93 712
13896.04 708
13897.15 713
13898.27 706
13899.38 694
13900.49 744
13901.60 717
13902.72 720
13903.83 719
13904.94 680
13906.05 670
13907.17 650
13908.28 674
13909.39 686
13910.50 660
13911.62 676
13912.73 671
13913.84 687
13914.95 634
13916.07 658
13917.18 643
13918.29 633
13919.41 648
13920.52 633
13921.63 648
13922.75 644
13923.86 635
13924.97 613
13926.09 618
13927.20 629
13928.31 605
13929.43 618
13930.54 655
13931.65 616
13932.77 609
13933.88 622
13934.99 625
13936.11 621
13937.22 634
13938.34 627
13939.45 628
13940.56 635
13941.68 623
13942.79 612
13943.91 582
13945.02 610
13946.13 569
13947.25 625
13948.36 637
13949.48 615
13950.59 599
13951.70 588
13952.82 604
13953.93 607
13955.05 632
13956.16 614
13957.28 609
13958.39 583
13959.51 624
13960.62 626
13961.74 604
13962.85 591
13963.97 594
13965.08 618
13966.20 638
13967.31 588
13968.43 619
13969.54 628
13970.66 638
13971.77 624
13972.89 630
13974.00 595
13975.12 595
13976.23 577
13977.35 599
13978.46 588
13979.58 628
13980.69 611
13981.81 625
13982.92 644
13984.04 640
13985.16 652
13986.27 650
13987.39 643
13988.50 598
13989.62 616
13990.74 647
13991.85 629
13992.97 637
13994.08 643
13995.20 587
13996.32 604
13997.43 623
13998.55 626
13999.66 644
14000.78 632
14001.90 648
14003.01 631
14004.13 638
14005.25 642
14006.36 642
14007.48 664
14008.60 689
14009.71 695
14010.83 697
14011.95 671
14013.06 688
14014.18 689
14015.30 681
14016.41 670
14017.53 637
14018.65 640
14019.76 625
14020.88 665
14022.00 658
14023.12 673
14024.23 662
14025.35 636
14026.47 657
14027.59 648
14028.70 632
14029.82 631
14030.94 628
14032.06 613
14033.17 603
14034.29 593
14035.41 598
14036.53 595
14037.64 634
14038.76 606
14039.88 611
14041.00 597
14042.11 639
14043.23 636
14044.35 606
14045.47 612
14046.59 604
14047.71 592
14048.82 585
14049.94 636
14051.06 581
14052.18 624
14053.30 624
14054.42 594
14055.53 598
14056.65 632
14057.77 627
14058.89 605
14060.01 622
14061.13 624
14062.25 609
14063.36 624
14064.48 637
14065.60 622
14066.72 619
14067.84 607
14068.96 615
14070.08 629
14071.20 625
14072.32 650
14073.44 665
14074.55 617
14075.67 630
14076.79 655
14077.91 677
14079.03 673
14080.15 680
14081.27 647
14082.39 692
14083.51 658
14084.63 673
14085.75 702
14086.87 664
14087.99 671
14089.11 724
14090.23 724
14091.35 676
14092.47 671
14093.59 715
14094.71 742
14095.83 722
14096.95 693
14098.07 704
14099.19 698
14100.31 723
14101.43 691
14102.55 689
14103.67 711
14104.79 634
14105.91 621
14107.03 629
14108.15 617
14109.27 596
14110.39 607
14111.51 602
14112.64 592
14113.76 595
14114.88 570
14116.00 589
14117.12 586
14118.24 595
14119.36 567
14120.48 568
14121.60 594
14122.72 583
14123.85 579
14124.97 559
14126.09 604
14127.21 600
14128.33 587
14129.45 569
14130.57 548
14131.70 564
14132.82 542
14133.94 529
14135.06 562
14136.18 574
14137.30 536
14138.43 542
14139.55 537
14140.67 518
14141.79 561
14142.91 601
14144.03 576
14145.16 561
14146.28 519
14147.40 546
14148.52 555
14149.65 564
14150.77 522
14151.89 525
14153.01 505
14154.13 533
14155.26 517
14156.38 539
14157.50 547
14158.62 560
14159.75 541
14160.87 535
14161.99 546
14163.12 546
14164.24 566
14165.36 552
14166.48 545
14167.61 539
14168.73 531
14169.85 553
14170.98 542
14172.10 499
14173.22 574
14174.35 554
14175.47 539
14176.59 519
14177.72 522
14178.84 530
14179.96 503
14181.09 524
14182.21 498
14183.33 540
14184.46 524
14185.58 520
14186.70 512
14187.83 482
14188.95 499
14190.07 531
14191.20 500
14192.32 468
14193.45 505
14194.57 503
14195.69 488
14196.82 483
14197.94 507
14199.07 502
14200.19 484
14201.32 476
14202.44 502
14203.56 493
14204.69 495
14205.81 504
14206.94 514
14208.06 499
14209.19 479
14210.31 483
14211.44 500
14212.56 478
14213.69 483
14214.81 489
14215.93 451
14217.06 490
14218.18 455
14219.31 482
14220.43 499
14221.56 481
14222.68 494
14223.81 510
14224.94 489
14226.06 461
14227.19 486
14228.31 501
14229.44 476
14230.56 477
14231.69 492
14232.81 471
14233.94 457
14235.06 461
14236.19 490
14237.32 474
14238.44 447
14239.57 477
14240.69 492
14241.82 504
14242.94 483
14244.07 461
14245.20 491
14246.32 499
14247.45 443
14248.57 442
14249.70 479
14250.83 503
14251.95 487
14253.08 443
14254.21 455
14255.33 493
14256.46 477
14257.59 472
14258.71 482
14259.84 462
14260.97 443
14262.09 477
14263.22 445
14264.35 461
14265.47 466
14266.60 481
14267.73 480
14268.85 464
14269.98 470
14271.11 469
14272.23 450
14273.36 464
14274.49 461
14275.62 464
14276.74 426
14277.87 451
14279.00 470
14280.12 450
14281.25 477
14282.38 461
14283.51 450
14284.63 458
14285.76 457
14286.89 468
14288.02 451
14289.15 468
14290.27 455
14291.40 464
14292.53 443
14293.66 436
14294.78 451
14295.91 451
14297.04 443
14298.17 430
14299.30 444
14300.42 495
14301.55 448
14302.68 458
14303.81 455
14304.94 424
14306.07 478
14307.19 419
14308.32 438
14309.45 441
14310.58 394
14311.71 427
14312.84 445
14313.97 450
14315.10 443
14316.22 451
14317.35 442
14318.48 422
14319.61 422
14320.74 454
14321.87 439
14323.00 459
14324.13 424
14325.26 421
14326.39 424
14327.51 400
14328.64 445
14329.77 442
14330.90 428
14332.03 436
14333.16 417
14334.29 433
14335.42 433
14336.55 429
14337.68 418
14338.81 421
14339.94 447
14341.07 434
14342.20 446
14343.33 444
14344.46 419
14345.59 416
14346.72 436
14347.85 430
14348.98 410
14350.11 417
14351.24 434
14352.37 414
14353.50 427
14354.63 434
14355.76 426
14356.89 418
14358.02 421
14359.15 416
14360.28 441
14361.41 408
14362.54 454
14363.67 452
14364.80 438
14365.94 421
14367.07 425
14368.20 437
14369.33 457
14370.46 428
14371.59 450
14372.72 453
14373.85 427
14374.98 427
14376.11 411
14377.25 407
14378.38 460
14379.51 425
14380.64 413
14381.77 414
14382.90 393
14384.03 430
14385.16 423
14386.30 413
14387.43 393
14388.56 438
14389.69 425
14390.82 428
14391.95 432
14393.09 443
14394.22 439
14395.35 413
14396.48 428
14397.61 444
14398.75 431
14399.88 437
14401.01 457
14402.14 453
14403.27 439
14404.41 417
14405.54 430
14406.67 443
14407.80 437
14408.94 424
14410.07 440
14411.20 424
14412.33 430
14413.47 450
14414.60 444
14415.73 436
14416.87 421
14418.00 477
14419.13 444
14420.26 468
14421.40 416
14422.53 447
14423.66 432
14424.80 455
14425.93 442
14427.06 459
14428.20 439
14429.33 448
14430.46 443
14431.59 480
14432.73 473
14433.86 455
14435.00 438
14436.13 434
14437.26 444
14438.40 446
14439.53 448
14440.66 467
14441.80 468
14442.93 469
14444.06 476
14445.20 434
14446.33 453
14447.47 492
14448.60 461
14449.73 417
14450.87 460
14452.00 469
14453.14 467
14454.27 429
14455.41 426
14456.54 454
14457.67 452
14458.81 458
14459.94 456
14461.08 462
14462.21 474
14463.35 465
14464.48 513
14465.62 488
14466.75 460
14467.89 481
14469.02 494
14470.15 481
14471.29 457
14472.42 469
14473.56 457
14474.69 465
14475.83 469
14476.96 482
14478.10 485
14479.24 479
14480.37 478
14481.51 472
14482.64 436
14483.78 445
14484.91 463
14486.05 446
14487.18 447
14488.32 462
14489.45 465
14490.59 474
14491.73 475
14492.86 425
14494.00 447
14495.13 454
14496.27 433
14497.40 441
14498.54 456
14499.68 449
14500.81 410
14501.95 436
14503.08 438
14504.22 436
14505.36 430
14506.49 427
14507.63 463
14508.77 452
14509.90 432
14511.04 403
14512.18 434
14513.31 435
14514.45 408
14515.58 421
14516.72 413
14517.86 411
14519.00 424
14520.13 403
14521.27 439
14522.41 438
14523.54 423
14524.68 423
14525.82 426
14526.95 415
14528.09 432
14529.23 411
14530.37 412
14531.50 415
14532.64 420
14533.78 446
14534.91 422
14536.05 419
14537.19 452
14538.33 418
14539.46 413
14540.60 459
14541.74 422
14542.88 421
14544.02 442
14545.15 473
14546.29 434
14547.43 409
14548.57 438
14549.70 452
14550.84 435
14551.98 420
14553.12 443
14554.26 464
14555.39 418
14556.53 453
14557.67 443
14558.81 466
14559.95 438
14561.09 438
14562.22 451
14563.36 443
14564.50 443
14565.64 442
14566.78 460
14567.92 480
14569.06 434
14570.20 447
14571.33 460
14572.47 426
14573.61 436
14574.75 457
14575.89 460
14577.03 479
14578.17 466
14579.31 457
14580.45 453
14581.59 472
14582.72 457
14583.86 465
14585.00 478
14586.14 484
14587.28 445
14588.42 463
14589.56 467
14590.70 479
14591.84 464
14592.98 475
14594.12 467
14595.26 465
14596.40 493
14597.54 479
14598.68 451
14599.82 444
14600.96 485
14602.10 467
14603.24 436
14604.38 493
14605.52 498
14606.66 495
14607.80 476
14608.94 501
14610.08 481
14611.22 476
14612.36 533
14613.50 518
14614.64 532
14615.78 536
14616.92 506
14618.06 498
14619.20 530
14620.34 532
14621.49 533
14622.63 521
14623.77 524
14624.91 553
14626.05 521
14627.19 510
14628.33 559
14629.47 559
14630.61 535
14631.75 562
14632.90 550
14634.04 547
14635.18 538
14636.32 542
14637.46 527
14638.60 520
14639.74 538
14640.88 558
14642.03 556
14643.17 510
14644.31 476
14645.45 506
14646.59 489
14647.73 497
14648.88 484
14650.02 471
14651.16 497
14652.30 471
14653.44 482
14654.59 458
14655.73 465
14656.87 470
14658.01 459
14659.16 456
14660.30 470
14661.44 477
14662.58 446
14663.72 454
14664.87 495
14666.01 475
14667.15 459
14668.29 466
14669.44 482
14670.58 450
14671.72 442
14672.87 440
14674.01 448
14675.15 484
14676.29 456
14677.44 453
14678.58 444
14679.72 434
14680.87 437
14682.01 440
14683.15 469
14684.30 420
14685.44 442
14686.58 441
14687.73 455
14688.87 419
14690.01 419
14691.16 482
14692.30 420
14693.44 421
14694.59 442
14695.73 429
14696.87 427
14698.02 419
14699.16 442
14700.30 434
14701.45 447
14702.59 406
14703.74 432
14704.88 427
14706.02 429
14707.17 443
14708.31 448
14709.46 430
14710.60 438
14711.75 433
14712.89 443
14714.03 444
14715.18 425
14716.32 453
14717.47 443
14718.61 399
14719.76 439
14720.90 439
14722.05 460
14723.19 411
14724.34 437
14725.48 438
14726.63 439
14727.77 440
14728.92 455
14730.06 463
14731.21 449
14732.35 425
14733.50 449
14734.64 461
14735.79 434
14736.93 426
14738.08 400
14739.22 438
14740.37 452
14741.51 461
14742.66 435
14743.80 442
14744.95 445
14746.09 461
14747.24 461
14748.39 430
14749.53 441
14750.68 433
14751.82 461
14752.97 461
14754.11 461
14755.26 469
14756.41 472
14757.55 470
14758.70 486
14759.85 469
14760.99 464
14762.14 485
14763.28 492
14764.43 502
14765.58 492
14766.72 476
14767.87 496
14769.02 484
14770.16 510
14771.31 487
14772.46 494
14773.60 494
14774.75 496
14775.90 507
14777.04 510
14778.19 493
14779.34 532
14780.48 526
14781.63 529
14782.78 519
14783.92 521
14785.07 541
14786.22 557
14787.37 542
14788.51 526
14789.66 511
14790.81 565
14791.96 528
14793.10 527
14794.25 545
14795.40 550
14796.54 552
14797.69 542
14798.84 524
14799.99 496
14801.14 536
14802.28 532
14803.43 528
14804.58 524
14805.73 539
14806.88 521
14808.02 507
14809.17 518
14810.32 484
14811.47 470
14812.62 479
14813.76 490
14814.91 502
14816.06 485
14817.21 499
14818.36 462
14819.51 470
14820.65 473
14821.80 443
14822.95 489
14824.10 454
14825.25 451
14826.40 455
14827.55 459
14828.69 437
14829.84 437
14830.99 435
14832.14 486
14833.29 445
14834.44 482
14835.59 466
14836.74 466
14837.89 460
14839.04 456
14840.19 420
14841.33 404
14842.48 437
14843.63 420
14844.78 420
14845.93 421
14847.08 397
14848.23 437
14849.38 423
14850.53 410
14851.68 397
14852.83 409
14853.98 410
14855.13 406
14856.28 414
14857.43 395
14858.58 442
14859.73 443
14860.88 394
14862.03 369
14863.18 411
14864.33 395
14865.48 403
14866.63 402
14867.78 379
14868.93 397
14870.08 368
14871.23 395
14872.38 370
14873.53 415
14874.68 396
14875.83 400
14876.98 408
14878.14 381
14879.29 395
14880.44 402
14881.59 428
14882.74 395
14883.89 408
14885.04 361
14886.19 392
14887.34 386
14888.49 392
14889.64 368
14890.80 398
14891.95 397
14893.10 393
14894.25 408
14895.40 389
14896.55 379
14897.70 406
14898.86 383
14900.01 419
14901.16 407
14902.31 376
14903.46 405
14904.61 411
14905.77 391
14906.92 386
14908.07 371
14909.22 380
14910.37 395
14911.53 391
14912.68 404
14913.83 403
14914.98 382
14916.13 391
14917.29 370
14918.44 394
14919.59 367
14920.74 364
14921.90 407
14923.05 406
14924.20 392
14925.35 377
14926.51 356
14927.66 423
14928.81 403
14929.96 405
14931.12 393
14932.27 388
14933.42 380
14934.57 388
14935.73 393
14936.88 365
14938.03 388
14939.19 400
14940.34 395
14941.49 363
14942.65 379
14943.80 402
14944.95 374
14946.11 384
14947.26 392
14948.41 381
14949.57 391
14950.72 394
14951.87 395
14953.03 398
14954.18 383
14955.33 370
14956.49 374
14957.64 372
14958.80 366
14959.95 370
14961.10 399
14962.26 386
14963.41 362
14964.57 350
14965.72 359
14966.87 369
14968.03 364
14969.18 366
14970.34 379
14971.49 367
14972.65 356
14973.80 339
14974.95 357
14976.11 385
14977.26 340
14978.42 345
14979.57 372
14980.73 369
14981.88 376
14983.04 360
14984.19 360
14985.35 352
14986.50 367
14987.66 385
14988.81 355
14989.97 356
14991.12 377
14992.28 371
14993.43 394
14994.59 344
14995.74 343
14996.90 370
14998.05 364
14999.21 355
15000.36 365
15001.52 382
15002.67 358
15003.83 377
15004.99 349
15006.14 333
15007.30 353
15008.45 359
15009.61 352
15010.76 338
15011.92 327
15013.08 323
15014.23 359
15015.39 352
15016.54 342
15017.70 333
15018.86 351
15020.01 346
15021.17 359
15022.32 335
15023.48 328
15024.64 346
15025.79 341
15026.95 324
15028.11 334
15029.26 350
15030.42 357
15031.58 342
15032.73 343
15033.89 350
15035.05 348
15036.20 338
15037.36 329
15038.52 353
15039.67 344
15040.83 343
15041.99 365
15043.15 366
15044.30 360
15045.46 348
15046.62 346
15047.77 345
15048.93 341
15050.09 344
15051.25 354
15052.40 357
15053.56 353
15054.72 357
15055.88 329
15057.03 340
15058.19 371
15059.35 334
15060.51 330
15061.66 344
15062.82 343
15063.98 327
15065.14 317
15066.30 347
15067.45 359
15068.61 348
15069.77 362
15070.93 352
15072.09 331
15073.24 315
15074.40 340
15075.56 349
15076.72 318
15077.88 339
15079.04 340
15080.20 347
15081.35 347
15082.51 320
15083.67 341
15084.83 340
15085.99 346
15087.15 340
15088.31 365
15089.46 340
15090.62 330
15091.78 331
15092.94 325
15094.10 327
15095.26 355
15096.42 379
15097.58 366
15098.74 350
15099.90 322
15101.06 325
15102.22 327
15103.37 356
15104.53 326
15105.69 349
15106.85 333
15108.01 330
15109.17 329
15110.33 315
15111.49 341
15112.65 353
15113.81 355
15114.97 322
15116.13 343
15117.29 356
15118.45 339
15119.61 365
15120.77 341
15121.93 344
15123.09 335
15124.25 341
15125.41 334
15126.57 334
15127.73 346
15128.89 356
15130.05 335
15131.21 341
15132.37 351
15133.53 340
15134.69 365
15135.86 355
15137.02 343
15138.18 348
15139.34 326
15140.50 340
15141.66 357
15142.82 345
15143.98 374
15145.14 358
15146.30 343
15147.46 333
15148.63 351
15149.79 359
15150.95 347
15152.11 315
15153.27 349
15154.43 328
15155.59 347
15156.75 321
15157.92 342
15159.08 327
15160.24 347
15161.40 342
15162.56 346
15163.72 324
15164.89 346
15166.05 335
15167.21 334
15168.37 322
15169.53 342
15170.69 345
15171.86 355
15173.02 336
15174.18 327
15175.34 358
15176.51 323
15177.67 370
15178.83 362
15179.99 350
15181.15 344
15182.32 346
15183.48 366
15184.64 348
15185.80 320
15186.97 341
15188.13 329
15189.29 344
15190.46 381
15191.62 365
15192.78 403
15193.94 376
15195.11 349
15196.27 347
15197.43 348
15198.60 400
15199.76 371
15200.92 339
15202.08 344
15203.25 353
15204.41 368
15205.57 365
15206.74 327
15207.90 365
15209.06 371
15210.23 356
15211.39 331
15212.56 353
15213.72 371
15214.88 378
15216.05 374
15217.21 368
15218.37 406
15219.54 405
15220.70 410
15221.87 396
15223.03 396
15224.19 400
15225.36 399
15226.52 414
15227.69 397
15228.85 376
15230.01 420
15231.18 442
15232.34 395
15233.51 401
15234.67 395
15235.84 368
15237.00 402
15238.16 381
15239.33 378
15240.49 397
15241.66 360
15242.82 372
15243.99 374
15245.15 368
15246.32 357
15247.48 382
15248.65 377
15249.81 361
15250.98 348
15252.14 369
15253.31 377
15254.47 360
15255.64 379
15256.80 389
15257.97 403
15259.13 340
15260.30 365
15261.46 354
15262.63 376
15263.80 359
15264.96 348
15266.13 346
15267.29 357
15268.46 347
15269.62 385
15270.79 354
15271.96 357
15273.12 355
15274.29 330
15275.45 328
15276.62 344
15277.79 344
15278.95 336
15280.12 336
15281.28 342
15282.45 324
15283.62 349
15284.78 328
15285.95 353
15287.12 339
15288.28 343
15289.45 342
15290.62 315
15291.78 359
15292.95 366
15294.12 340
15295.28 359
15296.45 370
15297.62 370
15298.78 322
15299.95 334
15301.12 340
15302.28 333
15303.45 319
15304.62 323
15305.78 340
15306.95 341
15308.12 329
15309.29 388
15310.45 370
15311.62 333
15312.79 361
15313.96 362
15315.12 366
15316.29 345
15317.46 345
15318.63 355
15319.79 357
15320.96 350
15322.13 358
15323.30 335
15324.46 343
15325.63 352
15326.80 337
15327.97 361
15329.14 339
15330.30 373
15331.47 361
15332.64 324
15333.81 348
15334.98 368
15336.14 334
15337.31 349
15338.48 343
15339.65 376
15340.82 337
15341.99 351
15343.16 335
15344.32 362
15345.49 360
15346.66 355
15347.83 380
15349.00 382
15350.17 379
15351.34 353
15352.51 345
15353.67 330
15354.84 345
15356.01 339
15357.18 336
15358.35 344
15359.52 355
15360.69 344
15361.86 350
15363.03 365
15364.20 327
15365.37 366
15366.54 367
15367.71 333
15368.87 341
15370.04 360
15371.21 370
15372.38 353
15373.55 342
15374.72 353
15375.89 341
15377.06 342
15378.23 357
15379.40 337
15380.57 380
15381.74 378
15382.91 384
15384.08 365
15385.25 369
15386.42 357
15387.59 358
15388.76 364
15389.93 353
15391.10 356
15392.27 369
15393.44 353
15394.62 334
15395.79 352
15396.96 351
15398.13 336
15399.30 371
15400.47 366
15401.64 338
15402.81 365
15403.98 329
15405.15 350
15406.32 350
15407.49 338
15408.66 336
15409.84 347
15411.01 358
15412.18 361
15413.35 353
15414.52 348
15415.69 354
15416.86 342
15418.03 339
15419.21 326
15420.38 351
15421.55 333
15422.72 330
15423.89 342
15425.06 350
15426.24 337
15427.41 329
15428.58 335
15429.75 330
15430.92 339
15432.09 336
15433.27 340
15434.44 336
15435.61 348
15436.78 350
15437.96 328
15439.13 354
15440.30 363
15441.47 324
15442.64 330
15443.82 335
15444.99 346
15446.16 346
15447.33 341
15448.51 359
15449.68 374
15450.85 359
15452.02 320
15453.20 352
15454.37 355
15455.54 334
15456.72 325
15457.89 323
15459.06 358
15460.23 329
15461.41 298
15462.58 364
15463.75 334
15464.93 358
15466.10 350
15467.27 369
15468.45 373
15469.62 350
15470.79 346
15471.97 334
15473.14 335
15474.31 356
15475.49 336
15476.66 356
15477.83 344
15479.01 332
15480.18 320
15481.36 331
15482.53 333
15483.70 341
15484.88 337
15486.05 338
15487.23 323
15488.40 352
15489.57 338
15490.75 340
15491.92 340
15493.10 333
15494.27 345
15495.44 310
15496.62 318
15497.79 339
15498.97 350
15500.14 325
15501.32 329
15502.49 317
15503.67 330
15504.84 323
15506.02 339
15507.19 332
15508.36 333
15509.54 346
15510.71 331
15511.89 355
15513.06 346
15514.24 341
15515.41 335
15516.59 329
15517.77 327
15518.94 336
15520.12 328
15521.29 340
15522.47 341
15523.64 357
15524.82 363
15525.99 326
15527.17 311
15528.34 326
15529.52 345
15530.69 356
15531.87 360
15533.05 356
15534.22 369
15535.40 338
15536.57 384
15537.75 346
15538.93 360
15540.10 335
15541.28 359
15542.45 323
15543.63 354
15544.81 379
15545.98 356
15547.16 360
15548.33 348
15549.51 338
15550.69 352
15551.86 370
15553.04 373
15554.22 357
15555.39 342
15556.57 332
15557.75 336
15558.92 392
15560.10 360
15561.28 358
15562.45 361
15563.63 371
15564.81 376
15565.99 357
15567.16 364
15568.34 383
15569.52 391
15570.69 369
15571.87 360
15573.05 358
15574.23 370
15575.40 354
15576.58 383
15577.76 383
15578.93 374
15580.11 364
15581.29 350
15582.47 384
15583.65 396
15584.82 396
15586.00 376
15587.18 377
15588.36 368
15589.53 375
15590.71 418
15591.89 392
15593.07 367
15594.25 382
15595.42 411
15596.60 393
15597.78 370
15598.96 371
15600.14 390
15601.32 384
15602.49 392
15603.67 418
15604.85 398
15606.03 385
15607.21 396
15608.39 410
15609.56 402
15610.74 375
15611.92 382
15613.10 379
15614.28 416
15615.46 378
15616.64 375
15617.82 410
15619.00 415
15620.17 418
15621.35 436
15622.53 443
15623.71 407
15624.89 446
15626.07 437
15627.25 447
15628.43 407
15629.61 428
15630.79 464
15631.97 439
15633.15 427
15634.33 416
15635.51 410
15636.69 451
15637.87 467
15639.05 427
15640.22 420
15641.40 438
15642.58 430
15643.76 465
15644.94 484
15646.12 459
15647.30 454
15648.48 462
15649.66 475
15650.85 487
15652.03 445
15653.21 449
15654.39 463
15655.57 505
15656.75 469
15657.93 472
15659.11 476
15660.29 490
15661.47 485
15662.65 489
15663.83 485
15665.01 469
15666.19 466
15667.37 480
15668.55 455
15669.73 435
15670.92 439
15672.10 426
15673.28 453
15674.46 465
15675.64 453
15676.82 458
15678.00 442
15679.18 446
15680.36 444
15681.55 471
15682.73 446
15683.91 453
15685.09 437
15686.27 427
15687.45 441
15688.63 427
15689.82 416
15691.00 433
15692.18 410
15693.36 484
15694.54 459
15695.73 449
15696.91 468
15698.09 477
15699.27 456
15700.45 455
15701.64 470
15702.82 456
15704.00 451
15705.18 504
15706.36 479
15707.55 476
15708.73 483
15709.91 469
15711.09 472
15712.28 471
15713.46 469
15714.64 478
15715.82 481
15717.01 468
15718.19 457
15719.37 464
15720.55 462
15721.74 459
15722.92 473
15724.10 484
15725.29 495
15726.47 490
15727.65 457
15728.84 479
15730.02 462
15731.20 467
15732.39 467
15733.57 469
15734.75 468
15735.94 452
15737.12 480
15738.30 499
15739.49 512
15740.67 467
15741.85 467
15743.04 487
15744.22 467
15745.40 460
15746.59 502
15747.77 492
15748.96 496
15750.14 506
15751.32 502
15752.51 497
15753.69 501
15754.88 495
15756.06 498
15757.24 491
15758.43 488
15759.61 477
15760.80 478
15761.98 470
15763.17 485
15764.35 444
15765.53 465
15766.72 454
15767.90 458
15769.09 465
15770.27 482
15771.46 495
15772.64 483
15773.83 481
15775.01 464
15776.20 479
15777.38 454
15778.57 471
15779.75 469
15780.94 472
15782.12 504
15783.31 459
15784.49 426
15785.68 443
15786.86 470
15788.05 461
15789.23 441
15790.42 445
15791.60 429
15792.79 434
15793.98 438
15795.16 438
15796.35 424
15797.53 397
15798.72 447
15799.90 444
15801.09 413
15802.28 432
15803.46 408
15804.65 425
15805.83 428
15807.02 408
15808.21 391
15809.39 419
15810.58 408
15811.76 402
15812.95 412
15814.14 408
15815.32 387
15816.51 414
15817.70 399
15818.88 393
15820.07 420
15821.26 414
15822.44 403
15823.63 401
15824.82 410
15826.00 400
15827.19 418
15828.38 395
15829.56 378
15830.75 442
15831.94 431
15833.12 392
15834.31 405
15835.50 399
15836.69 383
15837.87 379
15839.06 381
15840.25 390
15841.44 369
15842.62 399
15843.81 403
15845.00 395
15846.18 393
15847.37 397
15848.56 408
15849.75 387
15850.94 380
15852.12 410
15853.31 408
15854.50 408
15855.69 408
15856.87 408
15858.06 398
15859.25 394
15860.44 402
15861.63 387
15862.81 385
15864.00 384
15865.19 381
15866.38 432
15867.57 447
15868.76 409
15869.94 379
15871.13 398
15872.32 402
15873.51 417
15874.70 444
15875.89 402
15877.08 406
15878.26 401
15879.45 404
15880.64 402
15881.83 408
15883.02 415
15884.21 416
15885.40 407
15886.59 439
15887.78 401
15888.97 399
15890.15 422
15891.34 435
15892.53 393
15893.72 439
15894.91 393
15896.10 429
15897.29 424
15898.48 409
15899.67 403
15900.86 418
15902.05 430
15903.24 440
15904.43 431
15905.62 440
15906.81 440
15908.00 431
15909.19 407
15910.38 425
15911.57 398
15912.76 421
15913.95 427
15915.14 442
15916.33 433
15917.52 410
15918.71 440
15919.90 422
15921.09 415
15922.28 400
15923.47 428
15924.66 409
15925.85 417
15927.04 399
15928.23 427
15929.42 379
15930.61 417
15931.80 424
15932.99 420
15934.18 432
15935.38 394
15936.57 414
15937.76 394
15938.95 380
15940.14 371
15941.33 372
15942.52 393
15943.71 386
15944.90 376
15946.10 397
15947.29 370
15948.48 349
15949.67 340
15950.86 360
15952.05 351
15953.24 369
15954.44 355
15955.63 381
15956.82 375
15958.01 381
15959.20 362
15960.39 354
15961.59 332
15962.78 368
15963.97 357
15965.16 362
15966.35 349
15967.55 341
15968.74 358
15969.93 347
15971.12 341
15972.31 348
15973.51 344
15974.70 354
15975.89 347
15977.08 346
15978.28 341
15979.47 336
15980.66 327
15981.85 337
15983.05 332
15984.24 328
15985.43 344
15986.62 323
15987.82 352
15989.01 331
15990.20 324
15991.40 347
15992.59 355
15993.78 339
15994.98 374
15996.17 358
15997.36 339
15998.55 324
15999.75 358
16000.94 328
16002.13 304
16003.33 336
16004.52 336
16005.72 344
16006.91 329
16008.10 347
16009.30 323
16010.49 334
16011.68 342
16012.88 353
16014.07 340
16015.26 339
16016.46 330
16017.65 355
16018.85 329
16020.04 331
16021.23 336
16022.43 332
16023.62 323
16024.82 317
16026.01 323
16027.21 340
16028.40 337
16029.59 316
16030.79 330
16031.98 352
16033.18 335
16034.37 315
16035.57 336
16036.76 359
16037.96 312
16039.15 322
16040.35 302
16041.54 315
16042.73 314
16043.93 328
16045.12 323
16046.32 311
16047.51 321
16048.71 319
16049.91 331
16051.10 313
16052.30 307
16053.49 325
16054.69 299
16055.88 303
16057.08 337
16058.27 320
16059.47 331
16060.66 336
16061.86 318
16063.05 313
16064.25 323
16065.45 302
16066.64 316
16067.84 317
16069.03 323
16070.23 298
16071.42 310
16072.62 322
16073.82 307
16075.01 327
16076.21 313
16077.41 331
16078.60 345
16079.80 326
16080.99 307
16082.19 339
16083.39 325
16084.58 326
16085.78 316
16086.98 301
16088.17 300
16089.37 302
16090.57 293
16091.76 304
16092.96 314
16094.16 318
16095.35 298
16096.55 318
16097.75 309
16098.94 290
16100.14 293
16101.34 320
16102.53 332
16103.73 319
16104.93 318
16106.13 314
16107.32 297
16108.52 316
16109.72 316
16110.92 296
16112.11 292
16113.31 308
16114.51 304
16115.71 292
16116.90 312
16118.10 276
16119.30 289
16120.50 326
16121.69 290
16122.89 299
16124.09 282
16125.29 325
16126.49 309
16127.68 298
16128.88 295
16130.08 306
16131.28 314
16132.48 318
16133.67 318
16134.87 290
16136.07 286
16137.27 293
16138.47 331
16139.67 300
16140.86 289
16142.06 294
16143.26 306
16144.46 316
16145.66 308
16146.86 305
16148.06 303
16149.26 288
16150.45 324
16151.65 325
16152.85 326
16154.05 340
16155.25 302
16156.45 316
16157.65 321
16158.85 325
16160.05 314
16161.25 307
16162.45 299
16163.64 304
16164.84 326
16166.04 316
16167.24 306
16168.44 316
16169.64 305
16170.84 320
16172.04 333
16173.24 310
16174.44 318
16175.64 293
16176.84 317
16178.04 311
16179.24 290
16180.44 302
16181.64 315
16182.84 313
16184.04 312
16185.24 325
16186.44 323
16187.64 325
16188.84 325
16190.04 317
16191.24 305
16192.44 311
16193.64 291
16194.84 305
16196.04 329
16197.24 317
16198.44 323
16199.65 327
16200.85 331
16202.05 316
16203.25 320
16204.45 322
16205.65 317
16206.85 328
16208.05 307
16209.25 306
16210.45 331
16211.65 313
16212.86 332
16214.06 312
16215.26 296
16216.46 320
16217.66 301
16218.86 335
16220.06 317
16221.27 334
16222.47 334
16223.67 354
16224.87 337
16226.07 325
16227.27 325
16228.48 320
16229.68 344
16230.88 321
16232.08 329
16233.28 320
16234.48 325
16235.69 316
16236.89 335
16238.09 331
16239.29 350
16240.50 320
16241.70 319
16242.90 346
16244.10 338
16245.30 326
16246.51 337
16247.71 342
16248.91 319
16250.11 318
16251.32 345
16252.52 326
16253.72 322
16254.92 351
16256.13 342
16257.33 342
16258.53 345
16259.74 329
16260.94 317
16262.14 338
16263.35 352
16264.55 343
16265.75 332
16266.95 351
16268.16 331
16269.36 335
16270.56 331
16271.77 338
16272.97 368
16274.17 359
16275.38 317
16276.58 363
16277.79 348
16278.99 366
16280.19 355
16281.40 345
16282.60 359
16283.80 375
16285.01 393
16286.21 352
16287.42 388
16288.62 370
16289.82 386
16291.03 377
16292.23 367
16293.44 365
16294.64 351
16295.84 389
16297.05 374
16298.25 370
16299.46 374
16300.66 384
16301.87 383
16303.07 392
16304.27 378
16305.48 396
16306.68 371
16307.89 386
16309.09 377
16310.30 348
16311.50 377
16312.71 388
16313.91 387
16315.12 360
16316.32 339
16317.53 375
16318.73 358
16319.94 342
16321.14 341
16322.35 340
16323.55 342
16324.76 329
16325.96 326
16327.17 327
16328.38 344
16329.58 341
16330.79 332
16331.99 338
16333.20 334
16334.40 318
16335.61 326
16336.81 344
16338.02 300
16339.23 326
16340.43 316
16341.64 344
16342.84 338
16344.05 309
16345.26 317
16346.46 347
16347.67 322
16348.87 317
16350.08 318
16351.29 319
16352.49 297
16353.70 298
16354.91 335
16356.11 313
16357.32 320
16358.53 317
16359.73 303
16360.94 333
16362.15 333
16363.35 310
16364.56 336
16365.77 343
16366.97 350
16368.18 318
16369.39 324
16370.59 319
16371.80 323
16373.01 326
16374.21 323
16375.42 298
16376.63 315
16377.84 339
16379.04 320
16380.25 322
16381.46 306
16382.67 298
16383.87 308
16385.08 318
16386.29 292
16387.50 305
16388.70 288
16389.91 315
16391.12 304
16392.33 298
16393.53 314
16394.74 317
16395.95 315
16397.16 301
16398.37 306
16399.57 276
16400.78 297
16401.99 299
16403.20 306
16404.41 313
16405.62 315
16406.82 303
16408.03 299
16409.24 285
16410.45 299
16411.66 323
16412.87 320
16414.07 326
16415.28 313
16416.49 303
16417.70 287
16418.91 306
16420.12 302
16421.33 326
16422.54 312
16423.75 303
16424.95 322
16426.16 308
16427.37 321
16428.58 294
16429.79 303
16431.00 299
16432.21 274
16433.42 310
16434.63 294
16435.84 309
16437.05 327
16438.26 308
16439.47 293
16440.68 281
16441.88 312
16443.09 318
16444.30 290
16445.51 305
16446.72 293
16447.93 301
16449.14 285
16450.35 308
16451.56 302
16452.77 305
16453.98 309
16455.19 308
16456.40 285
16457.61 299
16458.82 306
16460.03 283
16461.24 304
16462.45 289
16463.67 323
16464.88 278
16466.09 302
16467.30 277
16468.51 292
16469.72 296
16470.93 293
16472.14 274
16473.35 297
16474.56 296
16475.77 304
16476.98 301
16478.19 299
16479.40 293
16480.62 279
16481.83 311
16483.04 296
16484.25 282
16485.46 288
16486.67 291
16487.88 285
16489.09 300
16490.31 285
16491.52 306
16492.73 276
16493.94 293
16495.15 292
16496.36 308
16497.57 279
16498.79 289
16500.00 294
16501.21 284
16502.42 311
16503.63 278
16504.85 281
16506.06 266
16507.27 274
16508.48 262
16509.69 277
16510.91 288
16512.12 303
16513.33 291
16514.54 275
16515.76 285
16516.97 285
16518.18 296
16519.39 272
16520.60 289
16521.82 274
16523.03 278
16524.24 259
16525.46 284
16526.67 279
16527.88 277
16529.09 290
16530.31 268
16531.52 279
16532.73 274
16533.95 281
16535.16 281
16536.37 295
16537.58 285
16538.80 281
16540.01 292
16541.22 289
16542.44 299
16543.65 309
16544.86 302
16546.08 264
16547.29 268
16548.50 276
16549.72 286
16550.93 269
16552.15 287
16553.36 262
16554.57 299
16555.79 308
16557.00 308
16558.21 291
16559.43 281
16560.64 270
16561.86 306
16563.07 264
16564.28 264
16565.50 287
16566.71 271
16567.93 277
16569.14 284
16570.36 274
16571.57 273
16572.78 287
16574.00 317
16575.21 302
16576.43 288
16577.64 268
16578.86 295
16580.07 281
16581.29 271
16582.50 283
16583.72 279
16584.93 269
16586.15 273
16587.36 276
16588.58 308
16589.79 277
16591.01 290
16592.22 273
16593.44 263
16594.65 281
16595.87 288
16597.08 309
16598.30 270
16599.51 305
16600.73 296
16601.94 278
16603.16 290
16604.37 248
16605.59 267
16606.81 278
16608.02 293
16609.24 301
16610.45 307
16611.67 283
16612.89 298
16614.10 294
16615.32 274
16616.53 286
16617.75 269
16618.97 283
16620.18 264
16621.40 299
16622.61 282
16623.83 284
16625.05 257
16626.26 283
16627.48 278
16628.70 288
16629.91 272
16631.13 272
16632.35 265
16633.56 291
16634.78 286
16636.00 281
16637.21 282
16638.43 295
16639.65 277
16640.86 263
16642.08 287
16643.30 284
16644.51 272
16645.73 251
16646.95 296
16648.17 285
16649.38 276
16650.60 265
16651.82 248
16653.03 281
16654.25 270
16655.47 276
16656.69 288
16657.90 273
16659.12 290
16660.34 312
16661.56 291
16662.77 252
16663.99 283
16665.21 281
16666.43 290
16667.65 284
16668.86 249
16670.08 243
16671.30 277
16672.52 249
16673.74 259
16674.95 289
16676.17 289
16677.39 256
16678.61 274
16679.83 282
16681.05 276
16682.26 256
16683.48 286
16684.70 291
16685.92 263
16687.14 272
16688.36 272
16689.58 297
16690.79 284
16692.01 295
16693.23 272
16694.45 292
16695.67 287
16696.89 283
16698.11 292
16699.33 261
16700.55 251
16701.76 284
16702.98 265
16704.20 246
16705.42 265
16706.64 252
16707.86 282
16709.08 292
16710.30 292
16711.52 302
16712.74 271
16713.96 276
16715.18 265
16716.40 275
16717.62 255
16718.84 270
16720.06 273
16721.28 288
16722.50 256
16723.72 265
16724.94 277
16726.16 276
16727.38 262
16728.60 279
16729.82 278
16731.04 265
16732.26 267
16733.48 271
16734.70 278
16735.92 262
16737.14 264
16738.36 289
16739.58 286
16740.80 247
16742.02 260
16743.24 271
16744.46 292
16745.68 252
16746.90 248
16748.12 278
16749.35 281
16750.57 267
16751.79 304
16753.01 254
16754.23 245
16755.45 261
16756.67 279
16757.89 287
16759.11 287
16760.33 274
16761.56 280
16762.78 263
16764.00 291
16765.22 276
16766.44 276
16767.66 269
16768.88 267
16770.11 261
16771.33 275
16772.55 274
16773.77 246
16774.99 280
16776.22 265
16777.44 280
16778.66 288
16779.88 286
16781.10 287
16782.33 258
16783.55 280
16784.77 282
16785.99 287
16787.21 271
16788.44 277
16789.66 255
16790.88 260
16792.10 260
16793.33 294
16794.55 289
16795.77 280
16796.99 269
16798.22 280
16799.44 274
16800.66 247
16801.88 272
16803.11 264
16804.33 260
16805.55 253
16806.78 291
16808.00 260
16809.22 268
16810.44 288
16811.67 291
16812.89 290
16814.11 287
16815.34 288
16816.56 273
16817.78 283
16819.01 253
16820.23 270
16821.45 249
16822.68 259
16823.90 285
16825.13 259
16826.35 283
16827.57 267
16828.80 267
16830.02 286
16831.24 287
16832.47 297
16833.69 289
16834.92 274
16836.14 290
16837.36 299
16838.59 287
16839.81 282
16841.04 292
16842.26 296
16843.48 297
16844.71 296
16845.93 281
16847.16 292
16848.38 307
16849.61 288
16850.83 308
16852.06 300
16853.28 300
16854.51 291
16855.73 307
16856.95 314
16858.18 318
16859.40 332
16860.63 301
16861.85 329
16863.08 316
16864.30 289
16865.53 285
16866.75 298
16867.98 303
16869.21 320
16870.43 343
16871.66 336
16872.88 324
16874.11 317
16875.33 319
16876.56 298
16877.78 306
16879.01 340
16880.23 318
16881.46 307
16882.69 312
16883.91 325
16885.14 306
16886.36 319
16887.59 296
16888.81 305
16890.04 327
16891.27 307
16892.49 321
16893.72 326
16894.94 341
16896.17 315
16897.40 313
16898.62 306
16899.85 292
16901.08 325
16902.30 288
16903.53 285
16904.76 279
16905.98 292
16907.21 314
16908.44 298
16909.66 279
16910.89 282
16912.12 296
16913.34 275
16914.57 274
16915.80 294
16917.02 300
16918.25 328
16919.48 312
16920.70 279
16921.93 278
16923.16 278
16924.39 272
16925.61 258
16926.84 279
16928.07 283
16929.30 287
16930.52 283
16931.75 288
16932.98 281
16934.21 293
16935.43 271
16936.66 276
16937.89 283
16939.12 258
16940.34 313
16941.57 300
16942.80 276
16944.03 275
16945.26 279
16946.48 292
16947.71 275
16948.94 293
16950.17 288
16951.40 288
16952.62 275
16953.85 309
16955.08 274
16956.31 265
16957.54 268
16958.77 289
16959.99 280
16961.22 281
16962.45 272
16963.68 280
16964.91 271
16966.14 275
16967.37 271
16968.60 273
16969.82 295
16971.05 299
16972.28 288
16973.51 273
16974.74 278
16975.97 283
16977.20 294
16978.43 278
16979.66 259
16980.89 271
16982.11 289
16983.34 301
16984.57 305
16985.80 281
16987.03 263
16988.26 283
16989.49 281
16990.72 286
16991.95 272
16993.18 286
16994.41 308
16995.64 301
16996.87 283
16998.10 252
16999.33 254
17000.56 285
17001.79 264
17003.02 263
17004.25 275
17005.48 269
17006.71 287
17007.94 271
17009.17 284
17010.40 290
17011.63 273
17012.86 247
17014.09 257
17015.32 267
17016.55 262
17017.78 265
17019.01 274
17020.25 287
17021.48 266
17022.71 274
17023.94 261
17025.17 277
17026.40 273
17027.63 258
17028.86 277
17030.09 263
17031.32 273
17032.55 274
17033.79 268
17035.02 254
17036.25 260
17037.48 286
17038.71 253
17039.94 245
17041.17 272
17042.41 253
17043.64 257
17044.87 254
17046.10 251
17047.33 246
17048.56 258
17049.80 261
17051.03 250
17052.26 284
17053.49 252
17054.72 279
17055.95 269
17057.19 262
17058.42 247
17059.65 271
17060.88 280
17062.12 271
17063.35 245
17064.58 253
17065.81 266
17067.04 275
17068.28 270
17069.51 262
17070.74 245
17071.97 266
17073.21 254
17074.44 267
17075.67 268
17076.90 251
17078.14 245
17079.37 233
17080.60 258
17081.84 265
17083.07 281
17084.30 258
17085.54 276
17086.77 267
17088.00 238
17089.23 261
17090.47 268
17091.70 247
17092.93 267
17094.17 252
17095.40 265
17096.63 271
17097.87 262
17099.10 265
17100.34 260
17101.57 256
17102.80 267
17104.04 272
17105.27 259
17106.50 257
17107.74 254
17108.97 263
17110.21 281
17111.44 261
17112.67 254
17113.91 255
17115.14 259
17116.38 249
17117.61 265
17118.84 256
17120.08 254
17121.31 247
17122.55 255
17123.78 263
17125.02 243
17126.25 271
17127.48 270
17128.72 271
17129.95 255
17131.19 246
17132.42 254
17133.66 270
17134.89 268
17136.13 272
17137.36 266
17138.60 245
17139.83 270
17141.07 246
17142.30 250
17143.54 257
17144.77 250
17146.01 257
17147.24 243
17148.48 265
17149.71 252
17150.95 253
17152.19 287
17153.42 263
17154.66 243
17155.89 246
17157.13 264
17158.36 242
17159.60 252
17160.83 252
17162.07 275
17163.31 254
17164.54 258
17165.78 249
17167.01 281
17168.25 258
17169.49 239
17170.72 272
17171.96 245
17173.19 271
17174.43 264
17175.67 267
17176.90 273
17178.14 262
17179.38 274
17180.61 248
17181.85 278
17183.09 269
17184.32 250
17185.56 263
17186.80 250
17188.03 259
17189.27 262
17190.51 248
17191.74 246
17192.98 254
17194.22 244
17195.45 259
17196.69 254
17197.93 244
17199.16 279
17200.40 276
17201.64 246
17202.88 255
17204.11 256
17205.35 266
17206.59 243
17207.83 259
17209.06 235
17210.30 248
17211.54 263
17212.78 240
17214.01 233
17215.25 253
17216.49 239
17217.73 234
17218.96 255
17220.20 249
17221.44 238
17222.68 237
17223.92 248
17225.15 259
17226.39 258
17227.63 252
17228.87 264
17230.11 255
17231.35 271
17232.58 234
17233.82 227
17235.06 230
17236.30 256
17237.54 275
17238.78 254
17240.01 256
17241.25 257
17242.49 250
17243.73 247
17244.97 257
17246.21 236
17247.45 221
17248.69 226
17249.93 244
17251.16 247
17252.40 216
17253.64 240
17254.88 250
17256.12 260
17257.36 253
17258.60 240
17259.84 244
17261.08 242
17262.32 241
17263.56 247
17264.80 231
17266.04 258
17267.28 285
17268.51 259
17269.75 234
17270.99 254
17272.23 245
17273.47 238
17274.71 249
17275.95 240
17277.19 226
17278.43 231
17279.67 243
17280.91 241
17282.15 258
17283.39 215
17284.63 255
17285.87 224
17287.11 240
17288.35 227
17289.60 237
17290.84 246
17292.08 242
17293.32 220
17294.56 250
17295.80 225
17297.04 258
17298.28 233
17299.52 259
17300.76 245
17302.00 226
17303.24 233
17304.48 237
17305.72 243
17306.96 240
17308.21 255
17309.45 239
17310.69 249
17311.93 236
17313.17 254
17314.41 216
17315.65 244
17316.89 233
17318.14 242
17319.38 245
17320.62 235
17321.86 242
17323.10 225
17324.34 261
17325.59 227
17326.83 243
17328.07 248
17329.31 250
17330.55 232
17331.79 242
17333.04 248
17334.28 246
17335.52 241
17336.76 244
17338.00 235
17339.25 243
17340.49 242
17341.73 251
17342.97 262
17344.22 261
17345.46 246
17346.70 243
17347.94 236
17349.19 223
17350.43 259
17351.67 222
17352.91 221
17354.16 226
17355.40 240
17356.64 236
17357.88 222
17359.13 256
17360.37 227
17361.61 247
17362.86 242
17364.10 246
17365.34 235
17366.58 243
17367.83 237
17369.07 229
17370.31 221
17371.56 222
17372.80 231
17374.04 236
17375.29 233
17376.53 242
17377.78 248
17379.02 239
17380.26 258
17381.51 250
17382.75 249
17383.99 233
17385.24 248
17386.48 226
17387.72 251
17388.97 256
17390.21 227
17391.46 240
17392.70 242
17393.94 236
17395.19 243
17396.43 231
17397.68 257
17398.92 232
17400.17 243
17401.41 224
17402.65 221
17403.90 232
17405.14 238
17406.39 230
17407.63 232
17408.88 211
17410.12 242
17411.37 234
17412.61 229
17413.86 224
17415.10 245
17416.35 244
17417.59 252
17418.84 239
17420.08 227
17421.33 239
17422.57 254
17423.82 225
17425.06 226
17426.31 211
17427.55 215
17428.80 228
17430.04 234
17431.29 220
17432.53 241
17433.78 256
17435.03 261
17436.27 211
17437.52 233
17438.76 227
17440.01 265
17441.25 270
17442.50 229
17443.75 244
17444.99 229
17446.24 265
17447.48 209
17448.73 226
17449.98 234
17451.22 227
17452.47 229
17453.71 240
17454.96 239
17456.21 242
17457.45 242
17458.70 230
17459.95 244
17461.19 234
17462.44 257
17463.69 230
17464.93 254
17466.18 222
17467.43 211
17468.67 242
17469.92 238
17471.17 236
17472.41 227
17473.66 224
17474.91 235
17476.15 242
17477.40 230
17478.65 250
17479.90 257
17481.14 259
17482.39 255
17483.64 248
17484.88 244
17486.13 238
17487.38 224
17488.63 238
17489.87 220
17491.12 237
17492.37 238
17493.62 262
17494.86 227
17496.11 225
17497.36 237
17498.61 231
17499.86 240
17501.10 244
17502.35 248
17503.60 281
17504.85 242
17506.10 253
17507.34 243
17508.59 256
17509.84 258
17511.09 227
17512.34 238
17513.59 239
17514.83 247
17516.08 252
17517.33 224
17518.58 245
17519.83 241
17521.08 242
17522.33 235
17523.57 242
17524.82 239
17526.07 248
17527.32 219
17528.57 261
17529.82 250
17531.07 249
17532.32 247
17533.57 248
17534.82 268
17536.06 288
17537.31 260
17538.56 250
17539.81 267
17541.06 251
17542.31 243
17543.56 243
17544.81 244
17546.06 243
17547.31 241
17548.56 259
17549.81 242
17551.06 258
17552.31 264
17553.56 257
17554.81 256
17556.06 266
17557.31 254
17558.56 241
17559.81 244
17561.06 240
17562.31 251
17563.56 237
17564.81 235
17566.06 248
17567.31 241
17568.56 244
17569.81 256
17571.06 248
17572.31 243
17573.56 250
17574.81 262
17576.06 264
17577.31 246
17578.56 251
17579.81 243
17581.06 240
17582.31 242
17583.57 230
17584.82 246
17586.07 256
17587.32 237
17588.57 258
17589.82 233
17591.07 242
17592.32 235
17593.57 245
17594.83 262
17596.08 234
17597.33 254
17598.58 239
17599.83 257
17601.08 222
17602.33 249
17603.59 257
17604.84 245
17606.09 252
17607.34 245
17608.59 243
17609.84 235
17611.10 249
17612.35 258
17613.60 246
17614.85 256
17616.10 257
17617.36 249
17618.61 244
17619.86 241
17621.11 247
17622.36 263
17623.62 266
17624.87 251
17626.12 265
17627.37 239
17628.63 249
17629.88 245
17631.13 271
17632.38 238
17633.64 248
17634.89 250
17636.14 216
17637.39 255
17638.65 250
17639.90 235
17641.15 245
17642.41 251
17643.66 226
17644.91 218
17646.17 257
17647.42 242
17648.67 241
17649.92 251
17651.18 269
17652.43 246
17653.68 255
17654.94 240
17656.19 249
17657.44 261
17658.70 256
17659.95 245
17661.21 274
17662.46 245
17663.71 256
17664.97 253
17666.22 229
17667.47 221
17668.73 268
17669.98 235
17671.24 246
17672.49 240
17673.74 233
17675.00 258
17676.25 234
17677.51 253
17678.76 244
17680.02 230
17681.27 236
17682.52 253
17683.78 261
17685.03 242
17686.29 246
17687.54 231
17688.80 250
17690.05 235
17691.31 224
17692.56 244
17693.82 227
17695.07 228
17696.32 244
17697.58 246
17698.83 250
17700.09 254
17701.34 228
17702.60 239
17703.86 239
17705.11 258
17706.37 213
17707.62 227
17708.88 248
17710.13 245
17711.39 229
17712.64 244
17713.90 233
17715.15 264
17716.41 267
17717.66 244
17718.92 205
17720.18 236
17721.43 228
17722.69 242
17723.94 272
17725.20 250
17726.45 247
17727.71 254
17728.97 230
17730.22 237
17731.48 233
17732.74 218
17733.99 230
17735.25 243
17736.50 229
17737.76 230
17739.02 238
17740.27 242
17741.53 231
17742.79 246
17744.04 256
17745.30 242
17746.56 235
17747.81 245
17749.07 237
17750.33 246
17751.58 247
17752.84 244
17754.10 238
17755.35 254
17756.61 244
17757.87 239
17759.12 232
17760.38 245
17761.64 254
17762.90 250
17764.15 249
17765.41 225
17766.67 231
17767.93 230
17769.18 246
17770.44 231
17771.70 252
17772.96 266
17774.21 222
17775.47 238
17776.73 240
17777.99 243
17779.24 238
17780.50 256
17781.76 250
17783.02 255
17784.28 248
17785.53 244
17786.79 255
17788.05 233
17789.31 218
17790.57 235
17791.82 239
17793.08 242
17794.34 230
17795.60 248
17796.86 239
17798.12 241
17799.37 254
17800.63 263
17801.89 241
17803.15 236
17804.41 243
17805.67 242
17806.93 248
17808.19 237
17809.44 258
17810.70 250
17811.96 236
17813.22 241
17814.48 238
17815.74 254
17817.00 242
17818.26 232
17819.52 256
17820.78 252
17822.04 226
17823.29 226
17824.55 231
17825.81 255
17827.07 260
17828.33 231
17829.59 229
17830.85 227
17832.11 232
17833.37 250
17834.63 253
17835.89 232
17837.15 242
17838.41 240
17839.67 268
17840.93 209
17842.19 239
17843.45 266
17844.71 255
17845.97 241
17847.23 258
17848.49 241
17849.75 239
17851.01 249
17852.27 259
17853.53 226
17854.79 240
17856.05 226
17857.31 228
17858.57 237
17859.84 242
17861.10 251
17862.36 260
17863.62 234
17864.88 240
17866.14 235
17867.40 266
17868.66 248
17869.92 228
17871.18 229
17872.44 230
17873.71 232
17874.97 249
17876.23 236
17877.49 233
17878.75 232
17880.01 250
17881.27 230
17882.53 225
17883.80 211
17885.06 238
17886.32 237
17887.58 250
17888.84 222
17890.10 221
17891.37 214
17892.63 236
17893.89 239
17895.15 221
17896.41 228
17897.67 230
17898.94 218
17900.20 225
17901.46 254
17902.72 240
17903.99 221
17905.25 231
17906.51 235
17907.77 225
17909.03 213
17910.30 238
17911.56 247
17912.82 232
17914.08 232
17915.35 201
17916.61 224
17917.87 227
17919.14 225
17920.40 247
17921.66 236
17922.92 230
17924.19 234
17925.45 210
17926.71 211
17927.98 230
17929.24 244
17930.50 240
17931.76 241
17933.03 233
17934.29 245
17935.55 252
17936.82 249
17938.08 219
17939.34 247
17940.61 256
17941.87 241
17943.14 226
17944.40 230
17945.66 224
17946.93 243
17948.19 236
17949.45 222
17950.72 230
17951.98 236
17953.25 247
17954.51 230
17955.77 242
17957.04 232
17958.30 206
17959.57 242
17960.83 227
17962.09 247
17963.36 213
17964.62 229
17965.89 237
17967.15 220
17968.42 213
17969.68 230
17970.95 249
17972.21 227
17973.47 254
17974.74 241
17976.00 220
17977.27 243
17978.53 242
17979.80 242
17981.06 246
17982.33 245
17983.59 202
17984.86 219
17986.12 223
17987.39 226
17988.65 260
17989.92 242
17991.18 237
17992.45 236
17993.71 228
17994.98 230
17996.25 229
17997.51 222
17998.78 227
18000.04 251
18001.31 242
18002.57 231
18003.84 212
18005.10 242
18006.37 220
18007.64 247
18008.90 239
18010.17 238
18011.43 239
18012.70 205
18013.97 235
18015.23 196
18016.50 233
18017.76 228
18019.03 237
18020.30 240
18021.56 223
18022.83 206
18024.10 204
18025.36 206
18026.63 235
18027.90 205
18029.16 236
18030.43 245
18031.70 227
18032.96 228
18034.23 236
18035.50 247
18036.76 252
18038.03 230
18039.30 220
18040.56 232
18041.83 207
18043.10 223
18044.37 215
18045.63 211
18046.90 224
18048.17 239
18049.43 219
18050.70 224
18051.97 243
18053.24 227
18054.50 223
18055.77 220
18057.04 251
18058.31 248
18059.57 227
18060.84 230
18062.11 250
18063.38 240
18064.65 245
18065.91 234
18067.18 213
18068.45 216
18069.72 215
18070.98 228
18072.25 235
18073.52 226
18074.79 237
18076.06 252
18077.33 254
18078.59 251
18079.86 218
18081.13 230
18082.40 221
18083.67 236
18084.94 225
18086.21 246
18087.47 221
18088.74 217
18090.01 253
18091.28 228
18092.55 224
18093.82 236
18095.09 231
18096.36 235
18097.62 239
18098.89 225
18100.16 238
18101.43 231
18102.70 241
18103.97 226
18105.24 228
18106.51 251
18107.78 200
18109.05 213
18110.32 241
18111.59 228
18112.86 221
18114.13 233
18115.40 237
18116.66 242
18117.93 228
18119.20 251
18120.47 246
18121.74 266
18123.01 224
18124.28 231
18125.55 237
18126.82 232
18128.09 217
18129.36 250
18130.63 234
18131.90 239
18133.17 257
18134.44 240
18135.71 228
18136.99 221
18138.26 256
18139.53 229
18140.80 247
18142.07 231
18143.34 265
18144.61 233
18145.88 242
18147.15 211
18148.42 234
18149.69 241
18150.96 227
18152.23 243
18153.50 242
18154.78 225
18156.05 251
18157.32 262
18158.59 211
18159.86 235
18161.13 215
18162.40 237
18163.67 237
18164.94 230
18166.22 233
18167.49 241
18168.76 239
18170.03 238
18171.30 229
18172.57 243
18173.85 221
18175.12 242
18176.39 246
18177.66 209
18178.93 242
18180.20 230
18181.48 240
18182.75 243
18184.02 244
18185.29 221
18186.56 245
18187.84 232
18189.11 241
18190.38 235
18191.65 227
18192.93 234
18194.20 217
18195.47 252
18196.74 238
18198.02 245
18199.29 213
18200.56 223
18201.83 212
18203.11 234
18204.38 239
18205.65 245
18206.92 254
18208.20 235
18209.47 242
18210.74 231
18212.02 246
18213.29 238
18214.56 252
18215.84 234
18217.11 211
18218.38 234
18219.65 234
18220.93 222
18222.20 211
18223.47 203
18224.75 253
18226.02 223
18227.30 226
18228.57 194
18229.84 232
18231.12 237
18232.39 224
18233.66 254
18234.94 225
18236.21 239
18237.48 224
18238.76 249
18240.03 232
18241.31 241
18242.58 229
18243.86 236
18245.13 239
18246.40 245
18247.68 230
18248.95 222
18250.23 224
18251.50 224
18252.77 203
18254.05 209
18255.32 249
18256.60 238
18257.87 244
18259.15 228
18260.42 238
18261.70 211
18262.97 238
18264.25 242
18265.52 242
18266.80 231
18268.07 233
18269.35 219
18270.62 226
18271.90 234
18273.17 225
18274.45 230
18275.72 222
18277.00 234
18278.27 219
18279.55 242
18280.82 222
18282.10 242
18283.37 217
18284.65 232
18285.93 236
18287.20 230
18288.48 226
18289.75 208
18291.03 210
18292.30 211
18293.58 220
18294.86 235
18296.13 239
18297.41 219
18298.68 242
18299.96 212
18301.24 224
18302.51 231
18303.79 238
18305.06 233
18306.34 232
18307.62 204
18308.89 215
18310.17 250
18311.45 233
18312.72 236
18314.00 236
18315.28 227
18316.55 226
18317.83 225
18319.11 204
18320.38 241
18321.66 208
18322.94 238
18324.21 230
18325.49 236
18326.77 234
18328.04 221
18329.32 225
18330.60 224
18331.88 214
18333.15 226
18334.43 227
18335.71 200
18336.98 248
18338.26 209
18339.54 228
18340.82 218
18342.09 230
18343.37 237
18344.65 226
18345.93 224
18347.20 217
18348.48 231
18349.76 220
18351.04 233
18352.32 227
18353.59 249
18354.87 239
18356.15 211
18357.43 214
18358.71 243
18359.98 253
18361.26 219
18362.54 210
18363.82 223
18365.10 201
18366.38 200
18367.65 209
18368.93 228
18370.21 217
18371.49 217
18372.77 226
18374.05 227
18375.33 232
18376.60 226
18377.88 248
18379.16 242
18380.44 231
18381.72 216
18383.00 225
18384.28 240
18385.56 216
18386.84 231
18388.11 226
18389.39 218
18390.67 228
18391.95 228
18393.23 213
18394.51 220
18395.79 233
18397.07 241
18398.35 245
18399.63 219
18400.91 214
18402.19 228
18403.47 208
18404.75 237
18406.03 215
18407.31 217
18408.59 218
18409.87 238
18411.15 255
18412.43 223
18413.71 234
18414.99 236
18416.27 239
18417.55 216
18418.83 224
18420.11 211
18421.39 240
18422.67 223
18423.95 214
18425.23 228
18426.51 217
18427.79 222
18429.07 239
18430.35 247
18431.63 213
18432.91 230
18434.19 242
18435.47 234
18436.75 235
18438.04 237
18439.32 233
18440.60 245
18441.88 240
18443.16 233
18444.44 225
18445.72 250
18447.00 226
18448.28 240
18449.57 250
18450.85 235
18452.13 260
18453.41 251
18454.69 223
18455.97 231
18457.25 231
18458.54 224
18459.82 234
18461.10 217
18462.38 224
18463.66 238
18464.94 253
18466.23 225
18467.51 230
18468.79 218
18470.07 246
18471.35 225
18472.64 239
18473.92 211
18475.20 228
18476.48 221
18477.76 217
18479.05 235
18480.33 224
18481.61 231
18482.89 224
18484.18 240
18485.46 205
18486.74 222
18488.02 227
18489.31 211
18490.59 225
18491.87 227
18493.15 239
18494.44 227
18495.72 238
18497.00 213
18498.29 248
18499.57 206
18500.85 236
18502.13 227
18503.42 250
18504.70 238
18505.98 240
18507.27 241
18508.55 235
18509.83 210
18511.12 238
18512.40 242
18513.68 227
18514.97 251
18516.25 246
18517.54 225
18518.82 210
18520.10 232
18521.39 245
18522.67 215
18523.95 216
18525.24 220
18526.52 239
18527.81 238
18529.09 229
18530.37 235
18531.66 234
18532.94 243
18534.23 244
18535.51 222
18536.79 248
18538.08 259
18539.36 240
18540.65 240
18541.93 247
18543.22 247
18544.50 217
18545.79 240
18547.07 245
18548.36 244
18549.64 233
18550.92 225
18552.21 228
18553.49 235
18554.78 236
18556.06 237
18557.35 218
18558.63 243
18559.92 241
18561.20 249
18562.49 261
18563.77 269
18565.06 269
18566.35 236
18567.63 251
18568.92 238
18570.20 247
18571.49 256
18572.77 254
18574.06 276
18575.34 279
18576.63 252
18577.92 244
18579.20 241
18580.49 254
18581.77 265
18583.06 269
18584.34 250
18585.63 258
18586.92 242
18588.20 245
18589.49 255
18590.77 259
18592.06 245
18593.35 274
18594.63 245
18595.92 252
18597.21 261
18598.49 234
18599.78 247
18601.07 239
18602.35 243
18603.64 242
18604.93 234
18606.21 223
18607.50 247
18608.79 251
18610.07 242
18611.36 242
18612.65 269
18613.93 239
18615.22 264
18616.51 263
18617.79 238
18619.08 249
18620.37 230
18621.66 263
18622.94 252
18624.23 221
18625.52 228
18626.80 264
18628.09 263
18629.38 236
18630.67 250
18631.95 245
18633.24 241
18634.53 261
18635.82 233
18637.11 233
18638.39 239
18639.68 243
18640.97 235
18642.26 266
18643.54 249
18644.83 230
18646.12 243
18647.41 248
18648.70 234
18649.99 243
18651.27 209
18652.56 224
18653.85 235
18655.14 251
18656.43 251
18657.72 231
18659.00 248
18660.29 243
18661.58 240
18662.87 226
18664.16 229
18665.45 222
18666.74 208
18668.02 207
18669.31 225
18670.60 234
18671.89 219
18673.18 214
18674.47 224
18675.76 228
18677.05 230
18678.34 220
18679.63 226
18680.92 232
18682.20 222
18683.49 234
18684.78 250
18686.07 225
18687.36 220
18688.65 238
18689.94 221
18691.23 245
18692.52 236
18693.81 219
18695.10 234
18696.39 230
18697.68 208
18698.97 229
18700.26 233
18701.55 247
18702.84 221
18704.13 232
18705.42 223
18706.71 231
18708.00 232
18709.29 218
18710.58 224
18711.87 235
18713.16 235
18714.45 224
18715.74 225
18717.03 222
18718.32 261
18719.61 224
18720.90 225
18722.20 219
18723.49 228
18724.78 226
18726.07 225
18727.36 245
18728.65 220
18729.94 224
18731.23 248
18732.52 244
18733.81 239
18735.10 219
18736.40 232
18737.69 237
18738.98 242
18740.27 238
18741.56 227
18742.85 240
18744.14 239
18745.43 222
18746.73 238
18748.02 223
18749.31 233
18750.60 234
18751.89 242
18753.18 211
18754.48 230
18755.77 213
18757.06 224
18758.35 222
18759.64 227
18760.94 230
18762.23 217
18763.52 238
18764.81 208
18766.10 238
18767.40 238
18768.69 231
18769.98 238
18771.27 235
18772.57 231
18773.86 217
18775.15 228
18776.44 227
18777.74 224
18779.03 227
18780.32 226
18781.61 240
18782.91 220
18784.20 225
18785.49 238
18786.79 238
18788.08 222
18789.37 220
18790.66 230
18791.96 227
18793.25 246
18794.54 233
18795.84 234
18797.13 230
18798.42 213
18799.72 220
18801.01 244
18802.30 241
18803.60 235
18804.89 233
18806.18 259
18807.48 251
18808.77 226
18810.07 238
18811.36 225
18812.65 245
18813.95 248
18815.24 242
18816.53 211
18817.83 221
18819.12 224
18820.42 219
18821.71 220
18823.00 238
18824.30 215
18825.59 242
18826.89 238
18828.18 225
18829.48 255
18830.77 255
18832.07 220
18833.36 202
18834.65 228
18835.95 215
18837.24 239
18838.54 223
18839.83 238
18841.13 233
18842.42 227
18843.72 240
18845.01 210
18846.31 217
18847.60 212
18848.90 244
18850.19 241
18851.49 240
18852.78 215
18854.08 227
18855.37 215
18856.67 230
18857.96 237
18859.26 238
18860.55 228
18861.85 222
18863.15 234
18864.44 235
18865.74 235
18867.03 224
18868.33 228
18869.62 208
18870.92 217
18872.22 222
18873.51 245
18874.81 221
18876.10 240
18877.40 203
18878.70 230
18879.99 239
18881.29 219
18882.58 239
18883.88 218
18885.18 223
18886.47 219
18887.77 234
18889.07 232
18890.36 229
18891.66 220
18892.95 221
18894.25 217
18895.55 225
18896.84 225
18898.14 215
18899.44 219
18900.73 211
18902.03 239
18903.33 218
18904.63 223
18905.92 219
18907.22 238
18908.52 220
18909.81 230
18911.11 243
18912.41 223
18913.71 242
18915.00 219
18916.30 220
18917.60 240
18918.89 212
18920.19 233
18921.49 218
18922.79 215
18924.09 227
18925.38 226
18926.68 228
18927.98 216
18929.28 213
18930.57 232
18931.87 232
18933.17 224
18934.47 242
18935.77 243
18937.06 237
18938.36 198
18939.66 228
18940.96 210
18942.26 217
18943.55 227
18944.85 210
18946.15 228
18947.45 216
18948.75 215
18950.05 205
18951.35 210
18952.64 205
18953.94 247
18955.24 221
18956.54 223
18957.84 224
18959.14 222
18960.44 230
18961.74 229
18963.03 233
18964.33 209
18965.63 227
18966.93 240
18968.23 212
18969.53 209
18970.83 210
18972.13 212
18973.43 216
18974.73 215
18976.03 190
18977.33 208
18978.62 224
18979.92 212
18981.22 206
18982.52 218
18983.82 208
18985.12 235
18986.42 242
18987.72 207
18989.02 225
18990.32 223
18991.62 229
18992.92 205
18994.22 220
18995.52 199
18996.82 211
18998.12 223
18999.42 211
19000.72 217
19002.02 218
19003.32 219
19004.62 221
19005.92 217
19007.22 222
19008.53 239
19009.83 236
19011.13 211
19012.43 197
19013.73 211
19015.03 218
19016.33 213
19017.63 220
19018.93 206
19020.23 218
19021.53 216
19022.83 203
19024.13 209
19025.44 252
19026.74 211
19028.04 210
19029.34 233
19030.64 218
19031.94 237
19033.24 232
19034.54 226
19035.85 197
19037.15 222
19038.45 203
19039.75 221
19041.05 203
19042.35 235
19043.66 230
19044.96 231
19046.26 225
19047.56 222
19048.86 215
19050.16 218
19051.47 224
19052.77 203
19054.07 190
19055.37 187
19056.67 213
19057.98 199
19059.28 205
19060.58 204
19061.88 219
19063.19 207
19064.49 230
19065.79 210
19067.09 204
19068.40 196
19069.70 203
19071.00 233
19072.30 227
19073.61 217
19074.91 218
19076.21 219
19077.52 231
19078.82 225
19080.12 211
19081.42 222
19082.73 213
19084.03 217
19085.33 219
19086.64 215
19087.94 208
19089.24 206
19090.55 213
19091.85 231
19093.15 241
19094.46 210
19095.76 236
19097.06 237
19098.37 229
19099.67 229
19100.97 221
19102.28 223
19103.58 213
19104.89 206
19106.19 237
19107.49 225
19108.80 188
19110.10 219
19111.40 213
19112.71 209
19114.01 212
19115.32 234
19116.62 206
19117.93 202
19119.23 222
19120.53 200
19121.84 212
19123.14 213
19124.45 217
19125.75 218
19127.06 214
19128.36 213
19129.67 222
19130.97 225
19132.28 229
19133.58 224
19134.88 217
19136.19 232
19137.49 233
19138.80 226
19140.10 209
19141.41 214
19142.71 219
19144.02 223
19145.32 217
19146.63 227
19147.94 212
19149.24 208
19150.55 224
19151.85 221
19153.16 224
19154.46 217
19155.77 199
19157.07 230
19158.38 206
19159.68 247
19160.99 218
19162.30 214
19163.60 209
19164.91 201
19166.21 216
19167.52 217
19168.83 196
19170.13 210
19171.44 211
19172.74 197
19174.05 227
19175.36 191
19176.66 207
19177.97 216
19179.27 228
19180.58 204
19181.89 204
19183.19 210
19184.50 234
19185.81 211
19187.11 218
19188.42 209
19189.73 223
19191.03 218
19192.34 209
19193.65 221
19194.95 202
19196.26 208
19197.57 193
19198.87 226
19200.18 191
19201.49 222
19202.80 210
19204.10 207
19205.41 211
19206.72 203
19208.03 220
19209.33 221
19210.64 211
19211.95 221
19213.25 217
19214.56 195
19215.87 220
19217.18 214
19218.49 214
19219.79 189
19221.10 216
19222.41 225
19223.72 224
19225.02 192
19226.33 239
19227.64 226
19228.95 225
19230.26 226
19231.56 203
19232.87 189
19234.18 214
19235.49 222
19236.80 234
19238.11 207
19239.41 231
19240.72 216
19242.03 226
19243.34 218
19244.65 206
19245.96 217
19247.26 213
19248.57 214
19249.88 209
19251.19 206
19252.50 198
19253.81 205
19255.12 232
19256.43 226
19257.74 208
19259.04 205
19260.35 217
19261.66 211
19262.97 214
19264.28 209
19265.59 226
19266.90 206
19268.21 196
19269.52 211
19270.83 200
19272.14 205
19273.45 205
19274.76 204
19276.07 219
19277.38 205
19278.69 210
19279.99 214
19281.30 213
19282.61 200
19283.92 206
19285.23 222
19286.54 217
19287.85 215
19289.16 205
19290.47 210
19291.78 219
19293.09 203
19294.40 217
19295.72 214
19297.03 203
19298.34 204
19299.65 205
19300.96 195
19302.27 186
19303.58 208
19304.89 241
19306.20 206
19307.51 220
19308.82 222
19310.13 223
19311.44 219
19312.75 204
19314.06 189
19315.37 197
19316.69 229
19318.00 211
19319.31 224
19320.62 221
19321.93 226
19323.24 225
19324.55 226
19325.86 198
19327.18 226
19328.49 231
19329.80 205
19331.11 191
19332.42 181
19333.73 206
19335.04 214
19336.36 225
19337.67 221
19338.98 210
19340.29 196
19341.60 198
19342.91 196
19344.23 213
19345.54 193
19346.85 201
19348.16 196
19349.47 197
19350.79 216
19352.10 198
19353.41 193
19354.72 218
19356.04 213
19357.35 231
19358.66 190
19359.97 201
19361.29 218
19362.60 218
19363.91 210
19365.22 203
19366.54 237
19367.85 209
19369.16 227
19370.47 196
19371.79 204
19373.10 195
19374.41 222
19375.73 220
19377.04 216
19378.35 219
19379.67 223
19380.98 204
19382.29 229
19383.60 231
19384.92 188
19386.23 202
19387.54 215
19388.86 210
19390.17 216
19391.49 212
19392.80 202
19394.11 195
19395.43 198
19396.74 200
19398.05 226
19399.37 218
19400.68 205
19402.00 211
19403.31 193
19404.62 200
19405.94 189
19407.25 236
19408.57 207
19409.88 227
19411.19 200
19412.51 202
19413.82 198
19415.14 209
19416.45 212
19417.77 200
19419.08 219
19420.39 206
19421.71 193
19423.02 185
19424.34 211
19425.65 224
19426.97 223
19428.28 228
19429.60 236
19430.91 211
19432.23 194
19433.54 208
19434.86 221
19436.17 222
19437.49 204
19438.80 223
19440.12 210
19441.43 200
19442.75 210
19444.06 192
19445.38 225
19446.69 190
19448.01 204
19449.32 202
19450.64 222
19451.96 224
19453.27 205
19454.59 224
19455.90 222
19457.22 207
19458.53 186
19459.85 220
19461.17 206
19462.48 217
19463.80 214
19465.11 197
19466.43 232
19467.75 210
19469.06 209
19470.38 223
19471.69 189
19473.01 212
19474.33 190
19475.64 225
19476.96 208
19478.28 222
19479.59 211
19480.91 207
19482.23 198
19483.54 210
19484.86 233
19486.18 216
19487.49 200
19488.81 218
19490.13 222
19491.44 204
19492.76 203
19494.08 214
19495.39 215
19496.71 205
19498.03 201
19499.35 224
19500.66 202
19501.98 216
19503.30 212
19504.61 208
19505.93 208
19507.25 193
19508.57 220
19509.88 225
19511.20 202
19512.52 198
19513.84 192
19515.15 196
19516.47 208
19517.79 212
19519.11 223
19520.43 198
19521.74 213
19523.06 216
19524.38 222
19525.70 194
19527.02 210
19528.33 211
19529.65 229
19530.97 215
19532.29 228
19533.61 185
19534.93 194
19536.24 208
19537.56 220
19538.88 209
19540.20 215
19541.52 208
19542.84 196
19544.16 213
19545.47 225
19546.79 208
19548.11 217
19549.43 197
19550.75 205
19552.07 218
19553.39 200
19554.71 201
19556.03 209
19557.34 212
19558.66 214
19559.98 199
19561.30 186
19562.62 213
19563.94 183
19565.26 191
19566.58 198
19567.90 218
19569.22 201
19570.54 210
19571.86 209
19573.18 186
19574.50 188
19575.82 204
19577.14 224
19578.46 222
19579.78 197
19581.10 203
19582.42 206
19583.74 212
19585.06 205
19586.38 200
19587.70 210
19589.02 213
19590.34 205
19591.66 205
19592.98 201
19594.30 193
19595.62 190
19596.94 197
19598.26 189
19599.58 188
19600.90 217
19602.22 223
19603.54 213
19604.86 221
19606.18 179
19607.50 190
19608.82 200
19610.15 205
19611.47 198
19612.79 213
19614.11 208
19615.43 197
19616.75 193
19618.07 200
19619.39 206
19620.71 223
19622.04 218
19623.36 210
19624.68 214
19626.00 212
19627.32 216
19628.64 188
19629.96 210
19631.29 219
19632.61 208
19633.93 194
19635.25 211
19636.57 217
19637.89 222
19639.22 197
19640.54 191
19641.86 199
19643.18 179
19644.50 193
19645.83 193
19647.15 215
19648.47 216
19649.79 189
19651.12 218
19652.44 209
19653.76 223
19655.08 204
19656.40 215
19657.73 207
19659.05 210
19660.37 204
19661.70 211
19663.02 211
19664.34 227
19665.66 204
19666.99 213
19668.31 188
19669.63 179
19670.95 202
19672.28 211
19673.60 196
19674.92 219
19676.25 191
19677.57 209
19678.89 223
19680.22 205
19681.54 217
19682.86 205
19684.19 240
19685.51 192
19686.83 205
19688.16 188
19689.48 203
19690.80 201
19692.13 203
19693.45 197
19694.78 225
19696.10 222
19697.42 198
19698.75 210
19700.07 203
19701.39 215
19702.72 211
19704.04 215
19705.37 210
19706.69 227
19708.02 213
19709.34 200
19710.66 211
19711.99 203
19713.31 197
19714.64 205
19715.96 192
19717.29 209
19718.61 192
19719.93 182
19721.26 213
19722.58 195
19723.91 208
19725.23 215
19726.56 218
19727.88 195
19729.21 192
19730.53 188
19731.86 194
19733.18 181
19734.51 206
19735.83 194
19737.16 247
19738.48 218
19739.81 210
19741.13 190
19742.46 201
19743.78 209
19745.11 207
19746.44 192
19747.76 183
19749.09 209
19750.41 211
19751.74 222
19753.06 196
19754.39 193
19755.72 173
19757.04 194
19758.37 196
19759.69 206
19761.02 202
19762.34 193
19763.67 212
19765.00 193
19766.32 218
19767.65 179
19768.98 210
19770.30 194
19771.63 211
19772.95 203
19774.28 216
19775.61 200
19776.93 214
19778.26 213
19779.59 179
19780.91 216
19782.24 200
19783.57 211
19784.89 210
19786.22 201
19787.55 204
19788.87 197
19790.20 228
19791.53 207
19792.86 208
19794.18 232
19795.51 200
19796.84 207
19798.16 194
19799.49 202
19800.82 194
19802.15 204
19803.47 224
19804.80 213
19806.13 199
19807.46 194
19808.78 199
19810.11 194
19811.44 204
19812.77 200
19814.09 210
19815.42 183
19816.75 193
19818.08 217
19819.41 224
19820.73 203
19822.06 192
19823.39 184
19824.72 204
19826.05 212
19827.37 211
19828.70 204
19830.03 202
19831.36 195
19832.69 196
19834.02 207
19835.34 186
19836.67 180
19838.00 201
19839.33 196
19840.66 188
19841.99 208
19843.32 205
19844.64 227
19845.97 191
19847.30 174
19848.63 193
19849.96 188
19851.29 207
19852.62 188
19853.95 187
19855.28 212
19856.60 221
19857.93 203
19859.26 206
19860.59 197
19861.92 200
19863.25 216
19864.58 182
19865.91 197
19867.24 200
19868.57 195
19869.90 202
19871.23 200
19872.56 209
19873.89 192
19875.22 197
19876.55 198
19877.88 210
19879.21 171
19880.54 199
19881.87 208
19883.20 215
19884.53 203
19885.86 192
19887.19 208
19888.52 218
19889.85 193
19891.18 193
19892.51 200
19893.84 187
19895.17 202
19896.50 206
19897.83 202
19899.16 191
19900.49 191
19901.82 219
19903.15 218
19904.48 206
19905.81 177
19907.15 191
19908.48 197
19909.81 210
19911.14 201
19912.47 176
19913.80 190
19915.13 188
19916.46 192
19917.79 197
19919.13 202
19920.46 199
19921.79 186
19923.12 169
19924.45 196
19925.78 213
19927.11 198
19928.45 192
19929.78 213
19931.11 186
19932.44 196
19933.77 214
19935.10 202
19936.44 186
19937.77 196
19939.10 199
19940.43 211
19941.76 206
19943.10 204
19944.43 201
19945.76 207
19947.09 210
19948.42 194
19949.76 194
19951.09 210
19952.42 203
19953.75 205
19955.09 196
19956.42 204
19957.75 220
19959.08 213
19960.42 211
19961.75 201
19963.08 207
19964.41 197
19965.75 202
19967.08 201
19968.41 205
19969.75 205
19971.08 219
19972.41 195
19973.74 212
19975.08 213
19976.41 202
19977.74 203
19979.08 209
19980.41 227
19981.74 235
19983.08 200
19984.41 192
19985.74 195
19987.08 201
19988.41 211
19989.75 199
19991.08 205
19992.41 214
19993.75 222
19995.08 215
19996.41 224
19997.75 194
19999.08 214
20000.42 201
20001.75 203
20003.08 178
20004.42 207
20005.75 241
20007.09 210
20008.42 216
20009.75 209
20011.09 199
20012.42 185
20013.76 216
20015.09 214
20016.43 221
20017.76 206
20019.10 210
20020.43 207
20021.76 223
20023.10 206
20024.43 214
20025.77 217
20027.10 196
20028.44 211
20029.77 193
20031.11 202
20032.44 209
20033.78 202
20035.11 203
20036.45 221
20037.78 199
20039.12 205
20040.46 200
20041.79 199
20043.13 202
20044.46 207
20045.80 190
20047.13 213
20048.47 215
20049.80 216
20051.14 212
20052.47 216
20053.81 203
20055.15 207
20056.48 220
20057.82 210
20059.15 205
20060.49 209
20061.83 202
20063.16 205
20064.50 203
20065.83 218
20067.17 200
20068.51 201
20069.84 221
20071.18 213
20072.52 204
20073.85 198
20075.19 205
20076.52 218
20077.86 199
20079.20 232
20080.53 201
20081.87 220
20083.21 191
20084.54 198
20085.88 214
20087.22 206
20088.56 181
20089.89 206
20091.23 207
20092.57 197
20093.90 204
20095.24 211
20096.58 240
20097.91 217
20099.25 199
20100.59 192
20101.93 204
20103.26 206
20104.60 199
20105.94 205
20107.28 194
20108.61 207
20109.95 191
20111.29 184
20112.63 205
20113.96 198
20115.30 215
20116.64 208
20117.98 210
20119.32 197
20120.65 202
20121.99 199
20123.33 210
20124.67 207
20126.01 237
