# Supplementary material for: MALDI-TOF MS typing enables the classification of brewing yeasts of the genus Saccharomyces to major beer styles
Source: PLoS One. 2017 Aug 9;12(8):e0181694. doi: 10.1371/journal.pone.0181694 (PMC5549903; doi:10.1371/journal.pone.0181694)
Supplement: S18 File — The directory includes 30 raw files and was zipped to “.zip”; the folder has one strain with 30 spectra; S1 Text explains the raw files with an example and Table 1 represents the yeast strain used within the experiment. (ZIP) [file pone.0181694.s021.zip › 52/FK28-Z-OG-Koe-Koe-YPG-18h-E-E_2016-10-04_4_0_A11_1.dat]

1998.43 994
1998.85 1020
1999.27 966
1999.69 979
2000.11 976
2000.54 1001
2000.96 988
2001.38 932
2001.80 929
2002.23 937
2002.65 974
2003.07 938
2003.49 918
2003.92 963
2004.34 956
2004.76 1043
2005.18 1029
2005.61 1039
2006.03 1089
2006.45 1055
2006.87 1107
2007.30 1045
2007.72 1025
2008.14 1110
2008.57 1081
2008.99 1077
2009.41 1104
2009.84 1059
2010.26 980
2010.68 948
2011.11 936
2011.53 950
2011.95 943
2012.38 877
2012.80 936
2013.22 911
2013.65 884
2014.07 930
2014.49 954
2014.92 930
2015.34 962
2015.77 937
2016.19 906
2016.61 948
2017.04 1031
2017.46 1027
2017.89 999
2018.31 1011
2018.73 908
2019.16 932
2019.58 970
2020.01 1020
2020.43 963
2020.85 992
2021.28 971
2021.70 986
2022.13 1019
2022.55 1015
2022.98 956
2023.40 962
2023.83 959
2024.25 1036
2024.68 1046
2025.10 1023
2025.53 1056
2025.95 1072
2026.38 1051
2026.80 1012
2027.23 1036
2027.65 1047
2028.08 1081
2028.50 1086
2028.93 991
2029.35 1037
2029.78 1053
2030.20 967
2030.63 1008
2031.05 980
2031.48 1066
2031.90 1040
2032.33 1018
2032.75 955
2033.18 913
2033.61 919
2034.03 1005
2034.46 1003
2034.88 989
2035.31 1057
2035.74 995
2036.16 1042
2036.59 1070
2037.01 1130
2037.44 1203
2037.87 1197
2038.29 1217
2038.72 1133
2039.14 1056
2039.57 1137
2040.00 1071
2040.42 1004
2040.85 1024
2041.28 988
2041.70 1017
2042.13 992
2042.56 989
2042.98 983
2043.41 1020
2043.84 1038
2044.26 1081
2044.69 977
2045.12 958
2045.54 1003
2045.97 990
2046.40 1052
2046.82 1067
2047.25 1039
2047.68 984
2048.11 926
2048.53 951
2048.96 1016
2049.39 1065
2049.82 957
2050.24 954
2050.67 975
2051.10 918
2051.53 961
2051.95 885
2052.38 937
2052.81 945
2053.24 896
2053.66 981
2054.09 962
2054.52 971
2054.95 950
2055.38 984
2055.80 938
2056.23 923
2056.66 947
2057.09 912
2057.52 888
2057.94 882
2058.37 897
2058.80 987
2059.23 977
2059.66 960
2060.09 950
2060.51 954
2060.94 1001
2061.37 943
2061.80 958
2062.23 998
2062.66 1035
2063.09 1067
2063.52 1153
2063.94 1087
2064.37 1054
2064.80 940
2065.23 991
2065.66 1051
2066.09 1043
2066.52 1000
2066.95 909
2067.38 944
2067.81 944
2068.24 964
2068.66 975
2069.09 997
2069.52 920
2069.95 976
2070.38 985
2070.81 1042
2071.24 995
2071.67 1001
2072.10 1046
2072.53 1123
2072.96 1139
2073.39 1142
2073.82 1197
2074.25 1121
2074.68 1110
2075.11 1185
2075.54 1226
2075.97 1232
2076.40 1180
2076.83 1163
2077.26 1119
2077.69 1149
2078.12 1157
2078.55 1084
2078.98 1135
2079.41 1091
2079.84 1086
2080.27 1096
2080.70 995
2081.14 996
2081.57 1015
2082.00 1001
2082.43 1031
2082.86 1022
2083.29 1019
2083.72 1029
2084.15 1016
2084.58 987
2085.01 952
2085.44 933
2085.88 908
2086.31 975
2086.74 944
2087.17 925
2087.60 1010
2088.03 1037
2088.46 975
2088.89 998
2089.33 1007
2089.76 1074
2090.19 983
2090.62 973
2091.05 978
2091.48 1013
2091.92 1057
2092.35 1060
2092.78 1039
2093.21 925
2093.64 998
2094.07 998
2094.51 1042
2094.94 1082
2095.37 979
2095.80 989
2096.24 965
2096.67 1036
2097.10 944
2097.53 934
2097.96 991
2098.40 947
2098.83 918
2099.26 942
2099.69 904
2100.13 933
2100.56 956
2100.99 924
2101.43 948
2101.86 956
2102.29 937
2102.72 992
2103.16 972
2103.59 948
2104.02 954
2104.46 980
2104.89 1068
2105.32 1022
2105.76 1049
2106.19 1027
2106.62 1041
2107.05 992
2107.49 1014
2107.92 974
2108.36 964
2108.79 1057
2109.22 1064
2109.66 955
2110.09 910
2110.52 899
2110.96 917
2111.39 985
2111.82 974
2112.26 953
2112.69 929
2113.13 933
2113.56 905
2113.99 995
2114.43 914
2114.86 885
2115.30 959
2115.73 881
2116.16 909
2116.60 950
2117.03 956
2117.47 974
2117.90 943
2118.34 910
2118.77 961
2119.21 936
2119.64 991
2120.07 942
2120.51 997
2120.94 1035
2121.38 1001
2121.81 1010
2122.25 1051
2122.68 1062
2123.12 1055
2123.55 1014
2123.99 871
2124.42 969
2124.86 870
2125.29 853
2125.73 881
2126.16 935
2126.60 996
2127.04 1011
2127.47 914
2127.91 990
2128.34 1006
2128.78 963
2129.21 1047
2129.65 1113
2130.08 1046
2130.52 1097
2130.96 1030
2131.39 1127
2131.83 1092
2132.26 1083
2132.70 1174
2133.14 1209
2133.57 1149
2134.01 1224
2134.44 1241
2134.88 1202
2135.32 1146
2135.75 1132
2136.19 1165
2136.62 1149
2137.06 1069
2137.50 1119
2137.93 1036
2138.37 1031
2138.81 984
2139.24 984
2139.68 985
2140.12 930
2140.55 978
2140.99 954
2141.43 933
2141.86 890
2142.30 972
2142.74 993
2143.18 947
2143.61 901
2144.05 930
2144.49 973
2144.92 1035
2145.36 1008
2145.80 961
2146.24 973
2146.67 980
2147.11 1030
2147.55 987
2147.99 1006
2148.42 1045
2148.86 1018
2149.30 1051
2149.74 1075
2150.17 1082
2150.61 1129
2151.05 1137
2151.49 1050
2151.92 1002
2152.36 1039
2152.80 966
2153.24 1022
2153.68 1050
2154.11 1012
2154.55 1034
2154.99 1019
2155.43 1053
2155.87 1070
2156.31 1042
2156.74 1093
2157.18 1078
2157.62 1009
2158.06 1073
2158.50 1036
2158.94 1044
2159.38 1022
2159.81 1019
2160.25 1039
2160.69 1024
2161.13 999
2161.57 1025
2162.01 985
2162.45 1103
2162.89 1048
2163.33 996
2163.76 1037
2164.20 998
2164.64 961
2165.08 979
2165.52 1019
2165.96 1002
2166.40 960
2166.84 950
2167.28 999
2167.72 997
2168.16 987
2168.60 969
2169.04 1014
2169.48 1078
2169.92 1074
2170.36 1011
2170.80 952
2171.24 1021
2171.68 1037
2172.12 1051
2172.56 1039
2173.00 1083
2173.44 1151
2173.88 1097
2174.32 1121
2174.76 1205
2175.20 1173
2175.64 1170
2176.08 1131
2176.52 1202
2176.96 1191
2177.40 1178
2177.84 1217
2178.28 1222
2178.72 1226
2179.16 1155
2179.60 1155
2180.04 1032
2180.48 1055
2180.92 1044
2181.37 1047
2181.81 1057
2182.25 1073
2182.69 897
2183.13 928
2183.57 987
2184.01 982
2184.45 1017
2184.89 1028
2185.34 1090
2185.78 1056
2186.22 1107
2186.66 1158
2187.10 1089
2187.54 1112
2187.98 1178
2188.43 1148
2188.87 1162
2189.31 1066
2189.75 1076
2190.19 1055
2190.63 1079
2191.08 1070
2191.52 1027
2191.96 1107
2192.40 1084
2192.84 1119
2193.29 1102
2193.73 1139
2194.17 1157
2194.61 1227
2195.05 1104
2195.50 1122
2195.94 1056
2196.38 1041
2196.82 1042
2197.27 1054
2197.71 1087
2198.15 1035
2198.59 1071
2199.04 1089
2199.48 1020
2199.92 1053
2200.37 1013
2200.81 1002
2201.25 1079
2201.69 1071
2202.14 1032
2202.58 1030
2203.02 1092
2203.47 1037
2203.91 1075
2204.35 1035
2204.80 1073
2205.24 1154
2205.68 1087
2206.13 1098
2206.57 1054
2207.01 1045
2207.46 1111
2207.90 1081
2208.34 1068
2208.79 1091
2209.23 1115
2209.67 1047
2210.12 1060
2210.56 1102
2211.01 1135
2211.45 1014
2211.89 1072
2212.34 1078
2212.78 984
2213.23 1012
2213.67 1080
2214.11 1004
2214.56 982
2215.00 991
2215.45 988
2215.89 1057
2216.34 1067
2216.78 1015
2217.22 986
2217.67 992
2218.11 1050
2218.56 1084
2219.00 1152
2219.45 1101
2219.89 1082
2220.34 1110
2220.78 1119
2221.23 1130
2221.67 1150
2222.12 1107
2222.56 1102
2223.01 1116
2223.45 1149
2223.90 1161
2224.34 1127
2224.79 1118
2225.23 1067
2225.68 1098
2226.12 1182
2226.57 1111
2227.01 1161
2227.46 1073
2227.91 1174
2228.35 1218
2228.80 1253
2229.24 1293
2229.69 1263
2230.13 1376
2230.58 1432
2231.03 1475
2231.47 1515
2231.92 1558
2232.36 1490
2232.81 1384
2233.26 1447
2233.70 1477
2234.15 1389
2234.59 1403
2235.04 1297
2235.49 1298
2235.93 1333
2236.38 1348
2236.83 1276
2237.27 1190
2237.72 1201
2238.17 1137
2238.61 1164
2239.06 1125
2239.51 1113
2239.95 1107
2240.40 1081
2240.85 1013
2241.29 1077
2241.74 1026
2242.19 957
2242.63 976
2243.08 1076
2243.53 1002
2243.98 937
2244.42 932
2244.87 994
2245.32 970
2245.76 969
2246.21 980
2246.66 991
2247.11 975
2247.55 962
2248.00 976
2248.45 1024
2248.90 1014
2249.35 1030
2249.79 1030
2250.24 1060
2250.69 1065
2251.14 1010
2251.58 1032
2252.03 1035
2252.48 1049
2252.93 993
2253.38 947
2253.82 984
2254.27 1047
2254.72 1011
2255.17 981
2255.62 961
2256.07 955
2256.51 1001
2256.96 1022
2257.41 1002
2257.86 1051
2258.31 1047
2258.76 1031
2259.21 1003
2259.65 1037
2260.10 1002
2260.55 1035
2261.00 1052
2261.45 1070
2261.90 1113
2262.35 1110
2262.80 1130
2263.25 1189
2263.69 1184
2264.14 1136
2264.59 1160
2265.04 1211
2265.49 1221
2265.94 1187
2266.39 1207
2266.84 1162
2267.29 1128
2267.74 1127
2268.19 1190
2268.64 1192
2269.09 1156
2269.54 1181
2269.99 1197
2270.44 1174
2270.89 1146
2271.34 1131
2271.79 1174
2272.24 1126
2272.69 1088
2273.14 1043
2273.59 1058
2274.04 1037
2274.49 1029
2274.94 1014
2275.39 1029
2275.84 1015
2276.29 1023
2276.74 1024
2277.19 949
2277.64 958
2278.09 1045
2278.54 1055
2278.99 1004
2279.44 1081
2279.89 1066
2280.34 1088
2280.79 1008
2281.25 1009
2281.70 1052
2282.15 1098
2282.60 1057
2283.05 1026
2283.50 1078
2283.95 1100
2284.40 1060
2284.85 1058
2285.31 1105
2285.76 1156
2286.21 1182
2286.66 1204
2287.11 1280
2287.56 1269
2288.01 1381
2288.47 1410
2288.92 1406
2289.37 1466
2289.82 1437
2290.27 1524
2290.72 1621
2291.18 1638
2291.63 1660
2292.08 1556
2292.53 1600
2292.98 1622
2293.44 1580
2293.89 1550
2294.34 1538
2294.79 1397
2295.24 1373
2295.70 1450
2296.15 1360
2296.60 1328
2297.05 1243
2297.51 1226
2297.96 1205
2298.41 1157
2298.86 1120
2299.32 1141
2299.77 1029
2300.22 1056
2300.67 973
2301.13 937
2301.58 980
2302.03 965
2302.49 1021
2302.94 1033
2303.39 1049
2303.85 997
2304.30 1091
2304.75 1055
2305.20 1113
2305.66 1120
2306.11 1130
2306.56 1099
2307.02 1091
2307.47 1199
2307.93 1172
2308.38 1238
2308.83 1141
2309.29 1212
2309.74 1216
2310.19 1177
2310.65 1141
2311.10 1160
2311.55 1059
2312.01 1108
2312.46 1142
2312.92 1089
2313.37 1020
2313.82 1009
2314.28 1108
2314.73 1152
2315.19 1115
2315.64 1102
2316.10 1106
2316.55 1175
2317.00 1139
2317.46 1149
2317.91 1155
2318.37 1197
2318.82 1153
2319.28 1138
2319.73 1167
2320.19 1197
2320.64 1086
2321.10 1121
2321.55 1061
2322.01 1101
2322.46 1146
2322.92 1040
2323.37 1049
2323.83 1076
2324.28 1112
2324.74 1137
2325.19 1127
2325.65 1154
2326.10 1194
2326.56 1152
2327.01 1123
2327.47 1170
2327.92 1277
2328.38 1220
2328.83 1207
2329.29 1099
2329.74 1047
2330.20 1140
2330.66 1156
2331.11 1142
2331.57 1096
2332.02 1107
2332.48 1132
2332.94 1109
2333.39 1148
2333.85 1105
2334.30 1071
2334.76 1058
2335.22 1050
2335.67 1061
2336.13 1110
2336.58 1140
2337.04 1122
2337.50 1081
2337.95 1126
2338.41 1088
2338.87 1105
2339.32 1127
2339.78 1159
2340.24 1076
2340.69 1068
2341.15 1058
2341.61 1057
2342.06 1037
2342.52 1065
2342.98 1170
2343.43 1135
2343.89 1126
2344.35 1102
2344.81 1124
2345.26 1058
2345.72 1064
2346.18 1087
2346.63 1084
2347.09 1138
2347.55 1090
2348.01 1117
2348.46 1060
2348.92 1064
2349.38 1063
2349.84 1025
2350.29 1037
2350.75 1067
2351.21 1042
2351.67 1087
2352.13 1091
2352.58 1142
2353.04 1160
2353.50 1095
2353.96 1036
2354.41 1043
2354.87 1010
2355.33 1080
2355.79 1108
2356.25 1078
2356.71 1148
2357.16 1086
2357.62 1062
2358.08 1069
2358.54 1203
2359.00 1144
2359.46 1104
2359.91 1150
2360.37 1079
2360.83 1119
2361.29 1095
2361.75 1083
2362.21 1063
2362.67 1099
2363.13 1122
2363.58 1071
2364.04 1127
2364.50 1131
2364.96 1093
2365.42 1063
2365.88 1057
2366.34 1044
2366.80 1056
2367.26 1003
2367.72 1028
2368.18 1047
2368.64 1040
2369.10 1131
2369.55 1073
2370.01 1090
2370.47 1075
2370.93 997
2371.39 1048
2371.85 1095
2372.31 1094
2372.77 1101
2373.23 1121
2373.69 1132
2374.15 1177
2374.61 1167
2375.07 1065
2375.53 1174
2375.99 1142
2376.45 1163
2376.91 1190
2377.37 1192
2377.83 1163
2378.29 1223
2378.75 1120
2379.21 1117
2379.68 1094
2380.14 1041
2380.60 1056
2381.06 1013
2381.52 1033
2381.98 1023
2382.44 1074
2382.90 1100
2383.36 1091
2383.82 1003
2384.28 1071
2384.74 1105
2385.20 987
2385.67 937
2386.13 1024
2386.59 1030
2387.05 1001
2387.51 1102
2387.97 1095
2388.43 1080
2388.89 1081
2389.36 1112
2389.82 1155
2390.28 1058
2390.74 1056
2391.20 1088
2391.66 1045
2392.13 1011
2392.59 1036
2393.05 1030
2393.51 1035
2393.97 955
2394.43 984
2394.90 981
2395.36 990
2395.82 1042
2396.28 1028
2396.74 991
2397.21 1034
2397.67 1021
2398.13 1065
2398.59 1024
2399.06 922
2399.52 981
2399.98 1009
2400.44 1027
2400.91 1015
2401.37 953
2401.83 968
2402.29 956
2402.76 1015
2403.22 1019
2403.68 1022
2404.14 1072
2404.61 1042
2405.07 1040
2405.53 1015
2406.00 1086
2406.46 1055
2406.92 1076
2407.39 984
2407.85 985
2408.31 1021
2408.78 1003
2409.24 1031
2409.70 1012
2410.17 1022
2410.63 1007
2411.09 1101
2411.56 1053
2412.02 1010
2412.48 1066
2412.95 1080
2413.41 1091
2413.87 1154
2414.34 1102
2414.80 1097
2415.27 1203
2415.73 1233
2416.19 1241
2416.66 1290
2417.12 1386
2417.59 1331
2418.05 1387
2418.51 1273
2418.98 1376
2419.44 1286
2419.91 1319
2420.37 1289
2420.84 1250
2421.30 1205
2421.77 1199
2422.23 1125
2422.69 1168
2423.16 1130
2423.62 1133
2424.09 1121
2424.55 1053
2425.02 1012
2425.48 1039
2425.95 1008
2426.41 969
2426.88 934
2427.34 1062
2427.81 974
2428.27 915
2428.74 911
2429.20 967
2429.67 1003
2430.13 1046
2430.60 967
2431.07 1004
2431.53 1027
2432.00 1029
2432.46 1094
2432.93 1106
2433.39 1026
2433.86 999
2434.32 1005
2434.79 1180
2435.26 1128
2435.72 1047
2436.19 1126
2436.65 1100
2437.12 1244
2437.59 1206
2438.05 1265
2438.52 1319
2438.98 1272
2439.45 1221
2439.92 1265
2440.38 1307
2440.85 1296
2441.32 1305
2441.78 1203
2442.25 1189
2442.72 1107
2443.18 1111
2443.65 1096
2444.12 1134
2444.58 1035
2445.05 1009
2445.52 1067
2445.98 1108
2446.45 1065
2446.92 1004
2447.38 1007
2447.85 1004
2448.32 1102
2448.78 1071
2449.25 1049
2449.72 1077
2450.19 1053
2450.65 1035
2451.12 1077
2451.59 1048
2452.06 1018
2452.52 1029
2452.99 1014
2453.46 988
2453.93 1065
2454.39 1034
2454.86 1042
2455.33 1028
2455.80 991
2456.26 984
2456.73 951
2457.20 962
2457.67 1048
2458.14 1008
2458.60 969
2459.07 976
2459.54 1022
2460.01 1027
2460.48 970
2460.95 1036
2461.41 1015
2461.88 1036
2462.35 1005
2462.82 1038
2463.29 1111
2463.76 1065
2464.22 1117
2464.69 1055
2465.16 1060
2465.63 1070
2466.10 1034
2466.57 1041
2467.04 1024
2467.51 983
2467.97 1105
2468.44 1011
2468.91 952
2469.38 999
2469.85 945
2470.32 955
2470.79 981
2471.26 952
2471.73 915
2472.20 949
2472.67 963
2473.14 1024
2473.61 1033
2474.07 963
2474.54 968
2475.01 1008
2475.48 997
2475.95 932
2476.42 972
2476.89 981
2477.36 988
2477.83 971
2478.30 1101
2478.77 1115
2479.24 1190
2479.71 1126
2480.18 1062
2480.65 1147
2481.12 976
2481.59 997
2482.06 996
2482.53 944
2483.00 1002
2483.47 992
2483.95 1002
2484.42 1013
2484.89 1004
2485.36 1078
2485.83 1026
2486.30 1014
2486.77 1066
2487.24 1060
2487.71 1085
2488.18 986
2488.65 1047
2489.12 1003
2489.59 1027
2490.07 1090
2490.54 1046
2491.01 1025
2491.48 1118
2491.95 1075
2492.42 1025
2492.89 1080
2493.36 1186
2493.84 1144
2494.31 1024
2494.78 1100
2495.25 1012
2495.72 1055
2496.19 1032
2496.66 1032
2497.14 1003
2497.61 1065
2498.08 1052
2498.55 1030
2499.02 995
2499.50 1002
2499.97 1006
2500.44 1008
2500.91 1011
2501.38 1030
2501.86 1016
2502.33 975
2502.80 1057
2503.27 1013
2503.74 933
2504.22 1068
2504.69 1056
2505.16 1036
2505.63 1079
2506.11 1045
2506.58 1167
2507.05 1143
2507.52 1174
2508.00 1216
2508.47 1179
2508.94 1191
2509.42 1160
2509.89 1135
2510.36 1215
2510.83 1116
2511.31 1097
2511.78 1172
2512.25 1107
2512.73 1096
2513.20 1127
2513.67 1068
2514.15 1069
2514.62 1046
2515.09 1095
2515.57 1070
2516.04 1028
2516.51 1047
2516.99 1058
2517.46 1040
2517.94 1178
2518.41 1098
2518.88 1045
2519.36 1075
2519.83 1082
2520.30 1119
2520.78 1115
2521.25 1107
2521.73 1109
2522.20 1037
2522.67 1058
2523.15 1023
2523.62 1034
2524.10 1101
2524.57 1061
2525.05 1084
2525.52 1043
2525.99 1083
2526.47 1035
2526.94 1057
2527.42 1026
2527.89 1061
2528.37 1062
2528.84 1067
2529.32 1100
2529.79 1031
2530.27 1076
2530.74 1034
2531.22 1012
2531.69 1057
2532.17 1059
2532.64 1040
2533.12 1013
2533.59 975
2534.07 974
2534.54 1038
2535.02 1088
2535.49 1136
2535.97 1080
2536.44 1060
2536.92 1130
2537.39 1103
2537.87 1095
2538.34 1095
2538.82 1141
2539.30 1101
2539.77 1113
2540.25 1074
2540.72 999
2541.20 1098
2541.68 1081
2542.15 1081
2542.63 1091
2543.10 1115
2543.58 1039
2544.06 1061
2544.53 1012
2545.01 1094
2545.48 1168
2545.96 1198
2546.44 1175
2546.91 1240
2547.39 1222
2547.87 1171
2548.34 1181
2548.82 1247
2549.30 1222
2549.77 1295
2550.25 1290
2550.73 1242
2551.20 1202
2551.68 1350
2552.16 1274
2552.63 1200
2553.11 1227
2553.59 1214
2554.06 1276
2554.54 1261
2555.02 1178
2555.50 1189
2555.97 1197
2556.45 1106
2556.93 1066
2557.40 1136
2557.88 1085
2558.36 1027
2558.84 1013
2559.31 1033
2559.79 1010
2560.27 969
2560.75 1068
2561.23 970
2561.70 1020
2562.18 994
2562.66 999
2563.14 996
2563.61 1020
2564.09 982
2564.57 1019
2565.05 997
2565.53 995
2566.00 1057
2566.48 973
2566.96 990
2567.44 998
2567.92 943
2568.40 978
2568.87 991
2569.35 1003
2569.83 976
2570.31 920
2570.79 924
2571.27 1012
2571.75 999
2572.22 974
2572.70 969
2573.18 1059
2573.66 1001
2574.14 1015
2574.62 1040
2575.10 1037
2575.58 1030
2576.06 981
2576.54 987
2577.01 976
2577.49 986
2577.97 951
2578.45 983
2578.93 941
2579.41 1026
2579.89 1036
2580.37 1034
2580.85 981
2581.33 976
2581.81 981
2582.29 983
2582.77 961
2583.25 968
2583.73 1012
2584.21 922
2584.69 889
2585.17 879
2585.65 958
2586.13 950
2586.61 1023
2587.09 1060
2587.57 1050
2588.05 1003
2588.53 1046
2589.01 1087
2589.49 1054
2589.97 1063
2590.45 1104
2590.93 1098
2591.41 1155
2591.89 1115
2592.37 1137
2592.85 1058
2593.33 1080
2593.81 1041
2594.30 1014
2594.78 948
2595.26 1031
2595.74 985
2596.22 986
2596.70 976
2597.18 936
2597.66 989
2598.14 901
2598.62 917
2599.11 870
2599.59 982
2600.07 977
2600.55 936
2601.03 953
2601.51 981
2601.99 1064
2602.48 982
2602.96 1022
2603.44 1016
2603.92 1020
2604.40 1052
2604.88 1068
2605.37 1045
2605.85 1050
2606.33 1117
2606.81 1079
2607.29 1159
2607.78 1121
2608.26 1054
2608.74 1007
2609.22 1001
2609.70 990
2610.19 1029
2610.67 1005
2611.15 951
2611.63 955
2612.12 977
2612.60 938
2613.08 943
2613.56 965
2614.05 972
2614.53 927
2615.01 1009
2615.49 991
2615.98 983
2616.46 1012
2616.94 1050
2617.43 1050
2617.91 1045
2618.39 1019
2618.87 1164
2619.36 1053
2619.84 1118
2620.32 1095
2620.81 1142
2621.29 1228
2621.77 1201
2622.26 1138
2622.74 1040
2623.22 1080
2623.71 1108
2624.19 1052
2624.67 1075
2625.16 1023
2625.64 991
2626.13 1046
2626.61 1022
2627.09 1011
2627.58 941
2628.06 934
2628.55 994
2629.03 1039
2629.51 1112
2630.00 1072
2630.48 1075
2630.97 1055
2631.45 1032
2631.93 1050
2632.42 1085
2632.90 1028
2633.39 975
2633.87 1080
2634.36 1013
2634.84 1039
2635.33 1049
2635.81 1018
2636.29 979
2636.78 1065
2637.26 1032
2637.75 1042
2638.23 1009
2638.72 1080
2639.20 1043
2639.69 1055
2640.17 1097
2640.66 1035
2641.14 1055
2641.63 1028
2642.11 1076
2642.60 1039
2643.08 943
2643.57 939
2644.05 1023
2644.54 959
2645.03 1073
2645.51 1011
2646.00 1034
2646.48 997
2646.97 921
2647.45 951
2647.94 1029
2648.43 1113
2648.91 1122
2649.40 1014
2649.88 1016
2650.37 1060
2650.85 1029
2651.34 1064
2651.83 1077
2652.31 1083
2652.80 1025
2653.29 1075
2653.77 1079
2654.26 1138
2654.74 1015
2655.23 1036
2655.72 1044
2656.20 1088
2656.69 1104
2657.18 1051
2657.66 1058
2658.15 1093
2658.64 1015
2659.12 997
2659.61 944
2660.10 1003
2660.58 1079
2661.07 1045
2661.56 1020
2662.05 1013
2662.53 1130
2663.02 1119
2663.51 1061
2663.99 1111
2664.48 1125
2664.97 1044
2665.46 1093
2665.94 1088
2666.43 1026
2666.92 1058
2667.41 1094
2667.89 1036
2668.38 1022
2668.87 1171
2669.36 1056
2669.84 1128
2670.33 1092
2670.82 1099
2671.31 1024
2671.80 1190
2672.28 1194
2672.77 1209
2673.26 1236
2673.75 1182
2674.24 1269
2674.72 1274
2675.21 1273
2675.70 1261
2676.19 1283
2676.68 1312
2677.17 1250
2677.65 1195
2678.14 1236
2678.63 1272
2679.12 1245
2679.61 1183
2680.10 1140
2680.59 1165
2681.07 1149
2681.56 1099
2682.05 1146
2682.54 1110
2683.03 1147
2683.52 1124
2684.01 1083
2684.50 1034
2684.99 1061
2685.47 1148
2685.96 1051
2686.45 1055
2686.94 1020
2687.43 1023
2687.92 1004
2688.41 1009
2688.90 1001
2689.39 995
2689.88 988
2690.37 1020
2690.86 1100
2691.35 1143
2691.84 1159
2692.33 1100
2692.82 1102
2693.31 1117
2693.80 1108
2694.29 1115
2694.78 1081
2695.27 1130
2695.76 1127
2696.25 1172
2696.74 1139
2697.23 1149
2697.72 1179
2698.21 1238
2698.70 1177
2699.19 1206
2699.68 1219
2700.17 1274
2700.66 1214
2701.15 1227
2701.64 1168
2702.13 1250
2702.62 1230
2703.11 1221
2703.61 1119
2704.10 1129
2704.59 1107
2705.08 1138
2705.57 1145
2706.06 1089
2706.55 1089
2707.04 1037
2707.53 1007
2708.02 1070
2708.52 984
2709.01 968
2709.50 1007
2709.99 999
2710.48 974
2710.97 937
2711.46 964
2711.96 994
2712.45 936
2712.94 930
2713.43 1006
2713.92 975
2714.41 955
2714.91 961
2715.40 973
2715.89 936
2716.38 966
2716.87 912
2717.37 993
2717.86 928
2718.35 963
2718.84 995
2719.33 1025
2719.83 1116
2720.32 1158
2720.81 1173
2721.30 1209
2721.80 1194
2722.29 1154
2722.78 1100
2723.27 1091
2723.77 1094
2724.26 1112
2724.75 1081
2725.24 1061
2725.74 1040
2726.23 1028
2726.72 1056
2727.22 1014
2727.71 1024
2728.20 999
2728.70 1012
2729.19 1015
2729.68 1037
2730.18 1054
2730.67 1020
2731.16 1064
2731.65 1056
2732.15 1068
2732.64 1080
2733.14 1098
2733.63 1039
2734.12 1078
2734.62 1097
2735.11 1099
2735.60 1053
2736.10 1064
2736.59 1057
2737.08 1093
2737.58 1115
2738.07 1180
2738.57 1147
2739.06 1084
2739.55 1062
2740.05 1099
2740.54 1065
2741.04 1017
2741.53 1036
2742.03 1015
2742.52 1104
2743.01 1030
2743.51 943
2744.00 993
2744.50 905
2744.99 971
2745.49 956
2745.98 946
2746.48 1007
2746.97 1049
2747.47 984
2747.96 1018
2748.46 1004
2748.95 963
2749.45 928
2749.94 999
2750.44 980
2750.93 971
2751.43 991
2751.92 974
2752.42 982
2752.91 986
2753.41 997
2753.90 994
2754.40 966
2754.89 1024
2755.39 981
2755.88 981
2756.38 1032
2756.87 963
2757.37 1045
2757.87 1023
2758.36 1079
2758.86 1058
2759.35 1033
2759.85 1038
2760.35 991
2760.84 994
2761.34 1003
2761.83 1005
2762.33 1010
2762.83 977
2763.32 1031
2763.82 965
2764.31 959
2764.81 942
2765.31 942
2765.80 957
2766.30 1015
2766.80 1018
2767.29 1017
2767.79 1036
2768.29 1019
2768.78 1038
2769.28 1020
2769.78 997
2770.27 1063
2770.77 1062
2771.27 1116
2771.76 1108
2772.26 1032
2772.76 1077
2773.26 1113
2773.75 1062
2774.25 1068
2774.75 1051
2775.24 1000
2775.74 1048
2776.24 1003
2776.74 1064
2777.23 1038
2777.73 997
2778.23 1020
2778.73 1118
2779.22 1093
2779.72 1064
2780.22 989
2780.72 1004
2781.21 983
2781.71 993
2782.21 936
2782.71 928
2783.21 984
2783.70 999
2784.20 1014
2784.70 1045
2785.20 977
2785.70 997
2786.20 1112
2786.69 1058
2787.19 1059
2787.69 1020
2788.19 1018
2788.69 1033
2789.19 1057
2789.68 1029
2790.18 1068
2790.68 1073
2791.18 1113
2791.68 1055
2792.18 998
2792.68 1069
2793.18 1109
2793.67 1126
2794.17 1128
2794.67 1131
2795.17 1060
2795.67 1197
2796.17 1249
2796.67 1225
2797.17 1190
2797.67 1231
2798.17 1246
2798.67 1227
2799.17 1153
2799.66 1185
2800.16 1215
2800.66 1081
2801.16 1144
2801.66 1130
2802.16 1051
2802.66 1072
2803.16 1195
2803.66 1159
2804.16 1189
2804.66 1229
2805.16 1254
2805.66 1251
2806.16 1257
2806.66 1333
2807.16 1283
2807.66 1218
2808.16 1301
2808.66 1300
2809.16 1240
2809.66 1224
2810.16 1216
2810.66 1116
2811.16 1105
2811.66 1087
2812.17 1094
2812.67 1090
2813.17 1042
2813.67 1071
2814.17 1068
2814.67 1070
2815.17 1125
2815.67 1037
2816.17 1140
2816.67 1133
2817.17 1145
2817.67 1065
2818.18 1042
2818.68 1038
2819.18 1060
2819.68 1105
2820.18 1148
2820.68 1151
2821.18 1027
2821.68 1059
2822.19 1126
2822.69 1128
2823.19 1021
2823.69 1061
2824.19 1002
2824.69 1035
2825.20 981
2825.70 1014
2826.20 979
2826.70 1000
2827.20 1027
2827.70 901
2828.21 962
2828.71 1024
2829.21 949
2829.71 1037
2830.22 1006
2830.72 943
2831.22 1006
2831.72 989
2832.22 993
2832.73 990
2833.23 982
2833.73 929
2834.23 961
2834.74 975
2835.24 972
2835.74 981
2836.24 959
2836.75 970
2837.25 1045
2837.75 1014
2838.26 1009
2838.76 937
2839.26 1004
2839.76 1028
2840.27 1035
2840.77 1003
2841.27 991
2841.78 1048
2842.28 1066
2842.78 1009
2843.29 1063
2843.79 999
2844.29 1004
2844.80 1019
2845.30 1076
2845.80 1052
2846.31 994
2846.81 955
2847.32 1051
2847.82 1028
2848.32 1043
2848.83 981
2849.33 967
2849.83 968
2850.34 975
2850.84 928
2851.35 1011
2851.85 1029
2852.35 971
2852.86 984
2853.36 944
2853.87 913
2854.37 975
2854.88 1009
2855.38 959
2855.88 965
2856.39 990
2856.89 1038
2857.40 1034
2857.90 989
2858.41 973
2858.91 1013
2859.42 1054
2859.92 1006
2860.43 1004
2860.93 1010
2861.44 958
2861.94 882
2862.45 912
2862.95 911
2863.46 1018
2863.96 1000
2864.47 1005
2864.97 911
2865.48 983
2865.98 913
2866.49 910
2866.99 966
2867.50 1012
2868.00 1032
2868.51 1056
2869.02 1017
2869.52 941
2870.03 916
2870.53 920
2871.04 997
2871.54 1037
2872.05 1024
2872.56 995
2873.06 1028
2873.57 947
2874.07 1018
2874.58 1025
2875.09 1008
2875.59 971
2876.10 1041
2876.61 1044
2877.11 972
2877.62 1011
2878.12 1018
2878.63 1102
2879.14 1049
2879.64 1046
2880.15 1027
2880.66 1132
2881.16 1047
2881.67 1100
2882.18 1141
2882.68 1212
2883.19 1177
2883.70 1227
2884.20 1370
2884.71 1355
2885.22 1382
2885.73 1384
2886.23 1407
2886.74 1461
2887.25 1540
2887.75 1452
2888.26 1443
2888.77 1403
2889.28 1418
2889.78 1378
2890.29 1310
2890.80 1254
2891.31 1279
2891.81 1217
2892.32 1193
2892.83 1165
2893.34 1131
2893.84 1225
2894.35 1264
2894.86 1243
2895.37 1214
2895.88 1255
2896.38 1278
2896.89 1233
2897.40 1219
2897.91 1287
2898.42 1267
2898.92 1225
2899.43 1298
2899.94 1354
2900.45 1352
2900.96 1390
2901.47 1409
2901.98 1438
2902.48 1421
2902.99 1444
2903.50 1412
2904.01 1477
2904.52 1524
2905.03 1563
2905.54 1547
2906.04 1514
2906.55 1562
2907.06 1454
2907.57 1412
2908.08 1340
2908.59 1256
2909.10 1222
2909.61 1184
2910.12 1167
2910.63 1107
2911.14 1087
2911.64 1097
2912.15 1130
2912.66 1105
2913.17 1054
2913.68 1066
2914.19 1045
2914.70 1018
2915.21 1036
2915.72 1130
2916.23 1041
2916.74 1130
2917.25 1069
2917.76 1100
2918.27 1066
2918.78 1089
2919.29 1177
2919.80 1106
2920.31 1031
2920.82 1110
2921.33 1100
2921.84 1067
2922.35 1131
2922.86 1172
2923.37 1263
2923.88 1199
2924.39 1254
2924.90 1172
2925.41 1141
2925.92 1143
2926.44 1145
2926.95 1146
2927.46 1162
2927.97 1061
2928.48 1061
2928.99 1083
2929.50 1120
2930.01 1053
2930.52 1029
2931.03 1034
2931.54 1077
2932.05 1138
2932.57 1167
2933.08 1123
2933.59 1089
2934.10 1162
2934.61 1174
2935.12 1194
2935.63 1172
2936.15 1133
2936.66 1089
2937.17 1160
2937.68 1111
2938.19 1133
2938.70 1134
2939.22 1159
2939.73 1136
2940.24 1080
2940.75 1143
2941.26 1069
2941.77 1143
2942.29 1156
2942.80 1101
2943.31 1159
2943.82 1156
2944.34 1150
2944.85 1149
2945.36 1122
2945.87 1104
2946.38 1100
2946.90 1105
2947.41 1119
2947.92 1141
2948.43 1103
2948.95 1109
2949.46 1103
2949.97 1095
2950.48 1130
2951.00 1050
2951.51 1102
2952.02 1111
2952.54 1144
2953.05 1076
2953.56 1118
2954.08 1102
2954.59 1029
2955.10 1056
2955.61 1048
2956.13 1146
2956.64 1060
2957.15 1044
2957.67 1018
2958.18 1100
2958.69 1056
2959.21 1173
2959.72 1138
2960.23 1109
2960.75 1046
2961.26 1080
2961.78 1092
2962.29 1117
2962.80 1109
2963.32 1016
2963.83 1058
2964.35 1065
2964.86 1106
2965.37 1078
2965.89 994
2966.40 1019
2966.92 1065
2967.43 1135
2967.94 1127
2968.46 1148
2968.97 1132
2969.49 1128
2970.00 1099
2970.52 1076
2971.03 1118
2971.54 1091
2972.06 1071
2972.57 1067
2973.09 1039
2973.60 1095
2974.12 1130
2974.63 1155
2975.15 1172
2975.66 1082
2976.18 1115
2976.69 1062
2977.21 1135
2977.72 1112
2978.24 1045
2978.75 1077
2979.27 1100
2979.78 1090
2980.30 1068
2980.81 1201
2981.33 1186
2981.84 1229
2982.36 1186
2982.88 1231
2983.39 1258
2983.91 1195
2984.42 1246
2984.94 1279
2985.45 1229
2985.97 1257
2986.49 1202
2987.00 1310
2987.52 1300
2988.03 1284
2988.55 1224
2989.07 1327
2989.58 1281
2990.10 1207
2990.61 1253
2991.13 1319
2991.65 1274
2992.16 1234
2992.68 1272
2993.20 1288
2993.71 1369
2994.23 1467
2994.75 1385
2995.26 1346
2995.78 1496
2996.30 1641
2996.81 1682
2997.33 1566
2997.85 1713
2998.36 1716
2998.88 1699
2999.40 1749
2999.91 1684
3000.43 1714
3000.95 1823
3001.46 2112
3001.98 2277
3002.50 2291
3003.02 2436
3003.53 2742
3004.05 2829
3004.57 2852
3005.09 2824
3005.60 2861
3006.12 2652
3006.64 2396
3007.16 2185
3007.67 2058
3008.19 1880
3008.71 1646
3009.23 1500
3009.74 1509
3010.26 1366
3010.78 1324
3011.30 1321
3011.82 1248
3012.33 1303
3012.85 1300
3013.37 1340
3013.89 1422
3014.41 1391
3014.93 1314
3015.44 1318
3015.96 1376
3016.48 1438
3017.00 1398
3017.52 1371
3018.04 1380
3018.55 1366
3019.07 1297
3019.59 1253
3020.11 1355
3020.63 1273
3021.15 1323
3021.67 1265
3022.19 1307
3022.71 1319
3023.22 1340
3023.74 1245
3024.26 1232
3024.78 1285
3025.30 1227
3025.82 1193
3026.34 1189
3026.86 1187
3027.38 1163
3027.90 1119
3028.42 1155
3028.94 1077
3029.46 1078
3029.98 1105
3030.49 1111
3031.01 1137
3031.53 1164
3032.05 1128
3032.57 1169
3033.09 1147
3033.61 1181
3034.13 1128
3034.65 1217
3035.17 1166
3035.69 1132
3036.21 1094
3036.73 1129
3037.25 1176
3037.77 1136
3038.29 1155
3038.81 1129
3039.34 1091
3039.86 1078
3040.38 1099
3040.90 1054
3041.42 1091
3041.94 1103
3042.46 1112
3042.98 1166
3043.50 1101
3044.02 1151
3044.54 1092
3045.06 1130
3045.58 1105
3046.10 1157
3046.63 1035
3047.15 1112
3047.67 1082
3048.19 1062
3048.71 1011
3049.23 1043
3049.75 1037
3050.27 977
3050.79 1059
3051.32 1026
3051.84 1015
3052.36 1077
3052.88 1056
3053.40 1011
3053.92 1029
3054.45 1057
3054.97 1118
3055.49 1013
3056.01 1058
3056.53 1073
3057.05 1049
3057.58 1112
3058.10 1117
3058.62 1049
3059.14 1049
3059.66 1060
3060.19 1102
3060.71 1113
3061.23 1083
3061.75 1087
3062.28 1166
3062.80 1095
3063.32 1124
3063.84 1142
3064.37 1148
3064.89 1108
3065.41 1164
3065.93 1107
3066.46 1087
3066.98 1152
3067.50 1111
3068.02 1105
3068.55 1138
3069.07 1164
3069.59 1196
3070.12 1205
3070.64 1142
3071.16 1178
3071.69 1194
3072.21 1213
3072.73 1233
3073.26 1283
3073.78 1336
3074.30 1369
3074.83 1322
3075.35 1340
3075.87 1419
3076.40 1450
3076.92 1465
3077.44 1608
3077.97 1617
3078.49 1625
3079.01 1628
3079.54 1501
3080.06 1576
3080.59 1608
3081.11 1632
3081.63 1524
3082.16 1463
3082.68 1486
3083.21 1559
3083.73 1491
3084.25 1325
3084.78 1274
3085.30 1405
3085.83 1320
3086.35 1278
3086.88 1325
3087.40 1288
3087.93 1255
3088.45 1305
3088.97 1315
3089.50 1310
3090.02 1398
3090.55 1380
3091.07 1386
3091.60 1363
3092.12 1381
3092.65 1466
3093.17 1555
3093.70 1510
3094.22 1609
3094.75 1608
3095.27 1767
3095.80 1808
3096.32 1870
3096.85 2026
3097.37 2013
3097.90 2074
3098.43 2264
3098.95 2372
3099.48 2666
3100.00 2993
3100.53 3457
3101.05 3805
3101.58 4199
3102.10 4572
3102.63 4805
3103.16 4667
3103.68 4427
3104.21 3899
3104.73 3503
3105.26 3148
3105.79 2699
3106.31 2412
3106.84 2038
3107.36 1865
3107.89 1763
3108.42 1649
3108.94 1592
3109.47 1607
3110.00 1490
3110.52 1531
3111.05 1453
3111.57 1510
3112.10 1599
3112.63 1464
3113.15 1334
3113.68 1284
3114.21 1254
3114.74 1272
3115.26 1183
3115.79 1206
3116.32 1234
3116.84 1193
3117.37 1245
3117.90 1231
3118.42 1199
3118.95 1312
3119.48 1242
3120.01 1341
3120.53 1312
3121.06 1346
3121.59 1330
3122.11 1358
3122.64 1371
3123.17 1352
3123.70 1391
3124.22 1360
3124.75 1332
3125.28 1302
3125.81 1328
3126.34 1249
3126.86 1259
3127.39 1276
3127.92 1281
3128.45 1257
3128.98 1200
3129.50 1226
3130.03 1185
3130.56 1184
3131.09 1169
3131.62 1139
3132.14 1129
3132.67 1071
3133.20 1136
3133.73 1148
3134.26 1164
3134.79 1179
3135.31 1158
3135.84 1083
3136.37 1158
3136.90 1212
3137.43 1247
3137.96 1213
3138.49 1060
3139.02 1111
3139.54 1060
3140.07 1010
3140.60 973
3141.13 1052
3141.66 1067
3142.19 1059
3142.72 1110
3143.25 1135
3143.78 1119
3144.31 1109
3144.84 1154
3145.37 1132
3145.89 1219
3146.42 1200
3146.95 1226
3147.48 1267
3148.01 1306
3148.54 1267
3149.07 1239
3149.60 1207
3150.13 1254
3150.66 1170
3151.19 1186
3151.72 1223
3152.25 1180
3152.78 1167
3153.31 1194
3153.84 1118
3154.37 1136
3154.90 1257
3155.43 1235
3155.96 1131
3156.49 1098
3157.02 1145
3157.55 1139
3158.08 1122
3158.61 1145
3159.14 1152
3159.68 1054
3160.21 1095
3160.74 1115
3161.27 1040
3161.80 978
3162.33 1079
3162.86 1085
3163.39 1050
3163.92 1091
3164.45 1035
3164.98 1028
3165.51 1100
3166.05 1110
3166.58 1106
3167.11 1073
3167.64 1005
3168.17 1005
3168.70 946
3169.23 1051
3169.76 1020
3170.30 1052
3170.83 1057
3171.36 1080
3171.89 1088
3172.42 1022
3172.95 1050
3173.49 1118
3174.02 1075
3174.55 1057
3175.08 1090
3175.61 1142
3176.15 1042
3176.68 1227
3177.21 1195
3177.74 1115
3178.27 1082
3178.81 1115
3179.34 1158
3179.87 1053
3180.40 1041
3180.93 1000
3181.47 1004
3182.00 1104
3182.53 983
3183.06 997
3183.60 1006
3184.13 1048
3184.66 1061
3185.20 1072
3185.73 1007
3186.26 1077
3186.79 1018
3187.33 1036
3187.86 1001
3188.39 1017
3188.93 956
3189.46 1049
3189.99 1002
3190.52 1023
3191.06 969
3191.59 1010
3192.12 1023
3192.66 1005
3193.19 1012
3193.72 1018
3194.26 1034
3194.79 1006
3195.33 995
3195.86 999
3196.39 1089
3196.93 1065
3197.46 1132
3197.99 1114
3198.53 1130
3199.06 1115
3199.60 1100
3200.13 1156
3200.66 1146
3201.20 1202
3201.73 1197
3202.27 1197
3202.80 1234
3203.33 1199
3203.87 1177
3204.40 1218
3204.94 1177
3205.47 1253
3206.01 1304
3206.54 1250
3207.07 1357
3207.61 1319
3208.14 1400
3208.68 1414
3209.21 1388
3209.75 1336
3210.28 1311
3210.82 1284
3211.35 1345
3211.89 1339
3212.42 1217
3212.96 1243
3213.49 1131
3214.03 1192
3214.56 1173
3215.10 1153
3215.63 1147
3216.17 1106
3216.70 1122
3217.24 1107
3217.78 1100
3218.31 1055
3218.85 1036
3219.38 1158
3219.92 1184
3220.45 1115
3220.99 1162
3221.52 1204
3222.06 1269
3222.60 1254
3223.13 1240
3223.67 1205
3224.20 1231
3224.74 1323
3225.28 1290
3225.81 1280
3226.35 1218
3226.88 1194
3227.42 1173
3227.96 1169
3228.49 1145
3229.03 1185
3229.57 1124
3230.10 1087
3230.64 1058
3231.18 1128
3231.71 1094
3232.25 1105
3232.79 1057
3233.32 1038
3233.86 1068
3234.40 1185
3234.93 1242
3235.47 1158
3236.01 1223
3236.54 1224
3237.08 1253
3237.62 1254
3238.15 1297
3238.69 1298
3239.23 1300
3239.77 1297
3240.30 1286
3240.84 1177
3241.38 1203
3241.92 1294
3242.45 1242
3242.99 1133
3243.53 1166
3244.07 1178
3244.60 1244
3245.14 1221
3245.68 1189
3246.22 1261
3246.75 1158
3247.29 1204
3247.83 1194
3248.37 1131
3248.91 1211
3249.44 1172
3249.98 1200
3250.52 1226
3251.06 1268
3251.60 1288
3252.14 1213
3252.67 1318
3253.21 1252
3253.75 1278
3254.29 1285
3254.83 1285
3255.37 1311
3255.90 1380
3256.44 1328
3256.98 1476
3257.52 1548
3258.06 1595
3258.60 1593
3259.14 1780
3259.68 1884
3260.21 1923
3260.75 2087
3261.29 2167
3261.83 2347
3262.37 2565
3262.91 2634
3263.45 2721
3263.99 2799
3264.53 3027
3265.07 3064
3265.61 3150
3266.15 3020
3266.69 2927
3267.23 2843
3267.76 2857
3268.30 2678
3268.84 2360
3269.38 2174
3269.92 1938
3270.46 1815
3271.00 1706
3271.54 1557
3272.08 1565
3272.62 1497
3273.16 1518
3273.70 1512
3274.24 1400
3274.78 1436
3275.32 1426
3275.86 1473
3276.40 1516
3276.94 1423
3277.48 1504
3278.03 1498
3278.57 1422
3279.11 1557
3279.65 1466
3280.19 1384
3280.73 1450
3281.27 1477
3281.81 1416
3282.35 1425
3282.89 1391
3283.43 1349
3283.97 1306
3284.51 1329
3285.05 1354
3285.60 1374
3286.14 1327
3286.68 1446
3287.22 1504
3287.76 1447
3288.30 1505
3288.84 1474
3289.38 1571
3289.93 1597
3290.47 1616
3291.01 1753
3291.55 1849
3292.09 2005
3292.63 2086
3293.18 2180
3293.72 2222
3294.26 2464
3294.80 2528
3295.34 2510
3295.88 2656
3296.43 2445
3296.97 2384
3297.51 2268
3298.05 2106
3298.59 2019
3299.14 1895
3299.68 1782
3300.22 1677
3300.76 1661
3301.31 1553
3301.85 1492
3302.39 1488
3302.93 1497
3303.48 1487
3304.02 1461
3304.56 1433
3305.10 1419
3305.65 1403
3306.19 1375
3306.73 1379
3307.27 1339
3307.82 1333
3308.36 1356
3308.90 1379
3309.45 1329
3309.99 1409
3310.53 1389
3311.07 1364
3311.62 1444
3312.16 1514
3312.70 1484
3313.25 1577
3313.79 1683
3314.33 1683
3314.88 1711
3315.42 1676
3315.97 1776
3316.51 1786
3317.05 1854
3317.60 1881
3318.14 1905
3318.68 1976
3319.23 1881
3319.77 1971
3320.32 1952
3320.86 1924
3321.40 1964
3321.95 1950
3322.49 1836
3323.04 1770
3323.58 1855
3324.12 1797
3324.67 1786
3325.21 1688
3325.76 1650
3326.30 1631
3326.85 1658
3327.39 1712
3327.93 1812
3328.48 1832
3329.02 2018
3329.57 2261
3330.11 2534
3330.66 3000
3331.20 3683
3331.75 4595
3332.29 5467
3332.84 6684
3333.38 7945
3333.93 9009
3334.47 10006
3335.02 10450
3335.56 10804
3336.11 10897
3336.65 10353
3337.20 9448
3337.74 8150
3338.29 7198
3338.83 6184
3339.38 5121
3339.92 4227
3340.47 3554
3341.02 2939
3341.56 2616
3342.11 2301
3342.65 2000
3343.20 1888
3343.74 1811
3344.29 1749
3344.84 1717
3345.38 1726
3345.93 1550
3346.47 1505
3347.02 1501
3347.57 1427
3348.11 1466
3348.66 1457
3349.21 1427
3349.75 1298
3350.30 1334
3350.84 1469
3351.39 1376
3351.94 1344
3352.48 1365
3353.03 1362
3353.58 1279
3354.12 1409
3354.67 1382
3355.22 1374
3355.76 1384
3356.31 1400
3356.86 1327
3357.40 1375
3357.95 1369
3358.50 1309
3359.05 1285
3359.59 1304
3360.14 1366
3360.69 1384
3361.23 1308
3361.78 1328
3362.33 1342
3362.88 1392
3363.42 1444
3363.97 1469
3364.52 1335
3365.07 1433
3365.61 1392
3366.16 1373
3366.71 1353
3367.26 1315
3367.80 1285
3368.35 1350
3368.90 1401
3369.45 1379
3370.00 1373
3370.54 1465
3371.09 1503
3371.64 1505
3372.19 1566
3372.74 1604
3373.28 1668
3373.83 1631
3374.38 1556
3374.93 1518
3375.48 1534
3376.03 1501
3376.57 1465
3377.12 1353
3377.67 1366
3378.22 1300
3378.77 1228
3379.32 1234
3379.87 1282
3380.42 1273
3380.96 1239
3381.51 1297
3382.06 1234
3382.61 1263
3383.16 1234
3383.71 1218
3384.26 1147
3384.81 1141
3385.36 1126
3385.91 1096
3386.45 1116
3387.00 1163
3387.55 1204
3388.10 1146
3388.65 1109
3389.20 1097
3389.75 1107
3390.30 1081
3390.85 1053
3391.40 1102
3391.95 1056
3392.50 1139
3393.05 1173
3393.60 1108
3394.15 1113
3394.70 1170
3395.25 1194
3395.80 1234
3396.35 1216
3396.90 1195
3397.45 1222
3398.00 1257
3398.55 1184
3399.10 1272
3399.65 1167
3400.20 1249
3400.75 1231
3401.30 1173
3401.85 1139
3402.40 1115
3402.95 1137
3403.50 1077
3404.06 1078
3404.61 1104
3405.16 1030
3405.71 1017
3406.26 1082
3406.81 1014
3407.36 1042
3407.91 1002
3408.46 1048
3409.01 1115
3409.56 1140
3410.12 1087
3410.67 1077
3411.22 1105
3411.77 1235
3412.32 1158
3412.87 1198
3413.42 1229
3413.98 1192
3414.53 1247
3415.08 1276
3415.63 1259
3416.18 1121
3416.73 1160
3417.29 1154
3417.84 1095
3418.39 1052
3418.94 1136
3419.49 1136
3420.05 1129
3420.60 1167
3421.15 1114
3421.70 1217
3422.25 1161
3422.81 1143
3423.36 1183
3423.91 1210
3424.46 1218
3425.01 1203
3425.57 1152
3426.12 1130
3426.67 1124
3427.23 1109
3427.78 1023
3428.33 1018
3428.88 1047
3429.44 1063
3429.99 1044
3430.54 1085
3431.09 1042
3431.65 1052
3432.20 1055
3432.75 1047
3433.31 1135
3433.86 1132
3434.41 1145
3434.97 1111
3435.52 1117
3436.07 1161
3436.63 1081
3437.18 1058
3437.73 1080
3438.29 1066
3438.84 1041
3439.39 1042
3439.95 1126
3440.50 1083
3441.05 1109
3441.61 1053
3442.16 1043
3442.72 1069
3443.27 1048
3443.82 1125
3444.38 1027
3444.93 1066
3445.48 1098
3446.04 1041
3446.59 1047
3447.15 1045
3447.70 1054
3448.26 1059
3448.81 1041
3449.36 1072
3449.92 1107
3450.47 1026
3451.03 1042
3451.58 983
3452.14 940
3452.69 978
3453.25 1002
3453.80 1023
3454.36 1025
3454.91 1028
3455.47 1030
3456.02 994
3456.58 962
3457.13 972
3457.69 1029
3458.24 989
3458.80 1026
3459.35 1086
3459.91 1106
3460.46 1149
3461.02 1186
3461.57 1093
3462.13 1097
3462.68 1107
3463.24 1100
3463.79 1201
3464.35 1175
3464.90 1140
3465.46 1119
3466.02 1105
3466.57 1175
3467.13 1218
3467.68 1174
3468.24 1117
3468.80 1167
3469.35 1113
3469.91 1084
3470.46 1148
3471.02 1114
3471.58 1125
3472.13 1206
3472.69 1194
3473.24 1271
3473.80 1222
3474.36 1207
3474.91 1183
3475.47 1168
3476.03 1246
3476.58 1262
3477.14 1292
3477.70 1279
3478.25 1321
3478.81 1270
3479.37 1359
3479.92 1287
3480.48 1357
3481.04 1333
3481.59 1360
3482.15 1314
3482.71 1315
3483.26 1296
3483.82 1319
3484.38 1383
3484.94 1311
3485.49 1433
3486.05 1487
3486.61 1524
3487.17 1638
3487.72 1695
3488.28 1875
3488.84 2086
3489.40 2272
3489.95 2514
3490.51 2770
3491.07 2773
3491.63 2880
3492.18 2946
3492.74 2853
3493.30 2699
3493.86 2776
3494.42 2765
3494.97 2620
3495.53 2478
3496.09 2615
3496.65 2640
3497.21 2818
3497.76 2885
3498.32 3117
3498.88 3311
3499.44 3215
3500.00 3194
3500.56 3105
3501.11 2995
3501.67 2833
3502.23 2883
3502.79 2880
3503.35 2701
3503.91 2802
3504.47 2814
3505.03 2703
3505.58 2567
3506.14 2590
3506.70 2483
3507.26 2298
3507.82 2064
3508.38 1822
3508.94 1760
3509.50 1592
3510.06 1597
3510.62 1573
3511.17 1417
3511.73 1313
3512.29 1275
3512.85 1332
3513.41 1255
3513.97 1250
3514.53 1213
3515.09 1215
3515.65 1178
3516.21 1211
3516.77 1316
3517.33 1260
3517.89 1350
3518.45 1316
3519.01 1288
3519.57 1338
3520.13 1469
3520.69 1570
3521.25 1665
3521.81 1676
3522.37 1753
3522.93 1780
3523.49 1767
3524.05 1783
3524.61 1757
3525.17 1686
3525.73 1543
3526.29 1432
3526.85 1415
3527.41 1405
3527.97 1327
3528.54 1257
3529.10 1207
3529.66 1201
3530.22 1180
3530.78 1198
3531.34 1163
3531.90 1186
3532.46 1250
3533.02 1249
3533.58 1208
3534.14 1189
3534.71 1198
3535.27 1226
3535.83 1179
3536.39 1151
3536.95 1164
3537.51 1114
3538.07 1073
3538.64 1076
3539.20 1098
3539.76 1184
3540.32 1141
3540.88 1183
3541.44 1166
3542.00 1213
3542.57 1279
3543.13 1191
3543.69 1156
3544.25 1150
3544.81 1094
3545.38 1068
3545.94 1048
3546.50 1039
3547.06 1054
3547.62 1069
3548.19 1032
3548.75 1008
3549.31 1042
3549.87 1042
3550.44 1019
3551.00 1020
3551.56 1029
3552.12 1046
3552.69 1055
3553.25 1035
3553.81 975
3554.37 1036
3554.94 1022
3555.50 1009
3556.06 1055
3556.63 987
3557.19 1030
3557.75 1030
3558.31 1051
3558.88 1084
3559.44 1066
3560.00 1030
3560.57 1019
3561.13 1149
3561.69 1062
3562.26 1027
3562.82 1051
3563.38 1017
3563.95 981
3564.51 1013
3565.07 998
3565.64 1015
3566.20 944
3566.77 947
3567.33 972
3567.89 944
3568.46 940
3569.02 995
3569.59 972
3570.15 897
3570.71 931
3571.28 975
3571.84 1011
3572.41 998
3572.97 995
3573.53 967
3574.10 1029
3574.66 1064
3575.23 1049
3575.79 1051
3576.36 1047
3576.92 1038
3577.48 1009
3578.05 1074
3578.61 1002
3579.18 985
3579.74 970
3580.31 1024
3580.87 1024
3581.44 991
3582.00 1030
3582.57 985
3583.13 1034
3583.70 980
3584.26 997
3584.83 991
3585.39 952
3585.96 926
3586.52 1000
3587.09 1030
3587.65 963
3588.22 957
3588.79 1016
3589.35 1053
3589.92 1013
3590.48 1043
3591.05 1039
3591.61 1067
3592.18 1072
3592.74 1096
3593.31 1086
3593.88 1045
3594.44 1044
3595.01 1038
3595.57 1002
3596.14 1043
3596.71 1003
3597.27 1020
3597.84 1066
3598.40 1091
3598.97 1043
3599.54 997
3600.10 1032
3600.67 989
3601.24 972
3601.80 924
3602.37 930
3602.94 955
3603.50 926
3604.07 894
3604.64 932
3605.20 875
3605.77 896
3606.34 887
3606.90 891
3607.47 935
3608.04 875
3608.60 860
3609.17 880
3609.74 880
3610.30 867
3610.87 889
3611.44 890
3612.01 885
3612.57 983
3613.14 1003
3613.71 1045
3614.28 1089
3614.84 1169
3615.41 1258
3615.98 1278
3616.55 1291
3617.11 1341
3617.68 1407
3618.25 1368
3618.82 1285
3619.39 1296
3619.95 1281
3620.52 1212
3621.09 1156
3621.66 1138
3622.23 1091
3622.79 1021
3623.36 914
3623.93 967
3624.50 979
3625.07 924
3625.63 907
3626.20 912
3626.77 965
3627.34 898
3627.91 950
3628.48 922
3629.05 905
3629.61 926
3630.18 937
3630.75 992
3631.32 967
3631.89 1067
3632.46 955
3633.03 883
3633.60 959
3634.16 940
3634.73 982
3635.30 960
3635.87 1000
3636.44 1001
3637.01 1035
3637.58 1014
3638.15 1109
3638.72 1137
3639.29 1217
3639.86 1190
3640.43 1273
3641.00 1320
3641.57 1299
3642.14 1243
3642.71 1258
3643.27 1202
3643.84 1152
3644.41 1116
3644.98 1128
3645.55 1143
3646.12 1055
3646.69 1082
3647.26 1038
3647.83 1118
3648.40 1106
3648.97 1069
3649.54 1078
3650.12 1094
3650.69 1085
3651.26 1221
3651.83 1185
3652.40 1267
3652.97 1194
3653.54 1115
3654.11 1241
3654.68 1254
3655.25 1253
3655.82 1315
3656.39 1316
3656.96 1419
3657.53 1397
3658.10 1470
3658.67 1554
3659.25 1423
3659.82 1478
3660.39 1542
3660.96 1481
3661.53 1403
3662.10 1347
3662.67 1339
3663.24 1285
3663.81 1236
3664.39 1232
3664.96 1157
3665.53 1070
3666.10 1155
3666.67 1128
3667.24 1147
3667.81 1092
3668.39 1092
3668.96 1045
3669.53 1075
3670.10 1029
3670.67 1103
3671.25 1138
3671.82 1130
3672.39 1158
3672.96 1099
3673.53 1041
3674.11 1077
3674.68 1111
3675.25 1089
3675.82 1139
3676.39 1070
3676.97 1053
3677.54 1065
3678.11 1186
3678.68 1089
3679.26 1011
3679.83 1042
3680.40 1013
3680.97 1047
3681.55 1048
3682.12 1138
3682.69 1099
3683.27 1127
3683.84 1122
3684.41 1117
3684.98 1177
3685.56 1191
3686.13 1258
3686.70 1358
3687.28 1334
3687.85 1442
3688.42 1492
3689.00 1424
3689.57 1450
3690.14 1453
3690.72 1403
3691.29 1395
3691.86 1368
3692.44 1244
3693.01 1230
3693.58 1237
3694.16 1155
3694.73 1202
3695.31 1107
3695.88 1031
3696.45 1090
3697.03 1079
3697.60 1000
3698.18 1051
3698.75 1097
3699.32 1156
3699.90 1133
3700.47 1171
3701.05 1067
3701.62 1139
3702.19 1211
3702.77 1143
3703.34 1095
3703.92 1093
3704.49 1113
3705.07 1095
3705.64 1075
3706.22 1110
3706.79 1189
3707.37 1142
3707.94 1134
3708.51 1172
3709.09 1143
3709.66 1154
3710.24 1135
3710.81 1118
3711.39 1119
3711.96 1113
3712.54 1088
3713.11 1061
3713.69 986
3714.27 993
3714.84 998
3715.42 946
3715.99 996
3716.57 1004
3717.14 971
3717.72 931
3718.29 960
3718.87 962
3719.44 1001
3720.02 948
3720.60 981
3721.17 1047
3721.75 981
3722.32 912
3722.90 904
3723.47 927
3724.05 993
3724.63 985
3725.20 918
3725.78 974
3726.36 992
3726.93 978
3727.51 1046
3728.08 1096
3728.66 976
3729.24 1049
3729.81 1154
3730.39 1187
3730.97 1231
3731.54 1158
3732.12 1155
3732.70 1199
3733.27 1230
3733.85 1182
3734.43 1125
3735.00 1181
3735.58 1131
3736.16 1055
3736.73 1093
3737.31 1038
3737.89 949
3738.47 992
3739.04 960
3739.62 901
3740.20 863
3740.77 942
3741.35 1028
3741.93 946
3742.51 932
3743.08 978
3743.66 972
3744.24 993
3744.82 1032
3745.39 1016
3745.97 937
3746.55 1036
3747.13 1070
3747.71 1071
3748.28 1043
3748.86 1072
3749.44 1115
3750.02 1022
3750.59 1026
3751.17 924
3751.75 1015
3752.33 937
3752.91 899
3753.49 925
3754.06 869
3754.64 857
3755.22 883
3755.80 955
3756.38 910
3756.96 904
3757.53 959
3758.11 989
3758.69 933
3759.27 927
3759.85 991
3760.43 1031
3761.01 1024
3761.59 949
3762.17 968
3762.74 925
3763.32 972
3763.90 985
3764.48 971
3765.06 945
3765.64 900
3766.22 939
3766.80 975
3767.38 998
3767.96 959
3768.54 931
3769.12 914
3769.70 917
3770.27 899
3770.85 861
3771.43 974
3772.01 934
3772.59 925
3773.17 933
3773.75 901
3774.33 901
3774.91 889
3775.49 868
3776.07 857
3776.65 872
3777.23 814
3777.81 826
3778.39 870
3778.97 884
3779.55 919
3780.13 877
3780.71 937
3781.29 1005
3781.88 891
3782.46 902
3783.04 907
3783.62 895
3784.20 893
3784.78 937
3785.36 894
3785.94 883
3786.52 859
3787.10 858
3787.68 874
3788.26 914
3788.84 885
3789.43 898
3790.01 906
3790.59 898
3791.17 868
3791.75 889
3792.33 902
3792.91 883
3793.49 843
3794.08 817
3794.66 903
3795.24 879
3795.82 856
3796.40 839
3796.98 844
3797.56 788
3798.15 857
3798.73 872
3799.31 861
3799.89 894
3800.47 972
3801.06 986
3801.64 891
3802.22 900
3802.80 917
3803.38 887
3803.97 941
3804.55 973
3805.13 936
3805.71 944
3806.29 981
3806.88 993
3807.46 997
3808.04 1004
3808.62 1084
3809.21 1023
3809.79 1033
3810.37 1058
3810.95 1080
3811.54 1026
3812.12 933
3812.70 1029
3813.29 1001
3813.87 968
3814.45 963
3815.03 962
3815.62 970
3816.20 931
3816.78 975
3817.37 948
3817.95 907
3818.53 905
3819.12 870
3819.70 880
3820.28 822
3820.87 812
3821.45 915
3822.03 895
3822.62 855
3823.20 882
3823.78 830
3824.37 823
3824.95 845
3825.54 889
3826.12 924
3826.70 827
3827.29 905
3827.87 922
3828.46 871
3829.04 845
3829.62 890
3830.21 924
3830.79 927
3831.38 885
3831.96 874
3832.54 917
3833.13 867
3833.71 910
3834.30 880
3834.88 865
3835.47 861
3836.05 860
3836.64 825
3837.22 873
3837.81 850
3838.39 820
3838.98 838
3839.56 848
3840.15 812
3840.73 824
3841.31 802
3841.90 807
3842.49 809
3843.07 815
3843.66 882
3844.24 845
3844.83 823
3845.41 846
3846.00 883
3846.58 829
3847.17 803
3847.75 852
3848.34 819
3848.92 893
3849.51 823
3850.10 785
3850.68 822
3851.27 829
3851.85 859
3852.44 856
3853.02 838
3853.61 786
3854.20 862
3854.78 893
3855.37 835
3855.95 828
3856.54 943
3857.13 1054
3857.71 1014
3858.30 1027
3858.89 1072
3859.47 1149
3860.06 1185
3860.64 1285
3861.23 1228
3861.82 1266
3862.40 1291
3862.99 1278
3863.58 1306
3864.16 1220
3864.75 1205
3865.34 1191
3865.92 1187
3866.51 1093
3867.10 1071
3867.69 1015
3868.27 1030
3868.86 1064
3869.45 998
3870.03 914
3870.62 956
3871.21 1017
3871.80 1083
3872.38 1063
3872.97 1125
3873.56 1060
3874.15 1063
3874.73 1035
3875.32 1008
3875.91 1031
3876.50 1040
3877.08 982
3877.67 995
3878.26 1013
3878.85 970
3879.43 927
3880.02 922
3880.61 912
3881.20 868
3881.79 859
3882.37 890
3882.96 875
3883.55 868
3884.14 910
3884.73 938
3885.32 955
3885.90 973
3886.49 960
3887.08 1085
3887.67 1120
3888.26 1180
3888.85 1139
3889.44 1099
3890.02 1144
3890.61 1173
3891.20 1127
3891.79 1076
3892.38 1042
3892.97 1077
3893.56 1044
3894.15 1005
3894.74 1023
3895.32 950
3895.91 978
3896.50 978
3897.09 893
3897.68 867
3898.27 883
3898.86 934
3899.45 876
3900.04 917
3900.63 883
3901.22 893
3901.81 962
3902.40 972
3902.99 918
3903.58 980
3904.17 931
3904.76 1018
3905.35 1004
3905.94 973
3906.53 1000
3907.12 933
3907.71 982
3908.30 871
3908.89 943
3909.48 859
3910.07 921
3910.66 912
3911.25 867
3911.84 812
3912.43 849
3913.02 818
3913.61 799
3914.20 839
3914.79 898
3915.38 934
3915.97 895
3916.56 884
3917.15 852
3917.74 916
3918.33 890
3918.92 944
3919.52 858
3920.11 925
3920.70 933
3921.29 918
3921.88 839
3922.47 825
3923.06 895
3923.65 882
3924.24 867
3924.84 818
3925.43 826
3926.02 822
3926.61 779
3927.20 788
3927.79 861
3928.38 823
3928.98 812
3929.57 766
3930.16 803
3930.75 840
3931.34 786
3931.93 799
3932.53 750
3933.12 738
3933.71 801
3934.30 759
3934.89 835
3935.49 782
3936.08 785
3936.67 831
3937.26 810
3937.86 787
3938.45 801
3939.04 869
3939.63 859
3940.23 833
3940.82 864
3941.41 915
3942.00 939
3942.60 899
3943.19 879
3943.78 876
3944.37 879
3944.97 870
3945.56 868
3946.15 921
3946.75 895
3947.34 862
3947.93 827
3948.52 875
3949.12 869
3949.71 835
3950.30 836
3950.90 847
3951.49 870
3952.08 925
3952.68 870
3953.27 894
3953.86 866
3954.46 892
3955.05 854
3955.65 932
3956.24 855
3956.83 877
3957.43 874
3958.02 920
3958.61 945
3959.21 945
3959.80 951
3960.40 896
3960.99 866
3961.58 901
3962.18 892
3962.77 865
3963.37 905
3963.96 882
3964.55 916
3965.15 875
3965.74 885
3966.34 932
3966.93 896
3967.53 935
3968.12 922
3968.72 899
3969.31 961
3969.91 897
3970.50 865
3971.10 876
3971.69 814
3972.28 799
3972.88 878
3973.47 885
3974.07 874
3974.66 864
3975.26 917
3975.85 895
3976.45 873
3977.05 816
3977.64 828
3978.24 892
3978.83 880
3979.43 807
3980.02 834
3980.62 868
3981.21 840
3981.81 828
3982.40 866
3983.00 850
3983.60 915
3984.19 896
3984.79 937
3985.38 929
3985.98 932
3986.58 903
3987.17 925
3987.77 888
3988.36 950
3988.96 983
3989.56 911
3990.15 978
3990.75 1018
3991.34 977
3991.94 949
3992.54 945
3993.13 947
3993.73 962
3994.33 987
3994.92 1010
3995.52 947
3996.12 971
3996.71 968
3997.31 958
3997.91 946
3998.50 927
3999.10 1018
3999.70 1035
4000.29 1058
4000.89 1018
4001.49 970
4002.09 913
4002.68 885
4003.28 856
4003.88 892
4004.47 933
4005.07 939
4005.67 930
4006.27 894
4006.86 888
4007.46 957
4008.06 913
4008.66 897
4009.25 987
4009.85 955
4010.45 952
4011.05 961
4011.64 909
4012.24 925
4012.84 938
4013.44 960
4014.04 985
4014.63 1023
4015.23 999
4015.83 986
4016.43 1037
4017.03 1073
4017.63 1041
4018.22 1013
4018.82 1031
4019.42 993
4020.02 1011
4020.62 994
4021.22 903
4021.81 922
4022.41 918
4023.01 984
4023.61 935
4024.21 987
4024.81 881
4025.41 968
4026.01 984
4026.60 914
4027.20 969
4027.80 912
4028.40 883
4029.00 931
4029.60 937
4030.20 884
4030.80 903
4031.40 937
4032.00 894
4032.60 922
4033.20 942
4033.80 967
4034.39 923
4034.99 944
4035.59 957
4036.19 929
4036.79 889
4037.39 848
4037.99 877
4038.59 837
4039.19 835
4039.79 835
4040.39 863
4040.99 815
4041.59 785
4042.19 801
4042.79 843
4043.39 846
4043.99 834
4044.59 865
4045.19 863
4045.79 827
4046.39 850
4046.99 884
4047.60 900
4048.20 905
4048.80 883
4049.40 935
4050.00 932
4050.60 1016
4051.20 987
4051.80 905
4052.40 960
4053.00 937
4053.60 973
4054.20 904
4054.80 870
4055.41 899
4056.01 831
4056.61 864
4057.21 790
4057.81 814
4058.41 846
4059.01 823
4059.61 778
4060.22 783
4060.82 806
4061.42 794
4062.02 806
4062.62 826
4063.22 799
4063.82 805
4064.43 759
4065.03 746
4065.63 771
4066.23 748
4066.83 784
4067.44 794
4068.04 724
4068.64 727
4069.24 704
4069.84 755
4070.45 749
4071.05 780
4071.65 786
4072.25 732
4072.86 725
4073.46 748
4074.06 725
4074.66 735
4075.27 732
4075.87 745
4076.47 752
4077.07 768
4077.68 747
4078.28 740
4078.88 715
4079.48 721
4080.09 802
4080.69 784
4081.29 704
4081.90 717
4082.50 743
4083.10 755
4083.71 744
4084.31 754
4084.91 764
4085.52 743
4086.12 782
4086.72 758
4087.33 702
4087.93 754
4088.53 790
4089.14 820
4089.74 769
4090.34 747
4090.95 800
4091.55 824
4092.15 824
4092.76 834
4093.36 827
4093.97 798
4094.57 776
4095.17 750
4095.78 766
4096.38 761
4096.99 728
4097.59 803
4098.19 745
4098.80 805
4099.40 826
4100.01 732
4100.61 732
4101.22 751
4101.82 724
4102.43 747
4103.03 718
4103.63 736
4104.24 799
4104.84 795
4105.45 790
4106.05 759
4106.66 716
4107.26 727
4107.87 737
4108.47 734
4109.08 708
4109.68 779
4110.29 739
4110.89 720
4111.50 732
4112.10 739
4112.71 777
4113.31 755
4113.92 810
4114.53 769
4115.13 734
4115.74 797
4116.34 779
4116.95 752
4117.55 769
4118.16 838
4118.76 795
4119.37 803
4119.98 810
4120.58 796
4121.19 803
4121.79 798
4122.40 772
4123.01 755
4123.61 792
4124.22 763
4124.82 805
4125.43 824
4126.04 815
4126.64 835
4127.25 815
4127.86 819
4128.46 780
4129.07 805
4129.68 826
4130.28 798
4130.89 844
4131.50 801
4132.10 882
4132.71 931
4133.32 853
4133.92 896
4134.53 844
4135.14 837
4135.74 917
4136.35 935
4136.96 968
4137.56 909
4138.17 994
4138.78 992
4139.39 1043
4139.99 949
4140.60 917
4141.21 987
4141.82 939
4142.42 928
4143.03 920
4143.64 871
4144.25 889
4144.85 894
4145.46 827
4146.07 788
4146.68 805
4147.28 818
4147.89 818
4148.50 778
4149.11 763
4149.72 760
4150.32 722
4150.93 778
4151.54 761
4152.15 756
4152.76 779
4153.37 814
4153.97 778
4154.58 809
4155.19 766
4155.80 795
4156.41 801
4157.02 779
4157.62 753
4158.23 759
4158.84 783
4159.45 785
4160.06 753
4160.67 797
4161.28 910
4161.89 899
4162.49 855
4163.10 795
4163.71 762
4164.32 847
4164.93 834
4165.54 894
4166.15 878
4166.76 859
4167.37 873
4167.98 870
4168.59 903
4169.20 859
4169.81 905
4170.42 938
4171.02 873
4171.63 866
4172.24 822
4172.85 827
4173.46 843
4174.07 831
4174.68 774
4175.29 814
4175.90 805
4176.51 864
4177.12 851
4177.73 840
4178.34 821
4178.95 785
4179.56 787
4180.17 798
4180.78 809
4181.39 774
4182.00 797
4182.61 735
4183.23 805
4183.84 746
4184.45 810
4185.06 763
4185.67 729
4186.28 754
4186.89 792
4187.50 743
4188.11 742
4188.72 796
4189.33 812
4189.94 865
4190.55 898
4191.17 889
4191.78 869
4192.39 1038
4193.00 972
4193.61 990
4194.22 1031
4194.83 1010
4195.44 1032
4196.06 967
4196.67 991
4197.28 1008
4197.89 997
4198.50 957
4199.11 872
4199.72 876
4200.34 888
4200.95 843
4201.56 856
4202.17 811
4202.78 820
4203.40 808
4204.01 802
4204.62 824
4205.23 806
4205.84 820
4206.46 824
4207.07 792
4207.68 857
4208.29 783
4208.90 816
4209.52 864
4210.13 878
4210.74 919
4211.35 872
4211.97 871
4212.58 868
4213.19 865
4213.80 808
4214.42 872
4215.03 922
4215.64 899
4216.26 896
4216.87 965
4217.48 965
4218.09 993
4218.71 1030
4219.32 1062
4219.93 1083
4220.55 1120
4221.16 1170
4221.77 1189
4222.39 1244
4223.00 1276
4223.61 1282
4224.23 1246
4224.84 1230
4225.45 1226
4226.07 1242
4226.68 1242
4227.30 1250
4227.91 1283
4228.52 1322
4229.14 1238
4229.75 1244
4230.36 1213
4230.98 1313
4231.59 1335
4232.21 1385
4232.82 1463
4233.43 1533
4234.05 1542
4234.66 1571
4235.28 1638
4235.89 1587
4236.51 1480
4237.12 1416
4237.73 1303
4238.35 1299
4238.96 1169
4239.58 1060
4240.19 1012
4240.81 980
4241.42 940
4242.04 929
4242.65 965
4243.27 958
4243.88 988
4244.50 959
4245.11 955
4245.73 966
4246.34 1021
4246.96 985
4247.57 1049
4248.19 1031
4248.80 997
4249.42 977
4250.03 1032
4250.65 987
4251.26 933
4251.88 890
4252.49 932
4253.11 995
4253.72 910
4254.34 906
4254.96 879
4255.57 925
4256.19 934
4256.80 951
4257.42 868
4258.03 828
4258.65 868
4259.27 867
4259.88 882
4260.50 886
4261.12 830
4261.73 870
4262.35 853
4262.96 890
4263.58 867
4264.20 869
4264.81 879
4265.43 948
4266.05 920
4266.66 865
4267.28 889
4267.90 920
4268.51 941
4269.13 912
4269.75 859
4270.36 859
4270.98 914
4271.60 906
4272.21 920
4272.83 903
4273.45 953
4274.06 893
4274.68 916
4275.30 965
4275.92 981
4276.53 924
4277.15 945
4277.77 943
4278.38 875
4279.00 864
4279.62 792
4280.24 814
4280.85 797
4281.47 802
4282.09 824
4282.71 828
4283.32 836
4283.94 828
4284.56 857
4285.18 822
4285.80 798
4286.41 771
4287.03 779
4287.65 751
4288.27 818
4288.89 771
4289.50 808
4290.12 769
4290.74 729
4291.36 787
4291.98 823
4292.60 807
4293.21 823
4293.83 806
4294.45 819
4295.07 827
4295.69 857
4296.31 783
4296.93 780
4297.54 747
4298.16 831
4298.78 842
4299.40 846
4300.02 849
4300.64 855
4301.26 886
4301.88 869
4302.50 789
4303.12 789
4303.73 791
4304.35 766
4304.97 784
4305.59 764
4306.21 808
4306.83 829
4307.45 845
4308.07 827
4308.69 846
4309.31 762
4309.93 783
4310.55 771
4311.17 824
4311.79 839
4312.41 773
4313.03 768
4313.65 830
4314.27 850
4314.89 795
4315.51 765
4316.13 850
4316.75 894
4317.37 890
4317.99 901
4318.61 849
4319.23 891
4319.85 889
4320.47 958
4321.09 988
4321.71 970
4322.33 1013
4322.95 1032
4323.57 1125
4324.19 1058
4324.81 1084
4325.43 1084
4326.05 1072
4326.68 1142
4327.30 1053
4327.92 957
4328.54 936
4329.16 990
4329.78 990
4330.40 937
4331.02 928
4331.64 888
4332.26 922
4332.89 1022
4333.51 968
4334.13 973
4334.75 1090
4335.37 1136
4335.99 1254
4336.61 1280
4337.24 1335
4337.86 1359
4338.48 1279
4339.10 1195
4339.72 1216
4340.34 1268
4340.97 1185
4341.59 1261
4342.21 1384
4342.83 1466
4343.45 1526
4344.08 1581
4344.70 1669
4345.32 1833
4345.94 1978
4346.57 1993
4347.19 2101
4347.81 2054
4348.43 1814
4349.05 1777
4349.68 1535
4350.30 1397
4350.92 1168
4351.54 1132
4352.17 999
4352.79 1035
4353.41 1032
4354.04 1009
4354.66 1046
4355.28 1084
4355.90 1001
4356.53 939
4357.15 951
4357.77 997
4358.40 983
4359.02 1041
4359.64 963
4360.27 978
4360.89 1009
4361.51 1034
4362.14 977
4362.76 956
4363.38 1011
4364.01 1014
4364.63 948
4365.25 971
4365.88 952
4366.50 967
4367.12 902
4367.75 921
4368.37 850
4369.00 879
4369.62 918
4370.24 897
4370.87 848
4371.49 848
4372.12 871
4372.74 849
4373.36 836
4373.99 875
4374.61 930
4375.24 924
4375.86 925
4376.49 910
4377.11 992
4377.73 949
4378.36 1019
4378.98 1031
4379.61 986
4380.23 955
4380.86 1008
4381.48 982
4382.11 991
4382.73 946
4383.36 913
4383.98 938
4384.61 913
4385.23 875
4385.86 844
4386.48 789
4387.11 873
4387.73 881
4388.36 856
4388.98 818
4389.61 774
4390.23 773
4390.86 826
4391.48 823
4392.11 798
4392.74 849
4393.36 853
4393.99 880
4394.61 867
4395.24 837
4395.86 922
4396.49 901
4397.12 918
4397.74 862
4398.37 826
4398.99 787
4399.62 813
4400.25 773
4400.87 776
4401.50 827
4402.12 850
4402.75 785
4403.38 769
4404.00 861
4404.63 862
4405.26 856
4405.88 877
4406.51 928
4407.14 840
4407.76 842
4408.39 915
4409.02 904
4409.64 891
4410.27 838
4410.90 798
4411.52 816
4412.15 815
4412.78 879
4413.40 832
4414.03 835
4414.66 891
4415.29 827
4415.91 857
4416.54 807
4417.17 776
4417.79 747
4418.42 817
4419.05 797
4419.68 771
4420.30 816
4420.93 744
4421.56 761
4422.19 742
4422.81 725
4423.44 748
4424.07 749
4424.70 750
4425.33 638
4425.95 714
4426.58 717
4427.21 731
4427.84 753
4428.47 679
4429.09 731
4429.72 746
4430.35 764
4430.98 731
4431.61 685
4432.23 710
4432.86 723
4433.49 777
4434.12 825
4434.75 769
4435.38 745
4436.01 776
4436.63 789
4437.26 779
4437.89 758
4438.52 750
4439.15 768
4439.78 803
4440.41 732
4441.04 774
4441.67 732
4442.29 705
4442.92 712
4443.55 745
4444.18 819
4444.81 781
4445.44 770
4446.07 830
4446.70 843
4447.33 802
4447.96 885
4448.59 903
4449.22 856
4449.85 823
4450.48 810
4451.11 793
4451.74 753
4452.37 791
4453.00 780
4453.63 777
4454.26 781
4454.89 773
4455.52 801
4456.15 854
4456.78 861
4457.41 814
4458.04 763
4458.67 765
4459.30 762
4459.93 742
4460.56 722
4461.19 722
4461.82 719
4462.45 690
4463.08 707
4463.71 698
4464.34 693
4464.97 652
4465.60 671
4466.23 690
4466.86 720
4467.49 693
4468.12 694
4468.76 742
4469.39 710
4470.02 697
4470.65 692
4471.28 688
4471.91 738
4472.54 711
4473.17 705
4473.80 721
4474.44 746
4475.07 730
4475.70 690
4476.33 701
4476.96 730
4477.59 650
4478.22 666
4478.86 713
4479.49 744
4480.12 740
4480.75 845
4481.38 822
4482.02 787
4482.65 788
4483.28 785
4483.91 754
4484.54 849
4485.18 801
4485.81 800
4486.44 780
4487.07 825
4487.70 796
4488.34 746
4488.97 735
4489.60 758
4490.23 751
4490.87 695
4491.50 759
4492.13 795
4492.76 813
4493.40 795
4494.03 773
4494.66 779
4495.30 811
4495.93 758
4496.56 821
4497.19 773
4497.83 800
4498.46 768
4499.09 823
4499.73 849
4500.36 874
4500.99 885
4501.63 910
4502.26 851
4502.89 811
4503.53 829
4504.16 797
4504.79 870
4505.43 792
4506.06 826
4506.69 794
4507.33 812
4507.96 795
4508.59 787
4509.23 821
4509.86 815
4510.50 831
4511.13 842
4511.76 790
4512.40 760
4513.03 760
4513.67 748
4514.30 778
4514.93 725
4515.57 750
4516.20 726
4516.84 756
4517.47 724
4518.11 747
4518.74 792
4519.37 764
4520.01 794
4520.64 733
4521.28 751
4521.91 756
4522.55 766
4523.18 786
4523.82 805
4524.45 820
4525.09 846
4525.72 807
4526.36 930
4526.99 997
4527.63 1027
4528.26 1037
4528.90 1126
4529.53 1270
4530.17 1328
4530.80 1405
4531.44 1466
4532.07 1412
4532.71 1307
4533.34 1202
4533.98 1185
4534.62 1136
4535.25 1080
4535.89 980
4536.52 939
4537.16 964
4537.79 882
4538.43 911
4539.07 857
4539.70 848
4540.34 824
4540.97 811
4541.61 834
4542.25 801
4542.88 746
4543.52 754
4544.15 739
4544.79 742
4545.43 733
4546.06 729
4546.70 748
4547.34 758
4547.97 737
4548.61 773
4549.25 772
4549.88 796
4550.52 751
4551.16 786
4551.79 816
4552.43 769
4553.07 800
4553.70 821
4554.34 847
4554.98 831
4555.61 758
4556.25 792
4556.89 802
4557.53 754
4558.16 725
4558.80 780
4559.44 747
4560.07 752
4560.71 722
4561.35 711
4561.99 763
4562.62 705
4563.26 779
4563.90 773
4564.54 733
4565.18 690
4565.81 756
4566.45 815
4567.09 793
4567.73 782
4568.36 860
4569.00 765
4569.64 770
4570.28 778
4570.92 748
4571.55 762
4572.19 700
4572.83 748
4573.47 747
4574.11 727
4574.75 737
4575.38 716
4576.02 779
4576.66 704
4577.30 685
4577.94 750
4578.58 734
4579.22 754
4579.85 743
4580.49 787
4581.13 748
4581.77 748
4582.41 734
4583.05 760
4583.69 789
4584.33 737
4584.97 790
4585.61 789
4586.24 812
4586.88 751
4587.52 814
4588.16 801
4588.80 829
4589.44 858
4590.08 837
4590.72 881
4591.36 885
4592.00 925
4592.64 859
4593.28 847
4593.92 826
4594.56 872
4595.20 806
4595.84 752
4596.48 784
4597.12 736
4597.76 770
4598.40 794
4599.04 728
4599.68 786
4600.32 780
4600.96 710
4601.60 820
4602.24 780
4602.88 825
4603.52 776
4604.16 812
4604.80 819
4605.44 832
4606.08 835
4606.72 831
4607.36 802
4608.00 824
4608.64 806
4609.28 827
4609.93 810
4610.57 810
4611.21 871
4611.85 823
4612.49 772
4613.13 797
4613.77 836
4614.41 820
4615.05 848
4615.69 746
4616.34 762
4616.98 745
4617.62 745
4618.26 744
4618.90 742
4619.54 746
4620.18 725
4620.83 729
4621.47 730
4622.11 747
4622.75 773
4623.39 719
4624.03 727
4624.68 736
4625.32 726
4625.96 747
4626.60 752
4627.24 741
4627.89 728
4628.53 743
4629.17 763
4629.81 765
4630.45 754
4631.10 737
4631.74 742
4632.38 782
4633.02 864
4633.67 796
4634.31 864
4634.95 891
4635.59 935
4636.24 925
4636.88 897
4637.52 956
4638.17 996
4638.81 921
4639.45 931
4640.09 939
4640.74 879
4641.38 830
4642.02 855
4642.67 858
4643.31 836
4643.95 834
4644.60 801
4645.24 824
4645.88 792
4646.53 765
4647.17 780
4647.81 834
4648.46 887
4649.10 936
4649.74 970
4650.39 978
4651.03 999
4651.67 1080
4652.32 1061
4652.96 1056
4653.61 994
4654.25 966
4654.89 931
4655.54 865
4656.18 890
4656.83 831
4657.47 798
4658.11 797
4658.76 761
4659.40 755
4660.05 779
4660.69 729
4661.33 757
4661.98 715
4662.62 754
4663.27 722
4663.91 658
4664.56 714
4665.20 768
4665.85 744
4666.49 751
4667.14 688
4667.78 684
4668.43 762
4669.07 706
4669.72 719
4670.36 709
4671.01 691
4671.65 692
4672.30 707
4672.94 760
4673.59 781
4674.23 747
4674.88 742
4675.52 782
4676.17 737
4676.81 777
4677.46 777
4678.10 774
4678.75 741
4679.40 754
4680.04 741
4680.69 774
4681.33 749
4681.98 751
4682.62 806
4683.27 777
4683.92 795
4684.56 732
4685.21 730
4685.85 780
4686.50 738
4687.15 706
4687.79 769
4688.44 746
4689.09 742
4689.73 719
4690.38 743
4691.02 741
4691.67 697
4692.32 736
4692.96 710
4693.61 731
4694.26 721
4694.90 776
4695.55 766
4696.20 789
4696.84 832
4697.49 801
4698.14 851
4698.78 857
4699.43 856
4700.08 800
4700.73 780
4701.37 817
4702.02 770
4702.67 730
4703.31 759
4703.96 753
4704.61 782
4705.26 780
4705.90 822
4706.55 778
4707.20 758
4707.85 828
4708.49 802
4709.14 773
4709.79 809
4710.44 733
4711.09 758
4711.73 726
4712.38 755
4713.03 748
4713.68 725
4714.33 707
4714.97 766
4715.62 748
4716.27 778
4716.92 787
4717.57 834
4718.21 736
4718.86 792
4719.51 818
4720.16 817
4720.81 824
4721.46 824
4722.11 826
4722.75 785
4723.40 841
4724.05 787
4724.70 818
4725.35 833
4726.00 827
4726.65 842
4727.30 842
4727.94 825
4728.59 787
4729.24 777
4729.89 735
4730.54 766
4731.19 815
4731.84 795
4732.49 701
4733.14 730
4733.79 701
4734.44 703
4735.09 730
4735.74 753
4736.38 767
4737.03 750
4737.68 751
4738.33 772
4738.98 790
4739.63 747
4740.28 760
4740.93 765
4741.58 724
4742.23 793
4742.88 779
4743.53 755
4744.18 783
4744.83 758
4745.48 786
4746.13 799
4746.78 846
4747.43 844
4748.08 896
4748.73 862
4749.39 879
4750.04 951
4750.69 998
4751.34 998
4751.99 954
4752.64 915
4753.29 919
4753.94 965
4754.59 917
4755.24 869
4755.89 884
4756.54 819
4757.19 790
4757.84 808
4758.50 805
4759.15 807
4759.80 827
4760.45 813
4761.10 797
4761.75 819
4762.40 895
4763.05 904
4763.71 941
4764.36 952
4765.01 996
4765.66 1087
4766.31 1054
4766.96 1080
4767.62 1027
4768.27 962
4768.92 953
4769.57 977
4770.22 935
4770.87 867
4771.53 898
4772.18 831
4772.83 817
4773.48 800
4774.13 837
4774.79 818
4775.44 755
4776.09 811
4776.74 768
4777.40 775
4778.05 871
4778.70 895
4779.35 934
4780.01 952
4780.66 916
4781.31 898
4781.96 844
4782.62 858
4783.27 790
4783.92 732
4784.57 800
4785.23 823
4785.88 801
4786.53 770
4787.19 786
4787.84 782
4788.49 787
4789.15 854
4789.80 882
4790.45 821
4791.11 778
4791.76 819
4792.41 778
4793.07 805
4793.72 802
4794.37 798
4795.03 761
4795.68 767
4796.33 781
4796.99 822
4797.64 777
4798.29 740
4798.95 693
4799.60 707
4800.26 788
4800.91 773
4801.56 759
4802.22 783
4802.87 801
4803.53 808
4804.18 768
4804.83 754
4805.49 795
4806.14 777
4806.80 796
4807.45 790
4808.11 726
4808.76 767
4809.42 764
4810.07 783
4810.72 759
4811.38 729
4812.03 736
4812.69 778
4813.34 713
4814.00 747
4814.65 758
4815.31 798
4815.96 850
4816.62 842
4817.27 832
4817.93 810
4818.58 851
4819.24 771
4819.89 823
4820.55 939
4821.20 926
4821.86 884
4822.52 912
4823.17 923
4823.83 991
4824.48 1013
4825.14 998
4825.79 987
4826.45 948
4827.10 953
4827.76 909
4828.42 971
4829.07 932
4829.73 920
4830.38 969
4831.04 955
4831.70 951
4832.35 1031
4833.01 1023
4833.66 1151
4834.32 1103
4834.98 1159
4835.63 1217
4836.29 1286
4836.95 1312
4837.60 1237
4838.26 1280
4838.92 1268
4839.57 1219
4840.23 1185
4840.89 1168
4841.54 1135
4842.20 1106
4842.86 1082
4843.51 1061
4844.17 1063
4844.83 1057
4845.48 1079
4846.14 1101
4846.80 1077
4847.45 1165
4848.11 1221
4848.77 1142
4849.43 1157
4850.08 1155
4850.74 1219
4851.40 1178
4852.06 1163
4852.71 1136
4853.37 1133
4854.03 1137
4854.69 1193
4855.34 1285
4856.00 1355
4856.66 1414
4857.32 1414
4857.97 1429
4858.63 1553
4859.29 1494
4859.95 1455
4860.61 1415
4861.26 1346
4861.92 1256
4862.58 1225
4863.24 1172
4863.90 1204
4864.55 1207
4865.21 1299
4865.87 1331
4866.53 1309
4867.19 1276
4867.85 1288
4868.51 1186
4869.16 1191
4869.82 1177
4870.48 1116
4871.14 1086
4871.80 1191
4872.46 1186
4873.12 1075
4873.78 1061
4874.43 1059
4875.09 1070
4875.75 1118
4876.41 1067
4877.07 1032
4877.73 1059
4878.39 1026
4879.05 1042
4879.71 1002
4880.37 1036
4881.03 989
4881.69 920
4882.34 891
4883.00 890
4883.66 883
4884.32 885
4884.98 873
4885.64 903
4886.30 936
4886.96 1027
4887.62 1095
4888.28 1086
4888.94 1105
4889.60 1110
4890.26 1071
4890.92 1066
4891.58 1125
4892.24 1040
4892.90 1050
4893.56 1018
4894.22 989
4894.88 890
4895.54 943
4896.20 939
4896.86 950
4897.52 817
4898.19 846
4898.85 904
4899.51 930
4900.17 944
4900.83 872
4901.49 874
4902.15 832
4902.81 865
4903.47 798
4904.13 846
4904.79 851
4905.45 791
4906.12 809
4906.78 852
4907.44 876
4908.10 840
4908.76 795
4909.42 807
4910.08 813
4910.74 788
4911.41 814
4912.07 795
4912.73 768
4913.39 782
4914.05 739
4914.71 747
4915.38 781
4916.04 752
4916.70 739
4917.36 694
4918.02 699
4918.68 748
4919.35 790
4920.01 721
4920.67 723
4921.33 701
4921.99 709
4922.66 694
4923.32 699
4923.98 739
4924.64 714
4925.31 697
4925.97 717
4926.63 727
4927.29 752
4927.96 826
4928.62 805
4929.28 815
4929.94 802
4930.61 812
4931.27 826
4931.93 828
4932.59 744
4933.26 754
4933.92 788
4934.58 816
4935.25 777
4935.91 726
4936.57 706
4937.24 710
4937.90 707
4938.56 708
4939.23 707
4939.89 764
4940.55 730
4941.22 717
4941.88 754
4942.54 739
4943.21 712
4943.87 712
4944.53 702
4945.20 739
4945.86 691
4946.52 679
4947.19 690
4947.85 679
4948.52 680
4949.18 706
4949.84 718
4950.51 716
4951.17 693
4951.84 646
4952.50 663
4953.17 605
4953.83 637
4954.49 687
4955.16 734
4955.82 655
4956.49 652
4957.15 675
4957.82 687
4958.48 682
4959.15 699
4959.81 719
4960.47 669
4961.14 714
4961.80 722
4962.47 756
4963.13 741
4963.80 731
4964.46 717
4965.13 728
4965.79 730
4966.46 749
4967.12 700
4967.79 654
4968.45 701
4969.12 753
4969.79 690
4970.45 721
4971.12 720
4971.78 702
4972.45 698
4973.11 685
4973.78 716
4974.44 710
4975.11 661
4975.78 667
4976.44 718
4977.11 752
4977.77 763
4978.44 733
4979.11 682
4979.77 706
4980.44 768
4981.10 726
4981.77 735
4982.44 755
4983.10 769
4983.77 737
4984.43 735
4985.10 760
4985.77 718
4986.43 730
4987.10 713
4987.77 697
4988.43 695
4989.10 744
4989.77 684
4990.43 747
4991.10 745
4991.77 673
4992.43 754
4993.10 706
4993.77 697
4994.43 656
4995.10 660
4995.77 638
4996.44 648
4997.10 642
4997.77 677
4998.44 633
4999.10 662
4999.77 681
5000.44 684
5001.11 728
5001.77 713
5002.44 664
5003.11 706
5003.78 738
5004.44 739
5005.11 775
5005.78 755
5006.45 748
5007.12 752
5007.78 788
5008.45 765
5009.12 818
5009.79 800
5010.46 765
5011.12 756
5011.79 776
5012.46 740
5013.13 765
5013.80 785
5014.47 781
5015.13 758
5015.80 799
5016.47 809
5017.14 899
5017.81 989
5018.48 1067
5019.14 1240
5019.81 1318
5020.48 1412
5021.15 1534
5021.82 1545
5022.49 1571
5023.16 1607
5023.83 1530
5024.50 1470
5025.16 1316
5025.83 1340
5026.50 1219
5027.17 1014
5027.84 923
5028.51 902
5029.18 851
5029.85 831
5030.52 795
5031.19 734
5031.86 733
5032.53 772
5033.20 711
5033.87 699
5034.54 643
5035.21 724
5035.88 680
5036.54 732
5037.21 732
5037.88 703
5038.55 720
5039.22 704
5039.89 684
5040.56 694
5041.23 683
5041.90 657
5042.58 682
5043.25 746
5043.92 680
5044.59 693
5045.26 762
5045.93 751
5046.60 742
5047.27 702
5047.94 718
5048.61 788
5049.28 715
5049.95 683
5050.62 664
5051.29 691
5051.96 702
5052.63 760
5053.30 745
5053.98 687
5054.65 700
5055.32 679
5055.99 673
5056.66 709
5057.33 715
5058.00 668
5058.67 662
5059.34 715
5060.02 696
5060.69 697
5061.36 696
5062.03 716
5062.70 680
5063.37 692
5064.04 671
5064.72 701
5065.39 706
5066.06 681
5066.73 686
5067.40 726
5068.08 715
5068.75 736
5069.42 710
5070.09 707
5070.76 725
5071.44 723
5072.11 720
5072.78 706
5073.45 689
5074.12 740
5074.80 747
5075.47 710
5076.14 729
5076.81 715
5077.49 753
5078.16 805
5078.83 753
5079.50 795
5080.18 723
5080.85 783
5081.52 816
5082.20 750
5082.87 727
5083.54 724
5084.21 789
5084.89 709
5085.56 743
5086.23 744
5086.91 774
5087.58 824
5088.25 864
5088.93 899
5089.60 870
5090.27 949
5090.95 943
5091.62 911
5092.29 925
5092.97 880
5093.64 802
5094.31 791
5094.99 781
5095.66 769
5096.34 682
5097.01 733
5097.68 726
5098.36 784
5099.03 746
5099.70 747
5100.38 733
5101.05 711
5101.73 753
5102.40 761
5103.08 840
5103.75 790
5104.42 777
5105.10 780
5105.77 766
5106.45 723
5107.12 670
5107.80 690
5108.47 741
5109.15 715
5109.82 670
5110.49 654
5111.17 671
5111.84 635
5112.52 646
5113.19 662
5113.87 660
5114.54 649
5115.22 724
5115.89 690
5116.57 725
5117.24 734
5117.92 723
5118.59 768
5119.27 727
5119.94 752
5120.62 756
5121.30 750
5121.97 761
5122.65 726
5123.32 696
5124.00 738
5124.67 708
5125.35 736
5126.02 712
5126.70 766
5127.38 758
5128.05 676
5128.73 725
5129.40 730
5130.08 740
5130.76 707
5131.43 641
5132.11 686
5132.78 699
5133.46 694
5134.14 717
5134.81 698
5135.49 674
5136.17 664
5136.84 651
5137.52 679
5138.20 707
5138.87 665
5139.55 692
5140.22 672
5140.90 649
5141.58 670
5142.26 624
5142.93 600
5143.61 677
5144.29 670
5144.96 624
5145.64 675
5146.32 675
5146.99 648
5147.67 686
5148.35 648
5149.03 658
5149.70 623
5150.38 671
5151.06 674
5151.73 687
5152.41 661
5153.09 573
5153.77 639
5154.44 625
5155.12 648
5155.80 623
5156.48 637
5157.16 606
5157.83 606
5158.51 613
5159.19 661
5159.87 658
5160.55 685
5161.22 672
5161.90 660
5162.58 709
5163.26 665
5163.94 693
5164.61 705
5165.29 741
5165.97 725
5166.65 735
5167.33 706
5168.01 731
5168.68 665
5169.36 675
5170.04 671
5170.72 652
5171.40 657
5172.08 691
5172.76 702
5173.44 672
5174.11 689
5174.79 641
5175.47 610
5176.15 623
5176.83 667
5177.51 662
5178.19 677
5178.87 688
5179.55 687
5180.23 676
5180.91 678
5181.58 676
5182.26 649
5182.94 646
5183.62 644
5184.30 671
5184.98 607
5185.66 625
5186.34 632
5187.02 601
5187.70 600
5188.38 586
5189.06 611
5189.74 605
5190.42 602
5191.10 632
5191.78 619
5192.46 659
5193.14 617
5193.82 600
5194.50 618
5195.18 627
5195.86 640
5196.54 627
5197.22 687
5197.90 656
5198.58 605
5199.26 653
5199.94 647
5200.63 656
5201.31 660
5201.99 600
5202.67 669
5203.35 690
5204.03 653
5204.71 623
5205.39 637
5206.07 723
5206.75 671
5207.43 663
5208.11 667
5208.80 659
5209.48 718
5210.16 674
5210.84 665
5211.52 664
5212.20 657
5212.88 714
5213.57 687
5214.25 657
5214.93 681
5215.61 661
5216.29 675
5216.97 662
5217.66 679
5218.34 684
5219.02 748
5219.70 699
5220.38 731
5221.06 690
5221.75 711
5222.43 749
5223.11 705
5223.79 679
5224.47 664
5225.16 657
5225.84 698
5226.52 663
5227.20 682
5227.89 676
5228.57 673
5229.25 687
5229.93 639
5230.62 653
5231.30 740
5231.98 677
5232.66 655
5233.35 694
5234.03 630
5234.71 684
5235.40 706
5236.08 674
5236.76 730
5237.44 733
5238.13 737
5238.81 736
5239.49 740
5240.18 705
5240.86 759
5241.54 699
5242.23 727
5242.91 728
5243.59 689
5244.28 636
5244.96 641
5245.64 695
5246.33 715
5247.01 715
5247.70 648
5248.38 673
5249.06 748
5249.75 712
5250.43 681
5251.11 669
5251.80 668
5252.48 705
5253.17 701
5253.85 702
5254.53 636
5255.22 657
5255.90 653
5256.59 634
5257.27 675
5257.96 626
5258.64 631
5259.32 621
5260.01 714
5260.69 717
5261.38 703
5262.06 711
5262.75 748
5263.43 769
5264.12 759
5264.80 700
5265.49 723
5266.17 718
5266.86 752
5267.54 773
5268.23 767
5268.91 719
5269.60 699
5270.28 727
5270.97 663
5271.65 680
5272.34 638
5273.02 679
5273.71 640
5274.39 693
5275.08 691
5275.76 703
5276.45 732
5277.14 736
5277.82 753
5278.51 811
5279.19 815
5279.88 817
5280.56 885
5281.25 867
5281.94 841
5282.62 891
5283.31 838
5283.99 751
5284.68 800
5285.37 796
5286.05 711
5286.74 700
5287.43 688
5288.11 740
5288.80 721
5289.48 719
5290.17 710
5290.86 746
5291.54 647
5292.23 667
5292.92 733
5293.60 743
5294.29 737
5294.98 681
5295.66 707
5296.35 725
5297.04 755
5297.72 733
5298.41 697
5299.10 669
5299.79 723
5300.47 748
5301.16 742
5301.85 780
5302.53 730
5303.22 747
5303.91 769
5304.60 722
5305.28 720
5305.97 697
5306.66 694
5307.35 728
5308.03 739
5308.72 710
5309.41 740
5310.10 663
5310.78 737
5311.47 777
5312.16 756
5312.85 782
5313.54 733
5314.22 762
5314.91 719
5315.60 716
5316.29 698
5316.98 744
5317.66 784
5318.35 783
5319.04 843
5319.73 878
5320.42 922
5321.11 872
5321.80 829
5322.48 803
5323.17 767
5323.86 724
5324.55 719
5325.24 765
5325.93 782
5326.62 758
5327.30 740
5327.99 725
5328.68 690
5329.37 713
5330.06 770
5330.75 825
5331.44 797
5332.13 829
5332.82 820
5333.51 871
5334.20 829
5334.88 796
5335.57 754
5336.26 815
5336.95 795
5337.64 802
5338.33 812
5339.02 812
5339.71 798
5340.40 813
5341.09 860
5341.78 866
5342.47 870
5343.16 878
5343.85 928
5344.54 871
5345.23 883
5345.92 946
5346.61 972
5347.30 953
5347.99 1131
5348.68 1178
5349.37 1274
5350.06 1349
5350.75 1349
5351.44 1324
5352.13 1218
5352.82 1182
5353.51 1158
5354.20 1114
5354.90 1041
5355.59 916
5356.28 849
5356.97 798
5357.66 730
5358.35 753
5359.04 752
5359.73 749
5360.42 714
5361.11 779
5361.80 729
5362.49 693
5363.19 686
5363.88 705
5364.57 731
5365.26 681
5365.95 682
5366.64 657
5367.33 660
5368.03 690
5368.72 645
5369.41 651
5370.10 702
5370.79 652
5371.48 645
5372.18 664
5372.87 674
5373.56 661
5374.25 642
5374.94 675
5375.63 717
5376.33 716
5377.02 666
5377.71 652
5378.40 666
5379.10 700
5379.79 667
5380.48 698
5381.17 667
5381.86 687
5382.56 638
5383.25 625
5383.94 699
5384.63 681
5385.33 720
5386.02 741
5386.71 753
5387.40 752
5388.10 731
5388.79 737
5389.48 749
5390.18 828
5390.87 845
5391.56 784
5392.26 810
5392.95 747
5393.64 716
5394.33 704
5395.03 752
5395.72 702
5396.41 652
5397.11 716
5397.80 696
5398.49 661
5399.19 677
5399.88 647
5400.58 677
5401.27 676
5401.96 702
5402.66 682
5403.35 660
5404.04 675
5404.74 672
5405.43 676
5406.13 654
5406.82 712
5407.51 736
5408.21 672
5408.90 703
5409.60 712
5410.29 720
5410.98 688
5411.68 718
5412.37 698
5413.07 698
5413.76 712
5414.46 701
5415.15 688
5415.84 697
5416.54 678
5417.23 713
5417.93 725
5418.62 714
5419.32 717
5420.01 755
5420.71 758
5421.40 815
5422.10 769
5422.79 720
5423.49 739
5424.18 746
5424.88 708
5425.57 742
5426.27 700
5426.96 686
5427.66 672
5428.35 715
5429.05 687
5429.74 710
5430.44 633
5431.14 694
5431.83 737
5432.53 689
5433.22 662
5433.92 740
5434.61 757
5435.31 768
5436.01 740
5436.70 755
5437.40 754
5438.09 726
5438.79 783
5439.49 743
5440.18 709
5440.88 747
5441.57 721
5442.27 795
5442.97 835
5443.66 861
5444.36 883
5445.06 938
5445.75 954
5446.45 1022
5447.15 1052
5447.84 1015
5448.54 1046
5449.24 988
5449.93 997
5450.63 963
5451.33 878
5452.02 886
5452.72 870
5453.42 875
5454.11 867
5454.81 850
5455.51 814
5456.20 790
5456.90 802
5457.60 812
5458.30 789
5458.99 784
5459.69 821
5460.39 853
5461.09 847
5461.78 868
5462.48 810
5463.18 888
5463.88 868
5464.57 888
5465.27 851
5465.97 822
5466.67 878
5467.36 857
5468.06 890
5468.76 884
5469.46 827
5470.16 975
5470.85 924
5471.55 858
5472.25 917
5472.95 934
5473.65 995
5474.35 1058
5475.04 991
5475.74 948
5476.44 972
5477.14 1057
5477.84 1139
5478.54 1227
5479.23 1342
5479.93 1401
5480.63 1377
5481.33 1328
5482.03 1273
5482.73 1254
5483.43 1138
5484.13 1065
5484.83 1070
5485.52 1038
5486.22 1029
5486.92 1034
5487.62 1053
5488.32 958
5489.02 996
5489.72 1037
5490.42 1011
5491.12 1078
5491.82 1088
5492.52 1136
5493.22 1107
5493.92 1118
5494.62 1157
5495.31 1122
5496.01 1188
5496.71 1304
5497.41 1341
5498.11 1457
5498.81 1660
5499.51 1812
5500.21 1890
5500.91 2006
5501.61 1973
5502.31 1801
5503.01 1705
5503.71 1447
5504.41 1320
5505.11 1280
5505.81 1167
5506.51 1055
5507.22 1047
5507.92 992
5508.62 970
5509.32 979
5510.02 982
5510.72 1017
5511.42 1005
5512.12 977
5512.82 982
5513.52 1038
5514.22 1079
5514.92 1093
5515.62 982
5516.32 1003
5517.03 1038
5517.73 1069
5518.43 1085
5519.13 1082
5519.83 1065
5520.53 1098
5521.23 1061
5521.93 1058
5522.63 961
5523.34 958
5524.04 902
5524.74 922
5525.44 882
5526.14 840
5526.84 844
5527.55 832
5528.25 781
5528.95 827
5529.65 820
5530.35 853
5531.05 839
5531.76 832
5532.46 860
5533.16 739
5533.86 775
5534.56 758
5535.27 757
5535.97 738
5536.67 796
5537.37 744
5538.08 763
5538.78 771
5539.48 738
5540.18 715
5540.89 726
5541.59 772
5542.29 790
5542.99 741
5543.70 756
5544.40 749
5545.10 749
5545.80 789
5546.51 796
5547.21 867
5547.91 802
5548.62 799
5549.32 853
5550.02 842
5550.73 844
5551.43 781
5552.13 782
5552.84 758
5553.54 734
5554.24 728
5554.95 750
5555.65 746
5556.35 729
5557.06 654
5557.76 717
5558.46 703
5559.17 765
5559.87 722
5560.57 736
5561.28 742
5561.98 701
5562.69 716
5563.39 775
5564.09 705
5564.80 731
5565.50 809
5566.21 779
5566.91 742
5567.61 776
5568.32 697
5569.02 686
5569.73 686
5570.43 674
5571.14 710
5571.84 703
5572.54 779
5573.25 757
5573.95 758
5574.66 740
5575.36 764
5576.07 756
5576.77 745
5577.48 769
5578.18 758
5578.89 715
5579.59 700
5580.30 755
5581.00 712
5581.71 738
5582.41 679
5583.12 726
5583.82 735
5584.53 687
5585.23 658
5585.94 660
5586.64 741
5587.35 702
5588.06 613
5588.76 656
5589.47 664
5590.17 688
5590.88 622
5591.58 687
5592.29 742
5592.99 689
5593.70 696
5594.41 703
5595.11 670
5595.82 646
5596.52 649
5597.23 683
5597.94 690
5598.64 638
5599.35 663
5600.06 699
5600.76 686
5601.47 647
5602.17 634
5602.88 663
5603.59 622
5604.29 653
5605.00 654
5605.71 642
5606.41 650
5607.12 672
5607.83 655
5608.53 646
5609.24 684
5609.95 676
5610.65 657
5611.36 647
5612.07 656
5612.78 687
5613.48 672
5614.19 652
5614.90 665
5615.60 706
5616.31 677
5617.02 627
5617.73 645
5618.43 625
5619.14 642
5619.85 669
5620.56 656
5621.26 659
5621.97 665
5622.68 656
5623.39 636
5624.09 646
5624.80 649
5625.51 695
5626.22 673
5626.93 628
5627.63 605
5628.34 643
5629.05 656
5629.76 647
5630.47 674
5631.17 649
5631.88 657
5632.59 658
5633.30 644
5634.01 671
5634.72 652
5635.42 643
5636.13 659
5636.84 679
5637.55 696
5638.26 696
5638.97 722
5639.68 752
5640.39 724
5641.09 704
5641.80 725
5642.51 711
5643.22 717
5643.93 706
5644.64 675
5645.35 707
5646.06 693
5646.77 661
5647.48 696
5648.19 690
5648.89 688
5649.60 716
5650.31 689
5651.02 710
5651.73 696
5652.44 692
5653.15 745
5653.86 719
5654.57 705
5655.28 755
5655.99 752
5656.70 801
5657.41 842
5658.12 776
5658.83 763
5659.54 726
5660.25 717
5660.96 699
5661.67 652
5662.38 684
5663.09 727
5663.80 714
5664.51 694
5665.22 730
5665.93 654
5666.64 694
5667.35 745
5668.06 773
5668.77 754
5669.48 791
5670.19 764
5670.91 828
5671.62 755
5672.33 714
5673.04 746
5673.75 775
5674.46 739
5675.17 689
5675.88 692
5676.59 695
5677.30 727
5678.01 716
5678.73 713
5679.44 752
5680.15 719
5680.86 765
5681.57 772
5682.28 723
5682.99 743
5683.71 718
5684.42 757
5685.13 705
5685.84 727
5686.55 726
5687.26 726
5687.98 729
5688.69 709
5689.40 666
5690.11 684
5690.82 702
5691.54 704
5692.25 743
5692.96 668
5693.67 665
5694.38 719
5695.10 649
5695.81 655
5696.52 662
5697.23 646
5697.95 697
5698.66 676
5699.37 650
5700.08 674
5700.80 651
5701.51 648
5702.22 617
5702.93 646
5703.65 687
5704.36 669
5705.07 670
5705.78 638
5706.50 601
5707.21 687
5707.92 675
5708.64 714
5709.35 650
5710.06 609
5710.78 674
5711.49 675
5712.20 677
5712.92 710
5713.63 677
5714.34 673
5715.06 686
5715.77 707
5716.48 671
5717.20 640
5717.91 676
5718.62 682
5719.34 671
5720.05 696
5720.77 685
5721.48 678
5722.19 687
5722.91 703
5723.62 764
5724.33 784
5725.05 775
5725.76 817
5726.48 853
5727.19 873
5727.91 884
5728.62 946
5729.33 904
5730.05 871
5730.76 850
5731.48 817
5732.19 818
5732.91 774
5733.62 760
5734.34 754
5735.05 767
5735.77 743
5736.48 753
5737.20 735
5737.91 752
5738.63 698
5739.34 728
5740.06 682
5740.77 671
5741.49 701
5742.20 665
5742.92 702
5743.63 676
5744.35 689
5745.06 692
5745.78 708
5746.49 725
5747.21 736
5747.92 709
5748.64 712
5749.35 799
5750.07 781
5750.79 741
5751.50 783
5752.22 821
5752.93 848
5753.65 899
5754.36 845
5755.08 909
5755.80 896
5756.51 877
5757.23 843
5757.95 817
5758.66 833
5759.38 762
5760.09 761
5760.81 754
5761.53 773
5762.24 786
5762.96 758
5763.68 769
5764.39 748
5765.11 792
5765.83 763
5766.54 755
5767.26 759
5767.98 797
5768.69 828
5769.41 833
5770.13 789
5770.84 842
5771.56 837
5772.28 847
5772.99 825
5773.71 805
5774.43 889
5775.15 897
5775.86 841
5776.58 846
5777.30 859
5778.01 876
5778.73 823
5779.45 869
5780.17 900
5780.88 870
5781.60 872
5782.32 867
5783.04 881
5783.76 940
5784.47 875
5785.19 923
5785.91 926
5786.63 906
5787.34 906
5788.06 908
5788.78 952
5789.50 995
5790.22 993
5790.94 1008
5791.65 1111
5792.37 1129
5793.09 1118
5793.81 1141
5794.53 1241
5795.25 1264
5795.96 1384
5796.68 1673
5797.40 1956
5798.12 2436
5798.84 2761
5799.56 3055
5800.28 3386
5800.99 3269
5801.71 3096
5802.43 2712
5803.15 2299
5803.87 2053
5804.59 1710
5805.31 1506
5806.03 1395
5806.75 1254
5807.47 1240
5808.18 1218
5808.90 1202
5809.62 1226
5810.34 1195
5811.06 1249
5811.78 1213
5812.50 1189
5813.22 1249
5813.94 1269
5814.66 1227
5815.38 1188
5816.10 1165
5816.82 1153
5817.54 1181
5818.26 1208
5818.98 1082
5819.70 1110
5820.42 1146
5821.14 1084
5821.86 1074
5822.58 1012
5823.30 998
5824.02 1029
5824.74 959
5825.46 946
5826.18 897
5826.90 879
5827.62 948
5828.34 959
5829.06 918
5829.78 909
5830.50 891
5831.22 860
5831.95 884
5832.67 967
5833.39 969
5834.11 941
5834.83 889
5835.55 888
5836.27 936
5836.99 905
5837.71 948
5838.43 973
5839.15 949
5839.88 941
5840.60 878
5841.32 859
5842.04 849
5842.76 830
5843.48 871
5844.20 851
5844.93 806
5845.65 812
5846.37 823
5847.09 849
5847.81 850
5848.53 858
5849.26 810
5849.98 820
5850.70 835
5851.42 779
5852.14 819
5852.87 842
5853.59 831
5854.31 859
5855.03 823
5855.75 820
5856.48 867
5857.20 890
5857.92 864
5858.64 809
5859.37 847
5860.09 862
5860.81 836
5861.53 866
5862.26 823
5862.98 821
5863.70 849
5864.42 823
5865.15 805
5865.87 793
5866.59 811
5867.31 796
5868.04 833
5868.76 804
5869.48 867
5870.21 809
5870.93 833
5871.65 824
5872.38 813
5873.10 831
5873.82 871
5874.55 850
5875.27 834
5875.99 868
5876.72 793
5877.44 865
5878.16 834
5878.89 837
5879.61 851
5880.33 862
5881.06 911
5881.78 881
5882.51 890
5883.23 914
5883.95 936
5884.68 963
5885.40 953
5886.13 913
5886.85 847
5887.57 813
5888.30 904
5889.02 841
5889.75 879
5890.47 890
5891.20 862
5891.92 857
5892.64 867
5893.37 855
5894.09 853
5894.82 834
5895.54 839
5896.27 836
5896.99 835
5897.72 853
5898.44 897
5899.17 880
5899.89 834
5900.62 848
5901.34 888
5902.07 882
5902.79 920
5903.52 809
5904.24 874
5904.97 910
5905.69 928
5906.42 940
5907.14 959
5907.87 935
5908.59 901
5909.32 939
5910.04 940
5910.77 949
5911.50 969
5912.22 981
5912.95 958
5913.67 985
5914.40 1005
5915.12 976
5915.85 956
5916.58 973
5917.30 951
5918.03 971
5918.75 978
5919.48 965
5920.21 958
5920.93 945
5921.66 1036
5922.39 1006
5923.11 1048
5923.84 1085
5924.56 1025
5925.29 1013
5926.02 1049
5926.74 1055
5927.47 1083
5928.20 1145
5928.92 1080
5929.65 1054
5930.38 1055
5931.10 1141
5931.83 1157
5932.56 1151
5933.28 1180
5934.01 1215
5934.74 1273
5935.47 1323
5936.19 1308
5936.92 1304
5937.65 1362
5938.37 1389
5939.10 1366
5939.83 1418
5940.56 1426
5941.28 1470
5942.01 1445
5942.74 1394
5943.47 1438
5944.19 1468
5944.92 1471
5945.65 1509
5946.38 1493
5947.11 1545
5947.83 1631
5948.56 1557
5949.29 1612
5950.02 1732
5950.74 1892
5951.47 1873
5952.20 1832
5952.93 1880
5953.66 1854
5954.39 1884
5955.11 1735
5955.84 1777
5956.57 1913
5957.30 1927
5958.03 1963
5958.76 1927
5959.48 1980
5960.21 1947
5960.94 1908
5961.67 1925
5962.40 1964
5963.13 2034
5963.86 2095
5964.59 2263
5965.31 2390
5966.04 2456
5966.77 2535
5967.50 2600
5968.23 2647
5968.96 2714
5969.69 2549
5970.42 2550
5971.15 2460
5971.88 2455
5972.61 2373
5973.34 2382
5974.06 2471
5974.79 2568
5975.52 2428
5976.25 2448
5976.98 2555
5977.71 2572
5978.44 2645
5979.17 2772
5979.90 2867
5980.63 2969
5981.36 2982
5982.09 3085
5982.82 3078
5983.55 3043
5984.28 3019
5985.01 2966
5985.74 3021
5986.47 2912
5987.20 2947
5987.93 3047
5988.66 3127
5989.39 3132
5990.12 3184
5990.85 3046
5991.58 3057
5992.32 3096
5993.05 3174
5993.78 3374
5994.51 3514
5995.24 3503
5995.97 3523
5996.70 3646
5997.43 3629
5998.16 3616
5998.89 3766
5999.62 3668
6000.35 3600
6001.09 3418
6001.82 3444
6002.55 3377
6003.28 3238
6004.01 3301
6004.74 3228
6005.47 3469
6006.20 3447
6006.94 3690
6007.67 4032
6008.40 4568
6009.13 5523
6009.86 6581
6010.59 7959
6011.33 9506
6012.06 10847
6012.79 12120
6013.52 12771
6014.25 12858
6014.98 12335
6015.72 11331
6016.45 10129
6017.18 8759
6017.91 7424
6018.64 6229
6019.38 5392
6020.11 4584
6020.84 3780
6021.57 3288
6022.31 2998
6023.04 2674
6023.77 2533
6024.50 2363
6025.24 2322
6025.97 2282
6026.70 2145
6027.43 2170
6028.17 2044
6028.90 2084
6029.63 2095
6030.37 1992
6031.10 1922
6031.83 1838
6032.56 1726
6033.30 1722
6034.03 1771
6034.76 1759
6035.50 1822
6036.23 1810
6036.96 1857
6037.70 1929
6038.43 2037
6039.16 1945
6039.90 1984
6040.63 2052
6041.36 2131
6042.10 2084
6042.83 2058
6043.56 2102
6044.30 2143
6045.03 2157
6045.77 2147
6046.50 2175
6047.23 2252
6047.97 2300
6048.70 2344
6049.44 2409
6050.17 2541
6050.90 2671
6051.64 2814
6052.37 2941
6053.11 2943
6053.84 2815
6054.57 2789
6055.31 2683
6056.04 2598
6056.78 2419
6057.51 2341
6058.25 2361
6058.98 2284
6059.72 2309
6060.45 2273
6061.19 2364
6061.92 2315
6062.66 2214
6063.39 2263
6064.13 2169
6064.86 2071
6065.60 2085
6066.33 2132
6067.07 2085
6067.80 2102
6068.54 2050
6069.27 2014
6070.01 1985
6070.74 1934
6071.48 1862
6072.21 1824
6072.95 1889
6073.68 1782
6074.42 1846
6075.15 1832
6075.89 1851
6076.63 1866
6077.36 1866
6078.10 1865
6078.83 1785
6079.57 1752
6080.30 1763
6081.04 1730
6081.78 1670
6082.51 1651
6083.25 1613
6083.98 1615
6084.72 1640
6085.46 1599
6086.19 1581
6086.93 1594
6087.67 1531
6088.40 1551
6089.14 1582
6089.88 1627
6090.61 1652
6091.35 1659
6092.09 1621
6092.82 1612
6093.56 1621
6094.30 1582
6095.03 1543
6095.77 1640
6096.51 1582
6097.24 1461
6097.98 1478
6098.72 1422
6099.45 1426
6100.19 1396
6100.93 1407
6101.67 1357
6102.40 1386
6103.14 1387
6103.88 1341
6104.61 1305
6105.35 1356
6106.09 1324
6106.83 1354
6107.56 1340
6108.30 1327
6109.04 1318
6109.78 1355
6110.51 1425
6111.25 1425
6111.99 1420
6112.73 1430
6113.47 1435
6114.20 1442
6114.94 1476
6115.68 1425
6116.42 1452
6117.16 1441
6117.89 1414
6118.63 1400
6119.37 1395
6120.11 1383
6120.85 1385
6121.59 1403
6122.32 1383
6123.06 1404
6123.80 1398
6124.54 1399
6125.28 1402
6126.02 1442
6126.76 1521
6127.49 1552
6128.23 1500
6128.97 1536
6129.71 1541
6130.45 1513
6131.19 1585
6131.93 1520
6132.67 1552
6133.41 1554
6134.15 1557
6134.88 1604
6135.62 1588
6136.36 1598
6137.10 1645
6137.84 1581
6138.58 1636
6139.32 1599
6140.06 1635
6140.80 1589
6141.54 1573
6142.28 1610
6143.02 1643
6143.76 1594
6144.50 1622
6145.24 1650
6145.98 1685
6146.72 1664
6147.46 1627
6148.20 1697
6148.94 1667
6149.68 1639
6150.42 1680
6151.16 1761
6151.90 1792
6152.64 1818
6153.38 1884
6154.12 1848
6154.86 1783
6155.60 1736
6156.34 1824
6157.08 1858
6157.82 1872
6158.56 2000
6159.30 2001
6160.04 2063
6160.78 2084
6161.52 2221
6162.27 2342
6163.01 2430
6163.75 2554
6164.49 2751
6165.23 2907
6165.97 3000
6166.71 3030
6167.45 3023
6168.19 3095
6168.94 3078
6169.68 3104
6170.42 3038
6171.16 2918
6171.90 2789
6172.64 2684
6173.38 2656
6174.13 2602
6174.87 2553
6175.61 2481
6176.35 2559
6177.09 2557
6177.83 2492
6178.58 2614
6179.32 2675
6180.06 2632
6180.80 2756
6181.54 2792
6182.28 2794
6183.03 2812
6183.77 2954
6184.51 2852
6185.25 2784
6186.00 2822
6186.74 2846
6187.48 2960
6188.22 3051
6188.97 3166
6189.71 3185
6190.45 3287
6191.19 3391
6191.94 3624
6192.68 3678
6193.42 3703
6194.16 3684
6194.91 3790
6195.65 3680
6196.39 3686
6197.13 3671
6197.88 3660
6198.62 3682
6199.36 3785
6200.11 3743
6200.85 3776
6201.59 3869
6202.34 4270
6203.08 4898
6203.82 5711
6204.57 7120
6205.31 8923
6206.05 11105
6206.80 13784
6207.54 16424
6208.28 18210
6209.03 19457
6209.77 19649
6210.52 18549
6211.26 17048
6212.00 14968
6212.75 12668
6213.49 10322
6214.23 8526
6214.98 6969
6215.72 5739
6216.47 4826
6217.21 4008
6217.95 3570
6218.70 3312
6219.44 3019
6220.19 2867
6220.93 2845
6221.68 2841
6222.42 2742
6223.17 2645
6223.91 2694
6224.65 2619
6225.40 2549
6226.14 2399
6226.89 2319
6227.63 2086
6228.38 1934
6229.12 1801
6229.87 1736
6230.61 1709
6231.36 1663
6232.10 1635
6232.85 1716
6233.59 1752
6234.34 1738
6235.08 1817
6235.83 1834
6236.57 1789
6237.32 1777
6238.06 1869
6238.81 1929
6239.56 1884
6240.30 1891
6241.05 1869
6241.79 1878
6242.54 1967
6243.28 1941
6244.03 2108
6244.77 2194
6245.52 2351
6246.27 2540
6247.01 2659
6247.76 2777
6248.50 2879
6249.25 2868
6250.00 2785
6250.74 2557
6251.49 2423
6252.23 2420
6252.98 2289
6253.73 2264
6254.47 2211
6255.22 2232
6255.97 2220
6256.71 2184
6257.46 2206
6258.21 2176
6258.95 2188
6259.70 2159
6260.45 2201
6261.19 2278
6261.94 2219
6262.69 2148
6263.43 2168
6264.18 2167
6264.93 2053
6265.67 2068
6266.42 2060
6267.17 2061
6267.92 2091
6268.66 2079
6269.41 2153
6270.16 2128
6270.90 2226
6271.65 2296
6272.40 2320
6273.15 2350
6273.89 2354
6274.64 2387
6275.39 2432
6276.14 2509
6276.89 2537
6277.63 2473
6278.38 2439
6279.13 2266
6279.88 2172
6280.62 2072
6281.37 1990
6282.12 1968
6282.87 1901
6283.62 1851
6284.36 1824
6285.11 1807
6285.86 1930
6286.61 1996
6287.36 1993
6288.11 2063
6288.85 2029
6289.60 1918
6290.35 1942
6291.10 1768
6291.85 1741
6292.60 1642
6293.35 1669
6294.09 1589
6294.84 1617
6295.59 1612
6296.34 1555
6297.09 1550
6297.84 1458
6298.59 1477
6299.34 1474
6300.09 1452
6300.83 1442
6301.58 1498
6302.33 1498
6303.08 1458
6303.83 1552
6304.58 1487
6305.33 1496
6306.08 1479
6306.83 1431
6307.58 1408
6308.33 1463
6309.08 1465
6309.83 1425
6310.58 1447
6311.33 1509
6312.08 1457
6312.83 1501
6313.58 1529
6314.33 1498
6315.08 1521
6315.83 1559
6316.58 1444
6317.33 1483
6318.08 1479
6318.83 1447
6319.58 1440
6320.33 1457
6321.08 1421
6321.83 1416
6322.58 1327
6323.33 1354
6324.08 1350
6324.83 1361
6325.58 1322
6326.33 1306
6327.08 1374
6327.83 1340
6328.58 1366
6329.33 1286
6330.08 1317
6330.84 1310
6331.59 1228
6332.34 1245
6333.09 1226
6333.84 1197
6334.59 1183
6335.34 1229
6336.09 1236
6336.84 1257
6337.60 1235
6338.35 1231
6339.10 1198
6339.85 1194
6340.60 1245
6341.35 1252
6342.10 1297
6342.86 1236
6343.61 1231
6344.36 1279
6345.11 1215
6345.86 1238
6346.61 1199
6347.37 1321
6348.12 1300
6348.87 1346
6349.62 1395
6350.37 1470
6351.13 1549
6351.88 1537
6352.63 1658
6353.38 1706
6354.14 1623
6354.89 1579
6355.64 1550
6356.39 1494
6357.14 1465
6357.90 1372
6358.65 1320
6359.40 1315
6360.16 1335
6360.91 1257
6361.66 1276
6362.41 1270
6363.17 1275
6363.92 1269
6364.67 1268
6365.42 1297
6366.18 1232
6366.93 1244
6367.68 1286
6368.44 1302
6369.19 1283
6369.94 1286
6370.70 1286
6371.45 1256
6372.20 1252
6372.96 1251
6373.71 1206
6374.46 1256
6375.22 1279
6375.97 1201
6376.72 1179
6377.48 1203
6378.23 1212
6378.99 1258
6379.74 1260
6380.49 1238
6381.25 1290
6382.00 1298
6382.75 1235
6383.51 1215
6384.26 1189
6385.02 1158
6385.77 1163
6386.53 1139
6387.28 1181
6388.03 1175
6388.79 1138
6389.54 1183
6390.30 1142
6391.05 1113
6391.81 1092
6392.56 1102
6393.31 1122
6394.07 1077
6394.82 1096
6395.58 1094
6396.33 1085
6397.09 1128
6397.84 1123
6398.60 1066
6399.35 1052
6400.11 1075
6400.86 1040
6401.62 968
6402.37 994
6403.13 1090
6403.88 1085
6404.64 1105
6405.39 1094
6406.15 1110
6406.90 1112
6407.66 1124
6408.42 1056
6409.17 1090
6409.93 1122
6410.68 1100
6411.44 1130
6412.19 1082
6412.95 1096
6413.71 1062
6414.46 1128
6415.22 1157
6415.97 1118
6416.73 1144
6417.48 1126
6418.24 1076
6419.00 1058
6419.75 1084
6420.51 1077
6421.27 1042
6422.02 1105
6422.78 1035
6423.53 1086
6424.29 1091
6425.05 1074
6425.80 1057
6426.56 1056
6427.32 1082
6428.07 1077
6428.83 1085
6429.59 1080
6430.34 1116
6431.10 1117
6431.86 1082
6432.61 1085
6433.37 1118
6434.13 1171
6434.89 1158
6435.64 1130
6436.40 1126
6437.16 1148
6437.91 1141
6438.67 1250
6439.43 1181
6440.19 1188
6440.94 1162
6441.70 1167
6442.46 1178
6443.22 1188
6443.97 1159
6444.73 1168
6445.49 1137
6446.25 1136
6447.00 1134
6447.76 1127
6448.52 1134
6449.28 1184
6450.04 1215
6450.79 1194
6451.55 1198
6452.31 1143
6453.07 1199
6453.83 1251
6454.58 1246
6455.34 1242
6456.10 1249
6456.86 1301
6457.62 1238
6458.38 1274
6459.13 1288
6459.89 1278
6460.65 1264
6461.41 1352
6462.17 1300
6462.93 1353
6463.69 1309
6464.44 1319
6465.20 1390
6465.96 1377
6466.72 1371
6467.48 1384
6468.24 1373
6469.00 1500
6469.76 1480
6470.52 1460
6471.28 1458
6472.03 1428
6472.79 1466
6473.55 1471
6474.31 1492
6475.07 1490
6475.83 1481
6476.59 1484
6477.35 1533
6478.11 1598
6478.87 1579
6479.63 1617
6480.39 1601
6481.15 1724
6481.91 1667
6482.67 1681
6483.43 1642
6484.19 1771
6484.95 1823
6485.71 1887
6486.47 1749
6487.23 1789
6487.99 1864
6488.75 1933
6489.51 1968
6490.27 1990
6491.03 2068
6491.79 2193
6492.55 2252
6493.31 2344
6494.07 2353
6494.83 2348
6495.59 2417
6496.35 2367
6497.11 2377
6497.87 2408
6498.64 2377
6499.40 2314
6500.16 2274
6500.92 2284
6501.68 2343
6502.44 2418
6503.20 2454
6503.96 2405
6504.72 2505
6505.48 2587
6506.25 2654
6507.01 2680
6507.77 2704
6508.53 2876
6509.29 2890
6510.05 2875
6510.81 2862
6511.57 2918
6512.34 2880
6513.10 2817
6513.86 2885
6514.62 2886
6515.38 2860
6516.15 2938
6516.91 2933
6517.67 2941
6518.43 3096
6519.19 3186
6519.95 3234
6520.72 3350
6521.48 3629
6522.24 3695
6523.00 3889
6523.77 4333
6524.53 4796
6525.29 5117
6526.05 5718
6526.81 6095
6527.58 6222
6528.34 6255
6529.10 6172
6529.86 5815
6530.63 5930
6531.39 6157
6532.15 6744
6532.92 7537
6533.68 8786
6534.44 10099
6535.20 11610
6535.97 12480
6536.73 12771
6537.49 12375
6538.26 11287
6539.02 9904
6539.78 8474
6540.55 7074
6541.31 5950
6542.07 4861
6542.84 4052
6543.60 3520
6544.36 3018
6545.13 2782
6545.89 2651
6546.65 2517
6547.42 2468
6548.18 2385
6548.94 2338
6549.71 2265
6550.47 2252
6551.24 2216
6552.00 2242
6552.76 2320
6553.53 2272
6554.29 2192
6555.06 2115
6555.82 2092
6556.58 1991
6557.35 2035
6558.11 2055
6558.88 2056
6559.64 2044
6560.41 2066
6561.17 2199
6561.93 2241
6562.70 2309
6563.46 2365
6564.23 2359
6564.99 2358
6565.76 2346
6566.52 2348
6567.29 2399
6568.05 2369
6568.82 2268
6569.58 2362
6570.35 2408
6571.11 2332
6571.88 2486
6572.64 2594
6573.41 2573
6574.17 2691
6574.94 2774
6575.70 2857
6576.47 2808
6577.23 2914
6578.00 2962
6578.76 3012
6579.53 3052
6580.29 3000
6581.06 2977
6581.83 2988
6582.59 2884
6583.36 2844
6584.12 2784
6584.89 2707
6585.65 2696
6586.42 2703
6587.19 2695
6587.95 2797
6588.72 2952
6589.48 3027
6590.25 3225
6591.02 3637
6591.78 4012
6592.55 4367
6593.32 4655
6594.08 5045
6594.85 5254
6595.61 5259
6596.38 5051
6597.15 4646
6597.91 4291
6598.68 3856
6599.45 3479
6600.21 3173
6600.98 3018
6601.75 2765
6602.51 2600
6603.28 2458
6604.05 2350
6604.82 2210
6605.58 2253
6606.35 2163
6607.12 2218
6607.88 2162
6608.65 2033
6609.42 2027
6610.19 2027
6610.95 1982
6611.72 1940
6612.49 1890
6613.25 1914
6614.02 1872
6614.79 1868
6615.56 1908
6616.32 1850
6617.09 1845
6617.86 1860
6618.63 1838
6619.40 1854
6620.16 1857
6620.93 1864
6621.70 1761
6622.47 1811
6623.24 1874
6624.00 1862
6624.77 1815
6625.54 1828
6626.31 1817
6627.08 1779
6627.84 1789
6628.61 1743
6629.38 1785
6630.15 1987
6630.92 2107
6631.69 2264
6632.46 2336
6633.22 2383
6633.99 2506
6634.76 2581
6635.53 2593
6636.30 2372
6637.07 2378
6637.84 2125
6638.61 2085
6639.37 1911
6640.14 1853
6640.91 1808
6641.68 1694
6642.45 1661
6643.22 1616
6643.99 1622
6644.76 1614
6645.53 1684
6646.30 1584
6647.07 1600
6647.84 1628
6648.61 1592
6649.37 1632
6650.14 1653
6650.91 1572
6651.68 1599
6652.45 1625
6653.22 1609
6653.99 1616
6654.76 1586
6655.53 1661
6656.30 1625
6657.07 1672
6657.84 1618
6658.61 1567
6659.38 1576
6660.15 1530
6660.92 1526
6661.69 1587
6662.46 1489
6663.23 1452
6664.00 1506
6664.77 1469
6665.55 1480
6666.32 1466
6667.09 1474
6667.86 1449
6668.63 1492
6669.40 1569
6670.17 1485
6670.94 1516
6671.71 1535
6672.48 1528
6673.25 1511
6674.02 1492
6674.79 1467
6675.57 1535
6676.34 1540
6677.11 1457
6677.88 1475
6678.65 1494
6679.42 1501
6680.19 1578
6680.96 1632
6681.74 1669
6682.51 1682
6683.28 1689
6684.05 1780
6684.82 1814
6685.59 1774
6686.37 1741
6687.14 1811
6687.91 1700
6688.68 1645
6689.45 1557
6690.22 1459
6691.00 1425
6691.77 1385
6692.54 1349
6693.31 1334
6694.08 1323
6694.86 1310
6695.63 1323
6696.40 1321
6697.17 1366
6697.95 1337
6698.72 1335
6699.49 1301
6700.26 1267
6701.04 1248
6701.81 1251
6702.58 1218
6703.35 1275
6704.13 1305
6704.90 1243
6705.67 1266
6706.44 1268
6707.22 1275
6707.99 1281
6708.76 1348
6709.54 1282
6710.31 1244
6711.08 1218
6711.86 1241
6712.63 1208
6713.40 1247
6714.17 1184
6714.95 1217
6715.72 1210
6716.50 1173
6717.27 1211
6718.04 1226
6718.82 1124
6719.59 1215
6720.36 1165
6721.14 1178
6721.91 1214
6722.68 1197
6723.46 1208
6724.23 1209
6725.01 1152
6725.78 1138
6726.55 1156
6727.33 1153
6728.10 1153
6728.88 1188
6729.65 1153
6730.42 1183
6731.20 1229
6731.97 1226
6732.75 1239
6733.52 1179
6734.30 1239
6735.07 1307
6735.84 1314
6736.62 1316
6737.39 1308
6738.17 1256
6738.94 1328
6739.72 1232
6740.49 1252
6741.27 1175
6742.04 1223
6742.82 1256
6743.59 1353
6744.37 1342
6745.14 1340
6745.92 1340
6746.69 1330
6747.47 1374
6748.24 1380
6749.02 1455
6749.79 1597
6750.57 1609
6751.34 1646
6752.12 1731
6752.90 1755
6753.67 1714
6754.45 1694
6755.22 1577
6756.00 1576
6756.77 1483
6757.55 1383
6758.33 1318
6759.10 1294
6759.88 1306
6760.65 1251
6761.43 1246
6762.20 1196
6762.98 1246
6763.76 1230
6764.53 1228
6765.31 1260
6766.09 1244
6766.86 1200
6767.64 1244
6768.41 1221
6769.19 1175
6769.97 1205
6770.74 1247
6771.52 1195
6772.30 1165
6773.07 1104
6773.85 1092
6774.63 1134
6775.40 1109
6776.18 1167
6776.96 1141
6777.74 1199
6778.51 1188
6779.29 1188
6780.07 1213
6780.84 1225
6781.62 1192
6782.40 1177
6783.17 1192
6783.95 1151
6784.73 1151
6785.51 1067
6786.28 1092
6787.06 1088
6787.84 1094
6788.62 1059
6789.39 1083
6790.17 1074
6790.95 1092
6791.73 1078
6792.51 1071
6793.28 1034
6794.06 1091
6794.84 1105
6795.62 1015
6796.39 981
6797.17 1098
6797.95 1063
6798.73 1119
6799.51 1119
6800.29 1108
6801.06 1120
6801.84 1130
6802.62 1138
6803.40 1116
6804.18 1093
6804.96 1060
6805.73 1100
6806.51 1092
6807.29 1088
6808.07 1047
6808.85 1037
6809.63 1061
6810.41 1096
6811.18 1053
6811.96 1079
6812.74 1093
6813.52 1100
6814.30 1091
6815.08 1094
6815.86 1125
6816.64 1097
6817.42 1039
6818.20 1069
6818.98 1086
6819.76 1036
6820.53 1074
6821.31 1081
6822.09 1045
6822.87 1087
6823.65 1139
6824.43 1125
6825.21 1115
6825.99 1134
6826.77 1107
6827.55 1151
6828.33 1125
6829.11 1124
6829.89 1160
6830.67 1155
6831.45 1142
6832.23 1187
6833.01 1138
6833.79 1150
6834.57 1156
6835.35 1141
6836.13 1121
6836.91 1116
6837.69 1095
6838.47 1085
6839.25 1106
6840.03 1097
6840.81 1116
6841.59 1141
6842.37 1134
6843.16 1066
6843.94 1139
6844.72 1243
6845.50 1283
6846.28 1459
6847.06 1669
6847.84 1969
6848.62 2257
6849.40 2557
6850.18 2869
6850.96 2852
6851.75 2696
6852.53 2547
6853.31 2391
6854.09 2130
6854.87 1901
6855.65 1749
6856.43 1561
6857.22 1406
6858.00 1355
6858.78 1348
6859.56 1237
6860.34 1259
6861.12 1242
6861.90 1230
6862.69 1205
6863.47 1233
6864.25 1248
6865.03 1227
6865.81 1249
6866.60 1293
6867.38 1331
6868.16 1332
6868.94 1326
6869.72 1314
6870.51 1248
6871.29 1269
6872.07 1273
6872.85 1268
6873.64 1278
6874.42 1281
6875.20 1307
6875.98 1260
6876.77 1294
6877.55 1300
6878.33 1279
6879.11 1315
6879.90 1384
6880.68 1428
6881.46 1381
6882.25 1425
6883.03 1491
6883.81 1576
6884.59 1688
6885.38 1904
6886.16 2066
6886.94 2169
6887.73 2236
6888.51 2253
6889.29 2205
6890.08 2116
6890.86 1902
6891.64 1765
6892.43 1640
6893.21 1536
6893.99 1585
6894.78 1498
6895.56 1483
6896.35 1526
6897.13 1524
6897.91 1551
6898.70 1548
6899.48 1597
6900.26 1523
6901.05 1499
6901.83 1474
6902.62 1524
6903.40 1558
6904.18 1516
6904.97 1501
6905.75 1460
6906.54 1454
6907.32 1497
6908.11 1467
6908.89 1461
6909.67 1407
6910.46 1390
6911.24 1430
6912.03 1402
6912.81 1381
6913.60 1474
6914.38 1458
6915.17 1441
6915.95 1423
6916.74 1435
6917.52 1475
6918.31 1472
6919.09 1419
6919.88 1442
6920.66 1486
6921.45 1443
6922.23 1447
6923.02 1422
6923.80 1484
6924.59 1457
6925.37 1519
6926.16 1483
6926.94 1433
6927.73 1489
6928.51 1517
6929.30 1513
6930.09 1626
6930.87 1632
6931.66 1641
6932.44 1675
6933.23 1644
6934.01 1701
6934.80 1682
6935.59 1662
6936.37 1663
6937.16 1732
6937.94 1690
6938.73 1675
6939.52 1849
6940.30 1973
6941.09 1921
6941.88 1966
6942.66 2043
6943.45 2053
6944.23 2095
6945.02 2073
6945.81 2146
6946.59 2153
6947.38 2151
6948.17 2181
6948.95 2158
6949.74 2062
6950.53 2098
6951.31 2089
6952.10 2056
6952.89 2170
6953.67 2212
6954.46 2250
6955.25 2312
6956.04 2325
6956.82 2370
6957.61 2406
6958.40 2440
6959.18 2391
6959.97 2445
6960.76 2372
6961.55 2363
6962.33 2330
6963.12 2337
6963.91 2335
6964.70 2398
6965.48 2452
6966.27 2468
6967.06 2575
6967.85 2765
6968.63 2804
6969.42 2840
6970.21 2813
6971.00 2826
6971.79 2797
6972.57 2771
6973.36 2804
6974.15 2903
6974.94 2923
6975.73 2956
6976.52 3037
6977.30 3118
6978.09 3300
6978.88 3543
6979.67 3863
6980.46 4276
6981.25 4924
6982.03 5915
6982.82 6734
6983.61 7739
6984.40 8812
6985.19 9688
6985.98 9719
6986.77 9336
6987.55 8775
6988.34 7803
6989.13 6909
6989.92 6015
6990.71 5275
6991.50 4775
6992.29 4279
6993.08 4231
6993.87 4108
6994.66 4355
6995.45 4967
6996.24 5565
6997.02 6442
6997.81 7603
6998.60 8415
6999.39 9211
7000.18 9121
7000.97 8699
7001.76 8125
7002.55 7070
7003.34 6074
7004.13 5150
7004.92 4247
7005.71 3685
7006.50 3177
7007.29 2791
7008.08 2656
7008.87 2473
7009.66 2407
7010.45 2415
7011.24 2399
7012.03 2423
7012.82 2417
7013.61 2366
7014.40 2330
7015.19 2242
7015.98 2105
7016.77 1987
7017.56 1943
7018.35 1814
7019.15 1768
7019.94 1745
7020.73 1724
7021.52 1712
7022.31 1769
7023.10 1878
7023.89 1848
7024.68 1964
7025.47 1994
7026.26 1932
7027.05 1973
7027.85 1954
7028.64 1865
7029.43 1776
7030.22 1769
7031.01 1788
7031.80 1694
7032.59 1645
7033.38 1647
7034.18 1639
7034.97 1725
7035.76 1710
7036.55 1769
7037.34 1846
7038.13 1775
7038.93 1807
7039.72 1812
7040.51 1803
7041.30 1845
7042.09 1794
7042.89 1795
7043.68 1753
7044.47 1707
7045.26 1730
7046.05 1777
7046.85 1851
7047.64 1913
7048.43 1950
7049.22 2051
7050.01 2040
7050.81 2021
7051.60 1919
7052.39 1884
7053.18 1825
7053.98 1773
7054.77 1779
7055.56 1682
7056.36 1657
7057.15 1628
7057.94 1639
7058.73 1729
7059.53 1690
7060.32 1642
7061.11 1615
7061.91 1629
7062.70 1631
7063.49 1622
7064.29 1697
7065.08 1662
7065.87 1620
7066.66 1652
7067.46 1555
7068.25 1550
7069.04 1537
7069.84 1567
7070.63 1496
7071.43 1487
7072.22 1462
7073.01 1501
7073.81 1473
7074.60 1480
7075.39 1451
7076.19 1415
7076.98 1378
7077.78 1420
7078.57 1413
7079.36 1460
7080.16 1393
7080.95 1439
7081.75 1400
7082.54 1417
7083.33 1367
7084.13 1418
7084.92 1480
7085.72 1562
7086.51 1615
7087.31 1597
7088.10 1577
7088.90 1538
7089.69 1543
7090.48 1441
7091.28 1417
7092.07 1335
7092.87 1297
7093.66 1185
7094.46 1171
7095.25 1133
7096.05 1197
7096.84 1097
7097.64 1126
7098.43 1095
7099.23 1137
7100.02 1122
7100.82 1036
7101.61 1116
7102.41 1101
7103.20 1086
7104.00 1047
7104.80 1010
7105.59 1002
7106.39 966
7107.18 1009
7107.98 1008
7108.77 966
7109.57 947
7110.36 973
7111.16 1026
7111.96 1028
7112.75 955
7113.55 1061
7114.34 1025
7115.14 1053
7115.94 1028
7116.73 983
7117.53 1007
7118.32 987
7119.12 990
7119.92 937
7120.71 926
7121.51 930
7122.31 939
7123.10 940
7123.90 925
7124.70 951
7125.49 966
7126.29 959
7127.09 1033
7127.88 1011
7128.68 971
7129.48 1020
7130.27 1045
7131.07 1065
7131.87 993
7132.66 1012
7133.46 1030
7134.26 1040
7135.06 967
7135.85 953
7136.65 957
7137.45 969
7138.24 981
7139.04 986
7139.84 992
7140.64 1013
7141.43 1029
7142.23 1066
7143.03 1096
7143.83 999
7144.62 1021
7145.42 1009
7146.22 965
7147.02 960
7147.82 968
7148.61 1043
7149.41 991
7150.21 972
7151.01 937
7151.81 988
7152.60 960
7153.40 949
7154.20 958
7155.00 961
7155.80 965
7156.59 1010
7157.39 1048
7158.19 1024
7158.99 962
7159.79 986
7160.59 920
7161.39 942
7162.18 873
7162.98 918
7163.78 941
7164.58 975
7165.38 907
7166.18 888
7166.98 883
7167.78 849
7168.57 871
7169.37 931
7170.17 944
7170.97 908
7171.77 918
7172.57 938
7173.37 918
7174.17 894
7174.97 937
7175.77 899
7176.57 912
7177.37 901
7178.17 957
7178.97 1004
7179.77 989
7180.56 989
7181.36 1012
7182.16 1025
7182.96 1037
7183.76 1053
7184.56 1044
7185.36 1042
7186.16 957
7186.96 952
7187.76 918
7188.56 927
7189.36 863
7190.16 864
7190.96 884
7191.76 909
7192.57 856
7193.37 874
7194.17 923
7194.97 880
7195.77 848
7196.57 851
7197.37 873
7198.17 858
7198.97 898
7199.77 890
7200.57 903
7201.37 870
7202.17 883
7202.97 859
7203.77 877
7204.58 885
7205.38 868
7206.18 887
7206.98 910
7207.78 843
7208.58 886
7209.38 881
7210.18 915
7210.99 885
7211.79 829
7212.59 854
7213.39 815
7214.19 864
7214.99 899
7215.79 929
7216.60 868
7217.40 854
7218.20 864
7219.00 904
7219.80 871
7220.60 834
7221.41 875
7222.21 835
7223.01 869
7223.81 925
7224.62 860
7225.42 921
7226.22 933
7227.02 849
7227.82 856
7228.63 856
7229.43 903
7230.23 903
7231.03 908
7231.84 944
7232.64 931
7233.44 880
7234.24 871
7235.05 915
7235.85 888
7236.65 934
7237.45 949
7238.26 984
7239.06 916
7239.86 978
7240.67 1014
7241.47 968
7242.27 980
7243.08 963
7243.88 986
7244.68 964
7245.49 996
7246.29 990
7247.09 1026
7247.90 964
7248.70 989
7249.50 985
7250.31 1004
7251.11 996
7251.91 1033
7252.72 1007
7253.52 1063
7254.32 1081
7255.13 1065
7255.93 1096
7256.74 1076
7257.54 1068
7258.34 1063
7259.15 1053
7259.95 1125
7260.76 1146
7261.56 1129
7262.36 1097
7263.17 1100
7263.97 1132
7264.78 1129
7265.58 1191
7266.39 1247
7267.19 1248
7268.00 1222
7268.80 1266
7269.60 1264
7270.41 1231
7271.21 1241
7272.02 1296
7272.82 1343
7273.63 1343
7274.43 1329
7275.24 1370
7276.04 1348
7276.85 1428
7277.65 1543
7278.46 1559
7279.26 1652
7280.07 1772
7280.87 2034
7281.68 2398
7282.48 2736
7283.29 3058
7284.09 3168
7284.90 3101
7285.71 2917
7286.51 2760
7287.32 2556
7288.12 2278
7288.93 2080
7289.73 1879
7290.54 1753
7291.35 1675
7292.15 1620
7292.96 1577
7293.76 1568
7294.57 1443
7295.38 1463
7296.18 1502
7296.99 1476
7297.79 1441
7298.60 1496
7299.41 1561
7300.21 1551
7301.02 1599
7301.82 1641
7302.63 1659
7303.44 1698
7304.24 1704
7305.05 1667
7305.86 1747
7306.66 1813
7307.47 1955
7308.28 2118
7309.08 2217
7309.89 2232
7310.70 2310
7311.50 2280
7312.31 2279
7313.12 2154
7313.93 2151
7314.73 2125
7315.54 2204
7316.35 2395
7317.15 2674
7317.96 2875
7318.77 3278
7319.58 3646
7320.38 3844
7321.19 3940
7322.00 3672
7322.81 3442
7323.61 3190
7324.42 2855
7325.23 2558
7326.04 2256
7326.84 2004
7327.65 1764
7328.46 1634
7329.27 1533
7330.08 1476
7330.88 1462
7331.69 1415
7332.50 1479
7333.31 1449
7334.12 1350
7334.92 1422
7335.73 1479
7336.54 1367
7337.35 1371
7338.16 1426
7338.97 1437
7339.78 1412
7340.58 1381
7341.39 1389
7342.20 1311
7343.01 1346
7343.82 1329
7344.63 1425
7345.44 1461
7346.24 1446
7347.05 1448
7347.86 1514
7348.67 1459
7349.48 1393
7350.29 1370
7351.10 1400
7351.91 1392
7352.72 1350
7353.53 1349
7354.34 1437
7355.14 1403
7355.95 1441
7356.76 1438
7357.57 1385
7358.38 1398
7359.19 1460
7360.00 1505
7360.81 1478
7361.62 1467
7362.43 1497
7363.24 1555
7364.05 1575
7364.86 1589
7365.67 1564
7366.48 1545
7367.29 1557
7368.10 1537
7368.91 1574
7369.72 1586
7370.53 1548
7371.34 1516
7372.15 1569
7372.96 1600
7373.77 1701
7374.58 1698
7375.39 1700
7376.20 1835
7377.01 1983
7377.82 2119
7378.63 2352
7379.44 2627
7380.26 2865
7381.07 2833
7381.88 2761
7382.69 2712
7383.50 2477
7384.31 2222
7385.12 2098
7385.93 1962
7386.74 1773
7387.55 1625
7388.36 1596
7389.18 1461
7389.99 1431
7390.80 1434
7391.61 1377
7392.42 1351
7393.23 1423
7394.04 1397
7394.86 1368
7395.67 1420
7396.48 1539
7397.29 1595
7398.10 1701
7398.91 1834
7399.73 1838
7400.54 1910
7401.35 1899
7402.16 1848
7402.97 1789
7403.79 1737
7404.60 1770
7405.41 1722
7406.22 1729
7407.03 1671
7407.85 1599
7408.66 1558
7409.47 1455
7410.28 1504
7411.10 1375
7411.91 1301
7412.72 1266
7413.53 1230
7414.35 1245
7415.16 1096
7415.97 1129
7416.78 1112
7417.60 1073
7418.41 1070
7419.22 1086
7420.03 1063
7420.85 1042
7421.66 1002
7422.47 1009
7423.29 1062
7424.10 1070
7424.91 1019
7425.73 1006
7426.54 1021
7427.35 1015
7428.17 1016
7428.98 1051
7429.79 1053
7430.61 1009
7431.42 1007
7432.23 958
7433.05 984
7433.86 981
7434.67 971
7435.49 963
7436.30 987
7437.12 1013
7437.93 1024
7438.74 1009
7439.56 1001
7440.37 1022
7441.18 1028
7442.00 1033
7442.81 1022
7443.63 1053
7444.44 1014
7445.26 1028
7446.07 995
7446.88 971
7447.70 966
7448.51 943
7449.33 930
7450.14 987
7450.96 967
7451.77 909
7452.59 926
7453.40 951
7454.22 902
7455.03 928
7455.85 960
7456.66 956
7457.47 946
7458.29 916
7459.10 936
7459.92 911
7460.74 905
7461.55 968
7462.37 992
7463.18 982
7464.00 1012
7464.81 1008
7465.63 951
7466.44 1021
7467.26 1036
7468.07 1003
7468.89 997
7469.70 976
7470.52 996
7471.34 984
7472.15 968
7472.97 932
7473.78 923
7474.60 877
7475.41 898
7476.23 848
7477.05 869
7477.86 855
7478.68 846
7479.49 824
7480.31 842
7481.13 833
7481.94 847
7482.76 887
7483.58 849
7484.39 847
7485.21 829
7486.03 828
7486.84 816
7487.66 831
7488.48 783
7489.29 818
7490.11 806
7490.93 776
7491.74 798
7492.56 778
7493.38 800
7494.19 779
7495.01 809
7495.83 750
7496.64 755
7497.46 798
7498.28 828
7499.10 856
7499.91 788
7500.73 746
7501.55 772
7502.36 781
7503.18 778
7504.00 757
7504.82 798
7505.63 752
7506.45 808
7507.27 760
7508.09 737
7508.90 721
7509.72 775
7510.54 749
7511.36 792
7512.18 735
7512.99 736
7513.81 764
7514.63 746
7515.45 701
7516.27 730
7517.08 728
7517.90 753
7518.72 756
7519.54 746
7520.36 684
7521.18 698
7521.99 733
7522.81 728
7523.63 715
7524.45 726
7525.27 771
7526.09 734
7526.91 761
7527.72 740
7528.54 732
7529.36 761
7530.18 744
7531.00 682
7531.82 710
7532.64 700
7533.46 714
7534.28 746
7535.10 729
7535.91 706
7536.73 741
7537.55 727
7538.37 725
7539.19 706
7540.01 713
7540.83 754
7541.65 757
7542.47 743
7543.29 797
7544.11 805
7544.93 710
7545.75 773
7546.57 798
7547.39 775
7548.21 776
7549.03 812
7549.85 787
7550.67 810
7551.49 733
7552.31 721
7553.13 762
7553.95 714
7554.77 699
7555.59 731
7556.41 743
7557.23 737
7558.05 723
7558.87 729
7559.69 749
7560.51 765
7561.33 736
7562.15 776
7562.97 765
7563.79 722
7564.61 728
7565.44 756
7566.26 694
7567.08 721
7567.90 723
7568.72 710
7569.54 699
7570.36 716
7571.18 716
7572.00 705
7572.82 687
7573.65 710
7574.47 749
7575.29 734
7576.11 692
7576.93 682
7577.75 721
7578.57 698
7579.40 720
7580.22 723
7581.04 713
7581.86 749
7582.68 750
7583.50 759
7584.33 716
7585.15 714
7585.97 782
7586.79 811
7587.61 799
7588.44 806
7589.26 803
7590.08 836
7590.90 779
7591.72 751
7592.55 721
7593.37 787
7594.19 786
7595.01 791
7595.84 727
7596.66 751
7597.48 778
7598.30 790
7599.13 775
7599.95 799
7600.77 862
7601.59 820
7602.42 855
7603.24 855
7604.06 930
7604.89 945
7605.71 944
7606.53 895
7607.36 837
7608.18 821
7609.00 877
7609.82 868
7610.65 825
7611.47 827
7612.29 801
7613.12 837
7613.94 868
7614.77 875
7615.59 857
7616.41 887
7617.24 904
7618.06 909
7618.88 922
7619.71 902
7620.53 926
7621.35 886
7622.18 842
7623.00 878
7623.83 863
7624.65 861
7625.47 855
7626.30 878
7627.12 899
7627.95 928
7628.77 955
7629.60 968
7630.42 1011
7631.24 1012
7632.07 991
7632.89 971
7633.72 985
7634.54 936
7635.37 927
7636.19 858
7637.02 835
7637.84 813
7638.67 737
7639.49 716
7640.31 700
7641.14 719
7641.96 676
7642.79 647
7643.61 697
7644.44 705
7645.26 734
7646.09 712
7646.92 751
7647.74 688
7648.57 701
7649.39 721
7650.22 713
7651.04 687
7651.87 683
7652.69 671
7653.52 707
7654.34 634
7655.17 669
7656.00 722
7656.82 679
7657.65 696
7658.47 701
7659.30 710
7660.12 746
7660.95 715
7661.78 698
7662.60 669
7663.43 694
7664.25 707
7665.08 710
7665.91 704
7666.73 675
7667.56 664
7668.39 690
7669.21 687
7670.04 682
7670.87 633
7671.69 648
7672.52 640
7673.35 644
7674.17 650
7675.00 682
7675.83 695
7676.65 703
7677.48 619
7678.31 624
7679.13 643
7679.96 628
7680.79 663
7681.61 639
7682.44 664
7683.27 662
7684.10 655
7684.92 675
7685.75 673
7686.58 686
7687.40 674
7688.23 709
7689.06 680
7689.89 690
7690.71 688
7691.54 682
7692.37 692
7693.20 686
7694.03 713
7694.85 700
7695.68 667
7696.51 713
7697.34 735
7698.16 703
7698.99 753
7699.82 689
7700.65 700
7701.48 690
7702.31 656
7703.13 647
7703.96 678
7704.79 669
7705.62 718
7706.45 644
7707.28 693
7708.10 650
7708.93 662
7709.76 709
7710.59 663
7711.42 655
7712.25 688
7713.08 714
7713.90 688
7714.73 695
7715.56 632
7716.39 643
7717.22 716
7718.05 658
7718.88 646
7719.71 698
7720.54 678
7721.37 720
7722.20 680
7723.02 703
7723.85 663
7724.68 715
7725.51 728
7726.34 686
7727.17 717
7728.00 664
7728.83 658
7729.66 684
7730.49 656
7731.32 660
7732.15 720
7732.98 701
7733.81 717
7734.64 685
7735.47 729
7736.30 695
7737.13 713
7737.96 716
7738.79 717
7739.62 735
7740.45 695
7741.28 724
7742.11 738
7742.94 797
7743.77 827
7744.60 966
7745.43 998
7746.26 1090
7747.09 1087
7747.92 1067
7748.75 1071
7749.59 1047
7750.42 949
7751.25 895
7752.08 884
7752.91 813
7753.74 811
7754.57 756
7755.40 783
7756.23 768
7757.06 777
7757.90 768
7758.73 769
7759.56 767
7760.39 776
7761.22 742
7762.05 704
7762.88 693
7763.71 661
7764.55 700
7765.38 713
7766.21 705
7767.04 698
7767.87 723
7768.70 737
7769.54 705
7770.37 731
7771.20 727
7772.03 689
7772.86 684
7773.70 687
7774.53 714
7775.36 753
7776.19 721
7777.02 711
7777.86 688
7778.69 701
7779.52 668
7780.35 664
7781.19 700
7782.02 725
7782.85 737
7783.68 732
7784.52 726
7785.35 768
7786.18 727
7787.01 721
7787.85 778
7788.68 692
7789.51 699
7790.35 715
7791.18 725
7792.01 693
7792.84 711
7793.68 716
7794.51 699
7795.34 714
7796.18 744
7797.01 734
7797.84 735
7798.68 753
7799.51 765
7800.34 785
7801.18 766
7802.01 780
7802.84 722
7803.68 747
7804.51 752
7805.35 816
7806.18 753
7807.01 771
7807.85 802
7808.68 778
7809.51 792
7810.35 851
7811.18 910
7812.02 920
7812.85 956
7813.68 979
7814.52 1018
7815.35 1037
7816.19 1079
7817.02 1050
7817.86 1021
7818.69 938
7819.52 941
7820.36 929
7821.19 818
7822.03 872
7822.86 848
7823.70 859
7824.53 888
7825.37 920
7826.20 931
7827.04 920
7827.87 912
7828.71 885
7829.54 847
7830.38 865
7831.21 879
7832.05 910
7832.88 920
7833.72 926
7834.55 850
7835.39 919
7836.22 907
7837.06 855
7837.89 870
7838.73 859
7839.57 841
7840.40 823
7841.24 822
7842.07 842
7842.91 847
7843.74 855
7844.58 837
7845.42 784
7846.25 798
7847.09 816
7847.92 816
7848.76 781
7849.60 775
7850.43 733
7851.27 716
7852.10 742
7852.94 752
7853.78 741
7854.61 769
7855.45 752
7856.29 794
7857.12 824
7857.96 763
7858.79 780
7859.63 801
7860.47 758
7861.30 775
7862.14 770
7862.98 789
7863.81 788
7864.65 755
7865.49 751
7866.33 746
7867.16 758
7868.00 744
7868.84 742
7869.67 761
7870.51 768
7871.35 753
7872.19 791
7873.02 764
7873.86 786
7874.70 835
7875.54 893
7876.37 903
7877.21 895
7878.05 862
7878.89 867
7879.72 848
7880.56 828
7881.40 849
7882.24 775
7883.07 809
7883.91 802
7884.75 827
7885.59 814
7886.43 811
7887.26 799
7888.10 865
7888.94 847
7889.78 823
7890.62 840
7891.45 834
7892.29 825
7893.13 844
7893.97 825
7894.81 832
7895.65 839
7896.49 865
7897.32 809
7898.16 808
7899.00 851
7899.84 851
7900.68 842
7901.52 825
7902.36 841
7903.20 775
7904.03 777
7904.87 766
7905.71 771
7906.55 751
7907.39 793
7908.23 732
7909.07 722
7909.91 809
7910.75 782
7911.59 812
7912.43 964
7913.27 963
7914.11 1002
7914.94 998
7915.78 1014
7916.62 1098
7917.46 1027
7918.30 1073
7919.14 1023
7919.98 956
7920.82 942
7921.66 852
7922.50 817
7923.34 779
7924.18 790
7925.02 729
7925.86 728
7926.70 749
7927.54 756
7928.38 686
7929.22 657
7930.06 686
7930.90 703
7931.74 638
7932.59 699
7933.43 676
7934.27 630
7935.11 695
7935.95 690
7936.79 683
7937.63 698
7938.47 663
7939.31 665
7940.15 722
7940.99 725
7941.83 758
7942.67 789
7943.52 760
7944.36 762
7945.20 704
7946.04 725
7946.88 743
7947.72 755
7948.56 708
7949.40 700
7950.25 714
7951.09 731
7951.93 733
7952.77 796
7953.61 753
7954.45 761
7955.29 753
7956.14 754
7956.98 748
7957.82 797
7958.66 796
7959.50 718
7960.35 671
7961.19 689
7962.03 703
7962.87 729
7963.71 773
7964.56 736
7965.40 723
7966.24 728
7967.08 751
7967.93 779
7968.77 769
7969.61 749
7970.45 724
7971.29 674
7972.14 674
7972.98 671
7973.82 678
7974.67 655
7975.51 680
7976.35 704
7977.19 638
7978.04 665
7978.88 709
7979.72 678
7980.57 623
7981.41 675
7982.25 672
7983.09 633
7983.94 678
7984.78 669
7985.62 656
7986.47 654
7987.31 610
7988.15 629
7989.00 669
7989.84 597
7990.68 646
7991.53 638
7992.37 679
7993.22 608
7994.06 582
7994.90 651
7995.75 653
7996.59 584
7997.43 576
7998.28 625
7999.12 634
7999.97 642
8000.81 631
8001.65 628
8002.50 624
8003.34 615
8004.19 632
8005.03 592
8005.88 586
8006.72 596
8007.57 579
8008.41 591
8009.25 607
8010.10 609
8010.94 569
8011.79 572
8012.63 628
8013.48 597
8014.32 600
8015.17 603
8016.01 607
8016.86 551
8017.70 581
8018.55 567
8019.39 562
8020.24 545
8021.08 569
8021.93 606
8022.77 572
8023.62 586
8024.46 565
8025.31 583
8026.15 559
8027.00 552
8027.84 583
8028.69 626
8029.54 590
8030.38 597
8031.23 611
8032.07 580
8032.92 586
8033.76 592
8034.61 579
8035.46 578
8036.30 568
8037.15 580
8037.99 561
8038.84 583
8039.69 548
8040.53 573
8041.38 624
8042.22 555
8043.07 587
8043.92 600
8044.76 591
8045.61 569
8046.46 551
8047.30 588
8048.15 573
8049.00 562
8049.84 508
8050.69 526
8051.54 538
8052.38 552
8053.23 559
8054.08 556
8054.92 535
8055.77 563
8056.62 563
8057.46 549
8058.31 578
8059.16 583
8060.01 592
8060.85 573
8061.70 542
8062.55 561
8063.40 549
8064.24 534
8065.09 579
8065.94 580
8066.79 616
8067.63 564
8068.48 553
8069.33 564
8070.18 555
8071.02 544
8071.87 592
8072.72 560
8073.57 544
8074.42 552
8075.26 532
8076.11 515
8076.96 523
8077.81 530
8078.66 549
8079.50 556
8080.35 514
8081.20 536
8082.05 514
8082.90 531
8083.75 535
8084.59 540
8085.44 516
8086.29 543
8087.14 540
8087.99 572
8088.84 574
8089.69 545
8090.53 560
8091.38 529
8092.23 555
8093.08 521
8093.93 533
8094.78 527
8095.63 556
8096.48 565
8097.33 557
8098.18 524
8099.02 539
8099.87 561
8100.72 531
8101.57 552
8102.42 560
8103.27 576
8104.12 559
8104.97 581
8105.82 563
8106.67 554
8107.52 512
8108.37 583
8109.22 527
8110.07 520
8110.92 503
8111.77 578
8112.62 577
8113.47 552
8114.32 602
8115.17 524
8116.02 566
8116.87 602
8117.72 609
8118.57 625
8119.42 630
8120.27 603
8121.12 576
8121.97 599
8122.82 600
8123.67 595
8124.52 600
8125.37 592
8126.22 603
8127.07 614
8127.93 609
8128.78 543
8129.63 566
8130.48 542
8131.33 556
8132.18 565
8133.03 563
8133.88 574
8134.73 556
8135.58 562
8136.44 569
8137.29 543
8138.14 529
8138.99 585
8139.84 554
8140.69 560
8141.54 579
8142.39 576
8143.25 623
8144.10 575
8144.95 603
8145.80 611
8146.65 645
8147.50 570
8148.36 625
8149.21 682
8150.06 644
8150.91 635
8151.76 659
8152.62 730
8153.47 743
8154.32 734
8155.17 740
8156.02 730
8156.88 663
8157.73 613
8158.58 620
8159.43 632
8160.29 595
8161.14 602
8161.99 587
8162.84 622
8163.70 605
8164.55 605
8165.40 594
8166.25 579
8167.11 549
8167.96 580
8168.81 610
8169.67 635
8170.52 603
8171.37 560
8172.23 544
8173.08 561
8173.93 579
8174.78 556
8175.64 573
8176.49 585
8177.34 544
8178.20 502
8179.05 532
8179.90 529
8180.76 530
8181.61 516
8182.47 520
8183.32 516
8184.17 493
8185.03 521
8185.88 522
8186.73 538
8187.59 503
8188.44 499
8189.30 483
8190.15 545
8191.00 527
8191.86 560
8192.71 593
8193.57 561
8194.42 522
8195.27 518
8196.13 520
8196.98 510
8197.84 552
8198.69 548
8199.55 530
8200.40 508
8201.26 522
8202.11 533
8202.96 524
8203.82 504
8204.67 519
8205.53 544
8206.38 561
8207.24 516
8208.09 541
8208.95 574
8209.80 534
8210.66 548
8211.51 556
8212.37 553
8213.22 554
8214.08 555
8214.93 541
8215.79 513
8216.65 571
8217.50 583
8218.36 566
8219.21 551
8220.07 566
8220.92 524
8221.78 558
8222.63 559
8223.49 601
8224.35 623
8225.20 639
8226.06 584
8226.91 566
8227.77 521
8228.63 536
8229.48 515
8230.34 516
8231.19 515
8232.05 522
8232.91 511
8233.76 503
8234.62 512
8235.47 546
8236.33 543
8237.19 543
8238.04 509
8238.90 515
8239.76 531
8240.61 530
8241.47 539
8242.33 545
8243.18 512
8244.04 517
8244.90 576
8245.75 534
8246.61 507
8247.47 550
8248.33 523
8249.18 543
8250.04 492
8250.90 533
8251.75 557
8252.61 561
8253.47 537
8254.33 519
8255.18 534
8256.04 542
8256.90 533
8257.76 553
8258.61 517
8259.47 545
8260.33 531
8261.19 543
8262.04 524
8262.90 567
8263.76 573
8264.62 538
8265.48 534
8266.33 503
8267.19 508
8268.05 487
8268.91 501
8269.77 499
8270.62 549
8271.48 541
8272.34 533
8273.20 564
8274.06 536
8274.92 534
8275.77 516
8276.63 551
8277.49 570
8278.35 578
8279.21 505
8280.07 574
8280.93 553
8281.78 533
8282.64 562
8283.50 540
8284.36 550
8285.22 593
8286.08 564
8286.94 534
8287.80 548
8288.66 574
8289.51 605
8290.37 567
8291.23 566
8292.09 563
8292.95 559
8293.81 587
8294.67 597
8295.53 604
8296.39 578
8297.25 567
8298.11 597
8298.97 592
8299.83 549
8300.69 552
8301.55 595
8302.41 601
8303.27 543
8304.13 535
8304.99 548
8305.85 542
8306.71 542
8307.57 543
8308.43 572
8309.29 560
8310.15 551
8311.01 549
8311.87 558
8312.73 542
8313.59 526
8314.45 559
8315.31 598
8316.17 567
8317.03 522
8317.89 575
8318.75 592
8319.61 575
8320.47 566
8321.33 544
8322.20 595
8323.06 544
8323.92 578
8324.78 572
8325.64 587
8326.50 586
8327.36 519
8328.22 561
8329.08 596
8329.94 550
8330.81 559
8331.67 573
8332.53 551
8333.39 605
8334.25 546
8335.11 570
8335.97 554
8336.84 582
8337.70 600
8338.56 560
8339.42 556
8340.28 538
8341.15 599
8342.01 601
8342.87 610
8343.73 592
8344.59 594
8345.45 584
8346.32 590
8347.18 602
8348.04 592
8348.90 550
8349.77 612
8350.63 566
8351.49 610
8352.35 618
8353.22 576
8354.08 580
8354.94 577
8355.80 608
8356.67 633
8357.53 612
8358.39 608
8359.25 643
8360.12 653
8360.98 624
8361.84 613
8362.71 652
8363.57 646
8364.43 604
8365.29 610
8366.16 620
8367.02 615
8367.88 628
8368.75 614
8369.61 639
8370.47 619
8371.34 672
8372.20 662
8373.06 621
8373.93 612
8374.79 645
8375.65 624
8376.52 677
8377.38 668
8378.25 633
8379.11 621
8379.97 661
8380.84 695
8381.70 675
8382.56 720
8383.43 671
8384.29 645
8385.16 751
8386.02 684
8386.89 684
8387.75 664
8388.61 673
8389.48 703
8390.34 694
8391.21 717
8392.07 736
8392.94 728
8393.80 736
8394.67 691
8395.53 731
8396.39 707
8397.26 761
8398.12 722
8398.99 758
8399.85 757
8400.72 746
8401.58 765
8402.45 763
8403.31 771
8404.18 798
8405.04 773
8405.91 773
8406.77 771
8407.64 782
8408.50 818
8409.37 870
8410.24 801
8411.10 833
8411.97 828
8412.83 826
8413.70 835
8414.56 868
8415.43 833
8416.29 825
8417.16 872
8418.03 850
8418.89 884
8419.76 926
8420.62 919
8421.49 952
8422.36 983
8423.22 975
8424.09 1020
8424.95 975
8425.82 989
8426.69 988
8427.55 1037
8428.42 1056
8429.28 1029
8430.15 1022
8431.02 1055
8431.88 1096
8432.75 1081
8433.62 1081
8434.48 1102
8435.35 1127
8436.22 1109
8437.08 1216
8437.95 1206
8438.82 1261
8439.68 1280
8440.55 1244
8441.42 1379
8442.29 1366
8443.15 1350
8444.02 1407
8444.89 1310
8445.75 1277
8446.62 1310
8447.49 1283
8448.36 1342
8449.22 1471
8450.09 1543
8450.96 1630
8451.83 1795
8452.69 2034
8453.56 2243
8454.43 2372
8455.30 2539
8456.16 2638
8457.03 2530
8457.90 2381
8458.77 2188
8459.64 2076
8460.50 2009
8461.37 1884
8462.24 1797
8463.11 1801
8463.98 1868
8464.84 2155
8465.71 2498
8466.58 3052
8467.45 3504
8468.32 3999
8469.19 4231
8470.05 4363
8470.92 4102
8471.79 3700
8472.66 3275
8473.53 2769
8474.40 2344
8475.27 2026
8476.13 1720
8477.00 1553
8477.87 1373
8478.74 1255
8479.61 1211
8480.48 1160
8481.35 1094
8482.22 1077
8483.09 1086
8483.96 1020
8484.82 1083
8485.69 1065
8486.56 1030
8487.43 980
8488.30 998
8489.17 985
8490.04 946
8490.91 900
8491.78 920
8492.65 919
8493.52 890
8494.39 872
8495.26 943
8496.13 995
8497.00 973
8497.87 969
8498.74 996
8499.61 935
8500.48 943
8501.35 893
8502.22 941
8503.09 942
8503.96 939
8504.83 975
8505.70 1029
8506.57 1056
8507.44 1054
8508.31 1058
8509.18 1014
8510.05 1006
8510.92 1003
8511.79 1005
8512.66 984
8513.53 1011
8514.40 928
8515.27 970
8516.15 967
8517.02 957
8517.89 969
8518.76 972
8519.63 959
8520.50 936
8521.37 984
8522.24 954
8523.11 961
8523.98 985
8524.86 1016
8525.73 991
8526.60 1018
8527.47 1002
8528.34 1051
8529.21 1033
8530.08 1082
8530.96 1071
8531.83 1080
8532.70 1153
8533.57 1086
8534.44 1064
8535.31 1058
8536.19 1076
8537.06 1051
8537.93 1079
8538.80 1045
8539.67 1016
8540.55 1022
8541.42 957
8542.29 1017
8543.16 1002
8544.03 984
8544.91 1018
8545.78 1006
8546.65 1014
8547.52 1016
8548.40 1029
8549.27 1041
8550.14 1076
8551.01 1064
8551.89 1075
8552.76 1087
8553.63 1077
8554.51 1056
8555.38 1087
8556.25 1091
8557.12 1016
8558.00 1017
8558.87 954
8559.74 924
8560.62 935
8561.49 913
8562.36 916
8563.24 892
8564.11 893
8564.98 871
8565.86 876
8566.73 875
8567.60 877
8568.48 814
8569.35 822
8570.22 829
8571.10 810
8571.97 818
8572.84 814
8573.72 825
8574.59 821
8575.46 794
8576.34 807
8577.21 783
8578.09 801
8578.96 779
8579.83 813
8580.71 809
8581.58 798
8582.46 769
8583.33 820
8584.21 787
8585.08 807
8585.95 812
8586.83 805
8587.70 817
8588.58 812
8589.45 839
8590.33 780
8591.20 800
8592.08 771
8592.95 793
8593.83 810
8594.70 822
8595.58 818
8596.45 798
8597.33 802
8598.20 823
8599.08 861
8599.95 881
8600.83 835
8601.70 815
8602.58 826
8603.45 858
8604.33 842
8605.20 828
8606.08 828
8606.95 841
8607.83 841
8608.70 854
8609.58 806
8610.45 845
8611.33 882
8612.21 826
8613.08 867
8613.96 848
8614.83 884
8615.71 855
8616.59 870
8617.46 841
8618.34 834
8619.21 901
8620.09 905
8620.97 946
8621.84 926
8622.72 921
8623.59 946
8624.47 940
8625.35 914
8626.22 994
8627.10 981
8627.98 1008
8628.85 979
8629.73 1005
8630.61 1000
8631.48 999
8632.36 1018
8633.24 1012
8634.11 1035
8634.99 968
8635.87 998
8636.74 1021
8637.62 1076
8638.50 1072
8639.37 1083
8640.25 1101
8641.13 1129
8642.01 1114
8642.88 1185
8643.76 1203
8644.64 1194
8645.52 1140
8646.39 1187
8647.27 1219
8648.15 1225
8649.03 1214
8649.90 1225
8650.78 1257
8651.66 1267
8652.54 1294
8653.41 1233
8654.29 1292
8655.17 1309
8656.05 1291
8656.93 1253
8657.80 1264
8658.68 1252
8659.56 1255
8660.44 1253
8661.32 1201
8662.19 1245
8663.07 1277
8663.95 1272
8664.83 1255
8665.71 1275
8666.59 1324
8667.46 1442
8668.34 1607
8669.22 1814
8670.10 1943
8670.98 2055
8671.86 2205
8672.74 2408
8673.62 2475
8674.49 2438
8675.37 2381
8676.25 2244
8677.13 2050
8678.01 1886
8678.89 1815
8679.77 1700
8680.65 1566
8681.53 1551
8682.41 1512
8683.29 1506
8684.16 1532
8685.04 1655
8685.92 1811
8686.80 2065
8687.68 2356
8688.56 2867
8689.44 3310
8690.32 3588
8691.20 3765
8692.08 3896
8692.96 3680
8693.84 3383
8694.72 3070
8695.60 2600
8696.48 2249
8697.36 1942
8698.24 1738
8699.12 1625
8700.00 1442
8700.88 1306
8701.76 1269
8702.64 1216
8703.52 1186
8704.40 1075
8705.28 1044
8706.16 1012
8707.04 1023
8707.92 973
8708.80 981
8709.69 1009
8710.57 1009
8711.45 1009
8712.33 959
8713.21 984
8714.09 947
8714.97 892
8715.85 918
8716.73 939
8717.61 912
8718.49 954
8719.38 947
8720.26 929
8721.14 916
8722.02 937
8722.90 940
8723.78 944
8724.66 925
8725.54 911
8726.43 961
8727.31 986
8728.19 934
8729.07 960
8729.95 972
8730.83 1008
8731.72 1005
8732.60 982
8733.48 952
8734.36 949
8735.24 960
8736.13 946
8737.01 934
8737.89 954
8738.77 939
8739.65 926
8740.54 915
8741.42 943
8742.30 963
8743.18 948
8744.07 942
8744.95 963
8745.83 981
8746.71 1026
8747.60 964
8748.48 977
8749.36 1013
8750.24 1093
8751.13 1125
8752.01 1162
8752.89 1185
8753.77 1249
8754.66 1369
8755.54 1360
8756.42 1430
8757.31 1354
8758.19 1317
8759.07 1263
8759.96 1212
8760.84 1182
8761.72 1136
8762.61 1092
8763.49 1006
8764.37 1062
8765.26 1088
8766.14 1069
8767.02 1001
8767.91 1030
8768.79 1007
8769.67 1019
8770.56 981
8771.44 996
8772.32 1003
8773.21 1021
8774.09 964
8774.98 935
8775.86 969
8776.74 945
8777.63 875
8778.51 874
8779.40 863
8780.28 790
8781.17 839
8782.05 820
8782.93 825
8783.82 841
8784.70 897
8785.59 864
8786.47 948
8787.36 974
8788.24 975
8789.13 1012
8790.01 1067
8790.89 1115
8791.78 1052
8792.66 1057
8793.55 1025
8794.43 997
8795.32 944
8796.20 872
8797.09 819
8797.97 826
8798.86 795
8799.74 810
8800.63 760
8801.52 789
8802.40 785
8803.29 776
8804.17 749
8805.06 793
8805.94 816
8806.83 808
8807.71 766
8808.60 749
8809.48 760
8810.37 746
8811.26 744
8812.14 730
8813.03 712
8813.91 672
8814.80 708
8815.69 692
8816.57 732
8817.46 696
8818.34 687
8819.23 741
8820.12 704
8821.00 681
8821.89 712
8822.77 695
8823.66 724
8824.55 715
8825.43 691
8826.32 680
8827.21 710
8828.09 722
8828.98 658
8829.87 703
8830.75 692
8831.64 683
8832.53 670
8833.41 636
8834.30 696
8835.19 660
8836.08 663
8836.96 650
8837.85 686
8838.74 632
8839.62 668
8840.51 622
8841.40 679
8842.29 699
8843.17 661
8844.06 653
8844.95 690
8845.84 635
8846.72 669
8847.61 681
8848.50 640
8849.39 618
8850.27 623
8851.16 634
8852.05 604
8852.94 592
8853.82 585
8854.71 631
8855.60 619
8856.49 610
8857.38 574
8858.26 567
8859.15 591
8860.04 609
8860.93 609
8861.82 613
8862.71 571
8863.59 617
8864.48 585
8865.37 592
8866.26 585
8867.15 584
8868.04 628
8868.93 589
8869.81 578
8870.70 542
8871.59 559
8872.48 560
8873.37 559
8874.26 563
8875.15 571
8876.04 540
8876.93 572
8877.81 596
8878.70 590
8879.59 530
8880.48 546
8881.37 560
8882.26 568
8883.15 581
8884.04 546
8884.93 593
8885.82 543
8886.71 558
8887.60 547
8888.49 538
8889.38 536
8890.27 556
8891.16 523
8892.05 525
8892.94 502
8893.83 505
8894.72 501
8895.61 554
8896.50 541
8897.39 535
8898.28 565
8899.17 545
8900.06 549
8900.95 554
8901.84 579
8902.73 557
8903.62 574
8904.51 613
8905.40 543
8906.29 548
8907.18 548
8908.07 531
8908.96 536
8909.85 519
8910.74 551
8911.63 563
8912.52 520
8913.41 483
8914.31 483
8915.20 502
8916.09 505
8916.98 544
8917.87 526
8918.76 534
8919.65 518
8920.54 493
8921.43 513
8922.33 447
8923.22 490
8924.11 525
8925.00 503
8925.89 463
8926.78 511
8927.67 542
8928.57 494
8929.46 476
8930.35 523
8931.24 495
8932.13 481
8933.03 486
8933.92 514
8934.81 497
8935.70 467
8936.59 500
8937.49 480
8938.38 501
8939.27 491
8940.16 515
8941.05 512
8941.95 509
8942.84 505
8943.73 493
8944.62 461
8945.52 516
8946.41 468
8947.30 518
8948.19 494
8949.09 487
8949.98 486
8950.87 495
8951.76 504
8952.66 503
8953.55 481
8954.44 477
8955.34 476
8956.23 460
8957.12 477
8958.02 483
8958.91 502
8959.80 503
8960.69 496
8961.59 500
8962.48 480
8963.37 499
8964.27 470
8965.16 478
8966.05 495
8966.95 544
8967.84 510
8968.74 495
8969.63 481
8970.52 522
8971.42 502
8972.31 473
8973.20 470
8974.10 525
8974.99 535
8975.89 499
8976.78 513
8977.67 519
8978.57 475
8979.46 466
8980.36 467
8981.25 494
8982.15 466
8983.04 494
8983.93 486
8984.83 467
8985.72 446
8986.62 449
8987.51 450
8988.41 474
8989.30 452
8990.20 462
8991.09 477
8991.99 467
8992.88 493
8993.78 491
8994.67 472
8995.57 463
8996.46 450
8997.36 420
8998.25 480
8999.15 465
9000.04 466
9000.94 470
9001.83 469
9002.73 470
9003.62 456
9004.52 476
9005.41 462
9006.31 477
9007.20 478
9008.10 428
9009.00 446
9009.89 463
9010.79 502
9011.68 452
9012.58 439
9013.47 442
9014.37 459
9015.27 460
9016.16 460
9017.06 486
9017.95 414
9018.85 434
9019.75 450
9020.64 491
9021.54 462
9022.43 433
9023.33 463
9024.23 459
9025.12 420
9026.02 425
9026.92 442
9027.81 471
9028.71 461
9029.61 471
9030.50 461
9031.40 480
9032.30 473
9033.19 445
9034.09 499
9034.99 441
9035.88 440
9036.78 442
9037.68 443
9038.58 433
9039.47 434
9040.37 476
9041.27 453
9042.16 447
9043.06 458
9043.96 467
9044.86 441
9045.75 463
9046.65 463
9047.55 483
9048.45 475
9049.34 486
9050.24 450
9051.14 463
9052.04 488
9052.94 473
9053.83 500
9054.73 481
9055.63 480
9056.53 461
9057.43 504
9058.32 486
9059.22 481
9060.12 487
9061.02 500
9061.92 512
9062.81 482
9063.71 514
9064.61 488
9065.51 474
9066.41 496
9067.31 495
9068.21 478
9069.10 463
9070.00 491
9070.90 479
9071.80 482
9072.70 458
9073.60 511
9074.50 485
9075.40 484
9076.29 467
9077.19 453
9078.09 469
9078.99 485
9079.89 436
9080.79 468
9081.69 522
9082.59 478
9083.49 477
9084.39 459
9085.29 485
9086.19 498
9087.09 510
9087.98 513
9088.88 459
9089.78 462
9090.68 493
9091.58 469
9092.48 446
9093.38 471
9094.28 475
9095.18 498
9096.08 476
9096.98 492
9097.88 467
9098.78 490
9099.68 472
9100.58 509
9101.48 518
9102.38 482
9103.28 440
9104.18 477
9105.08 485
9105.99 499
9106.89 470
9107.79 467
9108.69 479
9109.59 476
9110.49 463
9111.39 449
9112.29 451
9113.19 453
9114.09 486
9114.99 463
9115.89 450
9116.79 462
9117.69 502
9118.60 489
9119.50 454
9120.40 464
9121.30 444
9122.20 465
9123.10 457
9124.00 465
9124.90 433
9125.81 481
9126.71 466
9127.61 455
9128.51 467
9129.41 487
9130.31 463
9131.22 461
9132.12 439
9133.02 450
9133.92 496
9134.82 472
9135.72 485
9136.63 465
9137.53 500
9138.43 505
9139.33 498
9140.23 491
9141.14 495
9142.04 481
9142.94 466
9143.84 474
9144.75 455
9145.65 473
9146.55 463
9147.45 472
9148.36 500
9149.26 468
9150.16 437
9151.06 444
9151.97 450
9152.87 475
9153.77 467
9154.67 488
9155.58 467
9156.48 463
9157.38 469
9158.29 480
9159.19 457
9160.09 475
9161.00 460
9161.90 412
9162.80 429
9163.71 474
9164.61 477
9165.51 495
9166.42 469
9167.32 457
9168.22 478
9169.13 472
9170.03 515
9170.93 480
9171.84 466
9172.74 480
9173.64 518
9174.55 462
9175.45 480
9176.36 483
9177.26 476
9178.16 465
9179.07 507
9179.97 479
9180.88 452
9181.78 471
9182.69 481
9183.59 484
9184.49 489
9185.40 501
9186.30 471
9187.21 462
9188.11 482
9189.02 493
9189.92 464
9190.82 460
9191.73 467
9192.63 491
9193.54 483
9194.44 509
9195.35 486
9196.25 527
9197.16 476
9198.06 515
9198.97 530
9199.87 515
9200.78 541
9201.68 539
9202.59 535
9203.49 511
9204.40 504
9205.30 471
9206.21 515
9207.12 482
9208.02 485
9208.93 467
9209.83 457
9210.74 491
9211.64 517
9212.55 514
9213.45 560
9214.36 585
9215.27 561
9216.17 549
9217.08 582
9217.98 596
9218.89 564
9219.80 538
9220.70 522
9221.61 519
9222.51 557
9223.42 526
9224.33 490
9225.23 501
9226.14 507
9227.05 507
9227.95 524
9228.86 490
9229.77 489
9230.67 469
9231.58 505
9232.49 498
9233.39 513
9234.30 465
9235.21 482
9236.11 510
9237.02 499
9237.93 489
9238.83 488
9239.74 493
9240.65 452
9241.55 467
9242.46 504
9243.37 468
9244.28 487
9245.18 477
9246.09 486
9247.00 496
9247.91 508
9248.81 493
9249.72 490
9250.63 485
9251.54 493
9252.44 474
9253.35 474
9254.26 478
9255.17 440
9256.07 473
9256.98 472
9257.89 504
9258.80 490
9259.71 487
9260.61 468
9261.52 454
9262.43 478
9263.34 459
9264.25 483
9265.16 476
9266.06 507
9266.97 470
9267.88 479
9268.79 512
9269.70 499
9270.61 465
9271.51 461
9272.42 510
9273.33 475
9274.24 499
9275.15 481
9276.06 485
9276.97 515
9277.88 509
9278.78 501
9279.69 496
9280.60 482
9281.51 522
9282.42 499
9283.33 438
9284.24 485
9285.15 483
9286.06 488
9286.97 508
9287.88 476
9288.79 517
9289.70 524
9290.60 527
9291.51 506
9292.42 520
9293.33 494
9294.24 526
9295.15 518
9296.06 506
9296.97 538
9297.88 515
9298.79 510
9299.70 514
9300.61 569
9301.52 571
9302.43 530
9303.34 525
9304.25 538
9305.16 546
9306.07 597
9306.98 609
9307.89 573
9308.80 580
9309.71 592
9310.63 578
9311.54 562
9312.45 584
9313.36 545
9314.27 521
9315.18 534
9316.09 542
9317.00 531
9317.91 490
9318.82 528
9319.73 531
9320.64 522
9321.55 537
9322.47 546
9323.38 513
9324.29 505
9325.20 502
9326.11 513
9327.02 516
9327.93 517
9328.84 522
9329.76 527
9330.67 522
9331.58 496
9332.49 510
9333.40 495
9334.31 478
9335.23 528
9336.14 507
9337.05 488
9337.96 491
9338.87 526
9339.78 518
9340.70 485
9341.61 509
9342.52 508
9343.43 514
9344.34 527
9345.26 520
9346.17 520
9347.08 502
9347.99 535
9348.91 514
9349.82 474
9350.73 493
9351.64 510
9352.56 523
9353.47 502
9354.38 491
9355.29 503
9356.21 524
9357.12 501
9358.03 523
9358.94 523
9359.86 517
9360.77 540
9361.68 508
9362.60 510
9363.51 513
9364.42 546
9365.34 536
9366.25 541
9367.16 505
9368.08 526
9368.99 518
9369.90 510
9370.82 533
9371.73 526
9372.64 487
9373.56 505
9374.47 507
9375.38 501
9376.30 517
9377.21 496
9378.12 518
9379.04 537
9379.95 521
9380.87 516
9381.78 504
9382.69 534
9383.61 534
9384.52 552
9385.44 538
9386.35 565
9387.27 610
9388.18 594
9389.09 578
9390.01 574
9390.92 556
9391.84 579
9392.75 569
9393.67 616
9394.58 583
9395.50 589
9396.41 625
9397.32 640
9398.24 587
9399.15 538
9400.07 557
9400.98 574
9401.90 553
9402.81 527
9403.73 509
9404.64 560
9405.56 569
9406.47 567
9407.39 569
9408.30 616
9409.22 592
9410.14 545
9411.05 539
9411.97 531
9412.88 573
9413.80 526
9414.71 569
9415.63 569
9416.54 552
9417.46 580
9418.38 562
9419.29 601
9420.21 563
9421.12 566
9422.04 562
9422.95 561
9423.87 568
9424.79 572
9425.70 571
9426.62 561
9427.54 589
9428.45 609
9429.37 586
9430.28 555
9431.20 576
9432.12 613
9433.03 639
9433.95 610
9434.87 629
9435.78 636
9436.70 651
9437.62 601
9438.53 620
9439.45 605
9440.37 631
9441.28 599
9442.20 595
9443.12 626
9444.03 646
9444.95 644
9445.87 647
9446.79 680
9447.70 683
9448.62 695
9449.54 750
9450.45 714
9451.37 783
9452.29 816
9453.21 780
9454.12 783
9455.04 751
9455.96 724
9456.88 714
9457.79 694
9458.71 625
9459.63 634
9460.55 611
9461.47 632
9462.38 627
9463.30 651
9464.22 637
9465.14 580
9466.06 621
9466.97 610
9467.89 624
9468.81 650
9469.73 646
9470.65 637
9471.56 609
9472.48 620
9473.40 634
9474.32 641
9475.24 646
9476.16 647
9477.08 636
9477.99 619
9478.91 649
9479.83 658
9480.75 625
9481.67 623
9482.59 595
9483.51 610
9484.43 676
9485.34 685
9486.26 672
9487.18 643
9488.10 665
9489.02 681
9489.94 638
9490.86 655
9491.78 663
9492.70 630
9493.62 638
9494.54 635
9495.46 661
9496.38 679
9497.30 706
9498.22 671
9499.13 654
9500.05 678
9500.97 689
9501.89 690
9502.81 649
9503.73 660
9504.65 720
9505.57 665
9506.49 690
9507.41 711
9508.33 708
9509.25 721
9510.17 746
9511.09 775
9512.01 782
9512.93 788
9513.86 824
9514.78 773
9515.70 790
9516.62 828
9517.54 809
9518.46 766
9519.38 799
9520.30 775
9521.22 826
9522.14 781
9523.06 802
9523.98 874
9524.90 895
9525.82 944
9526.75 1005
9527.67 1069
9528.59 1205
9529.51 1296
9530.43 1292
9531.35 1358
9532.27 1349
9533.19 1336
9534.11 1307
9535.04 1196
9535.96 1127
9536.88 1045
9537.80 942
9538.72 1000
9539.64 928
9540.57 835
9541.49 879
9542.41 805
9543.33 770
9544.25 746
9545.17 755
9546.10 773
9547.02 749
9547.94 734
9548.86 735
9549.78 721
9550.71 712
9551.63 735
9552.55 764
9553.47 798
9554.40 788
9555.32 829
9556.24 861
9557.16 868
9558.09 829
9559.01 810
9559.93 794
9560.85 807
9561.78 764
9562.70 757
9563.62 799
9564.54 789
9565.47 718
9566.39 713
9567.31 728
9568.24 684
9569.16 702
9570.08 684
9571.00 649
9571.93 684
9572.85 665
9573.77 707
9574.70 689
9575.62 709
9576.54 689
9577.47 709
9578.39 680
9579.31 703
9580.24 698
9581.16 652
9582.09 702
9583.01 698
9583.93 685
9584.86 664
9585.78 734
9586.70 706
9587.63 670
9588.55 729
9589.48 738
9590.40 736
9591.32 710
9592.25 742
9593.17 769
9594.10 754
9595.02 713
9595.95 723
9596.87 728
9597.79 755
9598.72 762
9599.64 757
9600.57 796
9601.49 771
9602.42 805
9603.34 802
9604.27 812
9605.19 831
9606.12 787
9607.04 798
9607.97 835
9608.89 799
9609.82 797
9610.74 860
9611.67 829
9612.59 804
9613.52 861
9614.44 855
9615.37 867
9616.29 831
9617.22 848
9618.14 841
9619.07 837
9619.99 845
9620.92 843
9621.85 856
9622.77 869
9623.70 877
9624.62 896
9625.55 914
9626.47 915
9627.40 914
9628.33 958
9629.25 933
9630.18 916
9631.10 930
9632.03 991
9632.96 1025
9633.88 975
9634.81 989
9635.73 1041
9636.66 1046
9637.59 1053
9638.51 1029
9639.44 1003
9640.37 1068
9641.29 1085
9642.22 1098
9643.15 1107
9644.07 1121
9645.00 1191
9645.93 1277
9646.85 1324
9647.78 1361
9648.71 1352
9649.63 1333
9650.56 1375
9651.49 1229
9652.41 1170
9653.34 1166
9654.27 1111
9655.20 1129
9656.12 1084
9657.05 1078
9657.98 1042
9658.90 1043
9659.83 1047
9660.76 1026
9661.69 1035
9662.61 1104
9663.54 1123
9664.47 1124
9665.40 1070
9666.32 1118
9667.25 1153
9668.18 1131
9669.11 1125
9670.04 1190
9670.96 1138
9671.89 1180
9672.82 1245
9673.75 1254
9674.68 1235
9675.60 1262
9676.53 1206
9677.46 1176
9678.39 1174
9679.32 1199
9680.25 1212
9681.17 1205
9682.10 1197
9683.03 1260
9683.96 1251
9684.89 1270
9685.82 1266
9686.75 1229
9687.67 1300
9688.60 1318
9689.53 1337
9690.46 1356
9691.39 1290
9692.32 1274
9693.25 1318
9694.18 1381
9695.11 1349
9696.03 1413
9696.96 1431
9697.89 1431
9698.82 1431
9699.75 1392
9700.68 1334
9701.61 1331
9702.54 1349
9703.47 1327
9704.40 1311
9705.33 1263
9706.26 1254
9707.19 1326
9708.12 1351
9709.05 1414
9709.98 1520
9710.91 1520
9711.84 1531
9712.77 1568
9713.70 1636
9714.63 1607
9715.56 1548
9716.49 1481
9717.42 1353
9718.35 1331
9719.28 1297
9720.21 1251
9721.14 1222
9722.07 1183
9723.00 1117
9723.93 1135
9724.86 1117
9725.79 1113
9726.72 1143
9727.65 1155
9728.58 1211
9729.51 1234
9730.44 1193
9731.37 1229
9732.31 1206
9733.24 1244
9734.17 1176
9735.10 1154
9736.03 1075
9736.96 1044
9737.89 1012
9738.82 1014
9739.75 989
9740.69 1020
9741.62 1032
9742.55 965
9743.48 947
9744.41 906
9745.34 906
9746.27 939
9747.21 920
9748.14 932
9749.07 903
9750.00 888
9750.93 894
9751.86 882
9752.80 876
9753.73 912
9754.66 853
9755.59 850
9756.52 934
9757.46 888
9758.39 872
9759.32 887
9760.25 898
9761.18 874
9762.12 894
9763.05 933
9763.98 909
9764.91 904
9765.85 864
9766.78 863
9767.71 862
9768.64 904
9769.58 926
9770.51 925
9771.44 948
9772.37 954
9773.31 979
9774.24 1016
9775.17 1051
9776.11 1087
9777.04 1064
9777.97 1154
9778.91 1090
9779.84 1058
9780.77 1064
9781.71 1084
9782.64 1035
9783.57 976
9784.51 982
9785.44 933
9786.37 933
9787.31 890
9788.24 876
9789.17 853
9790.11 840
9791.04 873
9791.97 860
9792.91 890
9793.84 860
9794.77 880
9795.71 876
9796.64 865
9797.58 820
9798.51 836
9799.44 847
9800.38 796
9801.31 772
9802.25 776
9803.18 759
9804.12 755
9805.05 757
9805.98 751
9806.92 765
9807.85 749
9808.79 714
9809.72 709
9810.66 723
9811.59 714
9812.53 756
9813.46 734
9814.40 743
9815.33 679
9816.27 730
9817.20 720
9818.14 671
9819.07 676
9820.01 715
9820.94 734
9821.88 653
9822.81 710
9823.75 678
9824.68 675
9825.62 720
9826.55 695
9827.49 656
9828.42 690
9829.36 706
9830.29 656
9831.23 677
9832.17 679
9833.10 695
9834.04 648
9834.97 663
9835.91 684
9836.84 682
9837.78 697
9838.72 710
9839.65 721
9840.59 709
9841.52 716
9842.46 700
9843.40 696
9844.33 688
9845.27 674
9846.20 696
9847.14 686
9848.08 644
9849.01 640
9849.95 713
9850.89 687
9851.82 682
9852.76 682
9853.70 735
9854.63 706
9855.57 727
9856.51 773
9857.44 775
9858.38 764
9859.32 714
9860.25 727
9861.19 732
9862.13 702
9863.07 639
9864.00 642
9864.94 676
9865.88 685
9866.81 611
9867.75 650
9868.69 629
9869.63 615
9870.56 616
9871.50 605
9872.44 637
9873.38 650
9874.31 626
9875.25 628
9876.19 640
9877.13 633
9878.07 640
9879.00 622
9879.94 630
9880.88 607
9881.82 606
9882.75 605
9883.69 609
9884.63 611
9885.57 578
9886.51 621
9887.45 600
9888.38 609
9889.32 582
9890.26 592
9891.20 538
9892.14 533
9893.08 561
9894.01 551
9894.95 579
9895.89 584
9896.83 588
9897.77 590
9898.71 597
9899.65 605
9900.59 572
9901.52 606
9902.46 580
9903.40 624
9904.34 574
9905.28 560
9906.22 537
9907.16 581
9908.10 558
9909.04 556
9909.98 601
9910.92 553
9911.86 571
9912.80 562
9913.73 570
9914.67 614
9915.61 612
9916.55 607
9917.49 630
9918.43 636
9919.37 632
9920.31 651
9921.25 711
9922.19 757
9923.13 806
9924.07 815
9925.01 865
9925.95 883
9926.89 836
9927.83 848
9928.77 839
9929.71 815
9930.65 733
9931.59 737
9932.53 671
9933.47 629
9934.41 626
9935.36 590
9936.30 569
9937.24 581
9938.18 594
9939.12 570
9940.06 548
9941.00 546
9941.94 566
9942.88 550
9943.82 522
9944.76 515
9945.70 490
9946.64 495
9947.59 495
9948.53 509
9949.47 524
9950.41 522
9951.35 541
9952.29 538
9953.23 522
9954.17 525
9955.12 500
9956.06 541
9957.00 536
9957.94 529
9958.88 545
9959.82 515
9960.77 538
9961.71 498
9962.65 503
9963.59 518
9964.53 533
9965.48 500
9966.42 494
9967.36 486
9968.30 518
9969.24 513
9970.19 509
9971.13 532
9972.07 511
9973.01 507
9973.95 481
9974.90 490
9975.84 462
9976.78 452
9977.72 490
9978.67 508
9979.61 520
9980.55 479
9981.50 463
9982.44 495
9983.38 461
9984.32 512
9985.27 507
9986.21 506
9987.15 535
9988.10 494
9989.04 504
9989.98 493
9990.92 510
9991.87 495
9992.81 491
9993.75 482
9994.70 469
9995.64 439
9996.58 470
9997.53 506
9998.47 506
9999.41 495
10000.36 510
10001.30 500
10002.25 539
10003.19 492
10004.13 500
10005.08 495
10006.02 521
10006.96 524
10007.91 488
10008.85 506
10009.80 509
10010.74 497
10011.68 490
10012.63 488
10013.57 459
10014.52 494
10015.46 521
10016.41 499
10017.35 501
10018.29 550
10019.24 491
10020.18 480
10021.13 518
10022.07 519
10023.02 478
10023.96 467
10024.91 487
10025.85 500
10026.80 463
10027.74 494
10028.69 515
10029.63 477
10030.58 503
10031.52 503
10032.47 511
10033.41 488
10034.36 462
10035.30 496
10036.25 474
10037.19 498
10038.14 484
10039.08 497
10040.03 487
10040.97 439
10041.92 489
10042.87 479
10043.81 453
10044.76 433
10045.70 451
10046.65 424
10047.59 455
10048.54 448
10049.49 453
10050.43 485
10051.38 486
10052.32 479
10053.27 447
10054.22 467
10055.16 506
10056.11 460
10057.05 461
10058.00 473
10058.95 508
10059.89 478
10060.84 447
10061.79 460
10062.73 445
10063.68 473
10064.63 461
10065.57 450
10066.52 448
10067.47 462
10068.41 433
10069.36 468
10070.31 481
10071.25 465
10072.20 477
10073.15 468
10074.10 442
10075.04 449
10075.99 454
10076.94 447
10077.88 469
10078.83 432
10079.78 438
10080.73 437
10081.67 429
10082.62 456
10083.57 431
10084.52 467
10085.46 428
10086.41 425
10087.36 462
10088.31 417
10089.25 453
10090.20 445
10091.15 457
10092.10 456
10093.05 422
10093.99 438
10094.94 450
10095.89 441
10096.84 460
10097.79 428
10098.73 443
10099.68 448
10100.63 432
10101.58 431
10102.53 435
10103.48 430
10104.42 430
10105.37 429
10106.32 443
10107.27 458
10108.22 473
10109.17 505
10110.12 451
10111.06 473
10112.01 469
10112.96 478
10113.91 473
10114.86 460
10115.81 448
10116.76 442
10117.71 442
10118.66 464
10119.61 498
10120.56 453
10121.50 446
10122.45 460
10123.40 435
10124.35 440
10125.30 455
10126.25 459
10127.20 467
10128.15 461
10129.10 440
10130.05 459
10131.00 471
10131.95 437
10132.90 492
10133.85 491
10134.80 475
10135.75 459
10136.70 432
10137.65 430
10138.60 475
10139.55 492
10140.50 448
10141.45 454
10142.40 459
10143.35 495
10144.30 457
10145.25 488
10146.20 493
10147.15 516
10148.10 515
10149.05 538
10150.00 497
10150.95 476
10151.90 484
10152.86 498
10153.81 483
10154.76 477
10155.71 473
10156.66 474
10157.61 473
10158.56 495
10159.51 480
10160.46 476
10161.41 494
10162.37 482
10163.32 513
10164.27 492
10165.22 539
10166.17 500
10167.12 508
10168.07 521
10169.03 502
10169.98 530
10170.93 509
10171.88 536
10172.83 546
10173.78 577
10174.74 548
10175.69 541
10176.64 522
10177.59 573
10178.54 547
10179.49 584
10180.45 558
10181.40 525
10182.35 531
10183.30 556
10184.26 554
10185.21 567
10186.16 553
10187.11 544
10188.06 559
10189.02 575
10189.97 597
10190.92 594
10191.87 573
10192.83 558
10193.78 574
10194.73 536
10195.69 556
10196.64 567
10197.59 563
10198.54 562
10199.50 585
10200.45 594
10201.40 646
10202.36 673
10203.31 651
10204.26 687
10205.22 672
10206.17 653
10207.12 686
10208.08 636
10209.03 668
10209.98 609
10210.94 626
10211.89 611
10212.84 590
10213.80 616
10214.75 565
10215.70 608
10216.66 590
10217.61 583
10218.56 589
10219.52 588
10220.47 566
10221.43 562
10222.38 563
10223.33 527
10224.29 549
10225.24 556
10226.20 546
10227.15 546
10228.11 594
10229.06 603
10230.01 629
10230.97 619
10231.92 646
10232.88 702
10233.83 711
10234.79 694
10235.74 720
10236.70 693
10237.65 650
10238.60 629
10239.56 592
10240.51 553
10241.47 570
10242.42 554
10243.38 525
10244.33 543
10245.29 532
10246.24 512
10247.20 529
10248.15 488
10249.11 529
10250.07 513
10251.02 510
10251.98 512
10252.93 523
10253.89 502
10254.84 481
10255.80 488
10256.75 488
10257.71 452
10258.67 479
10259.62 466
10260.58 473
10261.53 511
10262.49 482
10263.44 488
10264.40 477
10265.36 511
10266.31 450
10267.27 467
10268.22 450
10269.18 466
10270.14 453
10271.09 481
10272.05 469
10273.01 488
10273.96 455
10274.92 477
10275.87 484
10276.83 499
10277.79 465
10278.74 444
10279.70 484
10280.66 471
10281.61 476
10282.57 435
10283.53 467
10284.49 486
10285.44 454
10286.40 477
10287.36 480
10288.31 463
10289.27 482
10290.23 494
10291.18 451
10292.14 463
10293.10 471
10294.06 454
10295.01 466
10295.97 464
10296.93 467
10297.89 455
10298.84 467
10299.80 429
10300.76 458
10301.72 435
10302.67 489
10303.63 425
10304.59 459
10305.55 483
10306.51 463
10307.46 465
10308.42 463
10309.38 483
10310.34 482
10311.30 464
10312.25 440
10313.21 457
10314.17 480
10315.13 484
10316.09 490
10317.05 478
10318.00 481
10318.96 480
10319.92 447
10320.88 476
10321.84 445
10322.80 484
10323.76 476
10324.71 518
10325.67 507
10326.63 507
10327.59 487
10328.55 508
10329.51 534
10330.47 484
10331.43 530
10332.39 509
10333.35 502
10334.30 454
10335.26 433
10336.22 448
10337.18 477
10338.14 438
10339.10 444
10340.06 460
10341.02 465
10341.98 447
10342.94 458
10343.90 450
10344.86 445
10345.82 467
10346.78 440
10347.74 450
10348.70 458
10349.66 463
10350.62 444
10351.58 414
10352.54 453
10353.50 428
10354.46 451
10355.42 465
10356.38 441
10357.34 476
10358.30 441
10359.26 424
10360.22 459
10361.18 449
10362.14 435
10363.10 450
10364.06 487
10365.02 419
10365.98 449
10366.94 431
10367.90 438
10368.87 453
10369.83 434
10370.79 433
10371.75 423
10372.71 446
10373.67 436
10374.63 468
10375.59 450
10376.55 462
10377.51 474
10378.48 488
10379.44 439
10380.40 444
10381.36 442
10382.32 485
10383.28 461
10384.24 462
10385.21 437
10386.17 458
10387.13 460
10388.09 461
10389.05 439
10390.01 452
10390.98 451
10391.94 424
10392.90 433
10393.86 433
10394.82 463
10395.79 445
10396.75 465
10397.71 407
10398.67 445
10399.63 433
10400.60 449
10401.56 437
10402.52 416
10403.48 490
10404.45 467
10405.41 442
10406.37 436
10407.33 486
10408.30 490
10409.26 454
10410.22 456
10411.18 462
10412.15 483
10413.11 519
10414.07 507
10415.04 538
10416.00 578
10416.96 550
10417.93 564
10418.89 562
10419.85 561
10420.81 519
10421.78 533
10422.74 503
10423.70 526
10424.67 500
10425.63 471
10426.59 464
10427.56 492
10428.52 463
10429.49 425
10430.45 415
10431.41 446
10432.38 421
10433.34 424
10434.30 465
10435.27 413
10436.23 440
10437.20 417
10438.16 433
10439.12 423
10440.09 425
10441.05 437
10442.02 431
10442.98 410
10443.94 424
10444.91 442
10445.87 435
10446.84 400
10447.80 402
10448.77 420
10449.73 451
10450.70 424
10451.66 435
10452.63 428
10453.59 443
10454.55 409
10455.52 425
10456.48 454
10457.45 421
10458.41 431
10459.38 420
10460.34 406
10461.31 435
10462.27 394
10463.24 411
10464.20 419
10465.17 412
10466.14 372
10467.10 389
10468.07 413
10469.03 433
10470.00 398
10470.96 441
10471.93 447
10472.89 437
10473.86 410
10474.82 390
10475.79 409
10476.76 411
10477.72 422
10478.69 422
10479.65 444
10480.62 425
10481.59 411
10482.55 434
10483.52 439
10484.48 433
10485.45 427
10486.42 440
10487.38 445
10488.35 424
10489.32 426
10490.28 419
10491.25 415
10492.21 390
10493.18 418
10494.15 433
10495.11 423
10496.08 475
10497.05 435
10498.01 446
10498.98 440
10499.95 437
10500.92 453
10501.88 460
10502.85 438
10503.82 464
10504.78 451
10505.75 416
10506.72 397
10507.68 434
10508.65 436
10509.62 417
10510.59 443
10511.55 417
10512.52 436
10513.49 394
10514.46 429
10515.42 440
10516.39 438
10517.36 429
10518.33 438
10519.29 434
10520.26 427
10521.23 442
10522.20 463
10523.17 461
10524.13 464
10525.10 441
10526.07 408
10527.04 418
10528.01 455
10528.97 453
10529.94 427
10530.91 417
10531.88 416
10532.85 459
10533.82 415
10534.78 454
10535.75 445
10536.72 455
10537.69 476
10538.66 461
10539.63 462
10540.60 461
10541.56 469
10542.53 474
10543.50 467
10544.47 453
10545.44 449
10546.41 454
10547.38 466
10548.35 460
10549.32 457
10550.29 503
10551.25 474
10552.22 496
10553.19 486
10554.16 529
10555.13 529
10556.10 531
10557.07 551
10558.04 576
10559.01 554
10559.98 588
10560.95 557
10561.92 563
10562.89 577
10563.86 550
10564.83 494
10565.80 487
10566.77 494
10567.74 478
10568.71 465
10569.68 490
10570.65 480
10571.62 452
10572.59 488
10573.56 472
10574.53 465
10575.50 456
10576.47 482
10577.44 476
10578.41 483
10579.38 491
10580.35 476
10581.32 500
10582.29 505
10583.26 532
10584.23 490
10585.21 483
10586.18 504
10587.15 525
10588.12 525
10589.09 496
10590.06 502
10591.03 555
10592.00 496
10592.97 521
10593.94 514
10594.92 500
10595.89 489
10596.86 499
10597.83 492
10598.80 447
10599.77 478
10600.74 477
10601.71 445
10602.69 458
10603.66 436
10604.63 453
10605.60 471
10606.57 481
10607.54 463
10608.52 459
10609.49 457
10610.46 466
10611.43 461
10612.40 439
10613.38 455
10614.35 461
10615.32 472
10616.29 484
10617.27 476
10618.24 462
10619.21 432
10620.18 493
10621.15 466
10622.13 482
10623.10 482
10624.07 470
10625.04 457
10626.02 503
10626.99 480
10627.96 460
10628.94 482
10629.91 505
10630.88 576
10631.85 587
10632.83 597
10633.80 605
10634.77 614
10635.75 616
10636.72 643
10637.69 653
10638.67 653
10639.64 615
10640.61 595
10641.59 579
10642.56 569
10643.53 605
10644.51 504
10645.48 493
10646.45 500
10647.43 515
10648.40 499
10649.37 480
10650.35 506
10651.32 503
10652.30 542
10653.27 500
10654.24 493
10655.22 482
10656.19 455
10657.16 485
10658.14 472
10659.11 457
10660.09 511
10661.06 490
10662.04 489
10663.01 491
10663.98 484
10664.96 485
10665.93 488
10666.91 478
10667.88 459
10668.86 438
10669.83 445
10670.81 491
10671.78 488
10672.76 446
10673.73 479
10674.71 486
10675.68 527
10676.66 502
10677.63 502
10678.61 486
10679.58 511
10680.56 507
10681.53 511
10682.51 480
10683.48 476
10684.46 507
10685.43 504
10686.41 465
10687.38 456
10688.36 420
10689.33 452
10690.31 447
10691.28 450
10692.26 476
10693.24 427
10694.21 438
10695.19 414
10696.16 443
10697.14 442
10698.12 439
10699.09 433
10700.07 448
10701.04 432
10702.02 432
10703.00 442
10703.97 431
10704.95 434
10705.92 448
10706.90 418
10707.88 435
10708.85 420
10709.83 434
10710.81 442
10711.78 452
10712.76 418
10713.74 436
10714.71 466
10715.69 438
10716.67 417
10717.64 438
10718.62 438
10719.60 406
10720.57 419
10721.55 419
10722.53 432
10723.50 425
10724.48 423
10725.46 424
10726.44 453
10727.41 435
10728.39 461
10729.37 456
10730.35 447
10731.32 420
10732.30 446
10733.28 429
10734.26 438
10735.23 420
10736.21 424
10737.19 460
10738.17 433
10739.14 422
10740.12 436
10741.10 464
10742.08 419
10743.06 466
10744.03 436
10745.01 442
10745.99 429
10746.97 442
10747.95 477
10748.92 446
10749.90 455
10750.88 439
10751.86 460
10752.84 429
10753.82 443
10754.79 443
10755.77 466
10756.75 418
10757.73 425
10758.71 418
10759.69 425
10760.67 453
10761.65 431
10762.62 448
10763.60 420
10764.58 417
10765.56 421
10766.54 446
10767.52 437
10768.50 446
10769.48 455
10770.46 450
10771.44 452
10772.42 462
10773.39 421
10774.37 428
10775.35 453
10776.33 471
10777.31 469
10778.29 479
10779.27 467
10780.25 454
10781.23 459
10782.21 446
10783.19 407
10784.17 398
10785.15 448
10786.13 441
10787.11 435
10788.09 435
10789.07 427
10790.05 439
10791.03 461
10792.01 463
10792.99 439
10793.97 439
10794.95 476
10795.93 424
10796.91 420
10797.89 399
10798.87 423
10799.85 445
10800.83 441
10801.82 441
10802.80 448
10803.78 447
10804.76 439
10805.74 451
10806.72 464
10807.70 456
10808.68 450
10809.66 447
10810.64 489
10811.62 454
10812.61 463
10813.59 437
10814.57 435
10815.55 435
10816.53 494
10817.51 484
10818.49 461
10819.47 469
10820.46 474
10821.44 480
10822.42 457
10823.40 467
10824.38 468
10825.36 461
10826.35 479
10827.33 466
10828.31 466
10829.29 448
10830.27 460
10831.25 446
10832.24 474
10833.22 492
10834.20 464
10835.18 475
10836.17 471
10837.15 453
10838.13 482
10839.11 517
10840.09 474
10841.08 482
10842.06 490
10843.04 471
10844.02 491
10845.01 504
10845.99 494
10846.97 489
10847.96 503
10848.94 498
10849.92 482
10850.90 500
10851.89 467
10852.87 524
10853.85 526
10854.84 530
10855.82 507
10856.80 514
10857.78 528
10858.77 553
10859.75 537
10860.73 510
10861.72 521
10862.70 539
10863.68 530
10864.67 539
10865.65 517
10866.64 525
10867.62 552
10868.60 525
10869.59 506
10870.57 545
10871.55 605
10872.54 549
10873.52 548
10874.51 527
10875.49 558
10876.47 535
10877.46 564
10878.44 585
10879.43 573
10880.41 594
10881.39 590
10882.38 625
10883.36 560
10884.35 562
10885.33 605
10886.32 607
10887.30 591
10888.29 615
10889.27 626
10890.25 593
10891.24 626
10892.22 635
10893.21 602
10894.19 639
10895.18 640
10896.16 634
10897.15 604
10898.13 612
10899.12 651
10900.10 618
10901.09 640
10902.07 646
10903.06 665
10904.04 648
10905.03 643
10906.01 648
10907.00 702
10907.99 688
10908.97 690
10909.96 691
10910.94 642
10911.93 653
10912.91 664
10913.90 664
10914.88 658
10915.87 731
10916.86 710
10917.84 746
10918.83 687
10919.81 680
10920.80 710
10921.79 727
10922.77 725
10923.76 711
10924.74 717
10925.73 695
10926.72 711
10927.70 728
10928.69 775
10929.68 749
10930.66 741
10931.65 740
10932.64 805
10933.62 804
10934.61 781
10935.60 824
10936.58 854
10937.57 907
10938.56 912
10939.54 920
10940.53 917
10941.52 918
10942.50 924
10943.49 936
10944.48 895
10945.47 948
10946.45 933
10947.44 901
10948.43 933
10949.41 979
10950.40 998
10951.39 1040
10952.38 1085
10953.36 1176
10954.35 1204
10955.34 1135
10956.33 1142
10957.31 1140
10958.30 1074
10959.29 1065
10960.28 1033
10961.27 1051
10962.25 1027
10963.24 971
10964.23 959
10965.22 953
10966.21 875
10967.19 889
10968.18 881
10969.17 822
10970.16 837
10971.15 885
10972.13 883
10973.12 885
10974.11 884
10975.10 912
10976.09 904
10977.08 899
10978.07 927
10979.05 924
10980.04 940
10981.03 937
10982.02 956
10983.01 981
10984.00 939
10984.99 947
10985.98 925
10986.96 963
10987.95 1009
10988.94 1073
10989.93 1151
10990.92 1139
10991.91 1188
10992.90 1308
10993.89 1397
10994.88 1528
10995.87 1599
10996.86 1626
10997.85 1610
10998.84 1557
10999.83 1439
11000.82 1407
11001.81 1336
11002.79 1210
11003.78 1139
11004.77 1042
11005.76 959
11006.75 967
11007.74 916
11008.73 838
11009.72 849
11010.71 836
11011.70 794
11012.69 774
11013.68 780
11014.67 780
11015.67 790
11016.66 816
11017.65 748
11018.64 743
11019.63 724
11020.62 737
11021.61 711
11022.60 766
11023.59 746
11024.58 730
11025.57 701
11026.56 728
11027.55 700
11028.54 703
11029.53 681
11030.52 728
11031.52 715
11032.51 700
11033.50 684
11034.49 663
11035.48 694
11036.47 651
11037.46 667
11038.45 651
11039.45 671
11040.44 638
11041.43 605
11042.42 598
11043.41 616
11044.40 620
11045.39 616
11046.39 631
11047.38 651
11048.37 630
11049.36 636
11050.35 615
11051.35 592
11052.34 603
11053.33 625
11054.32 636
11055.31 620
11056.31 640
11057.30 617
11058.29 643
11059.28 622
11060.27 612
11061.27 620
11062.26 611
11063.25 593
11064.24 607
11065.24 658
11066.23 637
11067.22 626
11068.21 646
11069.21 641
11070.20 606
11071.19 579
11072.19 625
11073.18 623
11074.17 612
11075.16 577
11076.16 620
11077.15 620
11078.14 612
11079.14 604
11080.13 601
11081.12 619
11082.12 581
11083.11 592
11084.10 606
11085.10 592
11086.09 584
11087.08 592
11088.08 581
11089.07 568
11090.06 563
11091.06 553
11092.05 569
11093.04 599
11094.04 592
11095.03 569
11096.03 549
11097.02 602
11098.01 559
11099.01 547
11100.00 559
11101.00 586
11101.99 543
11102.98 561
11103.98 580
11104.97 555
11105.97 514
11106.96 542
11107.96 542
11108.95 527
11109.95 530
11110.94 557
11111.93 579
11112.93 522
11113.92 531
11114.92 534
11115.91 530
11116.91 538
11117.90 567
11118.90 526
11119.89 577
11120.89 555
11121.88 543
11122.88 521
11123.87 536
11124.87 546
11125.86 558
11126.86 555
11127.85 530
11128.85 563
11129.84 525
11130.84 550
11131.84 518
11132.83 510
11133.83 518
11134.82 523
11135.82 493
11136.81 476
11137.81 473
11138.81 504
11139.80 502
11140.80 500
11141.79 543
11142.79 551
11143.79 510
11144.78 506
11145.78 540
11146.77 532
11147.77 491
11148.77 502
11149.76 498
11150.76 501
11151.75 487
11152.75 478
11153.75 474
11154.74 502
11155.74 496
11156.74 527
11157.73 468
11158.73 504
11159.73 511
11160.72 498
11161.72 493
11162.72 468
11163.71 500
11164.71 473
11165.71 514
11166.71 484
11167.70 473
11168.70 491
11169.70 499
11170.69 486
11171.69 510
11172.69 477
11173.69 497
11174.68 495
11175.68 509
11176.68 500
11177.68 490
11178.67 501
11179.67 473
11180.67 476
11181.67 456
11182.66 488
11183.66 454
11184.66 484
11185.66 487
11186.66 507
11187.65 480
11188.65 454
11189.65 490
11190.65 505
11191.65 463
11192.64 485
11193.64 499
11194.64 455
11195.64 465
11196.64 470
11197.64 491
11198.63 488
11199.63 458
11200.63 478
11201.63 510
11202.63 475
11203.63 476
11204.63 470
11205.63 478
11206.62 481
11207.62 463
11208.62 456
11209.62 442
11210.62 446
11211.62 468
11212.62 468
11213.62 470
11214.62 428
11215.62 442
11216.61 451
11217.61 462
11218.61 474
11219.61 468
11220.61 470
11221.61 471
11222.61 468
11223.61 466
11224.61 453
11225.61 455
11226.61 487
11227.61 477
11228.61 478
11229.61 493
11230.61 460
11231.61 475
11232.61 459
11233.61 442
11234.61 468
11235.61 443
11236.61 467
11237.61 496
11238.61 494
11239.61 452
11240.61 468
11241.61 456
11242.61 475
11243.61 480
11244.61 465
11245.61 469
11246.61 477
11247.61 467
11248.62 498
11249.62 447
11250.62 484
11251.62 480
11252.62 473
11253.62 492
11254.62 488
11255.62 514
11256.62 453
11257.62 484
11258.62 470
11259.63 472
11260.63 485
11261.63 476
11262.63 485
11263.63 518
11264.63 497
11265.63 491
11266.64 490
11267.64 505
11268.64 531
11269.64 534
11270.64 542
11271.64 514
11272.65 517
11273.65 548
11274.65 537
11275.65 553
11276.65 540
11277.65 525
11278.66 547
11279.66 526
11280.66 525
11281.66 540
11282.67 544
11283.67 495
11284.67 506
11285.67 550
11286.67 511
11287.68 526
11288.68 515
11289.68 509
11290.68 520
11291.69 530
11292.69 493
11293.69 536
11294.70 481
11295.70 500
11296.70 440
11297.70 492
11298.71 521
11299.71 505
11300.71 510
11301.72 496
11302.72 526
11303.72 488
11304.72 541
11305.73 530
11306.73 546
11307.73 595
11308.74 586
11309.74 579
11310.74 584
11311.75 592
11312.75 584
11313.76 577
11314.76 537
11315.76 551
11316.77 502
11317.77 536
11318.77 508
11319.78 478
11320.78 504
11321.79 520
11322.79 488
11323.79 471
11324.80 476
11325.80 490
11326.81 481
11327.81 515
11328.81 492
11329.82 521
11330.82 505
11331.83 541
11332.83 525
11333.84 514
11334.84 528
11335.85 526
11336.85 524
11337.85 499
11338.86 521
11339.86 496
11340.87 507
11341.87 502
11342.88 545
11343.88 485
11344.89 477
11345.89 472
11346.90 490
11347.90 487
11348.91 483
11349.91 504
11350.92 521
11351.92 498
11352.93 508
11353.94 523
11354.94 505
11355.95 489
11356.95 487
11357.96 478
11358.96 513
11359.97 489
11360.97 488
11361.98 498
11362.99 462
11363.99 470
11365.00 514
11366.00 467
11367.01 480
11368.02 474
11369.02 471
11370.03 447
11371.03 432
11372.04 460
11373.05 485
11374.05 497
11375.06 484
11376.06 483
11377.07 502
11378.08 505
11379.08 481
11380.09 498
11381.10 474
11382.10 477
11383.11 499
11384.12 458
11385.12 450
11386.13 451
11387.14 448
11388.14 487
11389.15 458
11390.16 474
11391.17 452
11392.17 461
11393.18 496
11394.19 476
11395.19 473
11396.20 474
11397.21 501
11398.22 475
11399.22 486
11400.23 485
11401.24 476
11402.25 482
11403.25 495
11404.26 517
11405.27 492
11406.28 492
11407.28 523
11408.29 507
11409.30 481
11410.31 486
11411.31 507
11412.32 491
11413.33 500
11414.34 522
11415.35 534
11416.35 488
11417.36 508
11418.37 519
11419.38 543
11420.39 504
11421.40 506
11422.40 547
11423.41 531
11424.42 516
11425.43 510
11426.44 482
11427.45 484
11428.46 524
11429.46 514
11430.47 492
11431.48 496
11432.49 541
11433.50 528
11434.51 500
11435.52 519
11436.53 509
11437.54 523
11438.54 528
11439.55 526
11440.56 524
11441.57 506
11442.58 559
11443.59 526
11444.60 533
11445.61 528
11446.62 564
11447.63 553
11448.64 535
11449.65 554
11450.66 568
11451.67 569
11452.68 584
11453.69 496
11454.70 527
11455.71 551
11456.72 572
11457.73 532
11458.74 574
11459.75 576
11460.76 571
11461.77 606
11462.78 557
11463.79 543
11464.80 568
11465.81 580
11466.82 580
11467.83 625
11468.84 565
11469.85 576
11470.86 603
11471.87 582
11472.88 569
11473.89 553
11474.90 570
11475.91 561
11476.92 555
11477.93 594
11478.95 629
11479.96 569
11480.97 582
11481.98 578
11482.99 571
11484.00 581
11485.01 568
11486.02 572
11487.03 569
11488.05 573
11489.06 547
11490.07 610
11491.08 601
11492.09 620
11493.10 591
11494.11 611
11495.13 602
11496.14 610
11497.15 644
11498.16 622
11499.17 587
11500.18 609
11501.20 599
11502.21 597
11503.22 645
11504.23 587
11505.24 601
11506.26 583
11507.27 627
11508.28 650
11509.29 633
11510.30 614
11511.32 595
11512.33 651
11513.34 641
11514.35 621
11515.37 665
11516.38 616
11517.39 615
11518.40 620
11519.42 646
11520.43 626
11521.44 651
11522.45 656
11523.47 717
11524.48 679
11525.49 658
11526.51 674
11527.52 722
11528.53 701
11529.55 694
11530.56 691
11531.57 734
11532.59 712
11533.60 726
11534.61 762
11535.63 754
11536.64 736
11537.65 743
11538.67 786
11539.68 762
11540.69 740
11541.71 758
11542.72 798
11543.73 793
11544.75 796
11545.76 792
11546.78 800
11547.79 806
11548.80 845
11549.82 841
11550.83 883
11551.85 887
11552.86 906
11553.87 936
11554.89 891
11555.90 913
11556.92 915
11557.93 946
11558.95 901
11559.96 940
11560.97 989
11561.99 968
11563.00 961
11564.02 918
11565.03 983
11566.05 1022
11567.06 1011
11568.08 1015
11569.09 1096
11570.11 1148
11571.12 1123
11572.14 1194
11573.15 1207
11574.17 1197
11575.18 1277
11576.20 1362
11577.21 1383
11578.23 1402
11579.24 1489
11580.26 1419
11581.27 1450
11582.29 1491
11583.30 1543
11584.32 1612
11585.33 1698
11586.35 1766
11587.37 1926
11588.38 2114
11589.40 2314
11590.41 2532
11591.43 2838
11592.44 3150
11593.46 3310
11594.48 3423
11595.49 3615
11596.51 3559
11597.52 3389
11598.54 3229
11599.56 2952
11600.57 2777
11601.59 2460
11602.61 2226
11603.62 1985
11604.64 1744
11605.66 1607
11606.67 1525
11607.69 1423
11608.70 1253
11609.72 1221
11610.74 1160
11611.75 1112
11612.77 1105
11613.79 1042
11614.81 997
11615.82 1011
11616.84 995
11617.86 979
11618.87 948
11619.89 867
11620.91 890
11621.92 891
11622.94 890
11623.96 892
11624.98 850
11625.99 868
11627.01 839
11628.03 811
11629.05 810
11630.06 819
11631.08 833
11632.10 827
11633.12 779
11634.13 780
11635.15 793
11636.17 808
11637.19 781
11638.20 753
11639.22 730
11640.24 733
11641.26 701
11642.28 735
11643.29 692
11644.31 694
11645.33 732
11646.35 721
11647.37 702
11648.39 717
11649.40 725
11650.42 726
11651.44 741
11652.46 700
11653.48 733
11654.50 743
11655.51 731
11656.53 746
11657.55 762
11658.57 755
11659.59 779
11660.61 770
11661.63 743
11662.65 737
11663.67 771
11664.68 773
11665.70 789
11666.72 780
11667.74 770
11668.76 830
11669.78 793
11670.80 801
11671.82 797
11672.84 825
11673.86 812
11674.88 814
11675.90 815
11676.92 828
11677.94 815
11678.96 845
11679.98 833
11680.99 790
11682.01 824
11683.03 839
11684.05 842
11685.07 810
11686.09 791
11687.11 777
11688.13 785
11689.15 785
11690.17 786
11691.19 779
11692.21 779
11693.24 772
11694.26 738
11695.28 797
11696.30 751
11697.32 749
11698.34 720
11699.36 740
11700.38 738
11701.40 736
11702.42 763
11703.44 759
11704.46 704
11705.48 724
11706.50 730
11707.52 702
11708.54 703
11709.57 677
11710.59 666
11711.61 721
11712.63 674
11713.65 661
11714.67 676
11715.69 686
11716.71 717
11717.73 679
11718.76 633
11719.78 601
11720.80 616
11721.82 648
11722.84 614
11723.86 637
11724.89 624
11725.91 630
11726.93 604
11727.95 611
11728.97 625
11729.99 617
11731.02 609
11732.04 610
11733.06 623
11734.08 604
11735.10 653
11736.13 590
11737.15 605
11738.17 607
11739.19 622
11740.22 601
11741.24 609
11742.26 570
11743.28 604
11744.30 598
11745.33 604
11746.35 607
11747.37 609
11748.40 588
11749.42 580
11750.44 551
11751.46 580
11752.49 607
11753.51 573
11754.53 568
11755.56 601
11756.58 572
11757.60 536
11758.62 584
11759.65 568
11760.67 583
11761.69 556
11762.72 595
11763.74 606
11764.76 592
11765.79 545
11766.81 580
11767.83 552
11768.86 538
11769.88 573
11770.91 564
11771.93 560
11772.95 536
11773.98 526
11775.00 521
11776.02 528
11777.05 564
11778.07 535
11779.10 547
11780.12 566
11781.14 548
11782.17 532
11783.19 542
11784.22 498
11785.24 525
11786.26 540
11787.29 527
11788.31 508
11789.34 493
11790.36 486
11791.39 515
11792.41 514
11793.44 509
11794.46 493
11795.49 515
11796.51 485
11797.54 501
11798.56 506
11799.59 519
11800.61 516
11801.63 526
11802.66 512
11803.69 510
11804.71 545
11805.74 521
11806.76 519
11807.79 498
11808.81 530
11809.84 507
11810.86 530
11811.89 542
11812.91 501
11813.94 519
11814.96 508
11815.99 510
11817.01 510
11818.04 514
11819.07 520
11820.09 522
11821.12 511
11822.14 526
11823.17 540
11824.20 538
11825.22 530
11826.25 553
11827.27 535
11828.30 539
11829.33 535
11830.35 548
11831.38 544
11832.40 515
11833.43 497
11834.46 504
11835.48 518
11836.51 523
11837.54 534
11838.56 494
11839.59 500
11840.62 559
11841.64 501
11842.67 522
11843.70 537
11844.72 538
11845.75 526
11846.78 519
11847.80 555
11848.83 495
11849.86 542
11850.89 542
11851.91 538
11852.94 523
11853.97 535
11854.99 540
11856.02 522
11857.05 515
11858.08 515
11859.10 498
11860.13 534
11861.16 500
11862.19 532
11863.21 548
11864.24 551
11865.27 514
11866.30 539
11867.33 556
11868.35 546
11869.38 530
11870.41 567
11871.44 519
11872.47 509
11873.49 555
11874.52 581
11875.55 565
11876.58 595
11877.61 555
11878.63 572
11879.66 567
11880.69 596
11881.72 556
11882.75 586
11883.78 583
11884.81 586
11885.83 596
11886.86 584
11887.89 607
11888.92 605
11889.95 643
11890.98 626
11892.01 631
11893.04 665
11894.06 658
11895.09 672
11896.12 704
11897.15 691
11898.18 713
11899.21 686
11900.24 652
11901.27 705
11902.30 696
11903.33 678
11904.36 668
11905.39 682
11906.42 668
11907.45 627
11908.48 628
11909.50 626
11910.53 634
11911.56 615
11912.59 608
11913.62 643
11914.65 682
11915.68 648
11916.71 642
11917.74 674
11918.77 689
11919.80 686
11920.83 741
11921.86 727
11922.89 791
11923.92 786
11924.95 854
11925.99 864
11927.02 896
11928.05 895
11929.08 863
11930.11 898
11931.14 834
11932.17 867
11933.20 782
11934.23 745
11935.26 710
11936.29 684
11937.32 618
11938.35 653
11939.38 634
11940.41 602
11941.45 592
11942.48 581
11943.51 592
11944.54 579
11945.57 578
11946.60 555
11947.63 564
11948.66 580
11949.70 564
11950.73 515
11951.76 515
11952.79 539
11953.82 554
11954.85 520
11955.88 523
11956.92 568
11957.95 571
11958.98 552
11960.01 507
11961.04 556
11962.08 565
11963.11 559
11964.14 573
11965.17 540
11966.20 556
11967.24 566
11968.27 539
11969.30 536
11970.33 534
11971.36 563
11972.40 527
11973.43 532
11974.46 569
11975.49 557
11976.53 544
11977.56 517
11978.59 535
11979.62 547
11980.66 538
11981.69 560
11982.72 550
11983.76 559
11984.79 545
11985.82 538
11986.85 536
11987.89 550
11988.92 557
11989.95 577
11990.99 555
11992.02 568
11993.05 560
11994.09 564
11995.12 547
11996.15 561
11997.19 547
11998.22 572
11999.25 598
12000.29 572
12001.32 563
12002.35 559
12003.39 586
12004.42 600
12005.46 640
12006.49 616
12007.52 574
12008.56 598
12009.59 629
12010.63 598
12011.66 626
12012.69 604
12013.73 613
12014.76 633
12015.80 645
12016.83 640
12017.86 628
12018.90 637
12019.93 602
12020.97 610
12022.00 604
12023.04 632
12024.07 611
12025.11 628
12026.14 652
12027.18 628
12028.21 651
12029.25 617
12030.28 588
12031.32 639
12032.35 616
12033.39 618
12034.42 624
12035.46 623
12036.49 617
12037.53 615
12038.56 623
12039.60 622
12040.63 582
12041.67 590
12042.70 610
12043.74 614
12044.77 633
12045.81 617
12046.84 621
12047.88 649
12048.92 636
12049.95 645
12050.99 630
12052.02 648
12053.06 694
12054.09 644
12055.13 677
12056.17 674
12057.20 666
12058.24 662
12059.27 634
12060.31 659
12061.35 691
12062.38 637
12063.42 641
12064.46 670
12065.49 699
12066.53 667
12067.56 667
12068.60 649
12069.64 624
12070.67 638
12071.71 648
12072.75 661
12073.78 636
12074.82 638
12075.86 634
12076.89 661
12077.93 643
12078.97 655
12080.01 665
12081.04 721
12082.08 675
12083.12 693
12084.15 711
12085.19 704
12086.23 715
12087.27 698
12088.30 723
12089.34 706
12090.38 761
12091.41 799
12092.45 820
12093.49 857
12094.53 869
12095.57 888
12096.60 918
12097.64 926
12098.68 996
12099.72 973
12100.75 962
12101.79 890
12102.83 906
12103.87 860
12104.91 833
12105.94 819
12106.98 754
12108.02 715
12109.06 708
12110.10 670
12111.14 625
12112.17 622
12113.21 616
12114.25 596
12115.29 585
12116.33 567
12117.37 568
12118.40 552
12119.44 556
12120.48 539
12121.52 589
12122.56 574
12123.60 510
12124.64 555
12125.68 540
12126.72 533
12127.75 536
12128.79 528
12129.83 514
12130.87 534
12131.91 540
12132.95 573
12133.99 507
12135.03 543
12136.07 539
12137.11 551
12138.15 539
12139.19 534
12140.23 585
12141.27 543
12142.31 506
12143.35 559
12144.38 534
12145.42 525
12146.46 513
12147.50 542
12148.54 506
12149.58 530
12150.62 526
12151.66 533
12152.70 497
12153.74 513
12154.78 521
12155.82 526
12156.87 501
12157.91 524
12158.95 519
12159.99 537
12161.03 532
12162.07 508
12163.11 515
12164.15 526
12165.19 497
12166.23 500
12167.27 532
12168.31 544
12169.35 538
12170.39 495
12171.43 521
12172.47 508
12173.52 504
12174.56 549
12175.60 492
12176.64 492
12177.68 501
12178.72 543
12179.76 521
12180.80 515
12181.85 499
12182.89 526
12183.93 517
12184.97 541
12186.01 534
12187.05 498
12188.09 515
12189.14 548
12190.18 531
12191.22 536
12192.26 529
12193.30 509
12194.34 534
12195.39 552
12196.43 492
12197.47 512
12198.51 507
12199.55 527
12200.60 530
12201.64 509
12202.68 522
12203.72 514
12204.77 510
12205.81 548
12206.85 533
12207.89 519
12208.94 511
12209.98 543
12211.02 516
12212.06 500
12213.11 507
12214.15 544
12215.19 566
12216.23 550
12217.28 537
12218.32 527
12219.36 548
12220.41 538
12221.45 570
12222.49 528
12223.54 546
12224.58 535
12225.62 540
12226.66 537
12227.71 544
12228.75 525
12229.79 527
12230.84 560
12231.88 553
12232.93 510
12233.97 503
12235.01 471
12236.06 505
12237.10 513
12238.14 510
12239.19 527
12240.23 481
12241.28 492
12242.32 464
12243.36 489
12244.41 507
12245.45 487
12246.50 480
12247.54 480
12248.58 501
12249.63 508
12250.67 487
12251.72 492
12252.76 487
12253.80 467
12254.85 468
12255.89 464
12256.94 456
12257.98 420
12259.03 461
12260.07 477
12261.12 511
12262.16 459
12263.21 449
12264.25 450
12265.30 467
12266.34 450
12267.39 452
12268.43 475
12269.48 474
12270.52 458
12271.57 437
12272.61 460
12273.66 456
12274.70 441
12275.75 455
12276.79 461
12277.84 477
12278.88 476
12279.93 462
12280.98 454
12282.02 460
12283.07 462
12284.11 447
12285.16 415
12286.20 441
12287.25 433
12288.30 462
12289.34 419
12290.39 451
12291.43 453
12292.48 493
12293.53 462
12294.57 457
12295.62 444
12296.66 426
12297.71 455
12298.76 450
12299.80 478
12300.85 474
12301.90 474
12302.94 448
12303.99 476
12305.04 492
12306.08 476
12307.13 470
12308.18 472
12309.22 425
12310.27 429
12311.32 455
12312.36 458
12313.41 455
12314.46 452
12315.50 453
12316.55 430
12317.60 424
12318.65 458
12319.69 459
12320.74 406
12321.79 427
12322.83 458
12323.88 466
12324.93 425
12325.98 446
12327.02 439
12328.07 412
12329.12 427
12330.17 456
12331.21 447
12332.26 433
12333.31 425
12334.36 425
12335.41 451
12336.45 460
12337.50 427
12338.55 448
12339.60 473
12340.65 438
12341.69 417
12342.74 419
12343.79 449
12344.84 410
12345.89 446
12346.94 436
12347.98 433
12349.03 415
12350.08 465
12351.13 460
12352.18 430
12353.23 431
12354.28 443
12355.32 459
12356.37 432
12357.42 448
12358.47 408
12359.52 423
12360.57 447
12361.62 438
12362.67 416
12363.72 458
12364.76 450
12365.81 466
12366.86 491
12367.91 482
12368.96 460
12370.01 439
12371.06 466
12372.11 484
12373.16 467
12374.21 465
12375.26 463
12376.31 438
12377.36 484
12378.41 442
12379.46 468
12380.51 462
12381.56 465
12382.61 466
12383.66 460
12384.71 424
12385.76 474
12386.81 480
12387.86 449
12388.91 462
12389.96 464
12391.01 467
12392.06 426
12393.11 466
12394.16 476
12395.21 457
12396.26 486
12397.31 479
12398.36 484
12399.41 461
12400.46 482
12401.51 515
12402.56 455
12403.61 487
12404.66 475
12405.71 475
12406.77 505
12407.82 459
12408.87 486
12409.92 474
12410.97 482
12412.02 444
12413.07 487
12414.12 458
12415.17 496
12416.23 503
12417.28 494
12418.33 490
12419.38 483
12420.43 484
12421.48 459
12422.53 476
12423.59 472
12424.64 494
12425.69 472
12426.74 502
12427.79 448
12428.84 476
12429.90 485
12430.95 465
12432.00 484
12433.05 504
12434.10 504
12435.16 502
12436.21 535
12437.26 533
12438.31 506
12439.37 488
12440.42 495
12441.47 475
12442.52 539
12443.58 503
12444.63 521
12445.68 523
12446.73 471
12447.79 495
12448.84 531
12449.89 536
12450.94 503
12452.00 501
12453.05 525
12454.10 557
12455.16 476
12456.21 533
12457.26 504
12458.31 543
12459.37 511
12460.42 520
12461.47 507
12462.53 533
12463.58 557
12464.63 542
12465.69 592
12466.74 570
12467.79 596
12468.85 600
12469.90 603
12470.95 622
12472.01 619
12473.06 603
12474.12 615
12475.17 628
12476.22 660
12477.28 626
12478.33 674
12479.39 727
12480.44 745
12481.49 718
12482.55 803
12483.60 886
12484.66 956
12485.71 977
12486.76 1013
12487.82 1151
12488.87 1189
12489.93 1175
12490.98 1128
12492.04 1135
12493.09 1027
12494.15 1034
12495.20 973
12496.25 933
12497.31 879
12498.36 780
12499.42 778
12500.47 762
12501.53 741
12502.58 663
12503.64 689
12504.69 627
12505.75 625
12506.80 631
12507.86 614
12508.91 618
12509.97 625
12511.03 600
12512.08 594
12513.14 574
12514.19 592
12515.25 549
12516.30 554
12517.36 560
12518.41 596
12519.47 581
12520.52 554
12521.58 595
12522.64 567
12523.69 567
12524.75 555
12525.80 574
12526.86 568
12527.92 592
12528.97 563
12530.03 562
12531.08 566
12532.14 574
12533.20 606
12534.25 546
12535.31 558
12536.37 557
12537.42 571
12538.48 563
12539.54 590
12540.59 576
12541.65 593
12542.70 569
12543.76 609
12544.82 596
12545.88 640
12546.93 632
12547.99 614
12549.05 641
12550.10 617
12551.16 626
12552.22 625
12553.27 646
12554.33 629
12555.39 670
12556.45 675
12557.50 709
12558.56 700
12559.62 731
12560.67 753
12561.73 773
12562.79 778
12563.85 827
12564.90 858
12565.96 889
12567.02 915
12568.08 917
12569.14 945
12570.19 917
12571.25 968
12572.31 942
12573.37 938
12574.42 873
12575.48 881
12576.54 850
12577.60 798
12578.66 771
12579.72 766
12580.77 744
12581.83 732
12582.89 755
12583.95 698
12585.01 697
12586.07 714
12587.12 719
12588.18 705
12589.24 732
12590.30 672
12591.36 679
12592.42 636
12593.48 651
12594.53 646
12595.59 664
12596.65 664
12597.71 619
12598.77 641
12599.83 610
12600.89 634
12601.95 593
12603.01 613
12604.07 612
12605.13 604
12606.18 601
12607.24 647
12608.30 644
12609.36 611
12610.42 632
12611.48 639
12612.54 606
12613.60 647
12614.66 638
12615.72 623
12616.78 611
12617.84 615
12618.90 643
12619.96 592
12621.02 617
12622.08 598
12623.14 638
12624.20 584
12625.26 564
12626.32 558
12627.38 576
12628.44 575
12629.50 588
12630.56 586
12631.62 578
12632.68 568
12633.74 565
12634.80 578
12635.86 588
12636.92 577
12637.98 595
12639.04 640
12640.11 645
12641.17 629
12642.23 624
12643.29 651
12644.35 638
12645.41 631
12646.47 654
12647.53 658
12648.59 645
12649.65 666
12650.72 667
12651.78 693
12652.84 653
12653.90 672
12654.96 718
12656.02 688
12657.08 653
12658.14 655
12659.21 656
12660.27 646
12661.33 632
12662.39 606
12663.45 611
12664.51 578
12665.58 604
12666.64 612
12667.70 600
12668.76 598
12669.82 612
12670.89 626
12671.95 607
12673.01 613
12674.07 643
12675.13 620
12676.20 602
12677.26 638
12678.32 662
12679.38 692
12680.45 670
12681.51 675
12682.57 673
12683.63 651
12684.70 695
12685.76 666
12686.82 651
12687.88 684
12688.95 664
12690.01 662
12691.07 725
12692.14 700
12693.20 694
12694.26 672
12695.32 743
12696.39 724
12697.45 724
12698.51 739
12699.58 766
12700.64 772
12701.70 749
12702.77 733
12703.83 727
12704.89 699
12705.96 680
12707.02 709
12708.08 643
12709.15 663
12710.21 660
12711.28 635
12712.34 643
12713.40 628
12714.47 658
12715.53 652
12716.59 595
12717.66 582
12718.72 630
12719.79 601
12720.85 596
12721.92 596
12722.98 618
12724.04 656
12725.11 643
12726.17 615
12727.24 614
12728.30 582
12729.37 625
12730.43 611
12731.49 585
12732.56 591
12733.62 588
12734.69 596
12735.75 588
12736.82 603
12737.88 596
12738.95 597
12740.01 545
12741.08 572
12742.14 585
12743.21 552
12744.27 555
12745.34 559
12746.40 599
12747.47 569
12748.53 545
12749.60 526
12750.66 564
12751.73 513
12752.79 496
12753.86 501
12754.93 536
12755.99 532
12757.06 510
12758.12 504
12759.19 491
12760.25 495
12761.32 520
12762.39 493
12763.45 488
12764.52 484
12765.58 521
12766.65 475
12767.72 471
12768.78 466
12769.85 463
12770.91 480
12771.98 448
12773.05 459
12774.11 516
12775.18 510
12776.25 498
12777.31 483
12778.38 487
12779.45 460
12780.51 466
12781.58 441
12782.65 502
12783.71 503
12784.78 479
12785.85 518
12786.91 490
12787.98 470
12789.05 482
12790.11 472
12791.18 449
12792.25 485
12793.31 481
12794.38 484
12795.45 472
12796.52 474
12797.58 506
12798.65 499
12799.72 514
12800.79 464
12801.85 507
12802.92 502
12803.99 468
12805.06 479
12806.12 464
12807.19 506
12808.26 489
12809.33 483
12810.39 457
12811.46 455
12812.53 489
12813.60 506
12814.67 501
12815.73 429
12816.80 439
12817.87 471
12818.94 462
12820.01 454
12821.08 432
12822.14 479
12823.21 450
12824.28 448
12825.35 464
12826.42 449
12827.49 459
12828.55 477
12829.62 469
12830.69 432
12831.76 448
12832.83 456
12833.90 458
12834.97 465
12836.04 448
12837.11 443
12838.17 423
12839.24 451
12840.31 452
12841.38 438
12842.45 428
12843.52 438
12844.59 415
12845.66 430
12846.73 439
12847.80 431
12848.87 430
12849.94 449
12851.01 472
12852.08 436
12853.14 411
12854.21 432
12855.28 401
12856.35 434
12857.42 442
12858.49 438
12859.56 409
12860.63 428
12861.70 423
12862.77 414
12863.84 400
12864.91 432
12865.98 433
12867.05 433
12868.12 394
12869.19 440
12870.26 437
12871.34 448
12872.41 414
12873.48 441
12874.55 416
12875.62 411
12876.69 385
12877.76 394
12878.83 401
12879.90 385
12880.97 406
12882.04 421
12883.11 401
12884.18 397
12885.25 393
12886.33 401
12887.40 402
12888.47 380
12889.54 392
12890.61 444
12891.68 384
12892.75 404
12893.82 362
12894.89 381
12895.97 399
12897.04 379
12898.11 383
12899.18 399
12900.25 399
12901.32 397
12902.40 401
12903.47 382
12904.54 378
12905.61 420
12906.68 380
12907.75 398
12908.83 387
12909.90 420
12910.97 405
12912.04 362
12913.11 395
12914.19 379
12915.26 393
12916.33 409
12917.40 406
12918.48 373
12919.55 394
12920.62 375
12921.69 393
12922.77 407
12923.84 380
12924.91 382
12925.98 407
12927.06 376
12928.13 383
12929.20 384
12930.27 362
12931.35 380
12932.42 377
12933.49 376
12934.57 377
12935.64 385
12936.71 391
12937.79 390
12938.86 395
12939.93 391
12941.01 384
12942.08 408
12943.15 360
12944.23 367
12945.30 402
12946.37 392
12947.45 384
12948.52 375
12949.59 380
12950.67 380
12951.74 397
12952.81 392
12953.89 415
12954.96 402
12956.04 370
12957.11 395
12958.18 422
12959.26 400
12960.33 388
12961.41 374
12962.48 376
12963.55 415
12964.63 391
12965.70 403
12966.78 397
12967.85 403
12968.93 392
12970.00 402
12971.07 407
12972.15 396
12973.22 405
12974.30 436
12975.37 427
12976.45 405
12977.52 396
12978.60 437
12979.67 435
12980.75 405
12981.82 407
12982.90 428
12983.97 407
12985.05 405
12986.12 401
12987.20 448
12988.27 404
12989.35 426
12990.42 434
12991.50 413
12992.57 386
12993.65 405
12994.73 416
12995.80 467
12996.88 423
12997.95 415
12999.03 404
13000.10 405
13001.18 426
13002.25 428
13003.33 415
13004.41 379
13005.48 409
13006.56 457
13007.63 411
13008.71 392
13009.79 427
13010.86 426
13011.94 451
13013.02 442
13014.09 443
13015.17 411
13016.24 438
13017.32 429
13018.40 438
13019.47 429
13020.55 452
13021.63 420
13022.70 432
13023.78 453
13024.86 445
13025.93 442
13027.01 470
13028.09 465
13029.16 438
13030.24 445
13031.32 453
13032.40 438
13033.47 454
13034.55 438
13035.63 467
13036.70 483
13037.78 478
13038.86 474
13039.94 438
13041.01 443
13042.09 462
13043.17 464
13044.25 463
13045.32 432
13046.40 445
13047.48 502
13048.56 479
13049.63 488
13050.71 509
13051.79 473
13052.87 463
13053.95 427
13055.02 473
13056.10 465
13057.18 473
13058.26 481
13059.34 482
13060.41 453
13061.49 448
13062.57 417
13063.65 433
13064.73 460
13065.81 423
13066.88 419
13067.96 432
13069.04 440
13070.12 389
13071.20 437
13072.28 427
13073.36 433
13074.43 415
13075.51 427
13076.59 424
13077.67 415
13078.75 426
13079.83 394
13080.91 417
13081.99 436
13083.07 448
13084.15 418
13085.23 408
13086.30 427
13087.38 411
13088.46 415
13089.54 385
13090.62 428
13091.70 453
13092.78 396
13093.86 390
13094.94 411
13096.02 397
13097.10 398
13098.18 385
13099.26 394
13100.34 381
13101.42 392
13102.50 420
13103.58 424
13104.66 377
13105.74 402
13106.82 422
13107.90 405
13108.98 383
13110.06 402
13111.14 392
13112.22 377
13113.30 380
13114.38 417
13115.46 417
13116.54 400
13117.62 429
13118.70 404
13119.78 373
13120.86 376
13121.95 384
13123.03 405
13124.11 390
13125.19 402
13126.27 414
13127.35 426
13128.43 436
13129.51 421
13130.59 395
13131.67 412
13132.76 421
13133.84 390
13134.92 407
13136.00 412
13137.08 399
13138.16 368
13139.24 404
13140.32 376
13141.41 406
13142.49 420
13143.57 407
13144.65 404
13145.73 407
13146.81 421
13147.90 411
13148.98 426
13150.06 399
13151.14 379
13152.22 425
13153.31 405
13154.39 405
13155.47 413
13156.55 404
13157.63 422
13158.72 404
13159.80 399
13160.88 408
13161.96 410
13163.05 402
13164.13 397
13165.21 410
13166.29 394
13167.38 408
13168.46 405
13169.54 410
13170.62 432
13171.71 409
13172.79 402
13173.87 431
13174.96 416
13176.04 413
13177.12 403
13178.20 416
13179.29 418
13180.37 423
13181.45 424
13182.54 402
13183.62 426
13184.70 420
13185.79 413
13186.87 430
13187.95 428
13189.04 430
13190.12 397
13191.20 434
13192.29 410
13193.37 422
13194.46 439
13195.54 411
13196.62 425
13197.71 432
13198.79 416
13199.88 454
13200.96 438
13202.04 425
13203.13 413
13204.21 400
13205.30 442
13206.38 417
13207.46 442
13208.55 395
13209.63 407
13210.72 400
13211.80 423
13212.89 425
13213.97 402
13215.05 395
13216.14 411
13217.22 409
13218.31 458
13219.39 414
13220.48 426
13221.56 432
13222.65 396
13223.73 416
13224.82 392
13225.90 410
13226.99 402
13228.07 432
13229.16 408
13230.24 420
13231.33 411
13232.41 396
13233.50 408
13234.58 408
13235.67 399
13236.76 442
13237.84 440
13238.93 410
13240.01 447
13241.10 441
13242.18 436
13243.27 432
13244.35 435
13245.44 449
13246.53 458
13247.61 424
13248.70 417
13249.78 442
13250.87 444
13251.96 437
13253.04 431
13254.13 417
13255.21 439
13256.30 429
13257.39 447
13258.47 459
13259.56 439
13260.65 450
13261.73 440
13262.82 490
13263.91 463
13264.99 452
13266.08 455
13267.17 459
13268.25 455
13269.34 442
13270.43 468
13271.51 475
13272.60 461
13273.69 460
13274.77 493
13275.86 488
13276.95 476
13278.04 475
13279.12 468
13280.21 475
13281.30 505
13282.38 503
13283.47 479
13284.56 451
13285.65 483
13286.73 481
13287.82 515
13288.91 492
13290.00 514
13291.08 508
13292.17 477
13293.26 505
13294.35 513
13295.44 534
13296.52 512
13297.61 511
13298.70 499
13299.79 512
13300.88 512
13301.96 553
13303.05 532
13304.14 524
13305.23 548
13306.32 518
13307.41 533
13308.49 510
13309.58 552
13310.67 532
13311.76 579
13312.85 529
13313.94 553
13315.02 493
13316.11 543
13317.20 512
13318.29 536
13319.38 520
13320.47 534
13321.56 537
13322.65 531
13323.74 496
13324.82 490
13325.91 510
13327.00 520
13328.09 564
13329.18 521
13330.27 536
13331.36 504
13332.45 522
13333.54 504
13334.63 524
13335.72 531
13336.81 528
13337.90 550
13338.99 544
13340.08 516
13341.17 532
13342.26 534
13343.35 515
13344.44 524
13345.53 567
13346.61 542
13347.70 550
13348.79 539
13349.89 540
13350.98 577
13352.07 574
13353.16 581
13354.25 576
13355.34 575
13356.43 613
13357.52 600
13358.61 619
13359.70 611
13360.79 637
13361.88 607
13362.97 632
13364.06 600
13365.15 634
13366.24 595
13367.33 602
13368.42 590
13369.51 579
13370.60 574
13371.70 589
13372.79 585
13373.88 577
13374.97 553
13376.06 526
13377.15 538
13378.24 541
13379.33 525
13380.43 522
13381.52 512
13382.61 512
13383.70 478
13384.79 499
13385.88 488
13386.97 483
13388.07 482
13389.16 476
13390.25 489
13391.34 506
13392.43 505
13393.52 503
13394.62 518
13395.71 520
13396.80 532
13397.89 499
13398.98 462
13400.08 510
13401.17 513
13402.26 503
13403.35 501
13404.45 507
13405.54 509
13406.63 456
13407.72 480
13408.82 453
13409.91 498
13411.00 473
13412.09 458
13413.19 494
13414.28 489
13415.37 488
13416.46 502
13417.56 491
13418.65 497
13419.74 474
13420.84 525
13421.93 512
13423.02 509
13424.11 521
13425.21 501
13426.30 518
13427.39 509
13428.49 516
13429.58 526
13430.67 510
13431.77 505
13432.86 531
13433.95 516
13435.05 513
13436.14 515
13437.24 548
13438.33 550
13439.42 547
13440.52 536
13441.61 500
13442.70 535
13443.80 534
13444.89 568
13445.99 550
13447.08 546
13448.17 533
13449.27 554
13450.36 559
13451.46 574
13452.55 571
13453.64 625
13454.74 539
13455.83 514
13456.93 558
13458.02 575
13459.12 576
13460.21 572
13461.31 600
13462.40 616
13463.50 654
13464.59 610
13465.69 627
13466.78 587
13467.87 591
13468.97 592
13470.06 596
13471.16 573
13472.25 570
13473.35 597
13474.44 598
13475.54 579
13476.64 592
13477.73 629
13478.83 610
13479.92 635
13481.02 559
13482.11 623
13483.21 622
13484.30 678
13485.40 704
13486.49 686
13487.59 674
13488.69 713
13489.78 731
13490.88 706
13491.97 700
13493.07 713
13494.17 737
13495.26 748
13496.36 757
13497.45 743
13498.55 760
13499.65 771
13500.74 753
13501.84 738
13502.93 707
13504.03 676
13505.13 711
13506.22 624
13507.32 625
13508.42 646
13509.51 618
13510.61 637
13511.71 572
13512.80 596
13513.90 571
13515.00 613
13516.09 565
13517.19 564
13518.29 557
13519.38 559
13520.48 562
13521.58 527
13522.68 524
13523.77 530
13524.87 525
13525.97 503
13527.06 541
13528.16 516
13529.26 495
13530.36 528
13531.45 500
13532.55 505
13533.65 494
13534.75 506
13535.84 520
13536.94 487
13538.04 486
13539.14 511
13540.23 494
13541.33 454
13542.43 487
13543.53 496
13544.63 458
13545.72 464
13546.82 486
13547.92 500
13549.02 484
13550.12 490
13551.22 500
13552.31 458
13553.41 444
13554.51 460
13555.61 496
13556.71 476
13557.81 490
13558.90 488
13560.00 472
13561.10 468
13562.20 465
13563.30 509
13564.40 483
13565.50 448
13566.60 456
13567.69 449
13568.79 454
13569.89 465
13570.99 496
13572.09 511
13573.19 488
13574.29 476
13575.39 490
13576.49 453
13577.59 439
13578.69 434
13579.79 497
13580.89 490
13581.98 470
13583.08 466
13584.18 477
13585.28 475
13586.38 482
13587.48 492
13588.58 458
13589.68 497
13590.78 461
13591.88 468
13592.98 456
13594.08 456
13595.18 471
13596.28 455
13597.38 478
13598.48 474
13599.58 477
13600.68 480
13601.78 489
13602.88 453
13603.98 498
13605.08 498
13606.18 480
13607.29 478
13608.39 472
13609.49 442
13610.59 455
13611.69 456
13612.79 472
13613.89 453
13614.99 494
13616.09 467
13617.19 450
13618.29 467
13619.39 489
13620.50 467
13621.60 421
13622.70 470
13623.80 487
13624.90 473
13626.00 475
13627.10 488
13628.20 485
13629.31 474
13630.41 495
13631.51 467
13632.61 506
13633.71 460
13634.81 451
13635.91 446
13637.02 433
13638.12 442
13639.22 442
13640.32 454
13641.42 450
13642.53 483
13643.63 477
13644.73 445
13645.83 463
13646.93 432
13648.04 467
13649.14 444
13650.24 470
13651.34 472
13652.45 441
13653.55 446
13654.65 421
13655.75 446
13656.85 446
13657.96 464
13659.06 456
13660.16 458
13661.27 436
13662.37 434
13663.47 431
13664.57 456
13665.68 448
13666.78 464
13667.88 468
13668.99 463
13670.09 453
13671.19 447
13672.29 435
13673.40 462
13674.50 476
13675.60 456
13676.71 455
13677.81 442
13678.91 469
13680.02 472
13681.12 486
13682.23 465
13683.33 444
13684.43 452
13685.54 495
13686.64 511
13687.74 471
13688.85 473
13689.95 466
13691.06 510
13692.16 458
13693.26 443
13694.37 474
13695.47 489
13696.58 462
13697.68 483
13698.78 449
13699.89 471
13700.99 494
13702.10 484
13703.20 507
13704.31 503
13705.41 490
13706.51 487
13707.62 486
13708.72 500
13709.83 495
13710.93 486
13712.04 528
13713.14 527
13714.25 547
13715.35 533
13716.46 559
13717.56 559
13718.67 538
13719.77 536
13720.88 531
13721.98 572
13723.09 593
13724.19 572
13725.30 572
13726.40 604
13727.51 605
13728.61 574
13729.72 576
13730.83 596
13731.93 543
13733.04 538
13734.14 616
13735.25 590
13736.35 603
13737.46 565
13738.57 556
13739.67 615
13740.78 590
13741.88 598
13742.99 588
13744.09 606
13745.20 637
13746.31 646
13747.41 654
13748.52 646
13749.63 669
13750.73 649
13751.84 695
13752.94 731
13754.05 745
13755.16 731
13756.26 789
13757.37 782
13758.48 806
13759.58 833
13760.69 878
13761.80 885
13762.90 935
13764.01 919
13765.12 920
13766.22 975
13767.33 923
13768.44 928
13769.55 960
13770.65 870
13771.76 860
13772.87 853
13773.97 813
13775.08 799
13776.19 758
13777.30 703
13778.40 676
13779.51 672
13780.62 662
13781.73 656
13782.83 672
13783.94 626
13785.05 578
13786.16 613
13787.26 595
13788.37 590
13789.48 634
13790.59 587
13791.70 601
13792.80 580
13793.91 546
13795.02 535
13796.13 547
13797.24 585
13798.35 564
13799.45 525
13800.56 516
13801.67 539
13802.78 577
13803.89 588
13805.00 564
13806.10 529
13807.21 516
13808.32 534
13809.43 516
13810.54 527
13811.65 514
13812.76 502
13813.86 524
13814.97 496
13816.08 519
13817.19 506
13818.30 514
13819.41 532
13820.52 509
13821.63 523
13822.74 506
13823.85 481
13824.96 523
13826.06 497
13827.17 551
13828.28 536
13829.39 517
13830.50 539
13831.61 520
13832.72 559
13833.83 530
13834.94 526
13836.05 499
13837.16 520
13838.27 527
13839.38 558
13840.49 540
13841.60 566
13842.71 534
13843.82 521
13844.93 527
13846.04 560
13847.15 548
13848.26 563
13849.37 566
13850.48 574
13851.59 565
13852.70 580
13853.81 587
13854.92 576
13856.03 582
13857.14 546
13858.25 566
13859.37 578
13860.48 613
13861.59 608
13862.70 587
13863.81 545
13864.92 586
13866.03 590
13867.14 559
13868.25 530
13869.36 544
13870.47 585
13871.59 571
13872.70 543
13873.81 498
13874.92 567
13876.03 561
13877.14 563
13878.25 572
13879.36 537
13880.48 565
13881.59 576
13882.70 583
13883.81 562
13884.92 532
13886.03 573
13887.15 608
13888.26 575
13889.37 578
13890.48 590
13891.59 599
13892.71 594
13893.82 569
13894.93 570
13896.04 568
13897.15 534
13898.27 535
13899.38 519
13900.49 551
13901.60 566
13902.72 548
13903.83 536
13904.94 526
13906.05 530
13907.17 512
13908.28 527
13909.39 520
13910.50 530
13911.62 508
13912.73 522
13913.84 502
13914.95 510
13916.07 515
13917.18 483
13918.29 496
13919.41 506
13920.52 504
13921.63 515
13922.75 521
13923.86 512
13924.97 540
13926.09 504
13927.20 521
13928.31 501
13929.43 490
13930.54 468
13931.65 471
13932.77 505
13933.88 481
13934.99 478
13936.11 488
13937.22 474
13938.34 456
13939.45 455
13940.56 453
13941.68 459
13942.79 446
13943.91 443
13945.02 450
13946.13 486
13947.25 514
13948.36 448
13949.48 474
13950.59 489
13951.70 484
13952.82 482
13953.93 485
13955.05 464
13956.16 479
13957.28 451
13958.39 489
13959.51 477
13960.62 496
13961.74 493
13962.85 492
13963.97 473
13965.08 505
13966.20 478
13967.31 479
13968.43 516
13969.54 492
13970.66 483
13971.77 497
13972.89 477
13974.00 472
13975.12 447
13976.23 446
13977.35 449
13978.46 467
13979.58 491
13980.69 452
13981.81 469
13982.92 472
13984.04 488
13985.16 491
13986.27 509
13987.39 487
13988.50 484
13989.62 501
13990.74 505
13991.85 459
13992.97 485
13994.08 491
13995.20 491
13996.32 497
13997.43 509
13998.55 515
13999.66 469
14000.78 493
14001.90 477
14003.01 499
14004.13 561
14005.25 520
14006.36 501
14007.48 548
14008.60 543
14009.71 538
14010.83 526
14011.95 528
14013.06 559
14014.18 530
14015.30 567
14016.41 528
14017.53 548
14018.65 555
14019.76 567
14020.88 539
14022.00 525
14023.12 538
14024.23 525
14025.35 514
14026.47 524
14027.59 487
14028.70 490
14029.82 473
14030.94 442
14032.06 473
14033.17 469
14034.29 496
14035.41 490
14036.53 486
14037.64 470
14038.76 477
14039.88 471
14041.00 476
14042.11 443
14043.23 470
14044.35 479
14045.47 462
14046.59 465
14047.71 427
14048.82 474
14049.94 460
14051.06 487
14052.18 507
14053.30 490
14054.42 469
14055.53 464
14056.65 475
14057.77 477
14058.89 440
14060.01 475
14061.13 489
14062.25 479
14063.36 483
14064.48 503
14065.60 503
14066.72 501
14067.84 495
14068.96 480
14070.08 475
14071.20 497
14072.32 492
14073.44 527
14074.55 506
14075.67 538
14076.79 527
14077.91 522
14079.03 533
14080.15 531
14081.27 539
14082.39 528
14083.51 568
14084.63 557
14085.75 588
14086.87 578
14087.99 532
14089.11 581
14090.23 600
14091.35 574
14092.47 576
14093.59 563
14094.71 558
14095.83 542
14096.95 556
14098.07 530
14099.19 518
14100.31 473
14101.43 515
14102.55 545
14103.67 503
14104.79 498
14105.91 465
14107.03 447
14108.15 492
14109.27 450
14110.39 453
14111.51 440
14112.64 441
14113.76 435
14114.88 446
14116.00 429
14117.12 397
14118.24 436
14119.36 446
14120.48 436
14121.60 434
14122.72 425
14123.85 440
14124.97 434
14126.09 426
14127.21 430
14128.33 422
14129.45 417
14130.57 417
14131.70 427
14132.82 428
14133.94 399
14135.06 428
14136.18 432
14137.30 404
14138.43 377
14139.55 408
14140.67 398
14141.79 393
14142.91 396
14144.03 423
14145.16 393
14146.28 407
14147.40 434
14148.52 429
14149.65 399
14150.77 400
14151.89 442
14153.01 445
14154.13 414
14155.26 421
14156.38 391
14157.50 428
14158.62 427
14159.75 393
14160.87 392
14161.99 406
14163.12 412
14164.24 389
14165.36 404
14166.48 417
14167.61 399
14168.73 394
14169.85 408
14170.98 386
14172.10 393
14173.22 408
14174.35 403
14175.47 379
14176.59 402
14177.72 413
14178.84 403
14179.96 414
14181.09 381
14182.21 395
14183.33 417
14184.46 386
14185.58 384
14186.70 378
14187.83 385
14188.95 410
14190.07 369
14191.20 381
14192.32 379
14193.45 358
14194.57 365
14195.69 386
14196.82 370
14197.94 367
14199.07 388
14200.19 389
14201.32 379
14202.44 375
14203.56 391
14204.69 381
14205.81 374
14206.94 364
14208.06 416
14209.19 350
14210.31 352
14211.44 376
14212.56 356
14213.69 364
14214.81 347
14215.93 384
14217.06 372
14218.18 381
14219.31 339
14220.43 399
14221.56 377
14222.68 378
14223.81 370
14224.94 370
14226.06 384
14227.19 334
14228.31 354
14229.44 363
14230.56 358
14231.69 360
14232.81 351
14233.94 345
14235.06 371
14236.19 355
14237.32 363
14238.44 347
14239.57 366
14240.69 366
14241.82 342
14242.94 353
14244.07 347
14245.20 359
14246.32 369
14247.45 366
14248.57 356
14249.70 350
14250.83 355
14251.95 370
14253.08 359
14254.21 348
14255.33 364
14256.46 361
14257.59 359
14258.71 356
14259.84 357
14260.97 365
14262.09 367
14263.22 366
14264.35 354
14265.47 332
14266.60 356
14267.73 340
14268.85 375
14269.98 368
14271.11 389
14272.23 366
14273.36 347
14274.49 350
14275.62 330
14276.74 315
14277.87 307
14279.00 332
14280.12 346
14281.25 346
14282.38 340
14283.51 368
14284.63 342
14285.76 315
14286.89 333
14288.02 338
14289.15 339
14290.27 343
14291.40 322
14292.53 340
14293.66 328
14294.78 317
14295.91 350
14297.04 365
14298.17 361
14299.30 338
14300.42 366
14301.55 304
14302.68 336
14303.81 347
14304.94 314
14306.07 329
14307.19 351
14308.32 346
14309.45 362
14310.58 345
14311.71 347
14312.84 331
14313.97 333
14315.10 345
14316.22 344
14317.35 309
14318.48 324
14319.61 361
14320.74 341
14321.87 334
14323.00 325
14324.13 309
14325.26 349
14326.39 337
14327.51 327
14328.64 332
14329.77 335
14330.90 339
14332.03 331
14333.16 347
14334.29 308
14335.42 340
14336.55 331
14337.68 342
14338.81 334
14339.94 315
14341.07 339
14342.20 317
14343.33 335
14344.46 310
14345.59 311
14346.72 323
14347.85 317
14348.98 315
14350.11 319
14351.24 307
14352.37 325
14353.50 359
14354.63 358
14355.76 361
14356.89 312
14358.02 327
14359.15 325
14360.28 355
14361.41 340
14362.54 337
14363.67 344
14364.80 340
14365.94 334
14367.07 330
14368.20 327
14369.33 313
14370.46 339
14371.59 333
14372.72 312
14373.85 330
14374.98 352
14376.11 316
14377.25 316
14378.38 321
14379.51 331
14380.64 314
14381.77 324
14382.90 344
14384.03 356
14385.16 304
14386.30 313
14387.43 351
14388.56 351
14389.69 335
14390.82 337
14391.95 334
14393.09 313
14394.22 315
14395.35 323
14396.48 322
14397.61 320
14398.75 349
14399.88 317
14401.01 331
14402.14 349
14403.27 321
14404.41 345
14405.54 339
14406.67 331
14407.80 332
14408.94 319
14410.07 328
14411.20 354
14412.33 331
14413.47 353
14414.60 349
14415.73 354
14416.87 346
14418.00 346
14419.13 339
14420.26 332
14421.40 358
14422.53 364
14423.66 331
14424.80 336
14425.93 351
14427.06 358
14428.20 328
14429.33 353
14430.46 386
14431.59 328
14432.73 325
14433.86 351
14435.00 390
14436.13 342
14437.26 343
14438.40 352
14439.53 374
14440.66 364
14441.80 344
14442.93 360
14444.06 351
14445.20 323
14446.33 331
14447.47 359
14448.60 363
14449.73 351
14450.87 330
14452.00 336
14453.14 325
14454.27 342
14455.41 349
14456.54 355
14457.67 356
14458.81 355
14459.94 359
14461.08 366
14462.21 354
14463.35 348
14464.48 359
14465.62 365
14466.75 364
14467.89 339
14469.02 346
14470.15 379
14471.29 401
14472.42 370
14473.56 360
14474.69 356
14475.83 361
14476.96 403
14478.10 337
14479.24 341
14480.37 329
14481.51 354
14482.64 324
14483.78 352
14484.91 343
14486.05 332
14487.18 328
14488.32 318
14489.45 329
14490.59 347
14491.73 308
14492.86 330
14494.00 318
14495.13 364
14496.27 358
14497.40 342
14498.54 327
14499.68 318
14500.81 337
14501.95 350
14503.08 336
14504.22 306
14505.36 313
14506.49 336
14507.63 330
14508.77 327
14509.90 329
14511.04 336
14512.18 352
14513.31 337
14514.45 333
14515.58 319
14516.72 341
14517.86 333
14519.00 357
14520.13 349
14521.27 325
14522.41 333
14523.54 332
14524.68 326
14525.82 320
14526.95 343
14528.09 329
14529.23 340
14530.37 311
14531.50 308
14532.64 345
14533.78 324
14534.91 319
14536.05 338
14537.19 323
14538.33 309
14539.46 332
14540.60 335
14541.74 355
14542.88 330
14544.02 318
14545.15 343
14546.29 358
14547.43 347
14548.57 340
14549.70 360
14550.84 351
14551.98 334
14553.12 345
14554.26 330
14555.39 337
14556.53 338
14557.67 324
14558.81 337
14559.95 348
14561.09 354
14562.22 347
14563.36 343
14564.50 371
14565.64 376
14566.78 367
14567.92 373
14569.06 342
14570.20 350
14571.33 331
14572.47 363
14573.61 373
14574.75 360
14575.89 340
14577.03 323
14578.17 348
14579.31 332
14580.45 365
14581.59 361
14582.72 370
14583.86 337
14585.00 372
14586.14 338
14587.28 370
14588.42 350
14589.56 356
14590.70 364
14591.84 349
14592.98 350
14594.12 361
14595.26 388
14596.40 404
14597.54 384
14598.68 370
14599.82 380
14600.96 384
14602.10 357
14603.24 368
14604.38 394
14605.52 383
14606.66 398
14607.80 405
14608.94 401
14610.08 405
14611.22 390
14612.36 399
14613.50 392
14614.64 388
14615.78 395
14616.92 430
14618.06 437
14619.20 425
14620.34 443
14621.49 464
14622.63 418
14623.77 436
14624.91 490
14626.05 429
14627.19 462
14628.33 411
14629.47 464
14630.61 438
14631.75 434
14632.90 408
14634.04 417
14635.18 410
14636.32 404
14637.46 406
14638.60 390
14639.74 358
14640.88 379
14642.03 375
14643.17 357
14644.31 373
14645.45 380
14646.59 370
14647.73 365
14648.88 365
14650.02 347
14651.16 403
14652.30 376
14653.44 361
14654.59 354
14655.73 355
14656.87 350
14658.01 334
14659.16 337
14660.30 345
14661.44 364
14662.58 352
14663.72 361
14664.87 360
14666.01 374
14667.15 357
14668.29 364
14669.44 364
14670.58 354
14671.72 332
14672.87 345
14674.01 334
14675.15 336
14676.29 339
14677.44 364
14678.58 334
14679.72 369
14680.87 370
14682.01 329
14683.15 355
14684.30 341
14685.44 325
14686.58 337
14687.73 329
14688.87 340
14690.01 361
14691.16 325
14692.30 346
14693.44 348
14694.59 322
14695.73 307
14696.87 321
14698.02 317
14699.16 350
14700.30 323
14701.45 319
14702.59 339
14703.74 335
14704.88 322
14706.02 339
14707.17 331
14708.31 314
14709.46 314
14710.60 310
14711.75 334
14712.89 326
14714.03 340
14715.18 312
14716.32 336
14717.47 343
14718.61 339
14719.76 323
14720.90 334
14722.05 341
14723.19 341
14724.34 340
14725.48 351
14726.63 365
14727.77 351
14728.92 324
14730.06 335
14731.21 341
14732.35 353
14733.50 359
14734.64 370
14735.79 327
14736.93 336
14738.08 338
14739.22 319
14740.37 310
14741.51 347
14742.66 335
14743.80 374
14744.95 364
14746.09 362
14747.24 321
14748.39 335
14749.53 349
14750.68 324
14751.82 345
14752.97 369
14754.11 353
14755.26 337
14756.41 338
14757.55 317
14758.70 349
14759.85 345
14760.99 376
14762.14 382
14763.28 366
14764.43 365
14765.58 378
14766.72 373
14767.87 352
14769.02 402
14770.16 376
14771.31 368
14772.46 360
14773.60 375
14774.75 389
14775.90 395
14777.04 378
14778.19 384
14779.34 372
14780.48 381
14781.63 395
14782.78 393
14783.92 360
14785.07 402
14786.22 420
14787.37 420
14788.51 409
14789.66 432
14790.81 394
14791.96 372
14793.10 376
14794.25 386
14795.40 398
14796.54 397
14797.69 396
14798.84 392
14799.99 378
14801.14 362
14802.28 378
14803.43 393
14804.58 368
14805.73 386
14806.88 352
14808.02 335
14809.17 337
14810.32 355
14811.47 355
14812.62 361
14813.76 354
14814.91 374
14816.06 351
14817.21 370
14818.36 340
14819.51 360
14820.65 329
14821.80 312
14822.95 331
14824.10 342
14825.25 323
14826.40 359
14827.55 327
14828.69 327
14829.84 327
14830.99 329
14832.14 334
14833.29 306
14834.44 331
14835.59 315
14836.74 310
14837.89 284
14839.04 318
14840.19 294
14841.33 317
14842.48 313
14843.63 291
14844.78 316
14845.93 288
14847.08 303
14848.23 310
14849.38 311
14850.53 296
14851.68 298
14852.83 281
14853.98 297
14855.13 300
14856.28 312
14857.43 312
14858.58 314
14859.73 276
14860.88 306
14862.03 316
14863.18 309
14864.33 313
14865.48 292
14866.63 293
14867.78 294
14868.93 314
14870.08 279
14871.23 326
14872.38 293
14873.53 306
14874.68 294
14875.83 329
14876.98 299
14878.14 290
14879.29 301
14880.44 319
14881.59 299
14882.74 294
14883.89 353
14885.04 301
14886.19 318
14887.34 309
14888.49 322
14889.64 296
14890.80 282
14891.95 301
14893.10 313
14894.25 306
14895.40 288
14896.55 310
14897.70 320
14898.86 307
14900.01 292
14901.16 318
14902.31 291
14903.46 294
14904.61 306
14905.77 300
14906.92 292
14908.07 304
14909.22 274
14910.37 291
14911.53 284
14912.68 298
14913.83 284
14914.98 296
14916.13 294
14917.29 305
14918.44 297
14919.59 271
14920.74 312
14921.90 318
14923.05 300
14924.20 302
14925.35 295
14926.51 302
14927.66 294
14928.81 300
14929.96 299
14931.12 276
14932.27 284
14933.42 267
14934.57 299
14935.73 288
14936.88 297
14938.03 307
14939.19 302
14940.34 301
14941.49 271
14942.65 269
14943.80 265
14944.95 300
14946.11 271
14947.26 296
14948.41 268
14949.57 289
14950.72 281
14951.87 281
14953.03 314
14954.18 280
14955.33 293
14956.49 277
14957.64 286
14958.80 289
14959.95 276
14961.10 280
14962.26 290
14963.41 286
14964.57 283
14965.72 260
14966.87 272
14968.03 257
14969.18 285
14970.34 268
14971.49 298
14972.65 295
14973.80 268
14974.95 304
14976.11 299
14977.26 280
14978.42 272
14979.57 294
14980.73 297
14981.88 274
14983.04 277
14984.19 283
14985.35 260
14986.50 285
14987.66 295
14988.81 285
14989.97 270
14991.12 275
14992.28 278
14993.43 269
14994.59 290
14995.74 261
14996.90 280
14998.05 270
14999.21 285
15000.36 288
15001.52 286
15002.67 276
15003.83 278
15004.99 279
15006.14 262
15007.30 266
15008.45 303
15009.61 288
15010.76 278
15011.92 263
15013.08 272
15014.23 258
15015.39 255
15016.54 273
15017.70 273
15018.86 264
15020.01 257
15021.17 268
15022.32 277
15023.48 270
15024.64 259
15025.79 284
15026.95 277
15028.11 254
15029.26 269
15030.42 253
15031.58 244
15032.73 248
15033.89 271
15035.05 260
15036.20 266
15037.36 264
15038.52 263
15039.67 244
15040.83 277
15041.99 276
15043.15 249
15044.30 257
15045.46 256
15046.62 264
15047.77 281
15048.93 252
15050.09 256
15051.25 240
15052.40 255
15053.56 252
15054.72 255
15055.88 264
15057.03 241
15058.19 276
15059.35 254
15060.51 264
15061.66 262
15062.82 264
15063.98 273
15065.14 260
15066.30 254
15067.45 264
15068.61 278
15069.77 272
15070.93 247
15072.09 265
15073.24 273
15074.40 281
15075.56 247
15076.72 243
15077.88 268
15079.04 252
15080.20 256
15081.35 252
15082.51 246
15083.67 241
15084.83 285
15085.99 263
15087.15 286
15088.31 296
15089.46 244
15090.62 264
15091.78 256
15092.94 270
15094.10 245
15095.26 294
15096.42 277
15097.58 266
15098.74 276
15099.90 276
15101.06 255
15102.22 259
15103.37 283
15104.53 257
15105.69 256
15106.85 231
15108.01 266
15109.17 285
15110.33 275
15111.49 241
15112.65 258
15113.81 260
15114.97 244
15116.13 263
15117.29 267
15118.45 260
15119.61 269
15120.77 243
15121.93 259
15123.09 254
15124.25 279
15125.41 285
15126.57 276
15127.73 239
15128.89 253
15130.05 275
15131.21 268
15132.37 263
15133.53 258
15134.69 265
15135.86 256
15137.02 280
15138.18 284
15139.34 240
15140.50 261
15141.66 256
15142.82 268
15143.98 266
15145.14 281
15146.30 253
15147.46 257
15148.63 259
15149.79 257
15150.95 246
15152.11 255
15153.27 242
15154.43 255
15155.59 275
15156.75 282
15157.92 283
15159.08 289
15160.24 270
15161.40 261
15162.56 262
15163.72 269
15164.89 269
15166.05 246
15167.21 279
15168.37 260
15169.53 258
15170.69 243
15171.86 260
15173.02 268
15174.18 278
15175.34 273
15176.51 274
15177.67 282
15178.83 268
15179.99 294
15181.15 267
15182.32 291
15183.48 265
15184.64 296
15185.80 274
15186.97 270
15188.13 277
15189.29 276
15190.46 290
15191.62 283
15192.78 281
15193.94 273
15195.11 272
15196.27 276
15197.43 280
15198.60 274
15199.76 298
15200.92 288
15202.08 298
15203.25 295
15204.41 311
15205.57 298
15206.74 312
15207.90 302
15209.06 308
15210.23 277
15211.39 289
15212.56 277
15213.72 285
15214.88 307
15216.05 300
15217.21 302
15218.37 266
15219.54 294
15220.70 311
15221.87 311
15223.03 309
15224.19 290
15225.36 280
15226.52 315
15227.69 301
15228.85 292
15230.01 289
15231.18 280
15232.34 291
15233.51 276
15234.67 286
15235.84 285
15237.00 294
15238.16 278
15239.33 297
15240.49 266
15241.66 313
15242.82 280
15243.99 287
15245.15 282
15246.32 300
15247.48 277
15248.65 276
15249.81 270
15250.98 263
15252.14 251
15253.31 290
15254.47 293
15255.64 278
15256.80 269
15257.97 270
15259.13 260
15260.30 260
15261.46 269
15262.63 287
15263.80 295
15264.96 262
15266.13 272
15267.29 271
15268.46 251
15269.62 247
15270.79 261
15271.96 265
15273.12 245
15274.29 260
15275.45 275
15276.62 278
15277.79 274
15278.95 256
15280.12 245
15281.28 273
15282.45 269
15283.62 256
15284.78 270
15285.95 267
15287.12 276
15288.28 265
15289.45 268
15290.62 241
15291.78 265
15292.95 264
15294.12 272
15295.28 256
15296.45 272
15297.62 284
15298.78 293
15299.95 286
15301.12 259
15302.28 275
15303.45 261
15304.62 275
15305.78 265
15306.95 269
15308.12 289
15309.29 288
15310.45 276
15311.62 259
15312.79 239
15313.96 278
15315.12 282
15316.29 280
15317.46 259
15318.63 277
15319.79 273
15320.96 231
15322.13 259
15323.30 287
15324.46 293
15325.63 283
15326.80 277
15327.97 251
15329.14 258
15330.30 269
15331.47 275
15332.64 295
15333.81 282
15334.98 276
15336.14 272
15337.31 262
15338.48 260
15339.65 254
15340.82 290
15341.99 276
15343.16 278
15344.32 263
15345.49 280
15346.66 295
15347.83 263
15349.00 271
15350.17 281
15351.34 291
15352.51 289
15353.67 316
15354.84 259
15356.01 267
15357.18 256
15358.35 259
15359.52 276
15360.69 268
15361.86 268
15363.03 267
15364.20 265
15365.37 258
15366.54 250
15367.71 251
15368.87 264
15370.04 276
15371.21 261
15372.38 266
15373.55 255
15374.72 246
15375.89 261
15377.06 270
15378.23 262
15379.40 281
15380.57 282
15381.74 259
15382.91 260
15384.08 275
15385.25 253
15386.42 277
15387.59 287
15388.76 298
15389.93 296
15391.10 276
15392.27 269
15393.44 262
15394.62 265
15395.79 248
15396.96 267
15398.13 263
15399.30 261
15400.47 246
15401.64 254
15402.81 249
15403.98 265
15405.15 273
15406.32 283
15407.49 261
15408.66 248
15409.84 278
15411.01 263
15412.18 256
15413.35 251
15414.52 282
15415.69 261
15416.86 279
15418.03 284
15419.21 266
15420.38 248
15421.55 273
15422.72 263
15423.89 286
15425.06 265
15426.24 265
15427.41 292
15428.58 269
15429.75 286
15430.92 271
15432.09 246
15433.27 259
15434.44 256
15435.61 266
15436.78 273
15437.96 246
15439.13 274
15440.30 254
15441.47 281
15442.64 236
15443.82 258
15444.99 278
15446.16 287
15447.33 273
15448.51 246
15449.68 296
15450.85 257
15452.02 291
15453.20 286
15454.37 271
15455.54 256
15456.72 271
15457.89 272
15459.06 277
15460.23 286
15461.41 269
15462.58 278
15463.75 265
15464.93 259
15466.10 256
15467.27 282
15468.45 268
15469.62 262
15470.79 258
15471.97 262
15473.14 253
15474.31 249
15475.49 272
15476.66 289
15477.83 276
15479.01 297
15480.18 276
15481.36 265
15482.53 269
15483.70 257
15484.88 261
15486.05 263
15487.23 258
15488.40 267
15489.57 250
15490.75 272
15491.92 245
15493.10 254
15494.27 257
15495.44 280
15496.62 279
15497.79 273
15498.97 282
15500.14 271
15501.32 266
15502.49 262
15503.67 267
15504.84 267
15506.02 285
15507.19 278
15508.36 288
15509.54 251
15510.71 266
15511.89 248
15513.06 266
15514.24 262
15515.41 270
15516.59 262
15517.77 236
15518.94 265
15520.12 296
15521.29 286
15522.47 283
15523.64 278
15524.82 273
15525.99 267
15527.17 273
15528.34 259
15529.52 261
15530.69 283
15531.87 287
15533.05 284
15534.22 265
15535.40 296
15536.57 295
15537.75 266
15538.93 299
15540.10 282
15541.28 287
15542.45 277
15543.63 287
15544.81 266
15545.98 261
15547.16 250
15548.33 295
15549.51 260
15550.69 286
15551.86 282
15553.04 275
15554.22 300
15555.39 286
15556.57 275
15557.75 289
15558.92 305
15560.10 295
15561.28 290
15562.45 282
15563.63 279
15564.81 316
15565.99 326
15567.16 299
15568.34 302
15569.52 302
15570.69 288
15571.87 303
15573.05 286
15574.23 284
15575.40 289
15576.58 289
15577.76 279
15578.93 273
15580.11 291
15581.29 292
15582.47 290
15583.65 302
15584.82 312
15586.00 312
15587.18 291
15588.36 297
15589.53 319
15590.71 288
15591.89 302
15593.07 301
15594.25 301
15595.42 276
15596.60 317
15597.78 315
15598.96 292
15600.14 291
15601.32 308
15602.49 319
15603.67 325
15604.85 342
15606.03 322
15607.21 339
15608.39 341
15609.56 318
15610.74 312
15611.92 335
15613.10 317
15614.28 340
15615.46 339
15616.64 344
15617.82 328
15619.00 339
15620.17 372
15621.35 358
15622.53 345
15623.71 316
15624.89 344
15626.07 350
15627.25 376
15628.43 340
15629.61 343
15630.79 359
15631.97 365
15633.15 378
15634.33 379
15635.51 353
15636.69 388
15637.87 404
15639.05 363
15640.22 382
15641.40 382
15642.58 386
15643.76 385
15644.94 382
15646.12 406
15647.30 371
15648.48 404
15649.66 381
15650.85 382
15652.03 398
15653.21 394
15654.39 382
15655.57 364
15656.75 374
15657.93 350
15659.11 355
15660.29 378
15661.47 353
15662.65 361
15663.83 377
15665.01 374
15666.19 398
15667.37 359
15668.55 348
15669.73 357
15670.92 390
15672.10 342
15673.28 369
15674.46 360
15675.64 387
15676.82 376
15678.00 345
15679.18 352
15680.36 335
15681.55 336
15682.73 330
15683.91 347
15685.09 352
15686.27 341
15687.45 355
15688.63 385
15689.82 348
15691.00 339
15692.18 338
15693.36 348
15694.54 387
15695.73 359
15696.91 378
15698.09 362
15699.27 351
15700.45 369
15701.64 345
15702.82 340
15704.00 366
15705.18 384
15706.36 359
15707.55 375
15708.73 367
15709.91 352
15711.09 367
15712.28 361
15713.46 352
15714.64 382
15715.82 387
15717.01 376
15718.19 350
15719.37 361
15720.55 351
15721.74 379
15722.92 361
15724.10 380
15725.29 384
15726.47 381
15727.65 400
15728.84 398
15730.02 395
15731.20 396
15732.39 403
15733.57 398
15734.75 382
15735.94 368
15737.12 388
15738.30 394
15739.49 373
15740.67 376
15741.85 393
15743.04 374
15744.22 413
15745.40 399
15746.59 370
15747.77 395
15748.96 366
15750.14 370
15751.32 392
15752.51 368
15753.69 354
15754.88 365
15756.06 364
15757.24 355
15758.43 345
15759.61 369
15760.80 337
15761.98 382
15763.17 390
15764.35 342
15765.53 328
15766.72 365
15767.90 377
15769.09 366
15770.27 366
15771.46 343
15772.64 366
15773.83 356
15775.01 364
15776.20 366
15777.38 373
15778.57 383
15779.75 370
15780.94 358
15782.12 358
15783.31 333
15784.49 348
15785.68 336
15786.86 315
15788.05 329
15789.23 343
15790.42 326
15791.60 315
15792.79 326
15793.98 310
15795.16 333
15796.35 305
15797.53 315
15798.72 316
15799.90 303
15801.09 309
15802.28 307
15803.46 295
15804.65 329
15805.83 329
15807.02 301
15808.21 308
15809.39 303
15810.58 299
15811.76 292
15812.95 327
15814.14 316
15815.32 312
15816.51 298
15817.70 307
15818.88 313
15820.07 305
15821.26 307
15822.44 331
15823.63 336
15824.82 313
15826.00 306
15827.19 304
15828.38 299
15829.56 313
15830.75 311
15831.94 319
15833.12 305
15834.31 305
15835.50 297
15836.69 297
15837.87 303
15839.06 322
15840.25 324
15841.44 333
15842.62 320
15843.81 312
15845.00 313
15846.18 307
15847.37 320
15848.56 302
15849.75 311
15850.94 314
15852.12 327
15853.31 323
15854.50 296
15855.69 313
15856.87 322
15858.06 310
15859.25 314
15860.44 328
15861.63 302
15862.81 322
15864.00 320
15865.19 305
15866.38 304
15867.57 303
15868.76 348
15869.94 304
15871.13 326
15872.32 305
15873.51 296
15874.70 319
15875.89 337
15877.08 312
15878.26 296
15879.45 292
15880.64 295
15881.83 302
15883.02 306
15884.21 335
15885.40 356
15886.59 328
15887.78 324
15888.97 311
15890.15 338
15891.34 341
15892.53 346
15893.72 334
15894.91 339
15896.10 338
15897.29 323
15898.48 323
15899.67 353
15900.86 336
15902.05 348
15903.24 340
15904.43 342
15905.62 344
15906.81 366
15908.00 326
15909.19 310
15910.38 331
15911.57 330
15912.76 351
15913.95 331
15915.14 349
15916.33 326
15917.52 332
15918.71 310
15919.90 327
15921.09 311
15922.28 341
15923.47 310
15924.66 304
15925.85 320
15927.04 328
15928.23 323
15929.42 310
15930.61 299
15931.80 300
15932.99 317
15934.18 320
15935.38 325
15936.57 291
15937.76 302
15938.95 305
15940.14 291
15941.33 299
15942.52 276
15943.71 296
15944.90 291
15946.10 287
15947.29 276
15948.48 294
15949.67 305
15950.86 303
15952.05 316
15953.24 280
15954.44 267
15955.63 257
15956.82 268
15958.01 284
15959.20 270
15960.39 272
15961.59 269
15962.78 277
15963.97 276
15965.16 264
15966.35 269
15967.55 301
15968.74 285
15969.93 267
15971.12 304
15972.31 281
15973.51 253
15974.70 261
15975.89 250
15977.08 256
15978.28 279
15979.47 295
15980.66 292
15981.85 274
15983.05 273
15984.24 273
15985.43 264
15986.62 257
15987.82 290
15989.01 265
15990.20 251
15991.40 284
15992.59 256
15993.78 265
15994.98 265
15996.17 278
15997.36 244
15998.55 248
15999.75 253
16000.94 256
16002.13 270
16003.33 282
16004.52 267
16005.72 263
16006.91 284
16008.10 265
16009.30 266
16010.49 275
16011.68 267
16012.88 278
16014.07 292
16015.26 265
16016.46 255
16017.65 254
16018.85 283
16020.04 271
16021.23 267
16022.43 271
16023.62 281
16024.82 247
16026.01 255
16027.21 248
16028.40 262
16029.59 275
16030.79 265
16031.98 258
16033.18 274
16034.37 248
16035.57 249
16036.76 254
16037.96 270
16039.15 266
16040.35 257
16041.54 250
16042.73 262
16043.93 300
16045.12 282
16046.32 280
16047.51 257
16048.71 260
16049.91 283
16051.10 291
16052.30 259
16053.49 264
16054.69 274
16055.88 252
16057.08 259
16058.27 240
16059.47 254
16060.66 261
16061.86 266
16063.05 255
16064.25 261
16065.45 258
16066.64 263
16067.84 266
16069.03 255
16070.23 227
16071.42 233
16072.62 264
16073.82 243
16075.01 259
16076.21 254
16077.41 248
16078.60 275
16079.80 270
16080.99 234
16082.19 244
16083.39 247
16084.58 260
16085.78 282
16086.98 265
16088.17 269
16089.37 246
16090.57 228
16091.76 246
16092.96 248
16094.16 248
16095.35 255
16096.55 253
16097.75 250
16098.94 244
16100.14 281
16101.34 260
16102.53 238
16103.73 252
16104.93 239
16106.13 230
16107.32 245
16108.52 238
16109.72 252
16110.92 253
16112.11 264
16113.31 247
16114.51 240
16115.71 243
16116.90 263
16118.10 261
16119.30 245
16120.50 241
16121.69 240
16122.89 232
16124.09 236
16125.29 226
16126.49 244
16127.68 244
16128.88 235
16130.08 226
16131.28 243
16132.48 261
16133.67 257
16134.87 241
16136.07 237
16137.27 235
16138.47 253
16139.67 239
16140.86 225
16142.06 242
16143.26 219
16144.46 243
16145.66 230
16146.86 238
16148.06 256
16149.26 263
16150.45 274
16151.65 250
16152.85 245
16154.05 234
16155.25 244
16156.45 247
16157.65 271
16158.85 283
16160.05 260
16161.25 268
16162.45 251
16163.64 249
16164.84 247
16166.04 251
16167.24 250
16168.44 244
16169.64 250
16170.84 257
16172.04 248
16173.24 234
16174.44 250
16175.64 228
16176.84 267
16178.04 275
16179.24 249
16180.44 252
16181.64 261
16182.84 243
16184.04 255
16185.24 243
16186.44 253
16187.64 264
16188.84 269
16190.04 254
16191.24 267
16192.44 242
16193.64 261
16194.84 253
16196.04 263
16197.24 264
16198.44 256
16199.65 225
16200.85 266
16202.05 273
16203.25 269
16204.45 255
16205.65 250
16206.85 265
16208.05 258
16209.25 269
16210.45 243
16211.65 253
16212.86 245
16214.06 252
16215.26 267
16216.46 269
16217.66 249
16218.86 243
16220.06 262
16221.27 256
16222.47 256
16223.67 270
16224.87 264
16226.07 269
16227.27 269
16228.48 271
16229.68 255
16230.88 297
16232.08 270
16233.28 260
16234.48 277
16235.69 235
16236.89 249
16238.09 260
16239.29 244
16240.50 282
16241.70 279
16242.90 265
16244.10 290
16245.30 288
16246.51 254
16247.71 248
16248.91 254
16250.11 287
16251.32 264
16252.52 269
16253.72 273
16254.92 279
16256.13 277
16257.33 278
16258.53 278
16259.74 277
16260.94 279
16262.14 270
16263.35 251
16264.55 301
16265.75 278
16266.95 268
16268.16 296
16269.36 288
16270.56 281
16271.77 278
16272.97 307
16274.17 303
16275.38 268
16276.58 279
16277.79 289
16278.99 305
16280.19 290
16281.40 303
16282.60 305
16283.80 315
16285.01 279
16286.21 279
16287.42 291
16288.62 306
16289.82 299
16291.03 282
16292.23 304
16293.44 300
16294.64 328
16295.84 297
16297.05 295
16298.25 318
16299.46 303
16300.66 274
16301.87 282
16303.07 289
16304.27 292
16305.48 286
16306.68 279
16307.89 297
16309.09 295
16310.30 279
16311.50 272
16312.71 282
16313.91 278
16315.12 276
16316.32 274
16317.53 283
16318.73 251
16319.94 278
16321.14 267
16322.35 291
16323.55 257
16324.76 260
16325.96 250
16327.17 257
16328.38 240
16329.58 242
16330.79 263
16331.99 263
16333.20 256
16334.40 258
16335.61 247
16336.81 276
16338.02 275
16339.23 266
16340.43 264
16341.64 255
16342.84 245
16344.05 245
16345.26 240
16346.46 245
16347.67 251
16348.87 247
16350.08 249
16351.29 256
16352.49 251
16353.70 233
16354.91 243
16356.11 230
16357.32 230
16358.53 276
16359.73 241
16360.94 231
16362.15 268
16363.35 244
16364.56 259
16365.77 249
16366.97 228
16368.18 238
16369.39 224
16370.59 239
16371.80 238
16373.01 220
16374.21 257
16375.42 247
16376.63 252
16377.84 243
16379.04 244
16380.25 244
16381.46 239
16382.67 240
16383.87 248
16385.08 253
16386.29 240
16387.50 222
16388.70 237
16389.91 249
16391.12 239
16392.33 258
16393.53 237
16394.74 249
16395.95 228
16397.16 241
16398.37 263
16399.57 249
16400.78 226
16401.99 232
16403.20 258
16404.41 260
16405.62 243
16406.82 255
16408.03 258
16409.24 244
16410.45 274
16411.66 233
16412.87 236
16414.07 216
16415.28 266
16416.49 244
16417.70 247
16418.91 234
16420.12 250
16421.33 260
16422.54 247
16423.75 251
16424.95 245
16426.16 236
16427.37 226
16428.58 252
16429.79 233
16431.00 235
16432.21 247
16433.42 246
16434.63 251
16435.84 244
16437.05 235
16438.26 238
16439.47 216
16440.68 205
16441.88 242
16443.09 241
16444.30 227
16445.51 243
16446.72 234
16447.93 222
16449.14 247
16450.35 230
16451.56 250
16452.77 249
16453.98 222
16455.19 214
16456.40 230
16457.61 245
16458.82 218
16460.03 231
16461.24 218
16462.45 240
16463.67 250
16464.88 231
16466.09 233
16467.30 212
16468.51 242
16469.72 236
16470.93 242
16472.14 213
16473.35 251
16474.56 250
16475.77 244
16476.98 230
16478.19 213
16479.40 219
16480.62 244
16481.83 236
16483.04 229
16484.25 210
16485.46 238
16486.67 237
16487.88 226
16489.09 241
16490.31 217
16491.52 239
16492.73 247
16493.94 232
16495.15 238
16496.36 226
16497.57 244
16498.79 238
16500.00 236
16501.21 242
16502.42 223
16503.63 219
16504.85 233
16506.06 243
16507.27 228
16508.48 221
16509.69 238
16510.91 236
16512.12 247
16513.33 208
16514.54 203
16515.76 212
16516.97 200
16518.18 222
16519.39 237
16520.60 206
16521.82 228
16523.03 238
16524.24 246
16525.46 232
16526.67 227
16527.88 228
16529.09 227
16530.31 228
16531.52 219
16532.73 230
16533.95 221
16535.16 247
16536.37 248
16537.58 224
16538.80 227
16540.01 228
16541.22 244
16542.44 236
16543.65 239
16544.86 217
16546.08 219
16547.29 219
16548.50 220
16549.72 226
16550.93 238
16552.15 239
16553.36 228
16554.57 246
16555.79 235
16557.00 239
16558.21 238
16559.43 223
16560.64 231
16561.86 232
16563.07 249
16564.28 246
16565.50 241
16566.71 255
16567.93 243
16569.14 232
16570.36 235
16571.57 236
16572.78 245
16574.00 242
16575.21 238
16576.43 237
16577.64 238
16578.86 234
16580.07 225
16581.29 230
16582.50 254
16583.72 235
16584.93 237
16586.15 217
16587.36 228
16588.58 228
16589.79 221
16591.01 224
16592.22 224
16593.44 232
16594.65 230
16595.87 252
16597.08 231
16598.30 242
16599.51 230
16600.73 252
16601.94 254
16603.16 252
16604.37 256
16605.59 249
16606.81 246
16608.02 222
16609.24 226
16610.45 212
16611.67 233
16612.89 217
16614.10 227
16615.32 220
16616.53 231
16617.75 214
16618.97 231
16620.18 217
16621.40 192
16622.61 229
16623.83 230
16625.05 234
16626.26 230
16627.48 234
16628.70 247
16629.91 228
16631.13 217
16632.35 241
16633.56 231
16634.78 236
16636.00 238
16637.21 213
16638.43 247
16639.65 244
16640.86 242
16642.08 205
16643.30 219
16644.51 225
16645.73 241
16646.95 227
16648.17 242
16649.38 249
16650.60 220
16651.82 237
16653.03 240
16654.25 217
16655.47 243
16656.69 243
16657.90 234
16659.12 233
16660.34 220
16661.56 234
16662.77 238
16663.99 209
16665.21 236
16666.43 217
16667.65 214
16668.86 205
16670.08 215
16671.30 241
16672.52 213
16673.74 206
16674.95 228
16676.17 227
16677.39 230
16678.61 239
16679.83 217
16681.05 217
16682.26 236
16683.48 213
16684.70 203
16685.92 239
16687.14 235
16688.36 204
16689.58 236
16690.79 209
16692.01 214
16693.23 232
16694.45 231
16695.67 228
16696.89 226
16698.11 230
16699.33 224
16700.55 201
16701.76 222
16702.98 230
16704.20 226
16705.42 216
16706.64 225
16707.86 227
16709.08 208
16710.30 212
16711.52 240
16712.74 235
16713.96 234
16715.18 228
16716.40 225
16717.62 198
16718.84 209
16720.06 209
16721.28 212
16722.50 217
16723.72 215
16724.94 215
16726.16 228
16727.38 218
16728.60 192
16729.82 195
16731.04 216
16732.26 200
16733.48 214
16734.70 229
16735.92 222
16737.14 223
16738.36 207
16739.58 223
16740.80 262
16742.02 232
16743.24 213
16744.46 243
16745.68 217
16746.90 204
16748.12 206
16749.35 220
16750.57 219
16751.79 221
16753.01 223
16754.23 225
16755.45 242
16756.67 226
16757.89 233
16759.11 212
16760.33 216
16761.56 225
16762.78 254
16764.00 215
16765.22 222
16766.44 226
16767.66 207
16768.88 236
16770.11 215
16771.33 219
16772.55 228
16773.77 230
16774.99 211
16776.22 203
16777.44 213
16778.66 219
16779.88 231
16781.10 212
16782.33 219
16783.55 213
16784.77 219
16785.99 225
16787.21 200
16788.44 218
16789.66 250
16790.88 210
16792.10 237
16793.33 194
16794.55 216
16795.77 211
16796.99 233
16798.22 223
16799.44 236
16800.66 219
16801.88 244
16803.11 217
16804.33 224
16805.55 224
16806.78 234
16808.00 214
16809.22 211
16810.44 217
16811.67 231
16812.89 228
16814.11 230
16815.34 225
16816.56 216
16817.78 236
16819.01 229
16820.23 211
16821.45 212
16822.68 223
16823.90 225
16825.13 224
16826.35 230
16827.57 229
16828.80 250
16830.02 235
16831.24 234
16832.47 214
16833.69 231
16834.92 251
16836.14 242
16837.36 253
16838.59 255
16839.81 244
16841.04 249
16842.26 232
16843.48 258
16844.71 263
16845.93 240
16847.16 219
16848.38 211
16849.61 249
16850.83 230
16852.06 237
16853.28 258
16854.51 261
16855.73 261
16856.95 249
16858.18 255
16859.40 264
16860.63 249
16861.85 259
16863.08 273
16864.30 266
16865.53 266
16866.75 256
16867.98 260
16869.21 268
16870.43 243
16871.66 265
16872.88 271
16874.11 275
16875.33 276
16876.56 266
16877.78 245
16879.01 254
16880.23 268
16881.46 250
16882.69 252
16883.91 239
16885.14 238
16886.36 266
16887.59 265
16888.81 276
16890.04 248
16891.27 262
16892.49 267
16893.72 248
16894.94 233
16896.17 230
16897.40 232
16898.62 223
16899.85 255
16901.08 240
16902.30 228
16903.53 232
16904.76 246
16905.98 252
16907.21 250
16908.44 264
16909.66 253
16910.89 260
16912.12 233
16913.34 248
16914.57 225
16915.80 233
16917.02 232
16918.25 241
16919.48 236
16920.70 244
16921.93 223
16923.16 241
16924.39 251
16925.61 231
16926.84 248
16928.07 255
16929.30 240
16930.52 229
16931.75 244
16932.98 250
16934.21 225
16935.43 225
16936.66 236
16937.89 225
16939.12 232
16940.34 221
16941.57 219
16942.80 229
16944.03 215
16945.26 226
16946.48 225
16947.71 235
16948.94 229
16950.17 241
16951.40 211
16952.62 236
16953.85 215
16955.08 210
16956.31 216
16957.54 212
16958.77 236
16959.99 253
16961.22 226
16962.45 225
16963.68 232
16964.91 244
16966.14 236
16967.37 247
16968.60 242
16969.82 233
16971.05 232
16972.28 238
16973.51 241
16974.74 213
16975.97 228
16977.20 222
16978.43 244
16979.66 219
16980.89 231
16982.11 229
16983.34 232
16984.57 226
16985.80 209
16987.03 216
16988.26 228
16989.49 219
16990.72 227
16991.95 245
16993.18 239
16994.41 219
16995.64 237
16996.87 221
16998.10 224
16999.33 240
17000.56 235
17001.79 230
17003.02 219
17004.25 229
17005.48 228
17006.71 216
17007.94 215
17009.17 233
17010.40 220
17011.63 235
17012.86 224
17014.09 218
17015.32 238
17016.55 225
17017.78 235
17019.01 225
17020.25 208
17021.48 210
17022.71 202
17023.94 228
17025.17 225
17026.40 221
17027.63 224
17028.86 221
17030.09 225
17031.32 192
17032.55 212
17033.79 224
17035.02 215
17036.25 217
17037.48 226
17038.71 240
17039.94 202
17041.17 223
17042.41 197
17043.64 220
17044.87 221
17046.10 224
17047.33 231
17048.56 229
17049.80 214
17051.03 197
17052.26 224
17053.49 217
17054.72 231
17055.95 233
17057.19 219
17058.42 203
17059.65 209
17060.88 208
17062.12 223
17063.35 203
17064.58 213
17065.81 207
17067.04 216
17068.28 224
17069.51 219
17070.74 205
17071.97 212
17073.21 209
17074.44 232
17075.67 234
17076.90 238
17078.14 189
17079.37 210
17080.60 206
17081.84 214
17083.07 221
17084.30 229
17085.54 201
17086.77 191
17088.00 212
17089.23 242
17090.47 224
17091.70 254
17092.93 226
17094.17 211
17095.40 208
17096.63 193
17097.87 212
17099.10 225
17100.34 235
17101.57 224
17102.80 228
17104.04 226
17105.27 212
17106.50 214
17107.74 218
17108.97 215
17110.21 219
17111.44 247
17112.67 209
17113.91 203
17115.14 220
17116.38 236
17117.61 221
17118.84 211
17120.08 225
17121.31 210
17122.55 223
17123.78 207
17125.02 224
17126.25 210
17127.48 209
17128.72 239
17129.95 225
17131.19 218
17132.42 205
17133.66 229
17134.89 208
17136.13 232
17137.36 199
17138.60 197
17139.83 227
17141.07 220
17142.30 216
17143.54 187
17144.77 228
17146.01 210
17147.24 223
17148.48 239
17149.71 240
17150.95 230
17152.19 207
17153.42 212
17154.66 215
17155.89 221
17157.13 225
17158.36 212
17159.60 224
17160.83 200
17162.07 217
17163.31 209
17164.54 211
17165.78 227
17167.01 219
17168.25 221
17169.49 211
17170.72 211
17171.96 200
17173.19 219
17174.43 214
17175.67 228
17176.90 235
17178.14 232
17179.38 193
17180.61 215
17181.85 201
17183.09 221
17184.32 227
17185.56 207
17186.80 195
17188.03 206
17189.27 229
17190.51 208
17191.74 199
17192.98 202
17194.22 215
17195.45 192
17196.69 199
17197.93 213
17199.16 206
17200.40 180
17201.64 212
17202.88 210
17204.11 203
17205.35 194
17206.59 203
17207.83 207
17209.06 192
17210.30 203
17211.54 214
17212.78 231
17214.01 225
17215.25 200
17216.49 210
17217.73 219
17218.96 216
17220.20 216
17221.44 213
17222.68 216
17223.92 206
17225.15 186
17226.39 210
17227.63 209
17228.87 199
17230.11 195
17231.35 195
17232.58 210
17233.82 198
17235.06 212
17236.30 212
17237.54 199
17238.78 216
17240.01 196
17241.25 220
17242.49 195
17243.73 214
17244.97 197
17246.21 216
17247.45 206
17248.69 182
17249.93 192
17251.16 212
17252.40 211
17253.64 189
17254.88 202
17256.12 219
17257.36 208
17258.60 202
17259.84 192
17261.08 201
17262.32 197
17263.56 198
17264.80 192
17266.04 215
17267.28 208
17268.51 217
17269.75 181
17270.99 198
17272.23 217
17273.47 192
17274.71 193
17275.95 204
17277.19 199
17278.43 204
17279.67 194
17280.91 204
17282.15 197
17283.39 194
17284.63 196
17285.87 211
17287.11 222
17288.35 210
17289.60 212
17290.84 200
17292.08 216
17293.32 207
17294.56 213
17295.80 209
17297.04 222
17298.28 192
17299.52 222
17300.76 222
17302.00 223
17303.24 202
17304.48 201
17305.72 205
17306.96 190
17308.21 185
17309.45 205
17310.69 227
17311.93 201
17313.17 209
17314.41 210
17315.65 214
17316.89 203
17318.14 212
17319.38 201
17320.62 190
17321.86 215
17323.10 225
17324.34 205
17325.59 199
17326.83 206
17328.07 203
17329.31 202
17330.55 190
17331.79 205
17333.04 203
17334.28 219
17335.52 206
17336.76 207
17338.00 182
17339.25 218
17340.49 210
17341.73 207
17342.97 215
17344.22 197
17345.46 206
17346.70 204
17347.94 180
17349.19 200
17350.43 207
17351.67 191
17352.91 219
17354.16 190
17355.40 210
17356.64 212
17357.88 217
17359.13 201
17360.37 212
17361.61 219
17362.86 194
17364.10 180
17365.34 199
17366.58 206
17367.83 179
17369.07 192
17370.31 211
17371.56 187
17372.80 189
17374.04 191
17375.29 184
17376.53 174
17377.78 186
17379.02 207
17380.26 195
17381.51 201
17382.75 192
17383.99 203
17385.24 210
17386.48 197
17387.72 199
17388.97 221
17390.21 206
17391.46 185
17392.70 212
17393.94 212
17395.19 207
17396.43 212
17397.68 214
17398.92 195
17400.17 190
17401.41 181
17402.65 209
17403.90 208
17405.14 188
17406.39 211
17407.63 220
17408.88 220
17410.12 185
17411.37 203
17412.61 195
17413.86 185
17415.10 198
17416.35 201
17417.59 184
17418.84 197
17420.08 192
17421.33 200
17422.57 205
17423.82 193
17425.06 206
17426.31 204
17427.55 203
17428.80 192
17430.04 206
17431.29 199
17432.53 202
17433.78 193
17435.03 201
17436.27 189
17437.52 204
17438.76 185
17440.01 191
17441.25 178
17442.50 186
17443.75 200
17444.99 231
17446.24 208
17447.48 202
17448.73 192
17449.98 199
17451.22 213
17452.47 187
17453.71 197
17454.96 200
17456.21 212
17457.45 211
17458.70 204
17459.95 207
17461.19 204
17462.44 215
17463.69 191
17464.93 208
17466.18 205
17467.43 203
17468.67 206
17469.92 188
17471.17 204
17472.41 210
17473.66 218
17474.91 209
17476.15 194
17477.40 218
17478.65 247
17479.90 201
17481.14 216
17482.39 204
17483.64 217
17484.88 211
17486.13 211
17487.38 203
17488.63 201
17489.87 211
17491.12 196
17492.37 199
17493.62 210
17494.86 209
17496.11 206
17497.36 208
17498.61 214
17499.86 205
17501.10 212
17502.35 210
17503.60 223
17504.85 219
17506.10 199
17507.34 220
17508.59 196
17509.84 211
17511.09 190
17512.34 194
17513.59 203
17514.83 230
17516.08 230
17517.33 208
17518.58 225
17519.83 205
17521.08 208
17522.33 222
17523.57 216
17524.82 200
17526.07 205
17527.32 221
17528.57 219
17529.82 214
17531.07 211
17532.32 205
17533.57 215
17534.82 224
17536.06 196
17537.31 208
17538.56 193
17539.81 214
17541.06 197
17542.31 206
17543.56 215
17544.81 214
17546.06 222
17547.31 220
17548.56 207
17549.81 217
17551.06 217
17552.31 220
17553.56 219
17554.81 191
17556.06 211
17557.31 219
17558.56 237
17559.81 223
17561.06 196
17562.31 214
17563.56 208
17564.81 242
17566.06 220
17567.31 202
17568.56 200
17569.81 218
17571.06 210
17572.31 225
17573.56 200
17574.81 220
17576.06 256
17577.31 224
17578.56 217
17579.81 216
17581.06 215
17582.31 205
17583.57 202
17584.82 200
17586.07 186
17587.32 209
17588.57 216
17589.82 209
17591.07 201
17592.32 212
17593.57 231
17594.83 222
17596.08 212
17597.33 209
17598.58 215
17599.83 214
17601.08 214
17602.33 220
17603.59 208
17604.84 195
17606.09 214
17607.34 210
17608.59 204
17609.84 210
17611.10 235
17612.35 218
17613.60 199
17614.85 232
17616.10 205
17617.36 214
17618.61 212
17619.86 177
17621.11 190
17622.36 219
17623.62 193
17624.87 206
17626.12 194
17627.37 191
17628.63 193
17629.88 190
17631.13 221
17632.38 218
17633.64 224
17634.89 184
17636.14 189
17637.39 199
17638.65 201
17639.90 203
17641.15 205
17642.41 187
17643.66 211
17644.91 210
17646.17 210
17647.42 211
17648.67 202
17649.92 193
17651.18 203
17652.43 192
17653.68 185
17654.94 194
17656.19 222
17657.44 211
17658.70 197
17659.95 205
17661.21 201
17662.46 236
17663.71 190
17664.97 211
17666.22 203
17667.47 174
17668.73 185
17669.98 185
17671.24 193
17672.49 208
17673.74 204
17675.00 187
17676.25 194
17677.51 222
17678.76 231
17680.02 215
17681.27 206
17682.52 189
17683.78 213
17685.03 179
17686.29 209
17687.54 216
17688.80 223
17690.05 210
17691.31 201
17692.56 221
17693.82 204
17695.07 194
17696.32 201
17697.58 213
17698.83 203
17700.09 218
17701.34 196
17702.60 216
17703.86 219
17705.11 197
17706.37 208
17707.62 204
17708.88 201
17710.13 208
17711.39 217
17712.64 210
17713.90 195
17715.15 204
17716.41 198
17717.66 204
17718.92 194
17720.18 194
17721.43 204
17722.69 220
17723.94 196
17725.20 200
17726.45 189
17727.71 219
17728.97 214
17730.22 212
17731.48 232
17732.74 217
17733.99 202
17735.25 216
17736.50 203
17737.76 206
17739.02 212
17740.27 235
17741.53 203
17742.79 213
17744.04 203
17745.30 227
17746.56 220
17747.81 192
17749.07 222
17750.33 218
17751.58 211
17752.84 196
17754.10 214
17755.35 209
17756.61 200
17757.87 214
17759.12 213
17760.38 228
17761.64 203
17762.90 210
17764.15 216
17765.41 220
17766.67 208
17767.93 219
17769.18 234
17770.44 220
17771.70 202
17772.96 218
17774.21 209
17775.47 193
17776.73 220
17777.99 238
17779.24 212
17780.50 211
17781.76 216
17783.02 232
17784.28 198
17785.53 221
17786.79 208
17788.05 198
17789.31 211
17790.57 215
17791.82 232
17793.08 202
17794.34 226
17795.60 214
17796.86 221
17798.12 205
17799.37 215
17800.63 204
17801.89 213
17803.15 222
17804.41 210
17805.67 221
17806.93 202
17808.19 216
17809.44 202
17810.70 216
17811.96 195
17813.22 218
17814.48 197
17815.74 199
17817.00 203
17818.26 215
17819.52 214
17820.78 219
17822.04 197
17823.29 217
17824.55 210
17825.81 206
17827.07 188
17828.33 213
17829.59 209
17830.85 210
17832.11 182
17833.37 201
17834.63 224
17835.89 203
17837.15 198
17838.41 173
17839.67 217
17840.93 205
17842.19 226
17843.45 213
17844.71 200
17845.97 202
17847.23 207
17848.49 225
17849.75 199
17851.01 200
17852.27 210
17853.53 207
17854.79 195
17856.05 197
17857.31 191
17858.57 201
17859.84 200
17861.10 214
17862.36 210
17863.62 199
17864.88 221
17866.14 200
17867.40 201
17868.66 203
17869.92 219
17871.18 241
17872.44 189
17873.71 181
17874.97 208
17876.23 191
17877.49 210
17878.75 197
17880.01 198
17881.27 191
17882.53 216
17883.80 202
17885.06 186
17886.32 224
17887.58 207
17888.84 234
17890.10 204
17891.37 200
17892.63 190
17893.89 221
17895.15 202
17896.41 207
17897.67 214
17898.94 231
17900.20 214
17901.46 206
17902.72 207
17903.99 188
17905.25 193
17906.51 182
17907.77 223
17909.03 212
17910.30 199
17911.56 190
17912.82 210
17914.08 218
17915.35 199
17916.61 186
17917.87 197
17919.14 214
17920.40 196
17921.66 197
17922.92 196
17924.19 198
17925.45 199
17926.71 211
17927.98 207
17929.24 203
17930.50 210
17931.76 204
17933.03 195
17934.29 198
17935.55 191
17936.82 201
17938.08 209
17939.34 205
17940.61 198
17941.87 221
17943.14 188
17944.40 184
17945.66 228
17946.93 212
17948.19 205
17949.45 209
17950.72 201
17951.98 194
17953.25 212
17954.51 226
17955.77 213
17957.04 190
17958.30 192
17959.57 192
17960.83 200
17962.09 208
17963.36 207
17964.62 209
17965.89 201
17967.15 193
17968.42 206
17969.68 200
17970.95 180
17972.21 207
17973.47 195
17974.74 192
17976.00 197
17977.27 214
17978.53 208
17979.80 181
17981.06 201
17982.33 208
17983.59 209
17984.86 198
17986.12 185
17987.39 188
17988.65 194
17989.92 187
17991.18 215
17992.45 183
17993.71 185
17994.98 205
17996.25 186
17997.51 213
17998.78 204
18000.04 216
18001.31 202
18002.57 197
18003.84 209
18005.10 191
18006.37 210
18007.64 208
18008.90 194
18010.17 205
18011.43 217
18012.70 220
18013.97 202
18015.23 192
18016.50 225
18017.76 206
18019.03 179
18020.30 217
18021.56 196
18022.83 211
18024.10 181
18025.36 182
18026.63 187
18027.90 193
18029.16 214
18030.43 200
18031.70 215
18032.96 207
18034.23 221
18035.50 211
18036.76 206
18038.03 189
18039.30 228
18040.56 205
18041.83 201
18043.10 216
18044.37 213
18045.63 188
18046.90 190
18048.17 207
18049.43 191
18050.70 203
18051.97 209
18053.24 206
18054.50 205
18055.77 208
18057.04 195
18058.31 214
18059.57 203
18060.84 210
18062.11 208
18063.38 216
18064.65 217
18065.91 196
18067.18 201
18068.45 221
18069.72 213
18070.98 203
18072.25 204
18073.52 212
18074.79 192
18076.06 187
18077.33 215
18078.59 216
18079.86 208
18081.13 196
18082.40 217
18083.67 228
18084.94 207
18086.21 202
18087.47 213
18088.74 223
18090.01 203
18091.28 210
18092.55 215
18093.82 207
18095.09 183
18096.36 220
18097.62 209
18098.89 199
18100.16 201
18101.43 195
18102.70 200
18103.97 202
18105.24 193
18106.51 198
18107.78 217
18109.05 215
18110.32 221
18111.59 200
18112.86 215
18114.13 226
18115.40 214
18116.66 203
18117.93 208
18119.20 225
18120.47 233
18121.74 209
18123.01 224
18124.28 232
18125.55 213
18126.82 222
18128.09 201
18129.36 216
18130.63 207
18131.90 209
18133.17 219
18134.44 208
18135.71 215
18136.99 218
18138.26 199
18139.53 222
18140.80 219
18142.07 201
18143.34 203
18144.61 189
18145.88 203
18147.15 241
18148.42 221
18149.69 201
18150.96 204
18152.23 202
18153.50 211
18154.78 183
18156.05 205
18157.32 204
18158.59 208
18159.86 179
18161.13 194
18162.40 212
18163.67 198
18164.94 217
18166.22 200
18167.49 204
18168.76 184
18170.03 214
18171.30 180
18172.57 185
18173.85 192
18175.12 203
18176.39 208
18177.66 204
18178.93 198
18180.20 208
18181.48 212
18182.75 208
18184.02 189
18185.29 205
18186.56 225
18187.84 215
18189.11 197
18190.38 201
18191.65 212
18192.93 210
18194.20 211
18195.47 200
18196.74 200
18198.02 211
18199.29 206
18200.56 213
18201.83 216
18203.11 231
18204.38 202
18205.65 222
18206.92 206
18208.20 193
18209.47 200
18210.74 203
18212.02 199
18213.29 201
18214.56 217
18215.84 196
18217.11 205
18218.38 206
18219.65 202
18220.93 188
18222.20 202
18223.47 197
18224.75 202
18226.02 181
18227.30 172
18228.57 210
18229.84 210
18231.12 209
18232.39 206
18233.66 219
18234.94 205
18236.21 205
18237.48 224
18238.76 217
18240.03 211
18241.31 214
18242.58 221
18243.86 189
18245.13 208
18246.40 207
18247.68 198
18248.95 200
18250.23 212
18251.50 198
18252.77 218
18254.05 201
18255.32 205
18256.60 221
18257.87 210
18259.15 209
18260.42 220
18261.70 207
18262.97 204
18264.25 213
18265.52 186
18266.80 220
18268.07 202
18269.35 191
18270.62 203
18271.90 198
18273.17 208
18274.45 180
18275.72 221
18277.00 199
18278.27 195
18279.55 208
18280.82 223
18282.10 206
18283.37 219
18284.65 236
18285.93 209
18287.20 191
18288.48 183
18289.75 201
18291.03 206
18292.30 205
18293.58 196
18294.86 198
18296.13 206
18297.41 211
18298.68 185
18299.96 173
18301.24 188
18302.51 204
18303.79 186
18305.06 212
18306.34 216
18307.62 218
18308.89 218
18310.17 235
18311.45 205
18312.72 199
18314.00 210
18315.28 192
18316.55 204
18317.83 203
18319.11 205
18320.38 205
18321.66 215
18322.94 177
18324.21 189
18325.49 182
18326.77 222
18328.04 206
18329.32 201
18330.60 194
18331.88 198
18333.15 226
18334.43 231
18335.71 200
18336.98 227
18338.26 218
18339.54 201
18340.82 196
18342.09 185
18343.37 198
18344.65 189
18345.93 199
18347.20 215
18348.48 233
18349.76 206
18351.04 207
18352.32 197
18353.59 185
18354.87 206
18356.15 201
18357.43 209
18358.71 213
18359.98 200
18361.26 196
18362.54 184
18363.82 202
18365.10 205
18366.38 194
18367.65 190
18368.93 201
18370.21 196
18371.49 193
18372.77 188
18374.05 210
18375.33 176
18376.60 186
18377.88 218
18379.16 205
18380.44 204
18381.72 211
18383.00 208
18384.28 214
18385.56 204
18386.84 187
18388.11 213
18389.39 190
18390.67 199
18391.95 209
18393.23 190
18394.51 211
18395.79 198
18397.07 198
18398.35 212
18399.63 208
18400.91 217
18402.19 198
18403.47 197
18404.75 210
18406.03 188
18407.31 205
18408.59 213
18409.87 195
18411.15 207
18412.43 193
18413.71 217
18414.99 175
18416.27 211
18417.55 206
18418.83 178
18420.11 199
18421.39 204
18422.67 190
18423.95 199
18425.23 196
18426.51 187
18427.79 196
18429.07 191
18430.35 203
18431.63 194
18432.91 209
18434.19 214
18435.47 200
18436.75 206
18438.04 189
18439.32 191
18440.60 193
18441.88 191
18443.16 186
18444.44 189
18445.72 204
18447.00 223
18448.28 217
18449.57 233
18450.85 218
18452.13 210
18453.41 209
18454.69 210
18455.97 184
18457.25 201
18458.54 224
18459.82 204
18461.10 201
18462.38 200
18463.66 217
18464.94 214
18466.23 211
18467.51 199
18468.79 216
18470.07 193
18471.35 219
18472.64 225
18473.92 216
18475.20 223
18476.48 198
18477.76 209
18479.05 192
18480.33 217
18481.61 210
18482.89 211
18484.18 193
18485.46 196
18486.74 189
18488.02 203
18489.31 206
18490.59 208
18491.87 206
18493.15 217
18494.44 224
18495.72 192
18497.00 209
18498.29 200
18499.57 209
18500.85 191
18502.13 195
18503.42 205
18504.70 194
18505.98 223
18507.27 195
18508.55 197
18509.83 208
18511.12 200
18512.40 216
18513.68 203
18514.97 210
18516.25 202
18517.54 195
18518.82 224
18520.10 198
18521.39 194
18522.67 183
18523.95 211
18525.24 214
18526.52 220
18527.81 199
18529.09 212
18530.37 195
18531.66 198
18532.94 204
18534.23 205
18535.51 200
18536.79 227
18538.08 210
18539.36 209
18540.65 198
18541.93 207
18543.22 213
18544.50 206
18545.79 213
18547.07 203
18548.36 233
18549.64 220
18550.92 210
18552.21 220
18553.49 221
18554.78 206
18556.06 219
18557.35 201
18558.63 222
18559.92 224
18561.20 226
18562.49 222
18563.77 229
18565.06 212
18566.35 218
18567.63 222
18568.92 221
18570.20 241
18571.49 204
18572.77 202
18574.06 223
18575.34 237
18576.63 227
18577.92 204
18579.20 225
18580.49 207
18581.77 196
18583.06 231
18584.34 228
18585.63 240
18586.92 243
18588.20 237
18589.49 220
18590.77 216
18592.06 239
18593.35 234
18594.63 253
18595.92 235
18597.21 250
18598.49 223
18599.78 250
18601.07 229
18602.35 226
18603.64 234
18604.93 252
18606.21 248
18607.50 227
18608.79 240
18610.07 242
18611.36 223
18612.65 231
18613.93 222
18615.22 230
18616.51 235
18617.79 208
18619.08 216
18620.37 229
18621.66 218
18622.94 218
18624.23 222
18625.52 205
18626.80 212
18628.09 202
18629.38 225
18630.67 205
18631.95 187
18633.24 220
18634.53 214
18635.82 211
18637.11 201
18638.39 214
18639.68 205
18640.97 204
18642.26 221
18643.54 211
18644.83 217
18646.12 219
18647.41 223
18648.70 182
18649.99 197
18651.27 215
18652.56 221
18653.85 214
18655.14 238
18656.43 205
18657.72 229
18659.00 204
18660.29 212
18661.58 213
18662.87 214
18664.16 215
18665.45 228
18666.74 218
18668.02 210
18669.31 204
18670.60 205
18671.89 221
18673.18 215
18674.47 211
18675.76 179
18677.05 227
18678.34 220
18679.63 195
18680.92 207
18682.20 200
18683.49 204
18684.78 212
18686.07 205
18687.36 199
18688.65 210
18689.94 208
18691.23 215
18692.52 206
18693.81 213
18695.10 215
18696.39 216
18697.68 208
18698.97 208
18700.26 194
18701.55 218
18702.84 213
18704.13 215
18705.42 222
18706.71 220
18708.00 220
18709.29 206
18710.58 204
18711.87 190
18713.16 223
18714.45 210
18715.74 218
18717.03 183
18718.32 216
18719.61 199
18720.90 221
18722.20 192
18723.49 211
18724.78 220
18726.07 207
18727.36 215
18728.65 191
18729.94 209
18731.23 204
18732.52 221
18733.81 202
18735.10 196
18736.40 194
18737.69 192
18738.98 208
18740.27 199
18741.56 207
18742.85 199
18744.14 205
18745.43 183
18746.73 201
18748.02 203
18749.31 235
18750.60 194
18751.89 216
18753.18 200
18754.48 205
18755.77 193
18757.06 209
18758.35 211
18759.64 207
18760.94 205
18762.23 216
18763.52 197
18764.81 213
18766.10 219
18767.40 205
18768.69 216
18769.98 221
18771.27 224
18772.57 213
18773.86 215
18775.15 210
18776.44 210
18777.74 222
18779.03 211
18780.32 215
18781.61 217
18782.91 195
18784.20 205
18785.49 196
18786.79 212
18788.08 193
18789.37 194
18790.66 197
18791.96 194
18793.25 214
18794.54 203
18795.84 208
18797.13 210
18798.42 222
18799.72 195
18801.01 204
18802.30 214
18803.60 205
18804.89 203
18806.18 208
18807.48 216
18808.77 217
18810.07 208
18811.36 187
18812.65 196
18813.95 197
18815.24 205
18816.53 200
18817.83 195
18819.12 195
18820.42 185
18821.71 204
18823.00 201
18824.30 185
18825.59 199
18826.89 211
18828.18 195
18829.48 212
18830.77 209
18832.07 206
18833.36 211
18834.65 195
18835.95 191
18837.24 195
18838.54 211
18839.83 213
18841.13 202
18842.42 196
18843.72 195
18845.01 189
18846.31 213
18847.60 195
18848.90 204
18850.19 207
18851.49 206
18852.78 198
18854.08 206
18855.37 195
18856.67 212
18857.96 209
18859.26 209
18860.55 209
18861.85 197
18863.15 191
18864.44 209
18865.74 193
18867.03 187
18868.33 206
18869.62 177
18870.92 193
18872.22 189
18873.51 211
18874.81 202
18876.10 186
18877.40 200
18878.70 201
18879.99 183
18881.29 198
18882.58 214
18883.88 206
18885.18 201
18886.47 188
18887.77 209
18889.07 194
18890.36 191
18891.66 196
18892.95 209
18894.25 210
18895.55 200
18896.84 170
18898.14 204
18899.44 215
18900.73 197
18902.03 195
18903.33 195
18904.63 199
18905.92 178
18907.22 222
18908.52 201
18909.81 204
18911.11 181
18912.41 203
18913.71 189
18915.00 188
18916.30 195
18917.60 192
18918.89 204
18920.19 185
18921.49 190
18922.79 217
18924.09 196
18925.38 198
18926.68 195
18927.98 201
18929.28 211
18930.57 197
18931.87 205
18933.17 180
18934.47 171
18935.77 178
18937.06 204
18938.36 221
18939.66 209
18940.96 200
18942.26 185
18943.55 187
18944.85 184
18946.15 202
18947.45 211
18948.75 219
18950.05 207
18951.35 211
18952.64 209
18953.94 206
18955.24 203
18956.54 200
18957.84 219
18959.14 196
18960.44 204
18961.74 182
18963.03 200
18964.33 181
18965.63 173
18966.93 205
18968.23 195
18969.53 191
18970.83 187
18972.13 203
18973.43 197
18974.73 189
18976.03 208
18977.33 193
18978.62 173
18979.92 178
18981.22 196
18982.52 196
18983.82 199
18985.12 220
18986.42 213
18987.72 205
18989.02 194
18990.32 206
18991.62 206
18992.92 185
18994.22 193
18995.52 198
18996.82 205
18998.12 201
18999.42 207
19000.72 182
19002.02 194
19003.32 192
19004.62 178
19005.92 185
19007.22 182
19008.53 213
19009.83 210
19011.13 197
19012.43 199
19013.73 205
19015.03 208
19016.33 189
19017.63 187
19018.93 180
19020.23 197
19021.53 197
19022.83 183
19024.13 197
19025.44 179
19026.74 196
19028.04 192
19029.34 182
19030.64 192
19031.94 217
19033.24 201
19034.54 212
19035.85 189
19037.15 179
19038.45 201
19039.75 195
19041.05 186
19042.35 172
19043.66 188
19044.96 181
19046.26 175
19047.56 174
19048.86 191
19050.16 210
19051.47 193
19052.77 196
19054.07 187
19055.37 193
19056.67 222
19057.98 189
19059.28 185
19060.58 204
19061.88 200
19063.19 226
19064.49 200
19065.79 206
19067.09 184
19068.40 207
19069.70 191
19071.00 205
19072.30 199
19073.61 184
19074.91 184
19076.21 199
19077.52 183
19078.82 169
19080.12 215
19081.42 206
19082.73 200
19084.03 169
19085.33 185
19086.64 198
19087.94 199
19089.24 188
19090.55 193
19091.85 180
19093.15 178
19094.46 190
19095.76 192
19097.06 180
19098.37 177
19099.67 188
19100.97 187
19102.28 184
19103.58 196
19104.89 196
19106.19 217
19107.49 212
19108.80 174
19110.10 177
19111.40 200
19112.71 203
19114.01 188
19115.32 190
19116.62 196
19117.93 191
19119.23 190
19120.53 212
19121.84 190
19123.14 184
19124.45 195
19125.75 192
19127.06 187
19128.36 178
19129.67 195
19130.97 184
19132.28 182
19133.58 187
19134.88 192
19136.19 198
19137.49 189
19138.80 212
19140.10 192
19141.41 210
19142.71 205
19144.02 184
19145.32 185
19146.63 200
19147.94 204
19149.24 212
19150.55 214
19151.85 208
19153.16 201
19154.46 218
19155.77 207
19157.07 204
19158.38 209
19159.68 192
19160.99 226
19162.30 201
19163.60 201
19164.91 198
19166.21 183
19167.52 194
19168.83 193
19170.13 196
19171.44 189
19172.74 198
19174.05 175
19175.36 178
19176.66 199
19177.97 199
19179.27 174
19180.58 185
19181.89 185
19183.19 186
19184.50 175
19185.81 196
19187.11 187
19188.42 179
19189.73 201
19191.03 188
19192.34 174
19193.65 206
19194.95 187
19196.26 177
19197.57 180
19198.87 184
19200.18 204
19201.49 180
19202.80 206
19204.10 172
19205.41 191
19206.72 204
19208.03 203
19209.33 175
19210.64 207
19211.95 213
19213.25 192
19214.56 194
19215.87 187
19217.18 187
19218.49 190
19219.79 192
19221.10 180
19222.41 185
19223.72 185
19225.02 182
19226.33 186
19227.64 199
19228.95 193
19230.26 193
19231.56 200
19232.87 212
19234.18 188
19235.49 179
19236.80 190
19238.11 185
19239.41 191
19240.72 188
19242.03 187
19243.34 195
19244.65 181
19245.96 181
19247.26 197
19248.57 206
19249.88 188
19251.19 177
19252.50 192
19253.81 209
19255.12 177
19256.43 189
19257.74 179
19259.04 180
19260.35 165
19261.66 206
19262.97 196
19264.28 208
19265.59 177
19266.90 188
19268.21 188
19269.52 177
19270.83 192
19272.14 197
19273.45 174
19274.76 174
19276.07 212
19277.38 204
19278.69 175
19279.99 202
19281.30 188
19282.61 197
19283.92 185
19285.23 179
19286.54 182
19287.85 188
19289.16 203
19290.47 188
19291.78 194
19293.09 181
19294.40 185
19295.72 194
19297.03 190
19298.34 189
19299.65 191
19300.96 185
19302.27 185
19303.58 192
19304.89 171
19306.20 172
19307.51 187
19308.82 193
19310.13 184
19311.44 207
19312.75 193
19314.06 185
19315.37 205
19316.69 194
19318.00 205
19319.31 185
19320.62 184
19321.93 171
19323.24 178
19324.55 202
19325.86 197
19327.18 192
19328.49 194
19329.80 192
19331.11 178
19332.42 201
19333.73 187
19335.04 190
19336.36 188
19337.67 173
19338.98 177
19340.29 177
19341.60 177
19342.91 197
19344.23 197
19345.54 196
19346.85 185
19348.16 194
19349.47 201
19350.79 189
19352.10 191
19353.41 176
19354.72 202
19356.04 172
19357.35 186
19358.66 195
19359.97 189
19361.29 182
19362.60 178
19363.91 206
19365.22 180
19366.54 203
19367.85 196
19369.16 219
19370.47 204
19371.79 178
19373.10 182
19374.41 191
19375.73 187
19377.04 164
19378.35 206
19379.67 185
19380.98 174
19382.29 171
19383.60 179
19384.92 179
19386.23 166
19387.54 201
19388.86 174
19390.17 183
19391.49 189
19392.80 186
19394.11 181
19395.43 183
19396.74 184
19398.05 193
19399.37 197
19400.68 197
19402.00 186
19403.31 182
19404.62 167
19405.94 202
19407.25 194
19408.57 221
19409.88 191
19411.19 193
19412.51 176
19413.82 210
19415.14 228
19416.45 179
19417.77 199
19419.08 191
19420.39 187
19421.71 181
19423.02 204
19424.34 193
19425.65 185
19426.97 189
19428.28 186
19429.60 198
19430.91 190
19432.23 191
19433.54 207
19434.86 190
19436.17 184
19437.49 205
19438.80 190
19440.12 166
19441.43 181
19442.75 197
19444.06 191
19445.38 184
19446.69 173
19448.01 176
19449.32 187
19450.64 210
19451.96 168
19453.27 190
19454.59 185
19455.90 191
19457.22 187
19458.53 172
19459.85 191
19461.17 196
19462.48 209
19463.80 182
19465.11 191
19466.43 194
19467.75 182
19469.06 185
19470.38 206
19471.69 169
19473.01 187
19474.33 205
19475.64 211
19476.96 206
19478.28 179
19479.59 201
19480.91 209
19482.23 194
19483.54 215
19484.86 185
19486.18 173
19487.49 185
19488.81 185
19490.13 178
19491.44 182
19492.76 209
19494.08 213
19495.39 206
19496.71 190
19498.03 186
19499.35 181
19500.66 179
19501.98 197
19503.30 187
19504.61 197
19505.93 183
19507.25 195
19508.57 194
19509.88 165
19511.20 181
19512.52 174
19513.84 197
19515.15 180
19516.47 171
19517.79 187
19519.11 180
19520.43 191
19521.74 196
19523.06 181
19524.38 176
19525.70 202
19527.02 181
19528.33 188
19529.65 194
19530.97 191
19532.29 194
19533.61 182
19534.93 185
19536.24 174
19537.56 183
19538.88 182
19540.20 164
19541.52 169
19542.84 156
19544.16 194
19545.47 183
19546.79 204
19548.11 180
19549.43 177
19550.75 176
19552.07 194
19553.39 203
19554.71 173
19556.03 191
19557.34 183
19558.66 177
19559.98 178
19561.30 178
19562.62 185
19563.94 189
19565.26 184
19566.58 167
19567.90 196
19569.22 188
19570.54 174
19571.86 184
19573.18 169
19574.50 185
19575.82 191
19577.14 201
19578.46 207
19579.78 179
19581.10 190
19582.42 188
19583.74 184
19585.06 171
19586.38 213
19587.70 179
19589.02 187
19590.34 187
19591.66 189
19592.98 192
19594.30 183
19595.62 182
19596.94 190
19598.26 189
19599.58 175
19600.90 173
19602.22 176
19603.54 196
19604.86 201
19606.18 202
19607.50 191
19608.82 194
19610.15 178
19611.47 179
19612.79 175
19614.11 168
19615.43 192
19616.75 185
19618.07 179
19619.39 179
19620.71 173
19622.04 198
19623.36 199
19624.68 179
19626.00 187
19627.32 159
19628.64 182
19629.96 183
19631.29 199
19632.61 174
19633.93 188
19635.25 195
19636.57 171
19637.89 160
19639.22 176
19640.54 197
19641.86 194
19643.18 213
19644.50 202
19645.83 198
19647.15 189
19648.47 196
19649.79 202
19651.12 190
19652.44 177
19653.76 194
19655.08 189
19656.40 196
19657.73 199
19659.05 173
19660.37 164
19661.70 182
19663.02 193
19664.34 186
19665.66 182
19666.99 179
19668.31 179
19669.63 180
19670.95 204
19672.28 185
19673.60 185
19674.92 173
19676.25 182
19677.57 188
19678.89 185
19680.22 190
19681.54 211
19682.86 227
19684.19 181
19685.51 188
19686.83 205
19688.16 194
19689.48 178
19690.80 199
19692.13 189
19693.45 173
19694.78 205
19696.10 200
19697.42 160
19698.75 162
19700.07 187
19701.39 198
19702.72 183
19704.04 188
19705.37 198
19706.69 190
19708.02 172
19709.34 175
19710.66 172
19711.99 184
19713.31 185
19714.64 155
19715.96 174
19717.29 176
19718.61 181
19719.93 185
19721.26 180
19722.58 188
19723.91 183
19725.23 202
19726.56 172
19727.88 192
19729.21 183
19730.53 180
19731.86 193
19733.18 174
19734.51 177
19735.83 200
19737.16 181
19738.48 188
19739.81 161
19741.13 185
19742.46 188
19743.78 199
19745.11 203
19746.44 175
19747.76 185
19749.09 201
19750.41 211
19751.74 170
19753.06 177
19754.39 181
19755.72 186
19757.04 184
19758.37 178
19759.69 186
19761.02 179
19762.34 180
19763.67 179
19765.00 184
19766.32 194
19767.65 197
19768.98 183
19770.30 180
19771.63 181
19772.95 189
19774.28 200
19775.61 183
19776.93 162
19778.26 172
19779.59 184
19780.91 200
19782.24 181
19783.57 196
19784.89 177
19786.22 183
19787.55 186
19788.87 194
19790.20 198
19791.53 192
19792.86 196
19794.18 160
19795.51 177
19796.84 174
19798.16 166
19799.49 183
19800.82 189
19802.15 182
19803.47 176
19804.80 202
19806.13 202
19807.46 189
19808.78 186
19810.11 189
19811.44 178
19812.77 175
19814.09 184
19815.42 173
19816.75 175
19818.08 186
19819.41 181
19820.73 189
19822.06 184
19823.39 172
19824.72 169
19826.05 189
19827.37 181
19828.70 190
19830.03 197
19831.36 198
19832.69 198
19834.02 188
19835.34 177
19836.67 179
19838.00 191
19839.33 197
19840.66 179
19841.99 172
19843.32 210
19844.64 199
19845.97 193
19847.30 176
19848.63 172
19849.96 185
19851.29 183
19852.62 172
19853.95 173
19855.28 177
19856.60 191
19857.93 193
19859.26 191
19860.59 181
19861.92 178
19863.25 191
19864.58 195
19865.91 193
19867.24 197
19868.57 194
19869.90 183
19871.23 200
19872.56 181
19873.89 183
19875.22 186
19876.55 175
19877.88 162
19879.21 164
19880.54 194
19881.87 174
19883.20 197
19884.53 175
19885.86 191
19887.19 179
19888.52 192
19889.85 193
19891.18 173
19892.51 190
19893.84 181
19895.17 188
19896.50 181
19897.83 166
19899.16 185
19900.49 202
19901.82 186
19903.15 180
19904.48 181
19905.81 169
19907.15 175
19908.48 188
19909.81 190
19911.14 166
19912.47 174
19913.80 183
19915.13 203
19916.46 162
19917.79 168
19919.13 167
19920.46 171
19921.79 191
19923.12 184
19924.45 180
19925.78 181
19927.11 189
19928.45 172
19929.78 182
19931.11 198
19932.44 211
19933.77 194
19935.10 197
19936.44 190
19937.77 175
19939.10 192
19940.43 180
19941.76 164
19943.10 196
19944.43 170
19945.76 183
19947.09 184
19948.42 188
19949.76 202
19951.09 170
19952.42 190
19953.75 209
19955.09 200
19956.42 198
19957.75 187
19959.08 195
19960.42 208
19961.75 179
19963.08 170
19964.41 196
19965.75 182
19967.08 178
19968.41 167
19969.75 160
19971.08 172
19972.41 207
19973.74 196
19975.08 188
19976.41 172
19977.74 202
19979.08 191
19980.41 196
19981.74 207
19983.08 193
19984.41 180
19985.74 183
19987.08 181
19988.41 180
19989.75 201
19991.08 195
19992.41 170
19993.75 203
19995.08 199
19996.41 198
19997.75 200
19999.08 194
20000.42 166
20001.75 179
20003.08 193
20004.42 184
20005.75 197
20007.09 185
20008.42 191
20009.75 190
20011.09 200
20012.42 187
20013.76 188
20015.09 195
20016.43 191
20017.76 180
20019.10 198
20020.43 199
20021.76 186
20023.10 199
20024.43 179
20025.77 201
20027.10 178
20028.44 201
20029.77 198
20031.11 215
20032.44 199
20033.78 191
20035.11 183
20036.45 189
20037.78 185
20039.12 169
20040.46 191
20041.79 196
20043.13 192
20044.46 197
20045.80 194
20047.13 178
20048.47 182
20049.80 186
20051.14 173
20052.47 178
20053.81 183
20055.15 185
20056.48 205
20057.82 175
20059.15 201
20060.49 210
20061.83 162
20063.16 177
20064.50 189
20065.83 200
20067.17 179
20068.51 185
20069.84 175
20071.18 196
20072.52 184
20073.85 196
20075.19 197
20076.52 186
20077.86 189
20079.20 165
20080.53 197
20081.87 188
20083.21 196
20084.54 200
20085.88 208
20087.22 166
20088.56 189
20089.89 197
20091.23 195
20092.57 192
20093.90 191
20095.24 161
20096.58 177
20097.91 181
20099.25 185
20100.59 185
20101.93 196
20103.26 200
20104.60 171
20105.94 185
20107.28 183
20108.61 189
20109.95 187
20111.29 190
20112.63 184
20113.96 179
20115.30 186
20116.64 207
20117.98 207
20119.32 175
20120.65 196
20121.99 185
20123.33 194
20124.67 197
20126.01 206
