# Supplementary material for: MALDI-TOF MS typing enables the classification of brewing yeasts of the genus Saccharomyces to major beer styles
Source: PLoS One. 2017 Aug 9;12(8):e0181694. doi: 10.1371/journal.pone.0181694 (PMC5549903; doi:10.1371/journal.pone.0181694)
Supplement: S18 File — The directory includes 30 raw files and was zipped to “.zip”; the folder has one strain with 30 spectra; S1 Text explains the raw files with an example and Table 1 represents the yeast strain used within the experiment. (ZIP) [file pone.0181694.s021.zip › 52/FK28-Z-OG-Koe-Koe-YPG-18h-E-E_2016-10-04_4_0_A12_1.dat]

1998.43 2479
1998.85 2419
1999.27 2449
1999.69 2341
2000.11 2330
2000.54 2355
2000.96 2338
2001.38 2290
2001.80 2364
2002.23 2197
2002.65 2178
2003.07 2280
2003.49 2294
2003.92 2287
2004.34 2355
2004.76 2402
2005.18 2470
2005.61 2547
2006.03 2700
2006.45 2702
2006.87 2556
2007.30 2548
2007.72 2613
2008.14 2561
2008.57 2563
2008.99 2456
2009.41 2300
2009.84 2296
2010.26 2277
2010.68 2275
2011.11 2211
2011.53 2199
2011.95 2202
2012.38 2086
2012.80 2149
2013.22 2200
2013.65 2213
2014.07 2159
2014.49 2144
2014.92 2140
2015.34 2180
2015.77 2213
2016.19 2283
2016.61 2214
2017.04 2305
2017.46 2276
2017.89 2315
2018.31 2369
2018.73 2390
2019.16 2441
2019.58 2413
2020.01 2328
2020.43 2398
2020.85 2356
2021.28 2347
2021.70 2260
2022.13 2252
2022.55 2230
2022.98 2299
2023.40 2220
2023.83 2315
2024.25 2393
2024.68 2361
2025.10 2470
2025.53 2476
2025.95 2466
2026.38 2339
2026.80 2469
2027.23 2464
2027.65 2392
2028.08 2366
2028.50 2371
2028.93 2410
2029.35 2440
2029.78 2379
2030.20 2470
2030.63 2443
2031.05 2481
2031.48 2351
2031.90 2259
2032.33 2277
2032.75 2316
2033.18 2295
2033.61 2235
2034.03 2304
2034.46 2398
2034.88 2362
2035.31 2468
2035.74 2534
2036.16 2596
2036.59 2534
2037.01 2581
2037.44 2617
2037.87 2588
2038.29 2707
2038.72 2734
2039.14 2587
2039.57 2512
2040.00 2581
2040.42 2553
2040.85 2577
2041.28 2470
2041.70 2427
2042.13 2413
2042.56 2377
2042.98 2369
2043.41 2299
2043.84 2423
2044.26 2411
2044.69 2320
2045.12 2409
2045.54 2478
2045.97 2412
2046.40 2315
2046.82 2371
2047.25 2374
2047.68 2351
2048.11 2294
2048.53 2294
2048.96 2237
2049.39 2232
2049.82 2166
2050.24 2275
2050.67 2235
2051.10 2262
2051.53 2190
2051.95 2225
2052.38 2281
2052.81 2319
2053.24 2248
2053.66 2286
2054.09 2234
2054.52 2238
2054.95 2245
2055.38 2290
2055.80 2367
2056.23 2283
2056.66 2215
2057.09 2262
2057.52 2285
2057.94 2288
2058.37 2177
2058.80 2257
2059.23 2202
2059.66 2197
2060.09 2182
2060.51 2250
2060.94 2276
2061.37 2375
2061.80 2399
2062.23 2371
2062.66 2503
2063.09 2762
2063.52 2707
2063.94 2753
2064.37 2795
2064.80 2676
2065.23 2681
2065.66 2617
2066.09 2505
2066.52 2449
2066.95 2331
2067.38 2276
2067.81 2440
2068.24 2381
2068.66 2339
2069.09 2258
2069.52 2310
2069.95 2377
2070.38 2378
2070.81 2336
2071.24 2390
2071.67 2562
2072.10 2609
2072.53 2572
2072.96 2524
2073.39 2674
2073.82 2663
2074.25 2659
2074.68 2775
2075.11 2651
2075.54 2599
2075.97 2697
2076.40 2578
2076.83 2706
2077.26 2689
2077.69 2673
2078.12 2743
2078.55 2754
2078.98 2698
2079.41 2642
2079.84 2530
2080.27 2548
2080.70 2510
2081.14 2380
2081.57 2383
2082.00 2375
2082.43 2305
2082.86 2342
2083.29 2345
2083.72 2329
2084.15 2340
2084.58 2229
2085.01 2323
2085.44 2396
2085.88 2265
2086.31 2309
2086.74 2303
2087.17 2293
2087.60 2254
2088.03 2244
2088.46 2211
2088.89 2271
2089.33 2218
2089.76 2320
2090.19 2413
2090.62 2391
2091.05 2330
2091.48 2281
2091.92 2414
2092.35 2442
2092.78 2393
2093.21 2398
2093.64 2360
2094.07 2335
2094.51 2292
2094.94 2302
2095.37 2308
2095.80 2209
2096.24 2184
2096.67 2212
2097.10 2205
2097.53 2140
2097.96 2189
2098.40 2138
2098.83 2096
2099.26 2042
2099.69 2106
2100.13 2150
2100.56 2095
2100.99 2080
2101.43 2205
2101.86 2249
2102.29 2200
2102.72 2243
2103.16 2362
2103.59 2388
2104.02 2388
2104.46 2271
2104.89 2408
2105.32 2371
2105.76 2314
2106.19 2309
2106.62 2241
2107.05 2358
2107.49 2461
2107.92 2496
2108.36 2416
2108.79 2311
2109.22 2353
2109.66 2269
2110.09 2196
2110.52 2238
2110.96 2237
2111.39 2343
2111.82 2195
2112.26 2185
2112.69 2124
2113.13 2203
2113.56 2235
2113.99 2088
2114.43 2102
2114.86 2105
2115.30 2126
2115.73 2153
2116.16 2189
2116.60 2069
2117.03 2130
2117.47 2124
2117.90 2190
2118.34 2193
2118.77 2081
2119.21 2156
2119.64 2247
2120.07 2261
2120.51 2156
2120.94 2192
2121.38 2316
2121.81 2406
2122.25 2343
2122.68 2337
2123.12 2315
2123.55 2290
2123.99 2326
2124.42 2235
2124.86 2273
2125.29 2302
2125.73 2194
2126.16 2146
2126.60 2035
2127.04 2179
2127.47 2247
2127.91 2244
2128.34 2229
2128.78 2233
2129.21 2310
2129.65 2250
2130.08 2280
2130.52 2482
2130.96 2495
2131.39 2448
2131.83 2503
2132.26 2521
2132.70 2648
2133.14 2573
2133.57 2598
2134.01 2616
2134.44 2647
2134.88 2756
2135.32 2734
2135.75 2704
2136.19 2820
2136.62 2658
2137.06 2567
2137.50 2549
2137.93 2397
2138.37 2292
2138.81 2349
2139.24 2427
2139.68 2298
2140.12 2192
2140.55 2142
2140.99 2174
2141.43 2128
2141.86 2116
2142.30 2086
2142.74 2077
2143.18 2231
2143.61 2112
2144.05 2107
2144.49 2073
2144.92 2111
2145.36 2156
2145.80 2265
2146.24 2277
2146.67 2421
2147.11 2456
2147.55 2455
2147.99 2419
2148.42 2477
2148.86 2563
2149.30 2592
2149.74 2646
2150.17 2452
2150.61 2474
2151.05 2478
2151.49 2436
2151.92 2417
2152.36 2404
2152.80 2441
2153.24 2416
2153.68 2443
2154.11 2429
2154.55 2421
2154.99 2510
2155.43 2426
2155.87 2514
2156.31 2416
2156.74 2539
2157.18 2497
2157.62 2480
2158.06 2554
2158.50 2488
2158.94 2409
2159.38 2472
2159.81 2491
2160.25 2338
2160.69 2371
2161.13 2417
2161.57 2442
2162.01 2315
2162.45 2271
2162.89 2304
2163.33 2326
2163.76 2304
2164.20 2330
2164.64 2325
2165.08 2215
2165.52 2234
2165.96 2291
2166.40 2256
2166.84 2270
2167.28 2287
2167.72 2272
2168.16 2378
2168.60 2423
2169.04 2473
2169.48 2399
2169.92 2467
2170.36 2439
2170.80 2483
2171.24 2440
2171.68 2488
2172.12 2559
2172.56 2594
2173.00 2569
2173.44 2619
2173.88 2597
2174.32 2852
2174.76 2856
2175.20 2902
2175.64 2771
2176.08 2768
2176.52 2688
2176.96 2721
2177.40 2720
2177.84 2721
2178.28 2668
2178.72 2616
2179.16 2517
2179.60 2522
2180.04 2543
2180.48 2516
2180.92 2457
2181.37 2443
2181.81 2450
2182.25 2239
2182.69 2315
2183.13 2286
2183.57 2346
2184.01 2341
2184.45 2353
2184.89 2432
2185.34 2433
2185.78 2371
2186.22 2368
2186.66 2423
2187.10 2521
2187.54 2514
2187.98 2576
2188.43 2542
2188.87 2532
2189.31 2549
2189.75 2601
2190.19 2536
2190.63 2487
2191.08 2495
2191.52 2486
2191.96 2527
2192.40 2601
2192.84 2557
2193.29 2539
2193.73 2691
2194.17 2711
2194.61 2505
2195.05 2490
2195.50 2561
2195.94 2529
2196.38 2620
2196.82 2427
2197.27 2472
2197.71 2516
2198.15 2530
2198.59 2381
2199.04 2461
2199.48 2401
2199.92 2355
2200.37 2410
2200.81 2378
2201.25 2472
2201.69 2446
2202.14 2412
2202.58 2455
2203.02 2428
2203.47 2420
2203.91 2439
2204.35 2491
2204.80 2471
2205.24 2501
2205.68 2423
2206.13 2411
2206.57 2505
2207.01 2450
2207.46 2473
2207.90 2540
2208.34 2517
2208.79 2638
2209.23 2607
2209.67 2582
2210.12 2501
2210.56 2472
2211.01 2461
2211.45 2455
2211.89 2380
2212.34 2258
2212.78 2196
2213.23 2255
2213.67 2300
2214.11 2282
2214.56 2188
2215.00 2245
2215.45 2278
2215.89 2327
2216.34 2306
2216.78 2314
2217.22 2280
2217.67 2353
2218.11 2466
2218.56 2429
2219.00 2312
2219.45 2446
2219.89 2646
2220.34 2675
2220.78 2558
2221.23 2684
2221.67 2678
2222.12 2701
2222.56 2728
2223.01 2690
2223.45 2615
2223.90 2669
2224.34 2595
2224.79 2715
2225.23 2649
2225.68 2646
2226.12 2574
2226.57 2589
2227.01 2546
2227.46 2590
2227.91 2591
2228.35 2628
2228.80 2797
2229.24 2797
2229.69 2880
2230.13 2931
2230.58 3153
2231.03 3079
2231.47 3295
2231.92 3357
2232.36 3515
2232.81 3412
2233.26 3353
2233.70 3365
2234.15 3143
2234.59 3010
2235.04 2966
2235.49 3006
2235.93 2886
2236.38 2878
2236.83 2913
2237.27 2805
2237.72 2745
2238.17 2744
2238.61 2662
2239.06 2717
2239.51 2535
2239.95 2481
2240.40 2361
2240.85 2414
2241.29 2282
2241.74 2234
2242.19 2172
2242.63 2204
2243.08 2209
2243.53 2193
2243.98 2183
2244.42 2257
2244.87 2336
2245.32 2278
2245.76 2181
2246.21 2175
2246.66 2270
2247.11 2227
2247.55 2236
2248.00 2279
2248.45 2316
2248.90 2338
2249.35 2282
2249.79 2410
2250.24 2353
2250.69 2378
2251.14 2365
2251.58 2365
2252.03 2422
2252.48 2376
2252.93 2274
2253.38 2244
2253.82 2164
2254.27 2196
2254.72 2243
2255.17 2233
2255.62 2218
2256.07 2193
2256.51 2142
2256.96 2092
2257.41 2255
2257.86 2207
2258.31 2275
2258.76 2362
2259.21 2288
2259.65 2336
2260.10 2435
2260.55 2486
2261.00 2544
2261.45 2577
2261.90 2598
2262.35 2579
2262.80 2730
2263.25 2666
2263.69 2833
2264.14 2746
2264.59 2688
2265.04 2804
2265.49 2823
2265.94 2772
2266.39 2797
2266.84 2741
2267.29 2798
2267.74 2727
2268.19 2652
2268.64 2693
2269.09 2720
2269.54 2790
2269.99 2561
2270.44 2511
2270.89 2548
2271.34 2557
2271.79 2498
2272.24 2529
2272.69 2459
2273.14 2373
2273.59 2330
2274.04 2356
2274.49 2272
2274.94 2304
2275.39 2410
2275.84 2505
2276.29 2346
2276.74 2294
2277.19 2379
2277.64 2391
2278.09 2392
2278.54 2387
2278.99 2388
2279.44 2477
2279.89 2517
2280.34 2508
2280.79 2575
2281.25 2453
2281.70 2465
2282.15 2453
2282.60 2551
2283.05 2561
2283.50 2394
2283.95 2371
2284.40 2405
2284.85 2443
2285.31 2450
2285.76 2427
2286.21 2503
2286.66 2568
2287.11 2618
2287.56 2783
2288.01 2833
2288.47 3021
2288.92 3241
2289.37 3193
2289.82 3369
2290.27 3368
2290.72 3413
2291.18 3472
2291.63 3504
2292.08 3719
2292.53 3625
2292.98 3555
2293.44 3453
2293.89 3412
2294.34 3281
2294.79 3214
2295.24 3139
2295.70 2983
2296.15 2954
2296.60 2815
2297.05 2762
2297.51 2783
2297.96 2617
2298.41 2517
2298.86 2431
2299.32 2410
2299.77 2344
2300.22 2339
2300.67 2323
2301.13 2205
2301.58 2242
2302.03 2235
2302.49 2186
2302.94 2222
2303.39 2297
2303.85 2219
2304.30 2231
2304.75 2198
2305.20 2249
2305.66 2345
2306.11 2460
2306.56 2543
2307.02 2583
2307.47 2649
2307.93 2648
2308.38 2760
2308.83 2675
2309.29 2671
2309.74 2663
2310.19 2700
2310.65 2652
2311.10 2547
2311.55 2528
2312.01 2458
2312.46 2517
2312.92 2507
2313.37 2412
2313.82 2478
2314.28 2580
2314.73 2645
2315.19 2601
2315.64 2617
2316.10 2512
2316.55 2590
2317.00 2576
2317.46 2605
2317.91 2648
2318.37 2552
2318.82 2596
2319.28 2584
2319.73 2584
2320.19 2553
2320.64 2493
2321.10 2493
2321.55 2441
2322.01 2411
2322.46 2527
2322.92 2605
2323.37 2596
2323.83 2590
2324.28 2652
2324.74 2688
2325.19 2555
2325.65 2626
2326.10 2662
2326.56 2573
2327.01 2596
2327.47 2636
2327.92 2659
2328.38 2654
2328.83 2666
2329.29 2703
2329.74 2647
2330.20 2587
2330.66 2654
2331.11 2493
2331.57 2507
2332.02 2460
2332.48 2355
2332.94 2388
2333.39 2555
2333.85 2514
2334.30 2450
2334.76 2466
2335.22 2528
2335.67 2546
2336.13 2558
2336.58 2524
2337.04 2522
2337.50 2469
2337.95 2607
2338.41 2640
2338.87 2570
2339.32 2566
2339.78 2387
2340.24 2515
2340.69 2557
2341.15 2520
2341.61 2477
2342.06 2415
2342.52 2369
2342.98 2482
2343.43 2529
2343.89 2465
2344.35 2497
2344.81 2398
2345.26 2509
2345.72 2436
2346.18 2510
2346.63 2333
2347.09 2395
2347.55 2479
2348.01 2466
2348.46 2441
2348.92 2455
2349.38 2476
2349.84 2429
2350.29 2445
2350.75 2364
2351.21 2361
2351.67 2482
2352.13 2448
2352.58 2514
2353.04 2413
2353.50 2438
2353.96 2317
2354.41 2296
2354.87 2353
2355.33 2366
2355.79 2351
2356.25 2449
2356.71 2453
2357.16 2455
2357.62 2551
2358.08 2454
2358.54 2457
2359.00 2494
2359.46 2490
2359.91 2455
2360.37 2501
2360.83 2547
2361.29 2504
2361.75 2446
2362.21 2512
2362.67 2540
2363.13 2538
2363.58 2555
2364.04 2567
2364.50 2556
2364.96 2473
2365.42 2407
2365.88 2480
2366.34 2424
2366.80 2393
2367.26 2435
2367.72 2432
2368.18 2484
2368.64 2444
2369.10 2310
2369.55 2398
2370.01 2294
2370.47 2251
2370.93 2334
2371.39 2464
2371.85 2398
2372.31 2391
2372.77 2482
2373.23 2457
2373.69 2537
2374.15 2449
2374.61 2614
2375.07 2589
2375.53 2501
2375.99 2464
2376.45 2530
2376.91 2558
2377.37 2575
2377.83 2467
2378.29 2478
2378.75 2456
2379.21 2446
2379.68 2399
2380.14 2264
2380.60 2269
2381.06 2315
2381.52 2328
2381.98 2283
2382.44 2345
2382.90 2437
2383.36 2337
2383.82 2346
2384.28 2294
2384.74 2323
2385.20 2322
2385.67 2385
2386.13 2331
2386.59 2396
2387.05 2412
2387.51 2401
2387.97 2497
2388.43 2475
2388.89 2411
2389.36 2489
2389.82 2468
2390.28 2437
2390.74 2412
2391.20 2395
2391.66 2478
2392.13 2455
2392.59 2364
2393.05 2275
2393.51 2338
2393.97 2263
2394.43 2241
2394.90 2210
2395.36 2335
2395.82 2245
2396.28 2209
2396.74 2263
2397.21 2145
2397.67 2210
2398.13 2187
2398.59 2153
2399.06 2201
2399.52 2218
2399.98 2167
2400.44 2132
2400.91 2150
2401.37 2129
2401.83 2178
2402.29 2114
2402.76 2080
2403.22 2160
2403.68 2231
2404.14 2251
2404.61 2353
2405.07 2342
2405.53 2317
2406.00 2261
2406.46 2257
2406.92 2322
2407.39 2278
2407.85 2294
2408.31 2230
2408.78 2357
2409.24 2186
2409.70 2241
2410.17 2284
2410.63 2260
2411.09 2226
2411.56 2216
2412.02 2285
2412.48 2301
2412.95 2465
2413.41 2442
2413.87 2394
2414.34 2444
2414.80 2546
2415.27 2539
2415.73 2618
2416.19 2715
2416.66 2810
2417.12 2859
2417.59 2914
2418.05 2829
2418.51 2947
2418.98 2967
2419.44 2960
2419.91 2970
2420.37 2828
2420.84 2813
2421.30 2918
2421.77 2753
2422.23 2720
2422.69 2705
2423.16 2568
2423.62 2624
2424.09 2539
2424.55 2510
2425.02 2450
2425.48 2359
2425.95 2298
2426.41 2196
2426.88 2158
2427.34 2152
2427.81 2183
2428.27 2208
2428.74 2226
2429.20 2100
2429.67 2158
2430.13 2195
2430.60 2291
2431.07 2247
2431.53 2185
2432.00 2308
2432.46 2225
2432.93 2254
2433.39 2268
2433.86 2270
2434.32 2340
2434.79 2331
2435.26 2369
2435.72 2536
2436.19 2544
2436.65 2708
2437.12 2778
2437.59 2763
2438.05 2816
2438.52 2879
2438.98 2913
2439.45 2916
2439.92 3021
2440.38 2900
2440.85 2911
2441.32 2758
2441.78 2666
2442.25 2661
2442.72 2505
2443.18 2315
2443.65 2347
2444.12 2365
2444.58 2333
2445.05 2304
2445.52 2226
2445.98 2238
2446.45 2207
2446.92 2277
2447.38 2366
2447.85 2263
2448.32 2271
2448.78 2170
2449.25 2229
2449.72 2376
2450.19 2218
2450.65 2268
2451.12 2175
2451.59 2225
2452.06 2240
2452.52 2139
2452.99 2183
2453.46 2292
2453.93 2194
2454.39 2076
2454.86 2189
2455.33 2273
2455.80 2222
2456.26 2197
2456.73 2166
2457.20 2129
2457.67 2142
2458.14 2240
2458.60 2197
2459.07 2213
2459.54 2273
2460.01 2219
2460.48 2260
2460.95 2285
2461.41 2405
2461.88 2338
2462.35 2372
2462.82 2431
2463.29 2463
2463.76 2495
2464.22 2418
2464.69 2517
2465.16 2402
2465.63 2390
2466.10 2452
2466.57 2415
2467.04 2341
2467.51 2323
2467.97 2304
2468.44 2336
2468.91 2195
2469.38 2094
2469.85 2234
2470.32 2170
2470.79 2124
2471.26 2097
2471.73 2102
2472.20 2080
2472.67 2104
2473.14 2171
2473.61 2162
2474.07 2135
2474.54 2093
2475.01 2192
2475.48 2260
2475.95 2182
2476.42 2247
2476.89 2313
2477.36 2365
2477.83 2468
2478.30 2368
2478.77 2302
2479.24 2444
2479.71 2378
2480.18 2399
2480.65 2368
2481.12 2277
2481.59 2306
2482.06 2323
2482.53 2193
2483.00 2196
2483.47 2139
2483.95 2236
2484.42 2266
2484.89 2279
2485.36 2255
2485.83 2280
2486.30 2311
2486.77 2376
2487.24 2313
2487.71 2244
2488.18 2277
2488.65 2369
2489.12 2341
2489.59 2296
2490.07 2190
2490.54 2332
2491.01 2457
2491.48 2337
2491.95 2286
2492.42 2435
2492.89 2495
2493.36 2461
2493.84 2416
2494.31 2424
2494.78 2337
2495.25 2378
2495.72 2399
2496.19 2334
2496.66 2266
2497.14 2159
2497.61 2154
2498.08 2248
2498.55 2238
2499.02 2168
2499.50 2133
2499.97 2224
2500.44 2229
2500.91 2244
2501.38 2216
2501.86 2208
2502.33 2226
2502.80 2236
2503.27 2130
2503.74 2167
2504.22 2253
2504.69 2283
2505.16 2362
2505.63 2357
2506.11 2458
2506.58 2466
2507.05 2546
2507.52 2479
2508.00 2545
2508.47 2530
2508.94 2624
2509.42 2622
2509.89 2607
2510.36 2470
2510.83 2512
2511.31 2481
2511.78 2506
2512.25 2400
2512.73 2347
2513.20 2341
2513.67 2474
2514.15 2340
2514.62 2307
2515.09 2365
2515.57 2249
2516.04 2376
2516.51 2395
2516.99 2365
2517.46 2241
2517.94 2338
2518.41 2343
2518.88 2255
2519.36 2370
2519.83 2404
2520.30 2341
2520.78 2283
2521.25 2270
2521.73 2301
2522.20 2278
2522.67 2260
2523.15 2218
2523.62 2264
2524.10 2321
2524.57 2283
2525.05 2299
2525.52 2330
2525.99 2242
2526.47 2260
2526.94 2198
2527.42 2121
2527.89 2248
2528.37 2237
2528.84 2221
2529.32 2230
2529.79 2251
2530.27 2213
2530.74 2290
2531.22 2184
2531.69 2230
2532.17 2177
2532.64 2234
2533.12 2188
2533.59 2184
2534.07 2159
2534.54 2178
2535.02 2265
2535.49 2352
2535.97 2322
2536.44 2457
2536.92 2471
2537.39 2406
2537.87 2465
2538.34 2427
2538.82 2405
2539.30 2455
2539.77 2391
2540.25 2332
2540.72 2337
2541.20 2394
2541.68 2310
2542.15 2338
2542.63 2262
2543.10 2212
2543.58 2263
2544.06 2201
2544.53 2346
2545.01 2395
2545.48 2393
2545.96 2441
2546.44 2496
2546.91 2616
2547.39 2601
2547.87 2490
2548.34 2561
2548.82 2680
2549.30 2620
2549.77 2697
2550.25 2641
2550.73 2687
2551.20 2748
2551.68 2784
2552.16 2739
2552.63 2831
2553.11 2756
2553.59 2704
2554.06 2662
2554.54 2686
2555.02 2678
2555.50 2576
2555.97 2561
2556.45 2450
2556.93 2546
2557.40 2336
2557.88 2264
2558.36 2203
2558.84 2196
2559.31 2236
2559.79 2195
2560.27 2184
2560.75 2094
2561.23 2198
2561.70 2234
2562.18 2042
2562.66 2077
2563.14 2062
2563.61 2018
2564.09 2104
2564.57 2091
2565.05 2019
2565.53 2134
2566.00 2124
2566.48 2172
2566.96 2104
2567.44 2090
2567.92 2150
2568.40 2089
2568.87 2103
2569.35 2041
2569.83 2072
2570.31 2110
2570.79 2126
2571.27 2178
2571.75 2148
2572.22 2145
2572.70 2055
2573.18 2064
2573.66 2100
2574.14 2118
2574.62 2145
2575.10 2095
2575.58 2145
2576.06 2219
2576.54 2140
2577.01 2167
2577.49 2164
2577.97 2225
2578.45 2148
2578.93 2154
2579.41 2087
2579.89 2082
2580.37 2154
2580.85 2211
2581.33 2149
2581.81 2257
2582.29 2135
2582.77 2016
2583.25 2017
2583.73 2075
2584.21 2024
2584.69 1995
2585.17 2027
2585.65 1996
2586.13 2120
2586.61 2084
2587.09 2136
2587.57 2208
2588.05 2242
2588.53 2229
2589.01 2179
2589.49 2162
2589.97 2215
2590.45 2322
2590.93 2299
2591.41 2333
2591.89 2322
2592.37 2268
2592.85 2295
2593.33 2231
2593.81 2266
2594.30 2191
2594.78 2178
2595.26 2218
2595.74 2167
2596.22 2178
2596.70 1992
2597.18 2049
2597.66 2034
2598.14 2009
2598.62 2069
2599.11 1972
2599.59 1985
2600.07 2030
2600.55 2145
2601.03 2056
2601.51 2072
2601.99 2052
2602.48 2087
2602.96 2159
2603.44 2293
2603.92 2211
2604.40 2254
2604.88 2338
2605.37 2322
2605.85 2352
2606.33 2303
2606.81 2313
2607.29 2366
2607.78 2365
2608.26 2349
2608.74 2224
2609.22 2228
2609.70 2260
2610.19 2151
2610.67 2169
2611.15 2160
2611.63 2115
2612.12 2091
2612.60 2034
2613.08 2060
2613.56 2036
2614.05 2090
2614.53 2039
2615.01 2063
2615.49 2159
2615.98 2081
2616.46 2164
2616.94 2257
2617.43 2294
2617.91 2318
2618.39 2301
2618.87 2345
2619.36 2440
2619.84 2418
2620.32 2486
2620.81 2499
2621.29 2502
2621.77 2430
2622.26 2398
2622.74 2399
2623.22 2265
2623.71 2275
2624.19 2199
2624.67 2236
2625.16 2190
2625.64 2142
2626.13 2140
2626.61 2153
2627.09 2142
2627.58 2085
2628.06 2194
2628.55 2196
2629.03 2117
2629.51 2154
2630.00 2142
2630.48 2255
2630.97 2273
2631.45 2279
2631.93 2210
2632.42 2191
2632.90 2221
2633.39 2274
2633.87 2187
2634.36 2164
2634.84 2243
2635.33 2282
2635.81 2235
2636.29 2144
2636.78 2302
2637.26 2221
2637.75 2310
2638.23 2229
2638.72 2341
2639.20 2346
2639.69 2286
2640.17 2323
2640.66 2302
2641.14 2178
2641.63 2120
2642.11 2260
2642.60 2112
2643.08 2160
2643.57 2231
2644.05 2143
2644.54 2137
2645.03 2156
2645.51 2167
2646.00 2110
2646.48 2123
2646.97 2056
2647.45 2193
2647.94 2144
2648.43 2126
2648.91 2179
2649.40 2130
2649.88 2025
2650.37 2081
2650.85 2167
2651.34 2116
2651.83 2140
2652.31 2060
2652.80 2169
2653.29 2150
2653.77 2206
2654.26 2209
2654.74 2247
2655.23 2143
2655.72 2077
2656.20 2213
2656.69 2256
2657.18 2175
2657.66 2292
2658.15 2301
2658.64 2225
2659.12 2204
2659.61 2154
2660.10 2160
2660.58 2250
2661.07 2193
2661.56 2236
2662.05 2258
2662.53 2300
2663.02 2328
2663.51 2262
2663.99 2351
2664.48 2323
2664.97 2266
2665.46 2312
2665.94 2244
2666.43 2248
2666.92 2250
2667.41 2188
2667.89 2277
2668.38 2165
2668.87 2126
2669.36 2224
2669.84 2250
2670.33 2144
2670.82 2196
2671.31 2433
2671.80 2435
2672.28 2449
2672.77 2477
2673.26 2515
2673.75 2634
2674.24 2655
2674.72 2551
2675.21 2623
2675.70 2610
2676.19 2584
2676.68 2432
2677.17 2443
2677.65 2542
2678.14 2494
2678.63 2460
2679.12 2545
2679.61 2570
2680.10 2474
2680.59 2475
2681.07 2550
2681.56 2419
2682.05 2413
2682.54 2458
2683.03 2393
2683.52 2310
2684.01 2326
2684.50 2363
2684.99 2313
2685.47 2190
2685.96 2198
2686.45 2131
2686.94 2241
2687.43 2098
2687.92 2113
2688.41 2125
2688.90 2017
2689.39 2073
2689.88 2182
2690.37 2210
2690.86 2233
2691.35 2164
2691.84 2182
2692.33 2249
2692.82 2288
2693.31 2228
2693.80 2278
2694.29 2422
2694.78 2451
2695.27 2383
2695.76 2388
2696.25 2349
2696.74 2383
2697.23 2486
2697.72 2521
2698.21 2642
2698.70 2525
2699.19 2622
2699.68 2604
2700.17 2644
2700.66 2586
2701.15 2561
2701.64 2557
2702.13 2490
2702.62 2459
2703.11 2426
2703.61 2485
2704.10 2526
2704.59 2475
2705.08 2325
2705.57 2310
2706.06 2331
2706.55 2254
2707.04 2299
2707.53 2193
2708.02 2170
2708.52 2131
2709.01 2146
2709.50 2102
2709.99 2130
2710.48 2131
2710.97 2080
2711.46 2135
2711.96 2170
2712.45 2017
2712.94 2074
2713.43 2055
2713.92 1997
2714.41 1972
2714.91 1938
2715.40 1965
2715.89 2017
2716.38 2080
2716.87 2097
2717.37 2084
2717.86 2038
2718.35 2102
2718.84 2157
2719.33 2276
2719.83 2330
2720.32 2428
2720.81 2434
2721.30 2417
2721.80 2334
2722.29 2382
2722.78 2467
2723.27 2374
2723.77 2323
2724.26 2201
2724.75 2187
2725.24 2125
2725.74 2058
2726.23 2075
2726.72 2170
2727.22 2108
2727.71 2131
2728.20 2072
2728.70 2046
2729.19 2102
2729.68 2164
2730.18 2175
2730.67 2088
2731.16 2103
2731.65 2180
2732.15 2259
2732.64 2259
2733.14 2280
2733.63 2222
2734.12 2219
2734.62 2253
2735.11 2226
2735.60 2261
2736.10 2276
2736.59 2365
2737.08 2475
2737.58 2315
2738.07 2367
2738.57 2367
2739.06 2290
2739.55 2202
2740.05 2267
2740.54 2287
2741.04 2193
2741.53 2106
2742.03 2060
2742.52 2043
2743.01 2100
2743.51 2133
2744.00 2077
2744.50 2059
2744.99 1952
2745.49 2040
2745.98 2076
2746.48 2100
2746.97 2186
2747.47 2079
2747.96 2051
2748.46 2048
2748.95 2058
2749.45 2036
2749.94 2045
2750.44 2087
2750.93 2133
2751.43 2006
2751.92 1988
2752.42 2081
2752.91 1990
2753.41 2025
2753.90 1991
2754.40 2096
2754.89 2111
2755.39 2068
2755.88 2126
2756.38 2135
2756.87 2096
2757.37 2076
2757.87 2126
2758.36 2117
2758.86 2083
2759.35 2085
2759.85 2118
2760.35 2090
2760.84 2177
2761.34 2175
2761.83 2076
2762.33 2203
2762.83 2158
2763.32 2155
2763.82 2125
2764.31 2050
2764.81 2088
2765.31 1982
2765.80 1912
2766.30 1990
2766.80 2030
2767.29 1968
2767.79 2003
2768.29 2005
2768.78 2016
2769.28 2106
2769.78 2205
2770.27 2035
2770.77 2149
2771.27 2284
2771.76 2249
2772.26 2207
2772.76 2228
2773.26 2220
2773.75 2179
2774.25 2275
2774.75 2231
2775.24 2296
2775.74 2316
2776.24 2291
2776.74 2176
2777.23 2147
2777.73 2086
2778.23 2112
2778.73 2194
2779.22 2182
2779.72 2153
2780.22 2066
2780.72 2134
2781.21 2113
2781.71 2176
2782.21 2130
2782.71 2107
2783.21 2234
2783.70 2231
2784.20 2191
2784.70 2171
2785.20 2117
2785.70 2120
2786.20 2153
2786.69 2181
2787.19 2170
2787.69 2073
2788.19 2076
2788.69 2101
2789.19 2177
2789.68 2114
2790.18 2211
2790.68 2212
2791.18 2212
2791.68 2256
2792.18 2246
2792.68 2250
2793.18 2221
2793.67 2248
2794.17 2451
2794.67 2405
2795.17 2467
2795.67 2530
2796.17 2580
2796.67 2553
2797.17 2606
2797.67 2547
2798.17 2527
2798.67 2536
2799.17 2525
2799.66 2454
2800.16 2406
2800.66 2421
2801.16 2419
2801.66 2369
2802.16 2334
2802.66 2326
2803.16 2304
2803.66 2268
2804.16 2330
2804.66 2465
2805.16 2551
2805.66 2573
2806.16 2645
2806.66 2529
2807.16 2698
2807.66 2874
2808.16 2736
2808.66 2735
2809.16 2632
2809.66 2537
2810.16 2435
2810.66 2375
2811.16 2384
2811.66 2264
2812.17 2195
2812.67 2247
2813.17 2249
2813.67 2227
2814.17 2179
2814.67 2168
2815.17 2129
2815.67 2227
2816.17 2231
2816.67 2346
2817.17 2342
2817.67 2272
2818.18 2289
2818.68 2304
2819.18 2438
2819.68 2419
2820.18 2363
2820.68 2455
2821.18 2363
2821.68 2376
2822.19 2310
2822.69 2245
2823.19 2227
2823.69 2210
2824.19 2218
2824.69 2139
2825.20 2095
2825.70 2095
2826.20 2111
2826.70 2098
2827.20 2011
2827.70 2099
2828.21 2047
2828.71 2031
2829.21 1989
2829.71 2013
2830.22 1960
2830.72 2012
2831.22 2001
2831.72 2059
2832.22 2028
2832.73 1996
2833.23 1977
2833.73 1989
2834.23 2048
2834.74 1973
2835.24 2006
2835.74 2070
2836.24 2083
2836.75 2164
2837.25 2121
2837.75 2037
2838.26 2081
2838.76 2168
2839.26 2165
2839.76 2158
2840.27 2140
2840.77 2116
2841.27 2092
2841.78 2108
2842.28 2067
2842.78 2092
2843.29 2161
2843.79 2038
2844.29 2020
2844.80 2043
2845.30 2052
2845.80 2179
2846.31 2171
2846.81 2155
2847.32 2180
2847.82 2036
2848.32 2080
2848.83 2123
2849.33 2088
2849.83 2019
2850.34 1925
2850.84 1937
2851.35 2026
2851.85 2007
2852.35 2034
2852.86 2085
2853.36 1976
2853.87 2030
2854.37 2008
2854.88 2031
2855.38 2027
2855.88 1979
2856.39 2057
2856.89 2094
2857.40 2133
2857.90 2058
2858.41 2088
2858.91 2075
2859.42 1981
2859.92 1997
2860.43 2094
2860.93 2000
2861.44 2033
2861.94 2078
2862.45 1974
2862.95 2092
2863.46 2032
2863.96 2065
2864.47 1995
2864.97 1980
2865.48 1996
2865.98 1969
2866.49 1989
2866.99 1987
2867.50 1975
2868.00 2017
2868.51 2056
2869.02 2085
2869.52 2101
2870.03 2054
2870.53 2110
2871.04 2171
2871.54 2107
2872.05 2132
2872.56 2023
2873.06 2022
2873.57 2063
2874.07 2068
2874.58 2115
2875.09 2106
2875.59 2156
2876.10 2136
2876.61 2080
2877.11 2055
2877.62 2148
2878.12 2138
2878.63 2090
2879.14 2208
2879.64 2184
2880.15 2156
2880.66 2203
2881.16 2281
2881.67 2423
2882.18 2391
2882.68 2501
2883.19 2549
2883.70 2604
2884.20 2768
2884.71 2854
2885.22 2978
2885.73 2933
2886.23 3114
2886.74 3046
2887.25 3030
2887.75 3078
2888.26 3135
2888.77 3094
2889.28 2920
2889.78 2880
2890.29 2777
2890.80 2746
2891.31 2748
2891.81 2703
2892.32 2683
2892.83 2691
2893.34 2699
2893.84 2606
2894.35 2659
2894.86 2628
2895.37 2649
2895.88 2665
2896.38 2602
2896.89 2701
2897.40 2576
2897.91 2620
2898.42 2581
2898.92 2627
2899.43 2648
2899.94 2654
2900.45 2794
2900.96 2859
2901.47 2916
2901.98 2871
2902.48 2946
2902.99 3009
2903.50 2917
2904.01 3018
2904.52 3051
2905.03 2946
2905.54 3134
2906.04 3105
2906.55 2971
2907.06 2908
2907.57 2660
2908.08 2656
2908.59 2539
2909.10 2408
2909.61 2341
2910.12 2351
2910.63 2236
2911.14 2229
2911.64 2115
2912.15 2212
2912.66 2280
2913.17 2277
2913.68 2293
2914.19 2285
2914.70 2354
2915.21 2259
2915.72 2270
2916.23 2346
2916.74 2339
2917.25 2364
2917.76 2371
2918.27 2288
2918.78 2212
2919.29 2200
2919.80 2189
2920.31 2178
2920.82 2187
2921.33 2316
2921.84 2292
2922.35 2371
2922.86 2484
2923.37 2561
2923.88 2575
2924.39 2616
2924.90 2628
2925.41 2544
2925.92 2554
2926.44 2432
2926.95 2319
2927.46 2345
2927.97 2323
2928.48 2317
2928.99 2157
2929.50 2209
2930.01 2267
2930.52 2141
2931.03 2145
2931.54 2166
2932.05 2175
2932.57 2258
2933.08 2288
2933.59 2249
2934.10 2317
2934.61 2322
2935.12 2386
2935.63 2286
2936.15 2334
2936.66 2316
2937.17 2251
2937.68 2306
2938.19 2312
2938.70 2223
2939.22 2243
2939.73 2236
2940.24 2215
2940.75 2268
2941.26 2338
2941.77 2337
2942.29 2281
2942.80 2375
2943.31 2368
2943.82 2434
2944.34 2266
2944.85 2353
2945.36 2302
2945.87 2265
2946.38 2240
2946.90 2334
2947.41 2317
2947.92 2293
2948.43 2281
2948.95 2259
2949.46 2154
2949.97 2141
2950.48 2185
2951.00 2170
2951.51 2273
2952.02 2156
2952.54 2174
2953.05 2077
2953.56 2050
2954.08 2050
2954.59 2145
2955.10 2101
2955.61 2058
2956.13 2019
2956.64 2010
2957.15 2091
2957.67 2060
2958.18 2161
2958.69 2179
2959.21 2208
2959.72 2204
2960.23 2204
2960.75 2282
2961.26 2306
2961.78 2308
2962.29 2247
2962.80 2234
2963.32 2247
2963.83 2192
2964.35 2258
2964.86 2170
2965.37 2184
2965.89 2234
2966.40 2236
2966.92 2240
2967.43 2238
2967.94 2333
2968.46 2329
2968.97 2335
2969.49 2390
2970.00 2290
2970.52 2196
2971.03 2162
2971.54 2225
2972.06 2256
2972.57 2124
2973.09 2166
2973.60 2204
2974.12 2096
2974.63 2171
2975.15 2120
2975.66 2209
2976.18 2220
2976.69 2234
2977.21 2291
2977.72 2178
2978.24 2264
2978.75 2312
2979.27 2294
2979.78 2279
2980.30 2262
2980.81 2329
2981.33 2379
2981.84 2360
2982.36 2394
2982.88 2408
2983.39 2476
2983.91 2523
2984.42 2572
2984.94 2571
2985.45 2497
2985.97 2528
2986.49 2516
2987.00 2549
2987.52 2519
2988.03 2587
2988.55 2618
2989.07 2495
2989.58 2535
2990.10 2594
2990.61 2606
2991.13 2621
2991.65 2575
2992.16 2629
2992.68 2706
2993.20 2705
2993.71 2747
2994.23 2988
2994.75 3126
2995.26 3309
2995.78 3317
2996.30 3350
2996.81 3430
2997.33 3491
2997.85 3454
2998.36 3450
2998.88 3504
2999.40 3529
2999.91 3414
3000.43 3481
3000.95 3785
3001.46 4317
3001.98 4840
3002.50 5241
3003.02 6072
3003.53 6481
3004.05 6876
3004.57 7120
3005.09 7160
3005.60 6860
3006.12 6276
3006.64 5529
3007.16 5051
3007.67 4623
3008.19 4117
3008.71 3814
3009.23 3327
3009.74 3048
3010.26 2921
3010.78 2855
3011.30 2725
3011.82 2747
3012.33 2679
3012.85 2821
3013.37 2814
3013.89 2745
3014.41 2760
3014.93 2923
3015.44 2962
3015.96 2968
3016.48 2896
3017.00 2977
3017.52 3041
3018.04 2885
3018.55 2897
3019.07 2917
3019.59 2860
3020.11 2772
3020.63 2786
3021.15 2752
3021.67 2842
3022.19 2712
3022.71 2703
3023.22 2788
3023.74 2905
3024.26 2702
3024.78 2587
3025.30 2582
3025.82 2624
3026.34 2591
3026.86 2463
3027.38 2602
3027.90 2508
3028.42 2446
3028.94 2432
3029.46 2390
3029.98 2379
3030.49 2398
3031.01 2287
3031.53 2431
3032.05 2441
3032.57 2433
3033.09 2472
3033.61 2463
3034.13 2369
3034.65 2319
3035.17 2287
3035.69 2371
3036.21 2380
3036.73 2360
3037.25 2385
3037.77 2295
3038.29 2272
3038.81 2283
3039.34 2242
3039.86 2262
3040.38 2217
3040.90 2219
3041.42 2221
3041.94 2144
3042.46 2301
3042.98 2314
3043.50 2302
3044.02 2330
3044.54 2364
3045.06 2294
3045.58 2149
3046.10 2292
3046.63 2291
3047.15 2256
3047.67 2299
3048.19 2220
3048.71 2169
3049.23 2096
3049.75 2158
3050.27 2154
3050.79 2248
3051.32 2171
3051.84 2177
3052.36 2222
3052.88 2216
3053.40 2188
3053.92 2106
3054.45 2237
3054.97 2219
3055.49 2149
3056.01 2120
3056.53 2123
3057.05 2204
3057.58 2152
3058.10 2094
3058.62 2243
3059.14 2223
3059.66 2192
3060.19 2161
3060.71 2171
3061.23 2238
3061.75 2253
3062.28 2297
3062.80 2285
3063.32 2212
3063.84 2365
3064.37 2410
3064.89 2271
3065.41 2251
3065.93 2333
3066.46 2344
3066.98 2363
3067.50 2357
3068.02 2400
3068.55 2384
3069.07 2397
3069.59 2421
3070.12 2329
3070.64 2406
3071.16 2408
3071.69 2355
3072.21 2496
3072.73 2479
3073.26 2418
3073.78 2500
3074.30 2473
3074.83 2624
3075.35 2743
3075.87 2770
3076.40 2970
3076.92 3021
3077.44 3143
3077.97 3196
3078.49 3313
3079.01 3271
3079.54 3425
3080.06 3289
3080.59 3319
3081.11 3392
3081.63 3359
3082.16 3293
3082.68 3270
3083.21 3112
3083.73 2951
3084.25 2857
3084.78 2801
3085.30 3008
3085.83 2926
3086.35 2761
3086.88 2807
3087.40 2749
3087.93 2674
3088.45 2562
3088.97 2668
3089.50 2669
3090.02 2647
3090.55 2691
3091.07 2748
3091.60 2813
3092.12 2887
3092.65 3002
3093.17 3092
3093.70 3202
3094.22 3526
3094.75 3597
3095.27 3654
3095.80 3819
3096.32 4016
3096.85 4045
3097.37 3909
3097.90 4257
3098.43 4562
3098.95 5109
3099.48 5861
3100.00 6879
3100.53 8095
3101.05 9230
3101.58 10368
3102.10 11566
3102.63 11807
3103.16 11402
3103.68 10759
3104.21 9893
3104.73 8630
3105.26 7641
3105.79 6678
3106.31 5768
3106.84 4773
3107.36 4212
3107.89 4020
3108.42 3656
3108.94 3533
3109.47 3463
3110.00 3452
3110.52 3386
3111.05 3317
3111.57 3268
3112.10 3188
3112.63 3145
3113.15 2986
3113.68 2910
3114.21 2844
3114.74 2723
3115.26 2547
3115.79 2697
3116.32 2678
3116.84 2535
3117.37 2494
3117.90 2513
3118.42 2706
3118.95 2787
3119.48 2838
3120.01 2886
3120.53 3032
3121.06 2954
3121.59 2930
3122.11 3057
3122.64 3051
3123.17 2930
3123.70 2908
3124.22 2807
3124.75 2719
3125.28 2691
3125.81 2676
3126.34 2745
3126.86 2844
3127.39 2602
3127.92 2576
3128.45 2554
3128.98 2541
3129.50 2529
3130.03 2476
3130.56 2456
3131.09 2443
3131.62 2431
3132.14 2342
3132.67 2451
3133.20 2382
3133.73 2419
3134.26 2503
3134.79 2520
3135.31 2531
3135.84 2514
3136.37 2435
3136.90 2412
3137.43 2443
3137.96 2452
3138.49 2515
3139.02 2479
3139.54 2430
3140.07 2337
3140.60 2350
3141.13 2280
3141.66 2365
3142.19 2220
3142.72 2276
3143.25 2373
3143.78 2432
3144.31 2417
3144.84 2430
3145.37 2528
3145.89 2618
3146.42 2618
3146.95 2668
3147.48 2703
3148.01 2727
3148.54 2711
3149.07 2652
3149.60 2657
3150.13 2616
3150.66 2625
3151.19 2591
3151.72 2626
3152.25 2600
3152.78 2472
3153.31 2389
3153.84 2367
3154.37 2457
3154.90 2459
3155.43 2558
3155.96 2560
3156.49 2494
3157.02 2500
3157.55 2474
3158.08 2482
3158.61 2487
3159.14 2359
3159.68 2309
3160.21 2348
3160.74 2210
3161.27 2171
3161.80 2124
3162.33 2155
3162.86 2199
3163.39 2239
3163.92 2207
3164.45 2163
3164.98 2292
3165.51 2230
3166.05 2106
3166.58 2246
3167.11 2188
3167.64 2193
3168.17 2137
3168.70 2079
3169.23 2180
3169.76 2077
3170.30 2037
3170.83 2145
3171.36 2079
3171.89 2151
3172.42 2186
3172.95 2270
3173.49 2224
3174.02 2389
3174.55 2366
3175.08 2475
3175.61 2415
3176.15 2368
3176.68 2455
3177.21 2469
3177.74 2343
3178.27 2339
3178.81 2311
3179.34 2380
3179.87 2254
3180.40 2135
3180.93 2156
3181.47 2084
3182.00 2124
3182.53 2101
3183.06 2204
3183.60 2256
3184.13 2232
3184.66 2151
3185.20 2127
3185.73 2206
3186.26 2102
3186.79 2114
3187.33 2184
3187.86 2138
3188.39 2095
3188.93 2164
3189.46 2094
3189.99 2109
3190.52 2088
3191.06 2056
3191.59 2052
3192.12 2150
3192.66 2073
3193.19 2101
3193.72 2091
3194.26 2057
3194.79 2091
3195.33 2041
3195.86 2088
3196.39 2114
3196.93 2237
3197.46 2243
3197.99 2244
3198.53 2298
3199.06 2365
3199.60 2449
3200.13 2324
3200.66 2483
3201.20 2526
3201.73 2509
3202.27 2535
3202.80 2468
3203.33 2539
3203.87 2500
3204.40 2446
3204.94 2525
3205.47 2470
3206.01 2563
3206.54 2607
3207.07 2674
3207.61 2623
3208.14 2577
3208.68 2797
3209.21 2784
3209.75 2751
3210.28 2851
3210.82 2726
3211.35 2743
3211.89 2770
3212.42 2643
3212.96 2478
3213.49 2414
3214.03 2405
3214.56 2330
3215.10 2328
3215.63 2308
3216.17 2250
3216.70 2289
3217.24 2245
3217.78 2316
3218.31 2297
3218.85 2280
3219.38 2196
3219.92 2350
3220.45 2282
3220.99 2347
3221.52 2369
3222.06 2389
3222.60 2257
3223.13 2424
3223.67 2566
3224.20 2497
3224.74 2599
3225.28 2621
3225.81 2569
3226.35 2599
3226.88 2550
3227.42 2527
3227.96 2557
3228.49 2443
3229.03 2352
3229.57 2313
3230.10 2313
3230.64 2252
3231.18 2265
3231.71 2309
3232.25 2224
3232.79 2234
3233.32 2247
3233.86 2367
3234.40 2469
3234.93 2378
3235.47 2433
3236.01 2581
3236.54 2643
3237.08 2642
3237.62 2574
3238.15 2728
3238.69 2826
3239.23 2664
3239.77 2706
3240.30 2697
3240.84 2745
3241.38 2607
3241.92 2672
3242.45 2508
3242.99 2531
3243.53 2547
3244.07 2511
3244.60 2578
3245.14 2612
3245.68 2434
3246.22 2511
3246.75 2549
3247.29 2503
3247.83 2413
3248.37 2509
3248.91 2554
3249.44 2539
3249.98 2475
3250.52 2498
3251.06 2614
3251.60 2718
3252.14 2598
3252.67 2700
3253.21 2713
3253.75 2722
3254.29 2707
3254.83 2864
3255.37 2906
3255.90 2841
3256.44 2801
3256.98 2981
3257.52 3201
3258.06 3444
3258.60 3577
3259.14 3904
3259.68 4318
3260.21 4547
3260.75 4716
3261.29 5186
3261.83 5631
3262.37 5764
3262.91 6176
3263.45 6475
3263.99 6689
3264.53 7085
3265.07 7594
3265.61 7998
3266.15 8264
3266.69 8389
3267.23 8106
3267.76 7539
3268.30 6813
3268.84 6196
3269.38 5416
3269.92 4705
3270.46 4194
3271.00 3687
3271.54 3484
3272.08 3321
3272.62 3205
3273.16 3246
3273.70 3219
3274.24 3109
3274.78 3008
3275.32 3034
3275.86 3147
3276.40 3166
3276.94 3155
3277.48 3148
3278.03 3197
3278.57 3347
3279.11 3153
3279.65 3233
3280.19 3272
3280.73 3162
3281.27 3075
3281.81 3046
3282.35 3032
3282.89 2997
3283.43 2976
3283.97 3057
3284.51 3116
3285.05 3115
3285.60 3255
3286.14 3282
3286.68 3199
3287.22 3322
3287.76 3264
3288.30 3249
3288.84 3366
3289.38 3346
3289.93 3453
3290.47 3647
3291.01 3805
3291.55 4030
3292.09 4452
3292.63 5009
3293.18 5225
3293.72 5531
3294.26 5635
3294.80 6167
3295.34 6320
3295.88 6344
3296.43 5990
3296.97 5567
3297.51 5239
3298.05 4876
3298.59 4474
3299.14 4174
3299.68 3932
3300.22 3727
3300.76 3534
3301.31 3426
3301.85 3427
3302.39 3358
3302.93 3226
3303.48 3228
3304.02 3036
3304.56 3110
3305.10 3153
3305.65 3099
3306.19 3061
3306.73 3009
3307.27 2941
3307.82 3047
3308.36 3049
3308.90 3099
3309.45 2915
3309.99 3109
3310.53 3016
3311.07 3104
3311.62 3192
3312.16 3282
3312.70 3363
3313.25 3443
3313.79 3659
3314.33 3672
3314.88 3721
3315.42 3943
3315.97 3963
3316.51 4114
3317.05 4261
3317.60 4415
3318.14 4516
3318.68 4758
3319.23 4864
3319.77 4790
3320.32 4855
3320.86 4783
3321.40 4774
3321.95 4637
3322.49 4461
3323.04 4371
3323.58 4330
3324.12 4392
3324.67 4247
3325.21 4211
3325.76 4051
3326.30 4040
3326.85 3940
3327.39 3949
3327.93 3848
3328.48 4124
3329.02 4474
3329.57 5097
3330.11 6171
3330.66 7458
3331.20 9644
3331.75 12729
3332.29 16396
3332.84 20503
3333.38 24829
3333.93 28703
3334.47 31638
3335.02 33397
3335.56 33791
3336.11 34092
3336.65 32724
3337.20 30307
3337.74 27469
3338.29 23565
3338.83 19860
3339.38 16339
3339.92 13217
3340.47 10718
3341.02 8966
3341.56 7476
3342.11 6381
3342.65 5666
3343.20 4953
3343.74 4669
3344.29 4441
3344.84 4168
3345.38 4124
3345.93 3932
3346.47 3754
3347.02 3716
3347.57 3712
3348.11 3597
3348.66 3656
3349.21 3481
3349.75 3372
3350.30 3410
3350.84 3526
3351.39 3335
3351.94 3405
3352.48 3486
3353.03 3387
3353.58 3318
3354.12 3323
3354.67 3356
3355.22 3387
3355.76 3279
3356.31 3059
3356.86 3118
3357.40 3230
3357.95 3137
3358.50 3061
3359.05 3128
3359.59 3192
3360.14 3208
3360.69 3182
3361.23 3383
3361.78 3406
3362.33 3288
3362.88 3426
3363.42 3468
3363.97 3346
3364.52 3356
3365.07 3374
3365.61 3276
3366.16 3202
3366.71 3171
3367.26 3132
3367.80 3160
3368.35 3232
3368.90 3348
3369.45 3454
3370.00 3557
3370.54 3653
3371.09 3932
3371.64 4091
3372.19 4305
3372.74 4528
3373.28 4624
3373.83 4733
3374.38 4558
3374.93 4454
3375.48 4288
3376.03 3985
3376.57 3778
3377.12 3586
3377.67 3426
3378.22 3233
3378.77 3094
3379.32 3008
3379.87 3094
3380.42 2979
3380.96 2869
3381.51 2827
3382.06 2853
3382.61 2872
3383.16 2800
3383.71 2774
3384.26 2707
3384.81 2725
3385.36 2688
3385.91 2575
3386.45 2491
3387.00 2585
3387.55 2640
3388.10 2613
3388.65 2589
3389.20 2438
3389.75 2490
3390.30 2486
3390.85 2477
3391.40 2514
3391.95 2521
3392.50 2443
3393.05 2551
3393.60 2538
3394.15 2500
3394.70 2560
3395.25 2645
3395.80 2707
3396.35 2750
3396.90 2736
3397.45 2808
3398.00 2708
3398.55 2712
3399.10 2760
3399.65 2618
3400.20 2553
3400.75 2544
3401.30 2501
3401.85 2465
3402.40 2358
3402.95 2362
3403.50 2374
3404.06 2305
3404.61 2254
3405.16 2275
3405.71 2272
3406.26 2287
3406.81 2301
3407.36 2366
3407.91 2360
3408.46 2364
3409.01 2451
3409.56 2501
3410.12 2503
3410.67 2646
3411.22 2722
3411.77 2768
3412.32 2823
3412.87 2877
3413.42 2868
3413.98 2946
3414.53 2848
3415.08 2891
3415.63 2891
3416.18 2719
3416.73 2661
3417.29 2648
3417.84 2618
3418.39 2557
3418.94 2573
3419.49 2442
3420.05 2557
3420.60 2523
3421.15 2501
3421.70 2606
3422.25 2715
3422.81 2670
3423.36 2834
3423.91 2948
3424.46 2858
3425.01 2767
3425.57 2614
3426.12 2504
3426.67 2438
3427.23 2392
3427.78 2390
3428.33 2422
3428.88 2326
3429.44 2254
3429.99 2329
3430.54 2285
3431.09 2258
3431.65 2276
3432.20 2202
3432.75 2372
3433.31 2445
3433.86 2352
3434.41 2317
3434.97 2360
3435.52 2367
3436.07 2366
3436.63 2419
3437.18 2412
3437.73 2386
3438.29 2419
3438.84 2360
3439.39 2377
3439.95 2369
3440.50 2313
3441.05 2349
3441.61 2392
3442.16 2333
3442.72 2259
3443.27 2187
3443.82 2173
3444.38 2250
3444.93 2204
3445.48 2186
3446.04 2211
3446.59 2229
3447.15 2214
3447.70 2259
3448.26 2279
3448.81 2193
3449.36 2213
3449.92 2141
3450.47 2331
3451.03 2189
3451.58 2066
3452.14 2065
3452.69 2182
3453.25 2081
3453.80 2047
3454.36 2115
3454.91 2103
3455.47 2068
3456.02 2048
3456.58 2128
3457.13 2149
3457.69 2183
3458.24 2131
3458.80 2135
3459.35 2188
3459.91 2223
3460.46 2236
3461.02 2228
3461.57 2224
3462.13 2248
3462.68 2226
3463.24 2304
3463.79 2212
3464.35 2304
3464.90 2314
3465.46 2389
3466.02 2301
3466.57 2327
3467.13 2305
3467.68 2260
3468.24 2209
3468.80 2305
3469.35 2323
3469.91 2348
3470.46 2328
3471.02 2290
3471.58 2310
3472.13 2362
3472.69 2448
3473.24 2563
3473.80 2412
3474.36 2513
3474.91 2521
3475.47 2547
3476.03 2521
3476.58 2686
3477.14 2791
3477.70 2792
3478.25 2707
3478.81 2871
3479.37 2928
3479.92 2995
3480.48 2941
3481.04 2983
3481.59 2884
3482.15 2890
3482.71 2813
3483.26 2708
3483.82 2806
3484.38 2860
3484.94 2898
3485.49 2876
3486.05 2987
3486.61 3076
3487.17 3167
3487.72 3366
3488.28 3797
3488.84 4340
3489.40 4763
3489.95 5513
3490.51 5914
3491.07 6590
3491.63 6788
3492.18 6898
3492.74 6788
3493.30 6479
3493.86 6120
3494.42 5674
3494.97 5378
3495.53 5485
3496.09 5591
3496.65 5879
3497.21 6477
3497.76 6912
3498.32 7306
3498.88 7697
3499.44 7567
3500.00 7495
3500.56 7112
3501.11 6833
3501.67 6449
3502.23 6311
3502.79 6226
3503.35 6324
3503.91 6031
3504.47 6195
3505.03 6237
3505.58 5857
3506.14 5664
3506.70 5357
3507.26 5086
3507.82 4643
3508.38 4299
3508.94 4036
3509.50 3630
3510.06 3483
3510.62 3250
3511.17 3098
3511.73 2999
3512.29 2743
3512.85 2790
3513.41 2719
3513.97 2449
3514.53 2476
3515.09 2473
3515.65 2498
3516.21 2636
3516.77 2605
3517.33 2592
3517.89 2656
3518.45 2722
3519.01 2725
3519.57 2795
3520.13 2937
3520.69 3100
3521.25 3196
3521.81 3324
3522.37 3474
3522.93 3615
3523.49 3695
3524.05 3597
3524.61 3509
3525.17 3414
3525.73 3209
3526.29 3036
3526.85 2950
3527.41 2696
3527.97 2700
3528.54 2595
3529.10 2552
3529.66 2461
3530.22 2469
3530.78 2366
3531.34 2354
3531.90 2347
3532.46 2445
3533.02 2452
3533.58 2538
3534.14 2563
3534.71 2486
3535.27 2484
3535.83 2572
3536.39 2468
3536.95 2462
3537.51 2396
3538.07 2357
3538.64 2452
3539.20 2376
3539.76 2369
3540.32 2426
3540.88 2465
3541.44 2444
3542.00 2455
3542.57 2422
3543.13 2454
3543.69 2361
3544.25 2312
3544.81 2345
3545.38 2352
3545.94 2370
3546.50 2296
3547.06 2201
3547.62 2235
3548.19 2198
3548.75 2200
3549.31 2145
3549.87 2113
3550.44 2103
3551.00 2062
3551.56 2135
3552.12 2099
3552.69 2165
3553.25 2120
3553.81 2174
3554.37 2109
3554.94 2098
3555.50 2142
3556.06 2104
3556.63 2098
3557.19 2188
3557.75 2127
3558.31 2108
3558.88 2137
3559.44 2078
3560.00 2188
3560.57 2127
3561.13 2191
3561.69 2114
3562.26 2114
3562.82 2247
3563.38 2242
3563.95 2174
3564.51 2117
3565.07 2060
3565.64 2064
3566.20 2096
3566.77 2086
3567.33 1993
3567.89 2080
3568.46 2051
3569.02 2003
3569.59 1929
3570.15 1997
3570.71 2066
3571.28 2027
3571.84 2072
3572.41 2060
3572.97 2083
3573.53 2057
3574.10 2177
3574.66 2168
3575.23 2195
3575.79 2228
3576.36 2176
3576.92 2104
3577.48 2117
3578.05 2183
3578.61 2134
3579.18 2072
3579.74 2139
3580.31 2058
3580.87 2086
3581.44 2008
3582.00 2082
3582.57 2062
3583.13 2087
3583.70 2063
3584.26 2043
3584.83 1995
3585.39 2001
3585.96 2087
3586.52 2001
3587.09 2018
3587.65 2031
3588.22 2084
3588.79 2047
3589.35 2078
3589.92 2027
3590.48 2084
3591.05 2071
3591.61 2075
3592.18 2040
3592.74 2087
3593.31 2067
3593.88 2112
3594.44 2022
3595.01 2031
3595.57 2096
3596.14 2187
3596.71 2191
3597.27 2030
3597.84 1993
3598.40 1987
3598.97 2140
3599.54 2107
3600.10 2026
3600.67 2061
3601.24 1986
3601.80 2028
3602.37 1946
3602.94 2011
3603.50 1966
3604.07 1969
3604.64 1893
3605.20 1935
3605.77 1848
3606.34 1733
3606.90 1767
3607.47 1809
3608.04 1804
3608.60 1730
3609.17 1758
3609.74 1748
3610.30 1766
3610.87 1813
3611.44 1737
3612.01 1824
3612.57 1855
3613.14 1910
3613.71 2009
3614.28 2153
3614.84 2312
3615.41 2430
3615.98 2630
3616.55 2877
3617.11 2888
3617.68 2888
3618.25 2952
3618.82 2938
3619.39 2879
3619.95 2813
3620.52 2662
3621.09 2411
3621.66 2494
3622.23 2388
3622.79 2221
3623.36 2102
3623.93 2001
3624.50 1985
3625.07 1891
3625.63 1892
3626.20 1843
3626.77 1807
3627.34 1835
3627.91 1787
3628.48 1879
3629.05 1910
3629.61 1865
3630.18 1970
3630.75 2049
3631.32 2001
3631.89 1889
3632.46 1950
3633.03 2029
3633.60 2051
3634.16 1961
3634.73 2038
3635.30 2092
3635.87 2015
3636.44 2035
3637.01 2113
3637.58 2133
3638.15 2312
3638.72 2464
3639.29 2574
3639.86 2704
3640.43 2860
3641.00 3009
3641.57 3078
3642.14 3064
3642.71 2971
3643.27 2821
3643.84 2736
3644.41 2613
3644.98 2520
3645.55 2428
3646.12 2355
3646.69 2372
3647.26 2278
3647.83 2292
3648.40 2300
3648.97 2339
3649.54 2384
3650.12 2363
3650.69 2431
3651.26 2512
3651.83 2622
3652.40 2713
3652.97 2700
3653.54 2727
3654.11 2772
3654.68 2804
3655.25 2847
3655.82 2919
3656.39 2981
3656.96 3240
3657.53 3333
3658.10 3410
3658.67 3568
3659.25 3683
3659.82 3622
3660.39 3572
3660.96 3501
3661.53 3340
3662.10 3081
3662.67 2909
3663.24 2831
3663.81 2756
3664.39 2685
3664.96 2636
3665.53 2600
3666.10 2572
3666.67 2572
3667.24 2579
3667.81 2552
3668.39 2466
3668.96 2393
3669.53 2491
3670.10 2453
3670.67 2378
3671.25 2455
3671.82 2427
3672.39 2395
3672.96 2398
3673.53 2446
3674.11 2529
3674.68 2483
3675.25 2474
3675.82 2532
3676.39 2456
3676.97 2310
3677.54 2209
3678.11 2333
3678.68 2361
3679.26 2307
3679.83 2247
3680.40 2367
3680.97 2283
3681.55 2249
3682.12 2242
3682.69 2249
3683.27 2267
3683.84 2191
3684.41 2251
3684.98 2433
3685.56 2482
3686.13 2559
3686.70 2754
3687.28 2928
3687.85 3128
3688.42 3308
3689.00 3418
3689.57 3535
3690.14 3471
3690.72 3460
3691.29 3224
3691.86 3008
3692.44 2863
3693.01 2712
3693.58 2509
3694.16 2489
3694.73 2314
3695.31 2346
3695.88 2303
3696.45 2357
3697.03 2275
3697.60 2305
3698.18 2404
3698.75 2416
3699.32 2425
3699.90 2345
3700.47 2441
3701.05 2510
3701.62 2386
3702.19 2444
3702.77 2444
3703.34 2434
3703.92 2365
3704.49 2281
3705.07 2352
3705.64 2357
3706.22 2375
3706.79 2408
3707.37 2385
3707.94 2429
3708.51 2576
3709.09 2470
3709.66 2435
3710.24 2385
3710.81 2396
3711.39 2371
3711.96 2346
3712.54 2179
3713.11 2105
3713.69 2160
3714.27 2166
3714.84 2152
3715.42 2059
3715.99 2033
3716.57 2087
3717.14 2011
3717.72 2069
3718.29 2047
3718.87 1975
3719.44 2014
3720.02 1967
3720.60 1984
3721.17 1995
3721.75 1991
3722.32 1980
3722.90 1937
3723.47 2035
3724.05 1948
3724.63 1847
3725.20 1895
3725.78 2051
3726.36 2049
3726.93 2004
3727.51 2147
3728.08 2100
3728.66 2102
3729.24 2189
3729.81 2305
3730.39 2374
3730.97 2383
3731.54 2394
3732.12 2473
3732.70 2569
3733.27 2440
3733.85 2347
3734.43 2330
3735.00 2359
3735.58 2296
3736.16 2191
3736.73 2101
3737.31 2092
3737.89 1998
3738.47 1935
3739.04 1996
3739.62 1934
3740.20 1875
3740.77 1884
3741.35 1841
3741.93 1867
3742.51 1922
3743.08 1950
3743.66 1964
3744.24 2064
3744.82 2141
3745.39 2144
3745.97 2067
3746.55 2264
3747.13 2349
3747.71 2293
3748.28 2263
3748.86 2213
3749.44 2213
3750.02 2177
3750.59 2020
3751.17 1976
3751.75 1942
3752.33 1941
3752.91 1958
3753.49 1954
3754.06 1885
3754.64 1788
3755.22 1886
3755.80 1892
3756.38 1833
3756.96 1901
3757.53 1931
3758.11 1896
3758.69 1985
3759.27 1940
3759.85 2006
3760.43 2049
3761.01 2066
3761.59 2056
3762.17 1971
3762.74 1950
3763.32 1988
3763.90 2010
3764.48 1960
3765.06 1839
3765.64 1837
3766.22 1845
3766.80 1886
3767.38 1828
3767.96 1921
3768.54 1924
3769.12 1924
3769.70 1938
3770.27 1900
3770.85 1978
3771.43 1968
3772.01 1978
3772.59 1910
3773.17 1851
3773.75 1890
3774.33 1959
3774.91 1843
3775.49 1866
3776.07 1872
3776.65 1754
3777.23 1763
3777.81 1740
3778.39 1734
3778.97 1743
3779.55 1793
3780.13 1811
3780.71 1779
3781.29 1780
3781.88 1755
3782.46 1829
3783.04 1871
3783.62 1945
3784.20 1861
3784.78 1816
3785.36 1916
3785.94 1882
3786.52 1945
3787.10 1815
3787.68 1837
3788.26 1868
3788.84 1829
3789.43 1820
3790.01 1881
3790.59 1861
3791.17 1753
3791.75 1822
3792.33 1752
3792.91 1780
3793.49 1788
3794.08 1831
3794.66 1833
3795.24 1821
3795.82 1804
3796.40 1770
3796.98 1787
3797.56 1774
3798.15 1767
3798.73 1824
3799.31 1859
3799.89 1906
3800.47 1936
3801.06 2063
3801.64 2016
3802.22 1973
3802.80 2015
3803.38 1992
3803.97 2056
3804.55 1984
3805.13 1930
3805.71 2078
3806.29 2047
3806.88 2020
3807.46 2116
3808.04 2126
3808.62 2189
3809.21 2177
3809.79 2261
3810.37 2252
3810.95 2238
3811.54 2183
3812.12 2107
3812.70 2195
3813.29 2272
3813.87 2182
3814.45 2302
3815.03 2264
3815.62 2292
3816.20 2262
3816.78 2097
3817.37 2095
3817.95 1977
3818.53 1917
3819.12 1918
3819.70 1837
3820.28 1805
3820.87 1850
3821.45 1825
3822.03 1712
3822.62 1769
3823.20 1708
3823.78 1766
3824.37 1796
3824.95 1739
3825.54 1682
3826.12 1694
3826.70 1707
3827.29 1697
3827.87 1709
3828.46 1632
3829.04 1759
3829.62 1739
3830.21 1787
3830.79 1816
3831.38 1827
3831.96 1784
3832.54 1744
3833.13 1831
3833.71 1827
3834.30 1824
3834.88 1759
3835.47 1746
3836.05 1855
3836.64 1716
3837.22 1714
3837.81 1748
3838.39 1678
3838.98 1686
3839.56 1660
3840.15 1763
3840.73 1710
3841.31 1683
3841.90 1719
3842.49 1753
3843.07 1697
3843.66 1718
3844.24 1712
3844.83 1731
3845.41 1719
3846.00 1710
3846.58 1716
3847.17 1724
3847.75 1702
3848.34 1762
3848.92 1788
3849.51 1757
3850.10 1754
3850.68 1711
3851.27 1737
3851.85 1774
3852.44 1739
3853.02 1748
3853.61 1790
3854.20 1848
3854.78 1816
3855.37 1757
3855.95 1795
3856.54 1981
3857.13 1988
3857.71 2045
3858.30 2136
3858.89 2229
3859.47 2443
3860.06 2563
3860.64 2585
3861.23 2661
3861.82 2746
3862.40 2751
3862.99 2772
3863.58 2834
3864.16 2886
3864.75 2970
3865.34 2988
3865.92 2930
3866.51 2660
3867.10 2599
3867.69 2400
3868.27 2279
3868.86 2320
3869.45 2151
3870.03 2081
3870.62 2145
3871.21 2219
3871.80 2263
3872.38 2230
3872.97 2306
3873.56 2357
3874.15 2321
3874.73 2331
3875.32 2355
3875.91 2326
3876.50 2350
3877.08 2322
3877.67 2174
3878.26 2129
3878.85 2061
3879.43 1938
3880.02 1832
3880.61 1841
3881.20 1728
3881.79 1805
3882.37 1903
3882.96 1785
3883.55 1756
3884.14 1812
3884.73 1837
3885.32 1878
3885.90 1970
3886.49 2041
3887.08 2074
3887.67 2156
3888.26 2253
3888.85 2230
3889.44 2284
3890.02 2284
3890.61 2293
3891.20 2233
3891.79 2215
3892.38 2110
3892.97 2206
3893.56 1987
3894.15 1998
3894.74 2096
3895.32 1900
3895.91 1993
3896.50 1982
3897.09 1843
3897.68 1877
3898.27 1862
3898.86 1851
3899.45 1852
3900.04 1858
3900.63 1935
3901.22 1820
3901.81 1841
3902.40 1843
3902.99 1803
3903.58 1885
3904.17 1949
3904.76 1884
3905.35 2011
3905.94 2081
3906.53 2022
3907.12 1996
3907.71 1994
3908.30 2035
3908.89 1991
3909.48 1891
3910.07 1839
3910.66 1817
3911.25 1836
3911.84 1738
3912.43 1727
3913.02 1763
3913.61 1650
3914.20 1581
3914.79 1665
3915.38 1730
3915.97 1813
3916.56 1772
3917.15 1695
3917.74 1768
3918.33 1772
3918.92 1795
3919.52 1787
3920.11 1796
3920.70 1808
3921.29 1839
3921.88 1795
3922.47 1763
3923.06 1686
3923.65 1737
3924.24 1668
3924.84 1710
3925.43 1691
3926.02 1717
3926.61 1678
3927.20 1630
3927.79 1626
3928.38 1660
3928.98 1679
3929.57 1627
3930.16 1622
3930.75 1578
3931.34 1626
3931.93 1658
3932.53 1651
3933.12 1536
3933.71 1546
3934.30 1593
3934.89 1562
3935.49 1578
3936.08 1623
3936.67 1549
3937.26 1598
3937.86 1660
3938.45 1690
3939.04 1672
3939.63 1653
3940.23 1745
3940.82 1674
3941.41 1633
3942.00 1731
3942.60 1705
3943.19 1765
3943.78 1735
3944.37 1699
3944.97 1706
3945.56 1646
3946.15 1639
3946.75 1735
3947.34 1654
3947.93 1741
3948.52 1744
3949.12 1628
3949.71 1702
3950.30 1755
3950.90 1748
3951.49 1789
3952.08 1769
3952.68 1852
3953.27 1847
3953.86 1788
3954.46 1825
3955.05 1845
3955.65 1844
3956.24 1875
3956.83 1938
3957.43 1904
3958.02 1891
3958.61 1870
3959.21 1825
3959.80 1786
3960.40 1692
3960.99 1712
3961.58 1730
3962.18 1672
3962.77 1730
3963.37 1672
3963.96 1706
3964.55 1815
3965.15 1876
3965.74 1837
3966.34 1797
3966.93 1793
3967.53 1838
3968.12 1831
3968.72 1852
3969.31 1781
3969.91 1715
3970.50 1831
3971.10 1746
3971.69 1668
3972.28 1712
3972.88 1736
3973.47 1738
3974.07 1664
3974.66 1759
3975.26 1721
3975.85 1751
3976.45 1819
3977.05 1933
3977.64 1876
3978.24 1797
3978.83 1776
3979.43 1678
3980.02 1669
3980.62 1708
3981.21 1685
3981.81 1744
3982.40 1725
3983.00 1771
3983.60 1778
3984.19 1834
3984.79 1849
3985.38 1960
3985.98 1897
3986.58 1939
3987.17 1926
3987.77 1878
3988.36 1752
3988.96 1828
3989.56 1948
3990.15 1801
3990.75 1803
3991.34 1836
3991.94 1796
3992.54 1796
3993.13 1924
3993.73 1895
3994.33 1848
3994.92 1876
3995.52 1922
3996.12 1968
3996.71 1918
3997.31 1872
3997.91 2015
3998.50 1997
3999.10 1916
3999.70 1888
4000.29 1929
4000.89 1974
4001.49 1986
4002.09 1920
4002.68 1955
4003.28 1975
4003.88 1951
4004.47 1872
4005.07 1946
4005.67 1980
4006.27 1936
4006.86 1979
4007.46 1930
4008.06 1867
4008.66 1914
4009.25 1819
4009.85 1793
4010.45 1834
4011.05 1772
4011.64 1840
4012.24 1843
4012.84 1869
4013.44 1880
4014.04 1934
4014.63 1978
4015.23 1989
4015.83 2056
4016.43 2046
4017.03 2158
4017.63 2035
4018.22 2030
4018.82 2079
4019.42 1969
4020.02 1940
4020.62 1892
4021.22 1807
4021.81 1846
4022.41 1848
4023.01 1857
4023.61 1906
4024.21 2052
4024.81 1881
4025.41 1861
4026.01 1964
4026.60 1895
4027.20 1861
4027.80 1809
4028.40 1794
4029.00 1872
4029.60 1814
4030.20 1776
4030.80 1795
4031.40 1856
4032.00 1926
4032.60 1985
4033.20 2015
4033.80 2065
4034.39 2029
4034.99 1939
4035.59 1999
4036.19 2023
4036.79 1949
4037.39 1833
4037.99 1791
4038.59 1700
4039.19 1703
4039.79 1686
4040.39 1647
4040.99 1678
4041.59 1612
4042.19 1598
4042.79 1659
4043.39 1700
4043.99 1662
4044.59 1718
4045.19 1665
4045.79 1700
4046.39 1640
4046.99 1645
4047.60 1656
4048.20 1779
4048.80 1762
4049.40 1801
4050.00 1836
4050.60 1805
4051.20 1810
4051.80 1889
4052.40 2010
4053.00 1943
4053.60 1917
4054.20 1857
4054.80 1849
4055.41 1836
4056.01 1808
4056.61 1747
4057.21 1605
4057.81 1683
4058.41 1610
4059.01 1644
4059.61 1641
4060.22 1594
4060.82 1611
4061.42 1537
4062.02 1488
4062.62 1539
4063.22 1567
4063.82 1507
4064.43 1585
4065.03 1560
4065.63 1508
4066.23 1495
4066.83 1452
4067.44 1456
4068.04 1512
4068.64 1532
4069.24 1532
4069.84 1503
4070.45 1584
4071.05 1475
4071.65 1530
4072.25 1443
4072.86 1421
4073.46 1563
4074.06 1535
4074.66 1543
4075.27 1581
4075.87 1571
4076.47 1564
4077.07 1587
4077.68 1515
4078.28 1423
4078.88 1541
4079.48 1486
4080.09 1526
4080.69 1541
4081.29 1509
4081.90 1588
4082.50 1628
4083.10 1580
4083.71 1537
4084.31 1491
4084.91 1516
4085.52 1507
4086.12 1548
4086.72 1573
4087.33 1478
4087.93 1427
4088.53 1534
4089.14 1608
4089.74 1565
4090.34 1555
4090.95 1563
4091.55 1515
4092.15 1570
4092.76 1548
4093.36 1518
4093.97 1619
4094.57 1616
4095.17 1572
4095.78 1607
4096.38 1572
4096.99 1577
4097.59 1537
4098.19 1584
4098.80 1557
4099.40 1516
4100.01 1522
4100.61 1484
4101.22 1574
4101.82 1537
4102.43 1554
4103.03 1501
4103.63 1529
4104.24 1480
4104.84 1512
4105.45 1506
4106.05 1471
4106.66 1477
4107.26 1394
4107.87 1501
4108.47 1509
4109.08 1498
4109.68 1437
4110.29 1423
4110.89 1396
4111.50 1482
4112.10 1454
4112.71 1467
4113.31 1517
4113.92 1528
4114.53 1478
4115.13 1501
4115.74 1543
4116.34 1511
4116.95 1525
4117.55 1599
4118.16 1616
4118.76 1552
4119.37 1557
4119.98 1541
4120.58 1548
4121.19 1609
4121.79 1683
4122.40 1720
4123.01 1613
4123.61 1585
4124.22 1527
4124.82 1608
4125.43 1560
4126.04 1620
4126.64 1624
4127.25 1677
4127.86 1602
4128.46 1584
4129.07 1609
4129.68 1570
4130.28 1676
4130.89 1652
4131.50 1622
4132.10 1549
4132.71 1635
4133.32 1721
4133.92 1752
4134.53 1702
4135.14 1782
4135.74 1740
4136.35 1821
4136.96 1854
4137.56 1787
4138.17 1860
4138.78 1987
4139.39 1966
4139.99 1835
4140.60 1856
4141.21 1839
4141.82 1837
4142.42 1753
4143.03 1847
4143.64 1845
4144.25 1749
4144.85 1680
4145.46 1718
4146.07 1645
4146.68 1610
4147.28 1487
4147.89 1567
4148.50 1578
4149.11 1585
4149.72 1556
4150.32 1499
4150.93 1458
4151.54 1476
4152.15 1540
4152.76 1571
4153.37 1627
4153.97 1577
4154.58 1574
4155.19 1528
4155.80 1478
4156.41 1494
4157.02 1541
4157.62 1479
4158.23 1506
4158.84 1488
4159.45 1541
4160.06 1525
4160.67 1548
4161.28 1615
4161.89 1725
4162.49 1809
4163.10 1717
4163.71 1813
4164.32 1886
4164.93 1795
4165.54 1824
4166.15 1811
4166.76 1803
4167.37 1879
4167.98 1818
4168.59 1716
4169.20 1706
4169.81 1704
4170.42 1753
4171.02 1695
4171.63 1780
4172.24 1724
4172.85 1650
4173.46 1740
4174.07 1686
4174.68 1612
4175.29 1562
4175.90 1676
4176.51 1719
4177.12 1628
4177.73 1546
4178.34 1558
4178.95 1552
4179.56 1576
4180.17 1621
4180.78 1588
4181.39 1542
4182.00 1546
4182.61 1484
4183.23 1529
4183.84 1565
4184.45 1584
4185.06 1611
4185.67 1574
4186.28 1561
4186.89 1571
4187.50 1652
4188.11 1638
4188.72 1635
4189.33 1797
4189.94 1794
4190.55 1909
4191.17 2005
4191.78 1977
4192.39 1965
4193.00 2059
4193.61 2111
4194.22 2132
4194.83 2169
4195.44 2203
4196.06 2126
4196.67 2012
4197.28 2024
4197.89 1961
4198.50 1863
4199.11 1797
4199.72 1830
4200.34 1783
4200.95 1708
4201.56 1745
4202.17 1715
4202.78 1632
4203.40 1609
4204.01 1648
4204.62 1652
4205.23 1614
4205.84 1613
4206.46 1578
4207.07 1602
4207.68 1627
4208.29 1643
4208.90 1639
4209.52 1650
4210.13 1664
4210.74 1636
4211.35 1759
4211.97 1703
4212.58 1776
4213.19 1774
4213.80 1738
4214.42 1741
4215.03 1748
4215.64 1780
4216.26 1878
4216.87 1955
4217.48 1926
4218.09 1994
4218.71 2150
4219.32 2209
4219.93 2386
4220.55 2383
4221.16 2406
4221.77 2528
4222.39 2569
4223.00 2544
4223.61 2640
4224.23 2662
4224.84 2721
4225.45 2746
4226.07 2713
4226.68 2894
4227.30 2995
4227.91 2980
4228.52 2921
4229.14 2922
4229.75 3050
4230.36 3021
4230.98 2855
4231.59 3027
4232.21 3237
4232.82 3487
4233.43 3950
4234.05 4213
4234.66 4427
4235.28 4368
4235.89 4122
4236.51 3786
4237.12 3576
4237.73 3212
4238.35 2950
4238.96 2731
4239.58 2376
4240.19 2266
4240.81 2201
4241.42 2176
4242.04 2118
4242.65 2186
4243.27 2177
4243.88 2139
4244.50 2185
4245.11 2188
4245.73 2236
4246.34 2162
4246.96 2273
4247.57 2206
4248.19 2265
4248.80 2161
4249.42 2105
4250.03 2044
4250.65 2019
4251.26 2086
4251.88 2051
4252.49 2048
4253.11 1998
4253.72 1895
4254.34 1957
4254.96 1928
4255.57 1929
4256.19 1901
4256.80 1862
4257.42 1839
4258.03 1851
4258.65 1785
4259.27 1771
4259.88 1889
4260.50 1836
4261.12 1878
4261.73 1858
4262.35 1807
4262.96 1805
4263.58 1817
4264.20 1817
4264.81 1789
4265.43 1922
4266.05 1925
4266.66 1922
4267.28 1975
4267.90 1948
4268.51 1880
4269.13 1818
4269.75 1818
4270.36 1943
4270.98 1958
4271.60 1841
4272.21 1796
4272.83 1855
4273.45 1770
4274.06 1885
4274.68 1985
4275.30 1896
4275.92 1893
4276.53 1857
4277.15 1877
4277.77 1887
4278.38 1946
4279.00 1873
4279.62 1746
4280.24 1665
4280.85 1694
4281.47 1695
4282.09 1653
4282.71 1613
4283.32 1618
4283.94 1626
4284.56 1611
4285.18 1645
4285.80 1614
4286.41 1664
4287.03 1625
4287.65 1665
4288.27 1636
4288.89 1583
4289.50 1559
4290.12 1592
4290.74 1692
4291.36 1628
4291.98 1542
4292.60 1635
4293.21 1634
4293.83 1576
4294.45 1577
4295.07 1581
4295.69 1585
4296.31 1640
4296.93 1613
4297.54 1564
4298.16 1644
4298.78 1649
4299.40 1644
4300.02 1672
4300.64 1662
4301.26 1609
4301.88 1679
4302.50 1685
4303.12 1658
4303.73 1624
4304.35 1664
4304.97 1651
4305.59 1629
4306.21 1713
4306.83 1694
4307.45 1716
4308.07 1714
4308.69 1727
4309.31 1730
4309.93 1697
4310.55 1686
4311.17 1634
4311.79 1656
4312.41 1655
4313.03 1654
4313.65 1618
4314.27 1741
4314.89 1712
4315.51 1712
4316.13 1715
4316.75 1702
4317.37 1734
4317.99 1793
4318.61 1786
4319.23 1854
4319.85 1893
4320.47 1966
4321.09 2003
4321.71 1987
4322.33 2020
4322.95 2074
4323.57 2178
4324.19 2230
4324.81 2253
4325.43 2271
4326.05 2233
4326.68 2153
4327.30 2112
4327.92 2022
4328.54 1931
4329.16 1901
4329.78 1886
4330.40 1859
4331.02 1829
4331.64 1860
4332.26 1862
4332.89 1873
4333.51 2046
4334.13 2110
4334.75 2251
4335.37 2421
4335.99 2649
4336.61 2778
4337.24 2959
4337.86 2963
4338.48 2998
4339.10 2929
4339.72 2888
4340.34 2849
4340.97 2566
4341.59 2581
4342.21 2739
4342.83 2993
4343.45 3327
4344.08 3701
4344.70 4286
4345.32 4785
4345.94 5093
4346.57 4972
4347.19 4906
4347.81 4797
4348.43 4436
4349.05 4006
4349.68 3479
4350.30 2983
4350.92 2625
4351.54 2368
4352.17 2457
4352.79 2256
4353.41 2094
4354.04 2069
4354.66 2006
4355.28 2049
4355.90 2129
4356.53 2039
4357.15 2082
4357.77 2133
4358.40 2016
4359.02 2017
4359.64 2121
4360.27 2108
4360.89 2012
4361.51 1988
4362.14 2025
4362.76 1939
4363.38 1920
4364.01 2056
4364.63 2083
4365.25 2038
4365.88 1976
4366.50 2052
4367.12 1926
4367.75 1869
4368.37 1864
4369.00 1826
4369.62 1812
4370.24 1746
4370.87 1670
4371.49 1628
4372.12 1626
4372.74 1595
4373.36 1611
4373.99 1770
4374.61 1663
4375.24 1778
4375.86 1881
4376.49 1938
4377.11 2061
4377.73 2031
4378.36 2067
4378.98 2263
4379.61 2216
4380.23 2195
4380.86 2083
4381.48 2057
4382.11 2055
4382.73 1969
4383.36 1933
4383.98 1835
4384.61 1727
4385.23 1790
4385.86 1773
4386.48 1732
4387.11 1776
4387.73 1803
4388.36 1751
4388.98 1628
4389.61 1654
4390.23 1699
4390.86 1688
4391.48 1636
4392.11 1708
4392.74 1690
4393.36 1813
4393.99 1806
4394.61 1854
4395.24 1915
4395.86 1847
4396.49 1865
4397.12 1849
4397.74 1841
4398.37 1793
4398.99 1823
4399.62 1760
4400.25 1787
4400.87 1775
4401.50 1770
4402.12 1673
4402.75 1710
4403.38 1663
4404.00 1666
4404.63 1694
4405.26 1724
4405.88 1750
4406.51 1737
4407.14 1674
4407.76 1678
4408.39 1819
4409.02 1766
4409.64 1706
4410.27 1624
4410.90 1645
4411.52 1759
4412.15 1678
4412.78 1675
4413.40 1669
4414.03 1648
4414.66 1571
4415.29 1623
4415.91 1598
4416.54 1649
4417.17 1667
4417.79 1666
4418.42 1682
4419.05 1587
4419.68 1592
4420.30 1527
4420.93 1619
4421.56 1559
4422.19 1454
4422.81 1465
4423.44 1488
4424.07 1491
4424.70 1436
4425.33 1348
4425.95 1380
4426.58 1418
4427.21 1450
4427.84 1424
4428.47 1440
4429.09 1509
4429.72 1515
4430.35 1536
4430.98 1556
4431.61 1532
4432.23 1526
4432.86 1609
4433.49 1549
4434.12 1519
4434.75 1619
4435.38 1520
4436.01 1486
4436.63 1546
4437.26 1564
4437.89 1456
4438.52 1482
4439.15 1442
4439.78 1413
4440.41 1441
4441.04 1486
4441.67 1475
4442.29 1451
4442.92 1490
4443.55 1533
4444.18 1618
4444.81 1587
4445.44 1673
4446.07 1704
4446.70 1728
4447.33 1739
4447.96 1741
4448.59 1790
4449.22 1706
4449.85 1695
4450.48 1702
4451.11 1629
4451.74 1619
4452.37 1607
4453.00 1561
4453.63 1596
4454.26 1605
4454.89 1611
4455.52 1606
4456.15 1659
4456.78 1653
4457.41 1611
4458.04 1590
4458.67 1504
4459.30 1441
4459.93 1474
4460.56 1466
4461.19 1468
4461.82 1513
4462.45 1439
4463.08 1451
4463.71 1373
4464.34 1389
4464.97 1435
4465.60 1361
4466.23 1356
4466.86 1408
4467.49 1348
4468.12 1304
4468.76 1417
4469.39 1403
4470.02 1355
4470.65 1396
4471.28 1357
4471.91 1319
4472.54 1344
4473.17 1349
4473.80 1379
4474.44 1362
4475.07 1309
4475.70 1356
4476.33 1372
4476.96 1440
4477.59 1409
4478.22 1473
4478.86 1422
4479.49 1420
4480.12 1454
4480.75 1578
4481.38 1545
4482.02 1574
4482.65 1496
4483.28 1553
4483.91 1601
4484.54 1600
4485.18 1540
4485.81 1522
4486.44 1521
4487.07 1527
4487.70 1525
4488.34 1632
4488.97 1599
4489.60 1688
4490.23 1556
4490.87 1504
4491.50 1501
4492.13 1493
4492.76 1465
4493.40 1458
4494.03 1476
4494.66 1457
4495.30 1496
4495.93 1485
4496.56 1509
4497.19 1486
4497.83 1550
4498.46 1670
4499.09 1693
4499.73 1763
4500.36 1849
4500.99 1894
4501.63 1871
4502.26 1833
4502.89 1809
4503.53 1745
4504.16 1709
4504.79 1700
4505.43 1638
4506.06 1634
4506.69 1612
4507.33 1649
4507.96 1612
4508.59 1608
4509.23 1625
4509.86 1589
4510.50 1657
4511.13 1630
4511.76 1594
4512.40 1590
4513.03 1540
4513.67 1468
4514.30 1518
4514.93 1538
4515.57 1509
4516.20 1487
4516.84 1543
4517.47 1454
4518.11 1454
4518.74 1508
4519.37 1494
4520.01 1450
4520.64 1514
4521.28 1509
4521.91 1560
4522.55 1455
4523.18 1529
4523.82 1556
4524.45 1574
4525.09 1576
4525.72 1631
4526.36 1633
4526.99 1752
4527.63 1873
4528.26 2085
4528.90 2332
4529.53 2582
4530.17 2748
4530.80 2863
4531.44 2893
4532.07 2878
4532.71 2735
4533.34 2617
4533.98 2422
4534.62 2317
4535.25 2162
4535.89 2051
4536.52 1915
4537.16 1764
4537.79 1717
4538.43 1679
4539.07 1593
4539.70 1575
4540.34 1531
4540.97 1453
4541.61 1475
4542.25 1450
4542.88 1437
4543.52 1489
4544.15 1448
4544.79 1468
4545.43 1487
4546.06 1489
4546.70 1346
4547.34 1412
4547.97 1472
4548.61 1455
4549.25 1475
4549.88 1494
4550.52 1625
4551.16 1583
4551.79 1530
4552.43 1468
4553.07 1558
4553.70 1605
4554.34 1588
4554.98 1484
4555.61 1487
4556.25 1545
4556.89 1561
4557.53 1482
4558.16 1474
4558.80 1463
4559.44 1483
4560.07 1418
4560.71 1500
4561.35 1418
4561.99 1425
4562.62 1431
4563.26 1432
4563.90 1472
4564.54 1443
4565.18 1454
4565.81 1420
4566.45 1441
4567.09 1417
4567.73 1467
4568.36 1482
4569.00 1486
4569.64 1477
4570.28 1485
4570.92 1481
4571.55 1493
4572.19 1463
4572.83 1452
4573.47 1461
4574.11 1534
4574.75 1449
4575.38 1473
4576.02 1469
4576.66 1487
4577.30 1398
4577.94 1379
4578.58 1421
4579.22 1440
4579.85 1506
4580.49 1437
4581.13 1492
4581.77 1517
4582.41 1456
4583.05 1433
4583.69 1499
4584.33 1529
4584.97 1547
4585.61 1421
4586.24 1523
4586.88 1582
4587.52 1646
4588.16 1705
4588.80 1775
4589.44 1897
4590.08 1913
4590.72 1894
4591.36 1941
4592.00 2022
4592.64 1982
4593.28 2012
4593.92 1826
4594.56 1732
4595.20 1619
4595.84 1541
4596.48 1534
4597.12 1554
4597.76 1478
4598.40 1595
4599.04 1629
4599.68 1598
4600.32 1565
4600.96 1565
4601.60 1629
4602.24 1566
4602.88 1492
4603.52 1531
4604.16 1669
4604.80 1624
4605.44 1629
4606.08 1657
4606.72 1621
4607.36 1614
4608.00 1597
4608.64 1686
4609.28 1715
4609.93 1677
4610.57 1711
4611.21 1615
4611.85 1698
4612.49 1632
4613.13 1522
4613.77 1523
4614.41 1505
4615.05 1474
4615.69 1484
4616.34 1465
4616.98 1491
4617.62 1501
4618.26 1481
4618.90 1475
4619.54 1491
4620.18 1483
4620.83 1535
4621.47 1542
4622.11 1541
4622.75 1533
4623.39 1596
4624.03 1565
4624.68 1558
4625.32 1492
4625.96 1482
4626.60 1488
4627.24 1438
4627.89 1425
4628.53 1453
4629.17 1469
4629.81 1518
4630.45 1518
4631.10 1479
4631.74 1530
4632.38 1618
4633.02 1568
4633.67 1622
4634.31 1660
4634.95 1677
4635.59 1711
4636.24 1786
4636.88 1811
4637.52 1825
4638.17 1825
4638.81 1878
4639.45 1855
4640.09 1738
4640.74 1706
4641.38 1686
4642.02 1616
4642.67 1595
4643.31 1593
4643.95 1628
4644.60 1558
4645.24 1556
4645.88 1527
4646.53 1555
4647.17 1626
4647.81 1649
4648.46 1703
4649.10 1798
4649.74 1803
4650.39 1912
4651.03 1943
4651.67 2065
4652.32 2079
4652.96 1983
4653.61 1959
4654.25 1954
4654.89 1852
4655.54 1763
4656.18 1783
4656.83 1707
4657.47 1608
4658.11 1581
4658.76 1536
4659.40 1499
4660.05 1505
4660.69 1568
4661.33 1494
4661.98 1506
4662.62 1478
4663.27 1446
4663.91 1437
4664.56 1394
4665.20 1375
4665.85 1390
4666.49 1388
4667.14 1391
4667.78 1443
4668.43 1458
4669.07 1364
4669.72 1378
4670.36 1401
4671.01 1458
4671.65 1494
4672.30 1594
4672.94 1546
4673.59 1527
4674.23 1604
4674.88 1569
4675.52 1567
4676.17 1584
4676.81 1542
4677.46 1496
4678.10 1447
4678.75 1498
4679.40 1506
4680.04 1528
4680.69 1581
4681.33 1514
4681.98 1538
4682.62 1633
4683.27 1562
4683.92 1571
4684.56 1669
4685.21 1570
4685.85 1561
4686.50 1577
4687.15 1570
4687.79 1567
4688.44 1519
4689.09 1529
4689.73 1485
4690.38 1524
4691.02 1517
4691.67 1556
4692.32 1430
4692.96 1405
4693.61 1448
4694.26 1517
4694.90 1465
4695.55 1482
4696.20 1543
4696.84 1627
4697.49 1819
4698.14 1756
4698.78 1766
4699.43 1722
4700.08 1827
4700.73 1744
4701.37 1692
4702.02 1636
4702.67 1602
4703.31 1583
4703.96 1494
4704.61 1441
4705.26 1546
4705.90 1539
4706.55 1543
4707.20 1522
4707.85 1516
4708.49 1540
4709.14 1517
4709.79 1542
4710.44 1504
4711.09 1542
4711.73 1467
4712.38 1520
4713.03 1530
4713.68 1477
4714.33 1541
4714.97 1444
4715.62 1464
4716.27 1457
4716.92 1516
4717.57 1523
4718.21 1597
4718.86 1591
4719.51 1594
4720.16 1611
4720.81 1585
4721.46 1565
4722.11 1584
4722.75 1603
4723.40 1670
4724.05 1730
4724.70 1748
4725.35 1780
4726.00 1685
4726.65 1781
4727.30 1825
4727.94 1762
4728.59 1707
4729.24 1667
4729.89 1644
4730.54 1603
4731.19 1507
4731.84 1514
4732.49 1512
4733.14 1539
4733.79 1503
4734.44 1548
4735.09 1505
4735.74 1591
4736.38 1549
4737.03 1493
4737.68 1534
4738.33 1580
4738.98 1591
4739.63 1580
4740.28 1535
4740.93 1516
4741.58 1489
4742.23 1535
4742.88 1542
4743.53 1536
4744.18 1528
4744.83 1601
4745.48 1553
4746.13 1621
4746.78 1619
4747.43 1704
4748.08 1751
4748.73 1771
4749.39 1774
4750.04 1832
4750.69 1898
4751.34 1921
4751.99 1884
4752.64 1888
4753.29 1896
4753.94 1926
4754.59 1814
4755.24 1714
4755.89 1714
4756.54 1702
4757.19 1680
4757.84 1675
4758.50 1669
4759.15 1651
4759.80 1643
4760.45 1619
4761.10 1656
4761.75 1728
4762.40 1685
4763.05 1730
4763.71 1835
4764.36 2041
4765.01 2168
4765.66 2377
4766.31 2485
4766.96 2510
4767.62 2491
4768.27 2326
4768.92 2234
4769.57 2090
4770.22 1949
4770.87 1857
4771.53 1754
4772.18 1803
4772.83 1675
4773.48 1697
4774.13 1638
4774.79 1613
4775.44 1670
4776.09 1743
4776.74 1757
4777.40 1761
4778.05 1747
4778.70 1849
4779.35 1941
4780.01 1937
4780.66 1987
4781.31 1868
4781.96 1764
4782.62 1788
4783.27 1665
4783.92 1692
4784.57 1594
4785.23 1619
4785.88 1568
4786.53 1615
4787.19 1652
4787.84 1665
4788.49 1611
4789.15 1677
4789.80 1674
4790.45 1571
4791.11 1665
4791.76 1618
4792.41 1563
4793.07 1538
4793.72 1508
4794.37 1498
4795.03 1552
4795.68 1537
4796.33 1586
4796.99 1560
4797.64 1526
4798.29 1554
4798.95 1547
4799.60 1557
4800.26 1460
4800.91 1556
4801.56 1566
4802.22 1600
4802.87 1581
4803.53 1593
4804.18 1650
4804.83 1646
4805.49 1553
4806.14 1563
4806.80 1565
4807.45 1592
4808.11 1523
4808.76 1543
4809.42 1583
4810.07 1539
4810.72 1570
4811.38 1630
4812.03 1595
4812.69 1582
4813.34 1639
4814.00 1597
4814.65 1603
4815.31 1584
4815.96 1588
4816.62 1649
4817.27 1710
4817.93 1689
4818.58 1717
4819.24 1734
4819.89 1818
4820.55 1815
4821.20 1842
4821.86 1889
4822.52 1889
4823.17 1958
4823.83 2022
4824.48 2020
4825.14 2115
4825.79 2106
4826.45 2099
4827.10 1983
4827.76 1918
4828.42 1903
4829.07 1885
4829.73 1817
4830.38 1831
4831.04 1942
4831.70 1951
4832.35 1883
4833.01 1987
4833.66 2122
4834.32 2274
4834.98 2317
4835.63 2408
4836.29 2463
4836.95 2504
4837.60 2598
4838.26 2707
4838.92 2539
4839.57 2538
4840.23 2471
4840.89 2425
4841.54 2444
4842.20 2195
4842.86 2238
4843.51 2298
4844.17 2236
4844.83 2182
4845.48 2209
4846.14 2162
4846.80 2296
4847.45 2220
4848.11 2374
4848.77 2399
4849.43 2407
4850.08 2453
4850.74 2444
4851.40 2487
4852.06 2472
4852.71 2480
4853.37 2423
4854.03 2400
4854.69 2526
4855.34 2500
4856.00 2749
4856.66 2989
4857.32 3316
4857.97 3364
4858.63 3393
4859.29 3356
4859.95 3060
4860.61 3043
4861.26 2891
4861.92 2706
4862.58 2670
4863.24 2631
4863.90 2627
4864.55 2729
4865.21 2777
4865.87 2782
4866.53 2800
4867.19 2854
4867.85 2843
4868.51 2781
4869.16 2656
4869.82 2558
4870.48 2473
4871.14 2366
4871.80 2329
4872.46 2434
4873.12 2298
4873.78 2332
4874.43 2384
4875.09 2345
4875.75 2259
4876.41 2261
4877.07 2273
4877.73 2355
4878.39 2350
4879.05 2223
4879.71 2209
4880.37 2164
4881.03 2154
4881.69 2058
4882.34 2019
4883.00 1968
4883.66 1979
4884.32 1926
4884.98 1991
4885.64 1925
4886.30 1947
4886.96 2127
4887.62 2238
4888.28 2351
4888.94 2450
4889.60 2404
4890.26 2423
4890.92 2349
4891.58 2389
4892.24 2274
4892.90 2247
4893.56 2112
4894.22 2072
4894.88 1984
4895.54 1927
4896.20 2041
4896.86 2012
4897.52 1977
4898.19 2029
4898.85 2012
4899.51 2081
4900.17 2051
4900.83 2108
4901.49 2019
4902.15 1950
4902.81 1910
4903.47 1802
4904.13 1797
4904.79 1824
4905.45 1754
4906.12 1744
4906.78 1698
4907.44 1659
4908.10 1733
4908.76 1718
4909.42 1721
4910.08 1757
4910.74 1681
4911.41 1645
4912.07 1614
4912.73 1596
4913.39 1595
4914.05 1599
4914.71 1621
4915.38 1550
4916.04 1579
4916.70 1562
4917.36 1551
4918.02 1575
4918.68 1453
4919.35 1489
4920.01 1558
4920.67 1504
4921.33 1534
4921.99 1471
4922.66 1556
4923.32 1550
4923.98 1508
4924.64 1560
4925.31 1531
4925.97 1557
4926.63 1615
4927.29 1692
4927.96 1642
4928.62 1703
4929.28 1732
4929.94 1636
4930.61 1681
4931.27 1754
4931.93 1705
4932.59 1680
4933.26 1664
4933.92 1565
4934.58 1549
4935.25 1593
4935.91 1564
4936.57 1533
4937.24 1528
4937.90 1554
4938.56 1520
4939.23 1483
4939.89 1455
4940.55 1452
4941.22 1494
4941.88 1520
4942.54 1501
4943.21 1463
4943.87 1553
4944.53 1503
4945.20 1474
4945.86 1423
4946.52 1472
4947.19 1466
4947.85 1351
4948.52 1390
4949.18 1370
4949.84 1370
4950.51 1429
4951.17 1406
4951.84 1477
4952.50 1425
4953.17 1350
4953.83 1419
4954.49 1413
4955.16 1417
4955.82 1362
4956.49 1426
4957.15 1412
4957.82 1363
4958.48 1357
4959.15 1376
4959.81 1368
4960.47 1376
4961.14 1458
4961.80 1519
4962.47 1493
4963.13 1466
4963.80 1631
4964.46 1649
4965.13 1718
4965.79 1684
4966.46 1582
4967.12 1476
4967.79 1539
4968.45 1476
4969.12 1401
4969.79 1387
4970.45 1383
4971.12 1462
4971.78 1404
4972.45 1360
4973.11 1405
4973.78 1443
4974.44 1466
4975.11 1424
4975.78 1391
4976.44 1520
4977.11 1491
4977.77 1383
4978.44 1436
4979.11 1433
4979.77 1409
4980.44 1364
4981.10 1415
4981.77 1421
4982.44 1398
4983.10 1433
4983.77 1476
4984.43 1518
4985.10 1512
4985.77 1557
4986.43 1564
4987.10 1504
4987.77 1464
4988.43 1423
4989.10 1479
4989.77 1460
4990.43 1450
4991.10 1342
4991.77 1395
4992.43 1415
4993.10 1356
4993.77 1337
4994.43 1419
4995.10 1319
4995.77 1331
4996.44 1303
4997.10 1365
4997.77 1324
4998.44 1335
4999.10 1278
4999.77 1292
5000.44 1343
5001.11 1351
5001.77 1302
5002.44 1290
5003.11 1448
5003.78 1456
5004.44 1466
5005.11 1383
5005.78 1420
5006.45 1475
5007.12 1531
5007.78 1460
5008.45 1488
5009.12 1565
5009.79 1506
5010.46 1499
5011.12 1519
5011.79 1497
5012.46 1497
5013.13 1437
5013.80 1459
5014.47 1485
5015.13 1497
5015.80 1535
5016.47 1567
5017.14 1674
5017.81 1781
5018.48 1862
5019.14 2140
5019.81 2450
5020.48 2684
5021.15 2867
5021.82 3136
5022.49 3182
5023.16 3393
5023.83 3125
5024.50 2991
5025.16 2914
5025.83 2514
5026.50 2245
5027.17 2101
5027.84 2006
5028.51 1791
5029.18 1652
5029.85 1592
5030.52 1473
5031.19 1463
5031.86 1414
5032.53 1414
5033.20 1339
5033.87 1391
5034.54 1305
5035.21 1364
5035.88 1369
5036.54 1378
5037.21 1398
5037.88 1330
5038.55 1378
5039.22 1371
5039.89 1318
5040.56 1348
5041.23 1288
5041.90 1272
5042.58 1355
5043.25 1367
5043.92 1336
5044.59 1443
5045.26 1434
5045.93 1463
5046.60 1417
5047.27 1409
5047.94 1386
5048.61 1369
5049.28 1390
5049.95 1413
5050.62 1408
5051.29 1315
5051.96 1354
5052.63 1331
5053.30 1385
5053.98 1342
5054.65 1297
5055.32 1380
5055.99 1335
5056.66 1338
5057.33 1385
5058.00 1398
5058.67 1407
5059.34 1412
5060.02 1436
5060.69 1464
5061.36 1499
5062.03 1488
5062.70 1466
5063.37 1388
5064.04 1398
5064.72 1431
5065.39 1295
5066.06 1321
5066.73 1364
5067.40 1394
5068.08 1357
5068.75 1278
5069.42 1347
5070.09 1313
5070.76 1348
5071.44 1313
5072.11 1261
5072.78 1332
5073.45 1323
5074.12 1389
5074.80 1439
5075.47 1374
5076.14 1407
5076.81 1439
5077.49 1455
5078.16 1466
5078.83 1519
5079.50 1509
5080.18 1475
5080.85 1457
5081.52 1479
5082.20 1468
5082.87 1476
5083.54 1478
5084.21 1408
5084.89 1442
5085.56 1438
5086.23 1453
5086.91 1516
5087.58 1574
5088.25 1656
5088.93 1724
5089.60 1674
5090.27 1747
5090.95 1871
5091.62 1844
5092.29 1776
5092.97 1681
5093.64 1637
5094.31 1671
5094.99 1563
5095.66 1475
5096.34 1456
5097.01 1480
5097.68 1455
5098.36 1447
5099.03 1381
5099.70 1458
5100.38 1409
5101.05 1419
5101.73 1455
5102.40 1515
5103.08 1505
5103.75 1579
5104.42 1584
5105.10 1466
5105.77 1479
5106.45 1425
5107.12 1408
5107.80 1435
5108.47 1414
5109.15 1353
5109.82 1269
5110.49 1296
5111.17 1388
5111.84 1286
5112.52 1290
5113.19 1298
5113.87 1305
5114.54 1418
5115.22 1448
5115.89 1377
5116.57 1461
5117.24 1490
5117.92 1498
5118.59 1504
5119.27 1595
5119.94 1607
5120.62 1594
5121.30 1496
5121.97 1449
5122.65 1415
5123.32 1419
5124.00 1452
5124.67 1385
5125.35 1422
5126.02 1410
5126.70 1385
5127.38 1409
5128.05 1335
5128.73 1323
5129.40 1390
5130.08 1358
5130.76 1478
5131.43 1441
5132.11 1387
5132.78 1392
5133.46 1461
5134.14 1453
5134.81 1445
5135.49 1392
5136.17 1503
5136.84 1462
5137.52 1396
5138.20 1412
5138.87 1392
5139.55 1396
5140.22 1363
5140.90 1350
5141.58 1417
5142.26 1393
5142.93 1306
5143.61 1296
5144.29 1302
5144.96 1373
5145.64 1255
5146.32 1274
5146.99 1292
5147.67 1261
5148.35 1195
5149.03 1228
5149.70 1314
5150.38 1278
5151.06 1249
5151.73 1288
5152.41 1283
5153.09 1297
5153.77 1300
5154.44 1295
5155.12 1283
5155.80 1274
5156.48 1213
5157.16 1191
5157.83 1257
5158.51 1279
5159.19 1247
5159.87 1238
5160.55 1232
5161.22 1214
5161.90 1312
5162.58 1303
5163.26 1265
5163.94 1312
5164.61 1358
5165.29 1346
5165.97 1392
5166.65 1432
5167.33 1413
5168.01 1395
5168.68 1437
5169.36 1359
5170.04 1372
5170.72 1288
5171.40 1259
5172.08 1245
5172.76 1257
5173.44 1270
5174.11 1316
5174.79 1282
5175.47 1351
5176.15 1292
5176.83 1255
5177.51 1301
5178.19 1346
5178.87 1310
5179.55 1262
5180.23 1275
5180.91 1333
5181.58 1299
5182.26 1312
5182.94 1280
5183.62 1242
5184.30 1365
5184.98 1247
5185.66 1263
5186.34 1238
5187.02 1183
5187.70 1204
5188.38 1197
5189.06 1222
5189.74 1251
5190.42 1291
5191.10 1311
5191.78 1275
5192.46 1239
5193.14 1259
5193.82 1209
5194.50 1225
5195.18 1312
5195.86 1313
5196.54 1271
5197.22 1325
5197.90 1315
5198.58 1244
5199.26 1314
5199.94 1225
5200.63 1341
5201.31 1283
5201.99 1285
5202.67 1288
5203.35 1298
5204.03 1305
5204.71 1344
5205.39 1372
5206.07 1446
5206.75 1381
5207.43 1385
5208.11 1399
5208.80 1524
5209.48 1472
5210.16 1508
5210.84 1441
5211.52 1448
5212.20 1477
5212.88 1407
5213.57 1403
5214.25 1382
5214.93 1371
5215.61 1365
5216.29 1336
5216.97 1405
5217.66 1463
5218.34 1413
5219.02 1358
5219.70 1446
5220.38 1459
5221.06 1453
5221.75 1486
5222.43 1404
5223.11 1335
5223.79 1380
5224.47 1340
5225.16 1334
5225.84 1277
5226.52 1282
5227.20 1271
5227.89 1310
5228.57 1271
5229.25 1310
5229.93 1325
5230.62 1354
5231.30 1341
5231.98 1342
5232.66 1287
5233.35 1339
5234.03 1421
5234.71 1353
5235.40 1351
5236.08 1378
5236.76 1508
5237.44 1474
5238.13 1479
5238.81 1396
5239.49 1432
5240.18 1429
5240.86 1416
5241.54 1357
5242.23 1350
5242.91 1448
5243.59 1418
5244.28 1365
5244.96 1328
5245.64 1353
5246.33 1353
5247.01 1375
5247.70 1400
5248.38 1321
5249.06 1426
5249.75 1516
5250.43 1400
5251.11 1426
5251.80 1488
5252.48 1404
5253.17 1377
5253.85 1322
5254.53 1303
5255.22 1287
5255.90 1233
5256.59 1237
5257.27 1340
5257.96 1268
5258.64 1296
5259.32 1379
5260.01 1342
5260.69 1313
5261.38 1407
5262.06 1445
5262.75 1392
5263.43 1539
5264.12 1538
5264.80 1535
5265.49 1515
5266.17 1421
5266.86 1472
5267.54 1435
5268.23 1387
5268.91 1430
5269.60 1425
5270.28 1365
5270.97 1389
5271.65 1343
5272.34 1356
5273.02 1410
5273.71 1365
5274.39 1314
5275.08 1360
5275.76 1369
5276.45 1370
5277.14 1361
5277.82 1481
5278.51 1518
5279.19 1528
5279.88 1600
5280.56 1710
5281.25 1680
5281.94 1730
5282.62 1772
5283.31 1607
5283.99 1534
5284.68 1467
5285.37 1526
5286.05 1459
5286.74 1418
5287.43 1304
5288.11 1359
5288.80 1392
5289.48 1359
5290.17 1375
5290.86 1363
5291.54 1374
5292.23 1342
5292.92 1352
5293.60 1376
5294.29 1388
5294.98 1416
5295.66 1373
5296.35 1388
5297.04 1406
5297.72 1396
5298.41 1396
5299.10 1404
5299.79 1421
5300.47 1459
5301.16 1414
5301.85 1379
5302.53 1449
5303.22 1403
5303.91 1458
5304.60 1465
5305.28 1441
5305.97 1336
5306.66 1405
5307.35 1432
5308.03 1412
5308.72 1407
5309.41 1418
5310.10 1394
5310.78 1511
5311.47 1524
5312.16 1456
5312.85 1482
5313.54 1470
5314.22 1461
5314.91 1443
5315.60 1393
5316.29 1440
5316.98 1419
5317.66 1511
5318.35 1595
5319.04 1655
5319.73 1751
5320.42 1761
5321.11 1784
5321.80 1767
5322.48 1633
5323.17 1578
5323.86 1501
5324.55 1508
5325.24 1464
5325.93 1484
5326.62 1405
5327.30 1453
5327.99 1390
5328.68 1430
5329.37 1391
5330.06 1519
5330.75 1520
5331.44 1474
5332.13 1504
5332.82 1526
5333.51 1513
5334.20 1526
5334.88 1534
5335.57 1484
5336.26 1467
5336.95 1464
5337.64 1468
5338.33 1568
5339.02 1619
5339.71 1642
5340.40 1666
5341.09 1725
5341.78 1818
5342.47 1797
5343.16 1744
5343.85 1808
5344.54 1750
5345.23 1740
5345.92 1738
5346.61 1868
5347.30 1928
5347.99 2056
5348.68 2288
5349.37 2491
5350.06 2614
5350.75 2621
5351.44 2673
5352.13 2603
5352.82 2459
5353.51 2293
5354.20 2057
5354.90 2005
5355.59 1855
5356.28 1749
5356.97 1680
5357.66 1577
5358.35 1469
5359.04 1458
5359.73 1515
5360.42 1510
5361.11 1466
5361.80 1390
5362.49 1400
5363.19 1467
5363.88 1431
5364.57 1421
5365.26 1369
5365.95 1308
5366.64 1260
5367.33 1310
5368.03 1305
5368.72 1274
5369.41 1259
5370.10 1321
5370.79 1246
5371.48 1238
5372.18 1213
5372.87 1242
5373.56 1311
5374.25 1288
5374.94 1314
5375.63 1349
5376.33 1318
5377.02 1314
5377.71 1326
5378.40 1269
5379.10 1280
5379.79 1283
5380.48 1357
5381.17 1310
5381.86 1286
5382.56 1214
5383.25 1253
5383.94 1270
5384.63 1237
5385.33 1347
5386.02 1330
5386.71 1357
5387.40 1355
5388.10 1546
5388.79 1523
5389.48 1508
5390.18 1546
5390.87 1622
5391.56 1647
5392.26 1533
5392.95 1451
5393.64 1445
5394.33 1407
5395.03 1334
5395.72 1373
5396.41 1320
5397.11 1326
5397.80 1268
5398.49 1276
5399.19 1256
5399.88 1208
5400.58 1243
5401.27 1301
5401.96 1289
5402.66 1308
5403.35 1322
5404.04 1378
5404.74 1327
5405.43 1302
5406.13 1309
5406.82 1349
5407.51 1303
5408.21 1303
5408.90 1381
5409.60 1330
5410.29 1358
5410.98 1342
5411.68 1326
5412.37 1264
5413.07 1255
5413.76 1291
5414.46 1322
5415.15 1230
5415.84 1297
5416.54 1306
5417.23 1296
5417.93 1279
5418.62 1277
5419.32 1340
5420.01 1422
5420.71 1385
5421.40 1409
5422.10 1488
5422.79 1393
5423.49 1358
5424.18 1360
5424.88 1401
5425.57 1293
5426.27 1359
5426.96 1362
5427.66 1330
5428.35 1335
5429.05 1384
5429.74 1357
5430.44 1316
5431.14 1355
5431.83 1359
5432.53 1380
5433.22 1447
5433.92 1475
5434.61 1534
5435.31 1558
5436.01 1508
5436.70 1496
5437.40 1569
5438.09 1605
5438.79 1592
5439.49 1488
5440.18 1517
5440.88 1511
5441.57 1477
5442.27 1554
5442.97 1644
5443.66 1690
5444.36 1759
5445.06 1832
5445.75 1914
5446.45 1922
5447.15 1967
5447.84 2007
5448.54 1897
5449.24 1955
5449.93 2039
5450.63 1934
5451.33 1809
5452.02 1738
5452.72 1698
5453.42 1643
5454.11 1614
5454.81 1588
5455.51 1505
5456.20 1609
5456.90 1506
5457.60 1531
5458.30 1538
5458.99 1550
5459.69 1567
5460.39 1631
5461.09 1597
5461.78 1619
5462.48 1714
5463.18 1768
5463.88 1807
5464.57 1678
5465.27 1607
5465.97 1636
5466.67 1677
5467.36 1652
5468.06 1631
5468.76 1676
5469.46 1697
5470.16 1765
5470.85 1881
5471.55 1905
5472.25 1943
5472.95 1994
5473.65 1959
5474.35 1896
5475.04 1881
5475.74 1971
5476.44 2110
5477.14 2180
5477.84 2268
5478.54 2517
5479.23 2693
5479.93 2880
5480.63 2977
5481.33 2712
5482.03 2792
5482.73 2668
5483.43 2365
5484.13 2240
5484.83 2131
5485.52 2121
5486.22 2102
5486.92 2098
5487.62 2005
5488.32 1968
5489.02 2063
5489.72 2083
5490.42 2130
5491.12 2148
5491.82 2159
5492.52 2344
5493.22 2352
5493.92 2331
5494.62 2337
5495.31 2367
5496.01 2390
5496.71 2515
5497.41 2595
5498.11 3073
5498.81 3511
5499.51 4069
5500.21 4496
5500.91 4676
5501.61 4734
5502.31 4432
5503.01 3982
5503.71 3574
5504.41 3191
5505.11 2805
5505.81 2493
5506.51 2299
5507.22 2271
5507.92 2121
5508.62 2133
5509.32 2156
5510.02 2162
5510.72 2001
5511.42 1957
5512.12 2012
5512.82 2092
5513.52 2157
5514.22 2107
5514.92 2116
5515.62 2130
5516.32 2107
5517.03 2092
5517.73 2175
5518.43 2185
5519.13 2150
5519.83 2214
5520.53 2189
5521.23 2150
5521.93 2193
5522.63 2115
5523.34 1978
5524.04 1899
5524.74 1786
5525.44 1805
5526.14 1741
5526.84 1574
5527.55 1608
5528.25 1612
5528.95 1567
5529.65 1589
5530.35 1596
5531.05 1605
5531.76 1592
5532.46 1509
5533.16 1520
5533.86 1602
5534.56 1541
5535.27 1520
5535.97 1513
5536.67 1543
5537.37 1622
5538.08 1561
5538.78 1513
5539.48 1483
5540.18 1445
5540.89 1449
5541.59 1512
5542.29 1490
5542.99 1488
5543.70 1597
5544.40 1584
5545.10 1623
5545.80 1663
5546.51 1760
5547.21 1705
5547.91 1661
5548.62 1621
5549.32 1560
5550.02 1569
5550.73 1567
5551.43 1529
5552.13 1491
5552.84 1419
5553.54 1504
5554.24 1487
5554.95 1419
5555.65 1379
5556.35 1410
5557.06 1431
5557.76 1446
5558.46 1478
5559.17 1479
5559.87 1477
5560.57 1441
5561.28 1448
5561.98 1457
5562.69 1513
5563.39 1458
5564.09 1456
5564.80 1516
5565.50 1564
5566.21 1514
5566.91 1444
5567.61 1464
5568.32 1432
5569.02 1402
5569.73 1348
5570.43 1353
5571.14 1403
5571.84 1436
5572.54 1459
5573.25 1483
5573.95 1540
5574.66 1549
5575.36 1547
5576.07 1526
5576.77 1409
5577.48 1503
5578.18 1505
5578.89 1385
5579.59 1425
5580.30 1439
5581.00 1441
5581.71 1388
5582.41 1346
5583.12 1331
5583.82 1335
5584.53 1356
5585.23 1413
5585.94 1353
5586.64 1337
5587.35 1388
5588.06 1409
5588.76 1382
5589.47 1375
5590.17 1333
5590.88 1321
5591.58 1265
5592.29 1329
5592.99 1295
5593.70 1280
5594.41 1371
5595.11 1312
5595.82 1328
5596.52 1312
5597.23 1260
5597.94 1261
5598.64 1278
5599.35 1318
5600.06 1270
5600.76 1324
5601.47 1268
5602.17 1287
5602.88 1343
5603.59 1291
5604.29 1311
5605.00 1314
5605.71 1246
5606.41 1271
5607.12 1199
5607.83 1194
5608.53 1263
5609.24 1182
5609.95 1268
5610.65 1217
5611.36 1287
5612.07 1244
5612.78 1212
5613.48 1275
5614.19 1251
5614.90 1240
5615.60 1243
5616.31 1218
5617.02 1214
5617.73 1192
5618.43 1248
5619.14 1242
5619.85 1267
5620.56 1258
5621.26 1250
5621.97 1259
5622.68 1299
5623.39 1320
5624.09 1313
5624.80 1282
5625.51 1263
5626.22 1312
5626.93 1289
5627.63 1261
5628.34 1261
5629.05 1277
5629.76 1260
5630.47 1280
5631.17 1332
5631.88 1345
5632.59 1317
5633.30 1277
5634.01 1323
5634.72 1355
5635.42 1288
5636.13 1306
5636.84 1322
5637.55 1294
5638.26 1340
5638.97 1369
5639.68 1369
5640.39 1398
5641.09 1400
5641.80 1406
5642.51 1368
5643.22 1381
5643.93 1393
5644.64 1343
5645.35 1310
5646.06 1297
5646.77 1284
5647.48 1333
5648.19 1307
5648.89 1369
5649.60 1426
5650.31 1373
5651.02 1360
5651.73 1305
5652.44 1262
5653.15 1305
5653.86 1376
5654.57 1410
5655.28 1441
5655.99 1493
5656.70 1578
5657.41 1635
5658.12 1628
5658.83 1569
5659.54 1549
5660.25 1572
5660.96 1471
5661.67 1389
5662.38 1439
5663.09 1345
5663.80 1350
5664.51 1392
5665.22 1327
5665.93 1321
5666.64 1309
5667.35 1319
5668.06 1349
5668.77 1410
5669.48 1474
5670.19 1445
5670.91 1460
5671.62 1466
5672.33 1499
5673.04 1468
5673.75 1458
5674.46 1412
5675.17 1418
5675.88 1367
5676.59 1353
5677.30 1326
5678.01 1369
5678.73 1313
5679.44 1287
5680.15 1313
5680.86 1358
5681.57 1396
5682.28 1387
5682.99 1354
5683.71 1381
5684.42 1415
5685.13 1401
5685.84 1363
5686.55 1435
5687.26 1408
5687.98 1410
5688.69 1397
5689.40 1354
5690.11 1393
5690.82 1366
5691.54 1345
5692.25 1304
5692.96 1310
5693.67 1311
5694.38 1334
5695.10 1299
5695.81 1269
5696.52 1362
5697.23 1299
5697.95 1245
5698.66 1227
5699.37 1262
5700.08 1292
5700.80 1245
5701.51 1257
5702.22 1284
5702.93 1242
5703.65 1257
5704.36 1270
5705.07 1238
5705.78 1331
5706.50 1298
5707.21 1322
5707.92 1279
5708.64 1282
5709.35 1237
5710.06 1260
5710.78 1218
5711.49 1232
5712.20 1293
5712.92 1310
5713.63 1286
5714.34 1240
5715.06 1243
5715.77 1317
5716.48 1297
5717.20 1307
5717.91 1341
5718.62 1382
5719.34 1327
5720.05 1310
5720.77 1357
5721.48 1306
5722.19 1382
5722.91 1334
5723.62 1315
5724.33 1427
5725.05 1475
5725.76 1493
5726.48 1599
5727.19 1767
5727.91 1777
5728.62 1778
5729.33 1669
5730.05 1677
5730.76 1651
5731.48 1635
5732.19 1544
5732.91 1535
5733.62 1547
5734.34 1462
5735.05 1476
5735.77 1457
5736.48 1484
5737.20 1500
5737.91 1416
5738.63 1361
5739.34 1352
5740.06 1379
5740.77 1330
5741.49 1331
5742.20 1352
5742.92 1359
5743.63 1339
5744.35 1322
5745.06 1323
5745.78 1374
5746.49 1394
5747.21 1406
5747.92 1388
5748.64 1442
5749.35 1456
5750.07 1496
5750.79 1488
5751.50 1600
5752.22 1655
5752.93 1616
5753.65 1625
5754.36 1734
5755.08 1685
5755.80 1677
5756.51 1607
5757.23 1616
5757.95 1546
5758.66 1511
5759.38 1547
5760.09 1538
5760.81 1443
5761.53 1483
5762.24 1515
5762.96 1519
5763.68 1532
5764.39 1563
5765.11 1494
5765.83 1517
5766.54 1498
5767.26 1549
5767.98 1548
5768.69 1589
5769.41 1645
5770.13 1706
5770.84 1628
5771.56 1565
5772.28 1575
5772.99 1616
5773.71 1649
5774.43 1643
5775.15 1656
5775.86 1722
5776.58 1708
5777.30 1732
5778.01 1777
5778.73 1794
5779.45 1836
5780.17 1813
5780.88 1824
5781.60 1799
5782.32 1774
5783.04 1788
5783.76 1848
5784.47 1793
5785.19 1867
5785.91 1864
5786.63 1800
5787.34 1962
5788.06 2059
5788.78 2012
5789.50 2074
5790.22 2176
5790.94 2341
5791.65 2434
5792.37 2428
5793.09 2496
5793.81 2530
5794.53 2643
5795.25 2671
5795.96 3006
5796.68 3526
5797.40 4208
5798.12 5164
5798.84 6591
5799.56 7849
5800.28 8851
5800.99 9038
5801.71 8459
5802.43 7577
5803.15 6440
5803.87 5370
5804.59 4662
5805.31 3888
5806.03 3414
5806.75 3141
5807.47 2937
5808.18 2868
5808.90 2820
5809.62 2841
5810.34 2780
5811.06 2689
5811.78 2736
5812.50 2766
5813.22 2754
5813.94 2784
5814.66 2830
5815.38 2901
5816.10 2808
5816.82 2769
5817.54 2811
5818.26 2682
5818.98 2587
5819.70 2572
5820.42 2562
5821.14 2545
5821.86 2360
5822.58 2312
5823.30 2267
5824.02 2130
5824.74 2072
5825.46 2022
5826.18 2038
5826.90 1958
5827.62 2056
5828.34 2046
5829.06 1940
5829.78 1991
5830.50 1937
5831.22 1970
5831.95 1957
5832.67 1914
5833.39 1990
5834.11 1887
5834.83 1909
5835.55 1936
5836.27 1902
5836.99 1864
5837.71 1879
5838.43 1906
5839.15 1958
5839.88 1966
5840.60 1872
5841.32 1892
5842.04 1803
5842.76 1713
5843.48 1679
5844.20 1695
5844.93 1683
5845.65 1584
5846.37 1605
5847.09 1595
5847.81 1598
5848.53 1600
5849.26 1569
5849.98 1624
5850.70 1630
5851.42 1643
5852.14 1665
5852.87 1668
5853.59 1660
5854.31 1662
5855.03 1683
5855.75 1688
5856.48 1601
5857.20 1603
5857.92 1676
5858.64 1601
5859.37 1622
5860.09 1653
5860.81 1546
5861.53 1570
5862.26 1586
5862.98 1638
5863.70 1632
5864.42 1658
5865.15 1594
5865.87 1584
5866.59 1633
5867.31 1562
5868.04 1558
5868.76 1550
5869.48 1600
5870.21 1620
5870.93 1604
5871.65 1643
5872.38 1586
5873.10 1589
5873.82 1624
5874.55 1605
5875.27 1617
5875.99 1633
5876.72 1662
5877.44 1726
5878.16 1735
5878.89 1650
5879.61 1637
5880.33 1673
5881.06 1670
5881.78 1753
5882.51 1758
5883.23 1737
5883.95 1715
5884.68 1802
5885.40 1823
5886.13 1772
5886.85 1707
5887.57 1684
5888.30 1668
5889.02 1634
5889.75 1668
5890.47 1650
5891.20 1528
5891.92 1511
5892.64 1503
5893.37 1585
5894.09 1627
5894.82 1591
5895.54 1576
5896.27 1607
5896.99 1555
5897.72 1503
5898.44 1532
5899.17 1486
5899.89 1547
5900.62 1545
5901.34 1525
5902.07 1505
5902.79 1623
5903.52 1575
5904.24 1517
5904.97 1560
5905.69 1615
5906.42 1568
5907.14 1603
5907.87 1640
5908.59 1611
5909.32 1581
5910.04 1590
5910.77 1605
5911.50 1550
5912.22 1644
5912.95 1655
5913.67 1585
5914.40 1611
5915.12 1653
5915.85 1671
5916.58 1702
5917.30 1651
5918.03 1735
5918.75 1660
5919.48 1641
5920.21 1685
5920.93 1720
5921.66 1788
5922.39 1686
5923.11 1706
5923.84 1771
5924.56 1814
5925.29 1833
5926.02 1832
5926.74 1812
5927.47 1775
5928.20 1858
5928.92 1908
5929.65 1875
5930.38 1906
5931.10 1887
5931.83 1905
5932.56 1936
5933.28 1960
5934.01 1954
5934.74 2041
5935.47 2046
5936.19 2108
5936.92 2202
5937.65 2258
5938.37 2383
5939.10 2281
5939.83 2316
5940.56 2415
5941.28 2486
5942.01 2438
5942.74 2359
5943.47 2410
5944.19 2530
5944.92 2474
5945.65 2473
5946.38 2414
5947.11 2536
5947.83 2602
5948.56 2608
5949.29 2791
5950.02 2886
5950.74 3046
5951.47 3240
5952.20 3322
5952.93 3288
5953.66 3356
5954.39 3235
5955.11 3195
5955.84 3207
5956.57 3152
5957.30 3172
5958.03 3260
5958.76 3210
5959.48 3153
5960.21 3155
5960.94 3212
5961.67 3230
5962.40 3295
5963.13 3351
5963.86 3581
5964.59 3757
5965.31 4131
5966.04 4452
5966.77 4935
5967.50 4917
5968.23 4829
5968.96 4694
5969.69 4578
5970.42 4296
5971.15 4311
5971.88 4171
5972.61 4196
5973.34 4101
5974.06 3970
5974.79 4091
5975.52 4139
5976.25 4093
5976.98 4159
5977.71 4236
5978.44 4437
5979.17 4607
5979.90 4779
5980.63 4778
5981.36 4882
5982.09 4990
5982.82 5065
5983.55 5129
5984.28 5111
5985.01 5108
5985.74 5037
5986.47 5123
5987.20 5049
5987.93 4945
5988.66 5091
5989.39 5137
5990.12 5018
5990.85 5197
5991.58 5183
5992.32 5222
5993.05 5307
5993.78 5425
5994.51 5570
5995.24 5855
5995.97 5917
5996.70 5906
5997.43 6055
5998.16 6012
5998.89 5845
5999.62 5927
6000.35 5878
6001.09 5821
6001.82 5651
6002.55 5661
6003.28 5529
6004.01 5447
6004.74 5394
6005.47 5461
6006.20 5543
6006.94 5672
6007.67 6206
6008.40 7142
6009.13 8327
6009.86 10227
6010.59 12680
6011.33 15278
6012.06 17835
6012.79 20174
6013.52 21369
6014.25 21879
6014.98 21264
6015.72 20015
6016.45 18086
6017.18 15667
6017.91 13581
6018.64 11420
6019.38 9577
6020.11 8207
6020.84 7084
6021.57 6241
6022.31 5468
6023.04 4931
6023.77 4564
6024.50 4344
6025.24 4186
6025.97 3995
6026.70 3862
6027.43 3798
6028.17 3662
6028.90 3625
6029.63 3615
6030.37 3599
6031.10 3400
6031.83 3341
6032.56 3229
6033.30 3193
6034.03 3136
6034.76 3043
6035.50 3069
6036.23 3035
6036.96 3188
6037.70 3163
6038.43 3304
6039.16 3474
6039.90 3449
6040.63 3490
6041.36 3623
6042.10 3621
6042.83 3733
6043.56 3654
6044.30 3618
6045.03 3681
6045.77 3657
6046.50 3826
6047.23 3944
6047.97 3966
6048.70 4014
6049.44 4255
6050.17 4419
6050.90 4726
6051.64 5116
6052.37 5498
6053.11 5709
6053.84 5665
6054.57 5482
6055.31 5056
6056.04 4778
6056.78 4583
6057.51 4461
6058.25 4226
6058.98 4162
6059.72 4068
6060.45 4090
6061.19 4015
6061.92 3817
6062.66 3836
6063.39 3744
6064.13 3703
6064.86 3785
6065.60 3761
6066.33 3736
6067.07 3713
6067.80 3576
6068.54 3601
6069.27 3482
6070.01 3435
6070.74 3380
6071.48 3266
6072.21 3149
6072.95 3148
6073.68 3226
6074.42 3308
6075.15 3203
6075.89 3129
6076.63 3125
6077.36 3091
6078.10 3086
6078.83 3066
6079.57 2911
6080.30 2864
6081.04 2915
6081.78 2812
6082.51 2774
6083.25 2755
6083.98 2762
6084.72 2757
6085.46 2650
6086.19 2744
6086.93 2726
6087.67 2702
6088.40 2733
6089.14 2807
6089.88 2798
6090.61 2823
6091.35 2748
6092.09 2836
6092.82 2835
6093.56 2934
6094.30 2724
6095.03 2668
6095.77 2675
6096.51 2601
6097.24 2577
6097.98 2536
6098.72 2551
6099.45 2530
6100.19 2477
6100.93 2462
6101.67 2453
6102.40 2394
6103.14 2373
6103.88 2359
6104.61 2382
6105.35 2300
6106.09 2285
6106.83 2351
6107.56 2327
6108.30 2376
6109.04 2382
6109.78 2403
6110.51 2422
6111.25 2439
6111.99 2483
6112.73 2474
6113.47 2531
6114.20 2567
6114.94 2703
6115.68 2628
6116.42 2597
6117.16 2644
6117.89 2534
6118.63 2449
6119.37 2516
6120.11 2512
6120.85 2478
6121.59 2431
6122.32 2467
6123.06 2532
6123.80 2540
6124.54 2582
6125.28 2566
6126.02 2628
6126.76 2599
6127.49 2609
6128.23 2706
6128.97 2666
6129.71 2709
6130.45 2732
6131.19 2711
6131.93 2692
6132.67 2792
6133.41 2657
6134.15 2667
6134.88 2702
6135.62 2697
6136.36 2747
6137.10 2876
6137.84 2851
6138.58 2833
6139.32 2786
6140.06 2836
6140.80 2844
6141.54 2752
6142.28 2815
6143.02 2737
6143.76 2690
6144.50 2791
6145.24 2761
6145.98 2832
6146.72 2836
6147.46 2871
6148.20 2884
6148.94 2894
6149.68 2969
6150.42 2947
6151.16 2951
6151.90 3029
6152.64 3155
6153.38 3036
6154.12 3106
6154.86 3153
6155.60 3185
6156.34 3212
6157.08 3269
6157.82 3266
6158.56 3409
6159.30 3375
6160.04 3465
6160.78 3582
6161.52 3637
6162.27 3877
6163.01 4086
6163.75 4314
6164.49 4602
6165.23 5065
6165.97 5241
6166.71 5228
6167.45 5427
6168.19 5386
6168.94 5301
6169.68 5237
6170.42 5127
6171.16 5020
6171.90 4901
6172.64 4777
6173.38 4643
6174.13 4531
6174.87 4492
6175.61 4493
6176.35 4440
6177.09 4486
6177.83 4493
6178.58 4612
6179.32 4660
6180.06 4662
6180.80 4731
6181.54 4874
6182.28 4907
6183.03 4935
6183.77 4872
6184.51 4920
6185.25 5075
6186.00 5105
6186.74 5216
6187.48 5233
6188.22 5233
6188.97 5501
6189.71 5838
6190.45 5848
6191.19 6052
6191.94 6297
6192.68 6476
6193.42 6554
6194.16 6598
6194.91 6567
6195.65 6495
6196.39 6456
6197.13 6387
6197.88 6429
6198.62 6436
6199.36 6427
6200.11 6366
6200.85 6538
6201.59 6826
6202.34 7108
6203.08 7771
6203.82 8935
6204.57 11035
6205.31 14236
6206.05 18696
6206.80 23960
6207.54 29415
6208.28 33393
6209.03 35440
6209.77 36113
6210.52 34948
6211.26 32691
6212.00 29349
6212.75 25184
6213.49 21228
6214.23 17565
6214.98 14487
6215.72 11836
6216.47 9934
6217.21 8575
6217.95 7365
6218.70 6560
6219.44 6028
6220.19 5656
6220.93 5590
6221.68 5366
6222.42 5248
6223.17 5258
6223.91 5286
6224.65 5165
6225.40 5125
6226.14 4897
6226.89 4554
6227.63 4146
6228.38 3850
6229.12 3511
6229.87 3364
6230.61 3224
6231.36 3092
6232.10 3095
6232.85 3132
6233.59 3171
6234.34 3186
6235.08 3319
6235.83 3331
6236.57 3379
6237.32 3424
6238.06 3466
6238.81 3433
6239.56 3483
6240.30 3508
6241.05 3538
6241.79 3550
6242.54 3617
6243.28 3773
6244.03 4053
6244.77 4313
6245.52 4604
6246.27 4993
6247.01 5431
6247.76 5779
6248.50 6060
6249.25 6111
6250.00 5973
6250.74 5672
6251.49 5318
6252.23 4977
6252.98 4860
6253.73 4561
6254.47 4303
6255.22 4222
6255.97 4190
6256.71 4125
6257.46 4137
6258.21 4079
6258.95 4107
6259.70 4108
6260.45 4127
6261.19 4083
6261.94 4095
6262.69 4078
6263.43 4111
6264.18 4031
6264.93 3937
6265.67 3978
6266.42 3861
6267.17 3889
6267.92 3931
6268.66 4101
6269.41 4098
6270.16 4176
6270.90 4019
6271.65 4073
6272.40 4145
6273.15 4197
6273.89 4356
6274.64 4509
6275.39 4598
6276.14 4695
6276.89 4783
6277.63 4820
6278.38 4759
6279.13 4576
6279.88 4586
6280.62 4317
6281.37 4050
6282.12 3796
6282.87 3741
6283.62 3647
6284.36 3608
6285.11 3543
6285.86 3624
6286.61 3870
6287.36 4026
6288.11 4180
6288.85 4268
6289.60 4238
6290.35 4036
6291.10 3987
6291.85 3803
6292.60 3594
6293.35 3552
6294.09 3361
6294.84 3179
6295.59 3166
6296.34 3151
6297.09 3021
6297.84 3074
6298.59 3053
6299.34 3066
6300.09 3005
6300.83 3026
6301.58 3057
6302.33 2990
6303.08 3017
6303.83 3055
6304.58 2968
6305.33 2964
6306.08 3080
6306.83 2979
6307.58 2950
6308.33 2924
6309.08 2995
6309.83 2964
6310.58 3050
6311.33 2995
6312.08 3022
6312.83 3039
6313.58 2919
6314.33 3097
6315.08 3061
6315.83 3002
6316.58 2992
6317.33 3028
6318.08 3054
6318.83 3004
6319.58 2945
6320.33 2977
6321.08 2849
6321.83 2765
6322.58 2750
6323.33 2770
6324.08 2707
6324.83 2657
6325.58 2599
6326.33 2731
6327.08 2710
6327.83 2724
6328.58 2638
6329.33 2678
6330.08 2679
6330.84 2696
6331.59 2614
6332.34 2474
6333.09 2394
6333.84 2435
6334.59 2433
6335.34 2414
6336.09 2402
6336.84 2374
6337.60 2393
6338.35 2486
6339.10 2483
6339.85 2332
6340.60 2413
6341.35 2449
6342.10 2355
6342.86 2401
6343.61 2347
6344.36 2355
6345.11 2392
6345.86 2436
6346.61 2490
6347.37 2446
6348.12 2544
6348.87 2627
6349.62 2692
6350.37 2796
6351.13 2893
6351.88 2930
6352.63 3117
6353.38 3266
6354.14 3220
6354.89 3163
6355.64 3146
6356.39 2845
6357.14 2719
6357.90 2594
6358.65 2651
6359.40 2649
6360.16 2700
6360.91 2539
6361.66 2461
6362.41 2523
6363.17 2584
6363.92 2552
6364.67 2388
6365.42 2435
6366.18 2547
6366.93 2490
6367.68 2475
6368.44 2582
6369.19 2476
6369.94 2419
6370.70 2447
6371.45 2401
6372.20 2358
6372.96 2313
6373.71 2323
6374.46 2396
6375.22 2430
6375.97 2368
6376.72 2356
6377.48 2353
6378.23 2406
6378.99 2451
6379.74 2542
6380.49 2608
6381.25 2566
6382.00 2481
6382.75 2479
6383.51 2416
6384.26 2499
6385.02 2448
6385.77 2263
6386.53 2231
6387.28 2256
6388.03 2205
6388.79 2154
6389.54 2139
6390.30 2138
6391.05 2175
6391.81 2134
6392.56 2164
6393.31 2093
6394.07 2161
6394.82 2141
6395.58 2146
6396.33 2119
6397.09 2169
6397.84 2079
6398.60 1973
6399.35 2101
6400.11 2002
6400.86 2094
6401.62 2008
6402.37 2014
6403.13 1998
6403.88 2005
6404.64 1989
6405.39 1993
6406.15 1991
6406.90 2019
6407.66 2084
6408.42 2128
6409.17 2151
6409.93 2159
6410.68 2102
6411.44 2086
6412.19 2097
6412.95 2077
6413.71 2090
6414.46 2031
6415.22 2010
6415.97 1990
6416.73 1962
6417.48 2013
6418.24 2023
6419.00 1980
6419.75 2052
6420.51 1987
6421.27 1975
6422.02 1908
6422.78 1922
6423.53 1974
6424.29 2053
6425.05 1966
6425.80 1909
6426.56 1947
6427.32 1916
6428.07 1929
6428.83 1934
6429.59 1968
6430.34 1930
6431.10 1959
6431.86 1900
6432.61 1919
6433.37 1932
6434.13 1931
6434.89 1998
6435.64 2004
6436.40 1992
6437.16 2052
6437.91 2045
6438.67 2018
6439.43 2016
6440.19 2053
6440.94 2028
6441.70 2054
6442.46 2093
6443.22 1985
6443.97 2031
6444.73 2087
6445.49 2146
6446.25 2083
6447.00 2028
6447.76 2038
6448.52 2023
6449.28 2079
6450.04 2106
6450.79 2129
6451.55 2082
6452.31 2120
6453.07 2105
6453.83 2177
6454.58 2224
6455.34 2239
6456.10 2169
6456.86 2226
6457.62 2273
6458.38 2270
6459.13 2209
6459.89 2264
6460.65 2191
6461.41 2255
6462.17 2253
6462.93 2285
6463.69 2329
6464.44 2291
6465.20 2293
6465.96 2345
6466.72 2451
6467.48 2433
6468.24 2438
6469.00 2426
6469.76 2504
6470.52 2604
6471.28 2577
6472.03 2513
6472.79 2503
6473.55 2534
6474.31 2614
6475.07 2708
6475.83 2707
6476.59 2699
6477.35 2711
6478.11 2708
6478.87 2769
6479.63 2737
6480.39 2732
6481.15 2760
6481.91 2787
6482.67 2786
6483.43 2877
6484.19 2965
6484.95 3072
6485.71 3111
6486.47 3200
6487.23 3165
6487.99 3247
6488.75 3224
6489.51 3417
6490.27 3473
6491.03 3609
6491.79 3752
6492.55 3872
6493.31 4064
6494.07 4069
6494.83 4077
6495.59 4145
6496.35 4156
6497.11 4145
6497.87 4099
6498.64 4119
6499.40 4121
6500.16 4252
6500.92 4162
6501.68 3990
6502.44 4263
6503.20 4279
6503.96 4341
6504.72 4278
6505.48 4471
6506.25 4577
6507.01 4731
6507.77 4922
6508.53 4963
6509.29 5162
6510.05 5209
6510.81 5305
6511.57 5165
6512.34 5272
6513.10 5259
6513.86 5131
6514.62 5177
6515.38 5128
6516.15 5138
6516.91 5432
6517.67 5457
6518.43 5626
6519.19 5869
6519.95 5987
6520.72 6092
6521.48 6187
6522.24 6523
6523.00 6816
6523.77 7345
6524.53 8134
6525.29 8969
6526.05 9916
6526.81 10811
6527.58 11387
6528.34 11648
6529.10 11483
6529.86 11202
6530.63 10818
6531.39 10809
6532.15 11515
6532.92 13193
6533.68 15936
6534.44 19120
6535.20 22280
6535.97 24746
6536.73 25673
6537.49 24762
6538.26 23292
6539.02 20814
6539.78 18084
6540.55 15176
6541.31 12765
6542.07 10859
6542.84 9023
6543.60 7745
6544.36 6687
6545.13 5926
6545.89 5433
6546.65 5019
6547.42 4811
6548.18 4507
6548.94 4528
6549.71 4205
6550.47 4152
6551.24 4248
6552.00 4096
6552.76 4105
6553.53 4042
6554.29 4043
6555.06 3921
6555.82 3794
6556.58 3657
6557.35 3548
6558.11 3627
6558.88 3700
6559.64 3797
6560.41 3785
6561.17 3877
6561.93 4089
6562.70 4155
6563.46 4354
6564.23 4375
6564.99 4437
6565.76 4461
6566.52 4417
6567.29 4340
6568.05 4304
6568.82 4200
6569.58 4276
6570.35 4268
6571.11 4434
6571.88 4606
6572.64 4763
6573.41 4975
6574.17 5055
6574.94 5250
6575.70 5350
6576.47 5268
6577.23 5450
6578.00 5624
6578.76 5692
6579.53 5654
6580.29 5488
6581.06 5649
6581.83 5573
6582.59 5443
6583.36 5169
6584.12 5130
6584.89 4997
6585.65 4972
6586.42 4889
6587.19 4918
6587.95 5000
6588.72 5197
6589.48 5273
6590.25 5643
6591.02 6050
6591.78 6767
6592.55 7571
6593.32 8300
6594.08 8908
6594.85 9458
6595.61 9549
6596.38 9454
6597.15 8993
6597.91 8260
6598.68 7472
6599.45 6862
6600.21 6263
6600.98 5619
6601.75 5234
6602.51 4894
6603.28 4595
6604.05 4471
6604.82 4323
6605.58 4375
6606.35 4229
6607.12 4078
6607.88 3865
6608.65 3837
6609.42 3833
6610.19 3800
6610.95 3665
6611.72 3623
6612.49 3665
6613.25 3599
6614.02 3465
6614.79 3430
6615.56 3423
6616.32 3409
6617.09 3410
6617.86 3374
6618.63 3415
6619.40 3534
6620.16 3497
6620.93 3482
6621.70 3368
6622.47 3401
6623.24 3459
6624.00 3478
6624.77 3409
6625.54 3338
6626.31 3229
6627.08 3200
6627.84 3263
6628.61 3295
6629.38 3341
6630.15 3558
6630.92 3736
6631.69 3964
6632.46 4403
6633.22 4579
6633.99 4759
6634.76 4948
6635.53 4809
6636.30 4755
6637.07 4569
6637.84 4355
6638.61 4132
6639.37 3836
6640.14 3572
6640.91 3428
6641.68 3361
6642.45 3168
6643.22 3097
6643.99 3087
6644.76 3069
6645.53 2978
6646.30 3107
6647.07 3103
6647.84 3049
6648.61 3040
6649.37 3134
6650.14 3098
6650.91 3007
6651.68 3147
6652.45 3051
6653.22 3082
6653.99 3112
6654.76 3184
6655.53 3198
6656.30 3118
6657.07 3093
6657.84 3178
6658.61 3098
6659.38 3003
6660.15 2895
6660.92 2875
6661.69 2961
6662.46 2886
6663.23 2835
6664.00 2798
6664.77 2886
6665.55 2851
6666.32 2840
6667.09 2901
6667.86 2845
6668.63 2878
6669.40 2922
6670.17 2988
6670.94 3049
6671.71 3029
6672.48 2981
6673.25 3061
6674.02 2926
6674.79 2928
6675.57 2955
6676.34 2879
6677.11 2939
6677.88 3031
6678.65 2993
6679.42 2971
6680.19 3005
6680.96 3180
6681.74 3122
6682.51 3255
6683.28 3380
6684.05 3527
6684.82 3690
6685.59 3806
6686.37 3819
6687.14 3708
6687.91 3545
6688.68 3391
6689.45 3171
6690.22 3089
6691.00 2896
6691.77 2720
6692.54 2691
6693.31 2657
6694.08 2509
6694.86 2516
6695.63 2592
6696.40 2682
6697.17 2558
6697.95 2589
6698.72 2588
6699.49 2593
6700.26 2481
6701.04 2529
6701.81 2488
6702.58 2554
6703.35 2489
6704.13 2531
6704.90 2547
6705.67 2513
6706.44 2540
6707.22 2560
6707.99 2574
6708.76 2571
6709.54 2531
6710.31 2518
6711.08 2526
6711.86 2423
6712.63 2474
6713.40 2423
6714.17 2441
6714.95 2357
6715.72 2347
6716.50 2274
6717.27 2317
6718.04 2351
6718.82 2257
6719.59 2291
6720.36 2341
6721.14 2314
6721.91 2291
6722.68 2350
6723.46 2287
6724.23 2211
6725.01 2237
6725.78 2232
6726.55 2224
6727.33 2259
6728.10 2310
6728.88 2252
6729.65 2280
6730.42 2287
6731.20 2321
6731.97 2329
6732.75 2395
6733.52 2346
6734.30 2392
6735.07 2431
6735.84 2451
6736.62 2466
6737.39 2461
6738.17 2477
6738.94 2450
6739.72 2516
6740.49 2488
6741.27 2546
6742.04 2492
6742.82 2516
6743.59 2531
6744.37 2545
6745.14 2545
6745.92 2602
6746.69 2663
6747.47 2625
6748.24 2618
6749.02 2710
6749.79 3018
6750.57 3315
6751.34 3383
6752.12 3636
6752.90 3816
6753.67 3854
6754.45 3634
6755.22 3472
6756.00 3286
6756.77 3071
6757.55 2885
6758.33 2791
6759.10 2610
6759.88 2633
6760.65 2644
6761.43 2501
6762.20 2485
6762.98 2433
6763.76 2321
6764.53 2463
6765.31 2330
6766.09 2382
6766.86 2508
6767.64 2458
6768.41 2475
6769.19 2384
6769.97 2454
6770.74 2409
6771.52 2378
6772.30 2279
6773.07 2296
6773.85 2229
6774.63 2243
6775.40 2281
6776.18 2303
6776.96 2276
6777.74 2320
6778.51 2343
6779.29 2308
6780.07 2281
6780.84 2318
6781.62 2321
6782.40 2309
6783.17 2340
6783.95 2265
6784.73 2127
6785.51 2044
6786.28 2110
6787.06 2227
6787.84 2133
6788.62 2092
6789.39 2088
6790.17 1991
6790.95 2125
6791.73 2064
6792.51 2069
6793.28 1943
6794.06 2057
6794.84 2043
6795.62 2035
6796.39 2135
6797.17 2141
6797.95 2112
6798.73 2103
6799.51 2063
6800.29 2071
6801.06 2111
6801.84 2108
6802.62 2113
6803.40 2229
6804.18 2253
6804.96 2230
6805.73 2230
6806.51 2172
6807.29 2080
6808.07 2141
6808.85 2057
6809.63 2104
6810.41 2097
6811.18 2050
6811.96 2044
6812.74 2016
6813.52 2119
6814.30 2102
6815.08 2080
6815.86 2037
6816.64 2093
6817.42 2168
6818.20 2114
6818.98 2083
6819.76 2042
6820.53 2154
6821.31 2116
6822.09 2099
6822.87 2216
6823.65 2177
6824.43 2201
6825.21 2137
6825.99 2176
6826.77 2123
6827.55 2236
6828.33 2234
6829.11 2278
6829.89 2291
6830.67 2238
6831.45 2118
6832.23 2182
6833.01 2144
6833.79 2226
6834.57 2217
6835.35 2224
6836.13 2148
6836.91 2172
6837.69 2153
6838.47 2127
6839.25 2158
6840.03 2105
6840.81 2103
6841.59 2189
6842.37 2124
6843.16 2109
6843.94 2056
6844.72 2169
6845.50 2300
6846.28 2497
6847.06 2857
6847.84 3523
6848.62 4222
6849.40 4918
6850.18 5406
6850.96 5824
6851.75 5786
6852.53 5478
6853.31 5045
6854.09 4615
6854.87 4027
6855.65 3679
6856.43 3386
6857.22 3095
6858.00 2828
6858.78 2615
6859.56 2537
6860.34 2418
6861.12 2405
6861.90 2403
6862.69 2364
6863.47 2407
6864.25 2410
6865.03 2468
6865.81 2578
6866.60 2528
6867.38 2565
6868.16 2554
6868.94 2487
6869.72 2476
6870.51 2328
6871.29 2422
6872.07 2454
6872.85 2405
6873.64 2408
6874.42 2359
6875.20 2465
6875.98 2523
6876.77 2527
6877.55 2569
6878.33 2610
6879.11 2664
6879.90 2768
6880.68 2723
6881.46 2659
6882.25 2792
6883.03 2796
6883.81 2879
6884.59 3140
6885.38 3643
6886.16 4184
6886.94 4573
6887.73 5016
6888.51 5140
6889.29 5081
6890.08 4671
6890.86 4328
6891.64 4025
6892.43 3586
6893.21 3361
6893.99 3253
6894.78 3139
6895.56 2982
6896.35 2952
6897.13 2958
6897.91 2907
6898.70 2877
6899.48 2848
6900.26 3005
6901.05 3035
6901.83 2985
6902.62 2914
6903.40 2984
6904.18 2951
6904.97 2917
6905.75 2935
6906.54 2870
6907.32 2852
6908.11 2925
6908.89 2762
6909.67 2685
6910.46 2677
6911.24 2629
6912.03 2590
6912.81 2625
6913.60 2660
6914.38 2697
6915.17 2633
6915.95 2537
6916.74 2587
6917.52 2617
6918.31 2689
6919.09 2687
6919.88 2664
6920.66 2602
6921.45 2540
6922.23 2607
6923.02 2597
6923.80 2553
6924.59 2709
6925.37 2692
6926.16 2609
6926.94 2685
6927.73 2701
6928.51 2696
6929.30 2684
6930.09 2744
6930.87 2676
6931.66 2751
6932.44 2903
6933.23 2905
6934.01 2937
6934.80 2925
6935.59 2963
6936.37 2984
6937.16 2960
6937.94 2966
6938.73 3128
6939.52 3120
6940.30 3191
6941.09 3282
6941.88 3347
6942.66 3506
6943.45 3486
6944.23 3507
6945.02 3546
6945.81 3571
6946.59 3608
6947.38 3712
6948.17 3560
6948.95 3695
6949.74 3756
6950.53 3773
6951.31 3622
6952.10 3651
6952.89 3714
6953.67 3825
6954.46 3855
6955.25 3925
6956.04 3989
6956.82 4037
6957.61 4089
6958.40 4100
6959.18 4114
6959.97 4182
6960.76 4129
6961.55 4156
6962.33 4225
6963.12 4017
6963.91 4036
6964.70 4124
6965.48 4183
6966.27 4382
6967.06 4481
6967.85 4615
6968.63 4711
6969.42 4791
6970.21 4785
6971.00 4759
6971.79 4764
6972.57 4915
6973.36 4923
6974.15 4907
6974.94 4998
6975.73 5008
6976.52 5133
6977.30 5331
6978.09 5551
6978.88 5747
6979.67 6087
6980.46 6657
6981.25 7658
6982.03 8840
6982.82 10634
6983.61 12755
6984.40 14359
6985.19 15917
6985.98 16548
6986.77 16324
6987.55 15459
6988.34 14145
6989.13 12819
6989.92 11396
6990.71 9859
6991.50 8865
6992.29 7908
6993.08 7434
6993.87 7224
6994.66 7335
6995.45 7955
6996.24 9095
6997.02 10687
6997.81 12550
6998.60 14223
6999.39 15607
7000.18 16150
7000.97 16008
7001.76 14826
7002.55 13229
7003.34 11858
7004.13 10259
7004.92 8771
7005.71 7536
7006.50 6458
7007.29 5757
7008.08 5084
7008.87 4739
7009.66 4690
7010.45 4727
7011.24 4750
7012.03 4744
7012.82 4788
7013.61 4679
7014.40 4556
7015.19 4470
7015.98 4156
7016.77 3969
7017.56 3755
7018.35 3593
7019.15 3485
7019.94 3437
7020.73 3418
7021.52 3319
7022.31 3369
7023.10 3447
7023.89 3528
7024.68 3609
7025.47 3706
7026.26 3655
7027.05 3608
7027.85 3622
7028.64 3535
7029.43 3476
7030.22 3408
7031.01 3208
7031.80 3129
7032.59 3080
7033.38 3006
7034.18 3138
7034.97 3194
7035.76 3140
7036.55 3395
7037.34 3422
7038.13 3382
7038.93 3377
7039.72 3404
7040.51 3374
7041.30 3412
7042.09 3379
7042.89 3381
7043.68 3403
7044.47 3386
7045.26 3270
7046.05 3189
7046.85 3284
7047.64 3459
7048.43 3656
7049.22 3731
7050.01 3934
7050.81 3992
7051.60 3922
7052.39 3826
7053.18 3673
7053.98 3535
7054.77 3344
7055.56 3246
7056.36 3142
7057.15 3100
7057.94 3088
7058.73 3101
7059.53 3043
7060.32 3048
7061.11 3054
7061.91 3042
7062.70 3001
7063.49 2998
7064.29 3015
7065.08 3040
7065.87 3104
7066.66 3065
7067.46 2941
7068.25 2960
7069.04 3047
7069.84 2990
7070.63 2952
7071.43 2883
7072.22 2871
7073.01 2858
7073.81 2917
7074.60 2854
7075.39 2848
7076.19 2748
7076.98 2791
7077.78 2733
7078.57 2632
7079.36 2615
7080.16 2620
7080.95 2600
7081.75 2654
7082.54 2688
7083.33 2704
7084.13 2757
7084.92 2874
7085.72 2965
7086.51 3027
7087.31 3134
7088.10 3192
7088.90 3184
7089.69 3133
7090.48 2967
7091.28 2829
7092.07 2668
7092.87 2651
7093.66 2496
7094.46 2401
7095.25 2317
7096.05 2258
7096.84 2146
7097.64 2175
7098.43 2164
7099.23 2099
7100.02 2166
7100.82 2137
7101.61 2167
7102.41 2079
7103.20 2024
7104.00 1970
7104.80 2069
7105.59 1998
7106.39 1940
7107.18 1907
7107.98 1900
7108.77 1882
7109.57 1826
7110.36 1841
7111.16 1882
7111.96 1878
7112.75 1878
7113.55 1905
7114.34 1967
7115.14 1924
7115.94 1947
7116.73 1961
7117.53 1900
7118.32 1880
7119.12 1898
7119.92 1901
7120.71 1831
7121.51 1744
7122.31 1813
7123.10 1862
7123.90 1811
7124.70 1850
7125.49 1800
7126.29 1818
7127.09 1885
7127.88 1954
7128.68 1943
7129.48 1970
7130.27 1950
7131.07 2017
7131.87 1982
7132.66 1939
7133.46 1889
7134.26 1859
7135.06 1892
7135.85 1883
7136.65 1849
7137.45 1899
7138.24 1861
7139.04 1888
7139.84 1929
7140.64 1950
7141.43 1867
7142.23 1919
7143.03 1965
7143.83 1965
7144.62 1938
7145.42 1935
7146.22 1925
7147.02 1850
7147.82 1888
7148.61 1871
7149.41 1839
7150.21 1792
7151.01 1811
7151.81 1871
7152.60 1828
7153.40 1816
7154.20 1866
7155.00 1887
7155.80 1872
7156.59 1897
7157.39 1887
7158.19 1871
7158.99 1825
7159.79 1789
7160.59 1722
7161.39 1722
7162.18 1758
7162.98 1740
7163.78 1653
7164.58 1643
7165.38 1661
7166.18 1685
7166.98 1729
7167.78 1736
7168.57 1717
7169.37 1698
7170.17 1712
7170.97 1791
7171.77 1813
7172.57 1821
7173.37 1767
7174.17 1732
7174.97 1765
7175.77 1679
7176.57 1703
7177.37 1666
7178.17 1674
7178.97 1798
7179.77 1843
7180.56 1843
7181.36 1964
7182.16 1987
7182.96 1926
7183.76 1944
7184.56 1953
7185.36 1907
7186.16 1897
7186.96 1846
7187.76 1746
7188.56 1653
7189.36 1655
7190.16 1648
7190.96 1657
7191.76 1644
7192.57 1686
7193.37 1712
7194.17 1622
7194.97 1634
7195.77 1667
7196.57 1617
7197.37 1607
7198.17 1618
7198.97 1705
7199.77 1723
7200.57 1701
7201.37 1711
7202.17 1669
7202.97 1638
7203.77 1602
7204.58 1624
7205.38 1665
7206.18 1688
7206.98 1664
7207.78 1630
7208.58 1652
7209.38 1618
7210.18 1600
7210.99 1639
7211.79 1553
7212.59 1650
7213.39 1590
7214.19 1612
7214.99 1615
7215.79 1632
7216.60 1617
7217.40 1637
7218.20 1674
7219.00 1664
7219.80 1690
7220.60 1700
7221.41 1644
7222.21 1657
7223.01 1662
7223.81 1634
7224.62 1612
7225.42 1616
7226.22 1653
7227.02 1660
7227.82 1643
7228.63 1556
7229.43 1619
7230.23 1645
7231.03 1660
7231.84 1619
7232.64 1592
7233.44 1643
7234.24 1720
7235.05 1688
7235.85 1688
7236.65 1751
7237.45 1756
7238.26 1802
7239.06 1809
7239.86 1819
7240.67 1845
7241.47 1890
7242.27 1837
7243.08 1766
7243.88 1798
7244.68 1813
7245.49 1865
7246.29 1830
7247.09 1857
7247.90 1798
7248.70 1828
7249.50 1890
7250.31 1801
7251.11 1849
7251.91 1898
7252.72 1865
7253.52 1900
7254.32 1937
7255.13 1936
7255.93 1945
7256.74 1932
7257.54 1899
7258.34 1965
7259.15 2059
7259.95 2049
7260.76 2067
7261.56 2065
7262.36 2059
7263.17 2075
7263.97 2110
7264.78 2181
7265.58 2231
7266.39 2230
7267.19 2307
7268.00 2270
7268.80 2282
7269.60 2294
7270.41 2331
7271.21 2409
7272.02 2389
7272.82 2340
7273.63 2379
7274.43 2500
7275.24 2557
7276.04 2533
7276.85 2534
7277.65 2634
7278.46 2713
7279.26 2950
7280.07 3290
7280.87 3746
7281.68 4369
7282.48 5181
7283.29 5785
7284.09 6279
7284.90 6386
7285.71 6348
7286.51 5936
7287.32 5503
7288.12 4973
7288.93 4345
7289.73 4025
7290.54 3673
7291.35 3414
7292.15 3170
7292.96 3122
7293.76 3008
7294.57 2924
7295.38 2947
7296.18 2881
7296.99 2804
7297.79 2855
7298.60 2865
7299.41 2969
7300.21 2963
7301.02 3061
7301.82 3044
7302.63 3081
7303.44 3178
7304.24 3195
7305.05 3279
7305.86 3359
7306.66 3477
7307.47 3725
7308.28 3923
7309.08 4319
7309.89 4393
7310.70 4536
7311.50 4596
7312.31 4351
7313.12 4278
7313.93 4146
7314.73 4097
7315.54 4184
7316.35 4417
7317.15 4897
7317.96 5492
7318.77 6096
7319.58 6669
7320.38 7213
7321.19 7582
7322.00 7592
7322.81 7267
7323.61 6816
7324.42 6084
7325.23 5464
7326.04 4880
7326.84 4331
7327.65 3981
7328.46 3622
7329.27 3319
7330.08 3025
7330.88 2904
7331.69 2780
7332.50 2718
7333.31 2707
7334.12 2721
7334.92 2669
7335.73 2687
7336.54 2643
7337.35 2652
7338.16 2686
7338.97 2698
7339.78 2785
7340.58 2705
7341.39 2643
7342.20 2680
7343.01 2645
7343.82 2611
7344.63 2639
7345.44 2657
7346.24 2809
7347.05 2814
7347.86 2793
7348.67 2717
7349.48 2738
7350.29 2765
7351.10 2674
7351.91 2628
7352.72 2574
7353.53 2641
7354.34 2624
7355.14 2572
7355.95 2527
7356.76 2576
7357.57 2622
7358.38 2702
7359.19 2789
7360.00 2788
7360.81 2821
7361.62 2938
7362.43 2948
7363.24 3025
7364.05 3021
7364.86 2989
7365.67 2977
7366.48 2947
7367.29 3005
7368.10 2977
7368.91 2940
7369.72 3032
7370.53 3067
7371.34 3018
7372.15 3044
7372.96 3038
7373.77 3138
7374.58 3085
7375.39 3180
7376.20 3370
7377.01 3637
7377.82 3926
7378.63 4393
7379.44 4857
7380.26 5232
7381.07 5638
7381.88 5627
7382.69 5536
7383.50 5321
7384.31 4892
7385.12 4604
7385.93 4218
7386.74 3806
7387.55 3612
7388.36 3359
7389.18 3156
7389.99 3018
7390.80 2878
7391.61 2910
7392.42 2833
7393.23 2767
7394.04 2763
7394.86 2765
7395.67 2814
7396.48 2974
7397.29 3165
7398.10 3464
7398.91 3653
7399.73 3950
7400.54 3997
7401.35 3929
7402.16 3971
7402.97 3924
7403.79 3748
7404.60 3624
7405.41 3605
7406.22 3592
7407.03 3513
7407.85 3431
7408.66 3359
7409.47 3297
7410.28 3117
7411.10 3006
7411.91 2899
7412.72 2779
7413.53 2612
7414.35 2509
7415.16 2379
7415.97 2324
7416.78 2311
7417.60 2300
7418.41 2193
7419.22 2290
7420.03 2141
7420.85 2095
7421.66 2085
7422.47 2046
7423.29 2109
7424.10 2056
7424.91 2043
7425.73 2110
7426.54 2018
7427.35 1978
7428.17 1956
7428.98 2031
7429.79 1934
7430.61 1862
7431.42 1935
7432.23 1837
7433.05 1836
7433.86 1823
7434.67 1902
7435.49 1928
7436.30 1978
7437.12 1986
7437.93 1952
7438.74 2013
7439.56 1956
7440.37 1966
7441.18 2028
7442.00 1997
7442.81 1965
7443.63 1968
7444.44 1926
7445.26 1932
7446.07 1944
7446.88 1906
7447.70 1863
7448.51 1894
7449.33 1878
7450.14 1860
7450.96 1879
7451.77 1906
7452.59 1913
7453.40 1922
7454.22 1898
7455.03 1903
7455.85 1880
7456.66 1844
7457.47 1899
7458.29 1831
7459.10 1800
7459.92 1791
7460.74 1771
7461.55 1790
7462.37 1888
7463.18 1888
7464.00 1922
7464.81 1974
7465.63 1966
7466.44 2001
7467.26 2034
7468.07 2010
7468.89 2050
7469.70 2031
7470.52 2027
7471.34 1924
7472.15 1863
7472.97 1863
7473.78 1789
7474.60 1816
7475.41 1806
7476.23 1709
7477.05 1687
7477.86 1720
7478.68 1668
7479.49 1739
7480.31 1752
7481.13 1638
7481.94 1667
7482.76 1660
7483.58 1694
7484.39 1672
7485.21 1633
7486.03 1609
7486.84 1657
7487.66 1671
7488.48 1629
7489.29 1649
7490.11 1582
7490.93 1557
7491.74 1576
7492.56 1584
7493.38 1564
7494.19 1571
7495.01 1524
7495.83 1538
7496.64 1544
7497.46 1572
7498.28 1543
7499.10 1494
7499.91 1542
7500.73 1514
7501.55 1502
7502.36 1539
7503.18 1566
7504.00 1578
7504.82 1518
7505.63 1540
7506.45 1552
7507.27 1484
7508.09 1445
7508.90 1447
7509.72 1455
7510.54 1462
7511.36 1458
7512.18 1428
7512.99 1440
7513.81 1420
7514.63 1425
7515.45 1398
7516.27 1409
7517.08 1415
7517.90 1404
7518.72 1390
7519.54 1401
7520.36 1413
7521.18 1400
7521.99 1420
7522.81 1452
7523.63 1444
7524.45 1408
7525.27 1470
7526.09 1423
7526.91 1387
7527.72 1396
7528.54 1358
7529.36 1417
7530.18 1410
7531.00 1487
7531.82 1448
7532.64 1457
7533.46 1442
7534.28 1427
7535.10 1461
7535.91 1459
7536.73 1472
7537.55 1466
7538.37 1440
7539.19 1424
7540.01 1436
7540.83 1482
7541.65 1453
7542.47 1484
7543.29 1491
7544.11 1508
7544.93 1499
7545.75 1494
7546.57 1529
7547.39 1458
7548.21 1485
7549.03 1485
7549.85 1436
7550.67 1433
7551.49 1384
7552.31 1451
7553.13 1405
7553.95 1422
7554.77 1427
7555.59 1434
7556.41 1436
7557.23 1433
7558.05 1460
7558.87 1513
7559.69 1482
7560.51 1465
7561.33 1556
7562.15 1448
7562.97 1458
7563.79 1460
7564.61 1434
7565.44 1418
7566.26 1387
7567.08 1424
7567.90 1479
7568.72 1468
7569.54 1445
7570.36 1392
7571.18 1463
7572.00 1421
7572.82 1482
7573.65 1473
7574.47 1425
7575.29 1474
7576.11 1445
7576.93 1455
7577.75 1406
7578.57 1368
7579.40 1379
7580.22 1386
7581.04 1387
7581.86 1441
7582.68 1472
7583.50 1502
7584.33 1493
7585.15 1460
7585.97 1569
7586.79 1580
7587.61 1562
7588.44 1633
7589.26 1655
7590.08 1599
7590.90 1527
7591.72 1555
7592.55 1512
7593.37 1563
7594.19 1518
7595.01 1578
7595.84 1552
7596.66 1559
7597.48 1600
7598.30 1589
7599.13 1609
7599.95 1631
7600.77 1756
7601.59 1808
7602.42 1838
7603.24 1913
7604.06 1954
7604.89 2065
7605.71 2133
7606.53 1968
7607.36 1948
7608.18 1902
7609.00 1869
7609.82 1786
7610.65 1762
7611.47 1701
7612.29 1812
7613.12 1821
7613.94 1812
7614.77 1853
7615.59 1773
7616.41 1914
7617.24 1979
7618.06 2017
7618.88 2039
7619.71 1956
7620.53 1900
7621.35 1902
7622.18 1871
7623.00 1823
7623.83 1831
7624.65 1774
7625.47 1803
7626.30 1818
7627.12 1888
7627.95 1993
7628.77 2105
7629.60 2212
7630.42 2379
7631.24 2387
7632.07 2457
7632.89 2355
7633.72 2228
7634.54 2241
7635.37 2108
7636.19 1970
7637.02 1905
7637.84 1734
7638.67 1696
7639.49 1596
7640.31 1537
7641.14 1525
7641.96 1465
7642.79 1431
7643.61 1408
7644.44 1495
7645.26 1452
7646.09 1487
7646.92 1436
7647.74 1415
7648.57 1453
7649.39 1453
7650.22 1457
7651.04 1348
7651.87 1356
7652.69 1409
7653.52 1391
7654.34 1412
7655.17 1349
7656.00 1370
7656.82 1410
7657.65 1375
7658.47 1353
7659.30 1335
7660.12 1358
7660.95 1350
7661.78 1359
7662.60 1395
7663.43 1369
7664.25 1372
7665.08 1400
7665.91 1393
7666.73 1358
7667.56 1417
7668.39 1391
7669.21 1421
7670.04 1392
7670.87 1349
7671.69 1397
7672.52 1401
7673.35 1343
7674.17 1304
7675.00 1312
7675.83 1320
7676.65 1290
7677.48 1270
7678.31 1285
7679.13 1292
7679.96 1345
7680.79 1332
7681.61 1322
7682.44 1294
7683.27 1341
7684.10 1368
7684.92 1368
7685.75 1339
7686.58 1349
7687.40 1352
7688.23 1276
7689.06 1304
7689.89 1321
7690.71 1317
7691.54 1338
7692.37 1330
7693.20 1307
7694.03 1311
7694.85 1344
7695.68 1367
7696.51 1381
7697.34 1430
7698.16 1446
7698.99 1483
7699.82 1383
7700.65 1392
7701.48 1365
7702.31 1388
7703.13 1417
7703.96 1355
7704.79 1394
7705.62 1365
7706.45 1306
7707.28 1293
7708.10 1305
7708.93 1372
7709.76 1410
7710.59 1360
7711.42 1330
7712.25 1317
7713.08 1323
7713.90 1336
7714.73 1360
7715.56 1293
7716.39 1325
7717.22 1259
7718.05 1300
7718.88 1320
7719.71 1368
7720.54 1309
7721.37 1274
7722.20 1227
7723.02 1289
7723.85 1315
7724.68 1315
7725.51 1300
7726.34 1296
7727.17 1337
7728.00 1365
7728.83 1326
7729.66 1389
7730.49 1348
7731.32 1365
7732.15 1383
7732.98 1342
7733.81 1319
7734.64 1361
7735.47 1424
7736.30 1393
7737.13 1364
7737.96 1358
7738.79 1298
7739.62 1309
7740.45 1322
7741.28 1317
7742.11 1386
7742.94 1498
7743.77 1563
7744.60 1655
7745.43 1801
7746.26 1920
7747.09 2053
7747.92 2101
7748.75 2084
7749.59 2032
7750.42 1974
7751.25 1824
7752.08 1665
7752.91 1592
7753.74 1560
7754.57 1569
7755.40 1539
7756.23 1543
7757.06 1487
7757.90 1477
7758.73 1487
7759.56 1484
7760.39 1423
7761.22 1417
7762.05 1409
7762.88 1419
7763.71 1391
7764.55 1432
7765.38 1336
7766.21 1349
7767.04 1313
7767.87 1346
7768.70 1293
7769.54 1278
7770.37 1261
7771.20 1330
7772.03 1298
7772.86 1268
7773.70 1326
7774.53 1334
7775.36 1339
7776.19 1350
7777.02 1365
7777.86 1321
7778.69 1289
7779.52 1279
7780.35 1302
7781.19 1296
7782.02 1347
7782.85 1366
7783.68 1386
7784.52 1380
7785.35 1429
7786.18 1461
7787.01 1376
7787.85 1382
7788.68 1444
7789.51 1412
7790.35 1326
7791.18 1376
7792.01 1420
7792.84 1376
7793.68 1402
7794.51 1339
7795.34 1410
7796.18 1392
7797.01 1423
7797.84 1437
7798.68 1459
7799.51 1511
7800.34 1472
7801.18 1449
7802.01 1505
7802.84 1480
7803.68 1491
7804.51 1469
7805.35 1437
7806.18 1430
7807.01 1470
7807.85 1459
7808.68 1486
7809.51 1547
7810.35 1590
7811.18 1640
7812.02 1776
7812.85 1771
7813.68 1826
7814.52 1966
7815.35 2093
7816.19 2095
7817.02 2078
7817.86 2058
7818.69 1966
7819.52 1875
7820.36 1811
7821.19 1809
7822.03 1801
7822.86 1758
7823.70 1724
7824.53 1679
7825.37 1766
7826.20 1751
7827.04 1787
7827.87 1819
7828.71 1788
7829.54 1818
7830.38 1739
7831.21 1642
7832.05 1756
7832.88 1777
7833.72 1844
7834.55 1816
7835.39 1722
7836.22 1746
7837.06 1749
7837.89 1761
7838.73 1713
7839.57 1744
7840.40 1683
7841.24 1689
7842.07 1708
7842.91 1655
7843.74 1607
7844.58 1599
7845.42 1536
7846.25 1567
7847.09 1475
7847.92 1528
7848.76 1560
7849.60 1485
7850.43 1496
7851.27 1470
7852.10 1468
7852.94 1531
7853.78 1524
7854.61 1508
7855.45 1461
7856.29 1576
7857.12 1634
7857.96 1589
7858.79 1621
7859.63 1572
7860.47 1609
7861.30 1609
7862.14 1581
7862.98 1537
7863.81 1553
7864.65 1520
7865.49 1500
7866.33 1491
7867.16 1490
7868.00 1518
7868.84 1553
7869.67 1543
7870.51 1502
7871.35 1516
7872.19 1516
7873.02 1566
7873.86 1597
7874.70 1618
7875.54 1651
7876.37 1792
7877.21 1812
7878.05 1772
7878.89 1819
7879.72 1782
7880.56 1757
7881.40 1730
7882.24 1619
7883.07 1605
7883.91 1657
7884.75 1602
7885.59 1593
7886.43 1606
7887.26 1614
7888.10 1661
7888.94 1660
7889.78 1684
7890.62 1669
7891.45 1680
7892.29 1715
7893.13 1717
7893.97 1719
7894.81 1652
7895.65 1660
7896.49 1645
7897.32 1596
7898.16 1646
7899.00 1661
7899.84 1666
7900.68 1600
7901.52 1606
7902.36 1586
7903.20 1613
7904.03 1573
7904.87 1540
7905.71 1479
7906.55 1531
7907.39 1460
7908.23 1501
7909.07 1508
7909.91 1584
7910.75 1584
7911.59 1656
7912.43 1677
7913.27 1717
7914.11 1831
7914.94 1841
7915.78 1955
7916.62 1978
7917.46 1944
7918.30 2029
7919.14 1965
7919.98 1973
7920.82 1851
7921.66 1693
7922.50 1632
7923.34 1569
7924.18 1539
7925.02 1543
7925.86 1542
7926.70 1484
7927.54 1430
7928.38 1429
7929.22 1447
7930.06 1370
7930.90 1429
7931.74 1353
7932.59 1353
7933.43 1411
7934.27 1386
7935.11 1335
7935.95 1372
7936.79 1312
7937.63 1344
7938.47 1361
7939.31 1342
7940.15 1394
7940.99 1400
7941.83 1380
7942.67 1425
7943.52 1534
7944.36 1476
7945.20 1452
7946.04 1434
7946.88 1462
7947.72 1415
7948.56 1392
7949.40 1452
7950.25 1406
7951.09 1400
7951.93 1442
7952.77 1508
7953.61 1515
7954.45 1491
7955.29 1435
7956.14 1540
7956.98 1505
7957.82 1485
7958.66 1481
7959.50 1463
7960.35 1462
7961.19 1446
7962.03 1426
7962.87 1449
7963.71 1396
7964.56 1435
7965.40 1516
7966.24 1488
7967.08 1526
7967.93 1571
7968.77 1619
7969.61 1538
7970.45 1458
7971.29 1543
7972.14 1522
7972.98 1379
7973.82 1380
7974.67 1340
7975.51 1344
7976.35 1352
7977.19 1351
7978.04 1348
7978.88 1366
7979.72 1321
7980.57 1302
7981.41 1312
7982.25 1346
7983.09 1328
7983.94 1263
7984.78 1292
7985.62 1305
7986.47 1307
7987.31 1300
7988.15 1303
7989.00 1288
7989.84 1190
7990.68 1201
7991.53 1251
7992.37 1258
7993.22 1251
7994.06 1200
7994.90 1216
7995.75 1250
7996.59 1200
7997.43 1240
7998.28 1205
7999.12 1243
7999.97 1250
8000.81 1247
8001.65 1262
8002.50 1238
8003.34 1251
8004.19 1241
8005.03 1147
8005.88 1130
8006.72 1217
8007.57 1244
8008.41 1188
8009.25 1142
8010.10 1165
8010.94 1177
8011.79 1157
8012.63 1129
8013.48 1126
8014.32 1120
8015.17 1096
8016.01 1137
8016.86 1120
8017.70 1092
8018.55 1083
8019.39 1105
8020.24 1116
8021.08 1056
8021.93 1055
8022.77 1133
8023.62 1144
8024.46 1100
8025.31 1127
8026.15 1136
8027.00 1056
8027.84 1137
8028.69 1147
8029.54 1077
8030.38 1091
8031.23 1085
8032.07 1129
8032.92 1105
8033.76 1128
8034.61 1142
8035.46 1100
8036.30 1098
8037.15 1065
8037.99 1096
8038.84 1118
8039.69 1127
8040.53 1122
8041.38 1122
8042.22 1082
8043.07 1071
8043.92 1102
8044.76 1106
8045.61 1154
8046.46 1092
8047.30 1121
8048.15 1107
8049.00 1119
8049.84 1057
8050.69 1083
8051.54 1090
8052.38 1115
8053.23 1070
8054.08 1038
8054.92 1103
8055.77 1104
8056.62 1047
8057.46 1024
8058.31 1098
8059.16 1048
8060.01 1104
8060.85 1088
8061.70 1073
8062.55 1089
8063.40 1080
8064.24 1058
8065.09 1066
8065.94 1090
8066.79 1084
8067.63 1050
8068.48 1023
8069.33 1035
8070.18 1049
8071.02 1035
8071.87 1057
8072.72 1072
8073.57 1053
8074.42 1023
8075.26 1046
8076.11 1095
8076.96 1089
8077.81 1071
8078.66 1035
8079.50 1056
8080.35 1031
8081.20 1042
8082.05 1077
8082.90 1068
8083.75 1036
8084.59 1001
8085.44 958
8086.29 1064
8087.14 1023
8087.99 1002
8088.84 993
8089.69 1005
8090.53 1021
8091.38 966
8092.23 955
8093.08 1025
8093.93 1010
8094.78 1045
8095.63 1035
8096.48 1060
8097.33 1062
8098.18 1077
8099.02 998
8099.87 998
8100.72 1038
8101.57 1083
8102.42 1090
8103.27 1059
8104.12 1100
8104.97 1088
8105.82 1058
8106.67 1061
8107.52 1036
8108.37 1003
8109.22 1007
8110.07 1042
8110.92 1066
8111.77 1105
8112.62 1068
8113.47 1117
8114.32 1075
8115.17 1070
8116.02 1085
8116.87 1091
8117.72 1146
8118.57 1200
8119.42 1168
8120.27 1160
8121.12 1157
8121.97 1125
8122.82 1096
8123.67 1138
8124.52 1154
8125.37 1129
8126.22 1135
8127.07 1187
8127.93 1130
8128.78 1092
8129.63 1108
8130.48 1115
8131.33 1066
8132.18 1084
8133.03 1120
8133.88 1120
8134.73 1094
8135.58 1161
8136.44 1190
8137.29 1185
8138.14 1177
8138.99 1122
8139.84 1180
8140.69 1161
8141.54 1156
8142.39 1188
8143.25 1175
8144.10 1212
8144.95 1192
8145.80 1256
8146.65 1289
8147.50 1217
8148.36 1227
8149.21 1192
8150.06 1243
8150.91 1303
8151.76 1339
8152.62 1381
8153.47 1475
8154.32 1484
8155.17 1530
8156.02 1534
8156.88 1521
8157.73 1457
8158.58 1407
8159.43 1304
8160.29 1292
8161.14 1253
8161.99 1203
8162.84 1226
8163.70 1186
8164.55 1211
8165.40 1173
8166.25 1191
8167.11 1217
8167.96 1169
8168.81 1167
8169.67 1192
8170.52 1122
8171.37 1141
8172.23 1138
8173.08 1151
8173.93 1125
8174.78 1112
8175.64 1132
8176.49 1147
8177.34 1093
8178.20 1047
8179.05 1074
8179.90 1082
8180.76 1091
8181.61 1037
8182.47 1021
8183.32 1032
8184.17 969
8185.03 993
8185.88 1095
8186.73 1021
8187.59 1068
8188.44 1017
8189.30 1054
8190.15 967
8191.00 1014
8191.86 1042
8192.71 1034
8193.57 997
8194.42 987
8195.27 1039
8196.13 1062
8196.98 1061
8197.84 1044
8198.69 1050
8199.55 1003
8200.40 1050
8201.26 1032
8202.11 963
8202.96 1009
8203.82 1057
8204.67 1053
8205.53 1035
8206.38 1005
8207.24 1028
8208.09 1028
8208.95 976
8209.80 1000
8210.66 1042
8211.51 1010
8212.37 1032
8213.22 1022
8214.08 1006
8214.93 1021
8215.79 1012
8216.65 1075
8217.50 1047
8218.36 1105
8219.21 1094
8220.07 1101
8220.92 1107
8221.78 1123
8222.63 1158
8223.49 1204
8224.35 1140
8225.20 1107
8226.06 1107
8226.91 1083
8227.77 1046
8228.63 1080
8229.48 1058
8230.34 1055
8231.19 1038
8232.05 1031
8232.91 1039
8233.76 1048
8234.62 994
8235.47 1001
8236.33 1015
8237.19 1019
8238.04 1055
8238.90 1031
8239.76 972
8240.61 996
8241.47 1022
8242.33 1006
8243.18 1037
8244.04 1071
8244.90 1036
8245.75 1030
8246.61 1027
8247.47 967
8248.33 1028
8249.18 1069
8250.04 1038
8250.90 1037
8251.75 1071
8252.61 1031
8253.47 1011
8254.33 1043
8255.18 1072
8256.04 1076
8256.90 1061
8257.76 1032
8258.61 1003
8259.47 1059
8260.33 994
8261.19 957
8262.04 1039
8262.90 1011
8263.76 1031
8264.62 971
8265.48 959
8266.33 1007
8267.19 1007
8268.05 997
8268.91 1032
8269.77 988
8270.62 982
8271.48 1041
8272.34 1015
8273.20 1021
8274.06 1030
8274.92 971
8275.77 1030
8276.63 990
8277.49 1041
8278.35 1015
8279.21 1045
8280.07 1037
8280.93 1027
8281.78 1058
8282.64 1062
8283.50 1048
8284.36 1070
8285.22 1111
8286.08 1118
8286.94 1124
8287.80 1083
8288.66 1101
8289.51 1076
8290.37 1068
8291.23 1110
8292.09 1100
8292.95 1075
8293.81 1101
8294.67 1121
8295.53 1124
8296.39 1028
8297.25 1040
8298.11 1112
8298.97 1086
8299.83 1076
8300.69 1046
8301.55 1095
8302.41 1094
8303.27 1093
8304.13 1085
8304.99 1110
8305.85 1043
8306.71 1054
8307.57 999
8308.43 1066
8309.29 1086
8310.15 1068
8311.01 1084
8311.87 1066
8312.73 1073
8313.59 1087
8314.45 1070
8315.31 1069
8316.17 1105
8317.03 1091
8317.89 1105
8318.75 1095
8319.61 1114
8320.47 1102
8321.33 1084
8322.20 1127
8323.06 1053
8323.92 1011
8324.78 1082
8325.64 1128
8326.50 1071
8327.36 1051
8328.22 1024
8329.08 1076
8329.94 1051
8330.81 1059
8331.67 1076
8332.53 1065
8333.39 1082
8334.25 1043
8335.11 1059
8335.97 1058
8336.84 1030
8337.70 1071
8338.56 1114
8339.42 1060
8340.28 1096
8341.15 1063
8342.01 1117
8342.87 1081
8343.73 1101
8344.59 1094
8345.45 1106
8346.32 1127
8347.18 1111
8348.04 1100
8348.90 1126
8349.77 1086
8350.63 1154
8351.49 1147
8352.35 1126
8353.22 1123
8354.08 1091
8354.94 1099
8355.80 1099
8356.67 1139
8357.53 1134
8358.39 1136
8359.25 1149
8360.12 1173
8360.98 1170
8361.84 1178
8362.71 1108
8363.57 1121
8364.43 1091
8365.29 1182
8366.16 1154
8367.02 1185
8367.88 1182
8368.75 1170
8369.61 1167
8370.47 1133
8371.34 1166
8372.20 1184
8373.06 1189
8373.93 1206
8374.79 1213
8375.65 1184
8376.52 1168
8377.38 1195
8378.25 1179
8379.11 1261
8379.97 1240
8380.84 1264
8381.70 1257
8382.56 1260
8383.43 1270
8384.29 1297
8385.16 1306
8386.02 1278
8386.89 1269
8387.75 1293
8388.61 1309
8389.48 1361
8390.34 1370
8391.21 1252
8392.07 1300
8392.94 1367
8393.80 1367
8394.67 1373
8395.53 1325
8396.39 1398
8397.26 1404
8398.12 1425
8398.99 1411
8399.85 1447
8400.72 1425
8401.58 1404
8402.45 1431
8403.31 1451
8404.18 1495
8405.04 1487
8405.91 1496
8406.77 1473
8407.64 1491
8408.50 1519
8409.37 1514
8410.24 1514
8411.10 1495
8411.97 1543
8412.83 1608
8413.70 1614
8414.56 1567
8415.43 1588
8416.29 1627
8417.16 1572
8418.03 1672
8418.89 1714
8419.76 1697
8420.62 1686
8421.49 1771
8422.36 1796
8423.22 1877
8424.09 1880
8424.95 1936
8425.82 1939
8426.69 1962
8427.55 1948
8428.42 2002
8429.28 1940
8430.15 1923
8431.02 1887
8431.88 1978
8432.75 2037
8433.62 2041
8434.48 2095
8435.35 2151
8436.22 2199
8437.08 2281
8437.95 2305
8438.82 2353
8439.68 2379
8440.55 2462
8441.42 2481
8442.29 2570
8443.15 2644
8444.02 2680
8444.89 2706
8445.75 2613
8446.62 2636
8447.49 2634
8448.36 2690
8449.22 2767
8450.09 2890
8450.96 3157
8451.83 3435
8452.69 3830
8453.56 4240
8454.43 4642
8455.30 4900
8456.16 5064
8457.03 5145
8457.90 5005
8458.77 4847
8459.64 4569
8460.50 4311
8461.37 4158
8462.24 3968
8463.11 3857
8463.98 3930
8464.84 4275
8465.71 4802
8466.58 5661
8467.45 6566
8468.32 7403
8469.19 8104
8470.05 8417
8470.92 8288
8471.79 7967
8472.66 7242
8473.53 6352
8474.40 5597
8475.27 4949
8476.13 4305
8477.00 3784
8477.87 3420
8478.74 3108
8479.61 2795
8480.48 2620
8481.35 2469
8482.22 2306
8483.09 2181
8483.96 2268
8484.82 2191
8485.69 2077
8486.56 1999
8487.43 2070
8488.30 2038
8489.17 1930
8490.04 1964
8490.91 1856
8491.78 1883
8492.65 1899
8493.52 1803
8494.39 1792
8495.26 1918
8496.13 1959
8497.00 1959
8497.87 1940
8498.74 1919
8499.61 1865
8500.48 1844
8501.35 1880
8502.22 1875
8503.09 1881
8503.96 1900
8504.83 1997
8505.70 2075
8506.57 2096
8507.44 2157
8508.31 2086
8509.18 2120
8510.05 2120
8510.92 2055
8511.79 1984
8512.66 1897
8513.53 1890
8514.40 1905
8515.27 1851
8516.15 1795
8517.02 1792
8517.89 1745
8518.76 1785
8519.63 1809
8520.50 1849
8521.37 1801
8522.24 1737
8523.11 1795
8523.98 1806
8524.86 1906
8525.73 1869
8526.60 1865
8527.47 1890
8528.34 1937
8529.21 1953
8530.08 1940
8530.96 2029
8531.83 2056
8532.70 2043
8533.57 2078
8534.44 2144
8535.31 2058
8536.19 2001
8537.06 2034
8537.93 1999
8538.80 2012
8539.67 2025
8540.55 1992
8541.42 1921
8542.29 1964
8543.16 1907
8544.03 1983
8544.91 1998
8545.78 2012
8546.65 1997
8547.52 2007
8548.40 2016
8549.27 2068
8550.14 2072
8551.01 2170
8551.89 2139
8552.76 2201
8553.63 2298
8554.51 2211
8555.38 2145
8556.25 2137
8557.12 2042
8558.00 2032
8558.87 1920
8559.74 1927
8560.62 1822
8561.49 1767
8562.36 1820
8563.24 1724
8564.11 1695
8564.98 1645
8565.86 1612
8566.73 1635
8567.60 1644
8568.48 1637
8569.35 1605
8570.22 1563
8571.10 1633
8571.97 1652
8572.84 1597
8573.72 1551
8574.59 1536
8575.46 1511
8576.34 1507
8577.21 1526
8578.09 1551
8578.96 1540
8579.83 1516
8580.71 1498
8581.58 1458
8582.46 1537
8583.33 1504
8584.21 1497
8585.08 1545
8585.95 1463
8586.83 1495
8587.70 1496
8588.58 1443
8589.45 1456
8590.33 1472
8591.20 1449
8592.08 1415
8592.95 1452
8593.83 1512
8594.70 1521
8595.58 1417
8596.45 1437
8597.33 1494
8598.20 1509
8599.08 1578
8599.95 1534
8600.83 1483
8601.70 1540
8602.58 1515
8603.45 1541
8604.33 1531
8605.20 1490
8606.08 1463
8606.95 1529
8607.83 1541
8608.70 1521
8609.58 1569
8610.45 1519
8611.33 1589
8612.21 1591
8613.08 1600
8613.96 1571
8614.83 1644
8615.71 1620
8616.59 1595
8617.46 1658
8618.34 1681
8619.21 1641
8620.09 1634
8620.97 1604
8621.84 1619
8622.72 1671
8623.59 1741
8624.47 1670
8625.35 1736
8626.22 1759
8627.10 1752
8627.98 1765
8628.85 1827
8629.73 1848
8630.61 1833
8631.48 1873
8632.36 1841
8633.24 1829
8634.11 1869
8634.99 1868
8635.87 1930
8636.74 1961
8637.62 2007
8638.50 1997
8639.37 2011
8640.25 1976
8641.13 2074
8642.01 2088
8642.88 2083
8643.76 2043
8644.64 2107
8645.52 2159
8646.39 2147
8647.27 2137
8648.15 2140
8649.03 2212
8649.90 2209
8650.78 2318
8651.66 2258
8652.54 2268
8653.41 2242
8654.29 2248
8655.17 2257
8656.05 2298
8656.93 2350
8657.80 2368
8658.68 2364
8659.56 2310
8660.44 2319
8661.32 2348
8662.19 2342
8663.07 2315
8663.95 2476
8664.83 2460
8665.71 2423
8666.59 2500
8667.46 2677
8668.34 2848
8669.22 3064
8670.10 3337
8670.98 3622
8671.86 3991
8672.74 4223
8673.62 4384
8674.49 4498
8675.37 4387
8676.25 4409
8677.13 4188
8678.01 3813
8678.89 3677
8679.77 3468
8680.65 3275
8681.53 3182
8682.41 3081
8683.29 2996
8684.16 3019
8685.04 3135
8685.92 3378
8686.80 3713
8687.68 4154
8688.56 4736
8689.44 5329
8690.32 6102
8691.20 6603
8692.08 7069
8692.96 7036
8693.84 6794
8694.72 6373
8695.60 5789
8696.48 5176
8697.36 4542
8698.24 4050
8699.12 3565
8700.00 3186
8700.88 2925
8701.76 2695
8702.64 2551
8703.52 2400
8704.40 2311
8705.28 2195
8706.16 2057
8707.04 2025
8707.92 2007
8708.80 1956
8709.69 1945
8710.57 1876
8711.45 1857
8712.33 1897
8713.21 1842
8714.09 1826
8714.97 1752
8715.85 1730
8716.73 1750
8717.61 1770
8718.49 1787
8719.38 1688
8720.26 1733
8721.14 1731
8722.02 1773
8722.90 1732
8723.78 1751
8724.66 1708
8725.54 1744
8726.43 1797
8727.31 1769
8728.19 1749
8729.07 1771
8729.95 1838
8730.83 1883
8731.72 1884
8732.60 1851
8733.48 1895
8734.36 1832
8735.24 1791
8736.13 1808
8737.01 1773
8737.89 1804
8738.77 1846
8739.65 1761
8740.54 1808
8741.42 1786
8742.30 1780
8743.18 1798
8744.07 1779
8744.95 1785
8745.83 1758
8746.71 1851
8747.60 1887
8748.48 1814
8749.36 1842
8750.24 1914
8751.13 1952
8752.01 1993
8752.89 2136
8753.77 2198
8754.66 2352
8755.54 2523
8756.42 2539
8757.31 2605
8758.19 2647
8759.07 2622
8759.96 2498
8760.84 2502
8761.72 2454
8762.61 2268
8763.49 2206
8764.37 2170
8765.26 2085
8766.14 2041
8767.02 2001
8767.91 1965
8768.79 1958
8769.67 1929
8770.56 2007
8771.44 1990
8772.32 1941
8773.21 2042
8774.09 1929
8774.98 1884
8775.86 1865
8776.74 1835
8777.63 1777
8778.51 1709
8779.40 1696
8780.28 1664
8781.17 1652
8782.05 1658
8782.93 1638
8783.82 1622
8784.70 1643
8785.59 1616
8786.47 1678
8787.36 1788
8788.24 1797
8789.13 1840
8790.01 1942
8790.89 2010
8791.78 2110
8792.66 2062
8793.55 2039
8794.43 1994
8795.32 1888
8796.20 1822
8797.09 1805
8797.97 1784
8798.86 1667
8799.74 1642
8800.63 1584
8801.52 1640
8802.40 1519
8803.29 1520
8804.17 1466
8805.06 1513
8805.94 1507
8806.83 1517
8807.71 1497
8808.60 1427
8809.48 1376
8810.37 1416
8811.26 1407
8812.14 1426
8813.03 1399
8813.91 1362
8814.80 1417
8815.69 1394
8816.57 1359
8817.46 1375
8818.34 1413
8819.23 1395
8820.12 1385
8821.00 1356
8821.89 1368
8822.77 1362
8823.66 1328
8824.55 1360
8825.43 1328
8826.32 1401
8827.21 1385
8828.09 1364
8828.98 1334
8829.87 1366
8830.75 1302
8831.64 1353
8832.53 1317
8833.41 1249
8834.30 1324
8835.19 1349
8836.08 1299
8836.96 1273
8837.85 1305
8838.74 1309
8839.62 1260
8840.51 1189
8841.40 1214
8842.29 1232
8843.17 1256
8844.06 1223
8844.95 1190
8845.84 1204
8846.72 1248
8847.61 1254
8848.50 1173
8849.39 1198
8850.27 1178
8851.16 1164
8852.05 1176
8852.94 1201
8853.82 1169
8854.71 1201
8855.60 1168
8856.49 1180
8857.38 1156
8858.26 1195
8859.15 1216
8860.04 1212
8860.93 1197
8861.82 1129
8862.71 1168
8863.59 1150
8864.48 1123
8865.37 1116
8866.26 1171
8867.15 1174
8868.04 1178
8868.93 1109
8869.81 1144
8870.70 1145
8871.59 1149
8872.48 1098
8873.37 1078
8874.26 1131
8875.15 1106
8876.04 1050
8876.93 1077
8877.81 1072
8878.70 1051
8879.59 1018
8880.48 1012
8881.37 1062
8882.26 1031
8883.15 1079
8884.04 1053
8884.93 1034
8885.82 1056
8886.71 1040
8887.60 1036
8888.49 1041
8889.38 1019
8890.27 1001
8891.16 1029
8892.05 1019
8892.94 1029
8893.83 1049
8894.72 994
8895.61 1020
8896.50 1036
8897.39 1014
8898.28 1063
8899.17 1043
8900.06 1036
8900.95 1062
8901.84 1029
8902.73 1056
8903.62 1064
8904.51 1091
8905.40 1041
8906.29 1052
8907.18 1038
8908.07 1049
8908.96 985
8909.85 1053
8910.74 1038
8911.63 1044
8912.52 1035
8913.41 979
8914.31 985
8915.20 984
8916.09 969
8916.98 982
8917.87 992
8918.76 1025
8919.65 966
8920.54 993
8921.43 958
8922.33 983
8923.22 954
8924.11 939
8925.00 968
8925.89 987
8926.78 962
8927.67 972
8928.57 961
8929.46 981
8930.35 962
8931.24 993
8932.13 937
8933.03 964
8933.92 965
8934.81 938
8935.70 943
8936.59 894
8937.49 908
8938.38 900
8939.27 945
8940.16 940
8941.05 941
8941.95 925
8942.84 938
8943.73 924
8944.62 928
8945.52 932
8946.41 973
8947.30 922
8948.19 907
8949.09 915
8949.98 878
8950.87 862
8951.76 886
8952.66 905
8953.55 894
8954.44 896
8955.34 886
8956.23 957
8957.12 927
8958.02 931
8958.91 889
8959.80 940
8960.69 920
8961.59 934
8962.48 915
8963.37 951
8964.27 924
8965.16 959
8966.05 902
8966.95 938
8967.84 951
8968.74 937
8969.63 950
8970.52 939
8971.42 935
8972.31 937
8973.20 919
8974.10 922
8974.99 938
8975.89 916
8976.78 965
8977.67 976
8978.57 921
8979.46 959
8980.36 969
8981.25 952
8982.15 939
8983.04 899
8983.93 917
8984.83 905
8985.72 910
8986.62 939
8987.51 891
8988.41 886
8989.30 905
8990.20 926
8991.09 872
8991.99 894
8992.88 928
8993.78 896
8994.67 863
8995.57 875
8996.46 922
8997.36 846
8998.25 872
8999.15 876
9000.04 863
9000.94 875
9001.83 872
9002.73 885
9003.62 893
9004.52 873
9005.41 867
9006.31 850
9007.20 866
9008.10 831
9009.00 879
9009.89 836
9010.79 879
9011.68 848
9012.58 874
9013.47 850
9014.37 897
9015.27 847
9016.16 843
9017.06 837
9017.95 851
9018.85 844
9019.75 846
9020.64 818
9021.54 819
9022.43 855
9023.33 823
9024.23 857
9025.12 869
9026.02 887
9026.92 865
9027.81 879
9028.71 831
9029.61 870
9030.50 892
9031.40 850
9032.30 796
9033.19 815
9034.09 854
9034.99 853
9035.88 887
9036.78 868
9037.68 891
9038.58 835
9039.47 806
9040.37 834
9041.27 814
9042.16 833
9043.06 856
9043.96 880
9044.86 839
9045.75 895
9046.65 852
9047.55 835
9048.45 851
9049.34 849
9050.24 851
9051.14 849
9052.04 904
9052.94 883
9053.83 902
9054.73 916
9055.63 868
9056.53 869
9057.43 892
9058.32 906
9059.22 916
9060.12 908
9061.02 909
9061.92 888
9062.81 926
9063.71 913
9064.61 929
9065.51 910
9066.41 939
9067.31 951
9068.21 882
9069.10 888
9070.00 934
9070.90 908
9071.80 881
9072.70 897
9073.60 908
9074.50 906
9075.40 848
9076.29 877
9077.19 847
9078.09 881
9078.99 925
9079.89 919
9080.79 867
9081.69 894
9082.59 885
9083.49 890
9084.39 901
9085.29 926
9086.19 883
9087.09 885
9087.98 881
9088.88 852
9089.78 886
9090.68 850
9091.58 883
9092.48 908
9093.38 948
9094.28 909
9095.18 900
9096.08 930
9096.98 915
9097.88 920
9098.78 885
9099.68 852
9100.58 850
9101.48 884
9102.38 835
9103.28 890
9104.18 889
9105.08 871
9105.99 871
9106.89 866
9107.79 820
9108.69 875
9109.59 907
9110.49 853
9111.39 874
9112.29 887
9113.19 891
9114.09 852
9114.99 902
9115.89 892
9116.79 885
9117.69 911
9118.60 876
9119.50 850
9120.40 878
9121.30 892
9122.20 886
9123.10 898
9124.00 851
9124.90 853
9125.81 869
9126.71 898
9127.61 891
9128.51 858
9129.41 878
9130.31 862
9131.22 844
9132.12 839
9133.02 820
9133.92 824
9134.82 870
9135.72 878
9136.63 842
9137.53 876
9138.43 836
9139.33 865
9140.23 871
9141.14 861
9142.04 878
9142.94 907
9143.84 906
9144.75 849
9145.65 868
9146.55 882
9147.45 852
9148.36 817
9149.26 847
9150.16 878
9151.06 865
9151.97 863
9152.87 873
9153.77 903
9154.67 878
9155.58 861
9156.48 876
9157.38 903
9158.29 869
9159.19 857
9160.09 857
9161.00 858
9161.90 875
9162.80 853
9163.71 828
9164.61 799
9165.51 855
9166.42 881
9167.32 876
9168.22 831
9169.13 844
9170.03 901
9170.93 884
9171.84 874
9172.74 864
9173.64 872
9174.55 842
9175.45 869
9176.36 881
9177.26 904
9178.16 887
9179.07 884
9179.97 902
9180.88 884
9181.78 829
9182.69 916
9183.59 878
9184.49 883
9185.40 877
9186.30 914
9187.21 864
9188.11 898
9189.02 879
9189.92 918
9190.82 844
9191.73 892
9192.63 915
9193.54 910
9194.44 891
9195.35 925
9196.25 935
9197.16 933
9198.06 967
9198.97 908
9199.87 958
9200.78 969
9201.68 969
9202.59 905
9203.49 921
9204.40 913
9205.30 908
9206.21 919
9207.12 928
9208.02 929
9208.93 929
9209.83 934
9210.74 979
9211.64 999
9212.55 1012
9213.45 997
9214.36 997
9215.27 1046
9216.17 1049
9217.08 1048
9217.98 1008
9218.89 1015
9219.80 1045
9220.70 1018
9221.61 995
9222.51 965
9223.42 960
9224.33 980
9225.23 956
9226.14 909
9227.05 917
9227.95 946
9228.86 968
9229.77 929
9230.67 952
9231.58 948
9232.49 938
9233.39 930
9234.30 940
9235.21 903
9236.11 885
9237.02 912
9237.93 869
9238.83 864
9239.74 865
9240.65 878
9241.55 874
9242.46 876
9243.37 871
9244.28 900
9245.18 869
9246.09 876
9247.00 867
9247.91 842
9248.81 863
9249.72 902
9250.63 899
9251.54 830
9252.44 886
9253.35 846
9254.26 872
9255.17 881
9256.07 871
9256.98 874
9257.89 885
9258.80 878
9259.71 875
9260.61 887
9261.52 875
9262.43 854
9263.34 848
9264.25 864
9265.16 814
9266.06 866
9266.97 852
9267.88 901
9268.79 881
9269.70 880
9270.61 879
9271.51 931
9272.42 885
9273.33 873
9274.24 858
9275.15 909
9276.06 884
9276.97 930
9277.88 895
9278.78 886
9279.69 916
9280.60 941
9281.51 937
9282.42 884
9283.33 911
9284.24 876
9285.15 863
9286.06 923
9286.97 920
9287.88 917
9288.79 883
9289.70 978
9290.60 939
9291.51 936
9292.42 962
9293.33 974
9294.24 924
9295.15 900
9296.06 939
9296.97 962
9297.88 974
9298.79 1005
9299.70 1021
9300.61 1023
9301.52 968
9302.43 1024
9303.34 966
9304.25 994
9305.16 1013
9306.07 1028
9306.98 1027
9307.89 1026
9308.80 1087
9309.71 1126
9310.63 1097
9311.54 1036
9312.45 1076
9313.36 1062
9314.27 1045
9315.18 1032
9316.09 974
9317.00 994
9317.91 951
9318.82 932
9319.73 939
9320.64 936
9321.55 932
9322.47 956
9323.38 939
9324.29 942
9325.20 906
9326.11 928
9327.02 899
9327.93 890
9328.84 861
9329.76 881
9330.67 915
9331.58 918
9332.49 945
9333.40 915
9334.31 931
9335.23 911
9336.14 947
9337.05 943
9337.96 886
9338.87 918
9339.78 956
9340.70 904
9341.61 931
9342.52 954
9343.43 917
9344.34 956
9345.26 950
9346.17 909
9347.08 886
9347.99 940
9348.91 923
9349.82 961
9350.73 939
9351.64 943
9352.56 947
9353.47 993
9354.38 975
9355.29 955
9356.21 910
9357.12 928
9358.03 941
9358.94 920
9359.86 943
9360.77 904
9361.68 951
9362.60 952
9363.51 973
9364.42 966
9365.34 949
9366.25 892
9367.16 907
9368.08 951
9368.99 942
9369.90 899
9370.82 937
9371.73 904
9372.64 942
9373.56 930
9374.47 967
9375.38 949
9376.30 898
9377.21 957
9378.12 907
9379.04 942
9379.95 976
9380.87 943
9381.78 920
9382.69 923
9383.61 969
9384.52 1008
9385.44 1016
9386.35 1036
9387.27 1032
9388.18 1050
9389.09 1087
9390.01 1079
9390.92 1055
9391.84 1075
9392.75 1073
9393.67 1124
9394.58 1129
9395.50 1083
9396.41 1135
9397.32 1081
9398.24 1069
9399.15 1031
9400.07 1052
9400.98 1047
9401.90 1050
9402.81 1025
9403.73 1008
9404.64 991
9405.56 1019
9406.47 1056
9407.39 1048
9408.30 1055
9409.22 990
9410.14 1034
9411.05 1040
9411.97 1069
9412.88 1077
9413.80 1035
9414.71 1028
9415.63 1034
9416.54 1029
9417.46 1009
9418.38 1055
9419.29 1033
9420.21 1026
9421.12 1025
9422.04 1044
9422.95 1050
9423.87 1055
9424.79 1004
9425.70 1074
9426.62 1045
9427.54 1086
9428.45 1084
9429.37 1075
9430.28 1108
9431.20 1063
9432.12 1080
9433.03 1108
9433.95 1144
9434.87 1141
9435.78 1149
9436.70 1163
9437.62 1182
9438.53 1164
9439.45 1176
9440.37 1144
9441.28 1154
9442.20 1176
9443.12 1196
9444.03 1160
9444.95 1132
9445.87 1170
9446.79 1179
9447.70 1259
9448.62 1283
9449.54 1324
9450.45 1370
9451.37 1380
9452.29 1454
9453.21 1428
9454.12 1413
9455.04 1392
9455.96 1352
9456.88 1329
9457.79 1298
9458.71 1262
9459.63 1254
9460.55 1226
9461.47 1173
9462.38 1200
9463.30 1143
9464.22 1160
9465.14 1173
9466.06 1129
9466.97 1160
9467.89 1179
9468.81 1180
9469.73 1110
9470.65 1171
9471.56 1153
9472.48 1156
9473.40 1165
9474.32 1140
9475.24 1142
9476.16 1188
9477.08 1183
9477.99 1184
9478.91 1192
9479.83 1186
9480.75 1234
9481.67 1254
9482.59 1224
9483.51 1177
9484.43 1209
9485.34 1166
9486.26 1209
9487.18 1228
9488.10 1214
9489.02 1218
9489.94 1189
9490.86 1166
9491.78 1229
9492.70 1174
9493.62 1149
9494.54 1201
9495.46 1187
9496.38 1135
9497.30 1173
9498.22 1198
9499.13 1176
9500.05 1203
9500.97 1234
9501.89 1195
9502.81 1248
9503.73 1264
9504.65 1280
9505.57 1238
9506.49 1208
9507.41 1289
9508.33 1348
9509.25 1349
9510.17 1355
9511.09 1360
9512.01 1376
9512.93 1425
9513.86 1505
9514.78 1442
9515.70 1437
9516.62 1426
9517.54 1488
9518.46 1462
9519.38 1491
9520.30 1498
9521.22 1472
9522.14 1542
9523.06 1516
9523.98 1600
9524.90 1577
9525.82 1698
9526.75 1837
9527.67 1926
9528.59 2146
9529.51 2298
9530.43 2518
9531.35 2542
9532.27 2664
9533.19 2642
9534.11 2565
9535.04 2472
9535.96 2333
9536.88 2140
9537.80 2110
9538.72 1986
9539.64 1939
9540.57 1774
9541.49 1705
9542.41 1658
9543.33 1621
9544.25 1552
9545.17 1476
9546.10 1514
9547.02 1491
9547.94 1451
9548.86 1440
9549.78 1416
9550.71 1349
9551.63 1396
9552.55 1377
9553.47 1455
9554.40 1419
9555.32 1473
9556.24 1534
9557.16 1539
9558.09 1625
9559.01 1563
9559.93 1519
9560.85 1556
9561.78 1516
9562.70 1399
9563.62 1371
9564.54 1362
9565.47 1395
9566.39 1354
9567.31 1354
9568.24 1326
9569.16 1306
9570.08 1264
9571.00 1301
9571.93 1307
9572.85 1298
9573.77 1289
9574.70 1285
9575.62 1237
9576.54 1263
9577.47 1270
9578.39 1205
9579.31 1249
9580.24 1216
9581.16 1216
9582.09 1176
9583.01 1223
9583.93 1226
9584.86 1256
9585.78 1224
9586.70 1274
9587.63 1246
9588.55 1205
9589.48 1242
9590.40 1259
9591.32 1247
9592.25 1273
9593.17 1294
9594.10 1280
9595.02 1291
9595.95 1304
9596.87 1346
9597.79 1352
9598.72 1370
9599.64 1383
9600.57 1357
9601.49 1385
9602.42 1360
9603.34 1381
9604.27 1418
9605.19 1435
9606.12 1474
9607.04 1481
9607.97 1453
9608.89 1438
9609.82 1492
9610.74 1508
9611.67 1451
9612.59 1457
9613.52 1538
9614.44 1536
9615.37 1541
9616.29 1506
9617.22 1546
9618.14 1569
9619.07 1564
9619.99 1503
9620.92 1511
9621.85 1516
9622.77 1577
9623.70 1548
9624.62 1572
9625.55 1564
9626.47 1620
9627.40 1656
9628.33 1631
9629.25 1615
9630.18 1698
9631.10 1735
9632.03 1693
9632.96 1774
9633.88 1873
9634.81 1784
9635.73 1798
9636.66 1832
9637.59 1877
9638.51 1895
9639.44 1877
9640.37 1879
9641.29 1958
9642.22 2091
9643.15 2058
9644.07 2113
9645.00 2241
9645.93 2343
9646.85 2422
9647.78 2420
9648.71 2493
9649.63 2476
9650.56 2434
9651.49 2313
9652.41 2320
9653.34 2203
9654.27 2174
9655.20 2103
9656.12 2092
9657.05 2062
9657.98 1963
9658.90 2019
9659.83 1959
9660.76 1906
9661.69 1918
9662.61 1995
9663.54 2023
9664.47 2032
9665.40 1995
9666.32 2023
9667.25 2056
9668.18 2099
9669.11 2084
9670.04 2144
9670.96 2141
9671.89 2183
9672.82 2161
9673.75 2183
9674.68 2205
9675.60 2281
9676.53 2195
9677.46 2235
9678.39 2233
9679.32 2177
9680.25 2223
9681.17 2189
9682.10 2216
9683.03 2223
9683.96 2283
9684.89 2285
9685.82 2312
9686.75 2379
9687.67 2348
9688.60 2404
9689.53 2402
9690.46 2460
9691.39 2446
9692.32 2456
9693.25 2517
9694.18 2579
9695.11 2598
9696.03 2560
9696.96 2635
9697.89 2625
9698.82 2666
9699.75 2584
9700.68 2574
9701.61 2592
9702.54 2532
9703.47 2516
9704.40 2471
9705.33 2426
9706.26 2523
9707.19 2388
9708.12 2467
9709.05 2490
9709.98 2614
9710.91 2699
9711.84 2809
9712.77 2868
9713.70 2873
9714.63 2881
9715.56 2811
9716.49 2833
9717.42 2859
9718.35 2714
9719.28 2588
9720.21 2526
9721.14 2411
9722.07 2342
9723.00 2253
9723.93 2215
9724.86 2158
9725.79 2141
9726.72 2140
9727.65 2151
9728.58 2174
9729.51 2232
9730.44 2205
9731.37 2258
9732.31 2201
9733.24 2155
9734.17 2155
9735.10 2132
9736.03 2114
9736.96 2055
9737.89 2040
9738.82 2004
9739.75 1982
9740.69 1908
9741.62 1843
9742.55 1795
9743.48 1820
9744.41 1818
9745.34 1819
9746.27 1819
9747.21 1738
9748.14 1793
9749.07 1696
9750.00 1680
9750.93 1683
9751.86 1746
9752.80 1695
9753.73 1724
9754.66 1726
9755.59 1683
9756.52 1660
9757.46 1716
9758.39 1686
9759.32 1738
9760.25 1707
9761.18 1676
9762.12 1700
9763.05 1752
9763.98 1669
9764.91 1709
9765.85 1754
9766.78 1750
9767.71 1697
9768.64 1726
9769.58 1701
9770.51 1732
9771.44 1719
9772.37 1740
9773.31 1850
9774.24 1911
9775.17 1884
9776.11 1933
9777.04 2062
9777.97 2042
9778.91 2021
9779.84 2034
9780.77 2035
9781.71 2073
9782.64 2079
9783.57 1944
9784.51 1913
9785.44 1888
9786.37 1888
9787.31 1826
9788.24 1794
9789.17 1754
9790.11 1688
9791.04 1669
9791.97 1648
9792.91 1704
9793.84 1676
9794.77 1705
9795.71 1679
9796.64 1707
9797.58 1705
9798.51 1692
9799.44 1708
9800.38 1717
9801.31 1622
9802.25 1610
9803.18 1564
9804.12 1519
9805.05 1486
9805.98 1472
9806.92 1416
9807.85 1403
9808.79 1403
9809.72 1383
9810.66 1390
9811.59 1397
9812.53 1371
9813.46 1355
9814.40 1382
9815.33 1373
9816.27 1382
9817.20 1348
9818.14 1364
9819.07 1368
9820.01 1318
9820.94 1334
9821.88 1316
9822.81 1355
9823.75 1313
9824.68 1313
9825.62 1311
9826.55 1290
9827.49 1256
9828.42 1273
9829.36 1297
9830.29 1251
9831.23 1291
9832.17 1279
9833.10 1271
9834.04 1256
9834.97 1249
9835.91 1306
9836.84 1343
9837.78 1295
9838.72 1329
9839.65 1263
9840.59 1322
9841.52 1314
9842.46 1314
9843.40 1336
9844.33 1273
9845.27 1301
9846.20 1338
9847.14 1336
9848.08 1293
9849.01 1269
9849.95 1282
9850.89 1276
9851.82 1298
9852.76 1326
9853.70 1349
9854.63 1384
9855.57 1397
9856.51 1436
9857.44 1468
9858.38 1432
9859.32 1462
9860.25 1447
9861.19 1398
9862.13 1442
9863.07 1353
9864.00 1289
9864.94 1310
9865.88 1278
9866.81 1261
9867.75 1238
9868.69 1254
9869.63 1240
9870.56 1212
9871.50 1241
9872.44 1192
9873.38 1253
9874.31 1211
9875.25 1183
9876.19 1175
9877.13 1170
9878.07 1202
9879.00 1197
9879.94 1207
9880.88 1212
9881.82 1242
9882.75 1189
9883.69 1181
9884.63 1148
9885.57 1142
9886.51 1139
9887.45 1132
9888.38 1122
9889.32 1156
9890.26 1129
9891.20 1096
9892.14 1087
9893.08 1113
9894.01 1105
9894.95 1130
9895.89 1114
9896.83 1110
9897.77 1128
9898.71 1142
9899.65 1096
9900.59 1135
9901.52 1064
9902.46 1112
9903.40 1111
9904.34 1111
9905.28 1107
9906.22 1077
9907.16 1082
9908.10 1077
9909.04 1106
9909.98 1072
9910.92 1123
9911.86 1162
9912.80 1121
9913.73 1153
9914.67 1138
9915.61 1174
9916.55 1126
9917.49 1104
9918.43 1160
9919.37 1181
9920.31 1204
9921.25 1289
9922.19 1389
9923.13 1426
9924.07 1541
9925.01 1552
9925.95 1618
9926.89 1638
9927.83 1622
9928.77 1572
9929.71 1496
9930.65 1435
9931.59 1411
9932.53 1388
9933.47 1310
9934.41 1272
9935.36 1229
9936.30 1151
9937.24 1162
9938.18 1126
9939.12 1148
9940.06 1071
9941.00 1082
9941.94 1091
9942.88 1027
9943.82 1079
9944.76 1021
9945.70 1023
9946.64 1045
9947.59 1013
9948.53 1010
9949.47 1032
9950.41 1010
9951.35 1020
9952.29 1014
9953.23 1017
9954.17 986
9955.12 1013
9956.06 1019
9957.00 968
9957.94 977
9958.88 980
9959.82 979
9960.77 983
9961.71 1026
9962.65 1027
9963.59 975
9964.53 979
9965.48 1024
9966.42 997
9967.36 978
9968.30 932
9969.24 937
9970.19 970
9971.13 984
9972.07 958
9973.01 965
9973.95 930
9974.90 986
9975.84 944
9976.78 935
9977.72 926
9978.67 907
9979.61 954
9980.55 931
9981.50 914
9982.44 893
9983.38 923
9984.32 895
9985.27 885
9986.21 918
9987.15 910
9988.10 896
9989.04 911
9989.98 879
9990.92 925
9991.87 896
9992.81 918
9993.75 898
9994.70 895
9995.64 894
9996.58 896
9997.53 921
9998.47 931
9999.41 887
10000.36 920
10001.30 931
10002.25 902
10003.19 924
10004.13 944
10005.08 916
10006.02 894
10006.96 922
10007.91 910
10008.85 877
10009.80 931
10010.74 946
10011.68 915
10012.63 899
10013.57 920
10014.52 897
10015.46 862
10016.41 877
10017.35 898
10018.29 905
10019.24 948
10020.18 903
10021.13 890
10022.07 892
10023.02 886
10023.96 906
10024.91 855
10025.85 882
10026.80 864
10027.74 928
10028.69 879
10029.63 863
10030.58 869
10031.52 892
10032.47 897
10033.41 866
10034.36 879
10035.30 902
10036.25 875
10037.19 875
10038.14 885
10039.08 831
10040.03 867
10040.97 864
10041.92 861
10042.87 873
10043.81 855
10044.76 824
10045.70 871
10046.65 857
10047.59 822
10048.54 829
10049.49 824
10050.43 820
10051.38 827
10052.32 836
10053.27 862
10054.22 827
10055.16 812
10056.11 851
10057.05 873
10058.00 852
10058.95 875
10059.89 886
10060.84 847
10061.79 856
10062.73 823
10063.68 839
10064.63 832
10065.57 829
10066.52 827
10067.47 835
10068.41 859
10069.36 764
10070.31 865
10071.25 828
10072.20 809
10073.15 814
10074.10 839
10075.04 849
10075.99 843
10076.94 801
10077.88 820
10078.83 847
10079.78 812
10080.73 813
10081.67 780
10082.62 784
10083.57 825
10084.52 831
10085.46 835
10086.41 866
10087.36 838
10088.31 833
10089.25 823
10090.20 806
10091.15 805
10092.10 832
10093.05 844
10093.99 815
10094.94 805
10095.89 831
10096.84 855
10097.79 830
10098.73 831
10099.68 839
10100.63 858
10101.58 821
10102.53 818
10103.48 815
10104.42 783
10105.37 802
10106.32 820
10107.27 811
10108.22 805
10109.17 796
10110.12 829
10111.06 841
10112.01 842
10112.96 849
10113.91 821
10114.86 813
10115.81 806
10116.76 816
10117.71 825
10118.66 831
10119.61 809
10120.56 821
10121.50 827
10122.45 874
10123.40 837
10124.35 787
10125.30 809
10126.25 789
10127.20 842
10128.15 852
10129.10 873
10130.05 828
10131.00 842
10131.95 823
10132.90 797
10133.85 802
10134.80 828
10135.75 852
10136.70 835
10137.65 830
10138.60 801
10139.55 843
10140.50 865
10141.45 898
10142.40 892
10143.35 912
10144.30 888
10145.25 839
10146.20 849
10147.15 848
10148.10 816
10149.05 856
10150.00 859
10150.95 841
10151.90 838
10152.86 833
10153.81 864
10154.76 883
10155.71 881
10156.66 855
10157.61 890
10158.56 888
10159.51 912
10160.46 903
10161.41 934
10162.37 889
10163.32 874
10164.27 914
10165.22 926
10166.17 897
10167.12 898
10168.07 942
10169.03 933
10169.98 918
10170.93 952
10171.88 961
10172.83 966
10173.78 954
10174.74 933
10175.69 979
10176.64 985
10177.59 946
10178.54 958
10179.49 972
10180.45 962
10181.40 992
10182.35 998
10183.30 990
10184.26 1028
10185.21 1035
10186.16 1037
10187.11 1061
10188.06 1056
10189.02 1078
10189.97 1097
10190.92 1126
10191.87 1103
10192.83 1047
10193.78 1102
10194.73 1098
10195.69 1137
10196.64 1117
10197.59 1109
10198.54 1138
10199.50 1241
10200.45 1216
10201.40 1226
10202.36 1250
10203.31 1316
10204.26 1281
10205.22 1267
10206.17 1315
10207.12 1304
10208.08 1315
10209.03 1274
10209.98 1258
10210.94 1218
10211.89 1170
10212.84 1112
10213.80 1119
10214.75 1085
10215.70 1075
10216.66 1125
10217.61 1103
10218.56 1095
10219.52 1109
10220.47 1064
10221.43 1043
10222.38 1052
10223.33 1024
10224.29 1087
10225.24 1093
10226.20 1030
10227.15 1068
10228.11 1078
10229.06 1072
10230.01 1175
10230.97 1212
10231.92 1257
10232.88 1249
10233.83 1314
10234.79 1253
10235.74 1304
10236.70 1271
10237.65 1285
10238.60 1192
10239.56 1130
10240.51 1131
10241.47 1101
10242.42 1155
10243.38 1030
10244.33 995
10245.29 1032
10246.24 999
10247.20 984
10248.15 985
10249.11 983
10250.07 939
10251.02 942
10251.98 948
10252.93 957
10253.89 942
10254.84 924
10255.80 911
10256.75 902
10257.71 850
10258.67 902
10259.62 894
10260.58 873
10261.53 916
10262.49 907
10263.44 940
10264.40 908
10265.36 934
10266.31 894
10267.27 920
10268.22 913
10269.18 925
10270.14 845
10271.09 848
10272.05 910
10273.01 870
10273.96 859
10274.92 847
10275.87 882
10276.83 893
10277.79 879
10278.74 873
10279.70 877
10280.66 875
10281.61 878
10282.57 867
10283.53 867
10284.49 866
10285.44 859
10286.40 884
10287.36 837
10288.31 908
10289.27 876
10290.23 857
10291.18 858
10292.14 861
10293.10 869
10294.06 900
10295.01 857
10295.97 887
10296.93 857
10297.89 851
10298.84 852
10299.80 867
10300.76 857
10301.72 878
10302.67 855
10303.63 883
10304.59 886
10305.55 841
10306.51 815
10307.46 821
10308.42 807
10309.38 848
10310.34 839
10311.30 859
10312.25 861
10313.21 848
10314.17 922
10315.13 893
10316.09 884
10317.05 872
10318.00 858
10318.96 878
10319.92 886
10320.88 868
10321.84 860
10322.80 892
10323.76 861
10324.71 867
10325.67 893
10326.63 938
10327.59 948
10328.55 949
10329.51 956
10330.47 952
10331.43 927
10332.39 898
10333.35 896
10334.30 897
10335.26 864
10336.22 860
10337.18 863
10338.14 875
10339.10 874
10340.06 807
10341.02 816
10341.98 820
10342.94 868
10343.90 867
10344.86 844
10345.82 867
10346.78 853
10347.74 852
10348.70 812
10349.66 816
10350.62 807
10351.58 824
10352.54 851
10353.50 818
10354.46 793
10355.42 805
10356.38 764
10357.34 791
10358.30 806
10359.26 814
10360.22 799
10361.18 786
10362.14 831
10363.10 825
10364.06 799
10365.02 777
10365.98 789
10366.94 776
10367.90 788
10368.87 783
10369.83 790
10370.79 804
10371.75 823
10372.71 778
10373.67 776
10374.63 815
10375.59 836
10376.55 824
10377.51 778
10378.48 823
10379.44 780
10380.40 803
10381.36 821
10382.32 794
10383.28 786
10384.24 808
10385.21 794
10386.17 799
10387.13 812
10388.09 752
10389.05 755
10390.01 816
10390.98 818
10391.94 805
10392.90 803
10393.86 798
10394.82 780
10395.79 806
10396.75 820
10397.71 819
10398.67 810
10399.63 825
10400.60 838
10401.56 804
10402.52 862
10403.48 796
10404.45 811
10405.41 857
10406.37 853
10407.33 868
10408.30 846
10409.26 870
10410.22 852
10411.18 872
10412.15 903
10413.11 980
10414.07 963
10415.04 973
10416.00 970
10416.96 1030
10417.93 1049
10418.89 1045
10419.85 1031
10420.81 1033
10421.78 1013
10422.74 976
10423.70 918
10424.67 953
10425.63 924
10426.59 887
10427.56 902
10428.52 866
10429.49 866
10430.45 823
10431.41 818
10432.38 792
10433.34 830
10434.30 788
10435.27 802
10436.23 783
10437.20 791
10438.16 785
10439.12 734
10440.09 750
10441.05 753
10442.02 812
10442.98 762
10443.94 764
10444.91 747
10445.87 727
10446.84 720
10447.80 727
10448.77 739
10449.73 754
10450.70 738
10451.66 757
10452.63 748
10453.59 763
10454.55 792
10455.52 769
10456.48 746
10457.45 771
10458.41 774
10459.38 744
10460.34 746
10461.31 733
10462.27 731
10463.24 756
10464.20 745
10465.17 755
10466.14 741
10467.10 752
10468.07 787
10469.03 770
10470.00 740
10470.96 739
10471.93 743
10472.89 756
10473.86 723
10474.82 764
10475.79 778
10476.76 748
10477.72 737
10478.69 743
10479.65 740
10480.62 772
10481.59 766
10482.55 731
10483.52 697
10484.48 726
10485.45 789
10486.42 756
10487.38 745
10488.35 712
10489.32 751
10490.28 744
10491.25 722
10492.21 721
10493.18 768
10494.15 793
10495.11 773
10496.08 776
10497.05 802
10498.01 767
10498.98 770
10499.95 781
10500.92 768
10501.88 769
10502.85 795
10503.82 769
10504.78 804
10505.75 803
10506.72 771
10507.68 798
10508.65 764
10509.62 769
10510.59 734
10511.55 747
10512.52 758
10513.49 735
10514.46 773
10515.42 744
10516.39 764
10517.36 767
10518.33 758
10519.29 726
10520.26 767
10521.23 774
10522.20 764
10523.17 777
10524.13 771
10525.10 767
10526.07 770
10527.04 759
10528.01 775
10528.97 745
10529.94 775
10530.91 765
10531.88 772
10532.85 797
10533.82 781
10534.78 781
10535.75 769
10536.72 802
10537.69 764
10538.66 758
10539.63 790
10540.60 794
10541.56 827
10542.53 843
10543.50 838
10544.47 799
10545.44 765
10546.41 790
10547.38 793
10548.35 808
10549.32 831
10550.29 856
10551.25 876
10552.22 893
10553.19 907
10554.16 886
10555.13 934
10556.10 956
10557.07 947
10558.04 958
10559.01 990
10559.98 952
10560.95 980
10561.92 971
10562.89 968
10563.86 961
10564.83 952
10565.80 859
10566.77 852
10567.74 869
10568.71 842
10569.68 882
10570.65 832
10571.62 849
10572.59 828
10573.56 816
10574.53 829
10575.50 824
10576.47 795
10577.44 848
10578.41 775
10579.38 819
10580.35 797
10581.32 852
10582.29 853
10583.26 811
10584.23 846
10585.21 868
10586.18 850
10587.15 825
10588.12 867
10589.09 848
10590.06 854
10591.03 899
10592.00 885
10592.97 857
10593.94 851
10594.92 834
10595.89 862
10596.86 842
10597.83 863
10598.80 840
10599.77 839
10600.74 870
10601.71 845
10602.69 781
10603.66 793
10604.63 839
10605.60 849
10606.57 794
10607.54 833
10608.52 848
10609.49 837
10610.46 837
10611.43 775
10612.40 812
10613.38 808
10614.35 832
10615.32 878
10616.29 820
10617.27 827
10618.24 816
10619.21 891
10620.18 867
10621.15 844
10622.13 852
10623.10 870
10624.07 871
10625.04 848
10626.02 867
10626.99 870
10627.96 857
10628.94 906
10629.91 931
10630.88 950
10631.85 956
10632.83 994
10633.80 1040
10634.77 1041
10635.75 1082
10636.72 1104
10637.69 1128
10638.67 1134
10639.64 1104
10640.61 1134
10641.59 1113
10642.56 1060
10643.53 1037
10644.51 950
10645.48 924
10646.45 934
10647.43 972
10648.40 913
10649.37 866
10650.35 854
10651.32 831
10652.30 855
10653.27 837
10654.24 841
10655.22 847
10656.19 842
10657.16 857
10658.14 840
10659.11 834
10660.09 861
10661.06 837
10662.04 816
10663.01 861
10663.98 862
10664.96 838
10665.93 828
10666.91 811
10667.88 834
10668.86 804
10669.83 799
10670.81 854
10671.78 827
10672.76 836
10673.73 827
10674.71 868
10675.68 856
10676.66 915
10677.63 862
10678.61 890
10679.58 874
10680.56 872
10681.53 860
10682.51 848
10683.48 825
10684.46 850
10685.43 828
10686.41 799
10687.38 848
10688.36 806
10689.33 786
10690.31 813
10691.28 840
10692.26 774
10693.24 773
10694.21 789
10695.19 799
10696.16 793
10697.14 747
10698.12 744
10699.09 779
10700.07 745
10701.04 763
10702.02 769
10703.00 762
10703.97 803
10704.95 765
10705.92 758
10706.90 735
10707.88 747
10708.85 777
10709.83 799
10710.81 777
10711.78 775
10712.76 776
10713.74 759
10714.71 740
10715.69 761
10716.67 766
10717.64 769
10718.62 778
10719.60 760
10720.57 749
10721.55 759
10722.53 787
10723.50 735
10724.48 721
10725.46 756
10726.44 772
10727.41 785
10728.39 763
10729.37 751
10730.35 747
10731.32 739
10732.30 766
10733.28 744
10734.26 753
10735.23 752
10736.21 764
10737.19 745
10738.17 737
10739.14 718
10740.12 747
10741.10 755
10742.08 726
10743.06 777
10744.03 777
10745.01 733
10745.99 730
10746.97 728
10747.95 752
10748.92 770
10749.90 752
10750.88 724
10751.86 745
10752.84 760
10753.82 762
10754.79 722
10755.77 757
10756.75 734
10757.73 758
10758.71 783
10759.69 725
10760.67 746
10761.65 732
10762.62 677
10763.60 712
10764.58 709
10765.56 687
10766.54 716
10767.52 740
10768.50 723
10769.48 764
10770.46 736
10771.44 763
10772.42 758
10773.39 774
10774.37 757
10775.35 740
10776.33 770
10777.31 757
10778.29 771
10779.27 748
10780.25 758
10781.23 736
10782.21 752
10783.19 783
10784.17 762
10785.15 753
10786.13 736
10787.11 753
10788.09 821
10789.07 794
10790.05 730
10791.03 699
10792.01 722
10792.99 771
10793.97 763
10794.95 769
10795.93 754
10796.91 723
10797.89 771
10798.87 743
10799.85 723
10800.83 738
10801.82 719
10802.80 770
10803.78 734
10804.76 750
10805.74 745
10806.72 750
10807.70 780
10808.68 740
10809.66 719
10810.64 743
10811.62 746
10812.61 791
10813.59 766
10814.57 740
10815.55 791
10816.53 784
10817.51 782
10818.49 760
10819.47 801
10820.46 805
10821.44 775
10822.42 759
10823.40 779
10824.38 819
10825.36 812
10826.35 773
10827.33 747
10828.31 765
10829.29 773
10830.27 767
10831.25 774
10832.24 761
10833.22 769
10834.20 795
10835.18 782
10836.17 804
10837.15 745
10838.13 782
10839.11 803
10840.09 837
10841.08 787
10842.06 806
10843.04 847
10844.02 821
10845.01 822
10845.99 837
10846.97 856
10847.96 816
10848.94 838
10849.92 862
10850.90 841
10851.89 851
10852.87 843
10853.85 878
10854.84 885
10855.82 861
10856.80 861
10857.78 843
10858.77 846
10859.75 852
10860.73 823
10861.72 886
10862.70 881
10863.68 827
10864.67 859
10865.65 876
10866.64 877
10867.62 885
10868.60 911
10869.59 915
10870.57 915
10871.55 918
10872.54 903
10873.52 942
10874.51 964
10875.49 966
10876.47 932
10877.46 924
10878.44 945
10879.43 935
10880.41 1007
10881.39 1004
10882.38 1020
10883.36 1002
10884.35 1013
10885.33 983
10886.32 1017
10887.30 1039
10888.29 1051
10889.27 1060
10890.25 1031
10891.24 1038
10892.22 1032
10893.21 1044
10894.19 1036
10895.18 1056
10896.16 1051
10897.15 1029
10898.13 1079
10899.12 1080
10900.10 1099
10901.09 1055
10902.07 1038
10903.06 1097
10904.04 1109
10905.03 1083
10906.01 1088
10907.00 1099
10907.99 1114
10908.97 1084
10909.96 1118
10910.94 1169
10911.93 1210
10912.91 1214
10913.90 1166
10914.88 1142
10915.87 1202
10916.86 1215
10917.84 1209
10918.83 1245
10919.81 1199
10920.80 1215
10921.79 1211
10922.77 1204
10923.76 1225
10924.74 1245
10925.73 1317
10926.72 1261
10927.70 1262
10928.69 1270
10929.68 1277
10930.66 1347
10931.65 1308
10932.64 1270
10933.62 1315
10934.61 1405
10935.60 1427
10936.58 1483
10937.57 1494
10938.56 1500
10939.54 1599
10940.53 1589
10941.52 1643
10942.50 1591
10943.49 1647
10944.48 1684
10945.47 1680
10946.45 1610
10947.44 1643
10948.43 1685
10949.41 1744
10950.40 1761
10951.39 1830
10952.38 1861
10953.36 1911
10954.35 1945
10955.34 2001
10956.33 2050
10957.31 2036
10958.30 2010
10959.29 1990
10960.28 1957
10961.27 1943
10962.25 1852
10963.24 1837
10964.23 1821
10965.22 1792
10966.21 1727
10967.19 1709
10968.18 1581
10969.17 1604
10970.16 1602
10971.15 1652
10972.13 1625
10973.12 1598
10974.11 1571
10975.10 1622
10976.09 1613
10977.08 1621
10978.07 1657
10979.05 1689
10980.04 1674
10981.03 1643
10982.02 1733
10983.01 1694
10984.00 1711
10984.99 1712
10985.98 1713
10986.96 1792
10987.95 1901
10988.94 1925
10989.93 2007
10990.92 2138
10991.91 2160
10992.90 2329
10993.89 2485
10994.88 2558
10995.87 2645
10996.86 2669
10997.85 2762
10998.84 2729
10999.83 2694
11000.82 2596
11001.81 2521
11002.79 2420
11003.78 2239
11004.77 2153
11005.76 2089
11006.75 1974
11007.74 1905
11008.73 1778
11009.72 1697
11010.71 1572
11011.70 1572
11012.69 1510
11013.68 1556
11014.67 1422
11015.67 1434
11016.66 1376
11017.65 1368
11018.64 1450
11019.63 1394
11020.62 1344
11021.61 1373
11022.60 1386
11023.59 1317
11024.58 1294
11025.57 1317
11026.56 1329
11027.55 1313
11028.54 1290
11029.53 1320
11030.52 1292
11031.52 1227
11032.51 1229
11033.50 1245
11034.49 1231
11035.48 1237
11036.47 1173
11037.46 1211
11038.45 1179
11039.45 1158
11040.44 1231
11041.43 1165
11042.42 1139
11043.41 1159
11044.40 1091
11045.39 1083
11046.39 1086
11047.38 1053
11048.37 1102
11049.36 1083
11050.35 1105
11051.35 1076
11052.34 1072
11053.33 1072
11054.32 1088
11055.31 1060
11056.31 1093
11057.30 1094
11058.29 1025
11059.28 1048
11060.27 1048
11061.27 1087
11062.26 1106
11063.25 1091
11064.24 1069
11065.24 1089
11066.23 1066
11067.22 1079
11068.21 1075
11069.21 1014
11070.20 1068
11071.19 1059
11072.19 1052
11073.18 1084
11074.17 1066
11075.16 1043
11076.16 1030
11077.15 1018
11078.14 1008
11079.14 1023
11080.13 1070
11081.12 1032
11082.12 1066
11083.11 1050
11084.10 1035
11085.10 1032
11086.09 1070
11087.08 1038
11088.08 1038
11089.07 1026
11090.06 1050
11091.06 1022
11092.05 1013
11093.04 1036
11094.04 982
11095.03 998
11096.03 1008
11097.02 1014
11098.01 1028
11099.01 1021
11100.00 1027
11101.00 1011
11101.99 1009
11102.98 981
11103.98 975
11104.97 939
11105.97 912
11106.96 967
11107.96 980
11108.95 980
11109.95 971
11110.94 969
11111.93 972
11112.93 1005
11113.92 980
11114.92 960
11115.91 1010
11116.91 952
11117.90 948
11118.90 953
11119.89 948
11120.89 935
11121.88 958
11122.88 1010
11123.87 942
11124.87 974
11125.86 970
11126.86 969
11127.85 958
11128.85 958
11129.84 968
11130.84 964
11131.84 943
11132.83 934
11133.83 961
11134.82 945
11135.82 956
11136.81 940
11137.81 937
11138.81 943
11139.80 948
11140.80 955
11141.79 914
11142.79 944
11143.79 948
11144.78 908
11145.78 906
11146.77 910
11147.77 918
11148.77 900
11149.76 897
11150.76 904
11151.75 872
11152.75 895
11153.75 913
11154.74 906
11155.74 868
11156.74 854
11157.73 848
11158.73 866
11159.73 842
11160.72 877
11161.72 835
11162.72 862
11163.71 884
11164.71 875
11165.71 852
11166.71 838
11167.70 864
11168.70 882
11169.70 854
11170.69 838
11171.69 888
11172.69 896
11173.69 907
11174.68 851
11175.68 861
11176.68 825
11177.68 873
11178.67 843
11179.67 850
11180.67 841
11181.67 822
11182.66 821
11183.66 871
11184.66 829
11185.66 812
11186.66 858
11187.65 832
11188.65 862
11189.65 877
11190.65 851
11191.65 836
11192.64 879
11193.64 902
11194.64 866
11195.64 917
11196.64 888
11197.64 852
11198.63 833
11199.63 829
11200.63 817
11201.63 835
11202.63 855
11203.63 845
11204.63 831
11205.63 829
11206.62 861
11207.62 812
11208.62 810
11209.62 824
11210.62 850
11211.62 849
11212.62 804
11213.62 803
11214.62 757
11215.62 754
11216.61 794
11217.61 822
11218.61 785
11219.61 802
11220.61 798
11221.61 848
11222.61 837
11223.61 829
11224.61 804
11225.61 832
11226.61 784
11227.61 761
11228.61 786
11229.61 831
11230.61 818
11231.61 800
11232.61 784
11233.61 791
11234.61 834
11235.61 806
11236.61 805
11237.61 782
11238.61 854
11239.61 823
11240.61 806
11241.61 803
11242.61 837
11243.61 849
11244.61 857
11245.61 845
11246.61 831
11247.61 798
11248.62 753
11249.62 848
11250.62 874
11251.62 792
11252.62 821
11253.62 847
11254.62 830
11255.62 811
11256.62 790
11257.62 804
11258.62 861
11259.63 846
11260.63 798
11261.63 786
11262.63 862
11263.63 841
11264.63 843
11265.63 841
11266.64 881
11267.64 869
11268.64 885
11269.64 883
11270.64 900
11271.64 877
11272.65 911
11273.65 928
11274.65 945
11275.65 950
11276.65 966
11277.65 932
11278.66 913
11279.66 913
11280.66 929
11281.66 926
11282.67 884
11283.67 906
11284.67 895
11285.67 893
11286.67 867
11287.68 875
11288.68 843
11289.68 895
11290.68 868
11291.69 893
11292.69 842
11293.69 879
11294.70 868
11295.70 876
11296.70 921
11297.70 857
11298.71 876
11299.71 858
11300.71 873
11301.72 899
11302.72 874
11303.72 918
11304.72 919
11305.73 940
11306.73 979
11307.73 964
11308.74 982
11309.74 995
11310.74 960
11311.75 972
11312.75 990
11313.76 985
11314.76 928
11315.76 945
11316.77 959
11317.77 881
11318.77 890
11319.78 908
11320.78 889
11321.79 853
11322.79 871
11323.79 876
11324.80 814
11325.80 843
11326.81 866
11327.81 864
11328.81 835
11329.82 822
11330.82 845
11331.83 851
11332.83 874
11333.84 867
11334.84 924
11335.85 869
11336.85 879
11337.85 910
11338.86 913
11339.86 868
11340.87 858
11341.87 869
11342.88 859
11343.88 875
11344.89 840
11345.89 864
11346.90 843
11347.90 845
11348.91 825
11349.91 842
11350.92 833
11351.92 859
11352.93 843
11353.94 831
11354.94 789
11355.95 821
11356.95 807
11357.96 819
11358.96 808
11359.97 846
11360.97 807
11361.98 820
11362.99 820
11363.99 834
11365.00 844
11366.00 839
11367.01 822
11368.02 815
11369.02 832
11370.03 823
11371.03 829
11372.04 814
11373.05 829
11374.05 824
11375.06 832
11376.06 806
11377.07 852
11378.08 846
11379.08 830
11380.09 804
11381.10 809
11382.10 834
11383.11 795
11384.12 827
11385.12 804
11386.13 810
11387.14 796
11388.14 835
11389.15 815
11390.16 800
11391.17 836
11392.17 862
11393.18 822
11394.19 840
11395.19 850
11396.20 790
11397.21 837
11398.22 870
11399.22 889
11400.23 862
11401.24 814
11402.25 843
11403.25 837
11404.26 820
11405.27 829
11406.28 864
11407.28 866
11408.29 831
11409.30 841
11410.31 833
11411.31 821
11412.32 861
11413.33 863
11414.34 821
11415.35 815
11416.35 807
11417.36 839
11418.37 877
11419.38 886
11420.39 862
11421.40 849
11422.40 850
11423.41 844
11424.42 884
11425.43 897
11426.44 855
11427.45 870
11428.46 883
11429.46 911
11430.47 885
11431.48 892
11432.49 881
11433.50 858
11434.51 897
11435.52 910
11436.53 884
11437.54 905
11438.54 927
11439.55 956
11440.56 904
11441.57 912
11442.58 921
11443.59 926
11444.60 926
11445.61 964
11446.62 922
11447.63 912
11448.64 929
11449.65 937
11450.66 963
11451.67 913
11452.68 963
11453.69 925
11454.70 937
11455.71 924
11456.72 967
11457.73 933
11458.74 927
11459.75 955
11460.76 947
11461.77 989
11462.78 960
11463.79 986
11464.80 979
11465.81 1004
11466.82 979
11467.83 1006
11468.84 1015
11469.85 999
11470.86 1032
11471.87 1000
11472.88 1005
11473.89 1000
11474.90 987
11475.91 996
11476.92 1011
11477.93 976
11478.95 988
11479.96 1006
11480.97 1026
11481.98 1018
11482.99 974
11484.00 982
11485.01 1001
11486.02 1049
11487.03 994
11488.05 994
11489.06 1033
11490.07 1038
11491.08 992
11492.09 1010
11493.10 1020
11494.11 1030
11495.13 1018
11496.14 1035
11497.15 1044
11498.16 1004
11499.17 1076
11500.18 1099
11501.20 1033
11502.21 1039
11503.22 1049
11504.23 1076
11505.24 1077
11506.26 1043
11507.27 1060
11508.28 1117
11509.29 1123
11510.30 1119
11511.32 1133
11512.33 1094
11513.34 1128
11514.35 1146
11515.37 1105
11516.38 1094
11517.39 1143
11518.40 1155
11519.42 1152
11520.43 1142
11521.44 1163
11522.45 1159
11523.47 1193
11524.48 1190
11525.49 1164
11526.51 1195
11527.52 1204
11528.53 1283
11529.55 1243
11530.56 1245
11531.57 1250
11532.59 1255
11533.60 1302
11534.61 1315
11535.63 1309
11536.64 1297
11537.65 1317
11538.67 1333
11539.68 1347
11540.69 1371
11541.71 1378
11542.72 1416
11543.73 1372
11544.75 1369
11545.76 1444
11546.78 1448
11547.79 1507
11548.80 1455
11549.82 1503
11550.83 1543
11551.85 1539
11552.86 1586
11553.87 1552
11554.89 1559
11555.90 1580
11556.92 1658
11557.93 1672
11558.95 1701
11559.96 1741
11560.97 1800
11561.99 1765
11563.00 1708
11564.02 1866
11565.03 1824
11566.05 1858
11567.06 1862
11568.08 1974
11569.09 2004
11570.11 1999
11571.12 2103
11572.14 2182
11573.15 2267
11574.17 2337
11575.18 2439
11576.20 2439
11577.21 2580
11578.23 2645
11579.24 2723
11580.26 2821
11581.27 2825
11582.29 2979
11583.30 3104
11584.32 3231
11585.33 3406
11586.35 3609
11587.37 3848
11588.38 4141
11589.40 4358
11590.41 4549
11591.43 4863
11592.44 5365
11593.46 5721
11594.48 5967
11595.49 6233
11596.51 6208
11597.52 6392
11598.54 6371
11599.56 6149
11600.57 5882
11601.59 5611
11602.61 5344
11603.62 5001
11604.64 4472
11605.66 4122
11606.67 3859
11607.69 3571
11608.70 3237
11609.72 3035
11610.74 2854
11611.75 2645
11612.77 2438
11613.79 2306
11614.81 2219
11615.82 2129
11616.84 2061
11617.86 1985
11618.87 1993
11619.89 1905
11620.91 1862
11621.92 1820
11622.94 1772
11623.96 1772
11624.98 1727
11625.99 1712
11627.01 1672
11628.03 1660
11629.05 1618
11630.06 1643
11631.08 1622
11632.10 1592
11633.12 1618
11634.13 1597
11635.15 1553
11636.17 1578
11637.19 1549
11638.20 1547
11639.22 1518
11640.24 1471
11641.26 1425
11642.28 1376
11643.29 1385
11644.31 1335
11645.33 1345
11646.35 1384
11647.37 1344
11648.39 1318
11649.40 1353
11650.42 1313
11651.44 1382
11652.46 1357
11653.48 1418
11654.50 1354
11655.51 1303
11656.53 1377
11657.55 1371
11658.57 1390
11659.59 1404
11660.61 1417
11661.63 1373
11662.65 1376
11663.67 1438
11664.68 1389
11665.70 1423
11666.72 1460
11667.74 1414
11668.76 1377
11669.78 1451
11670.80 1498
11671.82 1498
11672.84 1459
11673.86 1476
11674.88 1462
11675.90 1540
11676.92 1553
11677.94 1558
11678.96 1488
11679.98 1502
11680.99 1489
11682.01 1486
11683.03 1530
11684.05 1532
11685.07 1517
11686.09 1487
11687.11 1436
11688.13 1393
11689.15 1392
11690.17 1414
11691.19 1453
11692.21 1423
11693.24 1395
11694.26 1376
11695.28 1396
11696.30 1339
11697.32 1354
11698.34 1405
11699.36 1318
11700.38 1325
11701.40 1371
11702.42 1340
11703.44 1341
11704.46 1308
11705.48 1299
11706.50 1301
11707.52 1345
11708.54 1291
11709.57 1279
11710.59 1221
11711.61 1235
11712.63 1276
11713.65 1195
11714.67 1227
11715.69 1195
11716.71 1212
11717.73 1261
11718.76 1237
11719.78 1193
11720.80 1138
11721.82 1161
11722.84 1154
11723.86 1144
11724.89 1162
11725.91 1169
11726.93 1146
11727.95 1159
11728.97 1144
11729.99 1078
11731.02 1097
11732.04 1126
11733.06 1106
11734.08 1073
11735.10 1121
11736.13 1122
11737.15 1119
11738.17 1106
11739.19 1106
11740.22 1069
11741.24 1078
11742.26 1155
11743.28 1089
11744.30 1115
11745.33 1085
11746.35 1087
11747.37 1093
11748.40 1049
11749.42 1104
11750.44 1101
11751.46 1092
11752.49 1090
11753.51 1053
11754.53 1038
11755.56 1063
11756.58 1067
11757.60 1042
11758.62 1021
11759.65 1008
11760.67 995
11761.69 994
11762.72 1021
11763.74 1016
11764.76 972
11765.79 961
11766.81 1008
11767.83 1026
11768.86 1009
11769.88 1005
11770.91 986
11771.93 991
11772.95 939
11773.98 950
11775.00 937
11776.02 964
11777.05 978
11778.07 949
11779.10 920
11780.12 909
11781.14 917
11782.17 922
11783.19 953
11784.22 926
11785.24 966
11786.26 964
11787.29 948
11788.31 936
11789.34 934
11790.36 940
11791.39 924
11792.41 918
11793.44 947
11794.46 916
11795.49 924
11796.51 943
11797.54 935
11798.56 900
11799.59 898
11800.61 901
11801.63 882
11802.66 886
11803.69 926
11804.71 900
11805.74 909
11806.76 868
11807.79 883
11808.81 888
11809.84 903
11810.86 882
11811.89 886
11812.91 900
11813.94 881
11814.96 894
11815.99 909
11817.01 889
11818.04 898
11819.07 897
11820.09 907
11821.12 932
11822.14 902
11823.17 936
11824.20 956
11825.22 919
11826.25 946
11827.27 937
11828.30 948
11829.33 919
11830.35 924
11831.38 952
11832.40 902
11833.43 898
11834.46 921
11835.48 912
11836.51 918
11837.54 911
11838.56 872
11839.59 887
11840.62 905
11841.64 887
11842.67 865
11843.70 880
11844.72 854
11845.75 903
11846.78 890
11847.80 905
11848.83 901
11849.86 874
11850.89 911
11851.91 930
11852.94 929
11853.97 887
11854.99 884
11856.02 921
11857.05 919
11858.08 960
11859.10 912
11860.13 882
11861.16 894
11862.19 941
11863.21 929
11864.24 926
11865.27 967
11866.30 978
11867.33 970
11868.35 949
11869.38 1008
11870.41 975
11871.44 947
11872.47 905
11873.49 938
11874.52 971
11875.55 986
11876.58 995
11877.61 1014
11878.63 973
11879.66 952
11880.69 998
11881.72 1009
11882.75 1012
11883.78 973
11884.81 998
11885.83 1055
11886.86 1079
11887.89 1105
11888.92 1087
11889.95 1124
11890.98 1138
11892.01 1139
11893.04 1146
11894.06 1160
11895.09 1206
11896.12 1216
11897.15 1193
11898.18 1224
11899.21 1233
11900.24 1249
11901.27 1253
11902.30 1252
11903.33 1203
11904.36 1191
11905.39 1281
11906.42 1177
11907.45 1157
11908.48 1185
11909.50 1179
11910.53 1174
11911.56 1141
11912.59 1114
11913.62 1176
11914.65 1147
11915.68 1156
11916.71 1224
11917.74 1210
11918.77 1188
11919.80 1222
11920.83 1323
11921.86 1309
11922.89 1336
11923.92 1368
11924.95 1412
11925.99 1505
11927.02 1491
11928.05 1502
11929.08 1552
11930.11 1593
11931.14 1582
11932.17 1517
11933.20 1461
11934.23 1451
11935.26 1393
11936.29 1308
11937.32 1255
11938.35 1224
11939.38 1186
11940.41 1161
11941.45 1147
11942.48 1122
11943.51 1088
11944.54 1083
11945.57 1049
11946.60 1028
11947.63 995
11948.66 1002
11949.70 957
11950.73 944
11951.76 981
11952.79 960
11953.82 945
11954.85 978
11955.88 987
11956.92 983
11957.95 976
11958.98 948
11960.01 944
11961.04 934
11962.08 918
11963.11 921
11964.14 967
11965.17 976
11966.20 946
11967.24 926
11968.27 925
11969.30 947
11970.33 928
11971.36 919
11972.40 944
11973.43 931
11974.46 909
11975.49 960
11976.53 900
11977.56 964
11978.59 955
11979.62 951
11980.66 903
11981.69 962
11982.72 960
11983.76 947
11984.79 925
11985.82 932
11986.85 932
11987.89 923
11988.92 937
11989.95 918
11990.99 967
11992.02 986
11993.05 933
11994.09 951
11995.12 997
11996.15 996
11997.19 967
11998.22 949
11999.25 1002
12000.29 1012
12001.32 1020
12002.35 970
12003.39 992
12004.42 990
12005.46 1023
12006.49 1006
12007.52 991
12008.56 1045
12009.59 1066
12010.63 1065
12011.66 1090
12012.69 1104
12013.73 1095
12014.76 1098
12015.80 1110
12016.83 1113
12017.86 1063
12018.90 1088
12019.93 1106
12020.97 1109
12022.00 1071
12023.04 1092
12024.07 1056
12025.11 1055
12026.14 1096
12027.18 1084
12028.21 1055
12029.25 1070
12030.28 1064
12031.32 1073
12032.35 1082
12033.39 1060
12034.42 1068
12035.46 1017
12036.49 1020
12037.53 1062
12038.56 1059
12039.60 1062
12040.63 1037
12041.67 1025
12042.70 1037
12043.74 1080
12044.77 1066
12045.81 1068
12046.84 1045
12047.88 1097
12048.92 1038
12049.95 1057
12050.99 1074
12052.02 1096
12053.06 1083
12054.09 1115
12055.13 1077
12056.17 1071
12057.20 1106
12058.24 1095
12059.27 1110
12060.31 1072
12061.35 1090
12062.38 1113
12063.42 1136
12064.46 1103
12065.49 1070
12066.53 1090
12067.56 1116
12068.60 1083
12069.64 1047
12070.67 1096
12071.71 1088
12072.75 1122
12073.78 1091
12074.82 1121
12075.86 1102
12076.89 1119
12077.93 1139
12078.97 1142
12080.01 1127
12081.04 1138
12082.08 1170
12083.12 1194
12084.15 1203
12085.19 1220
12086.23 1230
12087.27 1200
12088.30 1230
12089.34 1260
12090.38 1306
12091.41 1345
12092.45 1368
12093.49 1413
12094.53 1442
12095.57 1493
12096.60 1465
12097.64 1507
12098.68 1527
12099.72 1492
12100.75 1532
12101.79 1539
12102.83 1505
12103.87 1476
12104.91 1410
12105.94 1434
12106.98 1429
12108.02 1350
12109.06 1324
12110.10 1302
12111.14 1282
12112.17 1212
12113.21 1154
12114.25 1164
12115.29 1125
12116.33 1091
12117.37 1032
12118.40 1054
12119.44 1033
12120.48 1001
12121.52 1037
12122.56 981
12123.60 971
12124.64 965
12125.68 956
12126.72 923
12127.75 957
12128.79 930
12129.83 961
12130.87 956
12131.91 927
12132.95 945
12133.99 927
12135.03 921
12136.07 930
12137.11 924
12138.15 897
12139.19 943
12140.23 936
12141.27 955
12142.31 916
12143.35 917
12144.38 888
12145.42 898
12146.46 914
12147.50 882
12148.54 905
12149.58 885
12150.62 889
12151.66 896
12152.70 925
12153.74 917
12154.78 897
12155.82 889
12156.87 915
12157.91 872
12158.95 886
12159.99 863
12161.03 874
12162.07 896
12163.11 877
12164.15 869
12165.19 893
12166.23 855
12167.27 854
12168.31 882
12169.35 891
12170.39 863
12171.43 839
12172.47 908
12173.52 910
12174.56 856
12175.60 836
12176.64 870
12177.68 897
12178.72 897
12179.76 895
12180.80 858
12181.85 863
12182.89 857
12183.93 855
12184.97 903
12186.01 901
12187.05 890
12188.09 914
12189.14 900
12190.18 919
12191.22 854
12192.26 869
12193.30 873
12194.34 889
12195.39 900
12196.43 910
12197.47 919
12198.51 948
12199.55 924
12200.60 892
12201.64 923
12202.68 887
12203.72 918
12204.77 874
12205.81 859
12206.85 874
12207.89 895
12208.94 891
12209.98 885
12211.02 896
12212.06 911
12213.11 892
12214.15 890
12215.19 885
12216.23 913
12217.28 928
12218.32 905
12219.36 958
12220.41 926
12221.45 961
12222.49 923
12223.54 903
12224.58 918
12225.62 932
12226.66 927
12227.71 938
12228.75 940
12229.79 891
12230.84 867
12231.88 885
12232.93 920
12233.97 911
12235.01 924
12236.06 864
12237.10 885
12238.14 883
12239.19 865
12240.23 866
12241.28 824
12242.32 835
12243.36 874
12244.41 854
12245.45 825
12246.50 877
12247.54 870
12248.58 852
12249.63 851
12250.67 856
12251.72 885
12252.76 844
12253.80 808
12254.85 826
12255.89 800
12256.94 800
12257.98 829
12259.03 852
12260.07 827
12261.12 780
12262.16 785
12263.21 799
12264.25 781
12265.30 805
12266.34 808
12267.39 823
12268.43 781
12269.48 757
12270.52 778
12271.57 779
12272.61 807
12273.66 779
12274.70 825
12275.75 779
12276.79 801
12277.84 802
12278.88 787
12279.93 776
12280.98 781
12282.02 772
12283.07 777
12284.11 767
12285.16 788
12286.20 809
12287.25 794
12288.30 778
12289.34 785
12290.39 788
12291.43 764
12292.48 774
12293.53 763
12294.57 810
12295.62 825
12296.66 811
12297.71 804
12298.76 767
12299.80 776
12300.85 753
12301.90 797
12302.94 792
12303.99 784
12305.04 809
12306.08 807
12307.13 797
12308.18 771
12309.22 766
12310.27 767
12311.32 808
12312.36 788
12313.41 773
12314.46 740
12315.50 748
12316.55 714
12317.60 768
12318.65 752
12319.69 751
12320.74 743
12321.79 755
12322.83 757
12323.88 738
12324.93 734
12325.98 722
12327.02 743
12328.07 753
12329.12 731
12330.17 741
12331.21 736
12332.26 722
12333.31 749
12334.36 729
12335.41 711
12336.45 719
12337.50 697
12338.55 701
12339.60 725
12340.65 710
12341.69 768
12342.74 691
12343.79 723
12344.84 719
12345.89 737
12346.94 719
12347.98 733
12349.03 726
12350.08 757
12351.13 748
12352.18 744
12353.23 746
12354.28 719
12355.32 710
12356.37 740
12357.42 748
12358.47 728
12359.52 729
12360.57 747
12361.62 739
12362.67 767
12363.72 773
12364.76 783
12365.81 797
12366.86 750
12367.91 760
12368.96 770
12370.01 769
12371.06 772
12372.11 740
12373.16 770
12374.21 736
12375.26 759
12376.31 776
12377.36 765
12378.41 753
12379.46 740
12380.51 751
12381.56 770
12382.61 777
12383.66 765
12384.71 788
12385.76 777
12386.81 823
12387.86 771
12388.91 788
12389.96 783
12391.01 790
12392.06 768
12393.11 751
12394.16 774
12395.21 771
12396.26 825
12397.31 816
12398.36 803
12399.41 785
12400.46 789
12401.51 767
12402.56 805
12403.61 799
12404.66 806
12405.71 825
12406.77 837
12407.82 815
12408.87 800
12409.92 814
12410.97 847
12412.02 811
12413.07 762
12414.12 761
12415.17 783
12416.23 840
12417.28 796
12418.33 820
12419.38 826
12420.43 804
12421.48 813
12422.53 817
12423.59 827
12424.64 810
12425.69 841
12426.74 823
12427.79 826
12428.84 789
12429.90 829
12430.95 823
12432.00 855
12433.05 830
12434.10 828
12435.16 837
12436.21 838
12437.26 853
12438.31 814
12439.37 851
12440.42 855
12441.47 821
12442.52 887
12443.58 880
12444.63 892
12445.68 877
12446.73 848
12447.79 842
12448.84 831
12449.89 875
12450.94 848
12452.00 862
12453.05 882
12454.10 893
12455.16 905
12456.21 905
12457.26 927
12458.31 868
12459.37 856
12460.42 889
12461.47 929
12462.53 929
12463.58 929
12464.63 964
12465.69 976
12466.74 994
12467.79 969
12468.85 992
12469.90 1024
12470.95 1039
12472.01 1041
12473.06 1045
12474.12 1112
12475.17 1134
12476.22 1106
12477.28 1177
12478.33 1235
12479.39 1294
12480.44 1330
12481.49 1403
12482.55 1421
12483.60 1509
12484.66 1599
12485.71 1627
12486.76 1740
12487.82 1764
12488.87 1791
12489.93 1835
12490.98 1878
12492.04 1868
12493.09 1847
12494.15 1862
12495.20 1925
12496.25 1847
12497.31 1776
12498.36 1711
12499.42 1643
12500.47 1572
12501.53 1504
12502.58 1465
12503.64 1315
12504.69 1304
12505.75 1277
12506.80 1198
12507.86 1161
12508.91 1173
12509.97 1154
12511.03 1118
12512.08 1068
12513.14 1037
12514.19 1083
12515.25 1068
12516.30 1049
12517.36 1059
12518.41 1064
12519.47 1039
12520.52 1057
12521.58 1025
12522.64 957
12523.69 989
12524.75 1033
12525.80 1001
12526.86 1049
12527.92 1002
12528.97 1015
12530.03 1033
12531.08 964
12532.14 977
12533.20 957
12534.25 984
12535.31 983
12536.37 1012
12537.42 966
12538.48 991
12539.54 1015
12540.59 1035
12541.65 1017
12542.70 1025
12543.76 1038
12544.82 1018
12545.88 1036
12546.93 1067
12547.99 1065
12549.05 1088
12550.10 1075
12551.16 1037
12552.22 1051
12553.27 1159
12554.33 1190
12555.39 1209
12556.45 1168
12557.50 1189
12558.56 1173
12559.62 1240
12560.67 1301
12561.73 1304
12562.79 1326
12563.85 1435
12564.90 1426
12565.96 1463
12567.02 1573
12568.08 1594
12569.14 1595
12570.19 1608
12571.25 1680
12572.31 1662
12573.37 1737
12574.42 1684
12575.48 1630
12576.54 1610
12577.60 1633
12578.66 1551
12579.72 1522
12580.77 1505
12581.83 1438
12582.89 1448
12583.95 1368
12585.01 1332
12586.07 1279
12587.12 1230
12588.18 1259
12589.24 1309
12590.30 1209
12591.36 1208
12592.42 1164
12593.48 1168
12594.53 1180
12595.59 1141
12596.65 1155
12597.71 1136
12598.77 1112
12599.83 1117
12600.89 1063
12601.95 1087
12603.01 1062
12604.07 1089
12605.13 1084
12606.18 1059
12607.24 1077
12608.30 1106
12609.36 1069
12610.42 1084
12611.48 1060
12612.54 1046
12613.60 1076
12614.66 1071
12615.72 1107
12616.78 1060
12617.84 1083
12618.90 1083
12619.96 1066
12621.02 1012
12622.08 1020
12623.14 1001
12624.20 994
12625.26 1027
12626.32 1017
12627.38 952
12628.44 1013
12629.50 997
12630.56 1024
12631.62 1011
12632.68 1021
12633.74 1021
12634.80 1016
12635.86 1030
12636.92 1008
12637.98 1008
12639.04 1011
12640.11 1031
12641.17 1055
12642.23 1088
12643.29 1106
12644.35 1088
12645.41 1091
12646.47 1074
12647.53 1116
12648.59 1164
12649.65 1172
12650.72 1190
12651.78 1175
12652.84 1203
12653.90 1179
12654.96 1220
12656.02 1220
12657.08 1192
12658.14 1215
12659.21 1161
12660.27 1148
12661.33 1170
12662.39 1129
12663.45 1106
12664.51 1106
12665.58 1110
12666.64 1100
12667.70 1095
12668.76 1051
12669.82 1066
12670.89 1038
12671.95 1044
12673.01 1002
12674.07 1047
12675.13 1043
12676.20 1066
12677.26 1067
12678.32 1130
12679.38 1091
12680.45 1072
12681.51 1122
12682.57 1140
12683.63 1086
12684.70 1078
12685.76 1109
12686.82 1128
12687.88 1154
12688.95 1121
12690.01 1154
12691.07 1148
12692.14 1160
12693.20 1191
12694.26 1211
12695.32 1173
12696.39 1185
12697.45 1207
12698.51 1207
12699.58 1230
12700.64 1188
12701.70 1217
12702.77 1151
12703.83 1208
12704.89 1198
12705.96 1187
12707.02 1219
12708.08 1218
12709.15 1196
12710.21 1125
12711.28 1139
12712.34 1150
12713.40 1125
12714.47 1144
12715.53 1064
12716.59 1038
12717.66 1068
12718.72 1106
12719.79 1083
12720.85 1053
12721.92 1091
12722.98 1085
12724.04 1035
12725.11 1025
12726.17 1051
12727.24 1005
12728.30 1056
12729.37 1102
12730.43 1082
12731.49 1015
12732.56 1034
12733.62 989
12734.69 999
12735.75 995
12736.82 990
12737.88 966
12738.95 987
12740.01 999
12741.08 977
12742.14 969
12743.21 1009
12744.27 985
12745.34 995
12746.40 933
12747.47 909
12748.53 942
12749.60 918
12750.66 898
12751.73 894
12752.79 885
12753.86 894
12754.93 901
12755.99 873
12757.06 867
12758.12 881
12759.19 874
12760.25 879
12761.32 880
12762.39 873
12763.45 858
12764.52 882
12765.58 862
12766.65 849
12767.72 864
12768.78 809
12769.85 813
12770.91 820
12771.98 825
12773.05 820
12774.11 864
12775.18 874
12776.25 823
12777.31 844
12778.38 807
12779.45 799
12780.51 819
12781.58 847
12782.65 848
12783.71 861
12784.78 825
12785.85 830
12786.91 814
12787.98 803
12789.05 834
12790.11 824
12791.18 842
12792.25 836
12793.31 785
12794.38 792
12795.45 784
12796.52 791
12797.58 782
12798.65 793
12799.72 824
12800.79 817
12801.85 789
12802.92 788
12803.99 800
12805.06 771
12806.12 835
12807.19 814
12808.26 831
12809.33 766
12810.39 824
12811.46 798
12812.53 791
12813.60 806
12814.67 789
12815.73 770
12816.80 805
12817.87 820
12818.94 764
12820.01 782
12821.08 781
12822.14 803
12823.21 755
12824.28 788
12825.35 767
12826.42 790
12827.49 784
12828.55 786
12829.62 788
12830.69 803
12831.76 783
12832.83 756
12833.90 748
12834.97 752
12836.04 739
12837.11 739
12838.17 740
12839.24 763
12840.31 788
12841.38 735
12842.45 760
12843.52 772
12844.59 791
12845.66 734
12846.73 743
12847.80 733
12848.87 715
12849.94 730
12851.01 741
12852.08 710
12853.14 724
12854.21 718
12855.28 751
12856.35 746
12857.42 710
12858.49 730
12859.56 720
12860.63 660
12861.70 710
12862.77 669
12863.84 690
12864.91 695
12865.98 676
12867.05 689
12868.12 698
12869.19 690
12870.26 690
12871.34 669
12872.41 695
12873.48 666
12874.55 682
12875.62 694
12876.69 704
12877.76 683
12878.83 701
12879.90 684
12880.97 704
12882.04 696
12883.11 677
12884.18 705
12885.25 672
12886.33 664
12887.40 686
12888.47 686
12889.54 651
12890.61 668
12891.68 650
12892.75 640
12893.82 632
12894.89 677
12895.97 639
12897.04 646
12898.11 632
12899.18 664
12900.25 642
12901.32 695
12902.40 667
12903.47 643
12904.54 673
12905.61 658
12906.68 657
12907.75 631
12908.83 698
12909.90 665
12910.97 650
12912.04 617
12913.11 671
12914.19 630
12915.26 655
12916.33 647
12917.40 656
12918.48 679
12919.55 668
12920.62 645
12921.69 638
12922.77 632
12923.84 621
12924.91 650
12925.98 634
12927.06 639
12928.13 630
12929.20 619
12930.27 628
12931.35 636
12932.42 638
12933.49 649
12934.57 613
12935.64 607
12936.71 633
12937.79 648
12938.86 640
12939.93 666
12941.01 636
12942.08 653
12943.15 677
12944.23 657
12945.30 674
12946.37 631
12947.45 634
12948.52 638
12949.59 629
12950.67 652
12951.74 593
12952.81 607
12953.89 640
12954.96 642
12956.04 637
12957.11 684
12958.18 638
12959.26 648
12960.33 650
12961.41 694
12962.48 646
12963.55 649
12964.63 677
12965.70 639
12966.78 645
12967.85 660
12968.93 657
12970.00 668
12971.07 639
12972.15 647
12973.22 663
12974.30 646
12975.37 640
12976.45 632
12977.52 660
12978.60 659
12979.67 679
12980.75 655
12981.82 692
12982.90 676
12983.97 692
12985.05 682
12986.12 661
12987.20 688
12988.27 692
12989.35 666
12990.42 680
12991.50 698
12992.57 720
12993.65 663
12994.73 698
12995.80 701
12996.88 696
12997.95 733
12999.03 691
13000.10 731
13001.18 699
13002.25 715
13003.33 684
13004.41 698
13005.48 675
13006.56 723
13007.63 694
13008.71 720
13009.79 714
13010.86 697
13011.94 739
13013.02 732
13014.09 673
13015.17 716
13016.24 716
13017.32 694
13018.40 723
13019.47 767
13020.55 743
13021.63 727
13022.70 722
13023.78 736
13024.86 718
13025.93 758
13027.01 763
13028.09 736
13029.16 729
13030.24 745
13031.32 729
13032.40 729
13033.47 728
13034.55 761
13035.63 747
13036.70 711
13037.78 747
13038.86 741
13039.94 725
13041.01 766
13042.09 796
13043.17 774
13044.25 764
13045.32 761
13046.40 781
13047.48 749
13048.56 780
13049.63 758
13050.71 773
13051.79 788
13052.87 794
13053.95 792
13055.02 767
13056.10 755
13057.18 741
13058.26 740
13059.34 771
13060.41 779
13061.49 765
13062.57 729
13063.65 726
13064.73 763
13065.81 772
13066.88 710
13067.96 713
13069.04 733
13070.12 755
13071.20 723
13072.28 690
13073.36 703
13074.43 692
13075.51 682
13076.59 712
13077.67 674
13078.75 702
13079.83 689
13080.91 671
13081.99 699
13083.07 715
13084.15 681
13085.23 678
13086.30 697
13087.38 694
13088.46 644
13089.54 641
13090.62 687
13091.70 683
13092.78 702
13093.86 659
13094.94 685
13096.02 675
13097.10 671
13098.18 688
13099.26 692
13100.34 674
13101.42 667
13102.50 664
13103.58 665
13104.66 660
13105.74 684
13106.82 654
13107.90 651
13108.98 667
13110.06 636
13111.14 670
13112.22 668
13113.30 686
13114.38 686
13115.46 675
13116.54 655
13117.62 661
13118.70 660
13119.78 680
13120.86 657
13121.95 686
13123.03 648
13124.11 669
13125.19 645
13126.27 619
13127.35 611
13128.43 643
13129.51 638
13130.59 642
13131.67 663
13132.76 650
13133.84 686
13134.92 676
13136.00 642
13137.08 640
13138.16 689
13139.24 680
13140.32 663
13141.41 666
13142.49 622
13143.57 630
13144.65 634
13145.73 650
13146.81 659
13147.90 673
13148.98 639
13150.06 661
13151.14 635
13152.22 655
13153.31 640
13154.39 675
13155.47 657
13156.55 675
13157.63 656
13158.72 666
13159.80 654
13160.88 673
13161.96 670
13163.05 653
13164.13 664
13165.21 643
13166.29 637
13167.38 673
13168.46 645
13169.54 681
13170.62 660
13171.71 657
13172.79 644
13173.87 661
13174.96 654
13176.04 666
13177.12 649
13178.20 649
13179.29 669
13180.37 686
13181.45 683
13182.54 664
13183.62 653
13184.70 700
13185.79 643
13186.87 649
13187.95 674
13189.04 676
13190.12 672
13191.20 668
13192.29 688
13193.37 683
13194.46 686
13195.54 674
13196.62 690
13197.71 655
13198.79 673
13199.88 679
13200.96 659
13202.04 692
13203.13 649
13204.21 669
13205.30 658
13206.38 705
13207.46 684
13208.55 677
13209.63 665
13210.72 670
13211.80 696
13212.89 671
13213.97 666
13215.05 674
13216.14 700
13217.22 711
13218.31 669
13219.39 665
13220.48 676
13221.56 666
13222.65 651
13223.73 655
13224.82 656
13225.90 672
13226.99 688
13228.07 699
13229.16 729
13230.24 697
13231.33 677
13232.41 664
13233.50 671
13234.58 709
13235.67 679
13236.76 677
13237.84 698
13238.93 697
13240.01 704
13241.10 718
13242.18 686
13243.27 696
13244.35 685
13245.44 715
13246.53 678
13247.61 680
13248.70 705
13249.78 751
13250.87 702
13251.96 718
13253.04 709
13254.13 725
13255.21 727
13256.30 743
13257.39 707
13258.47 723
13259.56 731
13260.65 738
13261.73 737
13262.82 697
13263.91 758
13264.99 747
13266.08 751
13267.17 751
13268.25 757
13269.34 767
13270.43 752
13271.51 766
13272.60 774
13273.69 788
13274.77 758
13275.86 782
13276.95 805
13278.04 790
13279.12 756
13280.21 787
13281.30 757
13282.38 821
13283.47 813
13284.56 802
13285.65 834
13286.73 820
13287.82 818
13288.91 827
13290.00 830
13291.08 847
13292.17 869
13293.26 856
13294.35 876
13295.44 867
13296.52 873
13297.61 883
13298.70 894
13299.79 854
13300.88 851
13301.96 897
13303.05 883
13304.14 879
13305.23 898
13306.32 907
13307.41 879
13308.49 895
13309.58 905
13310.67 939
13311.76 932
13312.85 925
13313.94 928
13315.02 931
13316.11 894
13317.20 843
13318.29 881
13319.38 860
13320.47 879
13321.56 891
13322.65 877
13323.74 850
13324.82 846
13325.91 879
13327.00 898
13328.09 902
13329.18 873
13330.27 863
13331.36 865
13332.45 877
13333.54 880
13334.63 869
13335.72 864
13336.81 893
13337.90 892
13338.99 881
13340.08 874
13341.17 907
13342.26 918
13343.35 924
13344.44 931
13345.53 913
13346.61 932
13347.70 992
13348.79 961
13349.89 922
13350.98 960
13352.07 961
13353.16 968
13354.25 953
13355.34 995
13356.43 988
13357.52 975
13358.61 1040
13359.70 1016
13360.79 1002
13361.88 1064
13362.97 1072
13364.06 1067
13365.15 1059
13366.24 1015
13367.33 1008
13368.42 1001
13369.51 1018
13370.60 988
13371.70 951
13372.79 965
13373.88 950
13374.97 940
13376.06 923
13377.15 949
13378.24 899
13379.33 876
13380.43 869
13381.52 874
13382.61 869
13383.70 871
13384.79 846
13385.88 873
13386.97 852
13388.07 851
13389.16 812
13390.25 836
13391.34 817
13392.43 847
13393.52 798
13394.62 825
13395.71 857
13396.80 822
13397.89 835
13398.98 780
13400.08 804
13401.17 815
13402.26 802
13403.35 830
13404.45 854
13405.54 818
13406.63 812
13407.72 810
13408.82 797
13409.91 782
13411.00 826
13412.09 817
13413.19 822
13414.28 861
13415.37 824
13416.46 818
13417.56 812
13418.65 847
13419.74 811
13420.84 840
13421.93 834
13423.02 841
13424.11 808
13425.21 831
13426.30 806
13427.39 844
13428.49 858
13429.58 820
13430.67 846
13431.77 852
13432.86 852
13433.95 843
13435.05 838
13436.14 870
13437.24 911
13438.33 880
13439.42 854
13440.52 890
13441.61 911
13442.70 894
13443.80 906
13444.89 921
13445.99 893
13447.08 907
13448.17 938
13449.27 910
13450.36 895
13451.46 951
13452.55 915
13453.64 949
13454.74 957
13455.83 966
13456.93 972
13458.02 986
13459.12 942
13460.21 982
13461.31 1026
13462.40 1010
13463.50 973
13464.59 947
13465.69 998
13466.78 1002
13467.87 1032
13468.97 1033
13470.06 1001
13471.16 1013
13472.25 1023
13473.35 1024
13474.44 1012
13475.54 1027
13476.64 1034
13477.73 1065
13478.83 1052
13479.92 1053
13481.02 1020
13482.11 1070
13483.21 1058
13484.30 1090
13485.40 1050
13486.49 1114
13487.59 1146
13488.69 1186
13489.78 1150
13490.88 1160
13491.97 1213
13493.07 1198
13494.17 1213
13495.26 1223
13496.36 1256
13497.45 1223
13498.55 1241
13499.65 1267
13500.74 1238
13501.84 1207
13502.93 1189
13504.03 1247
13505.13 1232
13506.22 1168
13507.32 1154
13508.42 1129
13509.51 1118
13510.61 1077
13511.71 1058
13512.80 1027
13513.90 974
13515.00 981
13516.09 1010
13517.19 952
13518.29 937
13519.38 943
13520.48 883
13521.58 914
13522.68 914
13523.77 918
13524.87 876
13525.97 868
13527.06 871
13528.16 864
13529.26 838
13530.36 869
13531.45 835
13532.55 827
13533.65 841
13534.75 823
13535.84 852
13536.94 806
13538.04 833
13539.14 804
13540.23 854
13541.33 863
13542.43 817
13543.53 799
13544.63 773
13545.72 766
13546.82 808
13547.92 829
13549.02 822
13550.12 803
13551.22 806
13552.31 803
13553.41 773
13554.51 761
13555.61 750
13556.71 775
13557.81 749
13558.90 786
13560.00 761
13561.10 773
13562.20 762
13563.30 748
13564.40 771
13565.50 798
13566.60 788
13567.69 743
13568.79 785
13569.89 788
13570.99 750
13572.09 746
13573.19 767
13574.29 748
13575.39 766
13576.49 764
13577.59 782
13578.69 766
13579.79 757
13580.89 759
13581.98 772
13583.08 752
13584.18 745
13585.28 766
13586.38 773
13587.48 782
13588.58 754
13589.68 769
13590.78 781
13591.88 745
13592.98 765
13594.08 780
13595.18 756
13596.28 770
13597.38 745
13598.48 796
13599.58 777
13600.68 783
13601.78 794
13602.88 771
13603.98 743
13605.08 756
13606.18 788
13607.29 770
13608.39 757
13609.49 741
13610.59 770
13611.69 813
13612.79 800
13613.89 741
13614.99 787
13616.09 779
13617.19 774
13618.29 754
13619.39 783
13620.50 787
13621.60 765
13622.70 799
13623.80 753
13624.90 770
13626.00 740
13627.10 759
13628.20 793
13629.31 793
13630.41 736
13631.51 784
13632.61 772
13633.71 781
13634.81 764
13635.91 790
13637.02 765
13638.12 749
13639.22 776
13640.32 758
13641.42 757
13642.53 761
13643.63 752
13644.73 738
13645.83 769
13646.93 726
13648.04 759
13649.14 761
13650.24 748
13651.34 757
13652.45 762
13653.55 736
13654.65 753
13655.75 749
13656.85 771
13657.96 761
13659.06 780
13660.16 764
13661.27 758
13662.37 724
13663.47 703
13664.57 741
13665.68 759
13666.78 746
13667.88 762
13668.99 727
13670.09 759
13671.19 738
13672.29 752
13673.40 752
13674.50 757
13675.60 728
13676.71 738
13677.81 767
13678.91 775
13680.02 717
13681.12 721
13682.23 756
13683.33 790
13684.43 766
13685.54 810
13686.64 785
13687.74 777
13688.85 755
13689.95 763
13691.06 788
13692.16 792
13693.26 795
13694.37 815
13695.47 816
13696.58 756
13697.68 792
13698.78 789
13699.89 841
13700.99 838
13702.10 823
13703.20 838
13704.31 838
13705.41 840
13706.51 833
13707.62 822
13708.72 854
13709.83 834
13710.93 841
13712.04 876
13713.14 853
13714.25 865
13715.35 909
13716.46 903
13717.56 901
13718.67 915
13719.77 886
13720.88 931
13721.98 971
13723.09 901
13724.19 944
13725.30 899
13726.40 939
13727.51 908
13728.61 974
13729.72 935
13730.83 971
13731.93 994
13733.04 1000
13734.14 1002
13735.25 1012
13736.35 994
13737.46 1014
13738.57 1020
13739.67 1026
13740.78 1060
13741.88 1038
13742.99 1056
13744.09 1074
13745.20 1078
13746.31 1063
13747.41 1115
13748.52 1101
13749.63 1135
13750.73 1155
13751.84 1198
13752.94 1224
13754.05 1254
13755.16 1255
13756.26 1279
13757.37 1306
13758.48 1408
13759.58 1436
13760.69 1491
13761.80 1481
13762.90 1476
13764.01 1566
13765.12 1561
13766.22 1563
13767.33 1590
13768.44 1551
13769.55 1509
13770.65 1620
13771.76 1603
13772.87 1592
13773.97 1514
13775.08 1523
13776.19 1496
13777.30 1388
13778.40 1362
13779.51 1349
13780.62 1307
13781.73 1241
13782.83 1179
13783.94 1182
13785.05 1163
13786.16 1122
13787.26 1126
13788.37 1056
13789.48 1033
13790.59 1012
13791.70 1028
13792.80 1036
13793.91 1013
13795.02 1003
13796.13 1000
13797.24 951
13798.35 983
13799.45 935
13800.56 934
13801.67 921
13802.78 962
13803.89 926
13805.00 954
13806.10 899
13807.21 893
13808.32 923
13809.43 912
13810.54 924
13811.65 919
13812.76 924
13813.86 891
13814.97 847
13816.08 887
13817.19 880
13818.30 867
13819.41 882
13820.52 862
13821.63 873
13822.74 905
13823.85 826
13824.96 822
13826.06 858
13827.17 857
13828.28 847
13829.39 860
13830.50 849
13831.61 870
13832.72 849
13833.83 832
13834.94 866
13836.05 859
13837.16 895
13838.27 866
13839.38 864
13840.49 878
13841.60 887
13842.71 856
13843.82 882
13844.93 876
13846.04 895
13847.15 868
13848.26 910
13849.37 920
13850.48 882
13851.59 941
13852.70 901
13853.81 952
13854.92 925
13856.03 932
13857.14 950
13858.25 961
13859.37 950
13860.48 968
13861.59 993
13862.70 919
13863.81 910
13864.92 908
13866.03 930
13867.14 938
13868.25 942
13869.36 934
13870.47 933
13871.59 961
13872.70 947
13873.81 954
13874.92 922
13876.03 920
13877.14 934
13878.25 969
13879.36 960
13880.48 920
13881.59 938
13882.70 965
13883.81 939
13884.92 924
13886.03 972
13887.15 935
13888.26 917
13889.37 979
13890.48 942
13891.59 962
13892.71 922
13893.82 946
13894.93 933
13896.04 897
13897.15 943
13898.27 960
13899.38 972
13900.49 966
13901.60 889
13902.72 891
13903.83 912
13904.94 947
13906.05 899
13907.17 869
13908.28 861
13909.39 856
13910.50 889
13911.62 896
13912.73 876
13913.84 872
13914.95 855
13916.07 836
13917.18 840
13918.29 830
13919.41 831
13920.52 830
13921.63 791
13922.75 833
13923.86 807
13924.97 837
13926.09 819
13927.20 808
13928.31 826
13929.43 842
13930.54 811
13931.65 844
13932.77 845
13933.88 832
13934.99 844
13936.11 868
13937.22 837
13938.34 794
13939.45 798
13940.56 817
13941.68 826
13942.79 839
13943.91 803
13945.02 814
13946.13 820
13947.25 796
13948.36 767
13949.48 812
13950.59 811
13951.70 765
13952.82 800
13953.93 765
13955.05 797
13956.16 794
13957.28 793
13958.39 808
13959.51 803
13960.62 824
13961.74 795
13962.85 810
13963.97 763
13965.08 797
13966.20 812
13967.31 799
13968.43 776
13969.54 805
13970.66 774
13971.77 784
13972.89 812
13974.00 806
13975.12 813
13976.23 804
13977.35 804
13978.46 796
13979.58 827
13980.69 802
13981.81 828
13982.92 788
13984.04 829
13985.16 842
13986.27 813
13987.39 824
13988.50 826
13989.62 862
13990.74 856
13991.85 845
13992.97 829
13994.08 857
13995.20 866
13996.32 870
13997.43 876
13998.55 900
13999.66 844
14000.78 882
14001.90 880
14003.01 857
14004.13 869
14005.25 891
14006.36 947
14007.48 904
14008.60 894
14009.71 902
14010.83 925
14011.95 916
14013.06 919
14014.18 953
14015.30 932
14016.41 920
14017.53 981
14018.65 933
14019.76 914
14020.88 884
14022.00 890
14023.12 943
14024.23 920
14025.35 915
14026.47 881
14027.59 869
14028.70 883
14029.82 877
14030.94 845
14032.06 867
14033.17 864
14034.29 870
14035.41 804
14036.53 827
14037.64 828
14038.76 846
14039.88 830
14041.00 802
14042.11 833
14043.23 810
14044.35 791
14045.47 813
14046.59 812
14047.71 817
14048.82 815
14049.94 832
14051.06 845
14052.18 823
14053.30 858
14054.42 843
14055.53 815
14056.65 808
14057.77 807
14058.89 797
14060.01 824
14061.13 830
14062.25 812
14063.36 844
14064.48 832
14065.60 832
14066.72 818
14067.84 844
14068.96 808
14070.08 863
14071.20 888
14072.32 896
14073.44 897
14074.55 898
14075.67 908
14076.79 917
14077.91 917
14079.03 915
14080.15 974
14081.27 919
14082.39 936
14083.51 942
14084.63 949
14085.75 958
14086.87 967
14087.99 1004
14089.11 1027
14090.23 1006
14091.35 977
14092.47 1040
14093.59 1042
14094.71 1021
14095.83 985
14096.95 1008
14098.07 1005
14099.19 986
14100.31 978
14101.43 948
14102.55 937
14103.67 909
14104.79 902
14105.91 890
14107.03 846
14108.15 869
14109.27 856
14110.39 815
14111.51 818
14112.64 785
14113.76 813
14114.88 770
14116.00 775
14117.12 772
14118.24 754
14119.36 731
14120.48 777
14121.60 771
14122.72 761
14123.85 779
14124.97 739
14126.09 738
14127.21 760
14128.33 708
14129.45 735
14130.57 755
14131.70 728
14132.82 697
14133.94 696
14135.06 727
14136.18 700
14137.30 742
14138.43 679
14139.55 705
14140.67 694
14141.79 730
14142.91 749
14144.03 736
14145.16 714
14146.28 699
14147.40 679
14148.52 675
14149.65 685
14150.77 714
14151.89 741
14153.01 734
14154.13 694
14155.26 693
14156.38 745
14157.50 725
14158.62 699
14159.75 688
14160.87 728
14161.99 714
14163.12 699
14164.24 712
14165.36 679
14166.48 667
14167.61 694
14168.73 722
14169.85 722
14170.98 699
14172.10 675
14173.22 650
14174.35 680
14175.47 690
14176.59 628
14177.72 675
14178.84 668
14179.96 671
14181.09 696
14182.21 651
14183.33 666
14184.46 680
14185.58 705
14186.70 678
14187.83 679
14188.95 655
14190.07 649
14191.20 633
14192.32 643
14193.45 651
14194.57 672
14195.69 639
14196.82 629
14197.94 681
14199.07 615
14200.19 632
14201.32 627
14202.44 633
14203.56 630
14204.69 642
14205.81 631
14206.94 619
14208.06 621
14209.19 636
14210.31 650
14211.44 640
14212.56 639
14213.69 643
14214.81 638
14215.93 623
14217.06 612
14218.18 635
14219.31 633
14220.43 607
14221.56 621
14222.68 633
14223.81 630
14224.94 610
14226.06 644
14227.19 601
14228.31 628
14229.44 611
14230.56 595
14231.69 602
14232.81 572
14233.94 603
14235.06 605
14236.19 616
14237.32 612
14238.44 579
14239.57 598
14240.69 584
14241.82 586
14242.94 592
14244.07 591
14245.20 575
14246.32 598
14247.45 607
14248.57 600
14249.70 579
14250.83 597
14251.95 594
14253.08 587
14254.21 603
14255.33 619
14256.46 575
14257.59 585
14258.71 567
14259.84 588
14260.97 601
14262.09 574
14263.22 562
14264.35 591
14265.47 568
14266.60 565
14267.73 579
14268.85 574
14269.98 584
14271.11 586
14272.23 597
14273.36 542
14274.49 552
14275.62 587
14276.74 550
14277.87 570
14279.00 580
14280.12 567
14281.25 555
14282.38 556
14283.51 579
14284.63 564
14285.76 555
14286.89 529
14288.02 554
14289.15 563
14290.27 548
14291.40 553
14292.53 570
14293.66 546
14294.78 553
14295.91 564
14297.04 537
14298.17 543
14299.30 549
14300.42 543
14301.55 541
14302.68 545
14303.81 560
14304.94 544
14306.07 544
14307.19 549
14308.32 564
14309.45 540
14310.58 566
14311.71 549
14312.84 552
14313.97 549
14315.10 552
14316.22 540
14317.35 530
14318.48 531
14319.61 551
14320.74 513
14321.87 554
14323.00 538
14324.13 552
14325.26 537
14326.39 509
14327.51 550
14328.64 525
14329.77 524
14330.90 531
14332.03 561
14333.16 516
14334.29 502
14335.42 556
14336.55 516
14337.68 533
14338.81 526
14339.94 532
14341.07 532
14342.20 521
14343.33 523
14344.46 522
14345.59 529
14346.72 515
14347.85 525
14348.98 515
14350.11 516
14351.24 548
14352.37 575
14353.50 545
14354.63 509
14355.76 498
14356.89 520
14358.02 534
14359.15 515
14360.28 509
14361.41 530
14362.54 553
14363.67 546
14364.80 505
14365.94 532
14367.07 503
14368.20 517
14369.33 511
14370.46 487
14371.59 507
14372.72 531
14373.85 568
14374.98 554
14376.11 523
14377.25 541
14378.38 539
14379.51 545
14380.64 552
14381.77 530
14382.90 553
14384.03 533
14385.16 517
14386.30 526
14387.43 524
14388.56 564
14389.69 543
14390.82 512
14391.95 548
14393.09 552
14394.22 526
14395.35 544
14396.48 530
14397.61 518
14398.75 570
14399.88 575
14401.01 528
14402.14 570
14403.27 552
14404.41 541
14405.54 536
14406.67 550
14407.80 559
14408.94 539
14410.07 558
14411.20 565
14412.33 574
14413.47 542
14414.60 568
14415.73 558
14416.87 585
14418.00 537
14419.13 556
14420.26 588
14421.40 584
14422.53 589
14423.66 559
14424.80 556
14425.93 568
14427.06 571
14428.20 581
14429.33 605
14430.46 570
14431.59 594
14432.73 593
14433.86 584
14435.00 593
14436.13 560
14437.26 597
14438.40 567
14439.53 604
14440.66 578
14441.80 531
14442.93 565
14444.06 588
14445.20 556
14446.33 572
14447.47 558
14448.60 571
14449.73 593
14450.87 592
14452.00 563
14453.14 568
14454.27 591
14455.41 589
14456.54 581
14457.67 582
14458.81 565
14459.94 593
14461.08 601
14462.21 596
14463.35 595
14464.48 589
14465.62 628
14466.75 570
14467.89 606
14469.02 581
14470.15 588
14471.29 575
14472.42 577
14473.56 594
14474.69 608
14475.83 586
14476.96 561
14478.10 562
14479.24 581
14480.37 592
14481.51 570
14482.64 605
14483.78 601
14484.91 574
14486.05 554
14487.18 568
14488.32 607
14489.45 590
14490.59 576
14491.73 550
14492.86 573
14494.00 528
14495.13 523
14496.27 569
14497.40 574
14498.54 564
14499.68 554
14500.81 552
14501.95 548
14503.08 528
14504.22 528
14505.36 533
14506.49 554
14507.63 530
14508.77 560
14509.90 533
14511.04 565
14512.18 536
14513.31 525
14514.45 550
14515.58 518
14516.72 557
14517.86 528
14519.00 544
14520.13 555
14521.27 537
14522.41 521
14523.54 517
14524.68 530
14525.82 529
14526.95 503
14528.09 535
14529.23 532
14530.37 536
14531.50 553
14532.64 528
14533.78 544
14534.91 568
14536.05 599
14537.19 550
14538.33 526
14539.46 537
14540.60 532
14541.74 507
14542.88 540
14544.02 544
14545.15 572
14546.29 569
14547.43 566
14548.57 551
14549.70 543
14550.84 545
14551.98 571
14553.12 548
14554.26 554
14555.39 555
14556.53 529
14557.67 589
14558.81 589
14559.95 577
14561.09 555
14562.22 569
14563.36 548
14564.50 549
14565.64 557
14566.78 556
14567.92 559
14569.06 565
14570.20 554
14571.33 554
14572.47 568
14573.61 590
14574.75 584
14575.89 561
14577.03 544
14578.17 562
14579.31 587
14580.45 593
14581.59 596
14582.72 600
14583.86 579
14585.00 555
14586.14 578
14587.28 585
14588.42 586
14589.56 599
14590.70 585
14591.84 607
14592.98 582
14594.12 591
14595.26 595
14596.40 603
14597.54 604
14598.68 619
14599.82 557
14600.96 576
14602.10 630
14603.24 612
14604.38 605
14605.52 619
14606.66 612
14607.80 647
14608.94 643
14610.08 677
14611.22 654
14612.36 642
14613.50 668
14614.64 635
14615.78 662
14616.92 714
14618.06 718
14619.20 698
14620.34 708
14621.49 669
14622.63 701
14623.77 687
14624.91 714
14626.05 724
14627.19 715
14628.33 683
14629.47 717
14630.61 739
14631.75 734
14632.90 715
14634.04 755
14635.18 727
14636.32 734
14637.46 719
14638.60 711
14639.74 674
14640.88 694
14642.03 667
14643.17 663
14644.31 607
14645.45 613
14646.59 615
14647.73 613
14648.88 637
14650.02 606
14651.16 642
14652.30 594
14653.44 623
14654.59 636
14655.73 614
14656.87 590
14658.01 587
14659.16 604
14660.30 567
14661.44 609
14662.58 605
14663.72 576
14664.87 588
14666.01 595
14667.15 566
14668.29 557
14669.44 568
14670.58 577
14671.72 542
14672.87 554
14674.01 539
14675.15 585
14676.29 558
14677.44 569
14678.58 532
14679.72 543
14680.87 593
14682.01 543
14683.15 540
14684.30 527
14685.44 550
14686.58 535
14687.73 521
14688.87 559
14690.01 548
14691.16 577
14692.30 551
14693.44 565
14694.59 562
14695.73 548
14696.87 559
14698.02 530
14699.16 524
14700.30 541
14701.45 544
14702.59 523
14703.74 544
14704.88 571
14706.02 545
14707.17 529
14708.31 542
14709.46 550
14710.60 561
14711.75 543
14712.89 555
14714.03 573
14715.18 554
14716.32 555
14717.47 566
14718.61 546
14719.76 559
14720.90 571
14722.05 551
14723.19 583
14724.34 550
14725.48 547
14726.63 555
14727.77 562
14728.92 539
14730.06 562
14731.21 551
14732.35 571
14733.50 588
14734.64 540
14735.79 569
14736.93 559
14738.08 595
14739.22 565
14740.37 558
14741.51 572
14742.66 578
14743.80 539
14744.95 566
14746.09 567
14747.24 600
14748.39 610
14749.53 591
14750.68 586
14751.82 587
14752.97 598
14754.11 579
14755.26 593
14756.41 625
14757.55 592
14758.70 614
14759.85 607
14760.99 603
14762.14 605
14763.28 604
14764.43 634
14765.58 607
14766.72 639
14767.87 634
14769.02 625
14770.16 653
14771.31 625
14772.46 649
14773.60 657
14774.75 647
14775.90 669
14777.04 668
14778.19 657
14779.34 679
14780.48 662
14781.63 679
14782.78 682
14783.92 688
14785.07 706
14786.22 703
14787.37 751
14788.51 721
14789.66 721
14790.81 721
14791.96 698
14793.10 711
14794.25 681
14795.40 710
14796.54 725
14797.69 701
14798.84 681
14799.99 681
14801.14 692
14802.28 689
14803.43 666
14804.58 665
14805.73 697
14806.88 670
14808.02 661
14809.17 680
14810.32 668
14811.47 663
14812.62 669
14813.76 651
14814.91 646
14816.06 605
14817.21 635
14818.36 633
14819.51 643
14820.65 616
14821.80 594
14822.95 607
14824.10 617
14825.25 572
14826.40 569
14827.55 561
14828.69 585
14829.84 555
14830.99 545
14832.14 537
14833.29 549
14834.44 520
14835.59 508
14836.74 559
14837.89 563
14839.04 492
14840.19 481
14841.33 528
14842.48 546
14843.63 515
14844.78 503
14845.93 496
14847.08 501
14848.23 521
14849.38 525
14850.53 505
14851.68 461
14852.83 507
14853.98 504
14855.13 498
14856.28 498
14857.43 483
14858.58 507
14859.73 498
14860.88 495
14862.03 478
14863.18 496
14864.33 482
14865.48 485
14866.63 476
14867.78 506
14868.93 474
14870.08 490
14871.23 489
14872.38 464
14873.53 498
14874.68 497
14875.83 514
14876.98 495
14878.14 520
14879.29 492
14880.44 481
14881.59 495
14882.74 500
14883.89 467
14885.04 502
14886.19 524
14887.34 521
14888.49 464
14889.64 476
14890.80 493
14891.95 467
14893.10 489
14894.25 481
14895.40 492
14896.55 485
14897.70 507
14898.86 483
14900.01 494
14901.16 478
14902.31 478
14903.46 473
14904.61 482
14905.77 474
14906.92 478
14908.07 490
14909.22 493
14910.37 492
14911.53 486
14912.68 477
14913.83 476
14914.98 487
14916.13 482
14917.29 448
14918.44 480
14919.59 497
14920.74 518
14921.90 512
14923.05 483
14924.20 481
14925.35 479
14926.51 481
14927.66 501
14928.81 467
14929.96 509
14931.12 515
14932.27 502
14933.42 490
14934.57 487
14935.73 477
14936.88 485
14938.03 493
14939.19 472
14940.34 484
14941.49 467
14942.65 499
14943.80 452
14944.95 490
14946.11 505
14947.26 497
14948.41 490
14949.57 480
14950.72 512
14951.87 507
14953.03 484
14954.18 487
14955.33 451
14956.49 430
14957.64 469
14958.80 454
14959.95 475
14961.10 455
14962.26 480
14963.41 436
14964.57 481
14965.72 494
14966.87 454
14968.03 465
14969.18 468
14970.34 434
14971.49 445
14972.65 452
14973.80 484
14974.95 447
14976.11 455
14977.26 440
14978.42 424
14979.57 436
14980.73 429
14981.88 441
14983.04 422
14984.19 420
14985.35 447
14986.50 478
14987.66 464
14988.81 459
14989.97 430
14991.12 460
14992.28 468
14993.43 463
14994.59 455
14995.74 454
14996.90 442
14998.05 439
14999.21 446
15000.36 455
15001.52 471
15002.67 439
15003.83 443
15004.99 418
15006.14 404
15007.30 436
15008.45 464
15009.61 458
15010.76 433
15011.92 440
15013.08 440
15014.23 451
15015.39 451
15016.54 408
15017.70 395
15018.86 437
15020.01 434
15021.17 433
15022.32 433
15023.48 413
15024.64 431
15025.79 431
15026.95 427
15028.11 402
15029.26 397
15030.42 397
15031.58 427
15032.73 432
15033.89 464
15035.05 437
15036.20 408
15037.36 417
15038.52 394
15039.67 406
15040.83 420
15041.99 419
15043.15 460
15044.30 423
15045.46 426
15046.62 415
15047.77 418
15048.93 441
15050.09 409
15051.25 417
15052.40 391
15053.56 411
15054.72 437
15055.88 430
15057.03 402
15058.19 419
15059.35 427
15060.51 436
15061.66 436
15062.82 407
15063.98 436
15065.14 396
15066.30 437
15067.45 421
15068.61 410
15069.77 427
15070.93 405
15072.09 409
15073.24 391
15074.40 404
15075.56 394
15076.72 402
15077.88 422
15079.04 407
15080.20 433
15081.35 422
15082.51 385
15083.67 439
15084.83 415
15085.99 420
15087.15 396
15088.31 401
15089.46 397
15090.62 409
15091.78 425
15092.94 430
15094.10 417
15095.26 419
15096.42 388
15097.58 410
15098.74 419
15099.90 413
15101.06 459
15102.22 405
15103.37 407
15104.53 427
15105.69 418
15106.85 432
15108.01 414
15109.17 374
15110.33 408
15111.49 398
15112.65 422
15113.81 386
15114.97 413
15116.13 389
15117.29 393
15118.45 415
15119.61 402
15120.77 407
15121.93 418
15123.09 389
15124.25 426
15125.41 407
15126.57 409
15127.73 409
15128.89 408
15130.05 382
15131.21 393
15132.37 408
15133.53 437
15134.69 409
15135.86 401
15137.02 434
15138.18 405
15139.34 423
15140.50 409
15141.66 405
15142.82 404
15143.98 420
15145.14 428
15146.30 400
15147.46 382
15148.63 411
15149.79 435
15150.95 418
15152.11 400
15153.27 411
15154.43 417
15155.59 422
15156.75 415
15157.92 391
15159.08 410
15160.24 408
15161.40 408
15162.56 443
15163.72 416
15164.89 407
15166.05 423
15167.21 429
15168.37 426
15169.53 429
15170.69 397
15171.86 422
15173.02 397
15174.18 429
15175.34 430
15176.51 446
15177.67 428
15178.83 426
15179.99 459
15181.15 435
15182.32 422
15183.48 438
15184.64 428
15185.80 411
15186.97 428
15188.13 391
15189.29 446
15190.46 443
15191.62 457
15192.78 423
15193.94 451
15195.11 421
15196.27 447
15197.43 454
15198.60 469
15199.76 485
15200.92 446
15202.08 444
15203.25 467
15204.41 417
15205.57 452
15206.74 470
15207.90 465
15209.06 472
15210.23 438
15211.39 480
15212.56 456
15213.72 447
15214.88 447
15216.05 480
15217.21 510
15218.37 498
15219.54 500
15220.70 491
15221.87 496
15223.03 492
15224.19 471
15225.36 463
15226.52 480
15227.69 477
15228.85 495
15230.01 487
15231.18 491
15232.34 475
15233.51 526
15234.67 513
15235.84 506
15237.00 471
15238.16 446
15239.33 464
15240.49 453
15241.66 444
15242.82 452
15243.99 460
15245.15 447
15246.32 482
15247.48 446
15248.65 451
15249.81 441
15250.98 424
15252.14 438
15253.31 441
15254.47 419
15255.64 438
15256.80 464
15257.97 439
15259.13 410
15260.30 436
15261.46 444
15262.63 407
15263.80 432
15264.96 407
15266.13 428
15267.29 415
15268.46 441
15269.62 423
15270.79 422
15271.96 401
15273.12 387
15274.29 401
15275.45 397
15276.62 412
15277.79 411
15278.95 430
15280.12 438
15281.28 429
15282.45 403
15283.62 424
15284.78 414
15285.95 410
15287.12 389
15288.28 414
15289.45 432
15290.62 422
15291.78 405
15292.95 385
15294.12 426
15295.28 406
15296.45 417
15297.62 439
15298.78 439
15299.95 445
15301.12 456
15302.28 406
15303.45 417
15304.62 412
15305.78 423
15306.95 422
15308.12 424
15309.29 419
15310.45 447
15311.62 428
15312.79 423
15313.96 415
15315.12 423
15316.29 447
15317.46 412
15318.63 437
15319.79 388
15320.96 394
15322.13 391
15323.30 419
15324.46 425
15325.63 415
15326.80 424
15327.97 444
15329.14 430
15330.30 424
15331.47 421
15332.64 424
15333.81 407
15334.98 422
15336.14 426
15337.31 426
15338.48 452
15339.65 442
15340.82 476
15341.99 417
15343.16 403
15344.32 401
15345.49 398
15346.66 421
15347.83 443
15349.00 433
15350.17 435
15351.34 429
15352.51 417
15353.67 416
15354.84 389
15356.01 414
15357.18 419
15358.35 435
15359.52 418
15360.69 427
15361.86 426
15363.03 424
15364.20 448
15365.37 438
15366.54 414
15367.71 433
15368.87 439
15370.04 416
15371.21 443
15372.38 457
15373.55 461
15374.72 435
15375.89 437
15377.06 405
15378.23 432
15379.40 431
15380.57 435
15381.74 431
15382.91 418
15384.08 447
15385.25 425
15386.42 435
15387.59 454
15388.76 412
15389.93 439
15391.10 442
15392.27 459
15393.44 478
15394.62 418
15395.79 465
15396.96 411
15398.13 420
15399.30 447
15400.47 421
15401.64 423
15402.81 408
15403.98 409
15405.15 441
15406.32 411
15407.49 401
15408.66 425
15409.84 441
15411.01 465
15412.18 417
15413.35 421
15414.52 386
15415.69 421
15416.86 407
15418.03 398
15419.21 387
15420.38 414
15421.55 411
15422.72 389
15423.89 403
15425.06 407
15426.24 425
15427.41 416
15428.58 444
15429.75 423
15430.92 434
15432.09 403
15433.27 419
15434.44 418
15435.61 403
15436.78 394
15437.96 421
15439.13 416
15440.30 386
15441.47 391
15442.64 402
15443.82 419
15444.99 451
15446.16 434
15447.33 391
15448.51 394
15449.68 412
15450.85 435
15452.02 406
15453.20 387
15454.37 405
15455.54 432
15456.72 402
15457.89 371
15459.06 418
15460.23 429
15461.41 431
15462.58 409
15463.75 415
15464.93 425
15466.10 453
15467.27 422
15468.45 399
15469.62 386
15470.79 418
15471.97 419
15473.14 407
15474.31 423
15475.49 410
15476.66 403
15477.83 404
15479.01 390
15480.18 379
15481.36 409
15482.53 394
15483.70 419
15484.88 393
15486.05 417
15487.23 440
15488.40 441
15489.57 435
15490.75 442
15491.92 430
15493.10 409
15494.27 407
15495.44 445
15496.62 438
15497.79 425
15498.97 416
15500.14 370
15501.32 371
15502.49 411
15503.67 426
15504.84 401
15506.02 421
15507.19 390
15508.36 398
15509.54 404
15510.71 405
15511.89 420
15513.06 416
15514.24 412
15515.41 400
15516.59 419
15517.77 398
15518.94 430
15520.12 413
15521.29 446
15522.47 447
15523.64 421
15524.82 438
15525.99 420
15527.17 397
15528.34 405
15529.52 415
15530.69 446
15531.87 427
15533.05 438
15534.22 426
15535.40 422
15536.57 407
15537.75 431
15538.93 432
15540.10 428
15541.28 428
15542.45 397
15543.63 432
15544.81 411
15545.98 450
15547.16 444
15548.33 425
15549.51 431
15550.69 397
15551.86 458
15553.04 453
15554.22 417
15555.39 439
15556.57 472
15557.75 422
15558.92 443
15560.10 416
15561.28 450
15562.45 388
15563.63 428
15564.81 438
15565.99 432
15567.16 423
15568.34 460
15569.52 476
15570.69 414
15571.87 455
15573.05 471
15574.23 466
15575.40 470
15576.58 459
15577.76 450
15578.93 439
15580.11 449
15581.29 458
15582.47 458
15583.65 464
15584.82 460
15586.00 481
15587.18 496
15588.36 487
15589.53 487
15590.71 499
15591.89 500
15593.07 484
15594.25 470
15595.42 477
15596.60 485
15597.78 462
15598.96 496
15600.14 501
15601.32 485
15602.49 497
15603.67 498
15604.85 505
15606.03 510
15607.21 515
15608.39 534
15609.56 557
15610.74 520
15611.92 533
15613.10 540
15614.28 538
15615.46 512
15616.64 520
15617.82 524
15619.00 533
15620.17 530
15621.35 551
15622.53 569
15623.71 542
15624.89 558
15626.07 539
15627.25 586
15628.43 572
15629.61 554
15630.79 555
15631.97 559
15633.15 565
15634.33 570
15635.51 583
15636.69 587
15637.87 565
15639.05 580
15640.22 580
15641.40 622
15642.58 618
15643.76 625
15644.94 590
15646.12 583
15647.30 611
15648.48 592
15649.66 619
15650.85 601
15652.03 582
15653.21 589
15654.39 610
15655.57 603
15656.75 596
15657.93 636
15659.11 626
15660.29 587
15661.47 556
15662.65 612
15663.83 596
15665.01 613
15666.19 596
15667.37 568
15668.55 586
15669.73 575
15670.92 600
15672.10 593
15673.28 559
15674.46 552
15675.64 565
15676.82 570
15678.00 552
15679.18 583
15680.36 556
15681.55 559
15682.73 597
15683.91 569
15685.09 559
15686.27 585
15687.45 554
15688.63 592
15689.82 588
15691.00 559
15692.18 594
15693.36 593
15694.54 538
15695.73 559
15696.91 586
15698.09 602
15699.27 613
15700.45 599
15701.64 599
15702.82 593
15704.00 594
15705.18 633
15706.36 610
15707.55 598
15708.73 607
15709.91 637
15711.09 625
15712.28 611
15713.46 633
15714.64 640
15715.82 624
15717.01 649
15718.19 637
15719.37 632
15720.55 615
15721.74 609
15722.92 623
15724.10 614
15725.29 609
15726.47 625
15727.65 628
15728.84 611
15730.02 627
15731.20 629
15732.39 617
15733.57 648
15734.75 639
15735.94 653
15737.12 659
15738.30 644
15739.49 672
15740.67 637
15741.85 640
15743.04 622
15744.22 640
15745.40 683
15746.59 649
15747.77 662
15748.96 681
15750.14 664
15751.32 655
15752.51 671
15753.69 647
15754.88 665
15756.06 674
15757.24 644
15758.43 637
15759.61 649
15760.80 629
15761.98 629
15763.17 602
15764.35 601
15765.53 623
15766.72 628
15767.90 635
15769.09 606
15770.27 618
15771.46 610
15772.64 626
15773.83 604
15775.01 564
15776.20 580
15777.38 609
15778.57 564
15779.75 594
15780.94 588
15782.12 610
15783.31 578
15784.49 581
15785.68 566
15786.86 577
15788.05 573
15789.23 577
15790.42 562
15791.60 546
15792.79 576
15793.98 534
15795.16 570
15796.35 543
15797.53 512
15798.72 524
15799.90 556
15801.09 539
15802.28 541
15803.46 492
15804.65 522
15805.83 527
15807.02 508
15808.21 520
15809.39 553
15810.58 512
15811.76 494
15812.95 492
15814.14 514
15815.32 519
15816.51 493
15817.70 511
15818.88 520
15820.07 517
15821.26 497
15822.44 512
15823.63 503
15824.82 495
15826.00 507
15827.19 515
15828.38 515
15829.56 482
15830.75 510
15831.94 510
15833.12 491
15834.31 512
15835.50 536
15836.69 524
15837.87 502
15839.06 494
15840.25 487
15841.44 495
15842.62 480
15843.81 513
15845.00 520
15846.18 505
15847.37 518
15848.56 502
15849.75 506
15850.94 493
15852.12 498
15853.31 500
15854.50 492
15855.69 510
15856.87 519
15858.06 539
15859.25 497
15860.44 513
15861.63 520
15862.81 512
15864.00 498
15865.19 502
15866.38 529
15867.57 520
15868.76 503
15869.94 506
15871.13 539
15872.32 527
15873.51 550
15874.70 506
15875.89 515
15877.08 534
15878.26 514
15879.45 542
15880.64 530
15881.83 511
15883.02 549
15884.21 574
15885.40 531
15886.59 508
15887.78 520
15888.97 546
15890.15 563
15891.34 556
15892.53 536
15893.72 564
15894.91 525
15896.10 553
15897.29 566
15898.48 594
15899.67 558
15900.86 603
15902.05 550
15903.24 566
15904.43 581
15905.62 535
15906.81 563
15908.00 541
15909.19 562
15910.38 557
15911.57 559
15912.76 540
15913.95 549
15915.14 561
15916.33 569
15917.52 564
15918.71 570
15919.90 583
15921.09 535
15922.28 517
15923.47 510
15924.66 521
15925.85 507
15927.04 554
15928.23 522
15929.42 550
15930.61 522
15931.80 536
15932.99 517
15934.18 539
15935.38 518
15936.57 535
15937.76 513
15938.95 479
15940.14 489
15941.33 485
15942.52 507
15943.71 482
15944.90 484
15946.10 459
15947.29 507
15948.48 504
15949.67 441
15950.86 452
15952.05 455
15953.24 427
15954.44 462
15955.63 489
15956.82 434
15958.01 430
15959.20 439
15960.39 454
15961.59 432
15962.78 446
15963.97 432
15965.16 416
15966.35 425
15967.55 420
15968.74 425
15969.93 437
15971.12 426
15972.31 421
15973.51 422
15974.70 420
15975.89 414
15977.08 440
15978.28 414
15979.47 429
15980.66 444
15981.85 410
15983.05 407
15984.24 398
15985.43 416
15986.62 415
15987.82 415
15989.01 424
15990.20 433
15991.40 423
15992.59 416
15993.78 441
15994.98 408
15996.17 421
15997.36 397
15998.55 408
15999.75 416
16000.94 424
16002.13 381
16003.33 417
16004.52 404
16005.72 410
16006.91 394
16008.10 444
16009.30 420
16010.49 382
16011.68 399
16012.88 426
16014.07 402
16015.26 419
16016.46 428
16017.65 416
16018.85 444
16020.04 382
16021.23 403
16022.43 395
16023.62 419
16024.82 413
16026.01 427
16027.21 416
16028.40 405
16029.59 420
16030.79 400
16031.98 387
16033.18 390
16034.37 410
16035.57 405
16036.76 377
16037.96 376
16039.15 373
16040.35 398
16041.54 383
16042.73 346
16043.93 413
16045.12 415
16046.32 369
16047.51 398
16048.71 389
16049.91 391
16051.10 400
16052.30 389
16053.49 375
16054.69 429
16055.88 379
16057.08 397
16058.27 370
16059.47 403
16060.66 387
16061.86 402
16063.05 372
16064.25 374
16065.45 386
16066.64 391
16067.84 394
16069.03 398
16070.23 364
16071.42 379
16072.62 381
16073.82 384
16075.01 406
16076.21 383
16077.41 389
16078.60 394
16079.80 378
16080.99 402
16082.19 384
16083.39 356
16084.58 370
16085.78 365
16086.98 412
16088.17 399
16089.37 357
16090.57 369
16091.76 360
16092.96 387
16094.16 389
16095.35 368
16096.55 352
16097.75 359
16098.94 327
16100.14 353
16101.34 383
16102.53 376
16103.73 365
16104.93 370
16106.13 385
16107.32 361
16108.52 352
16109.72 378
16110.92 370
16112.11 361
16113.31 381
16114.51 376
16115.71 359
16116.90 348
16118.10 379
16119.30 388
16120.50 370
16121.69 360
16122.89 377
16124.09 359
16125.29 364
16126.49 339
16127.68 363
16128.88 382
16130.08 333
16131.28 367
16132.48 359
16133.67 384
16134.87 362
16136.07 364
16137.27 379
16138.47 377
16139.67 340
16140.86 373
16142.06 383
16143.26 352
16144.46 368
16145.66 355
16146.86 371
16148.06 351
16149.26 351
16150.45 342
16151.65 356
16152.85 368
16154.05 357
16155.25 343
16156.45 366
16157.65 384
16158.85 381
16160.05 370
16161.25 348
16162.45 339
16163.64 370
16164.84 401
16166.04 368
16167.24 390
16168.44 388
16169.64 377
16170.84 348
16172.04 362
16173.24 366
16174.44 417
16175.64 392
16176.84 403
16178.04 381
16179.24 383
16180.44 382
16181.64 381
16182.84 386
16184.04 364
16185.24 364
16186.44 356
16187.64 386
16188.84 394
16190.04 371
16191.24 381
16192.44 383
16193.64 392
16194.84 403
16196.04 389
16197.24 375
16198.44 388
16199.65 360
16200.85 390
16202.05 354
16203.25 384
16204.45 380
16205.65 361
16206.85 366
16208.05 381
16209.25 400
16210.45 382
16211.65 363
16212.86 387
16214.06 387
16215.26 407
16216.46 436
16217.66 409
16218.86 429
16220.06 379
16221.27 401
16222.47 408
16223.67 410
16224.87 375
16226.07 400
16227.27 410
16228.48 405
16229.68 387
16230.88 422
16232.08 403
16233.28 430
16234.48 418
16235.69 418
16236.89 416
16238.09 382
16239.29 386
16240.50 439
16241.70 424
16242.90 412
16244.10 439
16245.30 409
16246.51 431
16247.71 399
16248.91 443
16250.11 421
16251.32 423
16252.52 405
16253.72 462
16254.92 452
16256.13 457
16257.33 442
16258.53 449
16259.74 423
16260.94 445
16262.14 436
16263.35 452
16264.55 450
16265.75 428
16266.95 448
16268.16 452
16269.36 448
16270.56 440
16271.77 477
16272.97 452
16274.17 441
16275.38 494
16276.58 469
16277.79 460
16278.99 454
16280.19 444
16281.40 444
16282.60 489
16283.80 453
16285.01 498
16286.21 459
16287.42 496
16288.62 472
16289.82 527
16291.03 490
16292.23 474
16293.44 477
16294.64 472
16295.84 476
16297.05 470
16298.25 494
16299.46 485
16300.66 498
16301.87 452
16303.07 509
16304.27 530
16305.48 469
16306.68 483
16307.89 493
16309.09 492
16310.30 477
16311.50 470
16312.71 458
16313.91 478
16315.12 478
16316.32 443
16317.53 432
16318.73 429
16319.94 439
16321.14 425
16322.35 414
16323.55 433
16324.76 430
16325.96 406
16327.17 426
16328.38 414
16329.58 438
16330.79 439
16331.99 416
16333.20 411
16334.40 392
16335.61 408
16336.81 385
16338.02 416
16339.23 400
16340.43 397
16341.64 401
16342.84 408
16344.05 427
16345.26 403
16346.46 407
16347.67 373
16348.87 387
16350.08 388
16351.29 406
16352.49 383
16353.70 385
16354.91 401
16356.11 368
16357.32 372
16358.53 372
16359.73 403
16360.94 397
16362.15 360
16363.35 377
16364.56 356
16365.77 393
16366.97 375
16368.18 345
16369.39 384
16370.59 371
16371.80 379
16373.01 384
16374.21 377
16375.42 361
16376.63 367
16377.84 371
16379.04 357
16380.25 360
16381.46 367
16382.67 356
16383.87 373
16385.08 362
16386.29 366
16387.50 372
16388.70 381
16389.91 380
16391.12 353
16392.33 363
16393.53 364
16394.74 347
16395.95 388
16397.16 348
16398.37 377
16399.57 371
16400.78 381
16401.99 360
16403.20 371
16404.41 378
16405.62 401
16406.82 361
16408.03 344
16409.24 347
16410.45 372
16411.66 373
16412.87 338
16414.07 373
16415.28 352
16416.49 345
16417.70 373
16418.91 384
16420.12 365
16421.33 350
16422.54 364
16423.75 372
16424.95 349
16426.16 356
16427.37 352
16428.58 373
16429.79 360
16431.00 367
16432.21 358
16433.42 362
16434.63 367
16435.84 373
16437.05 359
16438.26 351
16439.47 378
16440.68 349
16441.88 378
16443.09 335
16444.30 359
16445.51 364
16446.72 352
16447.93 343
16449.14 356
16450.35 332
16451.56 349
16452.77 351
16453.98 368
16455.19 379
16456.40 366
16457.61 356
16458.82 330
16460.03 341
16461.24 364
16462.45 335
16463.67 337
16464.88 330
16466.09 311
16467.30 327
16468.51 350
16469.72 343
16470.93 342
16472.14 357
16473.35 360
16474.56 340
16475.77 323
16476.98 336
16478.19 336
16479.40 332
16480.62 337
16481.83 338
16483.04 355
16484.25 342
16485.46 352
16486.67 313
16487.88 330
16489.09 320
16490.31 334
16491.52 358
16492.73 334
16493.94 332
16495.15 343
16496.36 338
16497.57 328
16498.79 333
16500.00 357
16501.21 356
16502.42 345
16503.63 345
16504.85 344
16506.06 327
16507.27 340
16508.48 348
16509.69 337
16510.91 324
16512.12 327
16513.33 374
16514.54 359
16515.76 320
16516.97 346
16518.18 343
16519.39 317
16520.60 331
16521.82 351
16523.03 343
16524.24 352
16525.46 323
16526.67 331
16527.88 353
16529.09 334
16530.31 336
16531.52 350
16532.73 354
16533.95 331
16535.16 348
16536.37 315
16537.58 350
16538.80 354
16540.01 334
16541.22 322
16542.44 341
16543.65 345
16544.86 324
16546.08 343
16547.29 333
16548.50 340
16549.72 353
16550.93 356
16552.15 349
16553.36 322
16554.57 362
16555.79 338
16557.00 319
16558.21 330
16559.43 317
16560.64 348
16561.86 356
16563.07 320
16564.28 324
16565.50 328
16566.71 362
16567.93 325
16569.14 358
16570.36 348
16571.57 348
16572.78 339
16574.00 345
16575.21 329
16576.43 334
16577.64 326
16578.86 318
16580.07 348
16581.29 345
16582.50 345
16583.72 344
16584.93 346
16586.15 337
16587.36 349
16588.58 351
16589.79 357
16591.01 358
16592.22 323
16593.44 330
16594.65 342
16595.87 340
16597.08 323
16598.30 345
16599.51 347
16600.73 325
16601.94 315
16603.16 332
16604.37 309
16605.59 342
16606.81 349
16608.02 344
16609.24 348
16610.45 349
16611.67 328
16612.89 352
16614.10 355
16615.32 333
16616.53 354
16617.75 334
16618.97 332
16620.18 295
16621.40 326
16622.61 299
16623.83 308
16625.05 343
16626.26 347
16627.48 342
16628.70 329
16629.91 357
16631.13 357
16632.35 349
16633.56 315
16634.78 325
16636.00 321
16637.21 335
16638.43 318
16639.65 352
16640.86 327
16642.08 327
16643.30 328
16644.51 338
16645.73 316
16646.95 321
16648.17 327
16649.38 330
16650.60 330
16651.82 307
16653.03 334
16654.25 311
16655.47 319
16656.69 303
16657.90 318
16659.12 338
16660.34 352
16661.56 333
16662.77 332
16663.99 348
16665.21 334
16666.43 320
16667.65 334
16668.86 318
16670.08 348
16671.30 323
16672.52 341
16673.74 342
16674.95 336
16676.17 322
16677.39 338
16678.61 329
16679.83 317
16681.05 331
16682.26 331
16683.48 307
16684.70 315
16685.92 329
16687.14 285
16688.36 322
16689.58 354
16690.79 329
16692.01 316
16693.23 323
16694.45 339
16695.67 329
16696.89 304
16698.11 328
16699.33 357
16700.55 339
16701.76 315
16702.98 316
16704.20 341
16705.42 322
16706.64 318
16707.86 311
16709.08 327
16710.30 303
16711.52 335
16712.74 333
16713.96 321
16715.18 324
16716.40 329
16717.62 329
16718.84 318
16720.06 323
16721.28 318
16722.50 319
16723.72 322
16724.94 317
16726.16 342
16727.38 336
16728.60 321
16729.82 315
16731.04 326
16732.26 352
16733.48 343
16734.70 326
16735.92 341
16737.14 316
16738.36 305
16739.58 326
16740.80 329
16742.02 326
16743.24 315
16744.46 305
16745.68 318
16746.90 324
16748.12 318
16749.35 353
16750.57 326
16751.79 308
16753.01 302
16754.23 313
16755.45 343
16756.67 311
16757.89 327
16759.11 337
16760.33 340
16761.56 317
16762.78 310
16764.00 328
16765.22 330
16766.44 353
16767.66 319
16768.88 298
16770.11 334
16771.33 348
16772.55 360
16773.77 334
16774.99 337
16776.22 323
16777.44 332
16778.66 324
16779.88 301
16781.10 311
16782.33 312
16783.55 317
16784.77 332
16785.99 325
16787.21 318
16788.44 346
16789.66 333
16790.88 303
16792.10 330
16793.33 330
16794.55 357
16795.77 314
16796.99 303
16798.22 303
16799.44 327
16800.66 360
16801.88 332
16803.11 319
16804.33 320
16805.55 322
16806.78 337
16808.00 320
16809.22 349
16810.44 324
16811.67 344
16812.89 350
16814.11 311
16815.34 329
16816.56 346
16817.78 342
16819.01 336
16820.23 351
16821.45 351
16822.68 341
16823.90 350
16825.13 354
16826.35 344
16827.57 344
16828.80 355
16830.02 330
16831.24 342
16832.47 371
16833.69 362
16834.92 321
16836.14 352
16837.36 352
16838.59 325
16839.81 319
16841.04 361
16842.26 375
16843.48 350
16844.71 355
16845.93 368
16847.16 349
16848.38 367
16849.61 366
16850.83 371
16852.06 345
16853.28 354
16854.51 392
16855.73 356
16856.95 359
16858.18 381
16859.40 417
16860.63 368
16861.85 357
16863.08 371
16864.30 386
16865.53 392
16866.75 385
16867.98 395
16869.21 402
16870.43 401
16871.66 426
16872.88 417
16874.11 406
16875.33 413
16876.56 409
16877.78 421
16879.01 399
16880.23 381
16881.46 396
16882.69 397
16883.91 401
16885.14 402
16886.36 374
16887.59 378
16888.81 403
16890.04 378
16891.27 366
16892.49 387
16893.72 395
16894.94 373
16896.17 362
16897.40 349
16898.62 353
16899.85 378
16901.08 383
16902.30 379
16903.53 373
16904.76 375
16905.98 349
16907.21 372
16908.44 320
16909.66 365
16910.89 363
16912.12 356
16913.34 340
16914.57 343
16915.80 340
16917.02 324
16918.25 347
16919.48 336
16920.70 343
16921.93 352
16923.16 358
16924.39 352
16925.61 345
16926.84 335
16928.07 349
16929.30 390
16930.52 351
16931.75 352
16932.98 348
16934.21 332
16935.43 328
16936.66 352
16937.89 357
16939.12 336
16940.34 355
16941.57 343
16942.80 369
16944.03 322
16945.26 326
16946.48 338
16947.71 337
16948.94 318
16950.17 326
16951.40 341
16952.62 312
16953.85 380
16955.08 375
16956.31 338
16957.54 318
16958.77 330
16959.99 326
16961.22 313
16962.45 324
16963.68 331
16964.91 359
16966.14 326
16967.37 312
16968.60 350
16969.82 356
16971.05 342
16972.28 320
16973.51 319
16974.74 323
16975.97 325
16977.20 334
16978.43 321
16979.66 325
16980.89 328
16982.11 338
16983.34 341
16984.57 342
16985.80 319
16987.03 336
16988.26 319
16989.49 330
16990.72 320
16991.95 315
16993.18 335
16994.41 334
16995.64 309
16996.87 326
16998.10 321
16999.33 353
17000.56 306
17001.79 323
17003.02 319
17004.25 320
17005.48 339
17006.71 325
17007.94 331
17009.17 300
17010.40 359
17011.63 321
17012.86 314
17014.09 339
17015.32 295
17016.55 338
17017.78 316
17019.01 318
17020.25 318
17021.48 313
17022.71 324
17023.94 310
17025.17 313
17026.40 309
17027.63 307
17028.86 297
17030.09 289
17031.32 293
17032.55 327
17033.79 331
17035.02 335
17036.25 336
17037.48 303
17038.71 340
17039.94 302
17041.17 294
17042.41 336
17043.64 322
17044.87 309
17046.10 299
17047.33 325
17048.56 305
17049.80 322
17051.03 302
17052.26 297
17053.49 328
17054.72 285
17055.95 301
17057.19 315
17058.42 309
17059.65 285
17060.88 318
17062.12 315
17063.35 329
17064.58 299
17065.81 301
17067.04 294
17068.28 307
17069.51 315
17070.74 327
17071.97 338
17073.21 313
17074.44 290
17075.67 305
17076.90 292
17078.14 313
17079.37 296
17080.60 294
17081.84 310
17083.07 311
17084.30 317
17085.54 311
17086.77 302
17088.00 320
17089.23 318
17090.47 308
17091.70 301
17092.93 300
17094.17 311
17095.40 301
17096.63 297
17097.87 318
17099.10 333
17100.34 325
17101.57 310
17102.80 324
17104.04 290
17105.27 286
17106.50 307
17107.74 314
17108.97 327
17110.21 335
17111.44 326
17112.67 312
17113.91 338
17115.14 320
17116.38 314
17117.61 299
17118.84 326
17120.08 298
17121.31 327
17122.55 294
17123.78 320
17125.02 313
17126.25 312
17127.48 306
17128.72 339
17129.95 339
17131.19 332
17132.42 332
17133.66 320
17134.89 319
17136.13 321
17137.36 316
17138.60 322
17139.83 331
17141.07 307
17142.30 315
17143.54 316
17144.77 314
17146.01 308
17147.24 304
17148.48 312
17149.71 304
17150.95 294
17152.19 297
17153.42 284
17154.66 291
17155.89 304
17157.13 303
17158.36 315
17159.60 299
17160.83 302
17162.07 310
17163.31 298
17164.54 265
17165.78 316
17167.01 329
17168.25 332
17169.49 306
17170.72 302
17171.96 304
17173.19 292
17174.43 304
17175.67 289
17176.90 324
17178.14 295
17179.38 293
17180.61 290
17181.85 308
17183.09 302
17184.32 291
17185.56 292
17186.80 325
17188.03 291
17189.27 307
17190.51 299
17191.74 281
17192.98 305
17194.22 280
17195.45 292
17196.69 296
17197.93 313
17199.16 299
17200.40 300
17201.64 290
17202.88 285
17204.11 268
17205.35 281
17206.59 275
17207.83 299
17209.06 292
17210.30 276
17211.54 283
17212.78 277
17214.01 308
17215.25 308
17216.49 309
17217.73 283
17218.96 280
17220.20 293
17221.44 294
17222.68 278
17223.92 264
17225.15 301
17226.39 284
17227.63 301
17228.87 264
17230.11 295
17231.35 263
17232.58 304
17233.82 288
17235.06 296
17236.30 281
17237.54 268
17238.78 276
17240.01 311
17241.25 283
17242.49 293
17243.73 279
17244.97 276
17246.21 281
17247.45 294
17248.69 288
17249.93 297
17251.16 298
17252.40 273
17253.64 274
17254.88 285
17256.12 261
17257.36 289
17258.60 306
17259.84 267
17261.08 276
17262.32 300
17263.56 283
17264.80 288
17266.04 293
17267.28 288
17268.51 266
17269.75 288
17270.99 279
17272.23 302
17273.47 270
17274.71 276
17275.95 288
17277.19 299
17278.43 276
17279.67 267
17280.91 298
17282.15 317
17283.39 310
17284.63 295
17285.87 298
17287.11 257
17288.35 293
17289.60 293
17290.84 303
17292.08 270
17293.32 282
17294.56 299
17295.80 299
17297.04 280
17298.28 292
17299.52 291
17300.76 278
17302.00 285
17303.24 279
17304.48 285
17305.72 272
17306.96 324
17308.21 286
17309.45 295
17310.69 294
17311.93 305
17313.17 283
17314.41 290
17315.65 278
17316.89 282
17318.14 288
17319.38 297
17320.62 263
17321.86 279
17323.10 270
17324.34 279
17325.59 276
17326.83 296
17328.07 269
17329.31 288
17330.55 263
17331.79 278
17333.04 287
17334.28 278
17335.52 271
17336.76 262
17338.00 279
17339.25 294
17340.49 286
17341.73 285
17342.97 264
17344.22 275
17345.46 290
17346.70 297
17347.94 279
17349.19 257
17350.43 270
17351.67 275
17352.91 254
17354.16 284
17355.40 284
17356.64 285
17357.88 263
17359.13 292
17360.37 272
17361.61 267
17362.86 258
17364.10 279
17365.34 281
17366.58 266
17367.83 255
17369.07 275
17370.31 289
17371.56 261
17372.80 251
17374.04 240
17375.29 283
17376.53 275
17377.78 263
17379.02 275
17380.26 265
17381.51 257
17382.75 269
17383.99 296
17385.24 297
17386.48 272
17387.72 274
17388.97 281
17390.21 265
17391.46 281
17392.70 261
17393.94 270
17395.19 278
17396.43 283
17397.68 266
17398.92 269
17400.17 302
17401.41 318
17402.65 271
17403.90 268
17405.14 307
17406.39 309
17407.63 285
17408.88 270
17410.12 270
17411.37 259
17412.61 285
17413.86 277
17415.10 279
17416.35 274
17417.59 298
17418.84 271
17420.08 312
17421.33 281
17422.57 278
17423.82 280
17425.06 269
17426.31 283
17427.55 254
17428.80 285
17430.04 291
17431.29 284
17432.53 291
17433.78 281
17435.03 260
17436.27 298
17437.52 278
17438.76 281
17440.01 279
17441.25 283
17442.50 274
17443.75 276
17444.99 262
17446.24 293
17447.48 264
17448.73 270
17449.98 274
17451.22 283
17452.47 300
17453.71 285
17454.96 307
17456.21 285
17457.45 319
17458.70 268
17459.95 289
17461.19 307
17462.44 295
17463.69 289
17464.93 278
17466.18 289
17467.43 258
17468.67 275
17469.92 284
17471.17 291
17472.41 280
17473.66 265
17474.91 271
17476.15 287
17477.40 274
17478.65 273
17479.90 256
17481.14 264
17482.39 289
17483.64 300
17484.88 291
17486.13 277
17487.38 297
17488.63 290
17489.87 285
17491.12 265
17492.37 306
17493.62 290
17494.86 298
17496.11 274
17497.36 289
17498.61 275
17499.86 277
17501.10 280
17502.35 292
17503.60 293
17504.85 274
17506.10 297
17507.34 286
17508.59 316
17509.84 276
17511.09 285
17512.34 272
17513.59 296
17514.83 289
17516.08 267
17517.33 267
17518.58 265
17519.83 275
17521.08 275
17522.33 297
17523.57 283
17524.82 274
17526.07 304
17527.32 289
17528.57 272
17529.82 287
17531.07 278
17532.32 303
17533.57 279
17534.82 278
17536.06 258
17537.31 283
17538.56 296
17539.81 291
17541.06 273
17542.31 268
17543.56 301
17544.81 310
17546.06 302
17547.31 284
17548.56 273
17549.81 269
17551.06 299
17552.31 292
17553.56 273
17554.81 274
17556.06 281
17557.31 297
17558.56 297
17559.81 277
17561.06 303
17562.31 297
17563.56 318
17564.81 281
17566.06 265
17567.31 298
17568.56 297
17569.81 296
17571.06 278
17572.31 293
17573.56 280
17574.81 286
17576.06 294
17577.31 305
17578.56 293
17579.81 292
17581.06 292
17582.31 301
17583.57 306
17584.82 270
17586.07 297
17587.32 300
17588.57 296
17589.82 305
17591.07 295
17592.32 278
17593.57 281
17594.83 303
17596.08 311
17597.33 306
17598.58 267
17599.83 305
17601.08 285
17602.33 300
17603.59 275
17604.84 277
17606.09 285
17607.34 275
17608.59 317
17609.84 313
17611.10 290
17612.35 295
17613.60 296
17614.85 332
17616.10 285
17617.36 313
17618.61 293
17619.86 314
17621.11 293
17622.36 282
17623.62 307
17624.87 289
17626.12 270
17627.37 283
17628.63 289
17629.88 260
17631.13 282
17632.38 276
17633.64 260
17634.89 297
17636.14 288
17637.39 272
17638.65 277
17639.90 255
17641.15 279
17642.41 277
17643.66 282
17644.91 288
17646.17 307
17647.42 298
17648.67 298
17649.92 271
17651.18 282
17652.43 297
17653.68 252
17654.94 288
17656.19 272
17657.44 272
17658.70 257
17659.95 274
17661.21 294
17662.46 283
17663.71 277
17664.97 284
17666.22 272
17667.47 272
17668.73 266
17669.98 272
17671.24 295
17672.49 302
17673.74 280
17675.00 271
17676.25 279
17677.51 262
17678.76 264
17680.02 263
17681.27 272
17682.52 268
17683.78 281
17685.03 266
17686.29 281
17687.54 269
17688.80 286
17690.05 269
17691.31 268
17692.56 301
17693.82 283
17695.07 293
17696.32 250
17697.58 262
17698.83 266
17700.09 264
17701.34 282
17702.60 287
17703.86 275
17705.11 287
17706.37 273
17707.62 273
17708.88 293
17710.13 272
17711.39 292
17712.64 290
17713.90 248
17715.15 283
17716.41 272
17717.66 281
17718.92 267
17720.18 281
17721.43 277
17722.69 265
17723.94 276
17725.20 298
17726.45 302
17727.71 287
17728.97 282
17730.22 275
17731.48 277
17732.74 277
17733.99 258
17735.25 278
17736.50 305
17737.76 264
17739.02 280
17740.27 270
17741.53 302
17742.79 279
17744.04 281
17745.30 299
17746.56 314
17747.81 287
17749.07 303
17750.33 300
17751.58 285
17752.84 267
17754.10 277
17755.35 289
17756.61 257
17757.87 284
17759.12 275
17760.38 287
17761.64 278
17762.90 296
17764.15 296
17765.41 267
17766.67 287
17767.93 295
17769.18 302
17770.44 285
17771.70 303
17772.96 301
17774.21 290
17775.47 285
17776.73 250
17777.99 268
17779.24 268
17780.50 290
17781.76 284
17783.02 292
17784.28 300
17785.53 289
17786.79 311
17788.05 288
17789.31 306
17790.57 293
17791.82 285
17793.08 310
17794.34 289
17795.60 256
17796.86 285
17798.12 287
17799.37 299
17800.63 265
17801.89 286
17803.15 277
17804.41 319
17805.67 282
17806.93 313
17808.19 256
17809.44 303
17810.70 300
17811.96 297
17813.22 286
17814.48 287
17815.74 283
17817.00 279
17818.26 289
17819.52 271
17820.78 258
17822.04 270
17823.29 271
17824.55 290
17825.81 294
17827.07 285
17828.33 276
17829.59 296
17830.85 290
17832.11 252
17833.37 276
17834.63 279
17835.89 287
17837.15 266
17838.41 277
17839.67 263
17840.93 245
17842.19 294
17843.45 266
17844.71 289
17845.97 268
17847.23 268
17848.49 271
17849.75 281
17851.01 256
17852.27 263
17853.53 276
17854.79 257
17856.05 275
17857.31 260
17858.57 272
17859.84 249
17861.10 272
17862.36 267
17863.62 278
17864.88 266
17866.14 261
17867.40 284
17868.66 257
17869.92 232
17871.18 263
17872.44 276
17873.71 257
17874.97 249
17876.23 276
17877.49 282
17878.75 274
17880.01 287
17881.27 272
17882.53 294
17883.80 265
17885.06 284
17886.32 269
17887.58 251
17888.84 250
17890.10 256
17891.37 275
17892.63 281
17893.89 277
17895.15 273
17896.41 268
17897.67 268
17898.94 247
17900.20 249
17901.46 256
17902.72 250
17903.99 255
17905.25 276
17906.51 282
17907.77 255
17909.03 258
17910.30 264
17911.56 272
17912.82 277
17914.08 272
17915.35 274
17916.61 261
17917.87 284
17919.14 255
17920.40 275
17921.66 261
17922.92 250
17924.19 278
17925.45 267
17926.71 272
17927.98 281
17929.24 266
17930.50 261
17931.76 269
17933.03 276
17934.29 267
17935.55 257
17936.82 282
17938.08 254
17939.34 270
17940.61 250
17941.87 262
17943.14 277
17944.40 246
17945.66 268
17946.93 261
17948.19 284
17949.45 266
17950.72 290
17951.98 261
17953.25 271
17954.51 292
17955.77 281
17957.04 285
17958.30 270
17959.57 275
17960.83 297
17962.09 268
17963.36 261
17964.62 268
17965.89 281
17967.15 255
17968.42 248
17969.68 259
17970.95 253
17972.21 277
17973.47 269
17974.74 302
17976.00 260
17977.27 264
17978.53 270
17979.80 265
17981.06 277
17982.33 262
17983.59 270
17984.86 259
17986.12 280
17987.39 249
17988.65 284
17989.92 262
17991.18 268
17992.45 246
17993.71 269
17994.98 283
17996.25 259
17997.51 257
17998.78 266
18000.04 281
18001.31 253
18002.57 270
18003.84 276
18005.10 272
18006.37 246
18007.64 263
18008.90 256
18010.17 273
18011.43 260
18012.70 283
18013.97 248
18015.23 264
18016.50 250
18017.76 279
18019.03 265
18020.30 263
18021.56 271
18022.83 254
18024.10 271
18025.36 263
18026.63 277
18027.90 285
18029.16 269
18030.43 249
18031.70 280
18032.96 295
18034.23 263
18035.50 251
18036.76 249
18038.03 244
18039.30 220
18040.56 265
18041.83 251
18043.10 245
18044.37 239
18045.63 258
18046.90 251
18048.17 275
18049.43 276
18050.70 266
18051.97 258
18053.24 278
18054.50 258
18055.77 283
18057.04 269
18058.31 257
18059.57 260
18060.84 271
18062.11 276
18063.38 257
18064.65 270
18065.91 263
18067.18 290
18068.45 280
18069.72 275
18070.98 248
18072.25 280
18073.52 288
18074.79 273
18076.06 287
18077.33 275
18078.59 298
18079.86 267
18081.13 272
18082.40 261
18083.67 283
18084.94 273
18086.21 263
18087.47 267
18088.74 264
18090.01 306
18091.28 306
18092.55 261
18093.82 276
18095.09 273
18096.36 274
18097.62 288
18098.89 274
18100.16 274
18101.43 281
18102.70 295
18103.97 259
18105.24 288
18106.51 284
18107.78 303
18109.05 274
18110.32 289
18111.59 279
18112.86 297
18114.13 291
18115.40 274
18116.66 275
18117.93 280
18119.20 282
18120.47 291
18121.74 276
18123.01 276
18124.28 287
18125.55 274
18126.82 270
18128.09 270
18129.36 290
18130.63 253
18131.90 265
18133.17 277
18134.44 290
18135.71 272
18136.99 289
18138.26 286
18139.53 282
18140.80 283
18142.07 291
18143.34 267
18144.61 259
18145.88 276
18147.15 274
18148.42 273
18149.69 279
18150.96 288
18152.23 286
18153.50 291
18154.78 257
18156.05 269
18157.32 285
18158.59 279
18159.86 260
18161.13 297
18162.40 287
18163.67 286
18164.94 290
18166.22 252
18167.49 254
18168.76 252
18170.03 244
18171.30 271
18172.57 249
18173.85 261
18175.12 279
18176.39 277
18177.66 283
18178.93 266
18180.20 266
18181.48 275
18182.75 254
18184.02 254
18185.29 260
18186.56 290
18187.84 278
18189.11 266
18190.38 279
18191.65 287
18192.93 276
18194.20 260
18195.47 262
18196.74 279
18198.02 279
18199.29 280
18200.56 255
18201.83 288
18203.11 278
18204.38 244
18205.65 283
18206.92 268
18208.20 275
18209.47 287
18210.74 267
18212.02 267
18213.29 273
18214.56 271
18215.84 277
18217.11 274
18218.38 256
18219.65 262
18220.93 274
18222.20 288
18223.47 288
18224.75 287
18226.02 273
18227.30 283
18228.57 275
18229.84 278
18231.12 241
18232.39 267
18233.66 273
18234.94 276
18236.21 262
18237.48 275
18238.76 283
18240.03 282
18241.31 272
18242.58 250
18243.86 254
18245.13 273
18246.40 267
18247.68 289
18248.95 271
18250.23 272
18251.50 258
18252.77 275
18254.05 258
18255.32 291
18256.60 267
18257.87 282
18259.15 289
18260.42 278
18261.70 239
18262.97 228
18264.25 267
18265.52 280
18266.80 275
18268.07 297
18269.35 282
18270.62 277
18271.90 272
18273.17 280
18274.45 262
18275.72 275
18277.00 274
18278.27 254
18279.55 282
18280.82 260
18282.10 269
18283.37 275
18284.65 287
18285.93 291
18287.20 286
18288.48 257
18289.75 269
18291.03 258
18292.30 257
18293.58 292
18294.86 269
18296.13 265
18297.41 286
18298.68 268
18299.96 254
18301.24 281
18302.51 296
18303.79 263
18305.06 285
18306.34 270
18307.62 245
18308.89 273
18310.17 261
18311.45 262
18312.72 258
18314.00 262
18315.28 268
18316.55 271
18317.83 280
18319.11 270
18320.38 273
18321.66 272
18322.94 276
18324.21 271
18325.49 269
18326.77 275
18328.04 279
18329.32 269
18330.60 251
18331.88 269
18333.15 260
18334.43 266
18335.71 272
18336.98 278
18338.26 280
18339.54 281
18340.82 279
18342.09 266
18343.37 270
18344.65 264
18345.93 260
18347.20 269
18348.48 273
18349.76 247
18351.04 261
18352.32 277
18353.59 286
18354.87 292
18356.15 262
18357.43 234
18358.71 244
18359.98 267
18361.26 242
18362.54 247
18363.82 258
18365.10 250
18366.38 254
18367.65 261
18368.93 267
18370.21 266
18371.49 246
18372.77 250
18374.05 253
18375.33 282
18376.60 256
18377.88 264
18379.16 286
18380.44 267
18381.72 264
18383.00 259
18384.28 245
18385.56 255
18386.84 285
18388.11 269
18389.39 238
18390.67 270
18391.95 271
18393.23 280
18394.51 263
18395.79 268
18397.07 270
18398.35 265
18399.63 269
18400.91 274
18402.19 252
18403.47 276
18404.75 278
18406.03 270
18407.31 259
18408.59 272
18409.87 269
18411.15 268
18412.43 265
18413.71 243
18414.99 245
18416.27 275
18417.55 252
18418.83 255
18420.11 263
18421.39 282
18422.67 279
18423.95 257
18425.23 273
18426.51 277
18427.79 272
18429.07 287
18430.35 261
18431.63 273
18432.91 272
18434.19 258
18435.47 271
18436.75 252
18438.04 271
18439.32 274
18440.60 266
18441.88 275
18443.16 256
18444.44 284
18445.72 278
18447.00 262
18448.28 277
18449.57 289
18450.85 271
18452.13 287
18453.41 265
18454.69 259
18455.97 249
18457.25 261
18458.54 248
18459.82 260
18461.10 247
18462.38 245
18463.66 265
18464.94 256
18466.23 266
18467.51 246
18468.79 270
18470.07 243
18471.35 270
18472.64 271
18473.92 285
18475.20 288
18476.48 255
18477.76 262
18479.05 270
18480.33 295
18481.61 272
18482.89 263
18484.18 271
18485.46 274
18486.74 292
18488.02 262
18489.31 267
18490.59 283
18491.87 282
18493.15 276
18494.44 274
18495.72 240
18497.00 228
18498.29 273
18499.57 257
18500.85 276
18502.13 274
18503.42 259
18504.70 288
18505.98 274
18507.27 284
18508.55 263
18509.83 266
18511.12 285
18512.40 268
18513.68 275
18514.97 278
18516.25 262
18517.54 287
18518.82 279
18520.10 273
18521.39 262
18522.67 271
18523.95 303
18525.24 284
18526.52 262
18527.81 265
18529.09 281
18530.37 262
18531.66 291
18532.94 266
18534.23 269
18535.51 263
18536.79 307
18538.08 267
18539.36 273
18540.65 282
18541.93 272
18543.22 278
18544.50 306
18545.79 294
18547.07 267
18548.36 291
18549.64 273
18550.92 305
18552.21 287
18553.49 288
18554.78 280
18556.06 278
18557.35 306
18558.63 294
18559.92 324
18561.20 303
18562.49 296
18563.77 300
18565.06 277
18566.35 308
18567.63 311
18568.92 307
18570.20 281
18571.49 300
18572.77 297
18574.06 290
18575.34 291
18576.63 319
18577.92 319
18579.20 310
18580.49 286
18581.77 313
18583.06 315
18584.34 289
18585.63 304
18586.92 323
18588.20 308
18589.49 297
18590.77 284
18592.06 282
18593.35 282
18594.63 297
18595.92 313
18597.21 306
18598.49 320
18599.78 320
18601.07 306
18602.35 332
18603.64 334
18604.93 307
18606.21 324
18607.50 316
18608.79 291
18610.07 290
18611.36 306
18612.65 301
18613.93 310
18615.22 298
18616.51 315
18617.79 298
18619.08 308
18620.37 313
18621.66 304
18622.94 317
18624.23 284
18625.52 290
18626.80 286
18628.09 266
18629.38 284
18630.67 294
18631.95 275
18633.24 294
18634.53 263
18635.82 284
18637.11 284
18638.39 271
18639.68 270
18640.97 282
18642.26 279
18643.54 284
18644.83 285
18646.12 278
18647.41 289
18648.70 277
18649.99 271
18651.27 270
18652.56 269
18653.85 295
18655.14 287
18656.43 278
18657.72 261
18659.00 279
18660.29 281
18661.58 281
18662.87 269
18664.16 282
18665.45 267
18666.74 266
18668.02 279
18669.31 274
18670.60 271
18671.89 287
18673.18 308
18674.47 284
18675.76 277
18677.05 281
18678.34 284
18679.63 261
18680.92 239
18682.20 256
18683.49 249
18684.78 263
18686.07 249
18687.36 268
18688.65 249
18689.94 254
18691.23 275
18692.52 295
18693.81 293
18695.10 278
18696.39 268
18697.68 276
18698.97 274
18700.26 267
18701.55 265
18702.84 260
18704.13 261
18705.42 259
18706.71 285
18708.00 281
18709.29 268
18710.58 258
18711.87 275
18713.16 260
18714.45 270
18715.74 268
18717.03 289
18718.32 281
18719.61 248
18720.90 277
18722.20 243
18723.49 259
18724.78 263
18726.07 268
18727.36 284
18728.65 260
18729.94 248
18731.23 269
18732.52 257
18733.81 281
18735.10 279
18736.40 275
18737.69 271
18738.98 277
18740.27 280
18741.56 272
18742.85 256
18744.14 260
18745.43 263
18746.73 264
18748.02 272
18749.31 269
18750.60 268
18751.89 247
18753.18 260
18754.48 267
18755.77 257
18757.06 261
18758.35 270
18759.64 280
18760.94 267
18762.23 281
18763.52 279
18764.81 250
18766.10 270
18767.40 269
18768.69 269
18769.98 295
18771.27 271
18772.57 273
18773.86 251
18775.15 248
18776.44 258
18777.74 270
18779.03 264
18780.32 260
18781.61 263
18782.91 280
18784.20 285
18785.49 252
18786.79 272
18788.08 282
18789.37 280
18790.66 261
18791.96 280
18793.25 258
18794.54 260
18795.84 253
18797.13 260
18798.42 262
18799.72 243
18801.01 263
18802.30 271
18803.60 282
18804.89 277
18806.18 286
18807.48 264
18808.77 278
18810.07 246
18811.36 253
18812.65 290
18813.95 247
18815.24 272
18816.53 276
18817.83 263
18819.12 250
18820.42 267
18821.71 274
18823.00 259
18824.30 262
18825.59 268
18826.89 279
18828.18 301
18829.48 265
18830.77 266
18832.07 260
18833.36 255
18834.65 270
18835.95 259
18837.24 270
18838.54 279
18839.83 264
18841.13 257
18842.42 263
18843.72 283
18845.01 277
18846.31 276
18847.60 272
18848.90 264
18850.19 290
18851.49 289
18852.78 289
18854.08 273
18855.37 299
18856.67 287
18857.96 276
18859.26 248
18860.55 249
18861.85 250
18863.15 289
18864.44 282
18865.74 271
18867.03 272
18868.33 260
18869.62 276
18870.92 262
18872.22 261
18873.51 259
18874.81 257
18876.10 291
18877.40 251
18878.70 271
18879.99 236
18881.29 268
18882.58 257
18883.88 286
18885.18 248
18886.47 263
18887.77 279
18889.07 272
18890.36 269
18891.66 263
18892.95 231
18894.25 263
18895.55 273
18896.84 254
18898.14 254
18899.44 249
18900.73 269
18902.03 253
18903.33 268
18904.63 267
18905.92 268
18907.22 249
18908.52 258
18909.81 253
18911.11 274
18912.41 285
18913.71 264
18915.00 256
18916.30 272
18917.60 251
18918.89 267
18920.19 261
18921.49 254
18922.79 279
18924.09 251
18925.38 263
18926.68 247
18927.98 258
18929.28 269
18930.57 262
18931.87 262
18933.17 236
18934.47 263
18935.77 264
18937.06 264
18938.36 237
18939.66 242
18940.96 252
18942.26 258
18943.55 239
18944.85 274
18946.15 254
18947.45 266
18948.75 247
18950.05 244
18951.35 260
18952.64 272
18953.94 221
18955.24 242
18956.54 243
18957.84 265
18959.14 236
18960.44 244
18961.74 242
18963.03 236
18964.33 250
18965.63 246
18966.93 255
18968.23 229
18969.53 265
18970.83 251
18972.13 249
18973.43 254
18974.73 248
18976.03 259
18977.33 245
18978.62 256
18979.92 240
18981.22 250
18982.52 239
18983.82 219
18985.12 244
18986.42 253
18987.72 263
18989.02 285
18990.32 251
18991.62 251
18992.92 257
18994.22 245
18995.52 240
18996.82 255
18998.12 246
18999.42 249
19000.72 246
19002.02 227
19003.32 257
19004.62 251
19005.92 246
19007.22 240
19008.53 267
19009.83 273
19011.13 253
19012.43 229
19013.73 225
19015.03 232
19016.33 257
19017.63 254
19018.93 275
19020.23 260
19021.53 258
19022.83 241
19024.13 260
19025.44 267
19026.74 261
19028.04 251
19029.34 248
19030.64 250
19031.94 239
19033.24 255
19034.54 233
19035.85 253
19037.15 243
19038.45 260
19039.75 235
19041.05 237
19042.35 226
19043.66 258
19044.96 231
19046.26 238
19047.56 251
19048.86 244
19050.16 268
19051.47 261
19052.77 241
19054.07 218
19055.37 245
19056.67 251
19057.98 278
19059.28 251
19060.58 238
19061.88 241
19063.19 228
19064.49 249
19065.79 253
19067.09 249
19068.40 253
19069.70 258
19071.00 270
19072.30 256
19073.61 262
19074.91 251
19076.21 242
19077.52 258
19078.82 242
19080.12 243
19081.42 260
19082.73 258
19084.03 231
19085.33 250
19086.64 257
19087.94 246
19089.24 240
19090.55 245
19091.85 273
19093.15 218
19094.46 242
19095.76 247
19097.06 239
19098.37 252
19099.67 253
19100.97 249
19102.28 248
19103.58 245
19104.89 244
19106.19 283
19107.49 264
19108.80 239
19110.10 233
19111.40 264
19112.71 241
19114.01 246
19115.32 242
19116.62 253
19117.93 256
19119.23 260
19120.53 240
19121.84 260
19123.14 253
19124.45 236
19125.75 273
19127.06 246
19128.36 259
19129.67 245
19130.97 259
19132.28 249
19133.58 271
19134.88 270
19136.19 244
19137.49 265
19138.80 260
19140.10 247
19141.41 225
19142.71 226
19144.02 241
19145.32 252
19146.63 264
19147.94 236
19149.24 244
19150.55 274
19151.85 270
19153.16 247
19154.46 271
19155.77 258
19157.07 243
19158.38 283
19159.68 233
19160.99 261
19162.30 235
19163.60 245
19164.91 244
19166.21 228
19167.52 244
19168.83 230
19170.13 256
19171.44 223
19172.74 233
19174.05 250
19175.36 248
19176.66 252
19177.97 255
19179.27 249
19180.58 249
19181.89 281
19183.19 240
19184.50 254
19185.81 224
19187.11 248
19188.42 245
19189.73 245
19191.03 252
19192.34 223
19193.65 234
19194.95 238
19196.26 235
19197.57 243
19198.87 229
19200.18 267
19201.49 239
19202.80 269
19204.10 252
19205.41 230
19206.72 259
19208.03 249
19209.33 251
19210.64 250
19211.95 275
19213.25 234
19214.56 248
19215.87 248
19217.18 245
19218.49 248
19219.79 247
19221.10 258
19222.41 232
19223.72 259
19225.02 229
19226.33 252
19227.64 250
19228.95 252
19230.26 245
19231.56 244
19232.87 251
19234.18 234
19235.49 271
19236.80 269
19238.11 246
19239.41 241
19240.72 255
19242.03 251
19243.34 267
19244.65 244
19245.96 254
19247.26 249
19248.57 269
19249.88 230
19251.19 247
19252.50 243
19253.81 246
19255.12 239
19256.43 257
19257.74 247
19259.04 251
19260.35 246
19261.66 242
19262.97 254
19264.28 236
19265.59 253
19266.90 240
19268.21 245
19269.52 233
19270.83 249
19272.14 241
19273.45 258
19274.76 251
19276.07 236
19277.38 235
19278.69 242
19279.99 258
19281.30 244
19282.61 245
19283.92 233
19285.23 260
19286.54 260
19287.85 229
19289.16 216
19290.47 247
19291.78 232
19293.09 230
19294.40 214
19295.72 246
19297.03 243
19298.34 232
19299.65 250
19300.96 224
19302.27 252
19303.58 215
19304.89 230
19306.20 206
19307.51 229
19308.82 235
19310.13 245
19311.44 231
19312.75 234
19314.06 238
19315.37 234
19316.69 232
19318.00 241
19319.31 243
19320.62 232
19321.93 241
19323.24 237
19324.55 232
19325.86 227
19327.18 218
19328.49 230
19329.80 244
19331.11 255
19332.42 252
19333.73 240
19335.04 232
19336.36 235
19337.67 222
19338.98 239
19340.29 258
19341.60 248
19342.91 227
19344.23 240
19345.54 238
19346.85 230
19348.16 220
19349.47 252
19350.79 234
19352.10 260
19353.41 236
19354.72 234
19356.04 243
19357.35 233
19358.66 258
19359.97 248
19361.29 240
19362.60 227
19363.91 269
19365.22 235
19366.54 234
19367.85 234
19369.16 240
19370.47 251
19371.79 234
19373.10 233
19374.41 224
19375.73 230
19377.04 224
19378.35 232
19379.67 212
19380.98 251
19382.29 245
19383.60 246
19384.92 238
19386.23 235
19387.54 231
19388.86 253
19390.17 242
19391.49 233
19392.80 236
19394.11 237
19395.43 239
19396.74 222
19398.05 231
19399.37 206
19400.68 255
19402.00 225
19403.31 260
19404.62 252
19405.94 226
19407.25 239
19408.57 231
19409.88 238
19411.19 241
19412.51 257
19413.82 241
19415.14 251
19416.45 245
19417.77 230
19419.08 239
19420.39 249
19421.71 235
19423.02 239
19424.34 244
19425.65 247
19426.97 231
19428.28 222
19429.60 233
19430.91 223
19432.23 239
19433.54 240
19434.86 236
19436.17 227
19437.49 245
19438.80 251
19440.12 243
19441.43 226
19442.75 249
19444.06 247
19445.38 233
19446.69 253
19448.01 242
19449.32 251
19450.64 257
19451.96 239
19453.27 225
19454.59 235
19455.90 243
19457.22 255
19458.53 236
19459.85 232
19461.17 252
19462.48 252
19463.80 263
19465.11 235
19466.43 235
19467.75 245
19469.06 248
19470.38 245
19471.69 235
19473.01 246
19474.33 230
19475.64 227
19476.96 253
19478.28 247
19479.59 258
19480.91 247
19482.23 238
19483.54 247
19484.86 232
19486.18 256
19487.49 233
19488.81 244
19490.13 236
19491.44 252
19492.76 239
19494.08 241
19495.39 251
19496.71 243
19498.03 237
19499.35 246
19500.66 225
19501.98 250
19503.30 237
19504.61 246
19505.93 247
19507.25 220
19508.57 276
19509.88 271
19511.20 235
19512.52 229
19513.84 239
19515.15 256
19516.47 239
19517.79 251
19519.11 236
19520.43 256
19521.74 260
19523.06 240
19524.38 230
19525.70 226
19527.02 243
19528.33 231
19529.65 220
19530.97 243
19532.29 233
19533.61 233
19534.93 225
19536.24 226
19537.56 235
19538.88 241
19540.20 251
19541.52 241
19542.84 241
19544.16 225
19545.47 252
19546.79 241
19548.11 223
19549.43 233
19550.75 243
19552.07 247
19553.39 236
19554.71 236
19556.03 242
19557.34 246
19558.66 232
19559.98 230
19561.30 241
19562.62 220
19563.94 225
19565.26 230
19566.58 240
19567.90 215
19569.22 248
19570.54 250
19571.86 223
19573.18 220
19574.50 229
19575.82 245
19577.14 250
19578.46 226
19579.78 237
19581.10 238
19582.42 240
19583.74 233
19585.06 247
19586.38 222
19587.70 223
19589.02 246
19590.34 245
19591.66 233
19592.98 210
19594.30 226
19595.62 201
19596.94 273
19598.26 244
19599.58 244
19600.90 243
19602.22 230
19603.54 229
19604.86 248
19606.18 237
19607.50 216
19608.82 228
19610.15 214
19611.47 253
19612.79 259
19614.11 232
19615.43 237
19616.75 234
19618.07 244
19619.39 208
19620.71 229
19622.04 239
19623.36 242
19624.68 241
19626.00 231
19627.32 242
19628.64 245
19629.96 242
19631.29 251
19632.61 235
19633.93 248
19635.25 227
19636.57 230
19637.89 237
19639.22 234
19640.54 230
19641.86 233
19643.18 235
19644.50 243
19645.83 249
19647.15 231
19648.47 241
19649.79 231
19651.12 235
19652.44 235
19653.76 244
19655.08 259
19656.40 248
19657.73 234
19659.05 231
19660.37 245
19661.70 234
19663.02 247
19664.34 252
19665.66 235
19666.99 240
19668.31 249
19669.63 242
19670.95 254
19672.28 232
19673.60 226
19674.92 243
19676.25 251
19677.57 252
19678.89 252
19680.22 236
19681.54 231
19682.86 228
19684.19 242
19685.51 215
19686.83 244
19688.16 231
19689.48 228
19690.80 238
19692.13 224
19693.45 232
19694.78 237
19696.10 237
19697.42 222
19698.75 235
19700.07 258
19701.39 237
19702.72 220
19704.04 226
19705.37 226
19706.69 231
19708.02 232
19709.34 234
19710.66 214
19711.99 233
19713.31 238
19714.64 237
19715.96 225
19717.29 236
19718.61 241
19719.93 242
19721.26 229
19722.58 234
19723.91 204
19725.23 227
19726.56 241
19727.88 227
19729.21 234
19730.53 218
19731.86 232
19733.18 229
19734.51 231
19735.83 239
19737.16 236
19738.48 222
19739.81 253
19741.13 248
19742.46 239
19743.78 219
19745.11 237
19746.44 250
19747.76 246
19749.09 243
19750.41 238
19751.74 211
19753.06 222
19754.39 217
19755.72 215
19757.04 225
19758.37 210
19759.69 256
19761.02 237
19762.34 224
19763.67 230
19765.00 234
19766.32 218
19767.65 208
19768.98 226
19770.30 240
19771.63 253
19772.95 235
19774.28 234
19775.61 223
19776.93 213
19778.26 246
19779.59 223
19780.91 236
19782.24 243
19783.57 217
19784.89 237
19786.22 249
19787.55 226
19788.87 255
19790.20 253
19791.53 253
19792.86 239
19794.18 222
19795.51 232
19796.84 246
19798.16 232
19799.49 217
19800.82 225
19802.15 217
19803.47 232
19804.80 243
19806.13 238
19807.46 210
19808.78 240
19810.11 239
19811.44 218
19812.77 222
19814.09 240
19815.42 241
19816.75 229
19818.08 249
19819.41 235
19820.73 230
19822.06 237
19823.39 247
19824.72 224
19826.05 230
19827.37 219
19828.70 247
19830.03 242
19831.36 237
19832.69 235
19834.02 249
19835.34 215
19836.67 216
19838.00 223
19839.33 210
19840.66 225
19841.99 229
19843.32 229
19844.64 227
19845.97 245
19847.30 232
19848.63 229
19849.96 250
19851.29 245
19852.62 237
19853.95 264
19855.28 238
19856.60 242
19857.93 239
19859.26 226
19860.59 222
19861.92 211
19863.25 214
19864.58 228
19865.91 225
19867.24 219
19868.57 228
19869.90 225
19871.23 229
19872.56 224
19873.89 246
19875.22 237
19876.55 236
19877.88 249
19879.21 230
19880.54 223
19881.87 229
19883.20 222
19884.53 221
19885.86 222
19887.19 229
19888.52 233
19889.85 214
19891.18 231
19892.51 223
19893.84 246
19895.17 232
19896.50 222
19897.83 217
19899.16 240
19900.49 215
19901.82 225
19903.15 241
19904.48 233
19905.81 253
19907.15 238
19908.48 215
19909.81 240
19911.14 225
19912.47 204
19913.80 206
19915.13 220
19916.46 208
19917.79 222
19919.13 227
19920.46 221
19921.79 216
19923.12 214
19924.45 233
19925.78 205
19927.11 229
19928.45 213
19929.78 227
19931.11 253
19932.44 241
19933.77 262
19935.10 228
19936.44 262
19937.77 228
19939.10 223
19940.43 221
19941.76 247
19943.10 231
19944.43 251
19945.76 226
19947.09 223
19948.42 226
19949.76 233
19951.09 234
19952.42 225
19953.75 242
19955.09 232
19956.42 258
19957.75 219
19959.08 240
19960.42 232
19961.75 242
19963.08 238
19964.41 246
19965.75 259
19967.08 233
19968.41 235
19969.75 242
19971.08 246
19972.41 231
19973.74 248
19975.08 221
19976.41 222
19977.74 230
19979.08 252
19980.41 227
19981.74 234
19983.08 202
19984.41 228
19985.74 248
19987.08 220
19988.41 247
19989.75 239
19991.08 241
19992.41 235
19993.75 227
19995.08 240
19996.41 243
19997.75 228
19999.08 229
20000.42 241
20001.75 234
20003.08 241
20004.42 228
20005.75 246
20007.09 229
20008.42 240
20009.75 261
20011.09 247
20012.42 241
20013.76 256
20015.09 236
20016.43 240
20017.76 258
20019.10 262
20020.43 249
20021.76 237
20023.10 216
20024.43 248
20025.77 250
20027.10 272
20028.44 231
20029.77 234
20031.11 259
20032.44 240
20033.78 253
20035.11 253
20036.45 261
20037.78 255
20039.12 260
20040.46 221
20041.79 244
20043.13 244
20044.46 248
20045.80 244
20047.13 216
20048.47 246
20049.80 248
20051.14 260
20052.47 239
20053.81 251
20055.15 255
20056.48 250
20057.82 255
20059.15 264
20060.49 243
20061.83 240
20063.16 230
20064.50 226
20065.83 280
20067.17 243
20068.51 252
20069.84 253
20071.18 239
20072.52 246
20073.85 257
20075.19 249
20076.52 253
20077.86 240
20079.20 243
20080.53 237
20081.87 249
20083.21 228
20084.54 219
20085.88 230
20087.22 231
20088.56 252
20089.89 236
20091.23 244
20092.57 230
20093.90 240
20095.24 234
20096.58 208
20097.91 238
20099.25 222
20100.59 213
20101.93 241
20103.26 236
20104.60 236
20105.94 236
20107.28 245
20108.61 244
20109.95 222
20111.29 224
20112.63 237
20113.96 232
20115.30 231
20116.64 259
20117.98 236
20119.32 246
20120.65 234
20121.99 224
20123.33 223
20124.67 238
20126.01 243
