# Supplementary material for: MALDI-TOF MS typing enables the classification of brewing yeasts of the genus Saccharomyces to major beer styles
Source: PLoS One. 2017 Aug 9;12(8):e0181694. doi: 10.1371/journal.pone.0181694 (PMC5549903; doi:10.1371/journal.pone.0181694)
Supplement: S18 File — The directory includes 30 raw files and was zipped to “.zip”; the folder has one strain with 30 spectra; S1 Text explains the raw files with an example and Table 1 represents the yeast strain used within the experiment. (ZIP) [file pone.0181694.s021.zip › 52/FK28-Z-OG-Koe-Koe-YPG-18h-E-E_2016-10-04_9_0_E7_1.dat]

1998.43 1163
1998.85 1168
1999.27 1156
1999.69 1123
2000.11 1141
2000.54 1065
2000.96 1083
2001.38 1095
2001.80 1137
2002.23 1157
2002.65 1177
2003.07 1113
2003.49 1075
2003.92 1087
2004.34 1187
2004.76 1218
2005.18 1244
2005.61 1191
2006.03 1229
2006.45 1331
2006.87 1293
2007.30 1319
2007.72 1257
2008.14 1231
2008.57 1253
2008.99 1240
2009.41 1226
2009.84 1154
2010.26 1173
2010.68 1080
2011.11 1084
2011.53 1093
2011.95 1096
2012.38 1041
2012.80 1065
2013.22 1057
2013.65 1069
2014.07 1076
2014.49 972
2014.92 1022
2015.34 1061
2015.77 1177
2016.19 1158
2016.61 1179
2017.04 1196
2017.46 1198
2017.89 1152
2018.31 1175
2018.73 1275
2019.16 1218
2019.58 1161
2020.01 1199
2020.43 1148
2020.85 1084
2021.28 1055
2021.70 1076
2022.13 1105
2022.55 1058
2022.98 1054
2023.40 1042
2023.83 1054
2024.25 1103
2024.68 1090
2025.10 1173
2025.53 1131
2025.95 1092
2026.38 1124
2026.80 1063
2027.23 1038
2027.65 1111
2028.08 1043
2028.50 990
2028.93 1031
2029.35 1082
2029.78 1142
2030.20 1082
2030.63 1115
2031.05 1108
2031.48 1133
2031.90 1130
2032.33 1132
2032.75 1208
2033.18 1225
2033.61 1218
2034.03 1128
2034.46 1174
2034.88 1241
2035.31 1269
2035.74 1180
2036.16 1203
2036.59 1244
2037.01 1186
2037.44 1227
2037.87 1280
2038.29 1356
2038.72 1292
2039.14 1351
2039.57 1310
2040.00 1251
2040.42 1195
2040.85 1167
2041.28 1155
2041.70 1160
2042.13 1201
2042.56 1165
2042.98 1156
2043.41 1205
2043.84 1139
2044.26 1127
2044.69 1125
2045.12 1135
2045.54 1147
2045.97 1207
2046.40 1167
2046.82 1148
2047.25 1127
2047.68 1165
2048.11 1097
2048.53 1108
2048.96 1118
2049.39 1092
2049.82 1118
2050.24 1130
2050.67 1122
2051.10 1093
2051.53 1123
2051.95 1073
2052.38 1078
2052.81 1045
2053.24 1056
2053.66 1106
2054.09 1135
2054.52 1107
2054.95 1037
2055.38 1156
2055.80 1128
2056.23 1135
2056.66 1117
2057.09 1081
2057.52 1140
2057.94 1123
2058.37 1132
2058.80 1137
2059.23 1127
2059.66 1212
2060.09 1103
2060.51 1124
2060.94 1264
2061.37 1179
2061.80 1168
2062.23 1223
2062.66 1317
2063.09 1262
2063.52 1269
2063.94 1200
2064.37 1308
2064.80 1294
2065.23 1347
2065.66 1289
2066.09 1178
2066.52 1234
2066.95 1282
2067.38 1132
2067.81 1128
2068.24 1097
2068.66 1054
2069.09 1033
2069.52 1062
2069.95 1129
2070.38 1122
2070.81 1051
2071.24 1068
2071.67 1118
2072.10 1186
2072.53 1170
2072.96 1140
2073.39 1171
2073.82 1229
2074.25 1190
2074.68 1191
2075.11 1270
2075.54 1289
2075.97 1280
2076.40 1219
2076.83 1245
2077.26 1324
2077.69 1421
2078.12 1442
2078.55 1408
2078.98 1385
2079.41 1280
2079.84 1337
2080.27 1371
2080.70 1285
2081.14 1218
2081.57 1193
2082.00 1228
2082.43 1192
2082.86 1152
2083.29 1176
2083.72 1123
2084.15 1114
2084.58 1128
2085.01 1135
2085.44 1193
2085.88 1161
2086.31 1098
2086.74 1088
2087.17 1120
2087.60 1135
2088.03 1155
2088.46 1139
2088.89 1175
2089.33 1132
2089.76 1159
2090.19 1215
2090.62 1169
2091.05 1137
2091.48 1117
2091.92 1144
2092.35 1171
2092.78 1190
2093.21 1138
2093.64 1197
2094.07 1135
2094.51 1154
2094.94 1085
2095.37 1073
2095.80 1084
2096.24 1116
2096.67 1005
2097.10 1043
2097.53 1123
2097.96 1066
2098.40 1076
2098.83 1091
2099.26 1083
2099.69 1078
2100.13 1099
2100.56 1076
2100.99 1059
2101.43 1007
2101.86 1051
2102.29 1065
2102.72 1151
2103.16 1138
2103.59 1123
2104.02 1118
2104.46 1063
2104.89 1183
2105.32 1129
2105.76 1151
2106.19 1185
2106.62 1172
2107.05 1179
2107.49 1168
2107.92 1163
2108.36 1199
2108.79 1206
2109.22 1093
2109.66 1037
2110.09 1100
2110.52 1108
2110.96 1071
2111.39 1010
2111.82 1006
2112.26 1023
2112.69 1047
2113.13 1089
2113.56 1101
2113.99 1023
2114.43 1011
2114.86 1027
2115.30 997
2115.73 1071
2116.16 1080
2116.60 1066
2117.03 1075
2117.47 1111
2117.90 1074
2118.34 1092
2118.77 1083
2119.21 1070
2119.64 1086
2120.07 1125
2120.51 1106
2120.94 1106
2121.38 1147
2121.81 1200
2122.25 1138
2122.68 1111
2123.12 1039
2123.55 1019
2123.99 998
2124.42 1052
2124.86 1032
2125.29 1031
2125.73 977
2126.16 1054
2126.60 1065
2127.04 1057
2127.47 1117
2127.91 1135
2128.34 1103
2128.78 1128
2129.21 1192
2129.65 1204
2130.08 1211
2130.52 1211
2130.96 1267
2131.39 1314
2131.83 1330
2132.26 1451
2132.70 1352
2133.14 1439
2133.57 1530
2134.01 1501
2134.44 1572
2134.88 1661
2135.32 1718
2135.75 1612
2136.19 1601
2136.62 1533
2137.06 1405
2137.50 1352
2137.93 1267
2138.37 1234
2138.81 1163
2139.24 1143
2139.68 1185
2140.12 1153
2140.55 1061
2140.99 1144
2141.43 1114
2141.86 1078
2142.30 1058
2142.74 1112
2143.18 1138
2143.61 1151
2144.05 1142
2144.49 1175
2144.92 1126
2145.36 1187
2145.80 1179
2146.24 1277
2146.67 1368
2147.11 1358
2147.55 1383
2147.99 1451
2148.42 1444
2148.86 1427
2149.30 1436
2149.74 1475
2150.17 1461
2150.61 1511
2151.05 1426
2151.49 1413
2151.92 1416
2152.36 1308
2152.80 1241
2153.24 1218
2153.68 1221
2154.11 1241
2154.55 1234
2154.99 1212
2155.43 1233
2155.87 1123
2156.31 1138
2156.74 1108
2157.18 1186
2157.62 1232
2158.06 1215
2158.50 1211
2158.94 1209
2159.38 1221
2159.81 1260
2160.25 1215
2160.69 1323
2161.13 1281
2161.57 1255
2162.01 1223
2162.45 1286
2162.89 1311
2163.33 1262
2163.76 1252
2164.20 1300
2164.64 1241
2165.08 1227
2165.52 1268
2165.96 1215
2166.40 1234
2166.84 1172
2167.28 1220
2167.72 1261
2168.16 1254
2168.60 1302
2169.04 1267
2169.48 1247
2169.92 1274
2170.36 1228
2170.80 1270
2171.24 1249
2171.68 1302
2172.12 1394
2172.56 1360
2173.00 1277
2173.44 1291
2173.88 1321
2174.32 1318
2174.76 1362
2175.20 1342
2175.64 1352
2176.08 1310
2176.52 1328
2176.96 1335
2177.40 1329
2177.84 1345
2178.28 1341
2178.72 1330
2179.16 1298
2179.60 1315
2180.04 1314
2180.48 1256
2180.92 1191
2181.37 1191
2181.81 1152
2182.25 1146
2182.69 1100
2183.13 1133
2183.57 1119
2184.01 1155
2184.45 1135
2184.89 1186
2185.34 1243
2185.78 1207
2186.22 1286
2186.66 1287
2187.10 1284
2187.54 1274
2187.98 1291
2188.43 1375
2188.87 1342
2189.31 1227
2189.75 1320
2190.19 1283
2190.63 1304
2191.08 1322
2191.52 1215
2191.96 1250
2192.40 1205
2192.84 1205
2193.29 1278
2193.73 1330
2194.17 1310
2194.61 1272
2195.05 1256
2195.50 1274
2195.94 1218
2196.38 1176
2196.82 1161
2197.27 1128
2197.71 1140
2198.15 1230
2198.59 1200
2199.04 1198
2199.48 1167
2199.92 1182
2200.37 1166
2200.81 1171
2201.25 1219
2201.69 1147
2202.14 1198
2202.58 1231
2203.02 1121
2203.47 1191
2203.91 1223
2204.35 1206
2204.80 1245
2205.24 1212
2205.68 1353
2206.13 1321
2206.57 1264
2207.01 1245
2207.46 1331
2207.90 1372
2208.34 1337
2208.79 1362
2209.23 1320
2209.67 1386
2210.12 1346
2210.56 1318
2211.01 1251
2211.45 1314
2211.89 1303
2212.34 1285
2212.78 1157
2213.23 1136
2213.67 1196
2214.11 1175
2214.56 1149
2215.00 1147
2215.45 1117
2215.89 1098
2216.34 1118
2216.78 1158
2217.22 1140
2217.67 1108
2218.11 1199
2218.56 1140
2219.00 1172
2219.45 1131
2219.89 1188
2220.34 1169
2220.78 1131
2221.23 1181
2221.67 1218
2222.12 1155
2222.56 1241
2223.01 1236
2223.45 1161
2223.90 1190
2224.34 1204
2224.79 1298
2225.23 1342
2225.68 1354
2226.12 1325
2226.57 1280
2227.01 1310
2227.46 1307
2227.91 1300
2228.35 1257
2228.80 1352
2229.24 1373
2229.69 1330
2230.13 1395
2230.58 1441
2231.03 1322
2231.47 1324
2231.92 1435
2232.36 1459
2232.81 1456
2233.26 1413
2233.70 1508
2234.15 1411
2234.59 1368
2235.04 1401
2235.49 1324
2235.93 1282
2236.38 1296
2236.83 1253
2237.27 1262
2237.72 1226
2238.17 1176
2238.61 1165
2239.06 1220
2239.51 1202
2239.95 1217
2240.40 1207
2240.85 1176
2241.29 1216
2241.74 1135
2242.19 1097
2242.63 1071
2243.08 1086
2243.53 1176
2243.98 1129
2244.42 1186
2244.87 1150
2245.32 1077
2245.76 1034
2246.21 1095
2246.66 1127
2247.11 1103
2247.55 1179
2248.00 1153
2248.45 1167
2248.90 1128
2249.35 1105
2249.79 1186
2250.24 1175
2250.69 1117
2251.14 1110
2251.58 1112
2252.03 1088
2252.48 1111
2252.93 1101
2253.38 1150
2253.82 1175
2254.27 1147
2254.72 1092
2255.17 1068
2255.62 1109
2256.07 1114
2256.51 1036
2256.96 1071
2257.41 1085
2257.86 1110
2258.31 1157
2258.76 1231
2259.21 1243
2259.65 1273
2260.10 1242
2260.55 1272
2261.00 1415
2261.45 1405
2261.90 1473
2262.35 1463
2262.80 1539
2263.25 1447
2263.69 1488
2264.14 1429
2264.59 1438
2265.04 1482
2265.49 1373
2265.94 1445
2266.39 1415
2266.84 1441
2267.29 1418
2267.74 1435
2268.19 1508
2268.64 1476
2269.09 1365
2269.54 1372
2269.99 1384
2270.44 1329
2270.89 1285
2271.34 1313
2271.79 1308
2272.24 1251
2272.69 1154
2273.14 1220
2273.59 1211
2274.04 1196
2274.49 1222
2274.94 1180
2275.39 1132
2275.84 1148
2276.29 1143
2276.74 1202
2277.19 1231
2277.64 1266
2278.09 1242
2278.54 1277
2278.99 1274
2279.44 1235
2279.89 1244
2280.34 1301
2280.79 1322
2281.25 1355
2281.70 1359
2282.15 1271
2282.60 1266
2283.05 1316
2283.50 1335
2283.95 1279
2284.40 1266
2284.85 1234
2285.31 1317
2285.76 1359
2286.21 1410
2286.66 1437
2287.11 1525
2287.56 1540
2288.01 1748
2288.47 1841
2288.92 1906
2289.37 1970
2289.82 2096
2290.27 2209
2290.72 2244
2291.18 2284
2291.63 2256
2292.08 2261
2292.53 2161
2292.98 2141
2293.44 2090
2293.89 1986
2294.34 2031
2294.79 1930
2295.24 1841
2295.70 1773
2296.15 1683
2296.60 1651
2297.05 1539
2297.51 1438
2297.96 1368
2298.41 1348
2298.86 1362
2299.32 1279
2299.77 1229
2300.22 1249
2300.67 1254
2301.13 1189
2301.58 1210
2302.03 1185
2302.49 1202
2302.94 1260
2303.39 1257
2303.85 1205
2304.30 1176
2304.75 1216
2305.20 1317
2305.66 1344
2306.11 1403
2306.56 1283
2307.02 1433
2307.47 1500
2307.93 1527
2308.38 1517
2308.83 1522
2309.29 1486
2309.74 1499
2310.19 1530
2310.65 1469
2311.10 1358
2311.55 1354
2312.01 1388
2312.46 1329
2312.92 1213
2313.37 1242
2313.82 1263
2314.28 1334
2314.73 1324
2315.19 1266
2315.64 1242
2316.10 1249
2316.55 1384
2317.00 1287
2317.46 1283
2317.91 1275
2318.37 1323
2318.82 1359
2319.28 1334
2319.73 1368
2320.19 1355
2320.64 1208
2321.10 1187
2321.55 1223
2322.01 1252
2322.46 1225
2322.92 1268
2323.37 1245
2323.83 1329
2324.28 1270
2324.74 1273
2325.19 1338
2325.65 1369
2326.10 1330
2326.56 1323
2327.01 1430
2327.47 1410
2327.92 1518
2328.38 1394
2328.83 1423
2329.29 1442
2329.74 1426
2330.20 1483
2330.66 1432
2331.11 1399
2331.57 1346
2332.02 1307
2332.48 1303
2332.94 1286
2333.39 1261
2333.85 1362
2334.30 1328
2334.76 1301
2335.22 1226
2335.67 1312
2336.13 1341
2336.58 1377
2337.04 1404
2337.50 1452
2337.95 1367
2338.41 1377
2338.87 1470
2339.32 1495
2339.78 1456
2340.24 1440
2340.69 1398
2341.15 1398
2341.61 1419
2342.06 1361
2342.52 1354
2342.98 1367
2343.43 1309
2343.89 1318
2344.35 1404
2344.81 1445
2345.26 1418
2345.72 1419
2346.18 1485
2346.63 1449
2347.09 1406
2347.55 1410
2348.01 1349
2348.46 1378
2348.92 1364
2349.38 1396
2349.84 1317
2350.29 1358
2350.75 1318
2351.21 1358
2351.67 1350
2352.13 1290
2352.58 1276
2353.04 1245
2353.50 1216
2353.96 1237
2354.41 1228
2354.87 1292
2355.33 1303
2355.79 1281
2356.25 1271
2356.71 1225
2357.16 1281
2357.62 1297
2358.08 1266
2358.54 1345
2359.00 1276
2359.46 1300
2359.91 1332
2360.37 1291
2360.83 1437
2361.29 1413
2361.75 1287
2362.21 1346
2362.67 1315
2363.13 1320
2363.58 1320
2364.04 1323
2364.50 1330
2364.96 1301
2365.42 1392
2365.88 1407
2366.34 1402
2366.80 1342
2367.26 1294
2367.72 1337
2368.18 1305
2368.64 1246
2369.10 1195
2369.55 1247
2370.01 1281
2370.47 1261
2370.93 1196
2371.39 1212
2371.85 1270
2372.31 1245
2372.77 1244
2373.23 1202
2373.69 1189
2374.15 1269
2374.61 1290
2375.07 1281
2375.53 1270
2375.99 1304
2376.45 1289
2376.91 1276
2377.37 1257
2377.83 1244
2378.29 1302
2378.75 1312
2379.21 1352
2379.68 1301
2380.14 1290
2380.60 1268
2381.06 1300
2381.52 1293
2381.98 1262
2382.44 1221
2382.90 1266
2383.36 1259
2383.82 1229
2384.28 1274
2384.74 1294
2385.20 1298
2385.67 1236
2386.13 1246
2386.59 1305
2387.05 1200
2387.51 1229
2387.97 1273
2388.43 1242
2388.89 1285
2389.36 1257
2389.82 1233
2390.28 1172
2390.74 1211
2391.20 1270
2391.66 1204
2392.13 1160
2392.59 1166
2393.05 1190
2393.51 1130
2393.97 1115
2394.43 1135
2394.90 1115
2395.36 1170
2395.82 1174
2396.28 1145
2396.74 1255
2397.21 1233
2397.67 1081
2398.13 1171
2398.59 1179
2399.06 1138
2399.52 1129
2399.98 1124
2400.44 1160
2400.91 1166
2401.37 1151
2401.83 1154
2402.29 1234
2402.76 1290
2403.22 1226
2403.68 1262
2404.14 1242
2404.61 1192
2405.07 1212
2405.53 1268
2406.00 1212
2406.46 1173
2406.92 1171
2407.39 1186
2407.85 1140
2408.31 1204
2408.78 1130
2409.24 1110
2409.70 1179
2410.17 1126
2410.63 1090
2411.09 1087
2411.56 1215
2412.02 1219
2412.48 1219
2412.95 1257
2413.41 1304
2413.87 1328
2414.34 1300
2414.80 1405
2415.27 1461
2415.73 1483
2416.19 1507
2416.66 1609
2417.12 1672
2417.59 1661
2418.05 1605
2418.51 1554
2418.98 1578
2419.44 1535
2419.91 1528
2420.37 1448
2420.84 1410
2421.30 1415
2421.77 1442
2422.23 1346
2422.69 1366
2423.16 1300
2423.62 1309
2424.09 1249
2424.55 1276
2425.02 1239
2425.48 1266
2425.95 1207
2426.41 1232
2426.88 1203
2427.34 1194
2427.81 1197
2428.27 1226
2428.74 1180
2429.20 1102
2429.67 1180
2430.13 1232
2430.60 1314
2431.07 1276
2431.53 1262
2432.00 1234
2432.46 1299
2432.93 1353
2433.39 1391
2433.86 1346
2434.32 1398
2434.79 1397
2435.26 1390
2435.72 1425
2436.19 1552
2436.65 1629
2437.12 1625
2437.59 1620
2438.05 1709
2438.52 1821
2438.98 1768
2439.45 1810
2439.92 1866
2440.38 1883
2440.85 1865
2441.32 1773
2441.78 1596
2442.25 1571
2442.72 1525
2443.18 1467
2443.65 1359
2444.12 1293
2444.58 1261
2445.05 1250
2445.52 1234
2445.98 1264
2446.45 1135
2446.92 1129
2447.38 1139
2447.85 1166
2448.32 1163
2448.78 1203
2449.25 1231
2449.72 1186
2450.19 1183
2450.65 1172
2451.12 1234
2451.59 1213
2452.06 1185
2452.52 1196
2452.99 1230
2453.46 1223
2453.93 1175
2454.39 1179
2454.86 1192
2455.33 1276
2455.80 1198
2456.26 1257
2456.73 1237
2457.20 1208
2457.67 1156
2458.14 1163
2458.60 1206
2459.07 1273
2459.54 1254
2460.01 1247
2460.48 1273
2460.95 1247
2461.41 1160
2461.88 1214
2462.35 1215
2462.82 1319
2463.29 1235
2463.76 1257
2464.22 1309
2464.69 1340
2465.16 1272
2465.63 1329
2466.10 1283
2466.57 1252
2467.04 1252
2467.51 1328
2467.97 1306
2468.44 1352
2468.91 1333
2469.38 1306
2469.85 1247
2470.32 1204
2470.79 1171
2471.26 1157
2471.73 1163
2472.20 1128
2472.67 1125
2473.14 1136
2473.61 1117
2474.07 1125
2474.54 1188
2475.01 1204
2475.48 1210
2475.95 1247
2476.42 1211
2476.89 1254
2477.36 1363
2477.83 1515
2478.30 1514
2478.77 1545
2479.24 1416
2479.71 1495
2480.18 1467
2480.65 1397
2481.12 1318
2481.59 1369
2482.06 1353
2482.53 1337
2483.00 1283
2483.47 1267
2483.95 1252
2484.42 1234
2484.89 1205
2485.36 1281
2485.83 1246
2486.30 1231
2486.77 1227
2487.24 1236
2487.71 1161
2488.18 1255
2488.65 1227
2489.12 1201
2489.59 1245
2490.07 1238
2490.54 1292
2491.01 1300
2491.48 1416
2491.95 1397
2492.42 1348
2492.89 1410
2493.36 1450
2493.84 1390
2494.31 1412
2494.78 1423
2495.25 1354
2495.72 1313
2496.19 1287
2496.66 1248
2497.14 1244
2497.61 1199
2498.08 1198
2498.55 1208
2499.02 1207
2499.50 1141
2499.97 1166
2500.44 1222
2500.91 1222
2501.38 1130
2501.86 1224
2502.33 1262
2502.80 1194
2503.27 1157
2503.74 1130
2504.22 1247
2504.69 1254
2505.16 1231
2505.63 1287
2506.11 1416
2506.58 1405
2507.05 1411
2507.52 1473
2508.00 1528
2508.47 1557
2508.94 1608
2509.42 1626
2509.89 1573
2510.36 1635
2510.83 1497
2511.31 1440
2511.78 1450
2512.25 1433
2512.73 1404
2513.20 1426
2513.67 1424
2514.15 1303
2514.62 1330
2515.09 1331
2515.57 1329
2516.04 1381
2516.51 1353
2516.99 1292
2517.46 1219
2517.94 1216
2518.41 1252
2518.88 1202
2519.36 1280
2519.83 1274
2520.30 1310
2520.78 1262
2521.25 1272
2521.73 1247
2522.20 1167
2522.67 1109
2523.15 1176
2523.62 1212
2524.10 1180
2524.57 1203
2525.05 1208
2525.52 1223
2525.99 1166
2526.47 1183
2526.94 1149
2527.42 1134
2527.89 1120
2528.37 1169
2528.84 1169
2529.32 1211
2529.79 1264
2530.27 1263
2530.74 1258
2531.22 1293
2531.69 1259
2532.17 1192
2532.64 1215
2533.12 1339
2533.59 1347
2534.07 1352
2534.54 1272
2535.02 1302
2535.49 1350
2535.97 1357
2536.44 1340
2536.92 1360
2537.39 1391
2537.87 1361
2538.34 1297
2538.82 1270
2539.30 1273
2539.77 1267
2540.25 1233
2540.72 1255
2541.20 1314
2541.68 1288
2542.15 1291
2542.63 1259
2543.10 1220
2543.58 1243
2544.06 1342
2544.53 1411
2545.01 1407
2545.48 1430
2545.96 1441
2546.44 1455
2546.91 1435
2547.39 1485
2547.87 1582
2548.34 1581
2548.82 1449
2549.30 1441
2549.77 1569
2550.25 1502
2550.73 1612
2551.20 1598
2551.68 1736
2552.16 1743
2552.63 1786
2553.11 1715
2553.59 1808
2554.06 1744
2554.54 1755
2555.02 1701
2555.50 1670
2555.97 1584
2556.45 1577
2556.93 1545
2557.40 1445
2557.88 1387
2558.36 1367
2558.84 1323
2559.31 1204
2559.79 1267
2560.27 1240
2560.75 1251
2561.23 1323
2561.70 1261
2562.18 1218
2562.66 1231
2563.14 1232
2563.61 1199
2564.09 1179
2564.57 1131
2565.05 1130
2565.53 1218
2566.00 1180
2566.48 1099
2566.96 1156
2567.44 1197
2567.92 1170
2568.40 1150
2568.87 1168
2569.35 1237
2569.83 1091
2570.31 1134
2570.79 1152
2571.27 1127
2571.75 1098
2572.22 1202
2572.70 1123
2573.18 1187
2573.66 1201
2574.14 1206
2574.62 1219
2575.10 1180
2575.58 1138
2576.06 1226
2576.54 1236
2577.01 1183
2577.49 1151
2577.97 1249
2578.45 1296
2578.93 1238
2579.41 1194
2579.89 1200
2580.37 1196
2580.85 1185
2581.33 1237
2581.81 1279
2582.29 1197
2582.77 1215
2583.25 1277
2583.73 1221
2584.21 1243
2584.69 1249
2585.17 1202
2585.65 1252
2586.13 1286
2586.61 1203
2587.09 1248
2587.57 1283
2588.05 1241
2588.53 1259
2589.01 1260
2589.49 1211
2589.97 1258
2590.45 1316
2590.93 1411
2591.41 1397
2591.89 1367
2592.37 1368
2592.85 1344
2593.33 1315
2593.81 1298
2594.30 1316
2594.78 1355
2595.26 1270
2595.74 1227
2596.22 1278
2596.70 1230
2597.18 1165
2597.66 1164
2598.14 1134
2598.62 1212
2599.11 1184
2599.59 1156
2600.07 1150
2600.55 1177
2601.03 1178
2601.51 1208
2601.99 1204
2602.48 1222
2602.96 1228
2603.44 1250
2603.92 1182
2604.40 1244
2604.88 1235
2605.37 1293
2605.85 1410
2606.33 1377
2606.81 1449
2607.29 1454
2607.78 1427
2608.26 1331
2608.74 1449
2609.22 1491
2609.70 1431
2610.19 1350
2610.67 1332
2611.15 1318
2611.63 1277
2612.12 1327
2612.60 1303
2613.08 1266
2613.56 1189
2614.05 1125
2614.53 1178
2615.01 1157
2615.49 1251
2615.98 1324
2616.46 1284
2616.94 1296
2617.43 1261
2617.91 1238
2618.39 1244
2618.87 1182
2619.36 1228
2619.84 1273
2620.32 1292
2620.81 1276
2621.29 1206
2621.77 1266
2622.26 1258
2622.74 1229
2623.22 1249
2623.71 1155
2624.19 1238
2624.67 1289
2625.16 1232
2625.64 1221
2626.13 1180
2626.61 1205
2627.09 1157
2627.58 1177
2628.06 1251
2628.55 1215
2629.03 1213
2629.51 1199
2630.00 1325
2630.48 1254
2630.97 1290
2631.45 1258
2631.93 1241
2632.42 1204
2632.90 1258
2633.39 1236
2633.87 1241
2634.36 1180
2634.84 1198
2635.33 1226
2635.81 1200
2636.29 1248
2636.78 1296
2637.26 1237
2637.75 1279
2638.23 1308
2638.72 1373
2639.20 1444
2639.69 1430
2640.17 1480
2640.66 1546
2641.14 1533
2641.63 1456
2642.11 1532
2642.60 1509
2643.08 1397
2643.57 1313
2644.05 1350
2644.54 1334
2645.03 1281
2645.51 1255
2646.00 1255
2646.48 1275
2646.97 1172
2647.45 1298
2647.94 1231
2648.43 1273
2648.91 1259
2649.40 1196
2649.88 1205
2650.37 1214
2650.85 1180
2651.34 1218
2651.83 1241
2652.31 1260
2652.80 1259
2653.29 1320
2653.77 1366
2654.26 1327
2654.74 1326
2655.23 1310
2655.72 1331
2656.20 1330
2656.69 1302
2657.18 1248
2657.66 1225
2658.15 1209
2658.64 1194
2659.12 1145
2659.61 1109
2660.10 1099
2660.58 1084
2661.07 1146
2661.56 1153
2662.05 1203
2662.53 1213
2663.02 1185
2663.51 1196
2663.99 1164
2664.48 1186
2664.97 1308
2665.46 1274
2665.94 1237
2666.43 1171
2666.92 1236
2667.41 1248
2667.89 1217
2668.38 1280
2668.87 1277
2669.36 1299
2669.84 1286
2670.33 1384
2670.82 1402
2671.31 1389
2671.80 1331
2672.28 1382
2672.77 1406
2673.26 1485
2673.75 1554
2674.24 1528
2674.72 1503
2675.21 1588
2675.70 1532
2676.19 1502
2676.68 1519
2677.17 1522
2677.65 1578
2678.14 1615
2678.63 1630
2679.12 1646
2679.61 1695
2680.10 1694
2680.59 1742
2681.07 1745
2681.56 1813
2682.05 1828
2682.54 1784
2683.03 1803
2683.52 1749
2684.01 1712
2684.50 1618
2684.99 1642
2685.47 1462
2685.96 1435
2686.45 1433
2686.94 1343
2687.43 1249
2687.92 1259
2688.41 1306
2688.90 1287
2689.39 1334
2689.88 1265
2690.37 1258
2690.86 1272
2691.35 1265
2691.84 1352
2692.33 1266
2692.82 1263
2693.31 1266
2693.80 1270
2694.29 1320
2694.78 1383
2695.27 1383
2695.76 1397
2696.25 1382
2696.74 1386
2697.23 1509
2697.72 1481
2698.21 1469
2698.70 1561
2699.19 1453
2699.68 1537
2700.17 1591
2700.66 1610
2701.15 1588
2701.64 1466
2702.13 1450
2702.62 1459
2703.11 1396
2703.61 1359
2704.10 1345
2704.59 1345
2705.08 1287
2705.57 1298
2706.06 1272
2706.55 1274
2707.04 1254
2707.53 1216
2708.02 1231
2708.52 1231
2709.01 1217
2709.50 1216
2709.99 1161
2710.48 1171
2710.97 1235
2711.46 1249
2711.96 1188
2712.45 1200
2712.94 1201
2713.43 1209
2713.92 1131
2714.41 1205
2714.91 1174
2715.40 1159
2715.89 1162
2716.38 1218
2716.87 1181
2717.37 1198
2717.86 1246
2718.35 1174
2718.84 1152
2719.33 1199
2719.83 1182
2720.32 1241
2720.81 1283
2721.30 1268
2721.80 1318
2722.29 1290
2722.78 1243
2723.27 1280
2723.77 1252
2724.26 1216
2724.75 1203
2725.24 1256
2725.74 1154
2726.23 1176
2726.72 1132
2727.22 1149
2727.71 1154
2728.20 1207
2728.70 1211
2729.19 1222
2729.68 1207
2730.18 1189
2730.67 1260
2731.16 1199
2731.65 1196
2732.15 1277
2732.64 1268
2733.14 1283
2733.63 1248
2734.12 1297
2734.62 1301
2735.11 1283
2735.60 1343
2736.10 1358
2736.59 1290
2737.08 1324
2737.58 1305
2738.07 1289
2738.57 1231
2739.06 1232
2739.55 1296
2740.05 1241
2740.54 1174
2741.04 1172
2741.53 1104
2742.03 1130
2742.52 1102
2743.01 1160
2743.51 1091
2744.00 1147
2744.50 1118
2744.99 1141
2745.49 1087
2745.98 1195
2746.48 1226
2746.97 1162
2747.47 1124
2747.96 1148
2748.46 1120
2748.95 1211
2749.45 1264
2749.94 1227
2750.44 1217
2750.93 1231
2751.43 1226
2751.92 1216
2752.42 1269
2752.91 1251
2753.41 1255
2753.90 1246
2754.40 1256
2754.89 1263
2755.39 1205
2755.88 1315
2756.38 1305
2756.87 1250
2757.37 1162
2757.87 1245
2758.36 1205
2758.86 1200
2759.35 1271
2759.85 1209
2760.35 1230
2760.84 1166
2761.34 1165
2761.83 1167
2762.33 1163
2762.83 1156
2763.32 1143
2763.82 1155
2764.31 1190
2764.81 1122
2765.31 1160
2765.80 1180
2766.30 1155
2766.80 1170
2767.29 1228
2767.79 1189
2768.29 1268
2768.78 1265
2769.28 1329
2769.78 1380
2770.27 1310
2770.77 1273
2771.27 1269
2771.76 1347
2772.26 1396
2772.76 1440
2773.26 1394
2773.75 1450
2774.25 1486
2774.75 1384
2775.24 1386
2775.74 1403
2776.24 1457
2776.74 1423
2777.23 1406
2777.73 1418
2778.23 1473
2778.73 1434
2779.22 1377
2779.72 1356
2780.22 1351
2780.72 1283
2781.21 1179
2781.71 1242
2782.21 1268
2782.71 1267
2783.21 1247
2783.70 1226
2784.20 1285
2784.70 1260
2785.20 1416
2785.70 1326
2786.20 1393
2786.69 1307
2787.19 1300
2787.69 1280
2788.19 1248
2788.69 1165
2789.19 1237
2789.68 1246
2790.18 1289
2790.68 1242
2791.18 1206
2791.68 1202
2792.18 1231
2792.68 1375
2793.18 1442
2793.67 1377
2794.17 1443
2794.67 1570
2795.17 1722
2795.67 1650
2796.17 1643
2796.67 1709
2797.17 1751
2797.67 1668
2798.17 1704
2798.67 1620
2799.17 1600
2799.66 1598
2800.16 1463
2800.66 1501
2801.16 1569
2801.66 1545
2802.16 1458
2802.66 1460
2803.16 1442
2803.66 1514
2804.16 1603
2804.66 1570
2805.16 1733
2805.66 1898
2806.16 2014
2806.66 1976
2807.16 2018
2807.66 2107
2808.16 2090
2808.66 2235
2809.16 2152
2809.66 2013
2810.16 1917
2810.66 1782
2811.16 1737
2811.66 1608
2812.17 1514
2812.67 1445
2813.17 1389
2813.67 1388
2814.17 1281
2814.67 1346
2815.17 1405
2815.67 1464
2816.17 1342
2816.67 1420
2817.17 1403
2817.67 1452
2818.18 1526
2818.68 1599
2819.18 1513
2819.68 1464
2820.18 1477
2820.68 1557
2821.18 1480
2821.68 1424
2822.19 1398
2822.69 1340
2823.19 1235
2823.69 1239
2824.19 1242
2824.69 1256
2825.20 1249
2825.70 1270
2826.20 1271
2826.70 1349
2827.20 1271
2827.70 1275
2828.21 1283
2828.71 1220
2829.21 1226
2829.71 1208
2830.22 1207
2830.72 1234
2831.22 1186
2831.72 1255
2832.22 1186
2832.73 1257
2833.23 1244
2833.73 1262
2834.23 1358
2834.74 1347
2835.24 1351
2835.74 1363
2836.24 1365
2836.75 1358
2837.25 1360
2837.75 1349
2838.26 1290
2838.76 1342
2839.26 1333
2839.76 1334
2840.27 1354
2840.77 1270
2841.27 1295
2841.78 1263
2842.28 1309
2842.78 1353
2843.29 1357
2843.79 1338
2844.29 1348
2844.80 1356
2845.30 1450
2845.80 1443
2846.31 1503
2846.81 1526
2847.32 1551
2847.82 1506
2848.32 1473
2848.83 1484
2849.33 1394
2849.83 1414
2850.34 1383
2850.84 1302
2851.35 1338
2851.85 1257
2852.35 1282
2852.86 1262
2853.36 1247
2853.87 1232
2854.37 1207
2854.88 1229
2855.38 1219
2855.88 1225
2856.39 1193
2856.89 1291
2857.40 1286
2857.90 1269
2858.41 1335
2858.91 1234
2859.42 1273
2859.92 1253
2860.43 1224
2860.93 1281
2861.44 1302
2861.94 1274
2862.45 1183
2862.95 1194
2863.46 1181
2863.96 1200
2864.47 1217
2864.97 1244
2865.48 1243
2865.98 1220
2866.49 1189
2866.99 1176
2867.50 1146
2868.00 1226
2868.51 1290
2869.02 1220
2869.52 1260
2870.03 1222
2870.53 1283
2871.04 1218
2871.54 1219
2872.05 1209
2872.56 1256
2873.06 1275
2873.57 1370
2874.07 1284
2874.58 1217
2875.09 1328
2875.59 1344
2876.10 1304
2876.61 1318
2877.11 1371
2877.62 1396
2878.12 1389
2878.63 1359
2879.14 1469
2879.64 1485
2880.15 1530
2880.66 1541
2881.16 1623
2881.67 1640
2882.18 1595
2882.68 1640
2883.19 1852
2883.70 1816
2884.20 1790
2884.71 1831
2885.22 2020
2885.73 2027
2886.23 2019
2886.74 2112
2887.25 1964
2887.75 1951
2888.26 1946
2888.77 1828
2889.28 1753
2889.78 1630
2890.29 1573
2890.80 1555
2891.31 1534
2891.81 1465
2892.32 1477
2892.83 1453
2893.34 1422
2893.84 1438
2894.35 1450
2894.86 1483
2895.37 1450
2895.88 1487
2896.38 1522
2896.89 1528
2897.40 1512
2897.91 1572
2898.42 1646
2898.92 1663
2899.43 1690
2899.94 1724
2900.45 1813
2900.96 1866
2901.47 1828
2901.98 1842
2902.48 1782
2902.99 1846
2903.50 1753
2904.01 1715
2904.52 1698
2905.03 1722
2905.54 1677
2906.04 1557
2906.55 1502
2907.06 1520
2907.57 1464
2908.08 1455
2908.59 1394
2909.10 1382
2909.61 1440
2910.12 1346
2910.63 1331
2911.14 1287
2911.64 1313
2912.15 1311
2912.66 1316
2913.17 1306
2913.68 1291
2914.19 1316
2914.70 1333
2915.21 1341
2915.72 1318
2916.23 1343
2916.74 1279
2917.25 1310
2917.76 1262
2918.27 1326
2918.78 1369
2919.29 1307
2919.80 1322
2920.31 1297
2920.82 1409
2921.33 1516
2921.84 1523
2922.35 1550
2922.86 1660
2923.37 1716
2923.88 1766
2924.39 1815
2924.90 1793
2925.41 1766
2925.92 1735
2926.44 1772
2926.95 1749
2927.46 1617
2927.97 1606
2928.48 1517
2928.99 1412
2929.50 1415
2930.01 1320
2930.52 1347
2931.03 1332
2931.54 1233
2932.05 1268
2932.57 1336
2933.08 1309
2933.59 1348
2934.10 1375
2934.61 1364
2935.12 1326
2935.63 1335
2936.15 1376
2936.66 1324
2937.17 1263
2937.68 1328
2938.19 1366
2938.70 1384
2939.22 1410
2939.73 1371
2940.24 1352
2940.75 1331
2941.26 1497
2941.77 1418
2942.29 1521
2942.80 1578
2943.31 1494
2943.82 1649
2944.34 1619
2944.85 1715
2945.36 1729
2945.87 1747
2946.38 1795
2946.90 1726
2947.41 1729
2947.92 1669
2948.43 1529
2948.95 1571
2949.46 1532
2949.97 1462
2950.48 1413
2951.00 1451
2951.51 1342
2952.02 1384
2952.54 1375
2953.05 1330
2953.56 1288
2954.08 1344
2954.59 1261
2955.10 1274
2955.61 1331
2956.13 1312
2956.64 1298
2957.15 1382
2957.67 1348
2958.18 1402
2958.69 1425
2959.21 1426
2959.72 1462
2960.23 1533
2960.75 1514
2961.26 1525
2961.78 1621
2962.29 1507
2962.80 1481
2963.32 1502
2963.83 1459
2964.35 1423
2964.86 1393
2965.37 1469
2965.89 1472
2966.40 1325
2966.92 1304
2967.43 1323
2967.94 1362
2968.46 1345
2968.97 1298
2969.49 1338
2970.00 1258
2970.52 1285
2971.03 1322
2971.54 1288
2972.06 1372
2972.57 1265
2973.09 1312
2973.60 1280
2974.12 1342
2974.63 1374
2975.15 1297
2975.66 1293
2976.18 1313
2976.69 1193
2977.21 1323
2977.72 1323
2978.24 1302
2978.75 1257
2979.27 1271
2979.78 1261
2980.30 1266
2980.81 1319
2981.33 1335
2981.84 1275
2982.36 1319
2982.88 1418
2983.39 1382
2983.91 1309
2984.42 1318
2984.94 1416
2985.45 1406
2985.97 1415
2986.49 1512
2987.00 1441
2987.52 1542
2988.03 1527
2988.55 1512
2989.07 1470
2989.58 1513
2990.10 1568
2990.61 1505
2991.13 1505
2991.65 1537
2992.16 1517
2992.68 1511
2993.20 1568
2993.71 1565
2994.23 1674
2994.75 1797
2995.26 1873
2995.78 1878
2996.30 1830
2996.81 1902
2997.33 1928
2997.85 1899
2998.36 1873
2998.88 1937
2999.40 1902
2999.91 1875
3000.43 1923
3000.95 2048
3001.46 2057
3001.98 2156
3002.50 2239
3003.02 2514
3003.53 2666
3004.05 2745
3004.57 2890
3005.09 2822
3005.60 2819
3006.12 2709
3006.64 2367
3007.16 2268
3007.67 2099
3008.19 1888
3008.71 1756
3009.23 1629
3009.74 1603
3010.26 1516
3010.78 1483
3011.30 1475
3011.82 1546
3012.33 1569
3012.85 1506
3013.37 1526
3013.89 1613
3014.41 1531
3014.93 1515
3015.44 1571
3015.96 1624
3016.48 1649
3017.00 1605
3017.52 1687
3018.04 1730
3018.55 1626
3019.07 1654
3019.59 1584
3020.11 1648
3020.63 1629
3021.15 1610
3021.67 1686
3022.19 1674
3022.71 1647
3023.22 1648
3023.74 1616
3024.26 1704
3024.78 1622
3025.30 1631
3025.82 1601
3026.34 1624
3026.86 1520
3027.38 1458
3027.90 1555
3028.42 1527
3028.94 1519
3029.46 1524
3029.98 1448
3030.49 1442
3031.01 1440
3031.53 1439
3032.05 1431
3032.57 1442
3033.09 1465
3033.61 1485
3034.13 1501
3034.65 1469
3035.17 1480
3035.69 1459
3036.21 1484
3036.73 1487
3037.25 1397
3037.77 1307
3038.29 1327
3038.81 1363
3039.34 1383
3039.86 1391
3040.38 1358
3040.90 1328
3041.42 1235
3041.94 1296
3042.46 1367
3042.98 1339
3043.50 1424
3044.02 1378
3044.54 1443
3045.06 1497
3045.58 1492
3046.10 1447
3046.63 1432
3047.15 1423
3047.67 1355
3048.19 1358
3048.71 1334
3049.23 1377
3049.75 1390
3050.27 1294
3050.79 1340
3051.32 1300
3051.84 1258
3052.36 1287
3052.88 1241
3053.40 1257
3053.92 1206
3054.45 1248
3054.97 1304
3055.49 1256
3056.01 1345
3056.53 1352
3057.05 1343
3057.58 1227
3058.10 1274
3058.62 1315
3059.14 1297
3059.66 1261
3060.19 1271
3060.71 1284
3061.23 1328
3061.75 1297
3062.28 1256
3062.80 1334
3063.32 1314
3063.84 1311
3064.37 1377
3064.89 1412
3065.41 1380
3065.93 1380
3066.46 1447
3066.98 1440
3067.50 1391
3068.02 1350
3068.55 1312
3069.07 1334
3069.59 1322
3070.12 1302
3070.64 1374
3071.16 1379
3071.69 1347
3072.21 1387
3072.73 1480
3073.26 1473
3073.78 1520
3074.30 1586
3074.83 1564
3075.35 1549
3075.87 1628
3076.40 1694
3076.92 1630
3077.44 1707
3077.97 1733
3078.49 1768
3079.01 1836
3079.54 1797
3080.06 1813
3080.59 1703
3081.11 1713
3081.63 1631
3082.16 1640
3082.68 1709
3083.21 1647
3083.73 1547
3084.25 1694
3084.78 1664
3085.30 1517
3085.83 1511
3086.35 1566
3086.88 1526
3087.40 1565
3087.93 1519
3088.45 1557
3088.97 1515
3089.50 1531
3090.02 1439
3090.55 1481
3091.07 1511
3091.60 1438
3092.12 1518
3092.65 1591
3093.17 1619
3093.70 1709
3094.22 1739
3094.75 1671
3095.27 1695
3095.80 1701
3096.32 1682
3096.85 1855
3097.37 1943
3097.90 1992
3098.43 2177
3098.95 2423
3099.48 2654
3100.00 2982
3100.53 3133
3101.05 3629
3101.58 4173
3102.10 4496
3102.63 4487
3103.16 4404
3103.68 4223
3104.21 3818
3104.73 3396
3105.26 3125
3105.79 2828
3106.31 2471
3106.84 2239
3107.36 2014
3107.89 1898
3108.42 1808
3108.94 1792
3109.47 1685
3110.00 1700
3110.52 1653
3111.05 1623
3111.57 1609
3112.10 1646
3112.63 1673
3113.15 1468
3113.68 1502
3114.21 1492
3114.74 1469
3115.26 1455
3115.79 1388
3116.32 1355
3116.84 1338
3117.37 1278
3117.90 1362
3118.42 1438
3118.95 1401
3119.48 1369
3120.01 1363
3120.53 1428
3121.06 1463
3121.59 1473
3122.11 1493
3122.64 1479
3123.17 1556
3123.70 1541
3124.22 1479
3124.75 1442
3125.28 1379
3125.81 1445
3126.34 1389
3126.86 1391
3127.39 1399
3127.92 1400
3128.45 1340
3128.98 1344
3129.50 1330
3130.03 1352
3130.56 1335
3131.09 1321
3131.62 1326
3132.14 1381
3132.67 1314
3133.20 1433
3133.73 1384
3134.26 1333
3134.79 1426
3135.31 1393
3135.84 1394
3136.37 1409
3136.90 1342
3137.43 1308
3137.96 1377
3138.49 1382
3139.02 1343
3139.54 1305
3140.07 1247
3140.60 1273
3141.13 1310
3141.66 1241
3142.19 1296
3142.72 1326
3143.25 1356
3143.78 1318
3144.31 1402
3144.84 1323
3145.37 1422
3145.89 1541
3146.42 1578
3146.95 1590
3147.48 1568
3148.01 1614
3148.54 1670
3149.07 1581
3149.60 1575
3150.13 1576
3150.66 1554
3151.19 1507
3151.72 1499
3152.25 1488
3152.78 1415
3153.31 1446
3153.84 1412
3154.37 1368
3154.90 1366
3155.43 1407
3155.96 1417
3156.49 1416
3157.02 1484
3157.55 1385
3158.08 1353
3158.61 1420
3159.14 1327
3159.68 1277
3160.21 1265
3160.74 1346
3161.27 1352
3161.80 1289
3162.33 1323
3162.86 1280
3163.39 1380
3163.92 1331
3164.45 1280
3164.98 1293
3165.51 1280
3166.05 1187
3166.58 1265
3167.11 1299
3167.64 1247
3168.17 1205
3168.70 1240
3169.23 1283
3169.76 1324
3170.30 1278
3170.83 1189
3171.36 1260
3171.89 1291
3172.42 1302
3172.95 1279
3173.49 1340
3174.02 1335
3174.55 1311
3175.08 1392
3175.61 1458
3176.15 1553
3176.68 1427
3177.21 1430
3177.74 1366
3178.27 1330
3178.81 1391
3179.34 1359
3179.87 1291
3180.40 1272
3180.93 1320
3181.47 1243
3182.00 1276
3182.53 1246
3183.06 1196
3183.60 1244
3184.13 1222
3184.66 1268
3185.20 1318
3185.73 1318
3186.26 1267
3186.79 1340
3187.33 1250
3187.86 1221
3188.39 1266
3188.93 1340
3189.46 1258
3189.99 1188
3190.52 1259
3191.06 1234
3191.59 1159
3192.12 1249
3192.66 1298
3193.19 1174
3193.72 1305
3194.26 1210
3194.79 1264
3195.33 1237
3195.86 1268
3196.39 1248
3196.93 1323
3197.46 1299
3197.99 1331
3198.53 1412
3199.06 1429
3199.60 1378
3200.13 1386
3200.66 1419
3201.20 1489
3201.73 1421
3202.27 1450
3202.80 1482
3203.33 1508
3203.87 1490
3204.40 1530
3204.94 1523
3205.47 1493
3206.01 1449
3206.54 1544
3207.07 1585
3207.61 1481
3208.14 1550
3208.68 1659
3209.21 1637
3209.75 1708
3210.28 1799
3210.82 1803
3211.35 1839
3211.89 1769
3212.42 1785
3212.96 1705
3213.49 1645
3214.03 1548
3214.56 1577
3215.10 1503
3215.63 1477
3216.17 1541
3216.70 1552
3217.24 1564
3217.78 1577
3218.31 1506
3218.85 1552
3219.38 1528
3219.92 1518
3220.45 1525
3220.99 1537
3221.52 1595
3222.06 1619
3222.60 1600
3223.13 1605
3223.67 1668
3224.20 1663
3224.74 1605
3225.28 1574
3225.81 1521
3226.35 1521
3226.88 1509
3227.42 1458
3227.96 1440
3228.49 1348
3229.03 1338
3229.57 1288
3230.10 1323
3230.64 1326
3231.18 1285
3231.71 1255
3232.25 1300
3232.79 1384
3233.32 1384
3233.86 1362
3234.40 1374
3234.93 1421
3235.47 1492
3236.01 1555
3236.54 1672
3237.08 1618
3237.62 1590
3238.15 1644
3238.69 1666
3239.23 1651
3239.77 1698
3240.30 1614
3240.84 1608
3241.38 1511
3241.92 1420
3242.45 1506
3242.99 1465
3243.53 1391
3244.07 1413
3244.60 1346
3245.14 1341
3245.68 1368
3246.22 1386
3246.75 1414
3247.29 1387
3247.83 1414
3248.37 1493
3248.91 1441
3249.44 1528
3249.98 1511
3250.52 1516
3251.06 1524
3251.60 1498
3252.14 1518
3252.67 1531
3253.21 1546
3253.75 1511
3254.29 1479
3254.83 1534
3255.37 1585
3255.90 1531
3256.44 1561
3256.98 1686
3257.52 1611
3258.06 1775
3258.60 1774
3259.14 1876
3259.68 1930
3260.21 1930
3260.75 2119
3261.29 2288
3261.83 2311
3262.37 2344
3262.91 2456
3263.45 2539
3263.99 2535
3264.53 2482
3265.07 2576
3265.61 2591
3266.15 2578
3266.69 2565
3267.23 2503
3267.76 2428
3268.30 2357
3268.84 2071
3269.38 2017
3269.92 1877
3270.46 1701
3271.00 1586
3271.54 1505
3272.08 1518
3272.62 1588
3273.16 1568
3273.70 1517
3274.24 1531
3274.78 1545
3275.32 1539
3275.86 1579
3276.40 1620
3276.94 1589
3277.48 1542
3278.03 1546
3278.57 1501
3279.11 1569
3279.65 1573
3280.19 1553
3280.73 1568
3281.27 1595
3281.81 1600
3282.35 1583
3282.89 1629
3283.43 1657
3283.97 1558
3284.51 1666
3285.05 1719
3285.60 1645
3286.14 1539
3286.68 1623
3287.22 1672
3287.76 1686
3288.30 1668
3288.84 1672
3289.38 1745
3289.93 1791
3290.47 1765
3291.01 1809
3291.55 1856
3292.09 2013
3292.63 2133
3293.18 2222
3293.72 2451
3294.26 2550
3294.80 2574
3295.34 2627
3295.88 2674
3296.43 2522
3296.97 2424
3297.51 2365
3298.05 2194
3298.59 2131
3299.14 1956
3299.68 1875
3300.22 1795
3300.76 1775
3301.31 1723
3301.85 1699
3302.39 1706
3302.93 1656
3303.48 1612
3304.02 1589
3304.56 1636
3305.10 1511
3305.65 1545
3306.19 1561
3306.73 1480
3307.27 1474
3307.82 1497
3308.36 1503
3308.90 1566
3309.45 1527
3309.99 1539
3310.53 1533
3311.07 1519
3311.62 1543
3312.16 1552
3312.70 1521
3313.25 1680
3313.79 1663
3314.33 1646
3314.88 1774
3315.42 1822
3315.97 1764
3316.51 1795
3317.05 1803
3317.60 1846
3318.14 1854
3318.68 1856
3319.23 1925
3319.77 2030
3320.32 1988
3320.86 1926
3321.40 2017
3321.95 2021
3322.49 1988
3323.04 2031
3323.58 1947
3324.12 1911
3324.67 1874
3325.21 1815
3325.76 1871
3326.30 1801
3326.85 1706
3327.39 1738
3327.93 1727
3328.48 1626
3329.02 1667
3329.57 1836
3330.11 2094
3330.66 2263
3331.20 2626
3331.75 3154
3332.29 3736
3332.84 4441
3333.38 5210
3333.93 5976
3334.47 6496
3335.02 6850
3335.56 7108
3336.11 6974
3336.65 6545
3337.20 6017
3337.74 5362
3338.29 4905
3338.83 4356
3339.38 3814
3339.92 3312
3340.47 2911
3341.02 2569
3341.56 2243
3342.11 2063
3342.65 1937
3343.20 1785
3343.74 1780
3344.29 1767
3344.84 1755
3345.38 1825
3345.93 1788
3346.47 1675
3347.02 1744
3347.57 1766
3348.11 1726
3348.66 1611
3349.21 1599
3349.75 1635
3350.30 1731
3350.84 1658
3351.39 1651
3351.94 1593
3352.48 1605
3353.03 1676
3353.58 1659
3354.12 1622
3354.67 1623
3355.22 1636
3355.76 1697
3356.31 1651
3356.86 1649
3357.40 1580
3357.95 1485
3358.50 1464
3359.05 1424
3359.59 1342
3360.14 1396
3360.69 1404
3361.23 1379
3361.78 1469
3362.33 1437
3362.88 1421
3363.42 1476
3363.97 1524
3364.52 1485
3365.07 1436
3365.61 1472
3366.16 1458
3366.71 1446
3367.26 1471
3367.80 1461
3368.35 1446
3368.90 1459
3369.45 1541
3370.00 1557
3370.54 1590
3371.09 1635
3371.64 1628
3372.19 1678
3372.74 1685
3373.28 1694
3373.83 1661
3374.38 1630
3374.93 1620
3375.48 1532
3376.03 1556
3376.57 1472
3377.12 1382
3377.67 1403
3378.22 1450
3378.77 1424
3379.32 1338
3379.87 1340
3380.42 1365
3380.96 1314
3381.51 1341
3382.06 1275
3382.61 1285
3383.16 1330
3383.71 1289
3384.26 1270
3384.81 1258
3385.36 1344
3385.91 1354
3386.45 1330
3387.00 1298
3387.55 1331
3388.10 1353
3388.65 1276
3389.20 1280
3389.75 1349
3390.30 1329
3390.85 1287
3391.40 1282
3391.95 1294
3392.50 1379
3393.05 1339
3393.60 1225
3394.15 1386
3394.70 1335
3395.25 1309
3395.80 1351
3396.35 1343
3396.90 1323
3397.45 1318
3398.00 1324
3398.55 1374
3399.10 1302
3399.65 1291
3400.20 1252
3400.75 1348
3401.30 1264
3401.85 1236
3402.40 1217
3402.95 1236
3403.50 1224
3404.06 1250
3404.61 1246
3405.16 1235
3405.71 1252
3406.26 1169
3406.81 1140
3407.36 1224
3407.91 1290
3408.46 1238
3409.01 1214
3409.56 1271
3410.12 1309
3410.67 1288
3411.22 1310
3411.77 1308
3412.32 1335
3412.87 1344
3413.42 1274
3413.98 1293
3414.53 1250
3415.08 1292
3415.63 1269
3416.18 1260
3416.73 1300
3417.29 1403
3417.84 1330
3418.39 1228
3418.94 1222
3419.49 1272
3420.05 1245
3420.60 1290
3421.15 1295
3421.70 1407
3422.25 1390
3422.81 1413
3423.36 1471
3423.91 1491
3424.46 1470
3425.01 1471
3425.57 1434
3426.12 1426
3426.67 1351
3427.23 1321
3427.78 1282
3428.33 1252
3428.88 1282
3429.44 1291
3429.99 1352
3430.54 1318
3431.09 1291
3431.65 1276
3432.20 1247
3432.75 1286
3433.31 1256
3433.86 1234
3434.41 1219
3434.97 1251
3435.52 1325
3436.07 1245
3436.63 1286
3437.18 1256
3437.73 1242
3438.29 1266
3438.84 1280
3439.39 1224
3439.95 1230
3440.50 1364
3441.05 1258
3441.61 1258
3442.16 1229
3442.72 1277
3443.27 1238
3443.82 1142
3444.38 1228
3444.93 1192
3445.48 1217
3446.04 1229
3446.59 1249
3447.15 1199
3447.70 1249
3448.26 1263
3448.81 1290
3449.36 1242
3449.92 1192
3450.47 1197
3451.03 1173
3451.58 1165
3452.14 1158
3452.69 1160
3453.25 1141
3453.80 1157
3454.36 1184
3454.91 1132
3455.47 1113
3456.02 1174
3456.58 1189
3457.13 1200
3457.69 1203
3458.24 1172
3458.80 1252
3459.35 1214
3459.91 1170
3460.46 1181
3461.02 1238
3461.57 1226
3462.13 1212
3462.68 1219
3463.24 1226
3463.79 1254
3464.35 1268
3464.90 1204
3465.46 1255
3466.02 1255
3466.57 1237
3467.13 1232
3467.68 1288
3468.24 1297
3468.80 1336
3469.35 1314
3469.91 1254
3470.46 1316
3471.02 1278
3471.58 1304
3472.13 1346
3472.69 1320
3473.24 1387
3473.80 1396
3474.36 1224
3474.91 1346
3475.47 1367
3476.03 1333
3476.58 1428
3477.14 1372
3477.70 1405
3478.25 1491
3478.81 1527
3479.37 1480
3479.92 1516
3480.48 1522
3481.04 1488
3481.59 1492
3482.15 1463
3482.71 1468
3483.26 1502
3483.82 1520
3484.38 1513
3484.94 1465
3485.49 1529
3486.05 1540
3486.61 1630
3487.17 1630
3487.72 1725
3488.28 1912
3488.84 2048
3489.40 2327
3489.95 2357
3490.51 2430
3491.07 2594
3491.63 2734
3492.18 2655
3492.74 2693
3493.30 2681
3493.86 2500
3494.42 2395
3494.97 2331
3495.53 2324
3496.09 2453
3496.65 2538
3497.21 2655
3497.76 2767
3498.32 2963
3498.88 3055
3499.44 2952
3500.00 3020
3500.56 3173
3501.11 3043
3501.67 2974
3502.23 3058
3502.79 3265
3503.35 3325
3503.91 3364
3504.47 3326
3505.03 3233
3505.58 3204
3506.14 3116
3506.70 2828
3507.26 2662
3507.82 2536
3508.38 2320
3508.94 2111
3509.50 1996
3510.06 1952
3510.62 1786
3511.17 1730
3511.73 1662
3512.29 1576
3512.85 1494
3513.41 1482
3513.97 1520
3514.53 1473
3515.09 1450
3515.65 1448
3516.21 1430
3516.77 1412
3517.33 1487
3517.89 1451
3518.45 1488
3519.01 1540
3519.57 1577
3520.13 1664
3520.69 1645
3521.25 1699
3521.81 1737
3522.37 1788
3522.93 1785
3523.49 1713
3524.05 1796
3524.61 1835
3525.17 1756
3525.73 1646
3526.29 1624
3526.85 1520
3527.41 1491
3527.97 1482
3528.54 1455
3529.10 1463
3529.66 1431
3530.22 1418
3530.78 1447
3531.34 1506
3531.90 1488
3532.46 1547
3533.02 1550
3533.58 1624
3534.14 1655
3534.71 1675
3535.27 1548
3535.83 1543
3536.39 1553
3536.95 1536
3537.51 1492
3538.07 1483
3538.64 1500
3539.20 1455
3539.76 1532
3540.32 1488
3540.88 1564
3541.44 1532
3542.00 1504
3542.57 1561
3543.13 1616
3543.69 1633
3544.25 1489
3544.81 1479
3545.38 1450
3545.94 1419
3546.50 1346
3547.06 1275
3547.62 1261
3548.19 1360
3548.75 1299
3549.31 1305
3549.87 1222
3550.44 1229
3551.00 1216
3551.56 1203
3552.12 1142
3552.69 1201
3553.25 1207
3553.81 1172
3554.37 1211
3554.94 1217
3555.50 1164
3556.06 1214
3556.63 1273
3557.19 1228
3557.75 1246
3558.31 1201
3558.88 1236
3559.44 1302
3560.00 1321
3560.57 1256
3561.13 1245
3561.69 1273
3562.26 1262
3562.82 1233
3563.38 1284
3563.95 1270
3564.51 1306
3565.07 1254
3565.64 1241
3566.20 1246
3566.77 1174
3567.33 1204
3567.89 1174
3568.46 1176
3569.02 1170
3569.59 1132
3570.15 1202
3570.71 1159
3571.28 1231
3571.84 1237
3572.41 1208
3572.97 1225
3573.53 1260
3574.10 1185
3574.66 1168
3575.23 1261
3575.79 1206
3576.36 1221
3576.92 1197
3577.48 1181
3578.05 1223
3578.61 1167
3579.18 1185
3579.74 1193
3580.31 1210
3580.87 1178
3581.44 1184
3582.00 1196
3582.57 1155
3583.13 1144
3583.70 1157
3584.26 1105
3584.83 1179
3585.39 1162
3585.96 1180
3586.52 1186
3587.09 1204
3587.65 1199
3588.22 1224
3588.79 1262
3589.35 1173
3589.92 1240
3590.48 1167
3591.05 1231
3591.61 1246
3592.18 1252
3592.74 1303
3593.31 1281
3593.88 1281
3594.44 1263
3595.01 1241
3595.57 1307
3596.14 1320
3596.71 1321
3597.27 1314
3597.84 1312
3598.40 1311
3598.97 1320
3599.54 1264
3600.10 1261
3600.67 1299
3601.24 1303
3601.80 1280
3602.37 1276
3602.94 1263
3603.50 1202
3604.07 1228
3604.64 1186
3605.20 1185
3605.77 1137
3606.34 1154
3606.90 1136
3607.47 1227
3608.04 1173
3608.60 1052
3609.17 1012
3609.74 1122
3610.30 1129
3610.87 1151
3611.44 1115
3612.01 1157
3612.57 1229
3613.14 1243
3613.71 1402
3614.28 1558
3614.84 1609
3615.41 1879
3615.98 1993
3616.55 2132
3617.11 2241
3617.68 2318
3618.25 2321
3618.82 2305
3619.39 2257
3619.95 2141
3620.52 1942
3621.09 1798
3621.66 1620
3622.23 1616
3622.79 1537
3623.36 1393
3623.93 1332
3624.50 1233
3625.07 1169
3625.63 1149
3626.20 1140
3626.77 1246
3627.34 1131
3627.91 1110
3628.48 1147
3629.05 1201
3629.61 1227
3630.18 1227
3630.75 1245
3631.32 1223
3631.89 1251
3632.46 1218
3633.03 1241
3633.60 1268
3634.16 1248
3634.73 1251
3635.30 1273
3635.87 1288
3636.44 1268
3637.01 1218
3637.58 1326
3638.15 1400
3638.72 1489
3639.29 1514
3639.86 1606
3640.43 1724
3641.00 1696
3641.57 1697
3642.14 1744
3642.71 1644
3643.27 1655
3643.84 1691
3644.41 1563
3644.98 1532
3645.55 1410
3646.12 1440
3646.69 1344
3647.26 1397
3647.83 1392
3648.40 1330
3648.97 1364
3649.54 1366
3650.12 1422
3650.69 1452
3651.26 1491
3651.83 1509
3652.40 1548
3652.97 1475
3653.54 1471
3654.11 1520
3654.68 1633
3655.25 1599
3655.82 1678
3656.39 1652
3656.96 1662
3657.53 1646
3658.10 1765
3658.67 1753
3659.25 1723
3659.82 1853
3660.39 1787
3660.96 1746
3661.53 1762
3662.10 1633
3662.67 1588
3663.24 1558
3663.81 1510
3664.39 1476
3664.96 1440
3665.53 1486
3666.10 1396
3666.67 1438
3667.24 1494
3667.81 1489
3668.39 1352
3668.96 1439
3669.53 1415
3670.10 1407
3670.67 1348
3671.25 1369
3671.82 1422
3672.39 1497
3672.96 1456
3673.53 1514
3674.11 1548
3674.68 1561
3675.25 1491
3675.82 1452
3676.39 1502
3676.97 1497
3677.54 1548
3678.11 1518
3678.68 1406
3679.26 1350
3679.83 1422
3680.40 1319
3680.97 1291
3681.55 1280
3682.12 1320
3682.69 1278
3683.27 1277
3683.84 1382
3684.41 1351
3684.98 1420
3685.56 1497
3686.13 1606
3686.70 1690
3687.28 1813
3687.85 1951
3688.42 1993
3689.00 1990
3689.57 2095
3690.14 1931
3690.72 1852
3691.29 1728
3691.86 1627
3692.44 1556
3693.01 1581
3693.58 1523
3694.16 1418
3694.73 1380
3695.31 1351
3695.88 1360
3696.45 1403
3697.03 1407
3697.60 1315
3698.18 1441
3698.75 1422
3699.32 1377
3699.90 1387
3700.47 1418
3701.05 1422
3701.62 1331
3702.19 1377
3702.77 1347
3703.34 1354
3703.92 1355
3704.49 1315
3705.07 1324
3705.64 1335
3706.22 1305
3706.79 1335
3707.37 1325
3707.94 1399
3708.51 1373
3709.09 1343
3709.66 1319
3710.24 1338
3710.81 1373
3711.39 1347
3711.96 1303
3712.54 1264
3713.11 1282
3713.69 1275
3714.27 1239
3714.84 1284
3715.42 1192
3715.99 1227
3716.57 1303
3717.14 1322
3717.72 1274
3718.29 1265
3718.87 1289
3719.44 1216
3720.02 1202
3720.60 1213
3721.17 1228
3721.75 1205
3722.32 1199
3722.90 1138
3723.47 1132
3724.05 1136
3724.63 1150
3725.20 1274
3725.78 1257
3726.36 1219
3726.93 1236
3727.51 1370
3728.08 1279
3728.66 1275
3729.24 1271
3729.81 1375
3730.39 1428
3730.97 1417
3731.54 1537
3732.12 1633
3732.70 1650
3733.27 1626
3733.85 1574
3734.43 1563
3735.00 1540
3735.58 1456
3736.16 1426
3736.73 1371
3737.31 1325
3737.89 1265
3738.47 1228
3739.04 1244
3739.62 1200
3740.20 1130
3740.77 1147
3741.35 1212
3741.93 1192
3742.51 1228
3743.08 1209
3743.66 1218
3744.24 1228
3744.82 1204
3745.39 1182
3745.97 1195
3746.55 1224
3747.13 1253
3747.71 1167
3748.28 1083
3748.86 1149
3749.44 1232
3750.02 1230
3750.59 1163
3751.17 1095
3751.75 1152
3752.33 1116
3752.91 1133
3753.49 1198
3754.06 1161
3754.64 1167
3755.22 1187
3755.80 1201
3756.38 1132
3756.96 1081
3757.53 1188
3758.11 1146
3758.69 1159
3759.27 1198
3759.85 1145
3760.43 1174
3761.01 1162
3761.59 1117
3762.17 1104
3762.74 1189
3763.32 1285
3763.90 1194
3764.48 1143
3765.06 1085
3765.64 1160
3766.22 1170
3766.80 1168
3767.38 1131
3767.96 1091
3768.54 1159
3769.12 1227
3769.70 1175
3770.27 1212
3770.85 1160
3771.43 1110
3772.01 1197
3772.59 1157
3773.17 1185
3773.75 1091
3774.33 1128
3774.91 1143
3775.49 1116
3776.07 1109
3776.65 1114
3777.23 1093
3777.81 1055
3778.39 1087
3778.97 1064
3779.55 1145
3780.13 1147
3780.71 1099
3781.29 1144
3781.88 1190
3782.46 1167
3783.04 1146
3783.62 1183
3784.20 1189
3784.78 1095
3785.36 1117
3785.94 1115
3786.52 1099
3787.10 1055
3787.68 1081
3788.26 1090
3788.84 1062
3789.43 1165
3790.01 1135
3790.59 1139
3791.17 1142
3791.75 1173
3792.33 1210
3792.91 1176
3793.49 1122
3794.08 1122
3794.66 1160
3795.24 1199
3795.82 1170
3796.40 1200
3796.98 1197
3797.56 1199
3798.15 1233
3798.73 1224
3799.31 1265
3799.89 1258
3800.47 1364
3801.06 1414
3801.64 1340
3802.22 1368
3802.80 1397
3803.38 1357
3803.97 1310
3804.55 1313
3805.13 1320
3805.71 1345
3806.29 1370
3806.88 1460
3807.46 1439
3808.04 1566
3808.62 1588
3809.21 1588
3809.79 1569
3810.37 1632
3810.95 1579
3811.54 1544
3812.12 1519
3812.70 1543
3813.29 1646
3813.87 1636
3814.45 1612
3815.03 1569
3815.62 1564
3816.20 1559
3816.78 1518
3817.37 1401
3817.95 1282
3818.53 1307
3819.12 1237
3819.70 1228
3820.28 1135
3820.87 1153
3821.45 1087
3822.03 1116
3822.62 1088
3823.20 1150
3823.78 1107
3824.37 1154
3824.95 1163
3825.54 1148
3826.12 1125
3826.70 1167
3827.29 1106
3827.87 1092
3828.46 1145
3829.04 1155
3829.62 1143
3830.21 1078
3830.79 1134
3831.38 1148
3831.96 1200
3832.54 1181
3833.13 1109
3833.71 1115
3834.30 1155
3834.88 1124
3835.47 1124
3836.05 1065
3836.64 1092
3837.22 1134
3837.81 1136
3838.39 1029
3838.98 1093
3839.56 1111
3840.15 1126
3840.73 1045
3841.31 1047
3841.90 1098
3842.49 1092
3843.07 1076
3843.66 1067
3844.24 1088
3844.83 1121
3845.41 1104
3846.00 1098
3846.58 1055
3847.17 1054
3847.75 1084
3848.34 1109
3848.92 1096
3849.51 1100
3850.10 1189
3850.68 1222
3851.27 1137
3851.85 1209
3852.44 1247
3853.02 1232
3853.61 1222
3854.20 1216
3854.78 1171
3855.37 1140
3855.95 1224
3856.54 1230
3857.13 1329
3857.71 1413
3858.30 1413
3858.89 1573
3859.47 1701
3860.06 1816
3860.64 1943
3861.23 1914
3861.82 1946
3862.40 2060
3862.99 1959
3863.58 1880
3864.16 1818
3864.75 1716
3865.34 1780
3865.92 1613
3866.51 1558
3867.10 1581
3867.69 1393
3868.27 1258
3868.86 1267
3869.45 1254
3870.03 1229
3870.62 1230
3871.21 1298
3871.80 1351
3872.38 1256
3872.97 1295
3873.56 1332
3874.15 1309
3874.73 1294
3875.32 1245
3875.91 1296
3876.50 1286
3877.08 1216
3877.67 1221
3878.26 1233
3878.85 1279
3879.43 1215
3880.02 1144
3880.61 1102
3881.20 1145
3881.79 1038
3882.37 1067
3882.96 1106
3883.55 1121
3884.14 1107
3884.73 1159
3885.32 1140
3885.90 1155
3886.49 1127
3887.08 1171
3887.67 1229
3888.26 1331
3888.85 1343
3889.44 1377
3890.02 1333
3890.61 1412
3891.20 1478
3891.79 1423
3892.38 1338
3892.97 1263
3893.56 1377
3894.15 1305
3894.74 1253
3895.32 1291
3895.91 1304
3896.50 1265
3897.09 1221
3897.68 1178
3898.27 1225
3898.86 1239
3899.45 1256
3900.04 1277
3900.63 1302
3901.22 1273
3901.81 1208
3902.40 1163
3902.99 1185
3903.58 1165
3904.17 1131
3904.76 1103
3905.35 1159
3905.94 1187
3906.53 1152
3907.12 1197
3907.71 1152
3908.30 1123
3908.89 1091
3909.48 1060
3910.07 1019
3910.66 1048
3911.25 1025
3911.84 1090
3912.43 1082
3913.02 1135
3913.61 1091
3914.20 1033
3914.79 1016
3915.38 1103
3915.97 1087
3916.56 1049
3917.15 1095
3917.74 1105
3918.33 1150
3918.92 1050
3919.52 1014
3920.11 1044
3920.70 1067
3921.29 1092
3921.88 1074
3922.47 1081
3923.06 1093
3923.65 1060
3924.24 1067
3924.84 1029
3925.43 1049
3926.02 987
3926.61 1000
3927.20 1007
3927.79 1085
3928.38 1052
3928.98 1053
3929.57 1054
3930.16 1022
3930.75 1018
3931.34 1008
3931.93 1030
3932.53 1017
3933.12 994
3933.71 1008
3934.30 997
3934.89 943
3935.49 1007
3936.08 1051
3936.67 979
3937.26 988
3937.86 981
3938.45 1010
3939.04 1013
3939.63 999
3940.23 1031
3940.82 1067
3941.41 1017
3942.00 1032
3942.60 1060
3943.19 1027
3943.78 1102
3944.37 1149
3944.97 1103
3945.56 1045
3946.15 1001
3946.75 1034
3947.34 1026
3947.93 1066
3948.52 1035
3949.12 991
3949.71 1027
3950.30 1032
3950.90 1046
3951.49 1019
3952.08 989
3952.68 1031
3953.27 1096
3953.86 1064
3954.46 1044
3955.05 1096
3955.65 1110
3956.24 1107
3956.83 1174
3957.43 1148
3958.02 1116
3958.61 1113
3959.21 1180
3959.80 1064
3960.40 1079
3960.99 1118
3961.58 1090
3962.18 1089
3962.77 1074
3963.37 1042
3963.96 1026
3964.55 1019
3965.15 1032
3965.74 1054
3966.34 1149
3966.93 1100
3967.53 1032
3968.12 1107
3968.72 1099
3969.31 1037
3969.91 1036
3970.50 1029
3971.10 1004
3971.69 1008
3972.28 1034
3972.88 1012
3973.47 1009
3974.07 1088
3974.66 1017
3975.26 1114
3975.85 1059
3976.45 1076
3977.05 1117
3977.64 1020
3978.24 969
3978.83 1067
3979.43 1066
3980.02 1022
3980.62 1048
3981.21 1006
3981.81 1003
3982.40 944
3983.00 1048
3983.60 1058
3984.19 1075
3984.79 1058
3985.38 1063
3985.98 1029
3986.58 1017
3987.17 1080
3987.77 1058
3988.36 1036
3988.96 1032
3989.56 1008
3990.15 1073
3990.75 1095
3991.34 1138
3991.94 1118
3992.54 1124
3993.13 1125
3993.73 1125
3994.33 1132
3994.92 1154
3995.52 1144
3996.12 1185
3996.71 1185
3997.31 1144
3997.91 1181
3998.50 1110
3999.10 1085
3999.70 1090
4000.29 1033
4000.89 1059
4001.49 989
4002.09 1005
4002.68 1022
4003.28 1080
4003.88 1088
4004.47 1081
4005.07 1149
4005.67 1121
4006.27 1204
4006.86 1151
4007.46 1155
4008.06 1149
4008.66 1146
4009.25 1180
4009.85 1162
4010.45 1128
4011.05 1149
4011.64 1209
4012.24 1286
4012.84 1173
4013.44 1260
4014.04 1250
4014.63 1320
4015.23 1398
4015.83 1365
4016.43 1427
4017.03 1385
4017.63 1408
4018.22 1290
4018.82 1298
4019.42 1283
4020.02 1281
4020.62 1138
4021.22 1129
4021.81 1083
4022.41 1127
4023.01 1131
4023.61 1163
4024.21 1128
4024.81 1149
4025.41 1153
4026.01 1164
4026.60 1183
4027.20 1166
4027.80 1162
4028.40 1238
4029.00 1185
4029.60 1179
4030.20 1233
4030.80 1193
4031.40 1189
4032.00 1135
4032.60 1162
4033.20 1151
4033.80 1187
4034.39 1199
4034.99 1180
4035.59 1186
4036.19 1143
4036.79 1074
4037.39 1069
4037.99 1054
4038.59 1029
4039.19 1108
4039.79 1050
4040.39 1037
4040.99 1074
4041.59 992
4042.19 1067
4042.79 1033
4043.39 1033
4043.99 1081
4044.59 1033
4045.19 1113
4045.79 1176
4046.39 1170
4046.99 1105
4047.60 1114
4048.20 1206
4048.80 1201
4049.40 1223
4050.00 1234
4050.60 1153
4051.20 1204
4051.80 1238
4052.40 1239
4053.00 1225
4053.60 1214
4054.20 1177
4054.80 1259
4055.41 1120
4056.01 1098
4056.61 1127
4057.21 1030
4057.81 1019
4058.41 1029
4059.01 1069
4059.61 1009
4060.22 948
4060.82 925
4061.42 952
4062.02 967
4062.62 924
4063.22 943
4063.82 960
4064.43 961
4065.03 919
4065.63 956
4066.23 994
4066.83 930
4067.44 943
4068.04 1029
4068.64 970
4069.24 949
4069.84 984
4070.45 939
4071.05 979
4071.65 988
4072.25 957
4072.86 970
4073.46 919
4074.06 976
4074.66 1002
4075.27 1031
4075.87 952
4076.47 990
4077.07 949
4077.68 927
4078.28 1035
4078.88 1034
4079.48 968
4080.09 997
4080.69 987
4081.29 1000
4081.90 1002
4082.50 937
4083.10 912
4083.71 933
4084.31 976
4084.91 1016
4085.52 929
4086.12 960
4086.72 869
4087.33 954
4087.93 962
4088.53 933
4089.14 952
4089.74 934
4090.34 940
4090.95 935
4091.55 981
4092.15 984
4092.76 945
4093.36 988
4093.97 1017
4094.57 1035
4095.17 959
4095.78 963
4096.38 954
4096.99 971
4097.59 962
4098.19 968
4098.80 952
4099.40 906
4100.01 913
4100.61 899
4101.22 955
4101.82 943
4102.43 941
4103.03 888
4103.63 905
4104.24 945
4104.84 923
4105.45 947
4106.05 927
4106.66 942
4107.26 914
4107.87 928
4108.47 965
4109.08 917
4109.68 897
4110.29 917
4110.89 951
4111.50 917
4112.10 911
4112.71 948
4113.31 932
4113.92 892
4114.53 868
4115.13 912
4115.74 943
4116.34 985
4116.95 982
4117.55 920
4118.16 952
4118.76 1003
4119.37 1052
4119.98 966
4120.58 946
4121.19 1007
4121.79 935
4122.40 959
4123.01 986
4123.61 1029
4124.22 973
4124.82 941
4125.43 988
4126.04 1005
4126.64 943
4127.25 911
4127.86 956
4128.46 943
4129.07 914
4129.68 924
4130.28 966
4130.89 937
4131.50 957
4132.10 1011
4132.71 1038
4133.32 1117
4133.92 1097
4134.53 1106
4135.14 1090
4135.74 1115
4136.35 1133
4136.96 1186
4137.56 1189
4138.17 1245
4138.78 1222
4139.39 1288
4139.99 1332
4140.60 1313
4141.21 1289
4141.82 1309
4142.42 1298
4143.03 1271
4143.64 1310
4144.25 1229
4144.85 1208
4145.46 1180
4146.07 1071
4146.68 1113
4147.28 1086
4147.89 1014
4148.50 1000
4149.11 1032
4149.72 1003
4150.32 961
4150.93 962
4151.54 981
4152.15 959
4152.76 999
4153.37 946
4153.97 895
4154.58 923
4155.19 907
4155.80 888
4156.41 909
4157.02 906
4157.62 961
4158.23 938
4158.84 899
4159.45 923
4160.06 921
4160.67 904
4161.28 981
4161.89 1066
4162.49 1093
4163.10 1121
4163.71 1145
4164.32 1113
4164.93 1144
4165.54 1204
4166.15 1275
4166.76 1192
4167.37 1150
4167.98 1244
4168.59 1186
4169.20 1123
4169.81 1150
4170.42 1126
4171.02 1032
4171.63 1059
4172.24 1115
4172.85 1062
4173.46 1097
4174.07 1163
4174.68 1159
4175.29 1206
4175.90 1206
4176.51 1142
4177.12 1139
4177.73 1082
4178.34 1072
4178.95 1078
4179.56 1105
4180.17 1046
4180.78 1059
4181.39 1063
4182.00 1032
4182.61 1031
4183.23 989
4183.84 1003
4184.45 1047
4185.06 1055
4185.67 970
4186.28 918
4186.89 1029
4187.50 1000
4188.11 1047
4188.72 1106
4189.33 1140
4189.94 1139
4190.55 1157
4191.17 1213
4191.78 1254
4192.39 1274
4193.00 1281
4193.61 1352
4194.22 1324
4194.83 1377
4195.44 1306
4196.06 1371
4196.67 1310
4197.28 1245
4197.89 1249
4198.50 1247
4199.11 1233
4199.72 1198
4200.34 1168
4200.95 1108
4201.56 1083
4202.17 1116
4202.78 1137
4203.40 1126
4204.01 1067
4204.62 1108
4205.23 1030
4205.84 1099
4206.46 1137
4207.07 1106
4207.68 1085
4208.29 996
4208.90 1066
4209.52 1089
4210.13 1069
4210.74 1079
4211.35 1095
4211.97 1150
4212.58 1066
4213.19 1084
4213.80 1125
4214.42 1139
4215.03 1239
4215.64 1232
4216.26 1231
4216.87 1344
4217.48 1444
4218.09 1560
4218.71 1530
4219.32 1634
4219.93 1788
4220.55 1814
4221.16 1953
4221.77 2009
4222.39 2022
4223.00 2049
4223.61 2039
4224.23 2041
4224.84 1958
4225.45 1896
4226.07 2005
4226.68 1918
4227.30 1921
4227.91 1822
4228.52 1850
4229.14 1766
4229.75 1697
4230.36 1724
4230.98 1799
4231.59 1829
4232.21 1933
4232.82 2012
4233.43 2089
4234.05 2061
4234.66 2075
4235.28 2054
4235.89 1957
4236.51 1907
4237.12 1811
4237.73 1635
4238.35 1581
4238.96 1418
4239.58 1351
4240.19 1290
4240.81 1271
4241.42 1212
4242.04 1196
4242.65 1255
4243.27 1195
4243.88 1193
4244.50 1279
4245.11 1281
4245.73 1249
4246.34 1217
4246.96 1247
4247.57 1342
4248.19 1356
4248.80 1290
4249.42 1250
4250.03 1247
4250.65 1258
4251.26 1263
4251.88 1210
4252.49 1183
4253.11 1220
4253.72 1187
4254.34 1126
4254.96 1147
4255.57 1184
4256.19 1165
4256.80 1139
4257.42 1106
4258.03 1084
4258.65 1140
4259.27 1165
4259.88 1183
4260.50 1157
4261.12 1147
4261.73 1085
4262.35 1125
4262.96 1123
4263.58 1205
4264.20 1141
4264.81 1124
4265.43 1097
4266.05 1166
4266.66 1229
4267.28 1196
4267.90 1162
4268.51 1211
4269.13 1110
4269.75 1092
4270.36 1110
4270.98 1155
4271.60 1131
4272.21 1159
4272.83 1191
4273.45 1165
4274.06 1225
4274.68 1209
4275.30 1267
4275.92 1338
4276.53 1283
4277.15 1316
4277.77 1284
4278.38 1260
4279.00 1283
4279.62 1157
4280.24 1109
4280.85 1068
4281.47 1025
4282.09 1005
4282.71 1059
4283.32 1037
4283.94 999
4284.56 984
4285.18 990
4285.80 976
4286.41 987
4287.03 1010
4287.65 1033
4288.27 1016
4288.89 1033
4289.50 985
4290.12 1003
4290.74 1004
4291.36 930
4291.98 964
4292.60 994
4293.21 958
4293.83 1006
4294.45 977
4295.07 975
4295.69 962
4296.31 916
4296.93 1004
4297.54 1082
4298.16 996
4298.78 998
4299.40 993
4300.02 1023
4300.64 1022
4301.26 1052
4301.88 1052
4302.50 956
4303.12 975
4303.73 984
4304.35 976
4304.97 977
4305.59 988
4306.21 954
4306.83 937
4307.45 974
4308.07 956
4308.69 990
4309.31 1013
4309.93 962
4310.55 930
4311.17 994
4311.79 1013
4312.41 984
4313.03 920
4313.65 988
4314.27 1032
4314.89 1061
4315.51 1037
4316.13 994
4316.75 1026
4317.37 1068
4317.99 1119
4318.61 1047
4319.23 1061
4319.85 1038
4320.47 1097
4321.09 1115
4321.71 1089
4322.33 1172
4322.95 1191
4323.57 1245
4324.19 1239
4324.81 1180
4325.43 1186
4326.05 1202
4326.68 1207
4327.30 1134
4327.92 1074
4328.54 1085
4329.16 1153
4329.78 1067
4330.40 1113
4331.02 1034
4331.64 978
4332.26 1034
4332.89 1095
4333.51 1148
4334.13 1112
4334.75 1217
4335.37 1301
4335.99 1280
4336.61 1306
4337.24 1351
4337.86 1314
4338.48 1312
4339.10 1283
4339.72 1284
4340.34 1304
4340.97 1309
4341.59 1263
4342.21 1309
4342.83 1477
4343.45 1639
4344.08 1752
4344.70 1807
4345.32 1968
4345.94 2207
4346.57 2293
4347.19 2088
4347.81 2022
4348.43 1885
4349.05 1792
4349.68 1602
4350.30 1384
4350.92 1369
4351.54 1353
4352.17 1273
4352.79 1294
4353.41 1218
4354.04 1150
4354.66 1112
4355.28 1094
4355.90 1135
4356.53 1107
4357.15 1059
4357.77 1054
4358.40 1099
4359.02 1037
4359.64 1155
4360.27 1111
4360.89 1061
4361.51 1096
4362.14 1073
4362.76 1142
4363.38 1122
4364.01 1085
4364.63 1115
4365.25 1086
4365.88 1065
4366.50 1056
4367.12 1031
4367.75 995
4368.37 1025
4369.00 979
4369.62 996
4370.24 933
4370.87 940
4371.49 905
4372.12 916
4372.74 916
4373.36 946
4373.99 1016
4374.61 994
4375.24 925
4375.86 1009
4376.49 1009
4377.11 1013
4377.73 1078
4378.36 1105
4378.98 1026
4379.61 1076
4380.23 1058
4380.86 1088
4381.48 1090
4382.11 1010
4382.73 1046
4383.36 991
4383.98 971
4384.61 1016
4385.23 1012
4385.86 955
4386.48 934
4387.11 921
4387.73 913
4388.36 954
4388.98 997
4389.61 941
4390.23 883
4390.86 964
4391.48 907
4392.11 904
4392.74 954
4393.36 950
4393.99 961
4394.61 953
4395.24 1020
4395.86 941
4396.49 930
4397.12 971
4397.74 927
4398.37 954
4398.99 950
4399.62 972
4400.25 1042
4400.87 931
4401.50 1029
4402.12 983
4402.75 980
4403.38 1050
4404.00 1038
4404.63 1023
4405.26 982
4405.88 992
4406.51 1017
4407.14 1015
4407.76 1018
4408.39 1039
4409.02 1053
4409.64 1026
4410.27 1044
4410.90 1007
4411.52 1002
4412.15 988
4412.78 1010
4413.40 1031
4414.03 994
4414.66 959
4415.29 973
4415.91 940
4416.54 960
4417.17 1047
4417.79 1002
4418.42 973
4419.05 967
4419.68 966
4420.30 1006
4420.93 939
4421.56 920
4422.19 944
4422.81 906
4423.44 867
4424.07 886
4424.70 908
4425.33 876
4425.95 884
4426.58 861
4427.21 908
4427.84 865
4428.47 842
4429.09 900
4429.72 921
4430.35 861
4430.98 904
4431.61 901
4432.23 910
4432.86 913
4433.49 852
4434.12 812
4434.75 926
4435.38 896
4436.01 1001
4436.63 930
4437.26 856
4437.89 912
4438.52 899
4439.15 885
4439.78 880
4440.41 967
4441.04 879
4441.67 836
4442.29 850
4442.92 899
4443.55 902
4444.18 905
4444.81 926
4445.44 920
4446.07 920
4446.70 906
4447.33 928
4447.96 992
4448.59 994
4449.22 937
4449.85 984
4450.48 968
4451.11 974
4451.74 940
4452.37 860
4453.00 872
4453.63 918
4454.26 901
4454.89 879
4455.52 880
4456.15 891
4456.78 897
4457.41 911
4458.04 910
4458.67 943
4459.30 856
4459.93 822
4460.56 813
4461.19 810
4461.82 866
4462.45 829
4463.08 839
4463.71 850
4464.34 819
4464.97 808
4465.60 777
4466.23 805
4466.86 793
4467.49 844
4468.12 800
4468.76 785
4469.39 858
4470.02 843
4470.65 794
4471.28 770
4471.91 801
4472.54 836
4473.17 879
4473.80 892
4474.44 849
4475.07 822
4475.70 832
4476.33 856
4476.96 848
4477.59 825
4478.22 827
4478.86 821
4479.49 876
4480.12 881
4480.75 840
4481.38 892
4482.02 882
4482.65 885
4483.28 929
4483.91 878
4484.54 872
4485.18 894
4485.81 886
4486.44 848
4487.07 841
4487.70 912
4488.34 956
4488.97 946
4489.60 936
4490.23 859
4490.87 794
4491.50 867
4492.13 972
4492.76 921
4493.40 864
4494.03 840
4494.66 864
4495.30 874
4495.93 904
4496.56 898
4497.19 955
4497.83 916
4498.46 884
4499.09 932
4499.73 993
4500.36 992
4500.99 1085
4501.63 1084
4502.26 1049
4502.89 999
4503.53 1012
4504.16 1076
4504.79 994
4505.43 986
4506.06 930
4506.69 922
4507.33 941
4507.96 999
4508.59 916
4509.23 922
4509.86 939
4510.50 1008
4511.13 985
4511.76 1008
4512.40 937
4513.03 936
4513.67 937
4514.30 934
4514.93 950
4515.57 931
4516.20 867
4516.84 862
4517.47 903
4518.11 921
4518.74 928
4519.37 870
4520.01 877
4520.64 894
4521.28 944
4521.91 970
4522.55 982
4523.18 999
4523.82 1041
4524.45 941
4525.09 1074
4525.72 1105
4526.36 1163
4526.99 1313
4527.63 1404
4528.26 1518
4528.90 1646
4529.53 1716
4530.17 1977
4530.80 2103
4531.44 2035
4532.07 2016
4532.71 2025
4533.34 1904
4533.98 1810
4534.62 1712
4535.25 1557
4535.89 1439
4536.52 1289
4537.16 1208
4537.79 1156
4538.43 1046
4539.07 1047
4539.70 1038
4540.34 971
4540.97 961
4541.61 886
4542.25 914
4542.88 929
4543.52 962
4544.15 984
4544.79 1011
4545.43 1031
4546.06 1061
4546.70 1007
4547.34 980
4547.97 988
4548.61 1017
4549.25 1032
4549.88 1037
4550.52 1048
4551.16 1012
4551.79 996
4552.43 1040
4553.07 1005
4553.70 991
4554.34 1001
4554.98 966
4555.61 919
4556.25 898
4556.89 951
4557.53 873
4558.16 890
4558.80 932
4559.44 917
4560.07 942
4560.71 915
4561.35 835
4561.99 916
4562.62 902
4563.26 905
4563.90 911
4564.54 948
4565.18 957
4565.81 971
4566.45 980
4567.09 1022
4567.73 1021
4568.36 1005
4569.00 995
4569.64 944
4570.28 930
4570.92 995
4571.55 982
4572.19 978
4572.83 946
4573.47 917
4574.11 883
4574.75 909
4575.38 903
4576.02 889
4576.66 885
4577.30 919
4577.94 912
4578.58 874
4579.22 898
4579.85 881
4580.49 879
4581.13 855
4581.77 944
4582.41 937
4583.05 948
4583.69 916
4584.33 963
4584.97 959
4585.61 955
4586.24 962
4586.88 1050
4587.52 1003
4588.16 1048
4588.80 1018
4589.44 1078
4590.08 1078
4590.72 1166
4591.36 1158
4592.00 1112
4592.64 1127
4593.28 1088
4593.92 1043
4594.56 961
4595.20 966
4595.84 935
4596.48 991
4597.12 928
4597.76 959
4598.40 949
4599.04 899
4599.68 986
4600.32 983
4600.96 1014
4601.60 1048
4602.24 1096
4602.88 1092
4603.52 1100
4604.16 1165
4604.80 1135
4605.44 1124
4606.08 1152
4606.72 1114
4607.36 1079
4608.00 1069
4608.64 1006
4609.28 1030
4609.93 1050
4610.57 1097
4611.21 1002
4611.85 959
4612.49 984
4613.13 972
4613.77 930
4614.41 898
4615.05 940
4615.69 909
4616.34 962
4616.98 889
4617.62 858
4618.26 903
4618.90 883
4619.54 870
4620.18 900
4620.83 812
4621.47 890
4622.11 866
4622.75 897
4623.39 894
4624.03 883
4624.68 897
4625.32 847
4625.96 840
4626.60 875
4627.24 889
4627.89 899
4628.53 919
4629.17 853
4629.81 917
4630.45 888
4631.10 872
4631.74 888
4632.38 904
4633.02 874
4633.67 917
4634.31 999
4634.95 965
4635.59 993
4636.24 1015
4636.88 1061
4637.52 1049
4638.17 1060
4638.81 1051
4639.45 1046
4640.09 1013
4640.74 1058
4641.38 1004
4642.02 935
4642.67 973
4643.31 959
4643.95 904
4644.60 945
4645.24 917
4645.88 898
4646.53 902
4647.17 971
4647.81 948
4648.46 930
4649.10 991
4649.74 1002
4650.39 1047
4651.03 1105
4651.67 1037
4652.32 1036
4652.96 1093
4653.61 1057
4654.25 1024
4654.89 968
4655.54 971
4656.18 955
4656.83 899
4657.47 950
4658.11 927
4658.76 895
4659.40 948
4660.05 975
4660.69 961
4661.33 967
4661.98 911
4662.62 982
4663.27 1057
4663.91 926
4664.56 837
4665.20 874
4665.85 849
4666.49 838
4667.14 847
4667.78 808
4668.43 872
4669.07 826
4669.72 884
4670.36 809
4671.01 784
4671.65 863
4672.30 834
4672.94 880
4673.59 825
4674.23 914
4674.88 876
4675.52 886
4676.17 909
4676.81 869
4677.46 836
4678.10 838
4678.75 833
4679.40 852
4680.04 838
4680.69 886
4681.33 848
4681.98 876
4682.62 880
4683.27 906
4683.92 912
4684.56 969
4685.21 908
4685.85 935
4686.50 910
4687.15 910
4687.79 923
4688.44 863
4689.09 869
4689.73 881
4690.38 838
4691.02 818
4691.67 887
4692.32 897
4692.96 910
4693.61 899
4694.26 833
4694.90 892
4695.55 987
4696.20 1003
4696.84 992
4697.49 1021
4698.14 1068
4698.78 1002
4699.43 1002
4700.08 1047
4700.73 991
4701.37 1024
4702.02 1023
4702.67 951
4703.31 879
4703.96 906
4704.61 878
4705.26 901
4705.90 986
4706.55 973
4707.20 987
4707.85 966
4708.49 924
4709.14 900
4709.79 861
4710.44 911
4711.09 909
4711.73 919
4712.38 930
4713.03 858
4713.68 921
4714.33 901
4714.97 867
4715.62 903
4716.27 924
4716.92 917
4717.57 858
4718.21 962
4718.86 967
4719.51 1020
4720.16 1056
4720.81 1003
4721.46 1007
4722.11 1107
4722.75 1020
4723.40 1020
4724.05 1028
4724.70 1080
4725.35 1045
4726.00 1077
4726.65 1123
4727.30 1032
4727.94 1018
4728.59 952
4729.24 967
4729.89 915
4730.54 900
4731.19 884
4731.84 868
4732.49 888
4733.14 904
4733.79 985
4734.44 890
4735.09 900
4735.74 917
4736.38 879
4737.03 895
4737.68 894
4738.33 896
4738.98 925
4739.63 906
4740.28 857
4740.93 862
4741.58 886
4742.23 1016
4742.88 1009
4743.53 899
4744.18 898
4744.83 962
4745.48 1016
4746.13 995
4746.78 970
4747.43 943
4748.08 972
4748.73 1034
4749.39 1045
4750.04 1134
4750.69 1103
4751.34 1070
4751.99 1115
4752.64 1117
4753.29 1065
4753.94 1131
4754.59 1105
4755.24 994
4755.89 1019
4756.54 944
4757.19 957
4757.84 901
4758.50 904
4759.15 952
4759.80 944
4760.45 939
4761.10 936
4761.75 869
4762.40 936
4763.05 983
4763.71 992
4764.36 955
4765.01 1020
4765.66 1083
4766.31 1096
4766.96 1063
4767.62 1018
4768.27 1020
4768.92 947
4769.57 963
4770.22 1000
4770.87 957
4771.53 916
4772.18 898
4772.83 830
4773.48 861
4774.13 838
4774.79 853
4775.44 893
4776.09 890
4776.74 893
4777.40 856
4778.05 931
4778.70 931
4779.35 879
4780.01 950
4780.66 963
4781.31 904
4781.96 938
4782.62 920
4783.27 911
4783.92 841
4784.57 878
4785.23 893
4785.88 905
4786.53 916
4787.19 898
4787.84 828
4788.49 881
4789.15 862
4789.80 846
4790.45 870
4791.11 877
4791.76 850
4792.41 826
4793.07 928
4793.72 869
4794.37 867
4795.03 865
4795.68 874
4796.33 841
4796.99 828
4797.64 809
4798.29 831
4798.95 865
4799.60 850
4800.26 858
4800.91 838
4801.56 893
4802.22 816
4802.87 880
4803.53 925
4804.18 900
4804.83 991
4805.49 929
4806.14 905
4806.80 916
4807.45 891
4808.11 894
4808.76 913
4809.42 893
4810.07 833
4810.72 844
4811.38 867
4812.03 834
4812.69 900
4813.34 926
4814.00 898
4814.65 857
4815.31 901
4815.96 947
4816.62 962
4817.27 1039
4817.93 1010
4818.58 989
4819.24 982
4819.89 1000
4820.55 998
4821.20 1059
4821.86 1162
4822.52 1160
4823.17 1154
4823.83 1199
4824.48 1222
4825.14 1187
4825.79 1156
4826.45 1154
4827.10 1172
4827.76 1172
4828.42 1154
4829.07 1063
4829.73 1070
4830.38 1067
4831.04 1077
4831.70 1127
4832.35 1145
4833.01 1212
4833.66 1280
4834.32 1390
4834.98 1481
4835.63 1575
4836.29 1583
4836.95 1640
4837.60 1666
4838.26 1643
4838.92 1528
4839.57 1581
4840.23 1502
4840.89 1416
4841.54 1339
4842.20 1349
4842.86 1276
4843.51 1233
4844.17 1209
4844.83 1256
4845.48 1244
4846.14 1341
4846.80 1325
4847.45 1322
4848.11 1348
4848.77 1414
4849.43 1580
4850.08 1498
4850.74 1407
4851.40 1367
4852.06 1302
4852.71 1320
4853.37 1257
4854.03 1231
4854.69 1232
4855.34 1280
4856.00 1349
4856.66 1335
4857.32 1414
4857.97 1451
4858.63 1486
4859.29 1524
4859.95 1545
4860.61 1515
4861.26 1413
4861.92 1480
4862.58 1418
4863.24 1433
4863.90 1513
4864.55 1514
4865.21 1399
4865.87 1361
4866.53 1403
4867.19 1397
4867.85 1308
4868.51 1279
4869.16 1210
4869.82 1199
4870.48 1200
4871.14 1209
4871.80 1174
4872.46 1158
4873.12 1245
4873.78 1181
4874.43 1195
4875.09 1170
4875.75 1223
4876.41 1196
4877.07 1144
4877.73 1230
4878.39 1166
4879.05 1139
4879.71 1109
4880.37 1134
4881.03 1139
4881.69 1092
4882.34 1110
4883.00 1131
4883.66 984
4884.32 977
4884.98 1055
4885.64 1066
4886.30 1065
4886.96 1136
4887.62 1133
4888.28 1136
4888.94 1201
4889.60 1189
4890.26 1191
4890.92 1279
4891.58 1198
4892.24 1167
4892.90 1158
4893.56 1126
4894.22 1129
4894.88 1103
4895.54 1108
4896.20 1112
4896.86 1146
4897.52 1216
4898.19 1233
4898.85 1262
4899.51 1308
4900.17 1268
4900.83 1223
4901.49 1163
4902.15 1174
4902.81 1173
4903.47 1097
4904.13 1088
4904.79 1056
4905.45 1027
4906.12 950
4906.78 931
4907.44 936
4908.10 926
4908.76 907
4909.42 970
4910.08 950
4910.74 920
4911.41 994
4912.07 947
4912.73 903
4913.39 898
4914.05 858
4914.71 865
4915.38 871
4916.04 873
4916.70 886
4917.36 921
4918.02 853
4918.68 839
4919.35 869
4920.01 877
4920.67 835
4921.33 823
4921.99 807
4922.66 802
4923.32 887
4923.98 903
4924.64 857
4925.31 854
4925.97 873
4926.63 846
4927.29 819
4927.96 879
4928.62 848
4929.28 844
4929.94 884
4930.61 896
4931.27 874
4931.93 846
4932.59 892
4933.26 921
4933.92 837
4934.58 836
4935.25 836
4935.91 869
4936.57 873
4937.24 864
4937.90 840
4938.56 902
4939.23 867
4939.89 814
4940.55 825
4941.22 865
4941.88 884
4942.54 896
4943.21 818
4943.87 836
4944.53 881
4945.20 884
4945.86 912
4946.52 895
4947.19 871
4947.85 814
4948.52 800
4949.18 842
4949.84 860
4950.51 801
4951.17 854
4951.84 773
4952.50 792
4953.17 844
4953.83 809
4954.49 862
4955.16 849
4955.82 790
4956.49 762
4957.15 828
4957.82 784
4958.48 840
4959.15 776
4959.81 819
4960.47 870
4961.14 850
4961.80 921
4962.47 891
4963.13 875
4963.80 865
4964.46 940
4965.13 938
4965.79 884
4966.46 878
4967.12 849
4967.79 868
4968.45 821
4969.12 873
4969.79 864
4970.45 856
4971.12 904
4971.78 900
4972.45 876
4973.11 920
4973.78 854
4974.44 851
4975.11 900
4975.78 883
4976.44 878
4977.11 897
4977.77 847
4978.44 868
4979.11 840
4979.77 890
4980.44 888
4981.10 864
4981.77 832
4982.44 856
4983.10 895
4983.77 910
4984.43 887
4985.10 922
4985.77 878
4986.43 862
4987.10 889
4987.77 879
4988.43 880
4989.10 862
4989.77 848
4990.43 793
4991.10 841
4991.77 812
4992.43 779
4993.10 826
4993.77 863
4994.43 813
4995.10 804
4995.77 834
4996.44 848
4997.10 822
4997.77 755
4998.44 781
4999.10 809
4999.77 779
5000.44 772
5001.11 793
5001.77 817
5002.44 842
5003.11 890
5003.78 869
5004.44 923
5005.11 889
5005.78 914
5006.45 910
5007.12 848
5007.78 924
5008.45 944
5009.12 858
5009.79 891
5010.46 919
5011.12 905
5011.79 876
5012.46 869
5013.13 913
5013.80 983
5014.47 920
5015.13 948
5015.80 974
5016.47 1061
5017.14 1065
5017.81 1178
5018.48 1245
5019.14 1392
5019.81 1622
5020.48 1740
5021.15 1841
5021.82 2098
5022.49 2154
5023.16 2286
5023.83 2118
5024.50 2034
5025.16 1915
5025.83 1662
5026.50 1607
5027.17 1388
5027.84 1275
5028.51 1188
5029.18 1073
5029.85 1009
5030.52 955
5031.19 972
5031.86 919
5032.53 865
5033.20 843
5033.87 901
5034.54 862
5035.21 895
5035.88 874
5036.54 837
5037.21 872
5037.88 785
5038.55 838
5039.22 837
5039.89 815
5040.56 844
5041.23 804
5041.90 865
5042.58 770
5043.25 812
5043.92 843
5044.59 934
5045.26 900
5045.93 888
5046.60 908
5047.27 889
5047.94 862
5048.61 881
5049.28 842
5049.95 869
5050.62 854
5051.29 849
5051.96 846
5052.63 818
5053.30 790
5053.98 829
5054.65 770
5055.32 777
5055.99 815
5056.66 861
5057.33 810
5058.00 819
5058.67 835
5059.34 887
5060.02 885
5060.69 887
5061.36 832
5062.03 815
5062.70 904
5063.37 886
5064.04 861
5064.72 851
5065.39 822
5066.06 796
5066.73 786
5067.40 835
5068.08 811
5068.75 781
5069.42 804
5070.09 772
5070.76 803
5071.44 819
5072.11 793
5072.78 820
5073.45 889
5074.12 848
5074.80 852
5075.47 860
5076.14 837
5076.81 895
5077.49 922
5078.16 886
5078.83 885
5079.50 898
5080.18 884
5080.85 862
5081.52 862
5082.20 866
5082.87 859
5083.54 872
5084.21 924
5084.89 916
5085.56 893
5086.23 874
5086.91 845
5087.58 859
5088.25 920
5088.93 966
5089.60 970
5090.27 989
5090.95 998
5091.62 981
5092.29 969
5092.97 981
5093.64 938
5094.31 941
5094.99 952
5095.66 960
5096.34 944
5097.01 914
5097.68 828
5098.36 817
5099.03 815
5099.70 857
5100.38 846
5101.05 864
5101.73 873
5102.40 868
5103.08 885
5103.75 906
5104.42 959
5105.10 900
5105.77 875
5106.45 833
5107.12 807
5107.80 834
5108.47 836
5109.15 852
5109.82 834
5110.49 789
5111.17 799
5111.84 843
5112.52 853
5113.19 817
5113.87 822
5114.54 803
5115.22 845
5115.89 883
5116.57 925
5117.24 936
5117.92 935
5118.59 965
5119.27 944
5119.94 964
5120.62 1000
5121.30 909
5121.97 862
5122.65 833
5123.32 828
5124.00 818
5124.67 834
5125.35 855
5126.02 850
5126.70 831
5127.38 836
5128.05 820
5128.73 842
5129.40 801
5130.08 842
5130.76 847
5131.43 873
5132.11 876
5132.78 820
5133.46 847
5134.14 848
5134.81 829
5135.49 846
5136.17 899
5136.84 847
5137.52 906
5138.20 864
5138.87 833
5139.55 880
5140.22 870
5140.90 848
5141.58 846
5142.26 831
5142.93 787
5143.61 842
5144.29 757
5144.96 758
5145.64 750
5146.32 766
5146.99 739
5147.67 749
5148.35 767
5149.03 763
5149.70 789
5150.38 797
5151.06 770
5151.73 821
5152.41 735
5153.09 766
5153.77 775
5154.44 764
5155.12 730
5155.80 714
5156.48 760
5157.16 724
5157.83 767
5158.51 755
5159.19 748
5159.87 736
5160.55 731
5161.22 725
5161.90 725
5162.58 794
5163.26 768
5163.94 793
5164.61 740
5165.29 812
5165.97 782
5166.65 773
5167.33 820
5168.01 831
5168.68 792
5169.36 797
5170.04 772
5170.72 819
5171.40 847
5172.08 848
5172.76 832
5173.44 797
5174.11 782
5174.79 750
5175.47 775
5176.15 783
5176.83 762
5177.51 766
5178.19 861
5178.87 801
5179.55 767
5180.23 745
5180.91 803
5181.58 755
5182.26 747
5182.94 723
5183.62 732
5184.30 732
5184.98 752
5185.66 722
5186.34 714
5187.02 745
5187.70 735
5188.38 729
5189.06 728
5189.74 708
5190.42 704
5191.10 756
5191.78 773
5192.46 775
5193.14 710
5193.82 732
5194.50 728
5195.18 717
5195.86 726
5196.54 717
5197.22 724
5197.90 703
5198.58 738
5199.26 726
5199.94 804
5200.63 778
5201.31 758
5201.99 791
5202.67 787
5203.35 824
5204.03 825
5204.71 822
5205.39 780
5206.07 818
5206.75 834
5207.43 813
5208.11 857
5208.80 872
5209.48 843
5210.16 888
5210.84 884
5211.52 872
5212.20 834
5212.88 858
5213.57 791
5214.25 824
5214.93 838
5215.61 825
5216.29 881
5216.97 866
5217.66 837
5218.34 823
5219.02 808
5219.70 779
5220.38 835
5221.06 820
5221.75 825
5222.43 791
5223.11 821
5223.79 779
5224.47 817
5225.16 800
5225.84 758
5226.52 817
5227.20 790
5227.89 794
5228.57 784
5229.25 814
5229.93 807
5230.62 830
5231.30 834
5231.98 770
5232.66 779
5233.35 770
5234.03 776
5234.71 823
5235.40 758
5236.08 808
5236.76 818
5237.44 830
5238.13 818
5238.81 811
5239.49 842
5240.18 837
5240.86 823
5241.54 763
5242.23 787
5242.91 744
5243.59 732
5244.28 786
5244.96 842
5245.64 836
5246.33 750
5247.01 824
5247.70 866
5248.38 863
5249.06 822
5249.75 853
5250.43 884
5251.11 790
5251.80 784
5252.48 796
5253.17 785
5253.85 738
5254.53 743
5255.22 738
5255.90 755
5256.59 724
5257.27 724
5257.96 764
5258.64 720
5259.32 766
5260.01 782
5260.69 817
5261.38 831
5262.06 811
5262.75 829
5263.43 808
5264.12 819
5264.80 854
5265.49 855
5266.17 803
5266.86 822
5267.54 805
5268.23 812
5268.91 782
5269.60 847
5270.28 869
5270.97 823
5271.65 867
5272.34 814
5273.02 798
5273.71 822
5274.39 836
5275.08 833
5275.76 806
5276.45 840
5277.14 883
5277.82 867
5278.51 889
5279.19 908
5279.88 1014
5280.56 1067
5281.25 1082
5281.94 1048
5282.62 1052
5283.31 1046
5283.99 986
5284.68 920
5285.37 866
5286.05 925
5286.74 914
5287.43 794
5288.11 817
5288.80 808
5289.48 844
5290.17 831
5290.86 763
5291.54 815
5292.23 809
5292.92 822
5293.60 831
5294.29 787
5294.98 840
5295.66 827
5296.35 843
5297.04 846
5297.72 833
5298.41 853
5299.10 852
5299.79 832
5300.47 850
5301.16 857
5301.85 832
5302.53 842
5303.22 919
5303.91 864
5304.60 834
5305.28 756
5305.97 792
5306.66 846
5307.35 821
5308.03 873
5308.72 862
5309.41 897
5310.10 865
5310.78 887
5311.47 855
5312.16 843
5312.85 834
5313.54 911
5314.22 923
5314.91 884
5315.60 861
5316.29 825
5316.98 815
5317.66 857
5318.35 844
5319.04 881
5319.73 868
5320.42 888
5321.11 949
5321.80 902
5322.48 895
5323.17 854
5323.86 824
5324.55 856
5325.24 805
5325.93 797
5326.62 865
5327.30 841
5327.99 806
5328.68 845
5329.37 838
5330.06 831
5330.75 839
5331.44 908
5332.13 848
5332.82 912
5333.51 934
5334.20 914
5334.88 882
5335.57 889
5336.26 856
5336.95 910
5337.64 922
5338.33 924
5339.02 947
5339.71 948
5340.40 953
5341.09 1006
5341.78 1086
5342.47 1100
5343.16 1069
5343.85 1072
5344.54 1110
5345.23 1156
5345.92 1241
5346.61 1194
5347.30 1320
5347.99 1428
5348.68 1494
5349.37 1562
5350.06 1661
5350.75 1738
5351.44 1722
5352.13 1627
5352.82 1555
5353.51 1481
5354.20 1402
5354.90 1299
5355.59 1171
5356.28 1033
5356.97 1017
5357.66 969
5358.35 951
5359.04 817
5359.73 895
5360.42 872
5361.11 881
5361.80 807
5362.49 827
5363.19 891
5363.88 863
5364.57 809
5365.26 822
5365.95 773
5366.64 758
5367.33 810
5368.03 761
5368.72 788
5369.41 779
5370.10 800
5370.79 807
5371.48 734
5372.18 719
5372.87 798
5373.56 814
5374.25 792
5374.94 732
5375.63 770
5376.33 814
5377.02 792
5377.71 772
5378.40 844
5379.10 807
5379.79 790
5380.48 821
5381.17 779
5381.86 757
5382.56 779
5383.25 843
5383.94 851
5384.63 781
5385.33 786
5386.02 830
5386.71 828
5387.40 895
5388.10 913
5388.79 885
5389.48 869
5390.18 901
5390.87 947
5391.56 911
5392.26 858
5392.95 847
5393.64 946
5394.33 882
5395.03 815
5395.72 856
5396.41 838
5397.11 770
5397.80 776
5398.49 788
5399.19 793
5399.88 805
5400.58 773
5401.27 780
5401.96 811
5402.66 772
5403.35 755
5404.04 841
5404.74 822
5405.43 804
5406.13 806
5406.82 777
5407.51 796
5408.21 768
5408.90 830
5409.60 836
5410.29 808
5410.98 823
5411.68 792
5412.37 809
5413.07 823
5413.76 779
5414.46 795
5415.15 759
5415.84 781
5416.54 776
5417.23 772
5417.93 812
5418.62 834
5419.32 814
5420.01 797
5420.71 798
5421.40 846
5422.10 841
5422.79 871
5423.49 821
5424.18 781
5424.88 818
5425.57 810
5426.27 782
5426.96 777
5427.66 791
5428.35 715
5429.05 757
5429.74 746
5430.44 796
5431.14 748
5431.83 795
5432.53 811
5433.22 791
5433.92 832
5434.61 837
5435.31 823
5436.01 833
5436.70 792
5437.40 834
5438.09 832
5438.79 855
5439.49 878
5440.18 869
5440.88 899
5441.57 813
5442.27 818
5442.97 880
5443.66 910
5444.36 888
5445.06 956
5445.75 953
5446.45 973
5447.15 989
5447.84 1005
5448.54 990
5449.24 1038
5449.93 1033
5450.63 1031
5451.33 961
5452.02 946
5452.72 918
5453.42 908
5454.11 904
5454.81 837
5455.51 850
5456.20 881
5456.90 867
5457.60 847
5458.30 879
5458.99 899
5459.69 853
5460.39 868
5461.09 912
5461.78 913
5462.48 954
5463.18 953
5463.88 942
5464.57 944
5465.27 922
5465.97 937
5466.67 918
5467.36 944
5468.06 928
5468.76 970
5469.46 984
5470.16 959
5470.85 988
5471.55 948
5472.25 966
5472.95 1031
5473.65 1053
5474.35 1014
5475.04 1031
5475.74 1031
5476.44 1091
5477.14 1064
5477.84 1178
5478.54 1273
5479.23 1345
5479.93 1403
5480.63 1304
5481.33 1330
5482.03 1350
5482.73 1327
5483.43 1264
5484.13 1160
5484.83 1155
5485.52 1121
5486.22 1145
5486.92 1146
5487.62 1062
5488.32 1071
5489.02 1099
5489.72 1103
5490.42 1155
5491.12 1180
5491.82 1122
5492.52 1131
5493.22 1172
5493.92 1209
5494.62 1215
5495.31 1191
5496.01 1249
5496.71 1269
5497.41 1422
5498.11 1635
5498.81 1836
5499.51 1953
5500.21 2002
5500.91 2139
5501.61 2069
5502.31 1900
5503.01 1808
5503.71 1718
5504.41 1548
5505.11 1429
5505.81 1323
5506.51 1308
5507.22 1212
5507.92 1240
5508.62 1212
5509.32 1191
5510.02 1126
5510.72 1179
5511.42 1177
5512.12 1087
5512.82 1157
5513.52 1156
5514.22 1149
5514.92 1121
5515.62 1117
5516.32 1147
5517.03 1074
5517.73 1048
5518.43 1092
5519.13 1155
5519.83 1197
5520.53 1130
5521.23 1113
5521.93 1122
5522.63 1111
5523.34 1064
5524.04 1007
5524.74 997
5525.44 958
5526.14 927
5526.84 957
5527.55 905
5528.25 914
5528.95 892
5529.65 884
5530.35 897
5531.05 848
5531.76 844
5532.46 909
5533.16 889
5533.86 900
5534.56 903
5535.27 887
5535.97 882
5536.67 873
5537.37 851
5538.08 829
5538.78 859
5539.48 879
5540.18 872
5540.89 852
5541.59 858
5542.29 858
5542.99 891
5543.70 874
5544.40 878
5545.10 952
5545.80 959
5546.51 895
5547.21 942
5547.91 997
5548.62 983
5549.32 957
5550.02 979
5550.73 895
5551.43 862
5552.13 827
5552.84 851
5553.54 819
5554.24 775
5554.95 807
5555.65 784
5556.35 793
5557.06 763
5557.76 812
5558.46 779
5559.17 799
5559.87 835
5560.57 792
5561.28 849
5561.98 841
5562.69 864
5563.39 872
5564.09 884
5564.80 836
5565.50 798
5566.21 799
5566.91 831
5567.61 817
5568.32 820
5569.02 847
5569.73 842
5570.43 796
5571.14 796
5571.84 828
5572.54 808
5573.25 802
5573.95 859
5574.66 892
5575.36 851
5576.07 872
5576.77 912
5577.48 871
5578.18 832
5578.89 825
5579.59 832
5580.30 802
5581.00 837
5581.71 874
5582.41 804
5583.12 808
5583.82 791
5584.53 735
5585.23 759
5585.94 738
5586.64 818
5587.35 770
5588.06 803
5588.76 749
5589.47 740
5590.17 774
5590.88 779
5591.58 753
5592.29 810
5592.99 786
5593.70 770
5594.41 780
5595.11 754
5595.82 765
5596.52 766
5597.23 779
5597.94 725
5598.64 725
5599.35 766
5600.06 756
5600.76 746
5601.47 751
5602.17 735
5602.88 763
5603.59 731
5604.29 727
5605.00 746
5605.71 705
5606.41 695
5607.12 711
5607.83 679
5608.53 696
5609.24 730
5609.95 712
5610.65 732
5611.36 757
5612.07 759
5612.78 807
5613.48 748
5614.19 752
5614.90 718
5615.60 706
5616.31 760
5617.02 745
5617.73 674
5618.43 713
5619.14 703
5619.85 728
5620.56 736
5621.26 685
5621.97 737
5622.68 705
5623.39 730
5624.09 720
5624.80 725
5625.51 705
5626.22 728
5626.93 771
5627.63 732
5628.34 732
5629.05 724
5629.76 701
5630.47 726
5631.17 717
5631.88 733
5632.59 734
5633.30 703
5634.01 750
5634.72 754
5635.42 744
5636.13 745
5636.84 776
5637.55 771
5638.26 783
5638.97 742
5639.68 813
5640.39 785
5641.09 860
5641.80 820
5642.51 780
5643.22 776
5643.93 799
5644.64 844
5645.35 820
5646.06 790
5646.77 752
5647.48 799
5648.19 758
5648.89 758
5649.60 752
5650.31 800
5651.02 746
5651.73 765
5652.44 778
5653.15 805
5653.86 761
5654.57 783
5655.28 815
5655.99 820
5656.70 867
5657.41 893
5658.12 939
5658.83 875
5659.54 794
5660.25 791
5660.96 846
5661.67 834
5662.38 828
5663.09 762
5663.80 780
5664.51 760
5665.22 783
5665.93 757
5666.64 780
5667.35 774
5668.06 784
5668.77 838
5669.48 815
5670.19 788
5670.91 873
5671.62 857
5672.33 842
5673.04 826
5673.75 747
5674.46 798
5675.17 766
5675.88 759
5676.59 769
5677.30 762
5678.01 750
5678.73 720
5679.44 694
5680.15 731
5680.86 742
5681.57 733
5682.28 800
5682.99 809
5683.71 812
5684.42 779
5685.13 816
5685.84 828
5686.55 842
5687.26 853
5687.98 777
5688.69 824
5689.40 767
5690.11 757
5690.82 799
5691.54 784
5692.25 771
5692.96 796
5693.67 764
5694.38 751
5695.10 712
5695.81 718
5696.52 713
5697.23 728
5697.95 746
5698.66 754
5699.37 719
5700.08 777
5700.80 772
5701.51 727
5702.22 757
5702.93 751
5703.65 716
5704.36 705
5705.07 710
5705.78 733
5706.50 754
5707.21 785
5707.92 778
5708.64 763
5709.35 756
5710.06 746
5710.78 709
5711.49 763
5712.20 742
5712.92 742
5713.63 740
5714.34 754
5715.06 807
5715.77 755
5716.48 737
5717.20 740
5717.91 732
5718.62 769
5719.34 766
5720.05 785
5720.77 762
5721.48 766
5722.19 777
5722.91 838
5723.62 881
5724.33 901
5725.05 980
5725.76 1084
5726.48 1135
5727.19 1160
5727.91 1204
5728.62 1285
5729.33 1269
5730.05 1263
5730.76 1189
5731.48 1118
5732.19 1127
5732.91 920
5733.62 899
5734.34 866
5735.05 834
5735.77 848
5736.48 828
5737.20 838
5737.91 778
5738.63 774
5739.34 765
5740.06 774
5740.77 763
5741.49 799
5742.20 755
5742.92 741
5743.63 784
5744.35 820
5745.06 811
5745.78 749
5746.49 753
5747.21 756
5747.92 788
5748.64 793
5749.35 815
5750.07 864
5750.79 930
5751.50 928
5752.22 997
5752.93 1052
5753.65 1045
5754.36 1062
5755.08 1106
5755.80 1106
5756.51 1034
5757.23 1008
5757.95 979
5758.66 914
5759.38 843
5760.09 843
5760.81 873
5761.53 790
5762.24 861
5762.96 879
5763.68 858
5764.39 858
5765.11 890
5765.83 909
5766.54 891
5767.26 850
5767.98 860
5768.69 869
5769.41 885
5770.13 876
5770.84 852
5771.56 794
5772.28 779
5772.99 819
5773.71 829
5774.43 855
5775.15 877
5775.86 886
5776.58 888
5777.30 906
5778.01 921
5778.73 922
5779.45 889
5780.17 945
5780.88 924
5781.60 966
5782.32 921
5783.04 883
5783.76 871
5784.47 911
5785.19 984
5785.91 967
5786.63 912
5787.34 945
5788.06 972
5788.78 1028
5789.50 1020
5790.22 1020
5790.94 1152
5791.65 1176
5792.37 1075
5793.09 1138
5793.81 1100
5794.53 1115
5795.25 1227
5795.96 1319
5796.68 1520
5797.40 1704
5798.12 2008
5798.84 2397
5799.56 2602
5800.28 2813
5800.99 2805
5801.71 2690
5802.43 2538
5803.15 2198
5803.87 1892
5804.59 1699
5805.31 1482
5806.03 1366
5806.75 1305
5807.47 1249
5808.18 1161
5808.90 1204
5809.62 1147
5810.34 1144
5811.06 1145
5811.78 1129
5812.50 1172
5813.22 1123
5813.94 1039
5814.66 1149
5815.38 1169
5816.10 1160
5816.82 1156
5817.54 1094
5818.26 1102
5818.98 1133
5819.70 1044
5820.42 1074
5821.14 1030
5821.86 1049
5822.58 988
5823.30 991
5824.02 1008
5824.74 968
5825.46 901
5826.18 916
5826.90 946
5827.62 920
5828.34 928
5829.06 952
5829.78 931
5830.50 976
5831.22 935
5831.95 891
5832.67 945
5833.39 918
5834.11 914
5834.83 947
5835.55 975
5836.27 963
5836.99 918
5837.71 933
5838.43 928
5839.15 962
5839.88 962
5840.60 967
5841.32 897
5842.04 877
5842.76 886
5843.48 856
5844.20 887
5844.93 826
5845.65 815
5846.37 845
5847.09 849
5847.81 853
5848.53 858
5849.26 852
5849.98 816
5850.70 827
5851.42 823
5852.14 882
5852.87 870
5853.59 846
5854.31 877
5855.03 866
5855.75 851
5856.48 849
5857.20 855
5857.92 856
5858.64 835
5859.37 843
5860.09 834
5860.81 830
5861.53 826
5862.26 828
5862.98 757
5863.70 812
5864.42 855
5865.15 829
5865.87 812
5866.59 829
5867.31 875
5868.04 862
5868.76 826
5869.48 832
5870.21 821
5870.93 822
5871.65 837
5872.38 901
5873.10 914
5873.82 890
5874.55 856
5875.27 877
5875.99 843
5876.72 852
5877.44 857
5878.16 851
5878.89 866
5879.61 873
5880.33 873
5881.06 886
5881.78 908
5882.51 858
5883.23 838
5883.95 812
5884.68 878
5885.40 897
5886.13 891
5886.85 858
5887.57 886
5888.30 896
5889.02 845
5889.75 816
5890.47 830
5891.20 861
5891.92 878
5892.64 833
5893.37 786
5894.09 769
5894.82 823
5895.54 841
5896.27 802
5896.99 842
5897.72 831
5898.44 824
5899.17 866
5899.89 850
5900.62 816
5901.34 829
5902.07 886
5902.79 872
5903.52 879
5904.24 906
5904.97 894
5905.69 850
5906.42 830
5907.14 858
5907.87 869
5908.59 835
5909.32 833
5910.04 817
5910.77 877
5911.50 908
5912.22 827
5912.95 838
5913.67 861
5914.40 894
5915.12 897
5915.85 884
5916.58 858
5917.30 886
5918.03 901
5918.75 921
5919.48 925
5920.21 887
5920.93 842
5921.66 852
5922.39 875
5923.11 929
5923.84 939
5924.56 920
5925.29 935
5926.02 981
5926.74 931
5927.47 900
5928.20 953
5928.92 973
5929.65 920
5930.38 918
5931.10 967
5931.83 961
5932.56 975
5933.28 954
5934.01 1006
5934.74 1064
5935.47 1093
5936.19 1104
5936.92 1097
5937.65 1145
5938.37 1168
5939.10 1218
5939.83 1212
5940.56 1188
5941.28 1172
5942.01 1143
5942.74 1133
5943.47 1182
5944.19 1209
5944.92 1216
5945.65 1252
5946.38 1238
5947.11 1241
5947.83 1240
5948.56 1276
5949.29 1329
5950.02 1443
5950.74 1407
5951.47 1500
5952.20 1471
5952.93 1486
5953.66 1561
5954.39 1508
5955.11 1472
5955.84 1454
5956.57 1397
5957.30 1492
5958.03 1485
5958.76 1472
5959.48 1461
5960.21 1430
5960.94 1497
5961.67 1523
5962.40 1520
5963.13 1648
5963.86 1766
5964.59 1796
5965.31 1885
5966.04 1953
5966.77 2105
5967.50 2176
5968.23 2067
5968.96 2049
5969.69 2117
5970.42 2058
5971.15 1921
5971.88 1828
5972.61 1823
5973.34 1858
5974.06 1901
5974.79 1836
5975.52 1762
5976.25 1834
5976.98 1909
5977.71 1877
5978.44 1958
5979.17 2040
5979.90 1983
5980.63 2098
5981.36 2153
5982.09 2135
5982.82 2107
5983.55 2138
5984.28 2172
5985.01 2188
5985.74 2184
5986.47 2112
5987.20 2180
5987.93 2194
5988.66 2179
5989.39 2145
5990.12 2212
5990.85 2289
5991.58 2158
5992.32 2072
5993.05 2177
5993.78 2232
5994.51 2373
5995.24 2436
5995.97 2376
5996.70 2396
5997.43 2435
5998.16 2475
5998.89 2509
5999.62 2445
6000.35 2386
6001.09 2391
6001.82 2305
6002.55 2247
6003.28 2299
6004.01 2216
6004.74 2304
6005.47 2332
6006.20 2420
6006.94 2563
6007.67 2821
6008.40 3177
6009.13 3705
6009.86 4448
6010.59 5367
6011.33 6329
6012.06 7158
6012.79 7716
6013.52 8294
6014.25 8245
6014.98 8112
6015.72 7555
6016.45 6818
6017.18 6000
6017.91 5331
6018.64 4551
6019.38 3906
6020.11 3309
6020.84 2863
6021.57 2648
6022.31 2376
6023.04 2186
6023.77 2050
6024.50 1911
6025.24 1953
6025.97 1901
6026.70 1799
6027.43 1743
6028.17 1664
6028.90 1672
6029.63 1661
6030.37 1745
6031.10 1683
6031.83 1635
6032.56 1624
6033.30 1593
6034.03 1572
6034.76 1539
6035.50 1602
6036.23 1538
6036.96 1556
6037.70 1540
6038.43 1598
6039.16 1638
6039.90 1610
6040.63 1612
6041.36 1601
6042.10 1684
6042.83 1681
6043.56 1643
6044.30 1784
6045.03 1825
6045.77 1753
6046.50 1812
6047.23 1787
6047.97 1814
6048.70 1901
6049.44 1951
6050.17 2125
6050.90 2124
6051.64 2224
6052.37 2363
6053.11 2239
6053.84 2231
6054.57 2134
6055.31 2037
6056.04 2023
6056.78 1986
6057.51 1951
6058.25 1889
6058.98 1821
6059.72 1838
6060.45 1742
6061.19 1726
6061.92 1766
6062.66 1716
6063.39 1725
6064.13 1709
6064.86 1646
6065.60 1668
6066.33 1646
6067.07 1638
6067.80 1700
6068.54 1665
6069.27 1595
6070.01 1524
6070.74 1585
6071.48 1519
6072.21 1539
6072.95 1473
6073.68 1490
6074.42 1464
6075.15 1520
6075.89 1564
6076.63 1485
6077.36 1523
6078.10 1501
6078.83 1491
6079.57 1491
6080.30 1504
6081.04 1485
6081.78 1452
6082.51 1455
6083.25 1387
6083.98 1406
6084.72 1411
6085.46 1375
6086.19 1345
6086.93 1364
6087.67 1384
6088.40 1437
6089.14 1400
6089.88 1453
6090.61 1413
6091.35 1348
6092.09 1342
6092.82 1363
6093.56 1320
6094.30 1318
6095.03 1294
6095.77 1367
6096.51 1326
6097.24 1333
6097.98 1322
6098.72 1227
6099.45 1274
6100.19 1257
6100.93 1263
6101.67 1268
6102.40 1249
6103.14 1186
6103.88 1220
6104.61 1284
6105.35 1200
6106.09 1206
6106.83 1252
6107.56 1234
6108.30 1196
6109.04 1198
6109.78 1265
6110.51 1289
6111.25 1299
6111.99 1195
6112.73 1312
6113.47 1365
6114.20 1332
6114.94 1335
6115.68 1342
6116.42 1267
6117.16 1283
6117.89 1313
6118.63 1350
6119.37 1352
6120.11 1323
6120.85 1325
6121.59 1317
6122.32 1349
6123.06 1317
6123.80 1317
6124.54 1294
6125.28 1397
6126.02 1415
6126.76 1367
6127.49 1381
6128.23 1355
6128.97 1378
6129.71 1370
6130.45 1379
6131.19 1389
6131.93 1382
6132.67 1378
6133.41 1444
6134.15 1364
6134.88 1457
6135.62 1448
6136.36 1331
6137.10 1410
6137.84 1460
6138.58 1468
6139.32 1454
6140.06 1421
6140.80 1438
6141.54 1482
6142.28 1433
6143.02 1416
6143.76 1388
6144.50 1429
6145.24 1396
6145.98 1406
6146.72 1434
6147.46 1431
6148.20 1420
6148.94 1413
6149.68 1425
6150.42 1441
6151.16 1466
6151.90 1519
6152.64 1588
6153.38 1573
6154.12 1623
6154.86 1690
6155.60 1703
6156.34 1849
6157.08 1826
6157.82 1868
6158.56 1865
6159.30 1933
6160.04 1863
6160.78 1959
6161.52 1956
6162.27 1957
6163.01 2004
6163.75 2061
6164.49 2070
6165.23 2230
6165.97 2259
6166.71 2301
6167.45 2282
6168.19 2314
6168.94 2288
6169.68 2287
6170.42 2213
6171.16 2150
6171.90 2113
6172.64 2048
6173.38 2073
6174.13 2034
6174.87 1926
6175.61 1970
6176.35 1958
6177.09 1996
6177.83 1907
6178.58 1955
6179.32 2022
6180.06 2004
6180.80 2077
6181.54 2088
6182.28 2053
6183.03 2055
6183.77 2162
6184.51 2190
6185.25 2159
6186.00 2195
6186.74 2185
6187.48 2241
6188.22 2301
6188.97 2385
6189.71 2434
6190.45 2442
6191.19 2573
6191.94 2545
6192.68 2660
6193.42 2740
6194.16 2747
6194.91 2718
6195.65 2752
6196.39 2700
6197.13 2707
6197.88 2744
6198.62 2600
6199.36 2689
6200.11 2689
6200.85 2711
6201.59 2915
6202.34 3071
6203.08 3452
6203.82 4011
6204.57 4769
6205.31 5982
6206.05 7616
6206.80 9505
6207.54 11275
6208.28 12874
6209.03 13772
6209.77 13842
6210.52 13515
6211.26 12431
6212.00 10883
6212.75 9487
6213.49 7864
6214.23 6608
6214.98 5497
6215.72 4618
6216.47 4019
6217.21 3336
6217.95 3038
6218.70 2808
6219.44 2553
6220.19 2421
6220.93 2451
6221.68 2388
6222.42 2430
6223.17 2300
6223.91 2298
6224.65 2304
6225.40 2172
6226.14 2055
6226.89 2007
6227.63 1882
6228.38 1801
6229.12 1717
6229.87 1565
6230.61 1510
6231.36 1572
6232.10 1482
6232.85 1539
6233.59 1574
6234.34 1529
6235.08 1506
6235.83 1591
6236.57 1567
6237.32 1563
6238.06 1608
6238.81 1610
6239.56 1628
6240.30 1619
6241.05 1722
6241.79 1734
6242.54 1712
6243.28 1727
6244.03 1872
6244.77 1940
6245.52 2123
6246.27 2293
6247.01 2466
6247.76 2624
6248.50 2485
6249.25 2492
6250.00 2440
6250.74 2355
6251.49 2280
6252.23 2160
6252.98 2092
6253.73 2070
6254.47 2003
6255.22 1947
6255.97 1884
6256.71 1804
6257.46 1899
6258.21 1884
6258.95 1909
6259.70 1869
6260.45 1856
6261.19 1883
6261.94 1887
6262.69 1861
6263.43 1924
6264.18 1851
6264.93 1834
6265.67 1826
6266.42 1813
6267.17 1893
6267.92 1892
6268.66 1914
6269.41 1963
6270.16 1899
6270.90 1881
6271.65 1903
6272.40 1935
6273.15 1976
6273.89 2069
6274.64 2065
6275.39 2256
6276.14 2347
6276.89 2308
6277.63 2324
6278.38 2232
6279.13 2184
6279.88 2072
6280.62 2014
6281.37 1895
6282.12 1819
6282.87 1745
6283.62 1727
6284.36 1782
6285.11 1648
6285.86 1655
6286.61 1683
6287.36 1672
6288.11 1667
6288.85 1654
6289.60 1573
6290.35 1641
6291.10 1593
6291.85 1577
6292.60 1515
6293.35 1467
6294.09 1467
6294.84 1446
6295.59 1464
6296.34 1473
6297.09 1529
6297.84 1533
6298.59 1480
6299.34 1431
6300.09 1502
6300.83 1490
6301.58 1525
6302.33 1530
6303.08 1520
6303.83 1516
6304.58 1495
6305.33 1493
6306.08 1522
6306.83 1483
6307.58 1513
6308.33 1481
6309.08 1447
6309.83 1455
6310.58 1454
6311.33 1522
6312.08 1472
6312.83 1472
6313.58 1416
6314.33 1432
6315.08 1462
6315.83 1400
6316.58 1360
6317.33 1405
6318.08 1387
6318.83 1387
6319.58 1345
6320.33 1298
6321.08 1355
6321.83 1325
6322.58 1314
6323.33 1263
6324.08 1261
6324.83 1248
6325.58 1273
6326.33 1206
6327.08 1310
6327.83 1304
6328.58 1303
6329.33 1304
6330.08 1315
6330.84 1321
6331.59 1245
6332.34 1281
6333.09 1289
6333.84 1296
6334.59 1273
6335.34 1280
6336.09 1258
6336.84 1295
6337.60 1355
6338.35 1319
6339.10 1316
6339.85 1270
6340.60 1305
6341.35 1336
6342.10 1347
6342.86 1382
6343.61 1372
6344.36 1314
6345.11 1378
6345.86 1310
6346.61 1298
6347.37 1374
6348.12 1445
6348.87 1433
6349.62 1532
6350.37 1673
6351.13 1744
6351.88 1861
6352.63 1885
6353.38 1979
6354.14 1947
6354.89 1927
6355.64 1793
6356.39 1695
6357.14 1606
6357.90 1541
6358.65 1444
6359.40 1461
6360.16 1379
6360.91 1321
6361.66 1366
6362.41 1386
6363.17 1333
6363.92 1280
6364.67 1347
6365.42 1349
6366.18 1362
6366.93 1379
6367.68 1436
6368.44 1338
6369.19 1324
6369.94 1325
6370.70 1341
6371.45 1371
6372.20 1294
6372.96 1215
6373.71 1197
6374.46 1259
6375.22 1215
6375.97 1264
6376.72 1214
6377.48 1243
6378.23 1225
6378.99 1272
6379.74 1253
6380.49 1309
6381.25 1267
6382.00 1244
6382.75 1237
6383.51 1248
6384.26 1271
6385.02 1160
6385.77 1148
6386.53 1145
6387.28 1186
6388.03 1212
6388.79 1236
6389.54 1202
6390.30 1228
6391.05 1213
6391.81 1143
6392.56 1156
6393.31 1192
6394.07 1130
6394.82 1130
6395.58 1152
6396.33 1110
6397.09 1086
6397.84 1091
6398.60 1046
6399.35 1056
6400.11 1109
6400.86 1064
6401.62 1064
6402.37 1034
6403.13 1058
6403.88 1076
6404.64 1033
6405.39 1133
6406.15 1096
6406.90 1108
6407.66 1148
6408.42 1153
6409.17 1165
6409.93 1165
6410.68 1143
6411.44 1173
6412.19 1196
6412.95 1141
6413.71 1144
6414.46 1183
6415.22 1103
6415.97 1086
6416.73 1124
6417.48 1096
6418.24 1133
6419.00 1110
6419.75 1084
6420.51 1073
6421.27 1063
6422.02 1073
6422.78 1037
6423.53 1006
6424.29 1167
6425.05 1127
6425.80 1122
6426.56 1113
6427.32 1073
6428.07 1060
6428.83 1074
6429.59 1036
6430.34 1020
6431.10 1074
6431.86 1024
6432.61 1023
6433.37 1086
6434.13 1030
6434.89 1064
6435.64 1122
6436.40 1086
6437.16 1171
6437.91 1139
6438.67 1129
6439.43 1172
6440.19 1145
6440.94 1091
6441.70 1178
6442.46 1129
6443.22 1126
6443.97 1130
6444.73 1147
6445.49 1130
6446.25 1087
6447.00 1088
6447.76 1120
6448.52 1054
6449.28 984
6450.04 1035
6450.79 1054
6451.55 1027
6452.31 1075
6453.07 1110
6453.83 1106
6454.58 1085
6455.34 1100
6456.10 1159
6456.86 1120
6457.62 1141
6458.38 1155
6459.13 1078
6459.89 1067
6460.65 1083
6461.41 1178
6462.17 1162
6462.93 1070
6463.69 1109
6464.44 1138
6465.20 1171
6465.96 1150
6466.72 1141
6467.48 1192
6468.24 1182
6469.00 1180
6469.76 1191
6470.52 1178
6471.28 1176
6472.03 1174
6472.79 1217
6473.55 1206
6474.31 1227
6475.07 1228
6475.83 1299
6476.59 1305
6477.35 1275
6478.11 1249
6478.87 1259
6479.63 1278
6480.39 1277
6481.15 1314
6481.91 1285
6482.67 1365
6483.43 1371
6484.19 1422
6484.95 1404
6485.71 1379
6486.47 1428
6487.23 1521
6487.99 1498
6488.75 1464
6489.51 1504
6490.27 1492
6491.03 1547
6491.79 1637
6492.55 1707
6493.31 1743
6494.07 1765
6494.83 1707
6495.59 1729
6496.35 1660
6497.11 1744
6497.87 1734
6498.64 1769
6499.40 1763
6500.16 1780
6500.92 1788
6501.68 1737
6502.44 1814
6503.20 1788
6503.96 1806
6504.72 1868
6505.48 1927
6506.25 2011
6507.01 2161
6507.77 2135
6508.53 2224
6509.29 2130
6510.05 2208
6510.81 2206
6511.57 2183
6512.34 2141
6513.10 2028
6513.86 2019
6514.62 1970
6515.38 1980
6516.15 1997
6516.91 2021
6517.67 2110
6518.43 2125
6519.19 2214
6519.95 2226
6520.72 2332
6521.48 2415
6522.24 2524
6523.00 2875
6523.77 3121
6524.53 3374
6525.29 3723
6526.05 4047
6526.81 4315
6527.58 4429
6528.34 4467
6529.10 4421
6529.86 4249
6530.63 4039
6531.39 4051
6532.15 4212
6532.92 4527
6533.68 5179
6534.44 5856
6535.20 6292
6535.97 6705
6536.73 7022
6537.49 6935
6538.26 6366
6539.02 5774
6539.78 5127
6540.55 4306
6541.31 3763
6542.07 3245
6542.84 2882
6543.60 2537
6544.36 2371
6545.13 2136
6545.89 2053
6546.65 1928
6547.42 1836
6548.18 1785
6548.94 1798
6549.71 1758
6550.47 1832
6551.24 1709
6552.00 1780
6552.76 1738
6553.53 1672
6554.29 1662
6555.06 1714
6555.82 1675
6556.58 1577
6557.35 1626
6558.11 1701
6558.88 1677
6559.64 1664
6560.41 1673
6561.17 1733
6561.93 1685
6562.70 1781
6563.46 1861
6564.23 1894
6564.99 1904
6565.76 1874
6566.52 1847
6567.29 1891
6568.05 1856
6568.82 1863
6569.58 1851
6570.35 1825
6571.11 1852
6571.88 1964
6572.64 2048
6573.41 2030
6574.17 2017
6574.94 2028
6575.70 2171
6576.47 2392
6577.23 2303
6578.00 2368
6578.76 2484
6579.53 2469
6580.29 2457
6581.06 2403
6581.83 2436
6582.59 2305
6583.36 2245
6584.12 2251
6584.89 2110
6585.65 2100
6586.42 2079
6587.19 2111
6587.95 2187
6588.72 2144
6589.48 2292
6590.25 2516
6591.02 2688
6591.78 2933
6592.55 3298
6593.32 3664
6594.08 3730
6594.85 3898
6595.61 3939
6596.38 3849
6597.15 3614
6597.91 3316
6598.68 3066
6599.45 2811
6600.21 2688
6600.98 2463
6601.75 2237
6602.51 2090
6603.28 2004
6604.05 1953
6604.82 1916
6605.58 1900
6606.35 1864
6607.12 1792
6607.88 1766
6608.65 1709
6609.42 1713
6610.19 1676
6610.95 1661
6611.72 1669
6612.49 1549
6613.25 1579
6614.02 1543
6614.79 1541
6615.56 1621
6616.32 1587
6617.09 1558
6617.86 1517
6618.63 1520
6619.40 1617
6620.16 1576
6620.93 1601
6621.70 1586
6622.47 1580
6623.24 1556
6624.00 1567
6624.77 1567
6625.54 1540
6626.31 1509
6627.08 1486
6627.84 1538
6628.61 1555
6629.38 1613
6630.15 1695
6630.92 1786
6631.69 1931
6632.46 2038
6633.22 2101
6633.99 2161
6634.76 2179
6635.53 2172
6636.30 2104
6637.07 2021
6637.84 1916
6638.61 1838
6639.37 1695
6640.14 1645
6640.91 1535
6641.68 1565
6642.45 1472
6643.22 1526
6643.99 1441
6644.76 1447
6645.53 1444
6646.30 1421
6647.07 1396
6647.84 1423
6648.61 1438
6649.37 1470
6650.14 1495
6650.91 1531
6651.68 1457
6652.45 1428
6653.22 1428
6653.99 1434
6654.76 1452
6655.53 1442
6656.30 1525
6657.07 1536
6657.84 1498
6658.61 1435
6659.38 1459
6660.15 1407
6660.92 1369
6661.69 1361
6662.46 1327
6663.23 1323
6664.00 1274
6664.77 1317
6665.55 1325
6666.32 1394
6667.09 1394
6667.86 1384
6668.63 1382
6669.40 1370
6670.17 1408
6670.94 1405
6671.71 1425
6672.48 1393
6673.25 1441
6674.02 1388
6674.79 1359
6675.57 1335
6676.34 1417
6677.11 1431
6677.88 1402
6678.65 1413
6679.42 1387
6680.19 1407
6680.96 1435
6681.74 1432
6682.51 1510
6683.28 1613
6684.05 1675
6684.82 1833
6685.59 1888
6686.37 1801
6687.14 1705
6687.91 1633
6688.68 1641
6689.45 1572
6690.22 1423
6691.00 1421
6691.77 1409
6692.54 1390
6693.31 1328
6694.08 1276
6694.86 1344
6695.63 1331
6696.40 1283
6697.17 1227
6697.95 1266
6698.72 1256
6699.49 1270
6700.26 1253
6701.04 1271
6701.81 1268
6702.58 1250
6703.35 1257
6704.13 1253
6704.90 1235
6705.67 1209
6706.44 1193
6707.22 1164
6707.99 1216
6708.76 1146
6709.54 1163
6710.31 1112
6711.08 1178
6711.86 1181
6712.63 1159
6713.40 1121
6714.17 1167
6714.95 1191
6715.72 1129
6716.50 1089
6717.27 1122
6718.04 1153
6718.82 1119
6719.59 1207
6720.36 1178
6721.14 1127
6721.91 1092
6722.68 1134
6723.46 1177
6724.23 1175
6725.01 1138
6725.78 1128
6726.55 1166
6727.33 1117
6728.10 1127
6728.88 1132
6729.65 1172
6730.42 1160
6731.20 1159
6731.97 1228
6732.75 1238
6733.52 1167
6734.30 1185
6735.07 1159
6735.84 1216
6736.62 1212
6737.39 1263
6738.17 1254
6738.94 1200
6739.72 1202
6740.49 1234
6741.27 1200
6742.04 1231
6742.82 1197
6743.59 1255
6744.37 1224
6745.14 1239
6745.92 1289
6746.69 1303
6747.47 1320
6748.24 1296
6749.02 1374
6749.79 1387
6750.57 1496
6751.34 1505
6752.12 1568
6752.90 1631
6753.67 1582
6754.45 1552
6755.22 1479
6756.00 1351
6756.77 1356
6757.55 1335
6758.33 1293
6759.10 1213
6759.88 1190
6760.65 1211
6761.43 1177
6762.20 1221
6762.98 1188
6763.76 1194
6764.53 1166
6765.31 1162
6766.09 1202
6766.86 1165
6767.64 1159
6768.41 1181
6769.19 1192
6769.97 1190
6770.74 1138
6771.52 1124
6772.30 1124
6773.07 1149
6773.85 1153
6774.63 1114
6775.40 1141
6776.18 1141
6776.96 1230
6777.74 1330
6778.51 1260
6779.29 1266
6780.07 1301
6780.84 1280
6781.62 1300
6782.40 1224
6783.17 1187
6783.95 1196
6784.73 1139
6785.51 1143
6786.28 1147
6787.06 1148
6787.84 1128
6788.62 1107
6789.39 1172
6790.17 1116
6790.95 1067
6791.73 1072
6792.51 1089
6793.28 1092
6794.06 1052
6794.84 1011
6795.62 1092
6796.39 1160
6797.17 1080
6797.95 1187
6798.73 1140
6799.51 1110
6800.29 1118
6801.06 1137
6801.84 1138
6802.62 1150
6803.40 1161
6804.18 1184
6804.96 1136
6805.73 1132
6806.51 1073
6807.29 1049
6808.07 996
6808.85 1073
6809.63 1106
6810.41 1072
6811.18 1044
6811.96 1053
6812.74 1105
6813.52 1071
6814.30 1071
6815.08 1073
6815.86 1088
6816.64 1097
6817.42 1080
6818.20 1101
6818.98 1056
6819.76 1046
6820.53 1039
6821.31 1002
6822.09 1065
6822.87 1126
6823.65 1086
6824.43 1072
6825.21 1127
6825.99 1146
6826.77 1086
6827.55 1106
6828.33 1145
6829.11 1104
6829.89 1107
6830.67 1126
6831.45 1110
6832.23 1080
6833.01 1128
6833.79 1083
6834.57 1154
6835.35 1170
6836.13 1125
6836.91 1078
6837.69 1070
6838.47 1089
6839.25 1093
6840.03 1087
6840.81 1100
6841.59 1063
6842.37 1060
6843.16 1100
6843.94 1117
6844.72 1118
6845.50 1151
6846.28 1320
6847.06 1511
6847.84 1824
6848.62 2175
6849.40 2430
6850.18 2617
6850.96 2696
6851.75 2745
6852.53 2604
6853.31 2388
6854.09 2137
6854.87 1899
6855.65 1758
6856.43 1614
6857.22 1479
6858.00 1345
6858.78 1265
6859.56 1195
6860.34 1155
6861.12 1213
6861.90 1212
6862.69 1168
6863.47 1201
6864.25 1245
6865.03 1246
6865.81 1235
6866.60 1280
6867.38 1257
6868.16 1263
6868.94 1254
6869.72 1163
6870.51 1158
6871.29 1142
6872.07 1157
6872.85 1180
6873.64 1165
6874.42 1145
6875.20 1113
6875.98 1123
6876.77 1162
6877.55 1304
6878.33 1252
6879.11 1235
6879.90 1258
6880.68 1297
6881.46 1336
6882.25 1360
6883.03 1369
6883.81 1431
6884.59 1593
6885.38 1739
6886.16 1896
6886.94 2220
6887.73 2419
6888.51 2257
6889.29 2208
6890.08 2073
6890.86 1847
6891.64 1746
6892.43 1634
6893.21 1517
6893.99 1457
6894.78 1418
6895.56 1461
6896.35 1419
6897.13 1472
6897.91 1451
6898.70 1408
6899.48 1394
6900.26 1356
6901.05 1396
6901.83 1363
6902.62 1464
6903.40 1444
6904.18 1376
6904.97 1385
6905.75 1413
6906.54 1436
6907.32 1393
6908.11 1405
6908.89 1381
6909.67 1359
6910.46 1282
6911.24 1298
6912.03 1308
6912.81 1305
6913.60 1265
6914.38 1233
6915.17 1251
6915.95 1270
6916.74 1268
6917.52 1238
6918.31 1269
6919.09 1279
6919.88 1288
6920.66 1252
6921.45 1306
6922.23 1318
6923.02 1217
6923.80 1322
6924.59 1335
6925.37 1349
6926.16 1279
6926.94 1307
6927.73 1264
6928.51 1352
6929.30 1331
6930.09 1283
6930.87 1274
6931.66 1369
6932.44 1409
6933.23 1395
6934.01 1482
6934.80 1391
6935.59 1367
6936.37 1455
6937.16 1412
6937.94 1384
6938.73 1433
6939.52 1460
6940.30 1495
6941.09 1432
6941.88 1545
6942.66 1618
6943.45 1547
6944.23 1595
6945.02 1592
6945.81 1589
6946.59 1633
6947.38 1659
6948.17 1653
6948.95 1665
6949.74 1572
6950.53 1585
6951.31 1659
6952.10 1601
6952.89 1629
6953.67 1640
6954.46 1700
6955.25 1737
6956.04 1706
6956.82 1786
6957.61 1766
6958.40 1787
6959.18 1795
6959.97 1767
6960.76 1820
6961.55 1784
6962.33 1763
6963.12 1741
6963.91 1715
6964.70 1776
6965.48 1825
6966.27 1816
6967.06 1917
6967.85 1978
6968.63 2004
6969.42 2076
6970.21 2053
6971.00 2066
6971.79 2032
6972.57 2055
6973.36 2090
6974.15 2142
6974.94 2175
6975.73 2259
6976.52 2318
6977.30 2469
6978.09 2556
6978.88 2654
6979.67 2753
6980.46 3016
6981.25 3316
6982.03 3820
6982.82 4404
6983.61 5006
6984.40 5540
6985.19 5945
6985.98 6003
6986.77 5932
6987.55 5543
6988.34 5123
6989.13 4576
6989.92 3976
6990.71 3566
6991.50 3314
6992.29 2912
6993.08 2734
6993.87 2650
6994.66 2865
6995.45 3205
6996.24 3675
6997.02 4157
6997.81 4912
6998.60 5428
6999.39 5696
7000.18 5748
7000.97 5516
7001.76 5158
7002.55 4624
7003.34 4115
7004.13 3657
7004.92 3295
7005.71 2786
7006.50 2438
7007.29 2262
7008.08 2096
7008.87 2009
7009.66 1961
7010.45 1985
7011.24 2032
7012.03 2027
7012.82 2008
7013.61 1878
7014.40 1851
7015.19 1814
7015.98 1713
7016.77 1669
7017.56 1612
7018.35 1580
7019.15 1490
7019.94 1573
7020.73 1578
7021.52 1547
7022.31 1598
7023.10 1600
7023.89 1546
7024.68 1627
7025.47 1680
7026.26 1640
7027.05 1595
7027.85 1577
7028.64 1533
7029.43 1554
7030.22 1527
7031.01 1503
7031.80 1477
7032.59 1463
7033.38 1463
7034.18 1448
7034.97 1491
7035.76 1475
7036.55 1592
7037.34 1570
7038.13 1629
7038.93 1520
7039.72 1573
7040.51 1527
7041.30 1591
7042.09 1557
7042.89 1472
7043.68 1545
7044.47 1572
7045.26 1533
7046.05 1547
7046.85 1569
7047.64 1680
7048.43 1771
7049.22 1789
7050.01 1858
7050.81 1888
7051.60 1814
7052.39 1686
7053.18 1637
7053.98 1568
7054.77 1538
7055.56 1519
7056.36 1511
7057.15 1520
7057.94 1501
7058.73 1438
7059.53 1430
7060.32 1484
7061.11 1470
7061.91 1480
7062.70 1485
7063.49 1538
7064.29 1506
7065.08 1511
7065.87 1461
7066.66 1466
7067.46 1499
7068.25 1569
7069.04 1469
7069.84 1417
7070.63 1455
7071.43 1462
7072.22 1459
7073.01 1424
7073.81 1452
7074.60 1513
7075.39 1496
7076.19 1373
7076.98 1351
7077.78 1442
7078.57 1433
7079.36 1421
7080.16 1403
7080.95 1429
7081.75 1424
7082.54 1469
7083.33 1497
7084.13 1578
7084.92 1763
7085.72 1951
7086.51 2001
7087.31 2129
7088.10 2207
7088.90 2148
7089.69 2082
7090.48 1909
7091.28 1784
7092.07 1573
7092.87 1524
7093.66 1411
7094.46 1322
7095.25 1204
7096.05 1207
7096.84 1219
7097.64 1131
7098.43 1138
7099.23 1173
7100.02 1186
7100.82 1148
7101.61 1138
7102.41 1119
7103.20 1124
7104.00 1076
7104.80 1076
7105.59 1015
7106.39 1056
7107.18 1001
7107.98 984
7108.77 987
7109.57 1016
7110.36 1023
7111.16 1021
7111.96 1012
7112.75 1015
7113.55 1027
7114.34 1017
7115.14 1045
7115.94 1042
7116.73 1020
7117.53 1039
7118.32 977
7119.12 1003
7119.92 997
7120.71 1002
7121.51 980
7122.31 1000
7123.10 1020
7123.90 1046
7124.70 999
7125.49 1010
7126.29 1043
7127.09 1075
7127.88 1092
7128.68 1105
7129.48 1035
7130.27 1043
7131.07 994
7131.87 1054
7132.66 990
7133.46 1056
7134.26 1013
7135.06 1039
7135.85 1043
7136.65 1033
7137.45 1039
7138.24 1010
7139.04 1011
7139.84 1079
7140.64 1023
7141.43 1027
7142.23 1038
7143.03 1060
7143.83 1038
7144.62 1082
7145.42 1041
7146.22 1021
7147.02 1041
7147.82 1055
7148.61 1015
7149.41 960
7150.21 970
7151.01 906
7151.81 1037
7152.60 957
7153.40 970
7154.20 1001
7155.00 1025
7155.80 949
7156.59 1008
7157.39 997
7158.19 946
7158.99 920
7159.79 920
7160.59 938
7161.39 943
7162.18 935
7162.98 972
7163.78 934
7164.58 922
7165.38 907
7166.18 891
7166.98 951
7167.78 918
7168.57 915
7169.37 977
7170.17 955
7170.97 939
7171.77 958
7172.57 957
7173.37 944
7174.17 922
7174.97 863
7175.77 909
7176.57 914
7177.37 892
7178.17 922
7178.97 904
7179.77 981
7180.56 995
7181.36 1006
7182.16 1028
7182.96 1033
7183.76 1045
7184.56 1038
7185.36 1037
7186.16 994
7186.96 975
7187.76 940
7188.56 886
7189.36 920
7190.16 878
7190.96 932
7191.76 883
7192.57 871
7193.37 857
7194.17 876
7194.97 867
7195.77 869
7196.57 898
7197.37 875
7198.17 839
7198.97 852
7199.77 890
7200.57 892
7201.37 902
7202.17 913
7202.97 935
7203.77 870
7204.58 864
7205.38 858
7206.18 852
7206.98 873
7207.78 867
7208.58 837
7209.38 869
7210.18 865
7210.99 861
7211.79 841
7212.59 844
7213.39 877
7214.19 911
7214.99 899
7215.79 900
7216.60 889
7217.40 866
7218.20 905
7219.00 927
7219.80 914
7220.60 939
7221.41 953
7222.21 944
7223.01 895
7223.81 960
7224.62 937
7225.42 907
7226.22 906
7227.02 917
7227.82 900
7228.63 910
7229.43 899
7230.23 907
7231.03 904
7231.84 940
7232.64 911
7233.44 903
7234.24 923
7235.05 915
7235.85 924
7236.65 941
7237.45 933
7238.26 984
7239.06 1020
7239.86 1068
7240.67 1033
7241.47 1024
7242.27 1007
7243.08 990
7243.88 1060
7244.68 1072
7245.49 1028
7246.29 1105
7247.09 1030
7247.90 1055
7248.70 992
7249.50 1025
7250.31 1044
7251.11 1033
7251.91 1011
7252.72 1008
7253.52 1017
7254.32 1036
7255.13 1028
7255.93 1091
7256.74 1077
7257.54 1118
7258.34 1091
7259.15 1122
7259.95 1170
7260.76 1099
7261.56 1096
7262.36 1158
7263.17 1098
7263.97 1151
7264.78 1165
7265.58 1189
7266.39 1284
7267.19 1234
7268.00 1238
7268.80 1274
7269.60 1268
7270.41 1265
7271.21 1291
7272.02 1311
7272.82 1289
7273.63 1289
7274.43 1301
7275.24 1313
7276.04 1348
7276.85 1414
7277.65 1455
7278.46 1578
7279.26 1649
7280.07 1939
7280.87 2208
7281.68 2628
7282.48 3055
7283.29 3362
7284.09 3628
7284.90 3651
7285.71 3557
7286.51 3350
7287.32 2940
7288.12 2673
7288.93 2315
7289.73 2028
7290.54 1944
7291.35 1737
7292.15 1631
7292.96 1582
7293.76 1579
7294.57 1519
7295.38 1543
7296.18 1535
7296.99 1462
7297.79 1483
7298.60 1440
7299.41 1520
7300.21 1549
7301.02 1561
7301.82 1594
7302.63 1577
7303.44 1646
7304.24 1690
7305.05 1671
7305.86 1638
7306.66 1786
7307.47 1912
7308.28 2021
7309.08 2144
7309.89 2292
7310.70 2324
7311.50 2274
7312.31 2199
7313.12 2092
7313.93 2090
7314.73 2063
7315.54 2126
7316.35 2319
7317.15 2471
7317.96 2705
7318.77 2995
7319.58 3290
7320.38 3438
7321.19 3469
7322.00 3402
7322.81 3123
7323.61 2919
7324.42 2660
7325.23 2399
7326.04 2196
7326.84 1942
7327.65 1757
7328.46 1651
7329.27 1518
7330.08 1540
7330.88 1451
7331.69 1458
7332.50 1407
7333.31 1392
7334.12 1405
7334.92 1395
7335.73 1402
7336.54 1444
7337.35 1411
7338.16 1471
7338.97 1451
7339.78 1441
7340.58 1430
7341.39 1388
7342.20 1382
7343.01 1426
7343.82 1406
7344.63 1431
7345.44 1485
7346.24 1470
7347.05 1512
7347.86 1521
7348.67 1473
7349.48 1422
7350.29 1429
7351.10 1423
7351.91 1411
7352.72 1379
7353.53 1298
7354.34 1315
7355.14 1323
7355.95 1385
7356.76 1362
7357.57 1385
7358.38 1354
7359.19 1447
7360.00 1470
7360.81 1426
7361.62 1425
7362.43 1420
7363.24 1469
7364.05 1458
7364.86 1455
7365.67 1553
7366.48 1539
7367.29 1495
7368.10 1527
7368.91 1558
7369.72 1597
7370.53 1523
7371.34 1481
7372.15 1434
7372.96 1525
7373.77 1554
7374.58 1512
7375.39 1607
7376.20 1744
7377.01 1896
7377.82 2008
7378.63 2281
7379.44 2492
7380.26 2621
7381.07 2695
7381.88 2709
7382.69 2594
7383.50 2413
7384.31 2147
7385.12 2084
7385.93 1989
7386.74 1806
7387.55 1645
7388.36 1572
7389.18 1520
7389.99 1416
7390.80 1391
7391.61 1460
7392.42 1395
7393.23 1403
7394.04 1422
7394.86 1441
7395.67 1373
7396.48 1558
7397.29 1645
7398.10 1867
7398.91 1993
7399.73 1994
7400.54 2066
7401.35 2051
7402.16 2021
7402.97 1930
7403.79 1813
7404.60 1804
7405.41 1729
7406.22 1692
7407.03 1625
7407.85 1612
7408.66 1493
7409.47 1523
7410.28 1388
7411.10 1345
7411.91 1311
7412.72 1269
7413.53 1197
7414.35 1166
7415.16 1153
7415.97 1091
7416.78 1152
7417.60 1139
7418.41 1128
7419.22 1146
7420.03 1056
7420.85 1066
7421.66 1036
7422.47 1005
7423.29 1077
7424.10 1057
7424.91 1074
7425.73 1040
7426.54 1087
7427.35 1058
7428.17 1053
7428.98 1051
7429.79 1073
7430.61 1052
7431.42 1008
7432.23 1038
7433.05 1026
7433.86 1094
7434.67 1068
7435.49 1074
7436.30 1091
7437.12 1120
7437.93 1101
7438.74 1111
7439.56 1100
7440.37 1076
7441.18 1037
7442.00 1070
7442.81 1047
7443.63 1125
7444.44 1124
7445.26 1085
7446.07 1068
7446.88 1047
7447.70 1005
7448.51 1010
7449.33 1023
7450.14 1021
7450.96 1001
7451.77 1006
7452.59 1044
7453.40 1059
7454.22 1050
7455.03 992
7455.85 1022
7456.66 1010
7457.47 1010
7458.29 1079
7459.10 981
7459.92 1010
7460.74 1017
7461.55 1038
7462.37 1019
7463.18 1043
7464.00 1018
7464.81 1012
7465.63 1079
7466.44 1059
7467.26 1059
7468.07 1027
7468.89 1055
7469.70 1042
7470.52 1058
7471.34 987
7472.15 992
7472.97 1019
7473.78 1024
7474.60 980
7475.41 983
7476.23 960
7477.05 969
7477.86 965
7478.68 935
7479.49 938
7480.31 915
7481.13 924
7481.94 924
7482.76 937
7483.58 927
7484.39 949
7485.21 873
7486.03 901
7486.84 854
7487.66 915
7488.48 921
7489.29 875
7490.11 881
7490.93 902
7491.74 916
7492.56 901
7493.38 875
7494.19 864
7495.01 905
7495.83 906
7496.64 922
7497.46 858
7498.28 864
7499.10 839
7499.91 842
7500.73 841
7501.55 845
7502.36 848
7503.18 839
7504.00 843
7504.82 870
7505.63 871
7506.45 818
7507.27 832
7508.09 847
7508.90 824
7509.72 766
7510.54 880
7511.36 822
7512.18 845
7512.99 793
7513.81 818
7514.63 817
7515.45 831
7516.27 869
7517.08 828
7517.90 819
7518.72 789
7519.54 860
7520.36 832
7521.18 820
7521.99 787
7522.81 796
7523.63 795
7524.45 809
7525.27 818
7526.09 846
7526.91 833
7527.72 850
7528.54 831
7529.36 904
7530.18 850
7531.00 852
7531.82 858
7532.64 813
7533.46 847
7534.28 809
7535.10 851
7535.91 787
7536.73 826
7537.55 845
7538.37 811
7539.19 844
7540.01 889
7540.83 880
7541.65 907
7542.47 947
7543.29 886
7544.11 855
7544.93 872
7545.75 908
7546.57 866
7547.39 871
7548.21 864
7549.03 869
7549.85 875
7550.67 854
7551.49 881
7552.31 869
7553.13 848
7553.95 893
7554.77 908
7555.59 866
7556.41 857
7557.23 885
7558.05 919
7558.87 870
7559.69 941
7560.51 890
7561.33 915
7562.15 926
7562.97 904
7563.79 849
7564.61 915
7565.44 897
7566.26 900
7567.08 904
7567.90 866
7568.72 885
7569.54 901
7570.36 920
7571.18 888
7572.00 906
7572.82 894
7573.65 887
7574.47 853
7575.29 857
7576.11 913
7576.93 906
7577.75 885
7578.57 883
7579.40 898
7580.22 896
7581.04 905
7581.86 937
7582.68 968
7583.50 1006
7584.33 992
7585.15 1008
7585.97 1036
7586.79 1011
7587.61 1033
7588.44 1010
7589.26 1075
7590.08 1076
7590.90 983
7591.72 994
7592.55 1020
7593.37 1028
7594.19 1029
7595.01 994
7595.84 1006
7596.66 1044
7597.48 1033
7598.30 1024
7599.13 1083
7599.95 1121
7600.77 1251
7601.59 1302
7602.42 1368
7603.24 1485
7604.06 1486
7604.89 1538
7605.71 1502
7606.53 1414
7607.36 1354
7608.18 1293
7609.00 1245
7609.82 1190
7610.65 1185
7611.47 1140
7612.29 1101
7613.12 1157
7613.94 1221
7614.77 1280
7615.59 1264
7616.41 1270
7617.24 1354
7618.06 1312
7618.88 1293
7619.71 1320
7620.53 1253
7621.35 1240
7622.18 1188
7623.00 1173
7623.83 1128
7624.65 1147
7625.47 1209
7626.30 1271
7627.12 1371
7627.95 1433
7628.77 1594
7629.60 1786
7630.42 1929
7631.24 1911
7632.07 1918
7632.89 1807
7633.72 1726
7634.54 1580
7635.37 1438
7636.19 1350
7637.02 1222
7637.84 1163
7638.67 1077
7639.49 1027
7640.31 982
7641.14 965
7641.96 973
7642.79 953
7643.61 962
7644.44 937
7645.26 937
7646.09 905
7646.92 907
7647.74 915
7648.57 918
7649.39 901
7650.22 888
7651.04 859
7651.87 837
7652.69 839
7653.52 828
7654.34 794
7655.17 797
7656.00 786
7656.82 834
7657.65 802
7658.47 799
7659.30 814
7660.12 797
7660.95 821
7661.78 790
7662.60 818
7663.43 838
7664.25 871
7665.08 805
7665.91 835
7666.73 897
7667.56 860
7668.39 848
7669.21 856
7670.04 849
7670.87 892
7671.69 838
7672.52 846
7673.35 842
7674.17 837
7675.00 852
7675.83 831
7676.65 815
7677.48 834
7678.31 797
7679.13 752
7679.96 768
7680.79 815
7681.61 844
7682.44 838
7683.27 845
7684.10 864
7684.92 840
7685.75 876
7686.58 855
7687.40 856
7688.23 870
7689.06 824
7689.89 800
7690.71 843
7691.54 813
7692.37 886
7693.20 864
7694.03 872
7694.85 863
7695.68 882
7696.51 947
7697.34 964
7698.16 979
7698.99 969
7699.82 896
7700.65 888
7701.48 903
7702.31 932
7703.13 840
7703.96 830
7704.79 808
7705.62 873
7706.45 823
7707.28 828
7708.10 779
7708.93 763
7709.76 825
7710.59 810
7711.42 839
7712.25 776
7713.08 804
7713.90 810
7714.73 784
7715.56 781
7716.39 777
7717.22 787
7718.05 759
7718.88 793
7719.71 756
7720.54 739
7721.37 768
7722.20 735
7723.02 716
7723.85 751
7724.68 766
7725.51 748
7726.34 771
7727.17 805
7728.00 812
7728.83 752
7729.66 799
7730.49 798
7731.32 771
7732.15 766
7732.98 753
7733.81 780
7734.64 778
7735.47 823
7736.30 800
7737.13 752
7737.96 792
7738.79 800
7739.62 819
7740.45 806
7741.28 778
7742.11 864
7742.94 870
7743.77 904
7744.60 968
7745.43 1021
7746.26 1077
7747.09 1128
7747.92 1109
7748.75 1141
7749.59 1038
7750.42 1015
7751.25 972
7752.08 912
7752.91 898
7753.74 847
7754.57 855
7755.40 908
7756.23 856
7757.06 842
7757.90 832
7758.73 816
7759.56 832
7760.39 799
7761.22 808
7762.05 790
7762.88 762
7763.71 785
7764.55 741
7765.38 770
7766.21 747
7767.04 730
7767.87 732
7768.70 742
7769.54 707
7770.37 730
7771.20 766
7772.03 786
7772.86 719
7773.70 711
7774.53 752
7775.36 750
7776.19 742
7777.02 751
7777.86 738
7778.69 799
7779.52 748
7780.35 753
7781.19 771
7782.02 794
7782.85 779
7783.68 748
7784.52 814
7785.35 823
7786.18 813
7787.01 795
7787.85 746
7788.68 792
7789.51 761
7790.35 750
7791.18 744
7792.01 741
7792.84 753
7793.68 775
7794.51 744
7795.34 792
7796.18 781
7797.01 811
7797.84 746
7798.68 805
7799.51 744
7800.34 826
7801.18 865
7802.01 827
7802.84 794
7803.68 780
7804.51 822
7805.35 855
7806.18 855
7807.01 822
7807.85 811
7808.68 805
7809.51 853
7810.35 859
7811.18 834
7812.02 900
7812.85 992
7813.68 1024
7814.52 1049
7815.35 1045
7816.19 1074
7817.02 1045
7817.86 1032
7818.69 950
7819.52 936
7820.36 916
7821.19 939
7822.03 944
7822.86 913
7823.70 953
7824.53 974
7825.37 1002
7826.20 1047
7827.04 1016
7827.87 997
7828.71 989
7829.54 1017
7830.38 980
7831.21 925
7832.05 937
7832.88 960
7833.72 1011
7834.55 1012
7835.39 1010
7836.22 998
7837.06 969
7837.89 887
7838.73 901
7839.57 920
7840.40 910
7841.24 907
7842.07 933
7842.91 902
7843.74 904
7844.58 881
7845.42 846
7846.25 892
7847.09 888
7847.92 837
7848.76 847
7849.60 805
7850.43 809
7851.27 818
7852.10 817
7852.94 801
7853.78 813
7854.61 855
7855.45 842
7856.29 903
7857.12 837
7857.96 873
7858.79 839
7859.63 834
7860.47 840
7861.30 843
7862.14 796
7862.98 821
7863.81 847
7864.65 812
7865.49 756
7866.33 771
7867.16 819
7868.00 811
7868.84 778
7869.67 786
7870.51 876
7871.35 850
7872.19 877
7873.02 879
7873.86 904
7874.70 924
7875.54 1000
7876.37 1018
7877.21 993
7878.05 971
7878.89 959
7879.72 947
7880.56 878
7881.40 874
7882.24 858
7883.07 871
7883.91 883
7884.75 894
7885.59 882
7886.43 855
7887.26 884
7888.10 910
7888.94 879
7889.78 950
7890.62 962
7891.45 959
7892.29 905
7893.13 903
7893.97 908
7894.81 933
7895.65 934
7896.49 861
7897.32 901
7898.16 823
7899.00 876
7899.84 907
7900.68 958
7901.52 951
7902.36 910
7903.20 883
7904.03 867
7904.87 821
7905.71 815
7906.55 844
7907.39 832
7908.23 771
7909.07 850
7909.91 873
7910.75 902
7911.59 868
7912.43 896
7913.27 961
7914.11 1039
7914.94 1067
7915.78 1053
7916.62 1130
7917.46 1149
7918.30 1110
7919.14 1157
7919.98 1082
7920.82 1038
7921.66 998
7922.50 942
7923.34 903
7924.18 873
7925.02 851
7925.86 803
7926.70 833
7927.54 792
7928.38 744
7929.22 771
7930.06 799
7930.90 796
7931.74 789
7932.59 790
7933.43 781
7934.27 736
7935.11 750
7935.95 755
7936.79 738
7937.63 757
7938.47 730
7939.31 734
7940.15 772
7940.99 786
7941.83 829
7942.67 812
7943.52 761
7944.36 797
7945.20 801
7946.04 817
7946.88 796
7947.72 823
7948.56 838
7949.40 812
7950.25 853
7951.09 891
7951.93 876
7952.77 894
7953.61 926
7954.45 960
7955.29 929
7956.14 884
7956.98 841
7957.82 869
7958.66 885
7959.50 903
7960.35 862
7961.19 831
7962.03 855
7962.87 874
7963.71 889
7964.56 932
7965.40 941
7966.24 964
7967.08 1014
7967.93 994
7968.77 1023
7969.61 976
7970.45 868
7971.29 848
7972.14 812
7972.98 808
7973.82 809
7974.67 786
7975.51 824
7976.35 794
7977.19 782
7978.04 759
7978.88 777
7979.72 776
7980.57 716
7981.41 756
7982.25 768
7983.09 793
7983.94 765
7984.78 756
7985.62 739
7986.47 732
7987.31 721
7988.15 706
7989.00 715
7989.84 698
7990.68 668
7991.53 687
7992.37 725
7993.22 714
7994.06 677
7994.90 684
7995.75 696
7996.59 689
7997.43 682
7998.28 683
7999.12 701
7999.97 682
8000.81 687
8001.65 724
8002.50 745
8003.34 708
8004.19 703
8005.03 696
8005.88 656
8006.72 691
8007.57 682
8008.41 654
8009.25 647
8010.10 638
8010.94 644
8011.79 645
8012.63 622
8013.48 614
8014.32 620
8015.17 676
8016.01 644
8016.86 618
8017.70 644
8018.55 595
8019.39 634
8020.24 652
8021.08 674
8021.93 662
8022.77 641
8023.62 695
8024.46 700
8025.31 612
8026.15 593
8027.00 660
8027.84 691
8028.69 651
8029.54 639
8030.38 671
8031.23 631
8032.07 599
8032.92 623
8033.76 630
8034.61 591
8035.46 657
8036.30 659
8037.15 654
8037.99 647
8038.84 659
8039.69 647
8040.53 625
8041.38 680
8042.22 679
8043.07 675
8043.92 608
8044.76 656
8045.61 646
8046.46 591
8047.30 655
8048.15 639
8049.00 648
8049.84 615
8050.69 617
8051.54 627
8052.38 627
8053.23 621
8054.08 618
8054.92 630
8055.77 611
8056.62 611
8057.46 607
8058.31 650
8059.16 620
8060.01 640
8060.85 664
8061.70 674
8062.55 684
8063.40 658
8064.24 626
8065.09 646
8065.94 657
8066.79 659
8067.63 648
8068.48 665
8069.33 616
8070.18 620
8071.02 642
8071.87 626
8072.72 588
8073.57 607
8074.42 597
8075.26 633
8076.11 635
8076.96 588
8077.81 592
8078.66 587
8079.50 623
8080.35 609
8081.20 600
8082.05 648
8082.90 603
8083.75 616
8084.59 613
8085.44 634
8086.29 631
8087.14 630
8087.99 611
8088.84 614
8089.69 607
8090.53 611
8091.38 645
8092.23 636
8093.08 655
8093.93 659
8094.78 593
8095.63 628
8096.48 559
8097.33 602
8098.18 642
8099.02 643
8099.87 625
8100.72 624
8101.57 624
8102.42 644
8103.27 649
8104.12 569
8104.97 595
8105.82 588
8106.67 612
8107.52 604
8108.37 625
8109.22 604
8110.07 548
8110.92 578
8111.77 583
8112.62 593
8113.47 629
8114.32 624
8115.17 635
8116.02 629
8116.87 620
8117.72 650
8118.57 686
8119.42 663
8120.27 663
8121.12 664
8121.97 697
8122.82 663
8123.67 640
8124.52 662
8125.37 647
8126.22 648
8127.07 631
8127.93 679
8128.78 672
8129.63 681
8130.48 664
8131.33 620
8132.18 609
8133.03 614
8133.88 655
8134.73 667
8135.58 648
8136.44 637
8137.29 647
8138.14 639
8138.99 628
8139.84 638
8140.69 659
8141.54 697
8142.39 651
8143.25 717
8144.10 663
8144.95 611
8145.80 640
8146.65 657
8147.50 672
8148.36 639
8149.21 639
8150.06 647
8150.91 676
8151.76 696
8152.62 786
8153.47 754
8154.32 754
8155.17 750
8156.02 796
8156.88 738
8157.73 729
8158.58 689
8159.43 665
8160.29 702
8161.14 593
8161.99 634
8162.84 630
8163.70 646
8164.55 621
8165.40 598
8166.25 574
8167.11 593
8167.96 591
8168.81 581
8169.67 596
8170.52 625
8171.37 643
8172.23 584
8173.08 621
8173.93 652
8174.78 614
8175.64 610
8176.49 605
8177.34 589
8178.20 588
8179.05 578
8179.90 577
8180.76 546
8181.61 586
8182.47 586
8183.32 571
8184.17 542
8185.03 603
8185.88 558
8186.73 543
8187.59 598
8188.44 546
8189.30 557
8190.15 628
8191.00 599
8191.86 571
8192.71 585
8193.57 593
8194.42 622
8195.27 587
8196.13 561
8196.98 548
8197.84 619
8198.69 629
8199.55 588
8200.40 551
8201.26 573
8202.11 593
8202.96 512
8203.82 601
8204.67 586
8205.53 588
8206.38 559
8207.24 573
8208.09 609
8208.95 578
8209.80 609
8210.66 616
8211.51 598
8212.37 641
8213.22 600
8214.08 610
8214.93 584
8215.79 550
8216.65 586
8217.50 615
8218.36 617
8219.21 621
8220.07 643
8220.92 641
8221.78 642
8222.63 659
8223.49 678
8224.35 707
8225.20 666
8226.06 651
8226.91 656
8227.77 613
8228.63 614
8229.48 649
8230.34 612
8231.19 625
8232.05 587
8232.91 593
8233.76 603
8234.62 576
8235.47 595
8236.33 580
8237.19 615
8238.04 566
8238.90 623
8239.76 615
8240.61 632
8241.47 631
8242.33 575
8243.18 544
8244.04 582
8244.90 607
8245.75 588
8246.61 577
8247.47 569
8248.33 550
8249.18 568
8250.04 579
8250.90 570
8251.75 568
8252.61 552
8253.47 590
8254.33 581
8255.18 587
8256.04 564
8256.90 584
8257.76 584
8258.61 561
8259.47 571
8260.33 580
8261.19 567
8262.04 588
8262.90 561
8263.76 575
8264.62 621
8265.48 630
8266.33 553
8267.19 562
8268.05 607
8268.91 579
8269.77 588
8270.62 623
8271.48 578
8272.34 538
8273.20 577
8274.06 570
8274.92 567
8275.77 564
8276.63 614
8277.49 610
8278.35 557
8279.21 597
8280.07 579
8280.93 604
8281.78 612
8282.64 602
8283.50 597
8284.36 615
8285.22 598
8286.08 609
8286.94 592
8287.80 607
8288.66 589
8289.51 616
8290.37 638
8291.23 660
8292.09 649
8292.95 664
8293.81 679
8294.67 624
8295.53 647
8296.39 597
8297.25 603
8298.11 620
8298.97 583
8299.83 591
8300.69 592
8301.55 572
8302.41 609
8303.27 625
8304.13 640
8304.99 620
8305.85 647
8306.71 640
8307.57 665
8308.43 617
8309.29 589
8310.15 595
8311.01 582
8311.87 606
8312.73 607
8313.59 603
8314.45 603
8315.31 645
8316.17 614
8317.03 625
8317.89 580
8318.75 601
8319.61 621
8320.47 604
8321.33 589
8322.20 611
8323.06 596
8323.92 614
8324.78 637
8325.64 616
8326.50 594
8327.36 545
8328.22 625
8329.08 606
8329.94 591
8330.81 583
8331.67 616
8332.53 609
8333.39 596
8334.25 587
8335.11 575
8335.97 582
8336.84 599
8337.70 598
8338.56 566
8339.42 580
8340.28 617
8341.15 601
8342.01 577
8342.87 577
8343.73 599
8344.59 626
8345.45 667
8346.32 608
8347.18 592
8348.04 573
8348.90 574
8349.77 602
8350.63 630
8351.49 596
8352.35 599
8353.22 641
8354.08 634
8354.94 610
8355.80 615
8356.67 607
8357.53 665
8358.39 655
8359.25 628
8360.12 606
8360.98 626
8361.84 648
8362.71 621
8363.57 604
8364.43 602
8365.29 616
8366.16 643
8367.02 673
8367.88 630
8368.75 619
8369.61 616
8370.47 630
8371.34 668
8372.20 626
8373.06 653
8373.93 670
8374.79 652
8375.65 637
8376.52 633
8377.38 666
8378.25 634
8379.11 699
8379.97 702
8380.84 686
8381.70 722
8382.56 666
8383.43 687
8384.29 675
8385.16 699
8386.02 712
8386.89 725
8387.75 696
8388.61 686
8389.48 711
8390.34 721
8391.21 735
8392.07 712
8392.94 733
8393.80 672
8394.67 708
8395.53 691
8396.39 708
8397.26 735
8398.12 769
8398.99 765
8399.85 729
8400.72 753
8401.58 771
8402.45 784
8403.31 728
8404.18 736
8405.04 757
8405.91 785
8406.77 733
8407.64 788
8408.50 766
8409.37 756
8410.24 817
8411.10 814
8411.97 815
8412.83 834
8413.70 783
8414.56 816
8415.43 822
8416.29 852
8417.16 849
8418.03 810
8418.89 857
8419.76 896
8420.62 886
8421.49 882
8422.36 892
8423.22 922
8424.09 963
8424.95 965
8425.82 1037
8426.69 1012
8427.55 948
8428.42 995
8429.28 999
8430.15 1031
8431.02 1049
8431.88 1011
8432.75 1002
8433.62 1017
8434.48 1082
8435.35 1080
8436.22 1070
8437.08 1160
8437.95 1227
8438.82 1237
8439.68 1281
8440.55 1353
8441.42 1328
8442.29 1319
8443.15 1362
8444.02 1343
8444.89 1326
8445.75 1299
8446.62 1357
8447.49 1338
8448.36 1374
8449.22 1409
8450.09 1474
8450.96 1660
8451.83 1762
8452.69 1964
8453.56 2235
8454.43 2292
8455.30 2520
8456.16 2635
8457.03 2592
8457.90 2588
8458.77 2380
8459.64 2206
8460.50 2115
8461.37 1939
8462.24 1907
8463.11 1868
8463.98 1867
8464.84 2095
8465.71 2369
8466.58 2800
8467.45 3276
8468.32 3690
8469.19 3843
8470.05 3885
8470.92 3830
8471.79 3480
8472.66 3113
8473.53 2756
8474.40 2364
8475.27 2050
8476.13 1707
8477.00 1555
8477.87 1421
8478.74 1320
8479.61 1279
8480.48 1159
8481.35 1163
8482.22 1159
8483.09 1116
8483.96 1115
8484.82 1080
8485.69 1068
8486.56 1071
8487.43 1063
8488.30 1008
8489.17 976
8490.04 985
8490.91 1005
8491.78 998
8492.65 983
8493.52 1020
8494.39 986
8495.26 980
8496.13 982
8497.00 1000
8497.87 975
8498.74 978
8499.61 963
8500.48 984
8501.35 929
8502.22 958
8503.09 968
8503.96 978
8504.83 998
8505.70 1115
8506.57 1076
8507.44 1077
8508.31 1074
8509.18 1074
8510.05 1074
8510.92 1047
8511.79 1050
8512.66 998
8513.53 1004
8514.40 995
8515.27 977
8516.15 990
8517.02 968
8517.89 966
8518.76 991
8519.63 1012
8520.50 993
8521.37 996
8522.24 1029
8523.11 978
8523.98 1025
8524.86 1038
8525.73 1048
8526.60 1072
8527.47 1084
8528.34 1150
8529.21 1129
8530.08 1089
8530.96 1047
8531.83 1159
8532.70 1145
8533.57 1114
8534.44 1189
8535.31 1200
8536.19 1177
8537.06 1121
8537.93 1106
8538.80 1078
8539.67 1087
8540.55 1115
8541.42 1147
8542.29 1092
8543.16 1091
8544.03 1132
8544.91 1088
8545.78 1183
8546.65 1097
8547.52 1127
8548.40 1203
8549.27 1261
8550.14 1304
8551.01 1432
8551.89 1542
8552.76 1546
8553.63 1548
8554.51 1518
8555.38 1492
8556.25 1407
8557.12 1257
8558.00 1189
8558.87 1083
8559.74 1091
8560.62 1058
8561.49 1016
8562.36 945
8563.24 943
8564.11 931
8564.98 929
8565.86 937
8566.73 936
8567.60 915
8568.48 866
8569.35 885
8570.22 858
8571.10 886
8571.97 897
8572.84 915
8573.72 877
8574.59 861
8575.46 871
8576.34 842
8577.21 832
8578.09 826
8578.96 770
8579.83 802
8580.71 841
8581.58 838
8582.46 801
8583.33 822
8584.21 828
8585.08 825
8585.95 835
8586.83 794
8587.70 797
8588.58 821
8589.45 805
8590.33 789
8591.20 753
8592.08 816
8592.95 834
8593.83 807
8594.70 842
8595.58 836
8596.45 785
8597.33 782
8598.20 806
8599.08 832
8599.95 797
8600.83 793
8601.70 807
8602.58 857
8603.45 846
8604.33 848
8605.20 842
8606.08 831
8606.95 854
8607.83 845
8608.70 805
8609.58 827
8610.45 828
8611.33 808
8612.21 829
8613.08 859
8613.96 843
8614.83 860
8615.71 905
8616.59 879
8617.46 906
8618.34 885
8619.21 913
8620.09 908
8620.97 939
8621.84 885
8622.72 942
8623.59 918
8624.47 931
8625.35 959
8626.22 923
8627.10 957
8627.98 890
8628.85 906
8629.73 901
8630.61 874
8631.48 905
8632.36 878
8633.24 916
8634.11 928
8634.99 954
8635.87 923
8636.74 902
8637.62 909
8638.50 946
8639.37 970
8640.25 981
8641.13 986
8642.01 977
8642.88 999
8643.76 1006
8644.64 966
8645.52 988
8646.39 983
8647.27 992
8648.15 1034
8649.03 1001
8649.90 1010
8650.78 1051
8651.66 1012
8652.54 995
8653.41 990
8654.29 997
8655.17 1016
8656.05 1026
8656.93 1071
8657.80 1003
8658.68 986
8659.56 1038
8660.44 1039
8661.32 1065
8662.19 1054
8663.07 1013
8663.95 1007
8664.83 1050
8665.71 1084
8666.59 1048
8667.46 1131
8668.34 1191
8669.22 1244
8670.10 1353
8670.98 1514
8671.86 1676
8672.74 1736
8673.62 1808
8674.49 1781
8675.37 1731
8676.25 1651
8677.13 1517
8678.01 1468
8678.89 1416
8679.77 1336
8680.65 1286
8681.53 1276
8682.41 1231
8683.29 1199
8684.16 1249
8685.04 1287
8685.92 1376
8686.80 1492
8687.68 1701
8688.56 2000
8689.44 2266
8690.32 2606
8691.20 2728
8692.08 2745
8692.96 2693
8693.84 2537
8694.72 2291
8695.60 2020
8696.48 1756
8697.36 1535
8698.24 1343
8699.12 1324
8700.00 1220
8700.88 1061
8701.76 1061
8702.64 1031
8703.52 988
8704.40 942
8705.28 912
8706.16 906
8707.04 873
8707.92 885
8708.80 878
8709.69 877
8710.57 865
8711.45 908
8712.33 871
8713.21 826
8714.09 850
8714.97 809
8715.85 785
8716.73 793
8717.61 823
8718.49 805
8719.38 826
8720.26 793
8721.14 797
8722.02 824
8722.90 793
8723.78 747
8724.66 789
8725.54 855
8726.43 884
8727.31 879
8728.19 944
8729.07 921
8729.95 873
8730.83 858
8731.72 856
8732.60 867
8733.48 833
8734.36 862
8735.24 822
8736.13 825
8737.01 768
8737.89 777
8738.77 848
8739.65 848
8740.54 827
8741.42 818
8742.30 790
8743.18 762
8744.07 809
8744.95 824
8745.83 844
8746.71 835
8747.60 879
8748.48 864
8749.36 812
8750.24 790
8751.13 850
8752.01 863
8752.89 862
8753.77 874
8754.66 937
8755.54 980
8756.42 998
8757.31 1017
8758.19 1008
8759.07 889
8759.96 963
8760.84 993
8761.72 954
8762.61 913
8763.49 922
8764.37 869
8765.26 898
8766.14 892
8767.02 845
8767.91 877
8768.79 910
8769.67 874
8770.56 859
8771.44 858
8772.32 873
8773.21 843
8774.09 788
8774.98 788
8775.86 797
8776.74 794
8777.63 768
8778.51 787
8779.40 766
8780.28 754
8781.17 753
8782.05 733
8782.93 756
8783.82 722
8784.70 721
8785.59 754
8786.47 853
8787.36 776
8788.24 803
8789.13 884
8790.01 810
8790.89 857
8791.78 902
8792.66 904
8793.55 868
8794.43 802
8795.32 755
8796.20 741
8797.09 727
8797.97 728
8798.86 742
8799.74 728
8800.63 735
8801.52 759
8802.40 708
8803.29 749
8804.17 712
8805.06 684
8805.94 731
8806.83 734
8807.71 722
8808.60 722
8809.48 671
8810.37 699
8811.26 692
8812.14 639
8813.03 707
8813.91 700
8814.80 699
8815.69 678
8816.57 690
8817.46 667
8818.34 657
8819.23 705
8820.12 680
8821.00 702
8821.89 697
8822.77 662
8823.66 703
8824.55 732
8825.43 707
8826.32 681
8827.21 649
8828.09 642
8828.98 665
8829.87 671
8830.75 673
8831.64 663
8832.53 677
8833.41 647
8834.30 668
8835.19 658
8836.08 628
8836.96 668
8837.85 660
8838.74 616
8839.62 603
8840.51 589
8841.40 628
8842.29 608
8843.17 616
8844.06 619
8844.95 634
8845.84 621
8846.72 612
8847.61 603
8848.50 600
8849.39 608
8850.27 581
8851.16 627
8852.05 612
8852.94 588
8853.82 600
8854.71 571
8855.60 584
8856.49 632
8857.38 609
8858.26 584
8859.15 602
8860.04 623
8860.93 568
8861.82 557
8862.71 582
8863.59 590
8864.48 623
8865.37 591
8866.26 576
8867.15 542
8868.04 588
8868.93 577
8869.81 544
8870.70 579
8871.59 592
8872.48 571
8873.37 563
8874.26 569
8875.15 568
8876.04 540
8876.93 548
8877.81 578
8878.70 531
8879.59 518
8880.48 535
8881.37 530
8882.26 579
8883.15 610
8884.04 576
8884.93 594
8885.82 545
8886.71 561
8887.60 544
8888.49 533
8889.38 530
8890.27 559
8891.16 547
8892.05 566
8892.94 545
8893.83 565
8894.72 556
8895.61 532
8896.50 537
8897.39 511
8898.28 515
8899.17 525
8900.06 563
8900.95 566
8901.84 559
8902.73 554
8903.62 553
8904.51 595
8905.40 563
8906.29 543
8907.18 541
8908.07 557
8908.96 546
8909.85 517
8910.74 476
8911.63 513
8912.52 514
8913.41 548
8914.31 576
8915.20 522
8916.09 514
8916.98 517
8917.87 547
8918.76 556
8919.65 484
8920.54 494
8921.43 515
8922.33 531
8923.22 536
8924.11 548
8925.00 500
8925.89 505
8926.78 513
8927.67 532
8928.57 544
8929.46 534
8930.35 532
8931.24 469
8932.13 496
8933.03 494
8933.92 534
8934.81 524
8935.70 523
8936.59 498
8937.49 524
8938.38 503
8939.27 532
8940.16 468
8941.05 525
8941.95 511
8942.84 505
8943.73 529
8944.62 528
8945.52 491
8946.41 503
8947.30 499
8948.19 497
8949.09 498
8949.98 507
8950.87 538
8951.76 488
8952.66 501
8953.55 487
8954.44 487
8955.34 502
8956.23 526
8957.12 522
8958.02 531
8958.91 545
8959.80 529
8960.69 527
8961.59 523
8962.48 522
8963.37 538
8964.27 526
8965.16 523
8966.05 502
8966.95 528
8967.84 527
8968.74 508
8969.63 528
8970.52 504
8971.42 475
8972.31 481
8973.20 489
8974.10 486
8974.99 501
8975.89 531
8976.78 500
8977.67 483
8978.57 455
8979.46 474
8980.36 469
8981.25 478
8982.15 481
8983.04 489
8983.93 499
8984.83 484
8985.72 514
8986.62 515
8987.51 526
8988.41 495
8989.30 450
8990.20 466
8991.09 503
8991.99 479
8992.88 476
8993.78 478
8994.67 438
8995.57 469
8996.46 450
8997.36 461
8998.25 475
8999.15 500
9000.04 504
9000.94 482
9001.83 447
9002.73 455
9003.62 471
9004.52 465
9005.41 459
9006.31 479
9007.20 440
9008.10 467
9009.00 471
9009.89 456
9010.79 448
9011.68 462
9012.58 473
9013.47 470
9014.37 455
9015.27 436
9016.16 461
9017.06 446
9017.95 445
9018.85 475
9019.75 467
9020.64 474
9021.54 467
9022.43 467
9023.33 449
9024.23 463
9025.12 467
9026.02 446
9026.92 458
9027.81 478
9028.71 482
9029.61 473
9030.50 465
9031.40 436
9032.30 459
9033.19 462
9034.09 474
9034.99 509
9035.88 460
9036.78 483
9037.68 478
9038.58 466
9039.47 437
9040.37 452
9041.27 480
9042.16 501
9043.06 471
9043.96 477
9044.86 518
9045.75 467
9046.65 470
9047.55 465
9048.45 466
9049.34 469
9050.24 467
9051.14 474
9052.04 468
9052.94 473
9053.83 491
9054.73 497
9055.63 491
9056.53 476
9057.43 458
9058.32 511
9059.22 532
9060.12 486
9061.02 478
9061.92 498
9062.81 502
9063.71 486
9064.61 492
9065.51 488
9066.41 477
9067.31 474
9068.21 493
9069.10 502
9070.00 493
9070.90 473
9071.80 488
9072.70 488
9073.60 466
9074.50 459
9075.40 492
9076.29 472
9077.19 444
9078.09 460
9078.99 460
9079.89 464
9080.79 444
9081.69 475
9082.59 473
9083.49 475
9084.39 487
9085.29 475
9086.19 474
9087.09 500
9087.98 519
9088.88 478
9089.78 473
9090.68 476
9091.58 481
9092.48 514
9093.38 497
9094.28 490
9095.18 500
9096.08 472
9096.98 501
9097.88 476
9098.78 457
9099.68 463
9100.58 461
9101.48 477
9102.38 468
9103.28 478
9104.18 449
9105.08 497
9105.99 494
9106.89 492
9107.79 460
9108.69 444
9109.59 472
9110.49 476
9111.39 485
9112.29 486
9113.19 465
9114.09 456
9114.99 459
9115.89 487
9116.79 459
9117.69 452
9118.60 471
9119.50 483
9120.40 439
9121.30 472
9122.20 483
9123.10 450
9124.00 427
9124.90 457
9125.81 465
9126.71 453
9127.61 472
9128.51 471
9129.41 456
9130.31 458
9131.22 497
9132.12 475
9133.02 456
9133.92 467
9134.82 470
9135.72 516
9136.63 478
9137.53 450
9138.43 474
9139.33 458
9140.23 446
9141.14 457
9142.04 482
9142.94 449
9143.84 454
9144.75 447
9145.65 444
9146.55 462
9147.45 461
9148.36 462
9149.26 456
9150.16 478
9151.06 454
9151.97 449
9152.87 470
9153.77 498
9154.67 477
9155.58 461
9156.48 480
9157.38 475
9158.29 468
9159.19 450
9160.09 470
9161.00 509
9161.90 519
9162.80 459
9163.71 466
9164.61 446
9165.51 456
9166.42 462
9167.32 485
9168.22 476
9169.13 513
9170.03 487
9170.93 492
9171.84 510
9172.74 497
9173.64 487
9174.55 467
9175.45 489
9176.36 492
9177.26 487
9178.16 464
9179.07 478
9179.97 481
9180.88 492
9181.78 505
9182.69 486
9183.59 484
9184.49 503
9185.40 486
9186.30 480
9187.21 446
9188.11 458
9189.02 468
9189.92 508
9190.82 497
9191.73 482
9192.63 492
9193.54 529
9194.44 538
9195.35 508
9196.25 536
9197.16 517
9198.06 526
9198.97 582
9199.87 516
9200.78 523
9201.68 512
9202.59 502
9203.49 497
9204.40 522
9205.30 510
9206.21 501
9207.12 462
9208.02 509
9208.93 535
9209.83 502
9210.74 502
9211.64 528
9212.55 522
9213.45 508
9214.36 579
9215.27 588
9216.17 584
9217.08 599
9217.98 578
9218.89 554
9219.80 549
9220.70 556
9221.61 543
9222.51 520
9223.42 496
9224.33 490
9225.23 506
9226.14 507
9227.05 524
9227.95 474
9228.86 471
9229.77 498
9230.67 511
9231.58 502
9232.49 470
9233.39 453
9234.30 516
9235.21 435
9236.11 496
9237.02 460
9237.93 448
9238.83 457
9239.74 459
9240.65 463
9241.55 486
9242.46 459
9243.37 457
9244.28 490
9245.18 481
9246.09 469
9247.00 438
9247.91 425
9248.81 451
9249.72 477
9250.63 485
9251.54 502
9252.44 497
9253.35 482
9254.26 471
9255.17 459
9256.07 467
9256.98 465
9257.89 487
9258.80 462
9259.71 471
9260.61 483
9261.52 441
9262.43 444
9263.34 473
9264.25 465
9265.16 485
9266.06 489
9266.97 501
9267.88 481
9268.79 492
9269.70 469
9270.61 491
9271.51 488
9272.42 462
9273.33 466
9274.24 481
9275.15 442
9276.06 449
9276.97 464
9277.88 461
9278.78 459
9279.69 433
9280.60 453
9281.51 453
9282.42 471
9283.33 478
9284.24 459
9285.15 465
9286.06 498
9286.97 492
9287.88 485
9288.79 462
9289.70 456
9290.60 488
9291.51 507
9292.42 509
9293.33 496
9294.24 527
9295.15 501
9296.06 494
9296.97 505
9297.88 502
9298.79 476
9299.70 533
9300.61 508
9301.52 546
9302.43 517
9303.34 512
9304.25 498
9305.16 535
9306.07 589
9306.98 607
9307.89 580
9308.80 532
9309.71 521
9310.63 534
9311.54 531
9312.45 499
9313.36 527
9314.27 530
9315.18 479
9316.09 469
9317.00 496
9317.91 501
9318.82 499
9319.73 500
9320.64 525
9321.55 500
9322.47 520
9323.38 490
9324.29 497
9325.20 497
9326.11 483
9327.02 501
9327.93 478
9328.84 504
9329.76 479
9330.67 516
9331.58 502
9332.49 513
9333.40 479
9334.31 477
9335.23 480
9336.14 521
9337.05 478
9337.96 488
9338.87 473
9339.78 447
9340.70 477
9341.61 501
9342.52 460
9343.43 476
9344.34 480
9345.26 510
9346.17 483
9347.08 481
9347.99 488
9348.91 499
9349.82 493
9350.73 517
9351.64 530
9352.56 491
9353.47 498
9354.38 496
9355.29 492
9356.21 475
9357.12 478
9358.03 492
9358.94 463
9359.86 462
9360.77 473
9361.68 523
9362.60 510
9363.51 498
9364.42 537
9365.34 484
9366.25 498
9367.16 488
9368.08 490
9368.99 510
9369.90 489
9370.82 482
9371.73 534
9372.64 501
9373.56 455
9374.47 522
9375.38 441
9376.30 473
9377.21 488
9378.12 551
9379.04 534
9379.95 503
9380.87 525
9381.78 476
9382.69 515
9383.61 554
9384.52 522
9385.44 518
9386.35 591
9387.27 608
9388.18 640
9389.09 613
9390.01 560
9390.92 622
9391.84 628
9392.75 625
9393.67 636
9394.58 613
9395.50 602
9396.41 579
9397.32 619
9398.24 543
9399.15 527
9400.07 548
9400.98 560
9401.90 554
9402.81 520
9403.73 532
9404.64 538
9405.56 536
9406.47 533
9407.39 559
9408.30 590
9409.22 557
9410.14 528
9411.05 534
9411.97 524
9412.88 550
9413.80 524
9414.71 513
9415.63 568
9416.54 541
9417.46 548
9418.38 566
9419.29 546
9420.21 543
9421.12 520
9422.04 583
9422.95 566
9423.87 515
9424.79 529
9425.70 539
9426.62 563
9427.54 538
9428.45 588
9429.37 586
9430.28 567
9431.20 609
9432.12 615
9433.03 567
9433.95 593
9434.87 616
9435.78 619
9436.70 646
9437.62 595
9438.53 570
9439.45 572
9440.37 554
9441.28 557
9442.20 585
9443.12 586
9444.03 581
9444.95 593
9445.87 621
9446.79 616
9447.70 661
9448.62 712
9449.54 769
9450.45 793
9451.37 824
9452.29 861
9453.21 910
9454.12 854
9455.04 771
9455.96 755
9456.88 781
9457.79 708
9458.71 655
9459.63 649
9460.55 598
9461.47 601
9462.38 591
9463.30 589
9464.22 595
9465.14 563
9466.06 584
9466.97 602
9467.89 595
9468.81 572
9469.73 544
9470.65 582
9471.56 626
9472.48 594
9473.40 605
9474.32 591
9475.24 639
9476.16 588
9477.08 624
9477.99 611
9478.91 614
9479.83 632
9480.75 591
9481.67 583
9482.59 589
9483.51 583
9484.43 573
9485.34 554
9486.26 570
9487.18 600
9488.10 577
9489.02 559
9489.94 556
9490.86 548
9491.78 586
9492.70 562
9493.62 590
9494.54 568
9495.46 546
9496.38 518
9497.30 564
9498.22 577
9499.13 551
9500.05 566
9500.97 525
9501.89 531
9502.81 545
9503.73 580
9504.65 553
9505.57 537
9506.49 551
9507.41 571
9508.33 585
9509.25 550
9510.17 574
9511.09 597
9512.01 596
9512.93 602
9513.86 598
9514.78 601
9515.70 571
9516.62 608
9517.54 598
9518.46 619
9519.38 615
9520.30 585
9521.22 583
9522.14 620
9523.06 613
9523.98 660
9524.90 667
9525.82 644
9526.75 655
9527.67 702
9528.59 786
9529.51 789
9530.43 821
9531.35 873
9532.27 856
9533.19 829
9534.11 787
9535.04 774
9535.96 769
9536.88 751
9537.80 721
9538.72 667
9539.64 647
9540.57 641
9541.49 588
9542.41 613
9543.33 645
9544.25 619
9545.17 648
9546.10 646
9547.02 625
9547.94 576
9548.86 577
9549.78 635
9550.71 603
9551.63 613
9552.55 607
9553.47 644
9554.40 635
9555.32 627
9556.24 643
9557.16 680
9558.09 661
9559.01 654
9559.93 652
9560.85 635
9561.78 606
9562.70 650
9563.62 646
9564.54 574
9565.47 593
9566.39 584
9567.31 571
9568.24 580
9569.16 581
9570.08 580
9571.00 606
9571.93 586
9572.85 592
9573.77 630
9574.70 566
9575.62 559
9576.54 569
9577.47 592
9578.39 568
9579.31 605
9580.24 603
9581.16 570
9582.09 582
9583.01 570
9583.93 566
9584.86 562
9585.78 574
9586.70 573
9587.63 618
9588.55 611
9589.48 565
9590.40 582
9591.32 597
9592.25 595
9593.17 585
9594.10 573
9595.02 658
9595.95 624
9596.87 615
9597.79 610
9598.72 662
9599.64 651
9600.57 617
9601.49 629
9602.42 622
9603.34 659
9604.27 674
9605.19 665
9606.12 646
9607.04 672
9607.97 713
9608.89 674
9609.82 657
9610.74 666
9611.67 686
9612.59 725
9613.52 697
9614.44 669
9615.37 717
9616.29 741
9617.22 726
9618.14 739
9619.07 724
9619.99 703
9620.92 739
9621.85 744
9622.77 750
9623.70 722
9624.62 735
9625.55 758
9626.47 769
9627.40 765
9628.33 791
9629.25 839
9630.18 837
9631.10 833
9632.03 800
9632.96 811
9633.88 860
9634.81 860
9635.73 874
9636.66 844
9637.59 867
9638.51 870
9639.44 911
9640.37 894
9641.29 915
9642.22 986
9643.15 1047
9644.07 1088
9645.00 1174
9645.93 1219
9646.85 1245
9647.78 1256
9648.71 1274
9649.63 1232
9650.56 1147
9651.49 1073
9652.41 1054
9653.34 1041
9654.27 1038
9655.20 922
9656.12 923
9657.05 939
9657.98 914
9658.90 895
9659.83 905
9660.76 918
9661.69 892
9662.61 869
9663.54 918
9664.47 927
9665.40 910
9666.32 949
9667.25 953
9668.18 900
9669.11 917
9670.04 950
9670.96 977
9671.89 980
9672.82 973
9673.75 1005
9674.68 976
9675.60 977
9676.53 941
9677.46 985
9678.39 988
9679.32 1007
9680.25 1062
9681.17 1008
9682.10 1033
9683.03 1045
9683.96 1066
9684.89 1033
9685.82 1085
9686.75 1176
9687.67 1152
9688.60 1139
9689.53 1134
9690.46 1178
9691.39 1214
9692.32 1193
9693.25 1262
9694.18 1290
9695.11 1328
9696.03 1343
9696.96 1372
9697.89 1378
9698.82 1400
9699.75 1379
9700.68 1367
9701.61 1276
9702.54 1146
9703.47 1125
9704.40 1107
9705.33 1089
9706.26 1048
9707.19 1035
9708.12 1075
9709.05 1113
9709.98 1135
9710.91 1130
9711.84 1142
9712.77 1139
9713.70 1174
9714.63 1157
9715.56 1134
9716.49 1089
9717.42 1070
9718.35 1062
9719.28 1042
9720.21 963
9721.14 925
9722.07 996
9723.00 928
9723.93 947
9724.86 977
9725.79 940
9726.72 954
9727.65 895
9728.58 960
9729.51 998
9730.44 1034
9731.37 1005
9732.31 997
9733.24 969
9734.17 993
9735.10 926
9736.03 943
9736.96 918
9737.89 930
9738.82 878
9739.75 892
9740.69 843
9741.62 823
9742.55 852
9743.48 839
9744.41 828
9745.34 842
9746.27 826
9747.21 822
9748.14 828
9749.07 787
9750.00 818
9750.93 826
9751.86 825
9752.80 816
9753.73 802
9754.66 813
9755.59 822
9756.52 810
9757.46 832
9758.39 857
9759.32 807
9760.25 837
9761.18 805
9762.12 828
9763.05 796
9763.98 845
9764.91 841
9765.85 823
9766.78 857
9767.71 804
9768.64 855
9769.58 871
9770.51 892
9771.44 868
9772.37 852
9773.31 869
9774.24 934
9775.17 920
9776.11 892
9777.04 939
9777.97 985
9778.91 959
9779.84 1016
9780.77 1055
9781.71 1037
9782.64 993
9783.57 941
9784.51 965
9785.44 920
9786.37 896
9787.31 884
9788.24 873
9789.17 835
9790.11 839
9791.04 834
9791.97 826
9792.91 855
9793.84 837
9794.77 885
9795.71 926
9796.64 899
9797.58 887
9798.51 912
9799.44 860
9800.38 850
9801.31 842
9802.25 839
9803.18 726
9804.12 741
9805.05 738
9805.98 693
9806.92 732
9807.85 716
9808.79 672
9809.72 644
9810.66 683
9811.59 694
9812.53 662
9813.46 677
9814.40 650
9815.33 680
9816.27 718
9817.20 665
9818.14 656
9819.07 643
9820.01 657
9820.94 669
9821.88 652
9822.81 662
9823.75 621
9824.68 666
9825.62 629
9826.55 653
9827.49 670
9828.42 655
9829.36 608
9830.29 644
9831.23 620
9832.17 637
9833.10 599
9834.04 661
9834.97 672
9835.91 650
9836.84 657
9837.78 640
9838.72 683
9839.65 654
9840.59 688
9841.52 670
9842.46 660
9843.40 620
9844.33 617
9845.27 622
9846.20 660
9847.14 625
9848.08 676
9849.01 670
9849.95 648
9850.89 664
9851.82 652
9852.76 663
9853.70 645
9854.63 652
9855.57 652
9856.51 633
9857.44 618
9858.38 664
9859.32 635
9860.25 647
9861.19 602
9862.13 600
9863.07 627
9864.00 603
9864.94 614
9865.88 586
9866.81 602
9867.75 641
9868.69 616
9869.63 599
9870.56 632
9871.50 645
9872.44 644
9873.38 618
9874.31 593
9875.25 616
9876.19 636
9877.13 629
9878.07 632
9879.00 638
9879.94 621
9880.88 622
9881.82 600
9882.75 595
9883.69 600
9884.63 582
9885.57 611
9886.51 577
9887.45 598
9888.38 577
9889.32 589
9890.26 594
9891.20 578
9892.14 595
9893.08 566
9894.01 603
9894.95 573
9895.89 567
9896.83 564
9897.77 570
9898.71 560
9899.65 556
9900.59 557
9901.52 574
9902.46 583
9903.40 601
9904.34 613
9905.28 567
9906.22 579
9907.16 589
9908.10 560
9909.04 577
9909.98 606
9910.92 592
9911.86 603
9912.80 607
9913.73 584
9914.67 574
9915.61 578
9916.55 609
9917.49 626
9918.43 617
9919.37 647
9920.31 680
9921.25 680
9922.19 797
9923.13 790
9924.07 830
9925.01 853
9925.95 866
9926.89 802
9927.83 764
9928.77 806
9929.71 762
9930.65 703
9931.59 709
9932.53 643
9933.47 611
9934.41 575
9935.36 577
9936.30 629
9937.24 600
9938.18 578
9939.12 584
9940.06 602
9941.00 542
9941.94 580
9942.88 555
9943.82 579
9944.76 571
9945.70 587
9946.64 603
9947.59 572
9948.53 510
9949.47 538
9950.41 556
9951.35 554
9952.29 574
9953.23 577
9954.17 570
9955.12 569
9956.06 547
9957.00 546
9957.94 518
9958.88 516
9959.82 518
9960.77 534
9961.71 485
9962.65 524
9963.59 494
9964.53 503
9965.48 506
9966.42 510
9967.36 463
9968.30 506
9969.24 490
9970.19 479
9971.13 482
9972.07 511
9973.01 511
9973.95 479
9974.90 487
9975.84 466
9976.78 458
9977.72 467
9978.67 488
9979.61 468
9980.55 514
9981.50 475
9982.44 489
9983.38 498
9984.32 483
9985.27 447
9986.21 477
9987.15 514
9988.10 462
9989.04 486
9989.98 479
9990.92 466
9991.87 507
9992.81 527
9993.75 475
9994.70 490
9995.64 498
9996.58 510
9997.53 497
9998.47 492
9999.41 500
10000.36 486
10001.30 551
10002.25 489
10003.19 523
10004.13 491
10005.08 478
10006.02 487
10006.96 506
10007.91 493
10008.85 463
10009.80 497
10010.74 524
10011.68 477
10012.63 472
10013.57 487
10014.52 483
10015.46 474
10016.41 443
10017.35 477
10018.29 492
10019.24 475
10020.18 458
10021.13 464
10022.07 474
10023.02 453
10023.96 441
10024.91 455
10025.85 469
10026.80 459
10027.74 529
10028.69 467
10029.63 482
10030.58 485
10031.52 461
10032.47 478
10033.41 486
10034.36 440
10035.30 448
10036.25 454
10037.19 494
10038.14 462
10039.08 456
10040.03 470
10040.97 447
10041.92 483
10042.87 465
10043.81 469
10044.76 473
10045.70 442
10046.65 448
10047.59 424
10048.54 448
10049.49 494
10050.43 468
10051.38 471
10052.32 445
10053.27 438
10054.22 443
10055.16 425
10056.11 481
10057.05 466
10058.00 464
10058.95 483
10059.89 478
10060.84 480
10061.79 487
10062.73 464
10063.68 493
10064.63 476
10065.57 470
10066.52 463
10067.47 456
10068.41 462
10069.36 460
10070.31 473
10071.25 437
10072.20 430
10073.15 429
10074.10 463
10075.04 417
10075.99 412
10076.94 448
10077.88 472
10078.83 439
10079.78 442
10080.73 452
10081.67 437
10082.62 448
10083.57 433
10084.52 434
10085.46 398
10086.41 415
10087.36 398
10088.31 468
10089.25 440
10090.20 441
10091.15 429
10092.10 473
10093.05 467
10093.99 463
10094.94 428
10095.89 452
10096.84 421
10097.79 467
10098.73 473
10099.68 449
10100.63 442
10101.58 426
10102.53 474
10103.48 442
10104.42 434
10105.37 431
10106.32 420
10107.27 440
10108.22 457
10109.17 443
10110.12 474
10111.06 453
10112.01 439
10112.96 476
10113.91 444
10114.86 417
10115.81 446
10116.76 481
10117.71 448
10118.66 456
10119.61 458
10120.56 460
10121.50 472
10122.45 467
10123.40 444
10124.35 416
10125.30 433
10126.25 450
10127.20 448
10128.15 435
10129.10 432
10130.05 436
10131.00 452
10131.95 442
10132.90 458
10133.85 451
10134.80 434
10135.75 470
10136.70 436
10137.65 439
10138.60 483
10139.55 446
10140.50 482
10141.45 479
10142.40 453
10143.35 474
10144.30 469
10145.25 490
10146.20 464
10147.15 492
10148.10 490
10149.05 478
10150.00 444
10150.95 462
10151.90 475
10152.86 459
10153.81 461
10154.76 463
10155.71 462
10156.66 469
10157.61 451
10158.56 469
10159.51 471
10160.46 476
10161.41 492
10162.37 468
10163.32 486
10164.27 495
10165.22 531
10166.17 508
10167.12 497
10168.07 482
10169.03 523
10169.98 518
10170.93 519
10171.88 517
10172.83 493
10173.78 543
10174.74 539
10175.69 525
10176.64 542
10177.59 570
10178.54 495
10179.49 515
10180.45 513
10181.40 524
10182.35 528
10183.30 504
10184.26 539
10185.21 496
10186.16 529
10187.11 585
10188.06 611
10189.02 532
10189.97 590
10190.92 595
10191.87 613
10192.83 556
10193.78 566
10194.73 608
10195.69 602
10196.64 589
10197.59 564
10198.54 560
10199.50 617
10200.45 637
10201.40 655
10202.36 621
10203.31 665
10204.26 685
10205.22 690
10206.17 678
10207.12 618
10208.08 613
10209.03 634
10209.98 638
10210.94 608
10211.89 572
10212.84 610
10213.80 626
10214.75 566
10215.70 558
10216.66 592
10217.61 616
10218.56 606
10219.52 591
10220.47 538
10221.43 535
10222.38 551
10223.33 544
10224.29 546
10225.24 554
10226.20 551
10227.15 595
10228.11 631
10229.06 644
10230.01 709
10230.97 706
10231.92 728
10232.88 741
10233.83 753
10234.79 738
10235.74 728
10236.70 710
10237.65 690
10238.60 639
10239.56 625
10240.51 626
10241.47 584
10242.42 565
10243.38 529
10244.33 554
10245.29 529
10246.24 528
10247.20 547
10248.15 513
10249.11 530
10250.07 524
10251.02 501
10251.98 475
10252.93 488
10253.89 502
10254.84 484
10255.80 472
10256.75 485
10257.71 474
10258.67 469
10259.62 483
10260.58 480
10261.53 491
10262.49 469
10263.44 471
10264.40 464
10265.36 484
10266.31 473
10267.27 480
10268.22 488
10269.18 474
10270.14 453
10271.09 445
10272.05 475
10273.01 458
10273.96 456
10274.92 467
10275.87 445
10276.83 446
10277.79 496
10278.74 448
10279.70 454
10280.66 482
10281.61 473
10282.57 479
10283.53 473
10284.49 441
10285.44 448
10286.40 432
10287.36 445
10288.31 480
10289.27 462
10290.23 468
10291.18 450
10292.14 456
10293.10 455
10294.06 483
10295.01 472
10295.97 459
10296.93 444
10297.89 470
10298.84 463
10299.80 443
10300.76 460
10301.72 459
10302.67 429
10303.63 430
10304.59 470
10305.55 483
10306.51 428
10307.46 405
10308.42 444
10309.38 470
10310.34 494
10311.30 431
10312.25 437
10313.21 443
10314.17 452
10315.13 452
10316.09 471
10317.05 461
10318.00 458
10318.96 447
10319.92 454
10320.88 485
10321.84 456
10322.80 480
10323.76 452
10324.71 484
10325.67 463
10326.63 472
10327.59 481
10328.55 455
10329.51 490
10330.47 444
10331.43 452
10332.39 469
10333.35 462
10334.30 459
10335.26 433
10336.22 426
10337.18 451
10338.14 455
10339.10 456
10340.06 439
10341.02 432
10341.98 432
10342.94 441
10343.90 459
10344.86 441
10345.82 422
10346.78 434
10347.74 425
10348.70 443
10349.66 401
10350.62 400
10351.58 448
10352.54 449
10353.50 433
10354.46 430
10355.42 425
10356.38 410
10357.34 417
10358.30 432
10359.26 428
10360.22 425
10361.18 423
10362.14 428
10363.10 416
10364.06 411
10365.02 363
10365.98 419
10366.94 456
10367.90 442
10368.87 420
10369.83 411
10370.79 422
10371.75 441
10372.71 431
10373.67 415
10374.63 412
10375.59 409
10376.55 414
10377.51 443
10378.48 410
10379.44 421
10380.40 460
10381.36 441
10382.32 425
10383.28 437
10384.24 421
10385.21 427
10386.17 429
10387.13 428
10388.09 428
10389.05 449
10390.01 425
10390.98 431
10391.94 417
10392.90 413
10393.86 427
10394.82 450
10395.79 436
10396.75 468
10397.71 438
10398.67 436
10399.63 435
10400.60 423
10401.56 429
10402.52 419
10403.48 449
10404.45 453
10405.41 451
10406.37 451
10407.33 468
10408.30 445
10409.26 472
10410.22 487
10411.18 488
10412.15 528
10413.11 522
10414.07 576
10415.04 565
10416.00 600
10416.96 573
10417.93 587
10418.89 579
10419.85 561
10420.81 547
10421.78 523
10422.74 493
10423.70 483
10424.67 464
10425.63 462
10426.59 457
10427.56 474
10428.52 468
10429.49 426
10430.45 429
10431.41 413
10432.38 402
10433.34 411
10434.30 433
10435.27 422
10436.23 415
10437.20 414
10438.16 446
10439.12 405
10440.09 417
10441.05 424
10442.02 436
10442.98 422
10443.94 393
10444.91 435
10445.87 410
10446.84 363
10447.80 413
10448.77 422
10449.73 413
10450.70 423
10451.66 426
10452.63 393
10453.59 360
10454.55 414
10455.52 417
10456.48 428
10457.45 427
10458.41 405
10459.38 433
10460.34 448
10461.31 435
10462.27 408
10463.24 402
10464.20 417
10465.17 413
10466.14 396
10467.10 411
10468.07 397
10469.03 409
10470.00 435
10470.96 420
10471.93 400
10472.89 426
10473.86 418
10474.82 391
10475.79 398
10476.76 409
10477.72 395
10478.69 382
10479.65 411
10480.62 414
10481.59 425
10482.55 410
10483.52 383
10484.48 417
10485.45 402
10486.42 375
10487.38 419
10488.35 408
10489.32 382
10490.28 404
10491.25 375
10492.21 413
10493.18 405
10494.15 439
10495.11 426
10496.08 439
10497.05 413
10498.01 421
10498.98 396
10499.95 413
10500.92 412
10501.88 425
10502.85 407
10503.82 426
10504.78 425
10505.75 402
10506.72 403
10507.68 396
10508.65 449
10509.62 394
10510.59 417
10511.55 466
10512.52 435
10513.49 423
10514.46 442
10515.42 432
10516.39 424
10517.36 455
10518.33 425
10519.29 398
10520.26 393
10521.23 418
10522.20 412
10523.17 425
10524.13 444
10525.10 442
10526.07 381
10527.04 421
10528.01 408
10528.97 424
10529.94 424
10530.91 440
10531.88 415
10532.85 414
10533.82 417
10534.78 437
10535.75 449
10536.72 446
10537.69 430
10538.66 404
10539.63 459
10540.60 465
10541.56 425
10542.53 414
10543.50 442
10544.47 419
10545.44 418
10546.41 438
10547.38 447
10548.35 415
10549.32 479
10550.29 469
10551.25 491
10552.22 499
10553.19 512
10554.16 536
10555.13 600
10556.10 618
10557.07 605
10558.04 604
10559.01 637
10559.98 631
10560.95 591
10561.92 592
10562.89 551
10563.86 565
10564.83 544
10565.80 485
10566.77 443
10567.74 468
10568.71 486
10569.68 480
10570.65 464
10571.62 466
10572.59 452
10573.56 454
10574.53 446
10575.50 414
10576.47 426
10577.44 451
10578.41 487
10579.38 424
10580.35 423
10581.32 436
10582.29 451
10583.26 484
10584.23 481
10585.21 462
10586.18 452
10587.15 478
10588.12 454
10589.09 420
10590.06 462
10591.03 472
10592.00 439
10592.97 437
10593.94 454
10594.92 425
10595.89 423
10596.86 422
10597.83 420
10598.80 425
10599.77 413
10600.74 417
10601.71 414
10602.69 435
10603.66 439
10604.63 412
10605.60 420
10606.57 429
10607.54 385
10608.52 417
10609.49 431
10610.46 400
10611.43 403
10612.40 414
10613.38 438
10614.35 429
10615.32 434
10616.29 439
10617.27 453
10618.24 417
10619.21 420
10620.18 452
10621.15 440
10622.13 448
10623.10 439
10624.07 432
10625.04 435
10626.02 448
10626.99 452
10627.96 442
10628.94 451
10629.91 430
10630.88 448
10631.85 466
10632.83 477
10633.80 497
10634.77 537
10635.75 536
10636.72 511
10637.69 495
10638.67 548
10639.64 515
10640.61 480
10641.59 488
10642.56 446
10643.53 448
10644.51 446
10645.48 449
10646.45 434
10647.43 402
10648.40 436
10649.37 441
10650.35 423
10651.32 428
10652.30 421
10653.27 450
10654.24 419
10655.22 429
10656.19 463
10657.16 411
10658.14 414
10659.11 403
10660.09 428
10661.06 403
10662.04 435
10663.01 457
10663.98 437
10664.96 406
10665.93 433
10666.91 443
10667.88 424
10668.86 432
10669.83 451
10670.81 420
10671.78 413
10672.76 420
10673.73 482
10674.71 440
10675.68 420
10676.66 452
10677.63 433
10678.61 424
10679.58 399
10680.56 423
10681.53 431
10682.51 402
10683.48 405
10684.46 426
10685.43 377
10686.41 414
10687.38 412
10688.36 411
10689.33 378
10690.31 372
10691.28 434
10692.26 429
10693.24 399
10694.21 397
10695.19 404
10696.16 379
10697.14 403
10698.12 408
10699.09 392
10700.07 398
10701.04 397
10702.02 394
10703.00 406
10703.97 398
10704.95 417
10705.92 386
10706.90 410
10707.88 427
10708.85 423
10709.83 414
10710.81 373
10711.78 358
10712.76 392
10713.74 401
10714.71 373
10715.69 393
10716.67 417
10717.64 444
10718.62 411
10719.60 407
10720.57 403
10721.55 428
10722.53 413
10723.50 402
10724.48 396
10725.46 356
10726.44 392
10727.41 399
10728.39 396
10729.37 363
10730.35 381
10731.32 408
10732.30 401
10733.28 403
10734.26 362
10735.23 366
10736.21 366
10737.19 377
10738.17 377
10739.14 414
10740.12 401
10741.10 390
10742.08 419
10743.06 387
10744.03 362
10745.01 379
10745.99 415
10746.97 403
10747.95 396
10748.92 371
10749.90 381
10750.88 389
10751.86 369
10752.84 367
10753.82 409
10754.79 414
10755.77 405
10756.75 397
10757.73 415
10758.71 417
10759.69 421
10760.67 440
10761.65 410
10762.62 412
10763.60 380
10764.58 406
10765.56 400
10766.54 407
10767.52 427
10768.50 435
10769.48 430
10770.46 418
10771.44 422
10772.42 426
10773.39 429
10774.37 414
10775.35 396
10776.33 427
10777.31 388
10778.29 429
10779.27 443
10780.25 432
10781.23 437
10782.21 407
10783.19 410
10784.17 415
10785.15 415
10786.13 420
10787.11 398
10788.09 395
10789.07 399
10790.05 373
10791.03 411
10792.01 404
10792.99 410
10793.97 433
10794.95 423
10795.93 380
10796.91 423
10797.89 403
10798.87 384
10799.85 395
10800.83 404
10801.82 425
10802.80 391
10803.78 398
10804.76 403
10805.74 393
10806.72 383
10807.70 427
10808.68 425
10809.66 403
10810.64 405
10811.62 400
10812.61 412
10813.59 414
10814.57 411
10815.55 427
10816.53 408
10817.51 407
10818.49 384
10819.47 395
10820.46 417
10821.44 424
10822.42 436
10823.40 447
10824.38 426
10825.36 418
10826.35 393
10827.33 406
10828.31 426
10829.29 418
10830.27 443
10831.25 415
10832.24 438
10833.22 409
10834.20 433
10835.18 450
10836.17 415
10837.15 439
10838.13 442
10839.11 432
10840.09 443
10841.08 430
10842.06 421
10843.04 423
10844.02 427
10845.01 434
10845.99 446
10846.97 457
10847.96 461
10848.94 427
10849.92 440
10850.90 426
10851.89 442
10852.87 426
10853.85 437
10854.84 429
10855.82 441
10856.80 443
10857.78 422
10858.77 429
10859.75 444
10860.73 441
10861.72 469
10862.70 441
10863.68 463
10864.67 462
10865.65 452
10866.64 496
10867.62 459
10868.60 466
10869.59 455
10870.57 441
10871.55 455
10872.54 475
10873.52 445
10874.51 464
10875.49 463
10876.47 454
10877.46 488
10878.44 534
10879.43 465
10880.41 520
10881.39 504
10882.38 519
10883.36 487
10884.35 500
10885.33 528
10886.32 529
10887.30 550
10888.29 524
10889.27 533
10890.25 493
10891.24 549
10892.22 542
10893.21 546
10894.19 543
10895.18 555
10896.16 560
10897.15 556
10898.13 572
10899.12 547
10900.10 569
10901.09 554
10902.07 565
10903.06 577
10904.04 555
10905.03 545
10906.01 583
10907.00 566
10907.99 577
10908.97 576
10909.96 613
10910.94 587
10911.93 594
10912.91 577
10913.90 572
10914.88 598
10915.87 552
10916.86 577
10917.84 602
10918.83 595
10919.81 596
10920.80 620
10921.79 619
10922.77 607
10923.76 610
10924.74 591
10925.73 620
10926.72 614
10927.70 588
10928.69 599
10929.68 629
10930.66 626
10931.65 626
10932.64 635
10933.62 650
10934.61 645
10935.60 714
10936.58 696
10937.57 718
10938.56 709
10939.54 729
10940.53 759
10941.52 767
10942.50 755
10943.49 731
10944.48 782
10945.47 768
10946.45 750
10947.44 778
10948.43 797
10949.41 801
10950.40 854
10951.39 864
10952.38 911
10953.36 912
10954.35 992
10955.34 956
10956.33 954
10957.31 948
10958.30 961
10959.29 927
10960.28 888
10961.27 816
10962.25 827
10963.24 838
10964.23 792
10965.22 757
10966.21 745
10967.19 786
10968.18 759
10969.17 750
10970.16 737
10971.15 738
10972.13 712
10973.12 736
10974.11 783
10975.10 758
10976.09 780
10977.08 756
10978.07 789
10979.05 783
10980.04 810
10981.03 797
10982.02 810
10983.01 798
10984.00 833
10984.99 831
10985.98 813
10986.96 828
10987.95 888
10988.94 923
10989.93 967
10990.92 1037
10991.91 1074
10992.90 1189
10993.89 1219
10994.88 1312
10995.87 1330
10996.86 1360
10997.85 1327
10998.84 1265
10999.83 1284
11000.82 1222
11001.81 1172
11002.79 1027
11003.78 958
11004.77 925
11005.76 912
11006.75 822
11007.74 823
11008.73 798
11009.72 738
11010.71 750
11011.70 732
11012.69 707
11013.68 693
11014.67 678
11015.67 678
11016.66 672
11017.65 660
11018.64 694
11019.63 684
11020.62 718
11021.61 688
11022.60 676
11023.59 662
11024.58 624
11025.57 698
11026.56 672
11027.55 614
11028.54 614
11029.53 616
11030.52 602
11031.52 655
11032.51 653
11033.50 628
11034.49 610
11035.48 614
11036.47 600
11037.46 647
11038.45 553
11039.45 565
11040.44 584
11041.43 576
11042.42 602
11043.41 598
11044.40 555
11045.39 587
11046.39 574
11047.38 532
11048.37 551
11049.36 553
11050.35 544
11051.35 571
11052.34 572
11053.33 563
11054.32 542
11055.31 536
11056.31 563
11057.30 546
11058.29 542
11059.28 546
11060.27 556
11061.27 579
11062.26 549
11063.25 582
11064.24 544
11065.24 571
11066.23 541
11067.22 578
11068.21 554
11069.21 562
11070.20 532
11071.19 544
11072.19 553
11073.18 524
11074.17 519
11075.16 517
11076.16 533
11077.15 536
11078.14 552
11079.14 550
11080.13 576
11081.12 553
11082.12 543
11083.11 541
11084.10 554
11085.10 546
11086.09 523
11087.08 552
11088.08 514
11089.07 525
11090.06 523
11091.06 538
11092.05 554
11093.04 523
11094.04 520
11095.03 530
11096.03 547
11097.02 575
11098.01 499
11099.01 550
11100.00 521
11101.00 480
11101.99 498
11102.98 516
11103.98 517
11104.97 521
11105.97 520
11106.96 498
11107.96 531
11108.95 498
11109.95 502
11110.94 512
11111.93 506
11112.93 529
11113.92 501
11114.92 515
11115.91 483
11116.91 520
11117.90 509
11118.90 531
11119.89 552
11120.89 552
11121.88 546
11122.88 509
11123.87 525
11124.87 548
11125.86 483
11126.86 484
11127.85 499
11128.85 511
11129.84 521
11130.84 482
11131.84 464
11132.83 484
11133.83 478
11134.82 541
11135.82 519
11136.81 503
11137.81 520
11138.81 473
11139.80 473
11140.80 515
11141.79 499
11142.79 512
11143.79 523
11144.78 504
11145.78 501
11146.77 505
11147.77 467
11148.77 482
11149.76 467
11150.76 456
11151.75 468
11152.75 467
11153.75 451
11154.74 457
11155.74 482
11156.74 478
11157.73 443
11158.73 489
11159.73 494
11160.72 436
11161.72 464
11162.72 453
11163.71 465
11164.71 448
11165.71 459
11166.71 461
11167.70 453
11168.70 461
11169.70 467
11170.69 467
11171.69 415
11172.69 441
11173.69 455
11174.68 467
11175.68 440
11176.68 467
11177.68 474
11178.67 458
11179.67 427
11180.67 476
11181.67 457
11182.66 469
11183.66 472
11184.66 442
11185.66 429
11186.66 452
11187.65 482
11188.65 482
11189.65 451
11190.65 463
11191.65 450
11192.64 498
11193.64 487
11194.64 463
11195.64 457
11196.64 486
11197.64 484
11198.63 442
11199.63 454
11200.63 446
11201.63 479
11202.63 481
11203.63 458
11204.63 454
11205.63 460
11206.62 470
11207.62 461
11208.62 477
11209.62 459
11210.62 482
11211.62 458
11212.62 422
11213.62 437
11214.62 423
11215.62 436
11216.61 438
11217.61 453
11218.61 419
11219.61 411
11220.61 424
11221.61 424
11222.61 426
11223.61 430
11224.61 419
11225.61 442
11226.61 444
11227.61 408
11228.61 444
11229.61 457
11230.61 461
11231.61 434
11232.61 465
11233.61 446
11234.61 430
11235.61 410
11236.61 455
11237.61 455
11238.61 451
11239.61 419
11240.61 430
11241.61 421
11242.61 424
11243.61 458
11244.61 484
11245.61 421
11246.61 435
11247.61 457
11248.62 473
11249.62 440
11250.62 448
11251.62 464
11252.62 457
11253.62 448
11254.62 464
11255.62 447
11256.62 428
11257.62 402
11258.62 394
11259.63 440
11260.63 435
11261.63 464
11262.63 478
11263.63 469
11264.63 468
11265.63 461
11266.64 460
11267.64 470
11268.64 463
11269.64 439
11270.64 473
11271.64 484
11272.65 498
11273.65 511
11274.65 506
11275.65 485
11276.65 500
11277.65 501
11278.66 507
11279.66 511
11280.66 504
11281.66 482
11282.67 443
11283.67 436
11284.67 451
11285.67 465
11286.67 445
11287.68 460
11288.68 450
11289.68 436
11290.68 435
11291.69 448
11292.69 461
11293.69 465
11294.70 450
11295.70 466
11296.70 425
11297.70 445
11298.71 437
11299.71 436
11300.71 410
11301.72 414
11302.72 454
11303.72 473
11304.72 465
11305.73 465
11306.73 497
11307.73 499
11308.74 499
11309.74 498
11310.74 495
11311.75 479
11312.75 503
11313.76 542
11314.76 536
11315.76 484
11316.77 453
11317.77 465
11318.77 448
11319.78 437
11320.78 452
11321.79 444
11322.79 443
11323.79 415
11324.80 410
11325.80 409
11326.81 460
11327.81 458
11328.81 455
11329.82 432
11330.82 450
11331.83 446
11332.83 449
11333.84 472
11334.84 451
11335.85 448
11336.85 474
11337.85 454
11338.86 476
11339.86 429
11340.87 442
11341.87 433
11342.88 473
11343.88 460
11344.89 450
11345.89 487
11346.90 443
11347.90 439
11348.91 442
11349.91 459
11350.92 458
11351.92 483
11352.93 450
11353.94 447
11354.94 428
11355.95 473
11356.95 424
11357.96 439
11358.96 431
11359.97 449
11360.97 447
11361.98 399
11362.99 437
11363.99 426
11365.00 452
11366.00 438
11367.01 434
11368.02 427
11369.02 424
11370.03 409
11371.03 418
11372.04 404
11373.05 411
11374.05 417
11375.06 412
11376.06 445
11377.07 440
11378.08 433
11379.08 403
11380.09 416
11381.10 421
11382.10 470
11383.11 441
11384.12 435
11385.12 424
11386.13 418
11387.14 426
11388.14 420
11389.15 445
11390.16 433
11391.17 437
11392.17 437
11393.18 425
11394.19 419
11395.19 408
11396.20 430
11397.21 403
11398.22 400
11399.22 437
11400.23 450
11401.24 460
11402.25 430
11403.25 433
11404.26 422
11405.27 423
11406.28 454
11407.28 446
11408.29 402
11409.30 420
11410.31 437
11411.31 411
11412.32 382
11413.33 434
11414.34 444
11415.35 419
11416.35 422
11417.36 410
11418.37 426
11419.38 409
11420.39 433
11421.40 413
11422.40 407
11423.41 405
11424.42 403
11425.43 422
11426.44 414
11427.45 430
11428.46 419
11429.46 423
11430.47 440
11431.48 444
11432.49 438
11433.50 441
11434.51 436
11435.52 455
11436.53 432
11437.54 422
11438.54 443
11439.55 451
11440.56 464
11441.57 433
11442.58 453
11443.59 421
11444.60 434
11445.61 463
11446.62 470
11447.63 450
11448.64 439
11449.65 434
11450.66 466
11451.67 433
11452.68 437
11453.69 457
11454.70 455
11455.71 501
11456.72 456
11457.73 450
11458.74 443
11459.75 468
11460.76 442
11461.77 454
11462.78 455
11463.79 471
11464.80 481
11465.81 456
11466.82 466
11467.83 474
11468.84 447
11469.85 487
11470.86 478
11471.87 469
11472.88 453
11473.89 463
11474.90 474
11475.91 451
11476.92 458
11477.93 446
11478.95 478
11479.96 473
11480.97 474
11481.98 511
11482.99 475
11484.00 460
11485.01 449
11486.02 462
11487.03 443
11488.05 464
11489.06 485
11490.07 509
11491.08 487
11492.09 457
11493.10 454
11494.11 508
11495.13 467
11496.14 470
11497.15 445
11498.16 471
11499.17 467
11500.18 492
11501.20 477
11502.21 456
11503.22 446
11504.23 485
11505.24 511
11506.26 472
11507.27 457
11508.28 482
11509.29 476
11510.30 494
11511.32 429
11512.33 458
11513.34 502
11514.35 500
11515.37 488
11516.38 456
11517.39 483
11518.40 482
11519.42 514
11520.43 478
11521.44 484
11522.45 491
11523.47 506
11524.48 526
11525.49 542
11526.51 522
11527.52 511
11528.53 502
11529.55 528
11530.56 522
11531.57 514
11532.59 533
11533.60 557
11534.61 504
11535.63 516
11536.64 553
11537.65 548
11538.67 551
11539.68 587
11540.69 563
11541.71 569
11542.72 586
11543.73 567
11544.75 577
11545.76 579
11546.78 599
11547.79 619
11548.80 600
11549.82 588
11550.83 616
11551.85 631
11552.86 661
11553.87 636
11554.89 667
11555.90 622
11556.92 648
11557.93 664
11558.95 674
11559.96 662
11560.97 657
11561.99 696
11563.00 698
11564.02 675
11565.03 740
11566.05 735
11567.06 711
11568.08 741
11569.09 779
11570.11 788
11571.12 793
11572.14 793
11573.15 797
11574.17 858
11575.18 798
11576.20 881
11577.21 911
11578.23 901
11579.24 977
11580.26 952
11581.27 1012
11582.29 1029
11583.30 1038
11584.32 1087
11585.33 1089
11586.35 1191
11587.37 1261
11588.38 1350
11589.40 1471
11590.41 1611
11591.43 1763
11592.44 1922
11593.46 2060
11594.48 2147
11595.49 2194
11596.51 2206
11597.52 2112
11598.54 2090
11599.56 1952
11600.57 1775
11601.59 1577
11602.61 1468
11603.62 1341
11604.64 1187
11605.66 1123
11606.67 1055
11607.69 959
11608.70 910
11609.72 885
11610.74 858
11611.75 822
11612.77 778
11613.79 757
11614.81 750
11615.82 745
11616.84 728
11617.86 711
11618.87 701
11619.89 661
11620.91 652
11621.92 651
11622.94 631
11623.96 627
11624.98 652
11625.99 629
11627.01 644
11628.03 629
11629.05 658
11630.06 644
11631.08 614
11632.10 618
11633.12 632
11634.13 663
11635.15 612
11636.17 571
11637.19 609
11638.20 598
11639.22 574
11640.24 555
11641.26 548
11642.28 592
11643.29 578
11644.31 541
11645.33 509
11646.35 507
11647.37 541
11648.39 533
11649.40 532
11650.42 533
11651.44 522
11652.46 551
11653.48 548
11654.50 529
11655.51 543
11656.53 560
11657.55 543
11658.57 558
11659.59 581
11660.61 533
11661.63 533
11662.65 586
11663.67 545
11664.68 573
11665.70 570
11666.72 600
11667.74 594
11668.76 601
11669.78 576
11670.80 561
11671.82 594
11672.84 601
11673.86 607
11674.88 593
11675.90 563
11676.92 590
11677.94 657
11678.96 618
11679.98 615
11680.99 584
11682.01 583
11683.03 579
11684.05 604
11685.07 570
11686.09 596
11687.11 567
11688.13 568
11689.15 584
11690.17 560
11691.19 559
11692.21 566
11693.24 588
11694.26 557
11695.28 540
11696.30 539
11697.32 545
11698.34 532
11699.36 585
11700.38 535
11701.40 555
11702.42 568
11703.44 569
11704.46 536
11705.48 527
11706.50 514
11707.52 553
11708.54 532
11709.57 523
11710.59 514
11711.61 518
11712.63 519
11713.65 520
11714.67 498
11715.69 519
11716.71 486
11717.73 486
11718.76 495
11719.78 510
11720.80 501
11721.82 519
11722.84 505
11723.86 505
11724.89 478
11725.91 501
11726.93 505
11727.95 501
11728.97 487
11729.99 496
11731.02 483
11732.04 470
11733.06 500
11734.08 521
11735.10 544
11736.13 509
11737.15 504
11738.17 486
11739.19 507
11740.22 518
11741.24 503
11742.26 522
11743.28 491
11744.30 535
11745.33 486
11746.35 476
11747.37 454
11748.40 482
11749.42 478
11750.44 486
11751.46 496
11752.49 470
11753.51 448
11754.53 481
11755.56 462
11756.58 456
11757.60 450
11758.62 452
11759.65 451
11760.67 458
11761.69 442
11762.72 438
11763.74 459
11764.76 472
11765.79 481
11766.81 465
11767.83 450
11768.86 446
11769.88 473
11770.91 476
11771.93 455
11772.95 453
11773.98 433
11775.00 427
11776.02 454
11777.05 461
11778.07 461
11779.10 448
11780.12 436
11781.14 442
11782.17 443
11783.19 456
11784.22 435
11785.24 464
11786.26 468
11787.29 418
11788.31 424
11789.34 465
11790.36 458
11791.39 463
11792.41 414
11793.44 412
11794.46 421
11795.49 436
11796.51 454
11797.54 416
11798.56 414
11799.59 444
11800.61 443
11801.63 433
11802.66 435
11803.69 436
11804.71 443
11805.74 433
11806.76 449
11807.79 407
11808.81 418
11809.84 426
11810.86 453
11811.89 437
11812.91 408
11813.94 411
11814.96 458
11815.99 392
11817.01 442
11818.04 439
11819.07 446
11820.09 449
11821.12 443
11822.14 484
11823.17 452
11824.20 455
11825.22 465
11826.25 436
11827.27 435
11828.30 458
11829.33 431
11830.35 459
11831.38 469
11832.40 443
11833.43 437
11834.46 441
11835.48 459
11836.51 450
11837.54 439
11838.56 416
11839.59 447
11840.62 439
11841.64 454
11842.67 432
11843.70 417
11844.72 445
11845.75 460
11846.78 450
11847.80 457
11848.83 454
11849.86 451
11850.89 477
11851.91 466
11852.94 461
11853.97 447
11854.99 456
11856.02 446
11857.05 439
11858.08 417
11859.10 417
11860.13 467
11861.16 454
11862.19 448
11863.21 460
11864.24 450
11865.27 452
11866.30 451
11867.33 469
11868.35 485
11869.38 484
11870.41 483
11871.44 456
11872.47 461
11873.49 487
11874.52 476
11875.55 503
11876.58 518
11877.61 480
11878.63 466
11879.66 449
11880.69 491
11881.72 493
11882.75 499
11883.78 481
11884.81 497
11885.83 528
11886.86 553
11887.89 542
11888.92 513
11889.95 526
11890.98 546
11892.01 536
11893.04 546
11894.06 544
11895.09 580
11896.12 615
11897.15 584
11898.18 593
11899.21 607
11900.24 586
11901.27 578
11902.30 585
11903.33 598
11904.36 564
11905.39 569
11906.42 599
11907.45 580
11908.48 566
11909.50 531
11910.53 581
11911.56 593
11912.59 562
11913.62 565
11914.65 601
11915.68 606
11916.71 590
11917.74 591
11918.77 590
11919.80 619
11920.83 687
11921.86 723
11922.89 702
11923.92 731
11924.95 701
11925.99 759
11927.02 782
11928.05 758
11929.08 713
11930.11 752
11931.14 689
11932.17 665
11933.20 701
11934.23 670
11935.26 615
11936.29 617
11937.32 595
11938.35 578
11939.38 545
11940.41 541
11941.45 527
11942.48 542
11943.51 492
11944.54 483
11945.57 503
11946.60 512
11947.63 502
11948.66 477
11949.70 498
11950.73 503
11951.76 503
11952.79 535
11953.82 491
11954.85 494
11955.88 477
11956.92 519
11957.95 510
11958.98 472
11960.01 456
11961.04 485
11962.08 493
11963.11 499
11964.14 482
11965.17 476
11966.20 498
11967.24 510
11968.27 467
11969.30 498
11970.33 495
11971.36 503
11972.40 498
11973.43 496
11974.46 493
11975.49 496
11976.53 518
11977.56 497
11978.59 500
11979.62 494
11980.66 506
11981.69 488
11982.72 489
11983.76 483
11984.79 471
11985.82 468
11986.85 489
11987.89 503
11988.92 501
11989.95 507
11990.99 495
11992.02 514
11993.05 507
11994.09 532
11995.12 531
11996.15 519
11997.19 543
11998.22 529
11999.25 515
12000.29 505
12001.32 512
12002.35 521
12003.39 526
12004.42 517
12005.46 530
12006.49 551
12007.52 571
12008.56 591
12009.59 556
12010.63 573
12011.66 611
12012.69 598
12013.73 582
12014.76 605
12015.80 586
12016.83 576
12017.86 589
12018.90 605
12019.93 626
12020.97 583
12022.00 577
12023.04 599
12024.07 583
12025.11 553
12026.14 563
12027.18 567
12028.21 582
12029.25 577
12030.28 514
12031.32 513
12032.35 557
12033.39 557
12034.42 547
12035.46 547
12036.49 542
12037.53 530
12038.56 526
12039.60 481
12040.63 471
12041.67 510
12042.70 517
12043.74 523
12044.77 500
12045.81 499
12046.84 505
12047.88 506
12048.92 547
12049.95 571
12050.99 522
12052.02 547
12053.06 535
12054.09 547
12055.13 554
12056.17 498
12057.20 540
12058.24 528
12059.27 558
12060.31 552
12061.35 531
12062.38 534
12063.42 526
12064.46 540
12065.49 566
12066.53 507
12067.56 526
12068.60 551
12069.64 552
12070.67 540
12071.71 539
12072.75 582
12073.78 570
12074.82 503
12075.86 523
12076.89 518
12077.93 528
12078.97 561
12080.01 549
12081.04 542
12082.08 555
12083.12 565
12084.15 557
12085.19 571
12086.23 614
12087.27 589
12088.30 592
12089.34 625
12090.38 607
12091.41 637
12092.45 628
12093.49 605
12094.53 653
12095.57 679
12096.60 657
12097.64 683
12098.68 679
12099.72 678
12100.75 714
12101.79 712
12102.83 661
12103.87 631
12104.91 625
12105.94 591
12106.98 587
12108.02 584
12109.06 571
12110.10 552
12111.14 532
12112.17 542
12113.21 507
12114.25 524
12115.29 503
12116.33 485
12117.37 479
12118.40 470
12119.44 509
12120.48 498
12121.52 483
12122.56 504
12123.60 475
12124.64 442
12125.68 469
12126.72 449
12127.75 459
12128.79 464
12129.83 443
12130.87 506
12131.91 475
12132.95 498
12133.99 456
12135.03 455
12136.07 497
12137.11 510
12138.15 451
12139.19 494
12140.23 486
12141.27 437
12142.31 468
12143.35 475
12144.38 429
12145.42 432
12146.46 436
12147.50 435
12148.54 417
12149.58 419
12150.62 467
12151.66 411
12152.70 422
12153.74 413
12154.78 448
12155.82 463
12156.87 449
12157.91 417
12158.95 434
12159.99 424
12161.03 405
12162.07 456
12163.11 460
12164.15 471
12165.19 416
12166.23 427
12167.27 414
12168.31 425
12169.35 431
12170.39 430
12171.43 419
12172.47 434
12173.52 423
12174.56 422
12175.60 434
12176.64 395
12177.68 430
12178.72 448
12179.76 449
12180.80 440
12181.85 428
12182.89 407
12183.93 430
12184.97 437
12186.01 435
12187.05 438
12188.09 452
12189.14 448
12190.18 433
12191.22 461
12192.26 457
12193.30 440
12194.34 437
12195.39 436
12196.43 434
12197.47 438
12198.51 430
12199.55 449
12200.60 483
12201.64 444
12202.68 430
12203.72 464
12204.77 457
12205.81 435
12206.85 432
12207.89 461
12208.94 425
12209.98 440
12211.02 428
12212.06 430
12213.11 445
12214.15 432
12215.19 449
12216.23 451
12217.28 449
12218.32 471
12219.36 436
12220.41 446
12221.45 445
12222.49 413
12223.54 446
12224.58 429
12225.62 414
12226.66 439
12227.71 439
12228.75 449
12229.79 425
12230.84 449
12231.88 452
12232.93 449
12233.97 403
12235.01 427
12236.06 441
12237.10 445
12238.14 413
12239.19 406
12240.23 422
12241.28 398
12242.32 429
12243.36 436
12244.41 424
12245.45 463
12246.50 439
12247.54 422
12248.58 443
12249.63 419
12250.67 447
12251.72 391
12252.76 420
12253.80 426
12254.85 413
12255.89 395
12256.94 418
12257.98 400
12259.03 424
12260.07 401
12261.12 408
12262.16 390
12263.21 383
12264.25 419
12265.30 403
12266.34 391
12267.39 391
12268.43 374
12269.48 378
12270.52 407
12271.57 441
12272.61 407
12273.66 378
12274.70 380
12275.75 420
12276.79 381
12277.84 401
12278.88 409
12279.93 382
12280.98 376
12282.02 396
12283.07 403
12284.11 385
12285.16 395
12286.20 368
12287.25 395
12288.30 406
12289.34 396
12290.39 397
12291.43 400
12292.48 404
12293.53 398
12294.57 420
12295.62 407
12296.66 400
12297.71 427
12298.76 393
12299.80 412
12300.85 394
12301.90 418
12302.94 413
12303.99 352
12305.04 406
12306.08 403
12307.13 391
12308.18 381
12309.22 392
12310.27 412
12311.32 391
12312.36 400
12313.41 405
12314.46 379
12315.50 392
12316.55 400
12317.60 385
12318.65 382
12319.69 380
12320.74 360
12321.79 366
12322.83 354
12323.88 382
12324.93 400
12325.98 367
12327.02 363
12328.07 365
12329.12 389
12330.17 386
12331.21 380
12332.26 387
12333.31 370
12334.36 378
12335.41 367
12336.45 389
12337.50 367
12338.55 364
12339.60 378
12340.65 376
12341.69 376
12342.74 384
12343.79 407
12344.84 407
12345.89 353
12346.94 360
12347.98 375
12349.03 388
12350.08 366
12351.13 380
12352.18 361
12353.23 365
12354.28 371
12355.32 376
12356.37 384
12357.42 370
12358.47 360
12359.52 339
12360.57 368
12361.62 370
12362.67 372
12363.72 381
12364.76 405
12365.81 369
12366.86 376
12367.91 409
12368.96 382
12370.01 395
12371.06 411
12372.11 376
12373.16 392
12374.21 393
12375.26 397
12376.31 379
12377.36 357
12378.41 368
12379.46 385
12380.51 391
12381.56 407
12382.61 392
12383.66 386
12384.71 378
12385.76 404
12386.81 412
12387.86 400
12388.91 386
12389.96 378
12391.01 383
12392.06 391
12393.11 407
12394.16 414
12395.21 429
12396.26 376
12397.31 387
12398.36 376
12399.41 415
12400.46 407
12401.51 378
12402.56 388
12403.61 391
12404.66 390
12405.71 389
12406.77 407
12407.82 415
12408.87 381
12409.92 386
12410.97 405
12412.02 404
12413.07 373
12414.12 395
12415.17 377
12416.23 369
12417.28 394
12418.33 420
12419.38 411
12420.43 394
12421.48 390
12422.53 426
12423.59 421
12424.64 392
12425.69 406
12426.74 397
12427.79 415
12428.84 401
12429.90 435
12430.95 427
12432.00 417
12433.05 398
12434.10 377
12435.16 436
12436.21 394
12437.26 412
12438.31 399
12439.37 439
12440.42 417
12441.47 414
12442.52 421
12443.58 426
12444.63 422
12445.68 458
12446.73 377
12447.79 426
12448.84 412
12449.89 420
12450.94 435
12452.00 405
12453.05 413
12454.10 438
12455.16 438
12456.21 402
12457.26 442
12458.31 437
12459.37 448
12460.42 436
12461.47 426
12462.53 431
12463.58 430
12464.63 452
12465.69 466
12466.74 449
12467.79 469
12468.85 482
12469.90 495
12470.95 495
12472.01 520
12473.06 527
12474.12 507
12475.17 520
12476.22 544
12477.28 532
12478.33 521
12479.39 573
12480.44 617
12481.49 684
12482.55 686
12483.60 701
12484.66 758
12485.71 802
12486.76 814
12487.82 829
12488.87 892
12489.93 895
12490.98 859
12492.04 900
12493.09 844
12494.15 831
12495.20 763
12496.25 749
12497.31 729
12498.36 660
12499.42 631
12500.47 618
12501.53 593
12502.58 580
12503.64 532
12504.69 559
12505.75 550
12506.80 496
12507.86 491
12508.91 495
12509.97 505
12511.03 488
12512.08 476
12513.14 495
12514.19 482
12515.25 460
12516.30 456
12517.36 458
12518.41 474
12519.47 442
12520.52 480
12521.58 474
12522.64 458
12523.69 459
12524.75 469
12525.80 468
12526.86 423
12527.92 449
12528.97 464
12530.03 488
12531.08 456
12532.14 450
12533.20 474
12534.25 476
12535.31 457
12536.37 457
12537.42 471
12538.48 480
12539.54 457
12540.59 508
12541.65 480
12542.70 469
12543.76 469
12544.82 467
12545.88 432
12546.93 419
12547.99 483
12549.05 500
12550.10 501
12551.16 457
12552.22 507
12553.27 526
12554.33 500
12555.39 526
12556.45 528
12557.50 508
12558.56 524
12559.62 555
12560.67 553
12561.73 580
12562.79 545
12563.85 592
12564.90 612
12565.96 613
12567.02 603
12568.08 657
12569.14 637
12570.19 651
12571.25 662
12572.31 683
12573.37 626
12574.42 665
12575.48 630
12576.54 616
12577.60 607
12578.66 586
12579.72 577
12580.77 571
12581.83 543
12582.89 587
12583.95 601
12585.01 557
12586.07 575
12587.12 544
12588.18 581
12589.24 557
12590.30 531
12591.36 549
12592.42 536
12593.48 528
12594.53 515
12595.59 526
12596.65 539
12597.71 510
12598.77 499
12599.83 520
12600.89 493
12601.95 505
12603.01 522
12604.07 539
12605.13 530
12606.18 507
12607.24 566
12608.30 546
12609.36 541
12610.42 514
12611.48 543
12612.54 506
12613.60 537
12614.66 519
12615.72 561
12616.78 549
12617.84 526
12618.90 518
12619.96 536
12621.02 516
12622.08 505
12623.14 534
12624.20 501
12625.26 497
12626.32 501
12627.38 515
12628.44 509
12629.50 529
12630.56 462
12631.62 512
12632.68 496
12633.74 533
12634.80 517
12635.86 536
12636.92 517
12637.98 504
12639.04 550
12640.11 504
12641.17 528
12642.23 491
12643.29 534
12644.35 537
12645.41 548
12646.47 538
12647.53 580
12648.59 565
12649.65 553
12650.72 591
12651.78 563
12652.84 566
12653.90 560
12654.96 594
12656.02 605
12657.08 570
12658.14 567
12659.21 639
12660.27 589
12661.33 585
12662.39 581
12663.45 603
12664.51 578
12665.58 591
12666.64 581
12667.70 583
12668.76 577
12669.82 605
12670.89 610
12671.95 568
12673.01 561
12674.07 620
12675.13 645
12676.20 624
12677.26 624
12678.32 643
12679.38 672
12680.45 680
12681.51 677
12682.57 665
12683.63 691
12684.70 698
12685.76 665
12686.82 708
12687.88 752
12688.95 748
12690.01 746
12691.07 763
12692.14 750
12693.20 759
12694.26 773
12695.32 804
12696.39 867
12697.45 837
12698.51 854
12699.58 824
12700.64 838
12701.70 784
12702.77 797
12703.83 795
12704.89 758
12705.96 778
12707.02 760
12708.08 748
12709.15 705
12710.21 683
12711.28 668
12712.34 652
12713.40 678
12714.47 643
12715.53 619
12716.59 637
12717.66 652
12718.72 641
12719.79 615
12720.85 631
12721.92 617
12722.98 604
12724.04 607
12725.11 607
12726.17 607
12727.24 589
12728.30 592
12729.37 595
12730.43 592
12731.49 578
12732.56 577
12733.62 564
12734.69 572
12735.75 586
12736.82 617
12737.88 567
12738.95 552
12740.01 589
12741.08 578
12742.14 511
12743.21 560
12744.27 538
12745.34 529
12746.40 532
12747.47 525
12748.53 530
12749.60 496
12750.66 490
12751.73 506
12752.79 509
12753.86 497
12754.93 475
12755.99 512
12757.06 486
12758.12 490
12759.19 514
12760.25 474
12761.32 463
12762.39 479
12763.45 471
12764.52 463
12765.58 508
12766.65 494
12767.72 490
12768.78 492
12769.85 466
12770.91 456
12771.98 479
12773.05 464
12774.11 464
12775.18 468
12776.25 489
12777.31 464
12778.38 462
12779.45 471
12780.51 466
12781.58 460
12782.65 460
12783.71 508
12784.78 494
12785.85 460
12786.91 469
12787.98 485
12789.05 446
12790.11 475
12791.18 490
12792.25 473
12793.31 461
12794.38 464
12795.45 486
12796.52 463
12797.58 465
12798.65 444
12799.72 452
12800.79 510
12801.85 505
12802.92 487
12803.99 513
12805.06 467
12806.12 484
12807.19 495
12808.26 489
12809.33 502
12810.39 494
12811.46 509
12812.53 512
12813.60 507
12814.67 533
12815.73 497
12816.80 497
12817.87 511
12818.94 511
12820.01 494
12821.08 480
12822.14 488
12823.21 500
12824.28 453
12825.35 486
12826.42 480
12827.49 496
12828.55 466
12829.62 475
12830.69 488
12831.76 477
12832.83 471
12833.90 444
12834.97 482
12836.04 473
12837.11 482
12838.17 473
12839.24 473
12840.31 432
12841.38 452
12842.45 487
12843.52 485
12844.59 481
12845.66 449
12846.73 485
12847.80 429
12848.87 427
12849.94 451
12851.01 433
12852.08 440
12853.14 461
12854.21 446
12855.28 429
12856.35 404
12857.42 442
12858.49 457
12859.56 430
12860.63 416
12861.70 420
12862.77 418
12863.84 419
12864.91 436
12865.98 425
12867.05 430
12868.12 416
12869.19 411
12870.26 406
12871.34 396
12872.41 421
12873.48 384
12874.55 429
12875.62 401
12876.69 405
12877.76 395
12878.83 412
12879.90 413
12880.97 406
12882.04 403
12883.11 394
12884.18 373
12885.25 364
12886.33 375
12887.40 415
12888.47 427
12889.54 395
12890.61 396
12891.68 410
12892.75 414
12893.82 389
12894.89 398
12895.97 379
12897.04 385
12898.11 375
12899.18 399
12900.25 382
12901.32 374
12902.40 376
12903.47 341
12904.54 376
12905.61 382
12906.68 362
12907.75 356
12908.83 362
12909.90 362
12910.97 397
12912.04 369
12913.11 384
12914.19 335
12915.26 388
12916.33 383
12917.40 369
12918.48 357
12919.55 386
12920.62 378
12921.69 357
12922.77 379
12923.84 340
12924.91 356
12925.98 412
12927.06 399
12928.13 363
12929.20 360
12930.27 372
12931.35 376
12932.42 376
12933.49 397
12934.57 394
12935.64 379
12936.71 402
12937.79 381
12938.86 384
12939.93 381
12941.01 378
12942.08 391
12943.15 352
12944.23 371
12945.30 386
12946.37 363
12947.45 373
12948.52 367
12949.59 389
12950.67 362
12951.74 366
12952.81 371
12953.89 365
12954.96 359
12956.04 329
12957.11 357
12958.18 388
12959.26 395
12960.33 353
12961.41 358
12962.48 326
12963.55 355
12964.63 369
12965.70 387
12966.78 357
12967.85 375
12968.93 372
12970.00 387
12971.07 376
12972.15 346
12973.22 376
12974.30 381
12975.37 362
12976.45 363
12977.52 375
12978.60 348
12979.67 407
12980.75 357
12981.82 372
12982.90 368
12983.97 393
12985.05 372
12986.12 365
12987.20 418
12988.27 372
12989.35 377
12990.42 379
12991.50 384
12992.57 341
12993.65 355
12994.73 376
12995.80 394
12996.88 400
12997.95 398
12999.03 382
13000.10 389
13001.18 412
13002.25 377
13003.33 387
13004.41 366
13005.48 377
13006.56 414
13007.63 396
13008.71 373
13009.79 376
13010.86 373
13011.94 394
13013.02 407
13014.09 374
13015.17 388
13016.24 393
13017.32 366
13018.40 382
13019.47 390
13020.55 397
13021.63 405
13022.70 399
13023.78 375
13024.86 389
13025.93 402
13027.01 374
13028.09 395
13029.16 421
13030.24 381
13031.32 407
13032.40 437
13033.47 418
13034.55 469
13035.63 431
13036.70 420
13037.78 429
13038.86 445
13039.94 445
13041.01 421
13042.09 438
13043.17 415
13044.25 442
13045.32 413
13046.40 444
13047.48 460
13048.56 443
13049.63 424
13050.71 432
13051.79 463
13052.87 438
13053.95 448
13055.02 428
13056.10 417
13057.18 398
13058.26 402
13059.34 401
13060.41 428
13061.49 398
13062.57 383
13063.65 364
13064.73 393
13065.81 400
13066.88 412
13067.96 378
13069.04 362
13070.12 378
13071.20 400
13072.28 391
13073.36 365
13074.43 390
13075.51 380
13076.59 387
13077.67 380
13078.75 396
13079.83 388
13080.91 379
13081.99 389
13083.07 399
13084.15 363
13085.23 349
13086.30 356
13087.38 357
13088.46 383
13089.54 372
13090.62 357
13091.70 353
13092.78 374
13093.86 347
13094.94 370
13096.02 336
13097.10 383
13098.18 368
13099.26 374
13100.34 369
13101.42 333
13102.50 334
13103.58 359
13104.66 353
13105.74 378
13106.82 375
13107.90 372
13108.98 378
13110.06 362
13111.14 354
13112.22 353
13113.30 388
13114.38 379
13115.46 358
13116.54 330
13117.62 358
13118.70 342
13119.78 338
13120.86 370
13121.95 361
13123.03 371
13124.11 353
13125.19 370
13126.27 365
13127.35 349
13128.43 363
13129.51 373
13130.59 366
13131.67 345
13132.76 348
13133.84 339
13134.92 361
13136.00 364
13137.08 333
13138.16 340
13139.24 378
13140.32 338
13141.41 359
13142.49 320
13143.57 340
13144.65 382
13145.73 380
13146.81 346
13147.90 334
13148.98 337
13150.06 342
13151.14 349
13152.22 361
13153.31 375
13154.39 323
13155.47 331
13156.55 343
13157.63 361
13158.72 344
13159.80 329
13160.88 345
13161.96 365
13163.05 363
13164.13 358
13165.21 344
13166.29 376
13167.38 355
13168.46 361
13169.54 339
13170.62 343
13171.71 389
13172.79 361
13173.87 367
13174.96 350
13176.04 354
13177.12 349
13178.20 393
13179.29 353
13180.37 351
13181.45 338
13182.54 362
13183.62 369
13184.70 346
13185.79 358
13186.87 345
13187.95 340
13189.04 383
13190.12 349
13191.20 321
13192.29 352
13193.37 372
13194.46 336
13195.54 321
13196.62 357
13197.71 351
13198.79 379
13199.88 329
13200.96 337
13202.04 338
13203.13 356
13204.21 344
13205.30 341
13206.38 362
13207.46 373
13208.55 363
13209.63 354
13210.72 369
13211.80 329
13212.89 359
13213.97 343
13215.05 364
13216.14 319
13217.22 357
13218.31 348
13219.39 372
13220.48 346
13221.56 348
13222.65 347
13223.73 334
13224.82 336
13225.90 349
13226.99 357
13228.07 346
13229.16 400
13230.24 369
13231.33 371
13232.41 360
13233.50 362
13234.58 350
13235.67 355
13236.76 365
13237.84 352
13238.93 359
13240.01 361
13241.10 348
13242.18 321
13243.27 329
13244.35 341
13245.44 384
13246.53 347
13247.61 360
13248.70 369
13249.78 338
13250.87 372
13251.96 367
13253.04 356
13254.13 345
13255.21 360
13256.30 376
13257.39 373
13258.47 386
13259.56 376
13260.65 376
13261.73 416
13262.82 367
13263.91 367
13264.99 384
13266.08 368
13267.17 370
13268.25 368
13269.34 340
13270.43 371
13271.51 379
13272.60 416
13273.69 381
13274.77 391
13275.86 376
13276.95 371
13278.04 388
13279.12 385
13280.21 403
13281.30 364
13282.38 374
13283.47 423
13284.56 387
13285.65 375
13286.73 390
13287.82 380
13288.91 379
13290.00 381
13291.08 397
13292.17 379
13293.26 397
13294.35 422
13295.44 403
13296.52 424
13297.61 404
13298.70 427
13299.79 427
13300.88 429
13301.96 395
13303.05 422
13304.14 428
13305.23 413
13306.32 403
13307.41 428
13308.49 426
13309.58 446
13310.67 447
13311.76 458
13312.85 417
13313.94 418
13315.02 428
13316.11 412
13317.20 412
13318.29 382
13319.38 409
13320.47 406
13321.56 387
13322.65 396
13323.74 425
13324.82 417
13325.91 398
13327.00 436
13328.09 399
13329.18 403
13330.27 407
13331.36 400
13332.45 427
13333.54 433
13334.63 396
13335.72 397
13336.81 405
13337.90 455
13338.99 415
13340.08 429
13341.17 433
13342.26 420
13343.35 420
13344.44 394
13345.53 401
13346.61 415
13347.70 413
13348.79 428
13349.89 422
13350.98 398
13352.07 450
13353.16 437
13354.25 417
13355.34 422
13356.43 460
13357.52 457
13358.61 496
13359.70 466
13360.79 461
13361.88 460
13362.97 459
13364.06 460
13365.15 453
13366.24 438
13367.33 443
13368.42 460
13369.51 441
13370.60 462
13371.70 405
13372.79 449
13373.88 417
13374.97 401
13376.06 401
13377.15 428
13378.24 427
13379.33 433
13380.43 394
13381.52 389
13382.61 401
13383.70 383
13384.79 418
13385.88 388
13386.97 428
13388.07 387
13389.16 399
13390.25 404
13391.34 414
13392.43 401
13393.52 396
13394.62 410
13395.71 381
13396.80 370
13397.89 393
13398.98 399
13400.08 397
13401.17 400
13402.26 354
13403.35 367
13404.45 359
13405.54 410
13406.63 392
13407.72 407
13408.82 377
13409.91 393
13411.00 372
13412.09 372
13413.19 368
13414.28 386
13415.37 363
13416.46 352
13417.56 394
13418.65 379
13419.74 401
13420.84 366
13421.93 393
13423.02 388
13424.11 402
13425.21 416
13426.30 417
13427.39 382
13428.49 389
13429.58 398
13430.67 397
13431.77 404
13432.86 386
13433.95 412
13435.05 376
13436.14 401
13437.24 409
13438.33 395
13439.42 398
13440.52 429
13441.61 429
13442.70 415
13443.80 420
13444.89 440
13445.99 456
13447.08 440
13448.17 446
13449.27 436
13450.36 456
13451.46 456
13452.55 421
13453.64 428
13454.74 439
13455.83 415
13456.93 426
13458.02 456
13459.12 481
13460.21 465
13461.31 467
13462.40 467
13463.50 457
13464.59 466
13465.69 446
13466.78 435
13467.87 463
13468.97 425
13470.06 475
13471.16 453
13472.25 444
13473.35 452
13474.44 449
13475.54 465
13476.64 455
13477.73 462
13478.83 460
13479.92 458
13481.02 458
13482.11 471
13483.21 490
13484.30 522
13485.40 501
13486.49 483
13487.59 480
13488.69 479
13489.78 528
13490.88 549
13491.97 542
13493.07 519
13494.17 528
13495.26 557
13496.36 547
13497.45 560
13498.55 561
13499.65 539
13500.74 500
13501.84 544
13502.93 504
13504.03 508
13505.13 499
13506.22 468
13507.32 427
13508.42 444
13509.51 436
13510.61 476
13511.71 467
13512.80 430
13513.90 443
13515.00 443
13516.09 448
13517.19 451
13518.29 432
13519.38 423
13520.48 447
13521.58 418
13522.68 429
13523.77 417
13524.87 433
13525.97 417
13527.06 404
13528.16 396
13529.26 414
13530.36 404
13531.45 416
13532.55 403
13533.65 371
13534.75 394
13535.84 377
13536.94 389
13538.04 389
13539.14 382
13540.23 393
13541.33 391
13542.43 398
13543.53 379
13544.63 381
13545.72 366
13546.82 380
13547.92 392
13549.02 377
13550.12 364
13551.22 413
13552.31 378
13553.41 395
13554.51 365
13555.61 372
13556.71 369
13557.81 377
13558.90 362
13560.00 362
13561.10 386
13562.20 373
13563.30 350
13564.40 374
13565.50 394
13566.60 356
13567.69 358
13568.79 356
13569.89 366
13570.99 356
13572.09 368
13573.19 368
13574.29 381
13575.39 369
13576.49 392
13577.59 402
13578.69 381
13579.79 370
13580.89 375
13581.98 407
13583.08 370
13584.18 368
13585.28 350
13586.38 394
13587.48 369
13588.58 385
13589.68 394
13590.78 402
13591.88 385
13592.98 385
13594.08 383
13595.18 371
13596.28 414
13597.38 428
13598.48 400
13599.58 400
13600.68 375
13601.78 374
13602.88 349
13603.98 371
13605.08 388
13606.18 385
13607.29 379
13608.39 381
13609.49 390
13610.59 389
13611.69 374
13612.79 379
13613.89 403
13614.99 398
13616.09 394
13617.19 381
13618.29 365
13619.39 389
13620.50 409
13621.60 378
13622.70 361
13623.80 395
13624.90 390
13626.00 370
13627.10 380
13628.20 372
13629.31 368
13630.41 422
13631.51 401
13632.61 392
13633.71 366
13634.81 376
13635.91 377
13637.02 389
13638.12 349
13639.22 366
13640.32 376
13641.42 380
13642.53 377
13643.63 347
13644.73 346
13645.83 366
13646.93 373
13648.04 381
13649.14 360
13650.24 381
13651.34 399
13652.45 397
13653.55 395
13654.65 391
13655.75 345
13656.85 370
13657.96 361
13659.06 393
13660.16 368
13661.27 365
13662.37 376
13663.47 360
13664.57 394
13665.68 372
13666.78 353
13667.88 377
13668.99 379
13670.09 386
13671.19 345
13672.29 370
13673.40 370
13674.50 367
13675.60 375
13676.71 389
13677.81 404
13678.91 403
13680.02 412
13681.12 402
13682.23 409
13683.33 391
13684.43 410
13685.54 357
13686.64 386
13687.74 395
13688.85 402
13689.95 390
13691.06 391
13692.16 382
13693.26 399
13694.37 405
13695.47 385
13696.58 395
13697.68 393
13698.78 399
13699.89 415
13700.99 413
13702.10 431
13703.20 416
13704.31 396
13705.41 412
13706.51 438
13707.62 424
13708.72 407
13709.83 408
13710.93 439
13712.04 435
13713.14 480
13714.25 434
13715.35 404
13716.46 439
13717.56 465
13718.67 481
13719.77 442
13720.88 443
13721.98 454
13723.09 440
13724.19 475
13725.30 459
13726.40 467
13727.51 453
13728.61 505
13729.72 487
13730.83 452
13731.93 446
13733.04 463
13734.14 465
13735.25 475
13736.35 491
13737.46 493
13738.57 474
13739.67 498
13740.78 495
13741.88 498
13742.99 546
13744.09 521
13745.20 537
13746.31 543
13747.41 500
13748.52 517
13749.63 579
13750.73 590
13751.84 578
13752.94 592
13754.05 624
13755.16 626
13756.26 644
13757.37 653
13758.48 657
13759.58 698
13760.69 704
13761.80 754
13762.90 794
13764.01 710
13765.12 718
13766.22 731
13767.33 772
13768.44 797
13769.55 767
13770.65 740
13771.76 761
13772.87 700
13773.97 679
13775.08 626
13776.19 655
13777.30 604
13778.40 624
13779.51 552
13780.62 570
13781.73 548
13782.83 542
13783.94 544
13785.05 562
13786.16 505
13787.26 524
13788.37 493
13789.48 515
13790.59 524
13791.70 509
13792.80 482
13793.91 463
13795.02 493
13796.13 499
13797.24 496
13798.35 474
13799.45 506
13800.56 502
13801.67 504
13802.78 496
13803.89 480
13805.00 500
13806.10 459
13807.21 475
13808.32 475
13809.43 475
13810.54 432
13811.65 493
13812.76 501
13813.86 478
13814.97 429
13816.08 436
13817.19 456
13818.30 471
13819.41 425
13820.52 427
13821.63 470
13822.74 431
13823.85 425
13824.96 462
13826.06 457
13827.17 459
13828.28 438
13829.39 419
13830.50 432
13831.61 439
13832.72 432
13833.83 446
13834.94 428
13836.05 454
13837.16 450
13838.27 463
13839.38 450
13840.49 445
13841.60 451
13842.71 473
13843.82 450
13844.93 424
13846.04 454
13847.15 455
13848.26 471
13849.37 419
13850.48 441
13851.59 469
13852.70 479
13853.81 495
13854.92 448
13856.03 455
13857.14 501
13858.25 524
13859.37 471
13860.48 457
13861.59 494
13862.70 508
13863.81 497
13864.92 481
13866.03 456
13867.14 423
13868.25 427
13869.36 474
13870.47 472
13871.59 465
13872.70 440
13873.81 450
13874.92 413
13876.03 467
13877.14 443
13878.25 442
13879.36 458
13880.48 478
13881.59 471
13882.70 476
13883.81 441
13884.92 447
13886.03 473
13887.15 471
13888.26 467
13889.37 469
13890.48 459
13891.59 478
13892.71 492
13893.82 469
13894.93 473
13896.04 482
13897.15 492
13898.27 470
13899.38 459
13900.49 483
13901.60 461
13902.72 460
13903.83 464
13904.94 440
13906.05 414
13907.17 436
13908.28 448
13909.39 452
13910.50 415
13911.62 467
13912.73 430
13913.84 433
13914.95 433
13916.07 417
13917.18 390
13918.29 399
13919.41 430
13920.52 425
13921.63 392
13922.75 402
13923.86 404
13924.97 442
13926.09 441
13927.20 410
13928.31 439
13929.43 458
13930.54 413
13931.65 433
13932.77 404
13933.88 428
13934.99 399
13936.11 407
13937.22 416
13938.34 424
13939.45 396
13940.56 416
13941.68 406
13942.79 408
13943.91 407
13945.02 420
13946.13 417
13947.25 411
13948.36 417
13949.48 399
13950.59 375
13951.70 399
13952.82 426
13953.93 415
13955.05 416
13956.16 381
13957.28 465
13958.39 414
13959.51 394
13960.62 383
13961.74 411
13962.85 436
13963.97 396
13965.08 401
13966.20 430
13967.31 434
13968.43 390
13969.54 404
13970.66 405
13971.77 420
13972.89 401
13974.00 420
13975.12 370
13976.23 399
13977.35 413
13978.46 418
13979.58 427
13980.69 426
13981.81 406
13982.92 390
13984.04 434
13985.16 402
13986.27 397
13987.39 420
13988.50 412
13989.62 388
13990.74 427
13991.85 413
13992.97 401
13994.08 420
13995.20 441
13996.32 421
13997.43 422
13998.55 419
13999.66 394
14000.78 435
14001.90 433
14003.01 438
14004.13 409
14005.25 448
14006.36 428
14007.48 490
14008.60 473
14009.71 444
14010.83 429
14011.95 478
14013.06 440
14014.18 458
14015.30 435
14016.41 449
14017.53 436
14018.65 440
14019.76 478
14020.88 462
14022.00 436
14023.12 436
14024.23 419
14025.35 422
14026.47 432
14027.59 411
14028.70 424
14029.82 409
14030.94 405
14032.06 418
14033.17 396
14034.29 397
14035.41 388
14036.53 430
14037.64 431
14038.76 407
14039.88 353
14041.00 420
14042.11 415
14043.23 411
14044.35 409
14045.47 409
14046.59 395
14047.71 411
14048.82 415
14049.94 411
14051.06 414
14052.18 406
14053.30 420
14054.42 387
14055.53 411
14056.65 377
14057.77 405
14058.89 411
14060.01 397
14061.13 439
14062.25 400
14063.36 378
14064.48 403
14065.60 430
14066.72 422
14067.84 405
14068.96 422
14070.08 425
14071.20 410
14072.32 412
14073.44 410
14074.55 457
14075.67 419
14076.79 452
14077.91 447
14079.03 460
14080.15 446
14081.27 444
14082.39 481
14083.51 474
14084.63 466
14085.75 459
14086.87 481
14087.99 474
14089.11 466
14090.23 480
14091.35 511
14092.47 451
14093.59 445
14094.71 446
14095.83 462
14096.95 443
14098.07 482
14099.19 470
14100.31 460
14101.43 427
14102.55 438
14103.67 409
14104.79 412
14105.91 414
14107.03 383
14108.15 413
14109.27 396
14110.39 414
14111.51 401
14112.64 410
14113.76 362
14114.88 379
14116.00 355
14117.12 367
14118.24 381
14119.36 352
14120.48 368
14121.60 353
14122.72 350
14123.85 362
14124.97 352
14126.09 343
14127.21 364
14128.33 363
14129.45 385
14130.57 378
14131.70 406
14132.82 365
14133.94 385
14135.06 384
14136.18 362
14137.30 375
14138.43 350
14139.55 354
14140.67 357
14141.79 373
14142.91 330
14144.03 329
14145.16 356
14146.28 337
14147.40 321
14148.52 352
14149.65 370
14150.77 343
14151.89 357
14153.01 349
14154.13 371
14155.26 323
14156.38 353
14157.50 338
14158.62 377
14159.75 378
14160.87 339
14161.99 362
14163.12 356
14164.24 346
14165.36 343
14166.48 343
14167.61 366
14168.73 364
14169.85 394
14170.98 332
14172.10 334
14173.22 327
14174.35 358
14175.47 377
14176.59 330
14177.72 368
14178.84 351
14179.96 365
14181.09 326
14182.21 329
14183.33 328
14184.46 347
14185.58 326
14186.70 312
14187.83 344
14188.95 330
14190.07 347
14191.20 338
14192.32 346
14193.45 308
14194.57 317
14195.69 308
14196.82 340
14197.94 294
14199.07 334
14200.19 330
14201.32 304
14202.44 348
14203.56 297
14204.69 315
14205.81 316
14206.94 327
14208.06 325
14209.19 326
14210.31 304
14211.44 333
14212.56 352
14213.69 323
14214.81 311
14215.93 311
14217.06 337
14218.18 338
14219.31 331
14220.43 332
14221.56 306
14222.68 281
14223.81 318
14224.94 327
14226.06 305
14227.19 310
14228.31 329
14229.44 318
14230.56 337
14231.69 306
14232.81 329
14233.94 358
14235.06 324
14236.19 337
14237.32 331
14238.44 312
14239.57 319
14240.69 349
14241.82 336
14242.94 344
14244.07 325
14245.20 335
14246.32 331
14247.45 318
14248.57 316
14249.70 355
14250.83 335
14251.95 317
14253.08 302
14254.21 308
14255.33 330
14256.46 304
14257.59 306
14258.71 327
14259.84 328
14260.97 295
14262.09 312
14263.22 347
14264.35 331
14265.47 287
14266.60 304
14267.73 316
14268.85 285
14269.98 293
14271.11 342
14272.23 315
14273.36 328
14274.49 294
14275.62 319
14276.74 305
14277.87 280
14279.00 330
14280.12 319
14281.25 326
14282.38 303
14283.51 309
14284.63 291
14285.76 301
14286.89 276
14288.02 301
14289.15 292
14290.27 295
14291.40 308
14292.53 296
14293.66 272
14294.78 294
14295.91 312
14297.04 312
14298.17 316
14299.30 288
14300.42 310
14301.55 308
14302.68 298
14303.81 275
14304.94 302
14306.07 320
14307.19 309
14308.32 313
14309.45 298
14310.58 297
14311.71 318
14312.84 287
14313.97 324
14315.10 305
14316.22 285
14317.35 279
14318.48 268
14319.61 271
14320.74 271
14321.87 311
14323.00 280
14324.13 279
14325.26 297
14326.39 282
14327.51 282
14328.64 272
14329.77 321
14330.90 305
14332.03 306
14333.16 288
14334.29 307
14335.42 294
14336.55 287
14337.68 281
14338.81 294
14339.94 300
14341.07 279
14342.20 333
14343.33 325
14344.46 330
14345.59 305
14346.72 289
14347.85 288
14348.98 299
14350.11 298
14351.24 288
14352.37 284
14353.50 302
14354.63 297
14355.76 309
14356.89 300
14358.02 298
14359.15 318
14360.28 306
14361.41 328
14362.54 303
14363.67 305
14364.80 305
14365.94 297
14367.07 304
14368.20 295
14369.33 274
14370.46 303
14371.59 288
14372.72 311
14373.85 299
14374.98 301
14376.11 290
14377.25 288
14378.38 281
14379.51 284
14380.64 329
14381.77 295
14382.90 321
14384.03 301
14385.16 309
14386.30 301
14387.43 332
14388.56 307
14389.69 300
14390.82 318
14391.95 288
14393.09 313
14394.22 276
14395.35 282
14396.48 298
14397.61 314
14398.75 316
14399.88 298
14401.01 296
14402.14 314
14403.27 298
14404.41 310
14405.54 301
14406.67 299
14407.80 287
14408.94 308
14410.07 300
14411.20 285
14412.33 308
14413.47 311
14414.60 349
14415.73 316
14416.87 297
14418.00 305
14419.13 323
14420.26 336
14421.40 343
14422.53 309
14423.66 329
14424.80 336
14425.93 337
14427.06 300
14428.20 314
14429.33 310
14430.46 313
14431.59 300
14432.73 328
14433.86 315
14435.00 297
14436.13 313
14437.26 324
14438.40 323
14439.53 290
14440.66 290
14441.80 310
14442.93 320
14444.06 309
14445.20 300
14446.33 323
14447.47 307
14448.60 326
14449.73 290
14450.87 296
14452.00 289
14453.14 325
14454.27 279
14455.41 318
14456.54 312
14457.67 324
14458.81 313
14459.94 324
14461.08 274
14462.21 284
14463.35 314
14464.48 297
14465.62 319
14466.75 312
14467.89 317
14469.02 313
14470.15 307
14471.29 293
14472.42 322
14473.56 321
14474.69 318
14475.83 316
14476.96 308
14478.10 302
14479.24 308
14480.37 283
14481.51 295
14482.64 296
14483.78 286
14484.91 301
14486.05 306
14487.18 302
14488.32 279
14489.45 298
14490.59 278
14491.73 289
14492.86 317
14494.00 299
14495.13 288
14496.27 282
14497.40 270
14498.54 271
14499.68 281
14500.81 297
14501.95 294
14503.08 293
14504.22 294
14505.36 293
14506.49 297
14507.63 272
14508.77 295
14509.90 295
14511.04 310
14512.18 312
14513.31 294
14514.45 280
14515.58 274
14516.72 292
14517.86 300
14519.00 282
14520.13 295
14521.27 287
14522.41 301
14523.54 302
14524.68 269
14525.82 276
14526.95 270
14528.09 308
14529.23 281
14530.37 299
14531.50 280
14532.64 292
14533.78 316
14534.91 294
14536.05 294
14537.19 286
14538.33 292
14539.46 292
14540.60 294
14541.74 312
14542.88 292
14544.02 294
14545.15 283
14546.29 266
14547.43 305
14548.57 296
14549.70 304
14550.84 306
14551.98 296
14553.12 320
14554.26 271
14555.39 305
14556.53 277
14557.67 304
14558.81 302
14559.95 313
14561.09 323
14562.22 308
14563.36 304
14564.50 312
14565.64 320
14566.78 328
14567.92 295
14569.06 299
14570.20 296
14571.33 304
14572.47 322
14573.61 313
14574.75 327
14575.89 306
14577.03 336
14578.17 325
14579.31 309
14580.45 298
14581.59 333
14582.72 302
14583.86 348
14585.00 360
14586.14 311
14587.28 315
14588.42 314
14589.56 340
14590.70 328
14591.84 303
14592.98 320
14594.12 333
14595.26 325
14596.40 321
14597.54 338
14598.68 365
14599.82 313
14600.96 325
14602.10 306
14603.24 340
14604.38 342
14605.52 335
14606.66 323
14607.80 309
14608.94 340
14610.08 341
14611.22 351
14612.36 359
14613.50 357
14614.64 330
14615.78 365
14616.92 349
14618.06 379
14619.20 387
14620.34 390
14621.49 381
14622.63 379
14623.77 415
14624.91 397
14626.05 373
14627.19 370
14628.33 406
14629.47 374
14630.61 370
14631.75 378
14632.90 395
14634.04 373
14635.18 358
14636.32 356
14637.46 380
14638.60 344
14639.74 347
14640.88 336
14642.03 333
14643.17 322
14644.31 342
14645.45 331
14646.59 360
14647.73 310
14648.88 317
14650.02 342
14651.16 328
14652.30 343
14653.44 316
14654.59 340
14655.73 298
14656.87 319
14658.01 326
14659.16 334
14660.30 308
14661.44 319
14662.58 299
14663.72 308
14664.87 299
14666.01 303
14667.15 333
14668.29 300
14669.44 316
14670.58 302
14671.72 312
14672.87 298
14674.01 294
14675.15 289
14676.29 286
14677.44 296
14678.58 291
14679.72 300
14680.87 299
14682.01 309
14683.15 278
14684.30 313
14685.44 284
14686.58 297
14687.73 286
14688.87 304
14690.01 252
14691.16 265
14692.30 306
14693.44 268
14694.59 284
14695.73 293
14696.87 292
14698.02 303
14699.16 279
14700.30 275
14701.45 293
14702.59 286
14703.74 303
14704.88 288
14706.02 280
14707.17 275
14708.31 287
14709.46 289
14710.60 282
14711.75 296
14712.89 332
14714.03 305
14715.18 299
14716.32 296
14717.47 259
14718.61 274
14719.76 293
14720.90 305
14722.05 275
14723.19 288
14724.34 274
14725.48 273
14726.63 271
14727.77 316
14728.92 299
14730.06 289
14731.21 282
14732.35 282
14733.50 286
14734.64 278
14735.79 295
14736.93 282
14738.08 287
14739.22 289
14740.37 314
14741.51 274
14742.66 303
14743.80 298
14744.95 282
14746.09 290
14747.24 283
14748.39 295
14749.53 284
14750.68 300
14751.82 276
14752.97 304
14754.11 312
14755.26 308
14756.41 307
14757.55 310
14758.70 271
14759.85 291
14760.99 275
14762.14 322
14763.28 313
14764.43 295
14765.58 313
14766.72 292
14767.87 275
14769.02 301
14770.16 326
14771.31 301
14772.46 311
14773.60 314
14774.75 306
14775.90 282
14777.04 300
14778.19 309
14779.34 328
14780.48 304
14781.63 341
14782.78 318
14783.92 313
14785.07 309
14786.22 343
14787.37 311
14788.51 326
14789.66 319
14790.81 294
14791.96 317
14793.10 304
14794.25 325
14795.40 344
14796.54 305
14797.69 320
14798.84 318
14799.99 318
14801.14 313
14802.28 294
14803.43 292
14804.58 291
14805.73 317
14806.88 317
14808.02 299
14809.17 302
14810.32 296
14811.47 283
14812.62 265
14813.76 299
14814.91 296
14816.06 297
14817.21 313
14818.36 295
14819.51 284
14820.65 297
14821.80 292
14822.95 280
14824.10 295
14825.25 258
14826.40 285
14827.55 288
14828.69 267
14829.84 239
14830.99 264
14832.14 282
14833.29 287
14834.44 264
14835.59 242
14836.74 263
14837.89 254
14839.04 261
14840.19 262
14841.33 253
14842.48 276
14843.63 285
14844.78 251
14845.93 256
14847.08 245
14848.23 279
14849.38 271
14850.53 265
14851.68 238
14852.83 247
14853.98 254
14855.13 252
14856.28 235
14857.43 239
14858.58 260
14859.73 263
14860.88 283
14862.03 278
14863.18 254
14864.33 257
14865.48 252
14866.63 276
14867.78 262
14868.93 240
14870.08 274
14871.23 277
14872.38 268
14873.53 252
14874.68 248
14875.83 257
14876.98 254
14878.14 249
14879.29 258
14880.44 250
14881.59 250
14882.74 235
14883.89 248
14885.04 289
14886.19 258
14887.34 279
14888.49 259
14889.64 258
14890.80 239
14891.95 258
14893.10 258
14894.25 254
14895.40 247
14896.55 252
14897.70 263
14898.86 267
14900.01 248
14901.16 235
14902.31 259
14903.46 251
14904.61 249
14905.77 236
14906.92 253
14908.07 248
14909.22 238
14910.37 259
14911.53 254
14912.68 273
14913.83 253
14914.98 254
14916.13 245
14917.29 259
14918.44 260
14919.59 281
14920.74 271
14921.90 258
14923.05 254
14924.20 287
14925.35 278
14926.51 228
14927.66 263
14928.81 261
14929.96 259
14931.12 256
14932.27 275
14933.42 243
14934.57 244
14935.73 261
14936.88 235
14938.03 238
14939.19 272
14940.34 262
14941.49 224
14942.65 245
14943.80 220
14944.95 266
14946.11 270
14947.26 248
14948.41 235
14949.57 265
14950.72 266
14951.87 238
14953.03 263
14954.18 253
14955.33 250
14956.49 241
14957.64 248
14958.80 255
14959.95 223
14961.10 252
14962.26 267
14963.41 255
14964.57 246
14965.72 243
14966.87 235
14968.03 259
14969.18 239
14970.34 254
14971.49 233
14972.65 256
14973.80 233
14974.95 241
14976.11 242
14977.26 237
14978.42 237
14979.57 258
14980.73 272
14981.88 240
14983.04 245
14984.19 261
14985.35 253
14986.50 243
14987.66 236
14988.81 262
14989.97 248
14991.12 253
14992.28 250
14993.43 252
14994.59 219
14995.74 237
14996.90 238
14998.05 236
14999.21 254
15000.36 233
15001.52 244
15002.67 228
15003.83 230
15004.99 222
15006.14 233
15007.30 238
15008.45 258
15009.61 246
15010.76 242
15011.92 215
15013.08 225
15014.23 237
15015.39 228
15016.54 235
15017.70 240
15018.86 232
15020.01 235
15021.17 240
15022.32 244
15023.48 215
15024.64 236
15025.79 226
15026.95 245
15028.11 230
15029.26 250
15030.42 239
15031.58 217
15032.73 246
15033.89 240
15035.05 229
15036.20 232
15037.36 237
15038.52 224
15039.67 257
15040.83 245
15041.99 218
15043.15 240
15044.30 226
15045.46 238
15046.62 236
15047.77 247
15048.93 234
15050.09 246
15051.25 241
15052.40 226
15053.56 228
15054.72 236
15055.88 230
15057.03 242
15058.19 231
15059.35 233
15060.51 232
15061.66 239
15062.82 226
15063.98 240
15065.14 253
15066.30 246
15067.45 259
15068.61 229
15069.77 239
15070.93 219
15072.09 233
15073.24 232
15074.40 252
15075.56 231
15076.72 242
15077.88 239
15079.04 252
15080.20 231
15081.35 255
15082.51 259
15083.67 238
15084.83 247
15085.99 229
15087.15 231
15088.31 239
15089.46 242
15090.62 252
15091.78 254
15092.94 234
15094.10 243
15095.26 254
15096.42 241
15097.58 235
15098.74 230
15099.90 240
15101.06 254
15102.22 253
15103.37 256
15104.53 218
15105.69 235
15106.85 251
15108.01 246
15109.17 246
15110.33 220
15111.49 234
15112.65 250
15113.81 256
15114.97 225
15116.13 248
15117.29 240
15118.45 258
15119.61 240
15120.77 261
15121.93 254
15123.09 245
15124.25 239
15125.41 241
15126.57 249
15127.73 218
15128.89 243
15130.05 242
15131.21 228
15132.37 243
15133.53 236
15134.69 227
15135.86 264
15137.02 226
15138.18 252
15139.34 255
15140.50 232
15141.66 244
15142.82 248
15143.98 232
15145.14 213
15146.30 236
15147.46 267
15148.63 250
15149.79 244
15150.95 261
15152.11 233
15153.27 225
15154.43 235
15155.59 245
15156.75 267
15157.92 262
15159.08 260
15160.24 270
15161.40 255
15162.56 253
15163.72 241
15164.89 266
15166.05 270
15167.21 229
15168.37 259
15169.53 269
15170.69 249
15171.86 254
15173.02 251
15174.18 269
15175.34 237
15176.51 256
15177.67 233
15178.83 232
15179.99 241
15181.15 249
15182.32 236
15183.48 243
15184.64 258
15185.80 269
15186.97 240
15188.13 257
15189.29 259
15190.46 250
15191.62 269
15192.78 258
15193.94 254
15195.11 272
15196.27 259
15197.43 267
15198.60 289
15199.76 284
15200.92 254
15202.08 257
15203.25 272
15204.41 281
15205.57 262
15206.74 268
15207.90 290
15209.06 297
15210.23 282
15211.39 274
15212.56 283
15213.72 298
15214.88 284
15216.05 295
15217.21 292
15218.37 297
15219.54 313
15220.70 301
15221.87 296
15223.03 301
15224.19 285
15225.36 320
15226.52 286
15227.69 302
15228.85 311
15230.01 316
15231.18 303
15232.34 305
15233.51 319
15234.67 305
15235.84 266
15237.00 272
15238.16 301
15239.33 293
15240.49 269
15241.66 291
15242.82 295
15243.99 254
15245.15 277
15246.32 279
15247.48 268
15248.65 250
15249.81 254
15250.98 283
15252.14 253
15253.31 259
15254.47 266
15255.64 271
15256.80 262
15257.97 255
15259.13 264
15260.30 252
15261.46 274
15262.63 250
15263.80 255
15264.96 267
15266.13 274
15267.29 263
15268.46 250
15269.62 270
15270.79 256
15271.96 267
15273.12 253
15274.29 248
15275.45 247
15276.62 250
15277.79 239
15278.95 255
15280.12 229
15281.28 270
15282.45 269
15283.62 237
15284.78 245
15285.95 265
15287.12 260
15288.28 259
15289.45 269
15290.62 235
15291.78 249
15292.95 265
15294.12 260
15295.28 261
15296.45 249
15297.62 259
15298.78 253
15299.95 271
15301.12 252
15302.28 254
15303.45 249
15304.62 237
15305.78 266
15306.95 236
15308.12 237
15309.29 248
15310.45 244
15311.62 252
15312.79 236
15313.96 270
15315.12 230
15316.29 266
15317.46 282
15318.63 276
15319.79 227
15320.96 241
15322.13 262
15323.30 257
15324.46 243
15325.63 246
15326.80 246
15327.97 233
15329.14 245
15330.30 258
15331.47 259
15332.64 272
15333.81 268
15334.98 279
15336.14 235
15337.31 243
15338.48 271
15339.65 257
15340.82 247
15341.99 264
15343.16 261
15344.32 241
15345.49 260
15346.66 264
15347.83 274
15349.00 281
15350.17 262
15351.34 293
15352.51 259
15353.67 244
15354.84 268
15356.01 278
15357.18 254
15358.35 272
15359.52 270
15360.69 275
15361.86 261
15363.03 255
15364.20 274
15365.37 270
15366.54 284
15367.71 278
15368.87 277
15370.04 254
15371.21 271
15372.38 290
15373.55 258
15374.72 267
15375.89 291
15377.06 293
15378.23 297
15379.40 262
15380.57 273
15381.74 288
15382.91 268
15384.08 293
15385.25 266
15386.42 281
15387.59 282
15388.76 268
15389.93 267
15391.10 256
15392.27 276
15393.44 273
15394.62 258
15395.79 260
15396.96 260
15398.13 248
15399.30 284
15400.47 255
15401.64 256
15402.81 270
15403.98 291
15405.15 274
15406.32 240
15407.49 269
15408.66 246
15409.84 259
15411.01 272
15412.18 279
15413.35 263
15414.52 266
15415.69 270
15416.86 265
15418.03 257
15419.21 231
15420.38 230
15421.55 254
15422.72 285
15423.89 254
15425.06 279
15426.24 287
15427.41 253
15428.58 250
15429.75 246
15430.92 248
15432.09 229
15433.27 245
15434.44 230
15435.61 239
15436.78 246
15437.96 270
15439.13 284
15440.30 254
15441.47 247
15442.64 255
15443.82 258
15444.99 229
15446.16 236
15447.33 253
15448.51 231
15449.68 227
15450.85 250
15452.02 236
15453.20 247
15454.37 248
15455.54 246
15456.72 245
15457.89 237
15459.06 222
15460.23 235
15461.41 255
15462.58 247
15463.75 248
15464.93 250
15466.10 259
15467.27 241
15468.45 257
15469.62 227
15470.79 222
15471.97 261
15473.14 245
15474.31 246
15475.49 260
15476.66 259
15477.83 278
15479.01 258
15480.18 229
15481.36 242
15482.53 266
15483.70 239
15484.88 228
15486.05 262
15487.23 252
15488.40 263
15489.57 250
15490.75 234
15491.92 244
15493.10 266
15494.27 256
15495.44 258
15496.62 231
15497.79 256
15498.97 252
15500.14 241
15501.32 249
15502.49 223
15503.67 233
15504.84 253
15506.02 260
15507.19 249
15508.36 247
15509.54 267
15510.71 243
15511.89 242
15513.06 225
15514.24 238
15515.41 240
15516.59 251
15517.77 242
15518.94 226
15520.12 257
15521.29 259
15522.47 253
15523.64 230
15524.82 230
15525.99 250
15527.17 280
15528.34 261
15529.52 232
15530.69 247
15531.87 259
15533.05 254
15534.22 252
15535.40 242
15536.57 264
15537.75 252
15538.93 268
15540.10 245
15541.28 252
15542.45 258
15543.63 286
15544.81 272
15545.98 267
15547.16 251
15548.33 270
15549.51 258
15550.69 258
15551.86 262
15553.04 273
15554.22 271
15555.39 260
15556.57 269
15557.75 260
15558.92 258
15560.10 274
15561.28 271
15562.45 252
15563.63 261
15564.81 263
15565.99 263
15567.16 260
15568.34 282
15569.52 267
15570.69 253
15571.87 257
15573.05 262
15574.23 260
15575.40 259
15576.58 290
15577.76 293
15578.93 284
15580.11 280
15581.29 284
15582.47 285
15583.65 301
15584.82 266
15586.00 288
15587.18 279
15588.36 270
15589.53 275
15590.71 272
15591.89 260
15593.07 257
15594.25 278
15595.42 287
15596.60 302
15597.78 270
15598.96 293
15600.14 309
15601.32 304
15602.49 297
15603.67 293
15604.85 302
15606.03 306
15607.21 312
15608.39 310
15609.56 300
15610.74 302
15611.92 336
15613.10 306
15614.28 332
15615.46 320
15616.64 329
15617.82 310
15619.00 330
15620.17 310
15621.35 330
15622.53 310
15623.71 303
15624.89 321
15626.07 332
15627.25 339
15628.43 322
15629.61 333
15630.79 342
15631.97 323
15633.15 339
15634.33 341
15635.51 341
15636.69 362
15637.87 361
15639.05 356
15640.22 370
15641.40 354
15642.58 372
15643.76 351
15644.94 355
15646.12 348
15647.30 355
15648.48 346
15649.66 368
15650.85 344
15652.03 361
15653.21 344
15654.39 346
15655.57 351
15656.75 334
15657.93 366
15659.11 364
15660.29 315
15661.47 331
15662.65 364
15663.83 345
15665.01 338
15666.19 337
15667.37 335
15668.55 329
15669.73 329
15670.92 311
15672.10 337
15673.28 314
15674.46 318
15675.64 335
15676.82 317
15678.00 299
15679.18 319
15680.36 350
15681.55 332
15682.73 327
15683.91 334
15685.09 348
15686.27 347
15687.45 326
15688.63 333
15689.82 309
15691.00 329
15692.18 335
15693.36 339
15694.54 355
15695.73 341
15696.91 348
15698.09 354
15699.27 356
15700.45 338
15701.64 334
15702.82 325
15704.00 334
15705.18 333
15706.36 340
15707.55 360
15708.73 348
15709.91 340
15711.09 348
15712.28 338
15713.46 334
15714.64 353
15715.82 356
15717.01 350
15718.19 333
15719.37 359
15720.55 340
15721.74 323
15722.92 354
15724.10 340
15725.29 364
15726.47 365
15727.65 324
15728.84 332
15730.02 361
15731.20 334
15732.39 391
15733.57 350
15734.75 354
15735.94 357
15737.12 361
15738.30 338
15739.49 354
15740.67 346
15741.85 357
15743.04 337
15744.22 356
15745.40 358
15746.59 360
15747.77 372
15748.96 342
15750.14 316
15751.32 353
15752.51 368
15753.69 376
15754.88 355
15756.06 349
15757.24 344
15758.43 344
15759.61 334
15760.80 386
15761.98 344
15763.17 358
15764.35 350
15765.53 377
15766.72 314
15767.90 323
15769.09 312
15770.27 328
15771.46 330
15772.64 360
15773.83 333
15775.01 332
15776.20 362
15777.38 338
15778.57 311
15779.75 307
15780.94 328
15782.12 310
15783.31 309
15784.49 288
15785.68 310
15786.86 336
15788.05 333
15789.23 334
15790.42 307
15791.60 308
15792.79 281
15793.98 320
15795.16 331
15796.35 321
15797.53 306
15798.72 325
15799.90 313
15801.09 316
15802.28 282
15803.46 275
15804.65 310
15805.83 314
15807.02 306
15808.21 310
15809.39 301
15810.58 309
15811.76 294
15812.95 294
15814.14 296
15815.32 298
15816.51 303
15817.70 271
15818.88 290
15820.07 285
15821.26 308
15822.44 308
15823.63 291
15824.82 292
15826.00 295
15827.19 288
15828.38 274
15829.56 281
15830.75 293
15831.94 304
15833.12 285
15834.31 306
15835.50 312
15836.69 312
15837.87 305
15839.06 287
15840.25 282
15841.44 292
15842.62 301
15843.81 304
15845.00 292
15846.18 298
15847.37 306
15848.56 299
15849.75 305
15850.94 315
15852.12 309
15853.31 274
15854.50 270
15855.69 300
15856.87 286
15858.06 302
15859.25 309
15860.44 296
15861.63 329
15862.81 312
15864.00 301
15865.19 316
15866.38 302
15867.57 301
15868.76 305
15869.94 298
15871.13 290
15872.32 293
15873.51 306
15874.70 332
15875.89 320
15877.08 309
15878.26 326
15879.45 317
15880.64 312
15881.83 331
15883.02 344
15884.21 330
15885.40 319
15886.59 332
15887.78 320
15888.97 328
15890.15 343
15891.34 335
15892.53 336
15893.72 338
15894.91 323
15896.10 327
15897.29 346
15898.48 342
15899.67 337
15900.86 359
15902.05 341
15903.24 327
15904.43 356
15905.62 350
15906.81 327
15908.00 313
15909.19 342
15910.38 342
15911.57 352
15912.76 333
15913.95 344
15915.14 331
15916.33 327
15917.52 339
15918.71 341
15919.90 365
15921.09 320
15922.28 326
15923.47 359
15924.66 366
15925.85 362
15927.04 320
15928.23 327
15929.42 334
15930.61 320
15931.80 321
15932.99 335
15934.18 310
15935.38 323
15936.57 349
15937.76 294
15938.95 300
15940.14 304
15941.33 296
15942.52 281
15943.71 291
15944.90 267
15946.10 293
15947.29 278
15948.48 290
15949.67 287
15950.86 260
15952.05 289
15953.24 274
15954.44 275
15955.63 272
15956.82 288
15958.01 276
15959.20 287
15960.39 267
15961.59 283
15962.78 267
15963.97 260
15965.16 264
15966.35 282
15967.55 287
15968.74 277
15969.93 273
15971.12 266
15972.31 250
15973.51 253
15974.70 268
15975.89 270
15977.08 270
15978.28 255
15979.47 279
15980.66 280
15981.85 249
15983.05 264
15984.24 251
15985.43 261
15986.62 252
15987.82 251
15989.01 256
15990.20 289
15991.40 263
15992.59 268
15993.78 249
15994.98 234
15996.17 253
15997.36 231
15998.55 254
15999.75 255
16000.94 258
16002.13 255
16003.33 243
16004.52 245
16005.72 249
16006.91 246
16008.10 273
16009.30 262
16010.49 264
16011.68 243
16012.88 234
16014.07 260
16015.26 261
16016.46 240
16017.65 236
16018.85 239
16020.04 257
16021.23 254
16022.43 238
16023.62 268
16024.82 246
16026.01 234
16027.21 229
16028.40 271
16029.59 257
16030.79 262
16031.98 235
16033.18 277
16034.37 250
16035.57 205
16036.76 244
16037.96 247
16039.15 239
16040.35 229
16041.54 254
16042.73 252
16043.93 236
16045.12 247
16046.32 226
16047.51 259
16048.71 232
16049.91 251
16051.10 251
16052.30 224
16053.49 205
16054.69 250
16055.88 249
16057.08 268
16058.27 239
16059.47 245
16060.66 228
16061.86 230
16063.05 226
16064.25 228
16065.45 219
16066.64 213
16067.84 235
16069.03 225
16070.23 242
16071.42 238
16072.62 250
16073.82 223
16075.01 226
16076.21 223
16077.41 245
16078.60 221
16079.80 221
16080.99 211
16082.19 247
16083.39 232
16084.58 226
16085.78 231
16086.98 232
16088.17 224
16089.37 222
16090.57 232
16091.76 242
16092.96 233
16094.16 230
16095.35 245
16096.55 239
16097.75 236
16098.94 229
16100.14 240
16101.34 222
16102.53 246
16103.73 244
16104.93 248
16106.13 221
16107.32 204
16108.52 237
16109.72 240
16110.92 228
16112.11 210
16113.31 229
16114.51 222
16115.71 228
16116.90 218
16118.10 214
16119.30 208
16120.50 221
16121.69 228
16122.89 204
16124.09 222
16125.29 232
16126.49 225
16127.68 210
16128.88 237
16130.08 236
16131.28 249
16132.48 235
16133.67 244
16134.87 210
16136.07 228
16137.27 252
16138.47 222
16139.67 223
16140.86 206
16142.06 206
16143.26 211
16144.46 223
16145.66 195
16146.86 229
16148.06 238
16149.26 229
16150.45 225
16151.65 235
16152.85 226
16154.05 228
16155.25 218
16156.45 203
16157.65 229
16158.85 219
16160.05 241
16161.25 204
16162.45 231
16163.64 207
16164.84 240
16166.04 213
16167.24 228
16168.44 230
16169.64 241
16170.84 242
16172.04 226
16173.24 230
16174.44 221
16175.64 209
16176.84 219
16178.04 213
16179.24 204
16180.44 224
16181.64 232
16182.84 237
16184.04 216
16185.24 235
16186.44 226
16187.64 245
16188.84 234
16190.04 215
16191.24 205
16192.44 219
16193.64 224
16194.84 219
16196.04 228
16197.24 210
16198.44 227
16199.65 213
16200.85 250
16202.05 235
16203.25 234
16204.45 237
16205.65 216
16206.85 212
16208.05 214
16209.25 245
16210.45 214
16211.65 241
16212.86 229
16214.06 234
16215.26 220
16216.46 236
16217.66 230
16218.86 250
16220.06 208
16221.27 251
16222.47 225
16223.67 229
16224.87 244
16226.07 242
16227.27 245
16228.48 255
16229.68 224
16230.88 209
16232.08 231
16233.28 227
16234.48 228
16235.69 227
16236.89 234
16238.09 225
16239.29 228
16240.50 219
16241.70 229
16242.90 242
16244.10 216
16245.30 217
16246.51 236
16247.71 252
16248.91 248
16250.11 266
16251.32 219
16252.52 232
16253.72 236
16254.92 262
16256.13 246
16257.33 226
16258.53 220
16259.74 265
16260.94 250
16262.14 255
16263.35 214
16264.55 258
16265.75 251
16266.95 252
16268.16 243
16269.36 228
16270.56 244
16271.77 271
16272.97 270
16274.17 243
16275.38 244
16276.58 263
16277.79 265
16278.99 244
16280.19 245
16281.40 242
16282.60 239
16283.80 281
16285.01 244
16286.21 241
16287.42 236
16288.62 258
16289.82 229
16291.03 248
16292.23 238
16293.44 248
16294.64 237
16295.84 251
16297.05 277
16298.25 264
16299.46 280
16300.66 267
16301.87 287
16303.07 254
16304.27 248
16305.48 250
16306.68 256
16307.89 247
16309.09 273
16310.30 240
16311.50 246
16312.71 245
16313.91 229
16315.12 225
16316.32 258
16317.53 235
16318.73 265
16319.94 246
16321.14 237
16322.35 248
16323.55 246
16324.76 244
16325.96 234
16327.17 233
16328.38 212
16329.58 254
16330.79 242
16331.99 240
16333.20 211
16334.40 216
16335.61 219
16336.81 222
16338.02 218
16339.23 210
16340.43 236
16341.64 228
16342.84 226
16344.05 195
16345.26 237
16346.46 231
16347.67 215
16348.87 230
16350.08 211
16351.29 228
16352.49 216
16353.70 218
16354.91 220
16356.11 227
16357.32 219
16358.53 209
16359.73 220
16360.94 226
16362.15 220
16363.35 220
16364.56 200
16365.77 214
16366.97 219
16368.18 217
16369.39 202
16370.59 232
16371.80 212
16373.01 211
16374.21 215
16375.42 211
16376.63 219
16377.84 221
16379.04 202
16380.25 210
16381.46 240
16382.67 216
16383.87 229
16385.08 210
16386.29 227
16387.50 216
16388.70 226
16389.91 221
16391.12 228
16392.33 221
16393.53 203
16394.74 234
16395.95 214
16397.16 214
16398.37 219
16399.57 233
16400.78 193
16401.99 214
16403.20 227
16404.41 249
16405.62 206
16406.82 213
16408.03 212
16409.24 233
16410.45 216
16411.66 228
16412.87 248
16414.07 238
16415.28 222
16416.49 217
16417.70 219
16418.91 216
16420.12 184
16421.33 215
16422.54 224
16423.75 209
16424.95 227
16426.16 200
16427.37 234
16428.58 210
16429.79 212
16431.00 205
16432.21 203
16433.42 195
16434.63 208
16435.84 238
16437.05 226
16438.26 204
16439.47 211
16440.68 218
16441.88 198
16443.09 231
16444.30 212
16445.51 230
16446.72 204
16447.93 213
16449.14 202
16450.35 198
16451.56 214
16452.77 208
16453.98 204
16455.19 199
16456.40 215
16457.61 221
16458.82 233
16460.03 195
16461.24 219
16462.45 201
16463.67 236
16464.88 197
16466.09 205
16467.30 196
16468.51 191
16469.72 229
16470.93 203
16472.14 204
16473.35 207
16474.56 210
16475.77 216
16476.98 227
16478.19 194
16479.40 212
16480.62 204
16481.83 199
16483.04 203
16484.25 218
16485.46 195
16486.67 198
16487.88 197
16489.09 205
16490.31 199
16491.52 212
16492.73 212
16493.94 200
16495.15 209
16496.36 187
16497.57 203
16498.79 191
16500.00 203
16501.21 220
16502.42 243
16503.63 217
16504.85 221
16506.06 221
16507.27 202
16508.48 220
16509.69 201
16510.91 190
16512.12 197
16513.33 208
16514.54 197
16515.76 221
16516.97 211
16518.18 217
16519.39 217
16520.60 207
16521.82 192
16523.03 217
16524.24 223
16525.46 218
16526.67 189
16527.88 201
16529.09 211
16530.31 217
16531.52 204
16532.73 194
16533.95 221
16535.16 204
16536.37 208
16537.58 217
16538.80 231
16540.01 197
16541.22 222
16542.44 205
16543.65 190
16544.86 193
16546.08 199
16547.29 206
16548.50 195
16549.72 209
16550.93 194
16552.15 221
16553.36 204
16554.57 213
16555.79 202
16557.00 226
16558.21 198
16559.43 231
16560.64 217
16561.86 210
16563.07 219
16564.28 223
16565.50 187
16566.71 202
16567.93 222
16569.14 227
16570.36 229
16571.57 229
16572.78 205
16574.00 193
16575.21 221
16576.43 217
16577.64 211
16578.86 225
16580.07 202
16581.29 202
16582.50 212
16583.72 224
16584.93 207
16586.15 216
16587.36 198
16588.58 214
16589.79 211
16591.01 228
16592.22 216
16593.44 218
16594.65 189
16595.87 222
16597.08 215
16598.30 211
16599.51 212
16600.73 225
16601.94 192
16603.16 193
16604.37 216
16605.59 186
16606.81 217
16608.02 196
16609.24 214
16610.45 206
16611.67 216
16612.89 182
16614.10 184
16615.32 200
16616.53 208
16617.75 226
16618.97 206
16620.18 204
16621.40 202
16622.61 189
16623.83 202
16625.05 195
16626.26 211
16627.48 193
16628.70 214
16629.91 209
16631.13 224
16632.35 221
16633.56 200
16634.78 208
16636.00 179
16637.21 204
16638.43 186
16639.65 194
16640.86 219
16642.08 195
16643.30 217
16644.51 210
16645.73 220
16646.95 190
16648.17 199
16649.38 181
16650.60 219
16651.82 196
16653.03 205
16654.25 219
16655.47 195
16656.69 210
16657.90 199
16659.12 198
16660.34 211
16661.56 204
16662.77 189
16663.99 194
16665.21 208
16666.43 198
16667.65 189
16668.86 203
16670.08 182
16671.30 203
16672.52 192
16673.74 204
16674.95 178
16676.17 185
16677.39 206
16678.61 197
16679.83 207
16681.05 192
16682.26 211
16683.48 200
16684.70 231
16685.92 185
16687.14 218
16688.36 202
16689.58 196
16690.79 201
16692.01 200
16693.23 215
16694.45 199
16695.67 194
16696.89 175
16698.11 204
16699.33 199
16700.55 220
16701.76 192
16702.98 195
16704.20 187
16705.42 213
16706.64 220
16707.86 193
16709.08 208
16710.30 217
16711.52 200
16712.74 218
16713.96 188
16715.18 179
16716.40 188
16717.62 207
16718.84 201
16720.06 209
16721.28 227
16722.50 205
16723.72 217
16724.94 201
16726.16 207
16727.38 200
16728.60 195
16729.82 211
16731.04 180
16732.26 199
16733.48 229
16734.70 192
16735.92 178
16737.14 206
16738.36 196
16739.58 201
16740.80 200
16742.02 202
16743.24 216
16744.46 205
16745.68 192
16746.90 204
16748.12 205
16749.35 210
16750.57 204
16751.79 209
16753.01 199
16754.23 182
16755.45 205
16756.67 203
16757.89 204
16759.11 198
16760.33 208
16761.56 199
16762.78 210
16764.00 195
16765.22 200
16766.44 206
16767.66 222
16768.88 214
16770.11 189
16771.33 208
16772.55 211
16773.77 211
16774.99 195
16776.22 204
16777.44 202
16778.66 207
16779.88 189
16781.10 215
16782.33 191
16783.55 199
16784.77 188
16785.99 201
16787.21 210
16788.44 224
16789.66 187
16790.88 205
16792.10 199
16793.33 192
16794.55 213
16795.77 197
16796.99 211
16798.22 200
16799.44 231
16800.66 196
16801.88 209
16803.11 213
16804.33 190
16805.55 206
16806.78 218
16808.00 205
16809.22 199
16810.44 220
16811.67 192
16812.89 185
16814.11 200
16815.34 226
16816.56 216
16817.78 191
16819.01 211
16820.23 202
16821.45 204
16822.68 198
16823.90 207
16825.13 215
16826.35 199
16827.57 216
16828.80 210
16830.02 201
16831.24 220
16832.47 208
16833.69 207
16834.92 180
16836.14 235
16837.36 197
16838.59 221
16839.81 213
16841.04 213
16842.26 202
16843.48 227
16844.71 196
16845.93 228
16847.16 208
16848.38 227
16849.61 203
16850.83 225
16852.06 218
16853.28 224
16854.51 232
16855.73 215
16856.95 229
16858.18 225
16859.40 235
16860.63 244
16861.85 223
16863.08 232
16864.30 228
16865.53 239
16866.75 242
16867.98 237
16869.21 221
16870.43 230
16871.66 228
16872.88 234
16874.11 250
16875.33 219
16876.56 240
16877.78 228
16879.01 201
16880.23 254
16881.46 248
16882.69 232
16883.91 240
16885.14 256
16886.36 236
16887.59 232
16888.81 242
16890.04 250
16891.27 225
16892.49 208
16893.72 222
16894.94 222
16896.17 208
16897.40 217
16898.62 230
16899.85 231
16901.08 222
16902.30 236
16903.53 185
16904.76 210
16905.98 219
16907.21 218
16908.44 239
16909.66 213
16910.89 218
16912.12 215
16913.34 206
16914.57 208
16915.80 217
16917.02 240
16918.25 211
16919.48 227
16920.70 227
16921.93 196
16923.16 206
16924.39 203
16925.61 224
16926.84 229
16928.07 211
16929.30 193
16930.52 198
16931.75 208
16932.98 216
16934.21 199
16935.43 218
16936.66 207
16937.89 197
16939.12 209
16940.34 218
16941.57 201
16942.80 205
16944.03 196
16945.26 194
16946.48 194
16947.71 199
16948.94 192
16950.17 212
16951.40 187
16952.62 176
16953.85 230
16955.08 202
16956.31 214
16957.54 208
16958.77 208
16959.99 225
16961.22 215
16962.45 200
16963.68 193
16964.91 198
16966.14 207
16967.37 220
16968.60 195
16969.82 201
16971.05 204
16972.28 203
16973.51 198
16974.74 200
16975.97 204
16977.20 205
16978.43 222
16979.66 207
16980.89 206
16982.11 188
16983.34 201
16984.57 218
16985.80 178
16987.03 177
16988.26 208
16989.49 216
16990.72 204
16991.95 194
16993.18 209
16994.41 213
16995.64 187
16996.87 206
16998.10 187
16999.33 213
17000.56 204
17001.79 191
17003.02 178
17004.25 195
17005.48 199
17006.71 217
17007.94 198
17009.17 188
17010.40 197
17011.63 195
17012.86 200
17014.09 187
17015.32 184
17016.55 182
17017.78 195
17019.01 206
17020.25 196
17021.48 194
17022.71 191
17023.94 207
17025.17 204
17026.40 220
17027.63 219
17028.86 175
17030.09 198
17031.32 182
17032.55 193
17033.79 191
17035.02 195
17036.25 173
17037.48 199
17038.71 198
17039.94 184
17041.17 187
17042.41 196
17043.64 218
17044.87 197
17046.10 207
17047.33 191
17048.56 187
17049.80 180
17051.03 194
17052.26 181
17053.49 163
17054.72 209
17055.95 182
17057.19 187
17058.42 193
17059.65 195
17060.88 195
17062.12 183
17063.35 190
17064.58 193
17065.81 184
17067.04 167
17068.28 191
17069.51 196
17070.74 172
17071.97 193
17073.21 189
17074.44 182
17075.67 196
17076.90 190
17078.14 200
17079.37 182
17080.60 196
17081.84 188
17083.07 188
17084.30 169
17085.54 186
17086.77 200
17088.00 220
17089.23 218
17090.47 177
17091.70 183
17092.93 197
17094.17 209
17095.40 193
17096.63 197
17097.87 184
17099.10 195
17100.34 195
17101.57 185
17102.80 193
17104.04 155
17105.27 208
17106.50 211
17107.74 208
17108.97 176
17110.21 189
17111.44 186
17112.67 185
17113.91 192
17115.14 195
17116.38 195
17117.61 179
17118.84 194
17120.08 173
17121.31 188
17122.55 196
17123.78 172
17125.02 185
17126.25 188
17127.48 188
17128.72 176
17129.95 200
17131.19 192
17132.42 187
17133.66 180
17134.89 184
17136.13 179
17137.36 188
17138.60 196
17139.83 188
17141.07 165
17142.30 194
17143.54 187
17144.77 179
17146.01 174
17147.24 184
17148.48 189
17149.71 191
17150.95 177
17152.19 190
17153.42 163
17154.66 175
17155.89 192
17157.13 176
17158.36 175
17159.60 191
17160.83 216
17162.07 211
17163.31 180
17164.54 168
17165.78 186
17167.01 173
17168.25 181
17169.49 196
17170.72 187
17171.96 188
17173.19 168
17174.43 197
17175.67 213
17176.90 183
17178.14 189
17179.38 198
17180.61 204
17181.85 185
17183.09 179
17184.32 196
17185.56 177
17186.80 188
17188.03 175
17189.27 181
17190.51 194
17191.74 192
17192.98 210
17194.22 177
17195.45 180
17196.69 162
17197.93 204
17199.16 158
17200.40 183
17201.64 196
17202.88 190
17204.11 185
17205.35 180
17206.59 174
17207.83 184
17209.06 190
17210.30 190
17211.54 183
17212.78 175
17214.01 163
17215.25 177
17216.49 199
17217.73 178
17218.96 185
17220.20 167
17221.44 176
17222.68 204
17223.92 175
17225.15 177
17226.39 179
17227.63 187
17228.87 179
17230.11 176
17231.35 189
17232.58 197
17233.82 159
17235.06 182
17236.30 180
17237.54 177
17238.78 168
17240.01 172
17241.25 166
17242.49 176
17243.73 197
17244.97 194
17246.21 168
17247.45 158
17248.69 179
17249.93 169
17251.16 172
17252.40 172
17253.64 195
17254.88 192
17256.12 164
17257.36 160
17258.60 181
17259.84 187
17261.08 198
17262.32 189
17263.56 192
17264.80 173
17266.04 170
17267.28 182
17268.51 182
17269.75 181
17270.99 166
17272.23 182
17273.47 172
17274.71 180
17275.95 167
17277.19 184
17278.43 198
17279.67 183
17280.91 161
17282.15 179
17283.39 184
17284.63 176
17285.87 178
17287.11 165
17288.35 190
17289.60 185
17290.84 165
17292.08 188
17293.32 194
17294.56 197
17295.80 181
17297.04 179
17298.28 174
17299.52 167
17300.76 179
17302.00 164
17303.24 162
17304.48 155
17305.72 169
17306.96 173
17308.21 172
17309.45 181
17310.69 174
17311.93 180
17313.17 176
17314.41 172
17315.65 180
17316.89 178
17318.14 190
17319.38 183
17320.62 174
17321.86 180
17323.10 182
17324.34 169
17325.59 158
17326.83 162
17328.07 191
17329.31 154
17330.55 156
17331.79 159
17333.04 183
17334.28 206
17335.52 168
17336.76 191
17338.00 172
17339.25 177
17340.49 144
17341.73 148
17342.97 180
17344.22 176
17345.46 185
17346.70 178
17347.94 178
17349.19 179
17350.43 172
17351.67 183
17352.91 160
17354.16 169
17355.40 186
17356.64 166
17357.88 156
17359.13 181
17360.37 182
17361.61 177
17362.86 183
17364.10 169
17365.34 174
17366.58 145
17367.83 162
17369.07 169
17370.31 196
17371.56 161
17372.80 164
17374.04 184
17375.29 170
17376.53 181
17377.78 189
17379.02 172
17380.26 195
17381.51 201
17382.75 181
17383.99 174
17385.24 190
17386.48 170
17387.72 174
17388.97 179
17390.21 171
17391.46 176
17392.70 198
17393.94 164
17395.19 166
17396.43 186
17397.68 167
17398.92 183
17400.17 183
17401.41 169
17402.65 165
17403.90 167
17405.14 174
17406.39 181
17407.63 180
17408.88 162
17410.12 169
17411.37 182
17412.61 174
17413.86 163
17415.10 166
17416.35 161
17417.59 173
17418.84 174
17420.08 182
17421.33 172
17422.57 194
17423.82 167
17425.06 177
17426.31 178
17427.55 198
17428.80 179
17430.04 170
17431.29 165
17432.53 155
17433.78 192
17435.03 189
17436.27 167
17437.52 169
17438.76 164
17440.01 160
17441.25 167
17442.50 169
17443.75 180
17444.99 182
17446.24 169
17447.48 178
17448.73 197
17449.98 186
17451.22 183
17452.47 189
17453.71 172
17454.96 162
17456.21 164
17457.45 180
17458.70 166
17459.95 177
17461.19 180
17462.44 185
17463.69 182
17464.93 181
17466.18 163
17467.43 170
17468.67 167
17469.92 182
17471.17 175
17472.41 154
17473.66 181
17474.91 190
17476.15 191
17477.40 158
17478.65 174
17479.90 192
17481.14 183
17482.39 180
17483.64 172
17484.88 191
17486.13 192
17487.38 183
17488.63 173
17489.87 182
17491.12 173
17492.37 206
17493.62 192
17494.86 163
17496.11 177
17497.36 181
17498.61 183
17499.86 191
17501.10 156
17502.35 190
17503.60 187
17504.85 190
17506.10 171
17507.34 174
17508.59 182
17509.84 200
17511.09 190
17512.34 182
17513.59 173
17514.83 173
17516.08 185
17517.33 181
17518.58 179
17519.83 172
17521.08 192
17522.33 200
17523.57 162
17524.82 157
17526.07 157
17527.32 177
17528.57 158
17529.82 176
17531.07 167
17532.32 190
17533.57 180
17534.82 188
17536.06 185
17537.31 196
17538.56 175
17539.81 194
17541.06 212
17542.31 176
17543.56 186
17544.81 185
17546.06 198
17547.31 179
17548.56 190
17549.81 171
17551.06 202
17552.31 163
17553.56 183
17554.81 170
17556.06 156
17557.31 194
17558.56 191
17559.81 212
17561.06 182
17562.31 188
17563.56 180
17564.81 194
17566.06 176
17567.31 187
17568.56 191
17569.81 187
17571.06 192
17572.31 186
17573.56 185
17574.81 194
17576.06 186
17577.31 180
17578.56 192
17579.81 193
17581.06 184
17582.31 187
17583.57 208
17584.82 175
17586.07 184
17587.32 179
17588.57 191
17589.82 197
17591.07 177
17592.32 159
17593.57 196
17594.83 190
17596.08 195
17597.33 184
17598.58 174
17599.83 205
17601.08 185
17602.33 183
17603.59 189
17604.84 205
17606.09 192
17607.34 175
17608.59 175
17609.84 197
17611.10 178
17612.35 187
17613.60 192
17614.85 191
17616.10 188
17617.36 195
17618.61 209
17619.86 191
17621.11 206
17622.36 197
17623.62 202
17624.87 195
17626.12 175
17627.37 183
17628.63 192
17629.88 207
17631.13 196
17632.38 166
17633.64 168
17634.89 198
17636.14 174
17637.39 201
17638.65 176
17639.90 200
17641.15 189
17642.41 206
17643.66 190
17644.91 176
17646.17 180
17647.42 188
17648.67 204
17649.92 170
17651.18 190
17652.43 182
17653.68 194
17654.94 168
17656.19 208
17657.44 187
17658.70 188
17659.95 173
17661.21 203
17662.46 188
17663.71 193
17664.97 177
17666.22 210
17667.47 173
17668.73 177
17669.98 168
17671.24 182
17672.49 172
17673.74 172
17675.00 193
17676.25 175
17677.51 186
17678.76 172
17680.02 177
17681.27 161
17682.52 169
17683.78 172
17685.03 176
17686.29 154
17687.54 178
17688.80 155
17690.05 178
17691.31 159
17692.56 188
17693.82 195
17695.07 187
17696.32 171
17697.58 178
17698.83 184
17700.09 185
17701.34 181
17702.60 178
17703.86 188
17705.11 171
17706.37 177
17707.62 174
17708.88 180
17710.13 170
17711.39 171
17712.64 189
17713.90 152
17715.15 170
17716.41 167
17717.66 174
17718.92 159
17720.18 159
17721.43 165
17722.69 192
17723.94 170
17725.20 176
17726.45 161
17727.71 192
17728.97 179
17730.22 170
17731.48 179
17732.74 162
17733.99 173
17735.25 176
17736.50 187
17737.76 170
17739.02 178
17740.27 175
17741.53 190
17742.79 175
17744.04 162
17745.30 144
17746.56 173
17747.81 175
17749.07 180
17750.33 183
17751.58 184
17752.84 182
17754.10 195
17755.35 178
17756.61 165
17757.87 172
17759.12 158
17760.38 185
17761.64 167
17762.90 179
17764.15 174
17765.41 162
17766.67 152
17767.93 159
17769.18 168
17770.44 174
17771.70 186
17772.96 172
17774.21 190
17775.47 174
17776.73 181
17777.99 170
17779.24 179
17780.50 170
17781.76 174
17783.02 165
17784.28 188
17785.53 178
17786.79 167
17788.05 189
17789.31 159
17790.57 178
17791.82 188
17793.08 172
17794.34 182
17795.60 155
17796.86 167
17798.12 194
17799.37 167
17800.63 202
17801.89 188
17803.15 170
17804.41 172
17805.67 193
17806.93 196
17808.19 182
17809.44 162
17810.70 172
17811.96 156
17813.22 164
17814.48 180
17815.74 183
17817.00 162
17818.26 171
17819.52 174
17820.78 159
17822.04 183
17823.29 161
17824.55 182
17825.81 191
17827.07 173
17828.33 193
17829.59 178
17830.85 158
17832.11 179
17833.37 167
17834.63 191
17835.89 187
17837.15 163
17838.41 172
17839.67 159
17840.93 177
17842.19 165
17843.45 175
17844.71 174
17845.97 175
17847.23 163
17848.49 178
17849.75 177
17851.01 167
17852.27 189
17853.53 149
17854.79 187
17856.05 173
17857.31 152
17858.57 156
17859.84 182
17861.10 157
17862.36 169
17863.62 181
17864.88 181
17866.14 197
17867.40 161
17868.66 158
17869.92 174
17871.18 173
17872.44 173
17873.71 179
17874.97 173
17876.23 178
17877.49 147
17878.75 174
17880.01 176
17881.27 164
17882.53 155
17883.80 172
17885.06 159
17886.32 184
17887.58 154
17888.84 203
17890.10 163
17891.37 175
17892.63 200
17893.89 182
17895.15 187
17896.41 161
17897.67 180
17898.94 167
17900.20 179
17901.46 182
17902.72 172
17903.99 166
17905.25 143
17906.51 165
17907.77 154
17909.03 160
17910.30 162
17911.56 174
17912.82 178
17914.08 181
17915.35 163
17916.61 174
17917.87 184
17919.14 181
17920.40 162
17921.66 172
17922.92 178
17924.19 175
17925.45 163
17926.71 174
17927.98 164
17929.24 167
17930.50 173
17931.76 151
17933.03 166
17934.29 161
17935.55 162
17936.82 186
17938.08 186
17939.34 176
17940.61 175
17941.87 164
17943.14 157
17944.40 169
17945.66 181
17946.93 176
17948.19 175
17949.45 174
17950.72 174
17951.98 174
17953.25 181
17954.51 178
17955.77 159
17957.04 188
17958.30 160
17959.57 174
17960.83 153
17962.09 181
17963.36 161
17964.62 179
17965.89 159
17967.15 166
17968.42 161
17969.68 170
17970.95 177
17972.21 156
17973.47 163
17974.74 152
17976.00 175
17977.27 155
17978.53 171
17979.80 162
17981.06 168
17982.33 169
17983.59 178
17984.86 174
17986.12 152
17987.39 155
17988.65 164
17989.92 176
17991.18 182
17992.45 176
17993.71 163
17994.98 178
17996.25 168
17997.51 189
17998.78 165
18000.04 171
18001.31 150
18002.57 169
18003.84 168
18005.10 165
18006.37 181
18007.64 175
18008.90 168
18010.17 156
18011.43 159
18012.70 150
18013.97 178
18015.23 169
18016.50 177
18017.76 160
18019.03 182
18020.30 169
18021.56 180
18022.83 165
18024.10 169
18025.36 166
18026.63 166
18027.90 150
18029.16 173
18030.43 174
18031.70 164
18032.96 167
18034.23 144
18035.50 153
18036.76 160
18038.03 161
18039.30 191
18040.56 179
18041.83 174
18043.10 169
18044.37 174
18045.63 163
18046.90 170
18048.17 157
18049.43 160
18050.70 187
18051.97 171
18053.24 167
18054.50 168
18055.77 158
18057.04 172
18058.31 173
18059.57 166
18060.84 165
18062.11 157
18063.38 190
18064.65 178
18065.91 166
18067.18 166
18068.45 185
18069.72 158
18070.98 173
18072.25 169
18073.52 163
18074.79 180
18076.06 175
18077.33 181
18078.59 180
18079.86 186
18081.13 162
18082.40 169
18083.67 187
18084.94 168
18086.21 158
18087.47 171
18088.74 176
18090.01 176
18091.28 176
18092.55 166
18093.82 173
18095.09 166
18096.36 167
18097.62 177
18098.89 162
18100.16 161
18101.43 181
18102.70 162
18103.97 177
18105.24 167
18106.51 179
18107.78 180
18109.05 193
18110.32 174
18111.59 167
18112.86 162
18114.13 160
18115.40 173
18116.66 169
18117.93 172
18119.20 185
18120.47 199
18121.74 182
18123.01 181
18124.28 188
18125.55 165
18126.82 173
18128.09 167
18129.36 194
18130.63 166
18131.90 163
18133.17 173
18134.44 159
18135.71 193
18136.99 192
18138.26 185
18139.53 184
18140.80 154
18142.07 181
18143.34 176
18144.61 177
18145.88 176
18147.15 180
18148.42 150
18149.69 165
18150.96 164
18152.23 176
18153.50 178
18154.78 179
18156.05 164
18157.32 170
18158.59 159
18159.86 177
18161.13 167
18162.40 172
18163.67 173
18164.94 172
18166.22 194
18167.49 175
18168.76 165
18170.03 180
18171.30 163
18172.57 159
18173.85 178
18175.12 168
18176.39 200
18177.66 173
18178.93 175
18180.20 159
18181.48 159
18182.75 162
18184.02 178
18185.29 168
18186.56 162
18187.84 176
18189.11 154
18190.38 163
18191.65 146
18192.93 166
18194.20 161
18195.47 163
18196.74 150
18198.02 189
18199.29 156
18200.56 154
18201.83 149
18203.11 177
18204.38 161
18205.65 178
18206.92 157
18208.20 180
18209.47 170
18210.74 178
18212.02 184
18213.29 175
18214.56 168
18215.84 167
18217.11 175
18218.38 195
18219.65 159
18220.93 157
18222.20 167
18223.47 145
18224.75 174
18226.02 160
18227.30 174
18228.57 153
18229.84 168
18231.12 175
18232.39 174
18233.66 165
18234.94 154
18236.21 163
18237.48 162
18238.76 172
18240.03 171
18241.31 178
18242.58 168
18243.86 190
18245.13 166
18246.40 168
18247.68 159
18248.95 174
18250.23 164
18251.50 182
18252.77 181
18254.05 177
18255.32 180
18256.60 173
18257.87 184
18259.15 147
18260.42 170
18261.70 168
18262.97 178
18264.25 180
18265.52 164
18266.80 157
18268.07 181
18269.35 160
18270.62 159
18271.90 156
18273.17 165
18274.45 153
18275.72 173
18277.00 162
18278.27 160
18279.55 160
18280.82 160
18282.10 178
18283.37 166
18284.65 198
18285.93 188
18287.20 185
18288.48 171
18289.75 183
18291.03 155
18292.30 179
18293.58 189
18294.86 180
18296.13 162
18297.41 170
18298.68 188
18299.96 176
18301.24 193
18302.51 155
18303.79 175
18305.06 173
18306.34 182
18307.62 188
18308.89 169
18310.17 158
18311.45 180
18312.72 173
18314.00 177
18315.28 160
18316.55 163
18317.83 163
18319.11 182
18320.38 149
18321.66 166
18322.94 164
18324.21 161
18325.49 178
18326.77 177
18328.04 173
18329.32 170
18330.60 187
18331.88 161
18333.15 182
18334.43 163
18335.71 167
18336.98 163
18338.26 167
18339.54 175
18340.82 143
18342.09 157
18343.37 160
18344.65 179
18345.93 177
18347.20 169
18348.48 176
18349.76 184
18351.04 165
18352.32 168
18353.59 162
18354.87 168
18356.15 185
18357.43 165
18358.71 146
18359.98 162
18361.26 168
18362.54 166
18363.82 169
18365.10 171
18366.38 170
18367.65 167
18368.93 172
18370.21 160
18371.49 162
18372.77 185
18374.05 164
18375.33 172
18376.60 165
18377.88 164
18379.16 161
18380.44 174
18381.72 154
18383.00 168
18384.28 182
18385.56 174
18386.84 177
18388.11 171
18389.39 171
18390.67 157
18391.95 171
18393.23 173
18394.51 178
18395.79 176
18397.07 176
18398.35 174
18399.63 154
18400.91 155
18402.19 149
18403.47 182
18404.75 165
18406.03 154
18407.31 169
18408.59 160
18409.87 156
18411.15 163
18412.43 152
18413.71 159
18414.99 169
18416.27 174
18417.55 176
18418.83 171
18420.11 158
18421.39 158
18422.67 190
18423.95 192
18425.23 180
18426.51 181
18427.79 178
18429.07 168
18430.35 170
18431.63 159
18432.91 163
18434.19 173
18435.47 181
18436.75 167
18438.04 147
18439.32 164
18440.60 170
18441.88 188
18443.16 149
18444.44 146
18445.72 174
18447.00 163
18448.28 177
18449.57 138
18450.85 165
18452.13 154
18453.41 168
18454.69 174
18455.97 171
18457.25 164
18458.54 163
18459.82 168
18461.10 157
18462.38 167
18463.66 184
18464.94 172
18466.23 171
18467.51 178
18468.79 164
18470.07 195
18471.35 161
18472.64 150
18473.92 161
18475.20 166
18476.48 169
18477.76 165
18479.05 158
18480.33 170
18481.61 170
18482.89 158
18484.18 175
18485.46 166
18486.74 163
18488.02 171
18489.31 171
18490.59 180
18491.87 168
18493.15 156
18494.44 181
18495.72 163
18497.00 159
18498.29 156
18499.57 154
18500.85 154
18502.13 166
18503.42 148
18504.70 160
18505.98 179
18507.27 165
18508.55 174
18509.83 167
18511.12 171
18512.40 161
18513.68 173
18514.97 162
18516.25 168
18517.54 169
18518.82 159
18520.10 165
18521.39 170
18522.67 171
18523.95 161
18525.24 158
18526.52 168
18527.81 167
18529.09 154
18530.37 164
18531.66 169
18532.94 178
18534.23 158
18535.51 157
18536.79 157
18538.08 179
18539.36 149
18540.65 167
18541.93 181
18543.22 186
18544.50 171
18545.79 186
18547.07 181
18548.36 167
18549.64 190
18550.92 176
18552.21 186
18553.49 188
18554.78 176
18556.06 182
18557.35 189
18558.63 168
18559.92 171
18561.20 175
18562.49 172
18563.77 156
18565.06 162
18566.35 175
18567.63 179
18568.92 162
18570.20 157
18571.49 173
18572.77 183
18574.06 168
18575.34 161
18576.63 180
18577.92 176
18579.20 210
18580.49 173
18581.77 170
18583.06 174
18584.34 177
18585.63 181
18586.92 174
18588.20 196
18589.49 190
18590.77 188
18592.06 167
18593.35 181
18594.63 194
18595.92 172
18597.21 185
18598.49 194
18599.78 174
18601.07 185
18602.35 183
18603.64 189
18604.93 188
18606.21 198
18607.50 195
18608.79 174
18610.07 208
18611.36 199
18612.65 187
18613.93 171
18615.22 185
18616.51 182
18617.79 180
18619.08 188
18620.37 177
18621.66 184
18622.94 201
18624.23 182
18625.52 153
18626.80 208
18628.09 189
18629.38 181
18630.67 165
18631.95 164
18633.24 167
18634.53 160
18635.82 183
18637.11 187
18638.39 169
18639.68 171
18640.97 163
18642.26 169
18643.54 180
18644.83 169
18646.12 161
18647.41 180
18648.70 181
18649.99 171
18651.27 160
18652.56 168
18653.85 184
18655.14 174
18656.43 192
18657.72 174
18659.00 191
18660.29 166
18661.58 198
18662.87 171
18664.16 161
18665.45 167
18666.74 188
18668.02 145
18669.31 145
18670.60 184
18671.89 159
18673.18 158
18674.47 159
18675.76 183
18677.05 174
18678.34 170
18679.63 193
18680.92 179
18682.20 179
18683.49 173
18684.78 175
18686.07 175
18687.36 165
18688.65 155
18689.94 167
18691.23 174
18692.52 165
18693.81 147
18695.10 169
18696.39 161
18697.68 177
18698.97 174
18700.26 174
18701.55 177
18702.84 165
18704.13 148
18705.42 164
18706.71 178
18708.00 172
18709.29 145
18710.58 166
18711.87 173
18713.16 174
18714.45 158
18715.74 160
18717.03 157
18718.32 166
18719.61 181
18720.90 159
18722.20 145
18723.49 157
18724.78 185
18726.07 158
18727.36 159
18728.65 169
18729.94 176
18731.23 160
18732.52 149
18733.81 180
18735.10 152
18736.40 163
18737.69 164
18738.98 162
18740.27 166
18741.56 185
18742.85 183
18744.14 177
18745.43 136
18746.73 152
18748.02 151
18749.31 165
18750.60 168
18751.89 158
18753.18 167
18754.48 148
18755.77 163
18757.06 161
18758.35 164
18759.64 167
18760.94 170
18762.23 164
18763.52 185
18764.81 171
18766.10 178
18767.40 169
18768.69 162
18769.98 163
18771.27 160
18772.57 177
18773.86 176
18775.15 163
18776.44 168
18777.74 166
18779.03 181
18780.32 170
18781.61 175
18782.91 179
18784.20 171
18785.49 180
18786.79 159
18788.08 155
18789.37 152
18790.66 164
18791.96 167
18793.25 161
18794.54 163
18795.84 149
18797.13 161
18798.42 159
18799.72 162
18801.01 156
18802.30 186
18803.60 185
18804.89 179
18806.18 175
18807.48 159
18808.77 159
18810.07 164
18811.36 181
18812.65 176
18813.95 144
18815.24 176
18816.53 160
18817.83 173
18819.12 174
18820.42 160
18821.71 173
18823.00 164
18824.30 176
18825.59 176
18826.89 175
18828.18 156
18829.48 168
18830.77 182
18832.07 165
18833.36 173
18834.65 179
18835.95 148
18837.24 141
18838.54 157
18839.83 157
18841.13 155
18842.42 175
18843.72 168
18845.01 155
18846.31 151
18847.60 141
18848.90 161
18850.19 172
18851.49 182
18852.78 170
18854.08 165
18855.37 153
18856.67 164
18857.96 164
18859.26 162
18860.55 175
18861.85 161
18863.15 180
18864.44 143
18865.74 171
18867.03 157
18868.33 155
18869.62 160
18870.92 185
18872.22 163
18873.51 162
18874.81 164
18876.10 139
18877.40 173
18878.70 161
18879.99 163
18881.29 167
18882.58 157
18883.88 170
18885.18 161
18886.47 171
18887.77 151
18889.07 163
18890.36 168
18891.66 151
18892.95 184
18894.25 154
18895.55 162
18896.84 173
18898.14 173
18899.44 197
18900.73 159
18902.03 157
18903.33 163
18904.63 175
18905.92 151
18907.22 175
18908.52 163
18909.81 161
18911.11 153
18912.41 170
18913.71 141
18915.00 152
18916.30 162
18917.60 147
18918.89 169
18920.19 161
18921.49 156
18922.79 168
18924.09 172
18925.38 179
18926.68 177
18927.98 159
18929.28 162
18930.57 158
18931.87 146
18933.17 160
18934.47 145
18935.77 162
18937.06 140
18938.36 160
18939.66 152
18940.96 164
18942.26 162
18943.55 150
18944.85 154
18946.15 180
18947.45 170
18948.75 152
18950.05 144
18951.35 158
18952.64 173
18953.94 167
18955.24 184
18956.54 156
18957.84 166
18959.14 175
18960.44 153
18961.74 162
18963.03 163
18964.33 146
18965.63 166
18966.93 156
18968.23 172
18969.53 171
18970.83 144
18972.13 156
18973.43 154
18974.73 148
18976.03 149
18977.33 162
18978.62 147
18979.92 148
18981.22 162
18982.52 174
18983.82 147
18985.12 167
18986.42 163
18987.72 184
18989.02 150
18990.32 156
18991.62 144
18992.92 167
18994.22 155
18995.52 156
18996.82 151
18998.12 146
18999.42 145
19000.72 147
19002.02 166
19003.32 160
19004.62 159
19005.92 166
19007.22 159
19008.53 177
19009.83 156
19011.13 145
19012.43 161
19013.73 168
19015.03 156
19016.33 156
19017.63 165
19018.93 157
19020.23 145
19021.53 135
19022.83 146
19024.13 164
19025.44 167
19026.74 163
19028.04 167
19029.34 166
19030.64 159
19031.94 162
19033.24 155
19034.54 145
19035.85 145
19037.15 157
19038.45 151
19039.75 143
19041.05 174
19042.35 169
19043.66 160
19044.96 171
19046.26 143
19047.56 151
19048.86 145
19050.16 182
19051.47 165
19052.77 132
19054.07 142
19055.37 155
19056.67 178
19057.98 170
19059.28 171
19060.58 152
19061.88 163
19063.19 169
19064.49 145
19065.79 158
19067.09 166
19068.40 142
19069.70 141
19071.00 154
19072.30 153
19073.61 151
19074.91 178
19076.21 168
19077.52 158
19078.82 154
19080.12 157
19081.42 162
19082.73 147
19084.03 150
19085.33 165
19086.64 163
19087.94 164
19089.24 170
19090.55 162
19091.85 166
19093.15 157
19094.46 157
19095.76 161
19097.06 158
19098.37 162
19099.67 145
19100.97 140
19102.28 155
19103.58 143
19104.89 160
19106.19 153
19107.49 140
19108.80 150
19110.10 164
19111.40 152
19112.71 154
19114.01 152
19115.32 160
19116.62 148
19117.93 150
19119.23 148
19120.53 138
19121.84 150
19123.14 148
19124.45 146
19125.75 134
19127.06 139
19128.36 160
19129.67 135
19130.97 153
19132.28 175
19133.58 163
19134.88 135
19136.19 158
19137.49 153
19138.80 137
19140.10 143
19141.41 160
19142.71 164
19144.02 132
19145.32 152
19146.63 139
19147.94 157
19149.24 165
19150.55 163
19151.85 144
19153.16 163
19154.46 171
19155.77 143
19157.07 140
19158.38 133
19159.68 146
19160.99 160
19162.30 151
19163.60 161
19164.91 153
19166.21 152
19167.52 152
19168.83 171
19170.13 157
19171.44 169
19172.74 171
19174.05 149
19175.36 159
19176.66 159
19177.97 141
19179.27 148
19180.58 165
19181.89 154
19183.19 159
19184.50 147
19185.81 157
19187.11 159
19188.42 150
19189.73 177
19191.03 146
19192.34 161
19193.65 143
19194.95 157
19196.26 172
19197.57 141
19198.87 170
19200.18 174
19201.49 153
19202.80 152
19204.10 158
19205.41 142
19206.72 153
19208.03 145
19209.33 149
19210.64 172
19211.95 146
19213.25 155
19214.56 152
19215.87 146
19217.18 168
19218.49 171
19219.79 151
19221.10 141
19222.41 162
19223.72 174
19225.02 152
19226.33 157
19227.64 147
19228.95 137
19230.26 154
19231.56 174
19232.87 160
19234.18 152
19235.49 165
19236.80 143
19238.11 165
19239.41 149
19240.72 145
19242.03 159
19243.34 156
19244.65 155
19245.96 156
19247.26 147
19248.57 148
19249.88 159
19251.19 150
19252.50 149
19253.81 152
19255.12 163
19256.43 145
19257.74 145
19259.04 152
19260.35 149
19261.66 144
19262.97 155
19264.28 166
19265.59 158
19266.90 146
19268.21 146
19269.52 174
19270.83 153
19272.14 161
19273.45 170
19274.76 170
19276.07 132
19277.38 133
19278.69 158
19279.99 143
19281.30 156
19282.61 153
19283.92 182
19285.23 153
19286.54 161
19287.85 159
19289.16 168
19290.47 155
19291.78 147
19293.09 168
19294.40 123
19295.72 153
19297.03 150
19298.34 157
19299.65 152
19300.96 155
19302.27 153
19303.58 141
19304.89 132
19306.20 157
19307.51 134
19308.82 146
19310.13 146
19311.44 151
19312.75 152
19314.06 148
19315.37 160
19316.69 149
19318.00 147
19319.31 136
19320.62 144
19321.93 155
19323.24 139
19324.55 148
19325.86 141
19327.18 165
19328.49 166
19329.80 152
19331.11 161
19332.42 167
19333.73 164
19335.04 147
19336.36 150
19337.67 168
19338.98 143
19340.29 162
19341.60 162
19342.91 156
19344.23 172
19345.54 157
19346.85 135
19348.16 166
19349.47 145
19350.79 161
19352.10 166
19353.41 164
19354.72 164
19356.04 142
19357.35 176
19358.66 167
19359.97 171
19361.29 136
19362.60 180
19363.91 156
19365.22 158
19366.54 162
19367.85 157
19369.16 158
19370.47 169
19371.79 152
19373.10 151
19374.41 161
19375.73 165
19377.04 181
19378.35 154
19379.67 161
19380.98 140
19382.29 154
19383.60 138
19384.92 142
19386.23 129
19387.54 152
19388.86 158
19390.17 177
19391.49 162
19392.80 153
19394.11 143
19395.43 130
19396.74 157
19398.05 145
19399.37 160
19400.68 166
19402.00 151
19403.31 153
19404.62 159
19405.94 172
19407.25 165
19408.57 145
19409.88 160
19411.19 164
19412.51 177
19413.82 150
19415.14 150
19416.45 155
19417.77 155
19419.08 160
19420.39 166
19421.71 157
19423.02 156
19424.34 164
19425.65 154
19426.97 156
19428.28 157
19429.60 177
19430.91 168
19432.23 136
19433.54 139
19434.86 167
19436.17 148
19437.49 158
19438.80 173
19440.12 145
19441.43 153
19442.75 162
19444.06 154
19445.38 147
19446.69 151
19448.01 142
19449.32 164
19450.64 150
19451.96 153
19453.27 139
19454.59 144
19455.90 176
19457.22 140
19458.53 151
19459.85 157
19461.17 153
19462.48 150
19463.80 157
19465.11 156
19466.43 157
19467.75 156
19469.06 163
19470.38 156
19471.69 137
19473.01 153
19474.33 133
19475.64 160
19476.96 142
19478.28 163
19479.59 154
19480.91 159
19482.23 140
19483.54 171
19484.86 155
19486.18 156
19487.49 163
19488.81 165
19490.13 165
19491.44 156
19492.76 150
19494.08 159
19495.39 164
19496.71 147
19498.03 156
19499.35 152
19500.66 160
19501.98 134
19503.30 138
19504.61 147
19505.93 162
19507.25 157
19508.57 160
19509.88 144
19511.20 158
19512.52 160
19513.84 151
19515.15 153
19516.47 135
19517.79 142
19519.11 161
19520.43 151
19521.74 124
19523.06 157
19524.38 146
19525.70 175
19527.02 163
19528.33 144
19529.65 132
19530.97 154
19532.29 158
19533.61 146
19534.93 153
19536.24 147
19537.56 165
19538.88 164
19540.20 165
19541.52 139
19542.84 142
19544.16 167
19545.47 172
19546.79 157
19548.11 167
19549.43 132
19550.75 164
19552.07 159
19553.39 144
19554.71 150
19556.03 151
19557.34 148
19558.66 152
19559.98 150
19561.30 147
19562.62 146
19563.94 164
19565.26 154
19566.58 129
19567.90 148
19569.22 153
19570.54 177
19571.86 151
19573.18 133
19574.50 140
19575.82 147
19577.14 158
19578.46 154
19579.78 149
19581.10 138
19582.42 155
19583.74 167
19585.06 153
19586.38 145
19587.70 157
19589.02 170
19590.34 165
19591.66 133
19592.98 158
19594.30 151
19595.62 176
19596.94 137
19598.26 166
19599.58 156
19600.90 149
19602.22 136
19603.54 149
19604.86 162
19606.18 161
19607.50 170
19608.82 147
19610.15 163
19611.47 122
19612.79 143
19614.11 149
19615.43 172
19616.75 165
19618.07 154
19619.39 150
19620.71 165
19622.04 157
19623.36 153
19624.68 134
19626.00 147
19627.32 151
19628.64 151
19629.96 151
19631.29 157
19632.61 149
19633.93 150
19635.25 158
19636.57 141
19637.89 160
19639.22 146
19640.54 153
19641.86 163
19643.18 160
19644.50 171
19645.83 138
19647.15 150
19648.47 134
19649.79 149
19651.12 144
19652.44 156
19653.76 147
19655.08 182
19656.40 149
19657.73 147
19659.05 142
19660.37 155
19661.70 148
19663.02 161
19664.34 150
19665.66 146
19666.99 164
19668.31 156
19669.63 154
19670.95 151
19672.28 164
19673.60 162
19674.92 168
19676.25 150
19677.57 159
19678.89 161
19680.22 160
19681.54 149
19682.86 152
19684.19 163
19685.51 165
19686.83 170
19688.16 153
19689.48 138
19690.80 138
19692.13 156
19693.45 162
19694.78 155
19696.10 170
19697.42 182
19698.75 151
19700.07 138
19701.39 143
19702.72 151
19704.04 153
19705.37 136
19706.69 173
19708.02 148
19709.34 151
19710.66 146
19711.99 166
19713.31 158
19714.64 158
19715.96 150
19717.29 166
19718.61 155
19719.93 142
19721.26 139
19722.58 152
19723.91 153
19725.23 164
19726.56 163
19727.88 160
19729.21 152
19730.53 157
19731.86 154
19733.18 145
19734.51 162
19735.83 143
19737.16 148
19738.48 169
19739.81 141
19741.13 140
19742.46 167
19743.78 155
19745.11 152
19746.44 160
19747.76 149
19749.09 149
19750.41 160
19751.74 156
19753.06 144
19754.39 153
19755.72 169
19757.04 152
19758.37 146
19759.69 155
19761.02 134
19762.34 138
19763.67 137
19765.00 142
19766.32 146
19767.65 150
19768.98 148
19770.30 154
19771.63 146
19772.95 156
19774.28 135
19775.61 161
19776.93 154
19778.26 145
19779.59 153
19780.91 152
19782.24 145
19783.57 148
19784.89 167
19786.22 156
19787.55 131
19788.87 137
19790.20 156
19791.53 164
19792.86 164
19794.18 165
19795.51 143
19796.84 150
19798.16 148
19799.49 148
19800.82 132
19802.15 142
19803.47 150
19804.80 145
19806.13 152
19807.46 146
19808.78 135
19810.11 144
19811.44 145
19812.77 149
19814.09 153
19815.42 154
19816.75 150
19818.08 137
19819.41 130
19820.73 140
19822.06 155
19823.39 143
19824.72 161
19826.05 159
19827.37 171
19828.70 138
19830.03 163
19831.36 114
19832.69 163
19834.02 154
19835.34 159
19836.67 138
19838.00 147
19839.33 133
19840.66 154
19841.99 159
19843.32 137
19844.64 149
19845.97 140
19847.30 142
19848.63 154
19849.96 147
19851.29 141
19852.62 154
19853.95 138
19855.28 153
19856.60 158
19857.93 140
19859.26 131
19860.59 137
19861.92 149
19863.25 136
19864.58 173
19865.91 150
19867.24 151
19868.57 150
19869.90 158
19871.23 151
19872.56 143
19873.89 149
19875.22 153
19876.55 142
19877.88 128
19879.21 141
19880.54 163
19881.87 141
19883.20 141
19884.53 130
19885.86 163
19887.19 163
19888.52 132
19889.85 168
19891.18 146
19892.51 132
19893.84 124
19895.17 149
19896.50 141
19897.83 140
19899.16 162
19900.49 148
19901.82 161
19903.15 137
19904.48 159
19905.81 146
19907.15 159
19908.48 137
19909.81 163
19911.14 159
19912.47 165
19913.80 154
19915.13 151
19916.46 143
19917.79 148
19919.13 163
19920.46 138
19921.79 144
19923.12 140
19924.45 157
19925.78 149
19927.11 149
19928.45 144
19929.78 141
19931.11 145
19932.44 185
19933.77 156
19935.10 143
19936.44 149
19937.77 139
19939.10 148
19940.43 166
19941.76 143
19943.10 151
19944.43 143
19945.76 149
19947.09 147
19948.42 127
19949.76 162
19951.09 139
19952.42 151
19953.75 155
19955.09 159
19956.42 161
19957.75 135
19959.08 155
19960.42 165
19961.75 149
19963.08 136
19964.41 179
19965.75 133
19967.08 145
19968.41 156
19969.75 151
19971.08 142
19972.41 160
19973.74 151
19975.08 152
19976.41 139
19977.74 157
19979.08 131
19980.41 144
19981.74 143
19983.08 143
19984.41 147
19985.74 149
19987.08 154
19988.41 133
19989.75 163
19991.08 123
19992.41 153
19993.75 133
19995.08 145
19996.41 142
19997.75 162
19999.08 149
20000.42 158
20001.75 152
20003.08 152
20004.42 147
20005.75 159
20007.09 143
20008.42 147
20009.75 158
20011.09 148
20012.42 161
20013.76 154
20015.09 158
20016.43 111
20017.76 155
20019.10 147
20020.43 150
20021.76 140
20023.10 147
20024.43 156
20025.77 152
20027.10 155
20028.44 147
20029.77 177
20031.11 145
20032.44 152
20033.78 152
20035.11 167
20036.45 142
20037.78 161
20039.12 140
20040.46 152
20041.79 151
20043.13 157
20044.46 165
20045.80 167
20047.13 144
20048.47 149
20049.80 156
20051.14 152
20052.47 162
20053.81 151
20055.15 161
20056.48 163
20057.82 151
20059.15 158
20060.49 154
20061.83 147
20063.16 170
20064.50 164
20065.83 161
20067.17 133
20068.51 135
20069.84 156
20071.18 145
20072.52 162
20073.85 155
20075.19 157
20076.52 156
20077.86 167
20079.20 137
20080.53 130
20081.87 147
20083.21 158
20084.54 175
20085.88 169
20087.22 134
20088.56 142
20089.89 161
20091.23 151
20092.57 147
20093.90 154
20095.24 159
20096.58 141
20097.91 159
20099.25 173
20100.59 173
20101.93 153
20103.26 151
20104.60 148
20105.94 160
20107.28 154
20108.61 144
20109.95 186
20111.29 157
20112.63 166
20113.96 147
20115.30 161
20116.64 158
20117.98 163
20119.32 145
20120.65 150
20121.99 161
20123.33 156
20124.67 134
20126.01 138
