# Supplementary material for: MALDI-TOF MS typing enables the classification of brewing yeasts of the genus Saccharomyces to major beer styles
Source: PLoS One. 2017 Aug 9;12(8):e0181694. doi: 10.1371/journal.pone.0181694 (PMC5549903; doi:10.1371/journal.pone.0181694)
Supplement: S18 File — The directory includes 30 raw files and was zipped to “.zip”; the folder has one strain with 30 spectra; S1 Text explains the raw files with an example and Table 1 represents the yeast strain used within the experiment. (ZIP) [file pone.0181694.s021.zip › 52/FK28-Z-OG-Koe-Koe-YPG-18h-E-E_2016-10-04_9_0_E8_1.dat]

1998.43 1181
1998.85 1240
1999.27 1135
1999.69 1099
2000.11 1161
2000.54 1123
2000.96 1125
2001.38 1162
2001.80 1109
2002.23 1054
2002.65 1174
2003.07 1194
2003.49 1189
2003.92 1237
2004.34 1141
2004.76 1123
2005.18 1226
2005.61 1249
2006.03 1266
2006.45 1255
2006.87 1249
2007.30 1235
2007.72 1233
2008.14 1163
2008.57 1217
2008.99 1189
2009.41 1171
2009.84 1129
2010.26 1112
2010.68 1140
2011.11 1060
2011.53 1095
2011.95 1067
2012.38 1060
2012.80 1041
2013.22 1040
2013.65 1037
2014.07 1040
2014.49 1075
2014.92 1120
2015.34 1080
2015.77 1163
2016.19 1098
2016.61 1163
2017.04 1214
2017.46 1137
2017.89 1240
2018.31 1163
2018.73 1168
2019.16 1142
2019.58 1195
2020.01 1122
2020.43 1167
2020.85 1134
2021.28 1061
2021.70 1009
2022.13 1070
2022.55 1130
2022.98 1050
2023.40 1062
2023.83 1119
2024.25 1082
2024.68 1068
2025.10 1104
2025.53 1070
2025.95 1033
2026.38 1106
2026.80 1059
2027.23 1017
2027.65 1045
2028.08 1087
2028.50 1016
2028.93 1025
2029.35 1015
2029.78 1083
2030.20 1084
2030.63 1040
2031.05 1112
2031.48 1099
2031.90 1150
2032.33 1081
2032.75 1099
2033.18 1090
2033.61 1126
2034.03 1142
2034.46 1129
2034.88 1101
2035.31 1106
2035.74 1093
2036.16 1125
2036.59 1186
2037.01 1267
2037.44 1201
2037.87 1177
2038.29 1277
2038.72 1259
2039.14 1191
2039.57 1144
2040.00 1135
2040.42 1163
2040.85 1168
2041.28 1119
2041.70 1139
2042.13 1138
2042.56 1095
2042.98 1054
2043.41 1035
2043.84 1099
2044.26 1175
2044.69 1172
2045.12 1143
2045.54 1091
2045.97 1092
2046.40 1128
2046.82 1077
2047.25 1092
2047.68 1083
2048.11 1038
2048.53 1065
2048.96 1050
2049.39 1000
2049.82 1028
2050.24 1041
2050.67 1083
2051.10 1081
2051.53 1022
2051.95 1011
2052.38 1013
2052.81 1039
2053.24 1031
2053.66 1005
2054.09 1093
2054.52 1083
2054.95 1097
2055.38 1087
2055.80 1089
2056.23 1168
2056.66 1105
2057.09 1118
2057.52 1222
2057.94 1114
2058.37 1136
2058.80 1098
2059.23 1209
2059.66 1141
2060.09 1140
2060.51 1217
2060.94 1201
2061.37 1161
2061.80 1183
2062.23 1225
2062.66 1252
2063.09 1229
2063.52 1297
2063.94 1358
2064.37 1340
2064.80 1266
2065.23 1235
2065.66 1263
2066.09 1236
2066.52 1208
2066.95 1137
2067.38 1041
2067.81 1082
2068.24 1088
2068.66 1067
2069.09 1129
2069.52 1073
2069.95 1076
2070.38 1080
2070.81 1176
2071.24 1146
2071.67 1188
2072.10 1177
2072.53 1155
2072.96 1209
2073.39 1264
2073.82 1157
2074.25 1142
2074.68 1169
2075.11 1206
2075.54 1270
2075.97 1304
2076.40 1233
2076.83 1193
2077.26 1287
2077.69 1437
2078.12 1404
2078.55 1357
2078.98 1428
2079.41 1429
2079.84 1350
2080.27 1333
2080.70 1273
2081.14 1224
2081.57 1237
2082.00 1212
2082.43 1174
2082.86 1130
2083.29 1177
2083.72 1189
2084.15 1176
2084.58 1109
2085.01 1176
2085.44 1147
2085.88 1162
2086.31 1139
2086.74 1119
2087.17 1073
2087.60 1086
2088.03 1101
2088.46 1085
2088.89 1124
2089.33 1133
2089.76 1141
2090.19 1195
2090.62 1139
2091.05 1116
2091.48 1180
2091.92 1152
2092.35 1170
2092.78 1095
2093.21 1031
2093.64 1070
2094.07 1169
2094.51 1098
2094.94 1032
2095.37 1049
2095.80 1033
2096.24 1109
2096.67 1034
2097.10 1025
2097.53 1025
2097.96 1043
2098.40 1062
2098.83 1044
2099.26 1065
2099.69 1022
2100.13 1052
2100.56 1052
2100.99 1049
2101.43 1132
2101.86 1019
2102.29 1010
2102.72 1078
2103.16 1109
2103.59 1082
2104.02 1130
2104.46 1107
2104.89 1039
2105.32 1089
2105.76 1207
2106.19 1126
2106.62 1171
2107.05 1205
2107.49 1245
2107.92 1166
2108.36 1169
2108.79 1116
2109.22 1100
2109.66 1087
2110.09 1034
2110.52 995
2110.96 1043
2111.39 1102
2111.82 1039
2112.26 1058
2112.69 1018
2113.13 1057
2113.56 975
2113.99 985
2114.43 986
2114.86 973
2115.30 976
2115.73 1071
2116.16 1044
2116.60 1026
2117.03 1040
2117.47 1067
2117.90 1027
2118.34 1076
2118.77 1133
2119.21 1174
2119.64 1165
2120.07 1063
2120.51 1111
2120.94 1088
2121.38 1198
2121.81 1114
2122.25 1075
2122.68 1033
2123.12 1035
2123.55 1045
2123.99 1027
2124.42 1039
2124.86 1026
2125.29 1030
2125.73 1090
2126.16 1008
2126.60 1069
2127.04 1088
2127.47 1040
2127.91 1083
2128.34 1025
2128.78 1131
2129.21 1054
2129.65 1189
2130.08 1178
2130.52 1156
2130.96 1131
2131.39 1218
2131.83 1303
2132.26 1332
2132.70 1327
2133.14 1434
2133.57 1485
2134.01 1557
2134.44 1518
2134.88 1617
2135.32 1561
2135.75 1551
2136.19 1494
2136.62 1383
2137.06 1350
2137.50 1268
2137.93 1173
2138.37 1187
2138.81 1187
2139.24 1083
2139.68 1081
2140.12 1132
2140.55 1145
2140.99 1064
2141.43 1032
2141.86 1036
2142.30 989
2142.74 991
2143.18 1083
2143.61 1091
2144.05 1025
2144.49 1049
2144.92 1090
2145.36 1162
2145.80 1269
2146.24 1234
2146.67 1307
2147.11 1399
2147.55 1413
2147.99 1467
2148.42 1429
2148.86 1482
2149.30 1388
2149.74 1417
2150.17 1469
2150.61 1435
2151.05 1355
2151.49 1351
2151.92 1307
2152.36 1253
2152.80 1155
2153.24 1169
2153.68 1184
2154.11 1141
2154.55 1127
2154.99 1130
2155.43 1136
2155.87 1211
2156.31 1242
2156.74 1212
2157.18 1161
2157.62 1191
2158.06 1175
2158.50 1103
2158.94 1155
2159.38 1193
2159.81 1231
2160.25 1184
2160.69 1241
2161.13 1175
2161.57 1153
2162.01 1155
2162.45 1137
2162.89 1168
2163.33 1110
2163.76 1157
2164.20 1261
2164.64 1206
2165.08 1202
2165.52 1218
2165.96 1126
2166.40 1110
2166.84 1149
2167.28 1207
2167.72 1186
2168.16 1189
2168.60 1125
2169.04 1162
2169.48 1246
2169.92 1247
2170.36 1176
2170.80 1227
2171.24 1195
2171.68 1153
2172.12 1156
2172.56 1222
2173.00 1334
2173.44 1240
2173.88 1292
2174.32 1328
2174.76 1243
2175.20 1235
2175.64 1281
2176.08 1330
2176.52 1296
2176.96 1314
2177.40 1264
2177.84 1310
2178.28 1297
2178.72 1323
2179.16 1218
2179.60 1217
2180.04 1181
2180.48 1156
2180.92 1245
2181.37 1152
2181.81 1100
2182.25 1117
2182.69 1080
2183.13 1133
2183.57 1128
2184.01 1066
2184.45 1118
2184.89 1154
2185.34 1166
2185.78 1287
2186.22 1193
2186.66 1251
2187.10 1265
2187.54 1281
2187.98 1318
2188.43 1225
2188.87 1229
2189.31 1236
2189.75 1229
2190.19 1214
2190.63 1236
2191.08 1160
2191.52 1182
2191.96 1137
2192.40 1146
2192.84 1193
2193.29 1272
2193.73 1242
2194.17 1307
2194.61 1261
2195.05 1147
2195.50 1201
2195.94 1168
2196.38 1215
2196.82 1179
2197.27 1170
2197.71 1085
2198.15 1191
2198.59 1225
2199.04 1196
2199.48 1178
2199.92 1127
2200.37 1120
2200.81 1093
2201.25 1202
2201.69 1143
2202.14 1111
2202.58 1170
2203.02 1162
2203.47 1164
2203.91 1187
2204.35 1156
2204.80 1235
2205.24 1202
2205.68 1300
2206.13 1236
2206.57 1221
2207.01 1326
2207.46 1381
2207.90 1193
2208.34 1247
2208.79 1246
2209.23 1317
2209.67 1308
2210.12 1277
2210.56 1243
2211.01 1161
2211.45 1163
2211.89 1251
2212.34 1163
2212.78 1073
2213.23 1146
2213.67 1247
2214.11 1122
2214.56 1103
2215.00 1124
2215.45 1156
2215.89 1054
2216.34 1077
2216.78 1073
2217.22 1076
2217.67 1108
2218.11 1072
2218.56 1069
2219.00 1148
2219.45 1149
2219.89 1192
2220.34 1160
2220.78 1118
2221.23 1144
2221.67 1175
2222.12 1226
2222.56 1237
2223.01 1209
2223.45 1237
2223.90 1317
2224.34 1310
2224.79 1283
2225.23 1304
2225.68 1313
2226.12 1333
2226.57 1277
2227.01 1341
2227.46 1241
2227.91 1221
2228.35 1245
2228.80 1296
2229.24 1340
2229.69 1346
2230.13 1428
2230.58 1363
2231.03 1371
2231.47 1411
2231.92 1471
2232.36 1451
2232.81 1493
2233.26 1418
2233.70 1358
2234.15 1254
2234.59 1261
2235.04 1284
2235.49 1271
2235.93 1221
2236.38 1215
2236.83 1220
2237.27 1230
2237.72 1128
2238.17 1155
2238.61 1145
2239.06 1097
2239.51 1057
2239.95 1045
2240.40 1079
2240.85 951
2241.29 975
2241.74 1058
2242.19 1044
2242.63 1052
2243.08 1053
2243.53 1121
2243.98 1097
2244.42 1087
2244.87 1032
2245.32 1082
2245.76 1101
2246.21 1091
2246.66 1148
2247.11 1070
2247.55 1118
2248.00 1068
2248.45 1080
2248.90 1100
2249.35 1085
2249.79 1107
2250.24 1073
2250.69 1133
2251.14 1070
2251.58 1051
2252.03 990
2252.48 1064
2252.93 1112
2253.38 1127
2253.82 1050
2254.27 1025
2254.72 963
2255.17 1017
2255.62 1065
2256.07 1020
2256.51 1063
2256.96 1139
2257.41 1167
2257.86 1143
2258.31 1176
2258.76 1162
2259.21 1214
2259.65 1296
2260.10 1310
2260.55 1281
2261.00 1307
2261.45 1363
2261.90 1423
2262.35 1460
2262.80 1399
2263.25 1413
2263.69 1380
2264.14 1437
2264.59 1371
2265.04 1370
2265.49 1398
2265.94 1422
2266.39 1483
2266.84 1454
2267.29 1423
2267.74 1373
2268.19 1373
2268.64 1403
2269.09 1389
2269.54 1443
2269.99 1317
2270.44 1307
2270.89 1235
2271.34 1285
2271.79 1201
2272.24 1168
2272.69 1101
2273.14 1112
2273.59 1140
2274.04 1219
2274.49 1192
2274.94 1156
2275.39 1171
2275.84 1172
2276.29 1143
2276.74 1193
2277.19 1158
2277.64 1197
2278.09 1145
2278.54 1232
2278.99 1282
2279.44 1206
2279.89 1231
2280.34 1276
2280.79 1355
2281.25 1287
2281.70 1220
2282.15 1240
2282.60 1274
2283.05 1270
2283.50 1230
2283.95 1216
2284.40 1206
2284.85 1291
2285.31 1338
2285.76 1331
2286.21 1299
2286.66 1398
2287.11 1531
2287.56 1562
2288.01 1664
2288.47 1793
2288.92 1851
2289.37 1915
2289.82 2003
2290.27 2018
2290.72 2069
2291.18 2080
2291.63 2131
2292.08 2141
2292.53 1922
2292.98 1918
2293.44 2034
2293.89 1924
2294.34 1820
2294.79 1670
2295.24 1666
2295.70 1622
2296.15 1493
2296.60 1486
2297.05 1446
2297.51 1402
2297.96 1329
2298.41 1257
2298.86 1245
2299.32 1228
2299.77 1210
2300.22 1251
2300.67 1171
2301.13 1182
2301.58 1089
2302.03 1099
2302.49 1136
2302.94 1130
2303.39 1218
2303.85 1183
2304.30 1171
2304.75 1251
2305.20 1323
2305.66 1312
2306.11 1347
2306.56 1361
2307.02 1369
2307.47 1450
2307.93 1492
2308.38 1559
2308.83 1500
2309.29 1547
2309.74 1544
2310.19 1473
2310.65 1388
2311.10 1410
2311.55 1310
2312.01 1262
2312.46 1202
2312.92 1217
2313.37 1244
2313.82 1208
2314.28 1161
2314.73 1174
2315.19 1251
2315.64 1246
2316.10 1249
2316.55 1309
2317.00 1258
2317.46 1330
2317.91 1297
2318.37 1278
2318.82 1234
2319.28 1235
2319.73 1179
2320.19 1114
2320.64 1146
2321.10 1182
2321.55 1234
2322.01 1280
2322.46 1213
2322.92 1220
2323.37 1214
2323.83 1215
2324.28 1306
2324.74 1355
2325.19 1309
2325.65 1274
2326.10 1319
2326.56 1414
2327.01 1379
2327.47 1373
2327.92 1423
2328.38 1478
2328.83 1394
2329.29 1399
2329.74 1486
2330.20 1385
2330.66 1382
2331.11 1307
2331.57 1381
2332.02 1365
2332.48 1308
2332.94 1320
2333.39 1273
2333.85 1209
2334.30 1273
2334.76 1235
2335.22 1246
2335.67 1294
2336.13 1342
2336.58 1407
2337.04 1442
2337.50 1333
2337.95 1342
2338.41 1467
2338.87 1405
2339.32 1468
2339.78 1377
2340.24 1400
2340.69 1411
2341.15 1424
2341.61 1307
2342.06 1298
2342.52 1314
2342.98 1277
2343.43 1326
2343.89 1337
2344.35 1374
2344.81 1369
2345.26 1368
2345.72 1424
2346.18 1397
2346.63 1398
2347.09 1339
2347.55 1346
2348.01 1295
2348.46 1289
2348.92 1274
2349.38 1240
2349.84 1265
2350.29 1327
2350.75 1315
2351.21 1259
2351.67 1212
2352.13 1297
2352.58 1250
2353.04 1216
2353.50 1101
2353.96 1163
2354.41 1164
2354.87 1217
2355.33 1169
2355.79 1148
2356.25 1195
2356.71 1304
2357.16 1227
2357.62 1239
2358.08 1358
2358.54 1288
2359.00 1287
2359.46 1411
2359.91 1360
2360.37 1313
2360.83 1342
2361.29 1318
2361.75 1312
2362.21 1316
2362.67 1367
2363.13 1340
2363.58 1285
2364.04 1293
2364.50 1342
2364.96 1305
2365.42 1274
2365.88 1293
2366.34 1303
2366.80 1245
2367.26 1248
2367.72 1342
2368.18 1341
2368.64 1213
2369.10 1188
2369.55 1228
2370.01 1226
2370.47 1134
2370.93 1149
2371.39 1142
2371.85 1125
2372.31 1142
2372.77 1187
2373.23 1202
2373.69 1289
2374.15 1214
2374.61 1146
2375.07 1284
2375.53 1293
2375.99 1207
2376.45 1189
2376.91 1285
2377.37 1245
2377.83 1239
2378.29 1193
2378.75 1237
2379.21 1293
2379.68 1266
2380.14 1279
2380.60 1343
2381.06 1281
2381.52 1305
2381.98 1321
2382.44 1292
2382.90 1377
2383.36 1340
2383.82 1281
2384.28 1237
2384.74 1183
2385.20 1228
2385.67 1223
2386.13 1191
2386.59 1220
2387.05 1194
2387.51 1157
2387.97 1205
2388.43 1084
2388.89 1171
2389.36 1245
2389.82 1175
2390.28 1148
2390.74 1129
2391.20 1094
2391.66 1160
2392.13 1154
2392.59 1090
2393.05 1092
2393.51 1122
2393.97 1110
2394.43 1091
2394.90 1064
2395.36 1045
2395.82 1006
2396.28 1094
2396.74 1071
2397.21 1096
2397.67 1135
2398.13 1086
2398.59 1119
2399.06 1140
2399.52 1112
2399.98 1144
2400.44 1146
2400.91 1142
2401.37 1106
2401.83 1148
2402.29 1168
2402.76 1194
2403.22 1164
2403.68 1264
2404.14 1300
2404.61 1176
2405.07 1113
2405.53 1193
2406.00 1152
2406.46 1176
2406.92 1192
2407.39 1144
2407.85 1178
2408.31 1110
2408.78 1137
2409.24 1124
2409.70 1070
2410.17 1121
2410.63 1219
2411.09 1260
2411.56 1169
2412.02 1094
2412.48 1103
2412.95 1096
2413.41 1189
2413.87 1273
2414.34 1335
2414.80 1427
2415.27 1467
2415.73 1493
2416.19 1519
2416.66 1449
2417.12 1497
2417.59 1515
2418.05 1537
2418.51 1533
2418.98 1604
2419.44 1539
2419.91 1401
2420.37 1421
2420.84 1347
2421.30 1389
2421.77 1479
2422.23 1434
2422.69 1258
2423.16 1313
2423.62 1264
2424.09 1237
2424.55 1286
2425.02 1284
2425.48 1139
2425.95 1196
2426.41 1158
2426.88 1137
2427.34 1206
2427.81 1165
2428.27 1152
2428.74 1223
2429.20 1197
2429.67 1126
2430.13 1166
2430.60 1184
2431.07 1299
2431.53 1268
2432.00 1371
2432.46 1318
2432.93 1291
2433.39 1307
2433.86 1329
2434.32 1341
2434.79 1317
2435.26 1277
2435.72 1420
2436.19 1368
2436.65 1356
2437.12 1455
2437.59 1528
2438.05 1565
2438.52 1652
2438.98 1692
2439.45 1674
2439.92 1689
2440.38 1611
2440.85 1576
2441.32 1523
2441.78 1580
2442.25 1482
2442.72 1382
2443.18 1318
2443.65 1252
2444.12 1270
2444.58 1186
2445.05 1148
2445.52 1119
2445.98 1121
2446.45 1151
2446.92 1187
2447.38 1157
2447.85 1102
2448.32 1129
2448.78 1187
2449.25 1152
2449.72 1127
2450.19 1078
2450.65 1141
2451.12 1180
2451.59 1126
2452.06 1157
2452.52 1111
2452.99 1126
2453.46 1111
2453.93 1176
2454.39 1139
2454.86 1193
2455.33 1203
2455.80 1241
2456.26 1196
2456.73 1187
2457.20 1187
2457.67 1154
2458.14 1203
2458.60 1197
2459.07 1203
2459.54 1148
2460.01 1200
2460.48 1270
2460.95 1237
2461.41 1238
2461.88 1260
2462.35 1266
2462.82 1216
2463.29 1218
2463.76 1192
2464.22 1234
2464.69 1286
2465.16 1286
2465.63 1281
2466.10 1284
2466.57 1316
2467.04 1304
2467.51 1290
2467.97 1303
2468.44 1156
2468.91 1219
2469.38 1151
2469.85 1113
2470.32 1123
2470.79 1095
2471.26 1125
2471.73 1106
2472.20 1119
2472.67 1126
2473.14 1088
2473.61 1065
2474.07 1192
2474.54 1143
2475.01 1093
2475.48 1170
2475.95 1186
2476.42 1223
2476.89 1282
2477.36 1363
2477.83 1418
2478.30 1404
2478.77 1439
2479.24 1496
2479.71 1424
2480.18 1355
2480.65 1314
2481.12 1310
2481.59 1278
2482.06 1218
2482.53 1262
2483.00 1202
2483.47 1173
2483.95 1048
2484.42 1038
2484.89 1165
2485.36 1233
2485.83 1180
2486.30 1190
2486.77 1187
2487.24 1208
2487.71 1205
2488.18 1079
2488.65 1192
2489.12 1220
2489.59 1227
2490.07 1260
2490.54 1317
2491.01 1291
2491.48 1380
2491.95 1375
2492.42 1392
2492.89 1384
2493.36 1410
2493.84 1331
2494.31 1387
2494.78 1287
2495.25 1260
2495.72 1323
2496.19 1287
2496.66 1252
2497.14 1224
2497.61 1150
2498.08 1165
2498.55 1132
2499.02 1095
2499.50 1137
2499.97 1078
2500.44 1081
2500.91 1037
2501.38 1109
2501.86 1185
2502.33 1182
2502.80 1183
2503.27 1131
2503.74 1145
2504.22 1254
2504.69 1215
2505.16 1322
2505.63 1307
2506.11 1400
2506.58 1433
2507.05 1438
2507.52 1450
2508.00 1462
2508.47 1482
2508.94 1467
2509.42 1519
2509.89 1548
2510.36 1512
2510.83 1488
2511.31 1515
2511.78 1480
2512.25 1409
2512.73 1387
2513.20 1374
2513.67 1330
2514.15 1336
2514.62 1285
2515.09 1275
2515.57 1286
2516.04 1267
2516.51 1278
2516.99 1251
2517.46 1262
2517.94 1195
2518.41 1118
2518.88 1193
2519.36 1204
2519.83 1293
2520.30 1136
2520.78 1194
2521.25 1161
2521.73 1132
2522.20 1140
2522.67 1133
2523.15 1040
2523.62 1100
2524.10 1154
2524.57 1119
2525.05 1098
2525.52 1177
2525.99 1177
2526.47 1211
2526.94 1191
2527.42 1156
2527.89 1124
2528.37 1168
2528.84 1127
2529.32 1138
2529.79 1160
2530.27 1187
2530.74 1218
2531.22 1207
2531.69 1186
2532.17 1291
2532.64 1216
2533.12 1245
2533.59 1290
2534.07 1211
2534.54 1304
2535.02 1276
2535.49 1257
2535.97 1205
2536.44 1224
2536.92 1341
2537.39 1249
2537.87 1241
2538.34 1301
2538.82 1305
2539.30 1265
2539.77 1293
2540.25 1275
2540.72 1264
2541.20 1263
2541.68 1284
2542.15 1214
2542.63 1216
2543.10 1253
2543.58 1240
2544.06 1333
2544.53 1314
2545.01 1336
2545.48 1488
2545.96 1449
2546.44 1507
2546.91 1422
2547.39 1351
2547.87 1505
2548.34 1453
2548.82 1402
2549.30 1560
2549.77 1531
2550.25 1511
2550.73 1514
2551.20 1583
2551.68 1695
2552.16 1756
2552.63 1734
2553.11 1805
2553.59 1747
2554.06 1748
2554.54 1756
2555.02 1631
2555.50 1662
2555.97 1643
2556.45 1497
2556.93 1473
2557.40 1431
2557.88 1397
2558.36 1291
2558.84 1253
2559.31 1213
2559.79 1271
2560.27 1296
2560.75 1210
2561.23 1291
2561.70 1214
2562.18 1205
2562.66 1121
2563.14 1184
2563.61 1239
2564.09 1206
2564.57 1149
2565.05 1161
2565.53 1159
2566.00 1253
2566.48 1194
2566.96 1193
2567.44 1184
2567.92 1214
2568.40 1210
2568.87 1154
2569.35 1111
2569.83 1180
2570.31 1177
2570.79 1206
2571.27 1127
2571.75 1157
2572.22 1195
2572.70 1155
2573.18 1119
2573.66 1150
2574.14 1202
2574.62 1217
2575.10 1210
2575.58 1261
2576.06 1163
2576.54 1162
2577.01 1177
2577.49 1235
2577.97 1182
2578.45 1199
2578.93 1180
2579.41 1218
2579.89 1208
2580.37 1164
2580.85 1159
2581.33 1267
2581.81 1116
2582.29 1102
2582.77 1177
2583.25 1202
2583.73 1205
2584.21 1148
2584.69 1214
2585.17 1160
2585.65 1096
2586.13 1117
2586.61 1178
2587.09 1199
2587.57 1209
2588.05 1283
2588.53 1264
2589.01 1225
2589.49 1308
2589.97 1230
2590.45 1218
2590.93 1247
2591.41 1286
2591.89 1334
2592.37 1277
2592.85 1321
2593.33 1346
2593.81 1316
2594.30 1321
2594.78 1269
2595.26 1204
2595.74 1245
2596.22 1228
2596.70 1150
2597.18 1198
2597.66 1205
2598.14 1209
2598.62 1146
2599.11 1196
2599.59 1091
2600.07 1137
2600.55 1171
2601.03 1117
2601.51 1082
2601.99 1131
2602.48 1229
2602.96 1206
2603.44 1143
2603.92 1214
2604.40 1253
2604.88 1237
2605.37 1205
2605.85 1260
2606.33 1257
2606.81 1293
2607.29 1409
2607.78 1351
2608.26 1389
2608.74 1340
2609.22 1303
2609.70 1349
2610.19 1317
2610.67 1293
2611.15 1325
2611.63 1226
2612.12 1152
2612.60 1175
2613.08 1124
2613.56 1162
2614.05 1184
2614.53 1099
2615.01 1201
2615.49 1204
2615.98 1122
2616.46 1112
2616.94 1171
2617.43 1150
2617.91 1158
2618.39 1204
2618.87 1224
2619.36 1232
2619.84 1210
2620.32 1238
2620.81 1239
2621.29 1259
2621.77 1253
2622.26 1247
2622.74 1250
2623.22 1187
2623.71 1158
2624.19 1189
2624.67 1099
2625.16 1108
2625.64 1164
2626.13 1207
2626.61 1217
2627.09 1144
2627.58 1183
2628.06 1159
2628.55 1157
2629.03 1170
2629.51 1222
2630.00 1216
2630.48 1142
2630.97 1234
2631.45 1203
2631.93 1162
2632.42 1088
2632.90 1153
2633.39 1118
2633.87 1165
2634.36 1171
2634.84 1165
2635.33 1164
2635.81 1204
2636.29 1186
2636.78 1203
2637.26 1264
2637.75 1278
2638.23 1259
2638.72 1353
2639.20 1441
2639.69 1488
2640.17 1394
2640.66 1412
2641.14 1485
2641.63 1485
2642.11 1361
2642.60 1357
2643.08 1298
2643.57 1310
2644.05 1236
2644.54 1204
2645.03 1223
2645.51 1079
2646.00 1114
2646.48 1113
2646.97 1153
2647.45 1111
2647.94 1097
2648.43 1099
2648.91 1238
2649.40 1198
2649.88 1130
2650.37 1175
2650.85 1150
2651.34 1223
2651.83 1252
2652.31 1232
2652.80 1240
2653.29 1258
2653.77 1129
2654.26 1282
2654.74 1377
2655.23 1321
2655.72 1309
2656.20 1354
2656.69 1288
2657.18 1232
2657.66 1199
2658.15 1155
2658.64 1168
2659.12 1108
2659.61 1083
2660.10 1174
2660.58 1139
2661.07 1152
2661.56 1226
2662.05 1229
2662.53 1199
2663.02 1205
2663.51 1243
2663.99 1175
2664.48 1138
2664.97 1160
2665.46 1136
2665.94 1136
2666.43 1176
2666.92 1122
2667.41 1187
2667.89 1151
2668.38 1098
2668.87 1210
2669.36 1206
2669.84 1187
2670.33 1257
2670.82 1288
2671.31 1360
2671.80 1293
2672.28 1378
2672.77 1409
2673.26 1468
2673.75 1410
2674.24 1450
2674.72 1381
2675.21 1457
2675.70 1417
2676.19 1527
2676.68 1550
2677.17 1437
2677.65 1441
2678.14 1536
2678.63 1518
2679.12 1563
2679.61 1711
2680.10 1728
2680.59 1602
2681.07 1671
2681.56 1651
2682.05 1801
2682.54 1742
2683.03 1717
2683.52 1623
2684.01 1546
2684.50 1452
2684.99 1489
2685.47 1498
2685.96 1447
2686.45 1350
2686.94 1261
2687.43 1281
2687.92 1163
2688.41 1156
2688.90 1147
2689.39 1199
2689.88 1225
2690.37 1257
2690.86 1241
2691.35 1214
2691.84 1230
2692.33 1283
2692.82 1228
2693.31 1391
2693.80 1269
2694.29 1216
2694.78 1239
2695.27 1303
2695.76 1272
2696.25 1255
2696.74 1384
2697.23 1380
2697.72 1332
2698.21 1393
2698.70 1469
2699.19 1526
2699.68 1443
2700.17 1360
2700.66 1479
2701.15 1466
2701.64 1427
2702.13 1315
2702.62 1383
2703.11 1324
2703.61 1360
2704.10 1362
2704.59 1247
2705.08 1272
2705.57 1161
2706.06 1153
2706.55 1163
2707.04 1156
2707.53 1141
2708.02 1263
2708.52 1234
2709.01 1169
2709.50 1188
2709.99 1174
2710.48 1162
2710.97 1159
2711.46 1139
2711.96 1198
2712.45 1198
2712.94 1227
2713.43 1163
2713.92 1150
2714.41 1070
2714.91 1183
2715.40 1100
2715.89 1134
2716.38 1160
2716.87 1034
2717.37 1125
2717.86 1141
2718.35 1196
2718.84 1200
2719.33 1290
2719.83 1269
2720.32 1324
2720.81 1339
2721.30 1352
2721.80 1264
2722.29 1291
2722.78 1257
2723.27 1231
2723.77 1157
2724.26 1268
2724.75 1274
2725.24 1225
2725.74 1087
2726.23 1078
2726.72 1214
2727.22 1206
2727.71 1176
2728.20 1219
2728.70 1128
2729.19 1248
2729.68 1208
2730.18 1133
2730.67 1121
2731.16 1195
2731.65 1290
2732.15 1233
2732.64 1234
2733.14 1259
2733.63 1251
2734.12 1299
2734.62 1240
2735.11 1186
2735.60 1289
2736.10 1201
2736.59 1231
2737.08 1233
2737.58 1162
2738.07 1244
2738.57 1290
2739.06 1271
2739.55 1228
2740.05 1165
2740.54 1155
2741.04 1180
2741.53 1164
2742.03 1137
2742.52 1150
2743.01 1077
2743.51 1136
2744.00 1153
2744.50 1149
2744.99 1030
2745.49 1040
2745.98 1047
2746.48 1086
2746.97 1105
2747.47 1043
2747.96 1095
2748.46 1135
2748.95 1080
2749.45 1094
2749.94 1163
2750.44 1125
2750.93 1155
2751.43 1116
2751.92 1090
2752.42 1232
2752.91 1173
2753.41 1262
2753.90 1283
2754.40 1282
2754.89 1188
2755.39 1243
2755.88 1201
2756.38 1212
2756.87 1290
2757.37 1206
2757.87 1194
2758.36 1228
2758.86 1250
2759.35 1170
2759.85 1173
2760.35 1105
2760.84 1156
2761.34 1145
2761.83 1219
2762.33 1203
2762.83 1189
2763.32 1173
2763.82 1106
2764.31 1103
2764.81 1183
2765.31 1188
2765.80 1213
2766.30 1183
2766.80 1163
2767.29 1263
2767.79 1220
2768.29 1206
2768.78 1222
2769.28 1244
2769.78 1328
2770.27 1207
2770.77 1192
2771.27 1285
2771.76 1310
2772.26 1294
2772.76 1337
2773.26 1340
2773.75 1421
2774.25 1390
2774.75 1437
2775.24 1426
2775.74 1378
2776.24 1364
2776.74 1464
2777.23 1420
2777.73 1393
2778.23 1406
2778.73 1307
2779.22 1246
2779.72 1232
2780.22 1245
2780.72 1261
2781.21 1281
2781.71 1204
2782.21 1290
2782.71 1258
2783.21 1282
2783.70 1323
2784.20 1270
2784.70 1221
2785.20 1251
2785.70 1247
2786.20 1200
2786.69 1279
2787.19 1287
2787.69 1296
2788.19 1242
2788.69 1246
2789.19 1249
2789.68 1155
2790.18 1223
2790.68 1288
2791.18 1202
2791.68 1214
2792.18 1222
2792.68 1322
2793.18 1331
2793.67 1414
2794.17 1515
2794.67 1517
2795.17 1656
2795.67 1682
2796.17 1666
2796.67 1744
2797.17 1757
2797.67 1666
2798.17 1619
2798.67 1669
2799.17 1634
2799.66 1582
2800.16 1436
2800.66 1425
2801.16 1464
2801.66 1428
2802.16 1350
2802.66 1331
2803.16 1349
2803.66 1405
2804.16 1465
2804.66 1582
2805.16 1656
2805.66 1753
2806.16 1902
2806.66 1953
2807.16 2021
2807.66 2032
2808.16 2070
2808.66 1957
2809.16 1946
2809.66 1835
2810.16 1714
2810.66 1643
2811.16 1505
2811.66 1486
2812.17 1420
2812.67 1371
2813.17 1347
2813.67 1289
2814.17 1354
2814.67 1271
2815.17 1323
2815.67 1444
2816.17 1474
2816.67 1499
2817.17 1531
2817.67 1451
2818.18 1546
2818.68 1507
2819.18 1569
2819.68 1490
2820.18 1590
2820.68 1495
2821.18 1399
2821.68 1365
2822.19 1359
2822.69 1355
2823.19 1343
2823.69 1270
2824.19 1209
2824.69 1245
2825.20 1253
2825.70 1261
2826.20 1185
2826.70 1142
2827.20 1237
2827.70 1193
2828.21 1169
2828.71 1153
2829.21 1166
2829.71 1148
2830.22 1170
2830.72 1188
2831.22 1175
2831.72 1130
2832.22 1191
2832.73 1250
2833.23 1204
2833.73 1177
2834.23 1336
2834.74 1337
2835.24 1296
2835.74 1294
2836.24 1410
2836.75 1377
2837.25 1293
2837.75 1399
2838.26 1328
2838.76 1285
2839.26 1229
2839.76 1315
2840.27 1318
2840.77 1271
2841.27 1222
2841.78 1258
2842.28 1308
2842.78 1296
2843.29 1302
2843.79 1398
2844.29 1345
2844.80 1412
2845.30 1440
2845.80 1500
2846.31 1487
2846.81 1473
2847.32 1477
2847.82 1448
2848.32 1382
2848.83 1494
2849.33 1434
2849.83 1361
2850.34 1349
2850.84 1305
2851.35 1257
2851.85 1198
2852.35 1225
2852.86 1346
2853.36 1274
2853.87 1281
2854.37 1230
2854.88 1191
2855.38 1192
2855.88 1155
2856.39 1187
2856.89 1235
2857.40 1212
2857.90 1216
2858.41 1295
2858.91 1221
2859.42 1241
2859.92 1316
2860.43 1283
2860.93 1244
2861.44 1248
2861.94 1177
2862.45 1198
2862.95 1097
2863.46 1103
2863.96 1176
2864.47 1054
2864.97 1068
2865.48 1158
2865.98 1067
2866.49 1160
2866.99 1114
2867.50 1199
2868.00 1206
2868.51 1168
2869.02 1201
2869.52 1170
2870.03 1145
2870.53 1173
2871.04 1178
2871.54 1182
2872.05 1244
2872.56 1235
2873.06 1171
2873.57 1153
2874.07 1192
2874.58 1235
2875.09 1202
2875.59 1235
2876.10 1290
2876.61 1252
2877.11 1375
2877.62 1410
2878.12 1302
2878.63 1341
2879.14 1423
2879.64 1440
2880.15 1526
2880.66 1621
2881.16 1603
2881.67 1604
2882.18 1629
2882.68 1578
2883.19 1718
2883.70 1747
2884.20 1711
2884.71 1706
2885.22 1848
2885.73 1899
2886.23 1947
2886.74 1871
2887.25 1853
2887.75 1860
2888.26 1811
2888.77 1902
2889.28 1698
2889.78 1560
2890.29 1456
2890.80 1460
2891.31 1416
2891.81 1370
2892.32 1422
2892.83 1366
2893.34 1385
2893.84 1375
2894.35 1480
2894.86 1463
2895.37 1413
2895.88 1471
2896.38 1479
2896.89 1474
2897.40 1431
2897.91 1520
2898.42 1574
2898.92 1547
2899.43 1686
2899.94 1619
2900.45 1682
2900.96 1804
2901.47 1820
2901.98 1777
2902.48 1773
2902.99 1825
2903.50 1681
2904.01 1661
2904.52 1583
2905.03 1612
2905.54 1552
2906.04 1511
2906.55 1511
2907.06 1515
2907.57 1398
2908.08 1457
2908.59 1455
2909.10 1373
2909.61 1337
2910.12 1271
2910.63 1265
2911.14 1243
2911.64 1192
2912.15 1259
2912.66 1263
2913.17 1314
2913.68 1268
2914.19 1290
2914.70 1276
2915.21 1249
2915.72 1358
2916.23 1221
2916.74 1233
2917.25 1214
2917.76 1196
2918.27 1273
2918.78 1302
2919.29 1250
2919.80 1252
2920.31 1340
2920.82 1384
2921.33 1410
2921.84 1509
2922.35 1616
2922.86 1646
2923.37 1743
2923.88 1780
2924.39 1899
2924.90 1825
2925.41 1779
2925.92 1755
2926.44 1689
2926.95 1650
2927.46 1483
2927.97 1501
2928.48 1427
2928.99 1332
2929.50 1245
2930.01 1253
2930.52 1282
2931.03 1202
2931.54 1246
2932.05 1265
2932.57 1333
2933.08 1294
2933.59 1295
2934.10 1323
2934.61 1266
2935.12 1358
2935.63 1424
2936.15 1355
2936.66 1325
2937.17 1307
2937.68 1296
2938.19 1339
2938.70 1200
2939.22 1234
2939.73 1340
2940.24 1330
2940.75 1393
2941.26 1430
2941.77 1448
2942.29 1387
2942.80 1446
2943.31 1496
2943.82 1584
2944.34 1690
2944.85 1763
2945.36 1799
2945.87 1763
2946.38 1641
2946.90 1564
2947.41 1563
2947.92 1601
2948.43 1581
2948.95 1473
2949.46 1354
2949.97 1318
2950.48 1348
2951.00 1315
2951.51 1335
2952.02 1272
2952.54 1270
2953.05 1206
2953.56 1288
2954.08 1283
2954.59 1153
2955.10 1305
2955.61 1198
2956.13 1192
2956.64 1210
2957.15 1386
2957.67 1325
2958.18 1331
2958.69 1298
2959.21 1430
2959.72 1404
2960.23 1461
2960.75 1463
2961.26 1393
2961.78 1435
2962.29 1498
2962.80 1431
2963.32 1397
2963.83 1429
2964.35 1389
2964.86 1392
2965.37 1332
2965.89 1259
2966.40 1220
2966.92 1217
2967.43 1274
2967.94 1442
2968.46 1358
2968.97 1216
2969.49 1288
2970.00 1273
2970.52 1236
2971.03 1242
2971.54 1272
2972.06 1260
2972.57 1206
2973.09 1231
2973.60 1275
2974.12 1267
2974.63 1253
2975.15 1236
2975.66 1185
2976.18 1232
2976.69 1258
2977.21 1297
2977.72 1313
2978.24 1220
2978.75 1243
2979.27 1240
2979.78 1270
2980.30 1306
2980.81 1302
2981.33 1316
2981.84 1290
2982.36 1315
2982.88 1267
2983.39 1336
2983.91 1394
2984.42 1429
2984.94 1447
2985.45 1336
2985.97 1420
2986.49 1545
2987.00 1450
2987.52 1435
2988.03 1436
2988.55 1448
2989.07 1502
2989.58 1492
2990.10 1385
2990.61 1466
2991.13 1426
2991.65 1521
2992.16 1514
2992.68 1501
2993.20 1587
2993.71 1585
2994.23 1662
2994.75 1770
2995.26 1864
2995.78 1928
2996.30 1918
2996.81 2003
2997.33 2058
2997.85 1971
2998.36 1909
2998.88 2000
2999.40 1910
2999.91 1961
3000.43 1875
3000.95 1995
3001.46 2213
3001.98 2189
3002.50 2321
3003.02 2703
3003.53 2820
3004.05 2726
3004.57 2831
3005.09 2764
3005.60 2767
3006.12 2687
3006.64 2427
3007.16 2180
3007.67 2028
3008.19 1967
3008.71 1811
3009.23 1588
3009.74 1552
3010.26 1460
3010.78 1462
3011.30 1474
3011.82 1419
3012.33 1467
3012.85 1483
3013.37 1443
3013.89 1439
3014.41 1562
3014.93 1561
3015.44 1490
3015.96 1557
3016.48 1597
3017.00 1640
3017.52 1733
3018.04 1609
3018.55 1631
3019.07 1571
3019.59 1678
3020.11 1645
3020.63 1567
3021.15 1572
3021.67 1646
3022.19 1665
3022.71 1628
3023.22 1687
3023.74 1644
3024.26 1639
3024.78 1591
3025.30 1634
3025.82 1588
3026.34 1539
3026.86 1484
3027.38 1590
3027.90 1505
3028.42 1417
3028.94 1395
3029.46 1369
3029.98 1408
3030.49 1455
3031.01 1344
3031.53 1424
3032.05 1384
3032.57 1477
3033.09 1443
3033.61 1404
3034.13 1328
3034.65 1339
3035.17 1404
3035.69 1486
3036.21 1419
3036.73 1310
3037.25 1331
3037.77 1358
3038.29 1350
3038.81 1307
3039.34 1349
3039.86 1345
3040.38 1315
3040.90 1325
3041.42 1318
3041.94 1310
3042.46 1357
3042.98 1372
3043.50 1392
3044.02 1359
3044.54 1372
3045.06 1423
3045.58 1435
3046.10 1454
3046.63 1433
3047.15 1363
3047.67 1343
3048.19 1358
3048.71 1304
3049.23 1234
3049.75 1211
3050.27 1240
3050.79 1249
3051.32 1312
3051.84 1338
3052.36 1260
3052.88 1272
3053.40 1255
3053.92 1195
3054.45 1312
3054.97 1273
3055.49 1259
3056.01 1291
3056.53 1318
3057.05 1323
3057.58 1268
3058.10 1258
3058.62 1204
3059.14 1206
3059.66 1219
3060.19 1228
3060.71 1266
3061.23 1315
3061.75 1271
3062.28 1260
3062.80 1348
3063.32 1316
3063.84 1330
3064.37 1315
3064.89 1266
3065.41 1271
3065.93 1295
3066.46 1348
3066.98 1349
3067.50 1345
3068.02 1252
3068.55 1276
3069.07 1281
3069.59 1310
3070.12 1383
3070.64 1325
3071.16 1379
3071.69 1339
3072.21 1393
3072.73 1336
3073.26 1331
3073.78 1447
3074.30 1525
3074.83 1469
3075.35 1485
3075.87 1581
3076.40 1576
3076.92 1569
3077.44 1590
3077.97 1634
3078.49 1748
3079.01 1671
3079.54 1678
3080.06 1734
3080.59 1664
3081.11 1649
3081.63 1678
3082.16 1544
3082.68 1620
3083.21 1606
3083.73 1491
3084.25 1427
3084.78 1473
3085.30 1506
3085.83 1473
3086.35 1461
3086.88 1457
3087.40 1563
3087.93 1529
3088.45 1435
3088.97 1457
3089.50 1399
3090.02 1405
3090.55 1437
3091.07 1390
3091.60 1439
3092.12 1374
3092.65 1395
3093.17 1440
3093.70 1547
3094.22 1600
3094.75 1693
3095.27 1778
3095.80 1770
3096.32 1715
3096.85 1805
3097.37 1918
3097.90 1949
3098.43 2142
3098.95 2428
3099.48 2650
3100.00 2950
3100.53 3238
3101.05 3794
3101.58 4041
3102.10 4198
3102.63 4424
3103.16 4405
3103.68 4033
3104.21 3845
3104.73 3420
3105.26 3095
3105.79 2612
3106.31 2304
3106.84 2013
3107.36 1916
3107.89 1794
3108.42 1722
3108.94 1771
3109.47 1734
3110.00 1696
3110.52 1657
3111.05 1679
3111.57 1648
3112.10 1568
3112.63 1570
3113.15 1458
3113.68 1517
3114.21 1469
3114.74 1375
3115.26 1413
3115.79 1366
3116.32 1330
3116.84 1282
3117.37 1324
3117.90 1358
3118.42 1421
3118.95 1416
3119.48 1435
3120.01 1457
3120.53 1509
3121.06 1480
3121.59 1405
3122.11 1517
3122.64 1433
3123.17 1399
3123.70 1471
3124.22 1404
3124.75 1427
3125.28 1453
3125.81 1480
3126.34 1458
3126.86 1441
3127.39 1489
3127.92 1478
3128.45 1383
3128.98 1373
3129.50 1390
3130.03 1393
3130.56 1318
3131.09 1332
3131.62 1306
3132.14 1306
3132.67 1296
3133.20 1340
3133.73 1346
3134.26 1428
3134.79 1386
3135.31 1372
3135.84 1372
3136.37 1435
3136.90 1399
3137.43 1318
3137.96 1312
3138.49 1364
3139.02 1351
3139.54 1294
3140.07 1257
3140.60 1182
3141.13 1263
3141.66 1195
3142.19 1261
3142.72 1212
3143.25 1246
3143.78 1332
3144.31 1346
3144.84 1378
3145.37 1397
3145.89 1395
3146.42 1412
3146.95 1468
3147.48 1524
3148.01 1586
3148.54 1604
3149.07 1593
3149.60 1530
3150.13 1409
3150.66 1402
3151.19 1372
3151.72 1382
3152.25 1325
3152.78 1299
3153.31 1343
3153.84 1371
3154.37 1362
3154.90 1327
3155.43 1447
3155.96 1396
3156.49 1371
3157.02 1423
3157.55 1421
3158.08 1347
3158.61 1269
3159.14 1252
3159.68 1302
3160.21 1364
3160.74 1276
3161.27 1288
3161.80 1267
3162.33 1319
3162.86 1347
3163.39 1229
3163.92 1160
3164.45 1211
3164.98 1231
3165.51 1218
3166.05 1233
3166.58 1226
3167.11 1188
3167.64 1268
3168.17 1180
3168.70 1175
3169.23 1168
3169.76 1203
3170.30 1163
3170.83 1213
3171.36 1198
3171.89 1191
3172.42 1277
3172.95 1338
3173.49 1312
3174.02 1319
3174.55 1312
3175.08 1367
3175.61 1383
3176.15 1358
3176.68 1305
3177.21 1291
3177.74 1331
3178.27 1334
3178.81 1364
3179.34 1306
3179.87 1254
3180.40 1306
3180.93 1284
3181.47 1280
3182.00 1256
3182.53 1275
3183.06 1307
3183.60 1302
3184.13 1220
3184.66 1147
3185.20 1235
3185.73 1231
3186.26 1243
3186.79 1293
3187.33 1215
3187.86 1204
3188.39 1270
3188.93 1254
3189.46 1229
3189.99 1267
3190.52 1341
3191.06 1316
3191.59 1325
3192.12 1248
3192.66 1227
3193.19 1175
3193.72 1216
3194.26 1277
3194.79 1212
3195.33 1226
3195.86 1314
3196.39 1254
3196.93 1255
3197.46 1225
3197.99 1307
3198.53 1226
3199.06 1288
3199.60 1392
3200.13 1371
3200.66 1480
3201.20 1471
3201.73 1398
3202.27 1422
3202.80 1383
3203.33 1346
3203.87 1378
3204.40 1356
3204.94 1294
3205.47 1311
3206.01 1395
3206.54 1462
3207.07 1547
3207.61 1531
3208.14 1578
3208.68 1629
3209.21 1664
3209.75 1662
3210.28 1726
3210.82 1651
3211.35 1783
3211.89 1696
3212.42 1574
3212.96 1538
3213.49 1493
3214.03 1514
3214.56 1417
3215.10 1421
3215.63 1413
3216.17 1475
3216.70 1452
3217.24 1415
3217.78 1547
3218.31 1456
3218.85 1483
3219.38 1560
3219.92 1514
3220.45 1508
3220.99 1498
3221.52 1479
3222.06 1508
3222.60 1456
3223.13 1484
3223.67 1597
3224.20 1575
3224.74 1574
3225.28 1461
3225.81 1404
3226.35 1424
3226.88 1473
3227.42 1389
3227.96 1351
3228.49 1376
3229.03 1426
3229.57 1358
3230.10 1408
3230.64 1386
3231.18 1332
3231.71 1297
3232.25 1329
3232.79 1278
3233.32 1349
3233.86 1403
3234.40 1435
3234.93 1447
3235.47 1482
3236.01 1545
3236.54 1570
3237.08 1513
3237.62 1563
3238.15 1667
3238.69 1604
3239.23 1559
3239.77 1541
3240.30 1465
3240.84 1426
3241.38 1504
3241.92 1410
3242.45 1386
3242.99 1416
3243.53 1393
3244.07 1382
3244.60 1356
3245.14 1380
3245.68 1357
3246.22 1382
3246.75 1300
3247.29 1309
3247.83 1395
3248.37 1337
3248.91 1342
3249.44 1450
3249.98 1501
3250.52 1433
3251.06 1361
3251.60 1361
3252.14 1405
3252.67 1501
3253.21 1506
3253.75 1507
3254.29 1438
3254.83 1467
3255.37 1530
3255.90 1547
3256.44 1570
3256.98 1678
3257.52 1656
3258.06 1663
3258.60 1707
3259.14 1823
3259.68 1805
3260.21 1914
3260.75 1928
3261.29 2093
3261.83 2265
3262.37 2357
3262.91 2395
3263.45 2538
3263.99 2585
3264.53 2653
3265.07 2508
3265.61 2499
3266.15 2709
3266.69 2703
3267.23 2658
3267.76 2577
3268.30 2380
3268.84 2189
3269.38 1994
3269.92 1862
3270.46 1763
3271.00 1633
3271.54 1519
3272.08 1494
3272.62 1547
3273.16 1584
3273.70 1519
3274.24 1510
3274.78 1519
3275.32 1477
3275.86 1495
3276.40 1525
3276.94 1547
3277.48 1581
3278.03 1640
3278.57 1593
3279.11 1612
3279.65 1621
3280.19 1524
3280.73 1491
3281.27 1613
3281.81 1572
3282.35 1648
3282.89 1523
3283.43 1553
3283.97 1646
3284.51 1688
3285.05 1620
3285.60 1664
3286.14 1638
3286.68 1670
3287.22 1735
3287.76 1574
3288.30 1566
3288.84 1638
3289.38 1728
3289.93 1757
3290.47 1789
3291.01 1955
3291.55 2154
3292.09 2256
3292.63 2290
3293.18 2301
3293.72 2594
3294.26 2705
3294.80 2583
3295.34 2591
3295.88 2581
3296.43 2457
3296.97 2299
3297.51 2340
3298.05 2149
3298.59 1958
3299.14 1866
3299.68 1801
3300.22 1838
3300.76 1722
3301.31 1708
3301.85 1611
3302.39 1642
3302.93 1685
3303.48 1642
3304.02 1634
3304.56 1577
3305.10 1521
3305.65 1489
3306.19 1459
3306.73 1454
3307.27 1448
3307.82 1490
3308.36 1437
3308.90 1478
3309.45 1519
3309.99 1463
3310.53 1563
3311.07 1571
3311.62 1526
3312.16 1607
3312.70 1645
3313.25 1791
3313.79 1733
3314.33 1763
3314.88 1899
3315.42 1739
3315.97 1759
3316.51 1832
3317.05 1854
3317.60 1948
3318.14 1985
3318.68 1965
3319.23 2027
3319.77 1946
3320.32 1987
3320.86 2063
3321.40 2062
3321.95 2079
3322.49 2009
3323.04 2011
3323.58 2056
3324.12 1951
3324.67 1910
3325.21 1876
3325.76 1812
3326.30 1802
3326.85 1776
3327.39 1753
3327.93 1763
3328.48 1800
3329.02 1786
3329.57 1987
3330.11 2224
3330.66 2619
3331.20 3147
3331.75 3812
3332.29 4607
3332.84 5275
3333.38 6425
3333.93 7409
3334.47 8190
3335.02 8852
3335.56 9000
3336.11 8711
3336.65 8260
3337.20 7471
3337.74 6611
3338.29 5716
3338.83 4821
3339.38 4067
3339.92 3552
3340.47 3047
3341.02 2622
3341.56 2419
3342.11 2160
3342.65 1973
3343.20 1934
3343.74 1875
3344.29 1840
3344.84 1784
3345.38 1804
3345.93 1845
3346.47 1807
3347.02 1841
3347.57 1776
3348.11 1800
3348.66 1830
3349.21 1811
3349.75 1752
3350.30 1731
3350.84 1708
3351.39 1683
3351.94 1774
3352.48 1778
3353.03 1716
3353.58 1714
3354.12 1788
3354.67 1627
3355.22 1657
3355.76 1649
3356.31 1680
3356.86 1566
3357.40 1557
3357.95 1516
3358.50 1495
3359.05 1569
3359.59 1505
3360.14 1462
3360.69 1474
3361.23 1519
3361.78 1446
3362.33 1496
3362.88 1494
3363.42 1445
3363.97 1528
3364.52 1475
3365.07 1579
3365.61 1510
3366.16 1513
3366.71 1530
3367.26 1545
3367.80 1495
3368.35 1520
3368.90 1573
3369.45 1646
3370.00 1587
3370.54 1689
3371.09 1669
3371.64 1770
3372.19 1810
3372.74 1816
3373.28 1813
3373.83 1912
3374.38 1869
3374.93 1799
3375.48 1729
3376.03 1563
3376.57 1559
3377.12 1511
3377.67 1486
3378.22 1395
3378.77 1447
3379.32 1436
3379.87 1391
3380.42 1368
3380.96 1340
3381.51 1290
3382.06 1361
3382.61 1298
3383.16 1312
3383.71 1342
3384.26 1413
3384.81 1368
3385.36 1270
3385.91 1382
3386.45 1335
3387.00 1355
3387.55 1353
3388.10 1390
3388.65 1341
3389.20 1312
3389.75 1286
3390.30 1260
3390.85 1326
3391.40 1314
3391.95 1252
3392.50 1246
3393.05 1266
3393.60 1309
3394.15 1220
3394.70 1307
3395.25 1355
3395.80 1350
3396.35 1299
3396.90 1295
3397.45 1372
3398.00 1287
3398.55 1333
3399.10 1344
3399.65 1328
3400.20 1261
3400.75 1310
3401.30 1232
3401.85 1223
3402.40 1260
3402.95 1377
3403.50 1272
3404.06 1219
3404.61 1283
3405.16 1227
3405.71 1259
3406.26 1327
3406.81 1262
3407.36 1191
3407.91 1218
3408.46 1194
3409.01 1266
3409.56 1288
3410.12 1363
3410.67 1389
3411.22 1386
3411.77 1373
3412.32 1427
3412.87 1394
3413.42 1459
3413.98 1404
3414.53 1329
3415.08 1307
3415.63 1354
3416.18 1394
3416.73 1314
3417.29 1344
3417.84 1323
3418.39 1320
3418.94 1233
3419.49 1193
3420.05 1272
3420.60 1387
3421.15 1416
3421.70 1447
3422.25 1386
3422.81 1463
3423.36 1455
3423.91 1495
3424.46 1488
3425.01 1459
3425.57 1438
3426.12 1369
3426.67 1266
3427.23 1304
3427.78 1349
3428.33 1244
3428.88 1277
3429.44 1268
3429.99 1296
3430.54 1309
3431.09 1246
3431.65 1244
3432.20 1314
3432.75 1348
3433.31 1256
3433.86 1217
3434.41 1197
3434.97 1235
3435.52 1232
3436.07 1247
3436.63 1253
3437.18 1148
3437.73 1257
3438.29 1226
3438.84 1231
3439.39 1305
3439.95 1291
3440.50 1218
3441.05 1243
3441.61 1217
3442.16 1164
3442.72 1146
3443.27 1213
3443.82 1271
3444.38 1205
3444.93 1159
3445.48 1199
3446.04 1209
3446.59 1225
3447.15 1185
3447.70 1111
3448.26 1195
3448.81 1241
3449.36 1252
3449.92 1163
3450.47 1181
3451.03 1151
3451.58 1110
3452.14 1139
3452.69 1114
3453.25 1100
3453.80 1122
3454.36 1090
3454.91 1093
3455.47 1119
3456.02 1133
3456.58 1075
3457.13 1047
3457.69 1079
3458.24 1158
3458.80 1200
3459.35 1166
3459.91 1140
3460.46 1148
3461.02 1263
3461.57 1165
3462.13 1159
3462.68 1227
3463.24 1252
3463.79 1218
3464.35 1209
3464.90 1230
3465.46 1187
3466.02 1229
3466.57 1227
3467.13 1219
3467.68 1177
3468.24 1180
3468.80 1256
3469.35 1271
3469.91 1337
3470.46 1285
3471.02 1214
3471.58 1284
3472.13 1266
3472.69 1225
3473.24 1312
3473.80 1325
3474.36 1335
3474.91 1249
3475.47 1280
3476.03 1361
3476.58 1332
3477.14 1319
3477.70 1422
3478.25 1442
3478.81 1383
3479.37 1429
3479.92 1473
3480.48 1489
3481.04 1452
3481.59 1397
3482.15 1486
3482.71 1370
3483.26 1431
3483.82 1439
3484.38 1491
3484.94 1565
3485.49 1502
3486.05 1488
3486.61 1497
3487.17 1637
3487.72 1764
3488.28 1971
3488.84 2138
3489.40 2177
3489.95 2321
3490.51 2659
3491.07 2616
3491.63 2698
3492.18 2683
3492.74 2623
3493.30 2533
3493.86 2426
3494.42 2356
3494.97 2357
3495.53 2333
3496.09 2247
3496.65 2378
3497.21 2658
3497.76 2731
3498.32 3048
3498.88 2963
3499.44 2898
3500.00 2986
3500.56 3052
3501.11 3071
3501.67 3019
3502.23 2989
3502.79 3025
3503.35 3182
3503.91 3182
3504.47 3008
3505.03 3098
3505.58 2979
3506.14 2924
3506.70 2694
3507.26 2595
3507.82 2486
3508.38 2194
3508.94 2059
3509.50 2034
3510.06 1852
3510.62 1702
3511.17 1639
3511.73 1506
3512.29 1421
3512.85 1412
3513.41 1393
3513.97 1374
3514.53 1363
3515.09 1370
3515.65 1344
3516.21 1431
3516.77 1467
3517.33 1457
3517.89 1507
3518.45 1507
3519.01 1468
3519.57 1536
3520.13 1606
3520.69 1555
3521.25 1642
3521.81 1734
3522.37 1730
3522.93 1698
3523.49 1765
3524.05 1726
3524.61 1663
3525.17 1648
3525.73 1537
3526.29 1528
3526.85 1489
3527.41 1414
3527.97 1346
3528.54 1340
3529.10 1376
3529.66 1397
3530.22 1388
3530.78 1402
3531.34 1442
3531.90 1480
3532.46 1471
3533.02 1451
3533.58 1472
3534.14 1497
3534.71 1446
3535.27 1531
3535.83 1603
3536.39 1547
3536.95 1482
3537.51 1540
3538.07 1511
3538.64 1503
3539.20 1440
3539.76 1442
3540.32 1380
3540.88 1457
3541.44 1506
3542.00 1531
3542.57 1581
3543.13 1536
3543.69 1433
3544.25 1452
3544.81 1484
3545.38 1448
3545.94 1429
3546.50 1346
3547.06 1262
3547.62 1245
3548.19 1243
3548.75 1292
3549.31 1239
3549.87 1284
3550.44 1298
3551.00 1324
3551.56 1183
3552.12 1252
3552.69 1161
3553.25 1158
3553.81 1167
3554.37 1125
3554.94 1118
3555.50 1127
3556.06 1175
3556.63 1176
3557.19 1213
3557.75 1125
3558.31 1151
3558.88 1273
3559.44 1212
3560.00 1250
3560.57 1272
3561.13 1240
3561.69 1219
3562.26 1231
3562.82 1331
3563.38 1283
3563.95 1245
3564.51 1272
3565.07 1137
3565.64 1116
3566.20 1143
3566.77 1161
3567.33 1253
3567.89 1130
3568.46 1128
3569.02 1057
3569.59 1081
3570.15 1159
3570.71 1100
3571.28 1141
3571.84 1189
3572.41 1207
3572.97 1198
3573.53 1291
3574.10 1273
3574.66 1282
3575.23 1237
3575.79 1161
3576.36 1234
3576.92 1257
3577.48 1240
3578.05 1197
3578.61 1153
3579.18 1175
3579.74 1165
3580.31 1214
3580.87 1184
3581.44 1158
3582.00 1093
3582.57 1200
3583.13 1167
3583.70 1134
3584.26 1158
3584.83 1207
3585.39 1228
3585.96 1144
3586.52 1167
3587.09 1187
3587.65 1224
3588.22 1182
3588.79 1170
3589.35 1106
3589.92 1196
3590.48 1172
3591.05 1193
3591.61 1238
3592.18 1182
3592.74 1171
3593.31 1176
3593.88 1230
3594.44 1202
3595.01 1239
3595.57 1218
3596.14 1245
3596.71 1249
3597.27 1195
3597.84 1329
3598.40 1260
3598.97 1271
3599.54 1254
3600.10 1246
3600.67 1216
3601.24 1192
3601.80 1204
3602.37 1202
3602.94 1162
3603.50 1205
3604.07 1134
3604.64 1156
3605.20 1172
3605.77 1115
3606.34 1094
3606.90 1084
3607.47 1030
3608.04 1105
3608.60 1095
3609.17 994
3609.74 1058
3610.30 1057
3610.87 1008
3611.44 1103
3612.01 1112
3612.57 1240
3613.14 1326
3613.71 1370
3614.28 1532
3614.84 1587
3615.41 1748
3615.98 1972
3616.55 2106
3617.11 2204
3617.68 2202
3618.25 2247
3618.82 2121
3619.39 2061
3619.95 1929
3620.52 1806
3621.09 1679
3621.66 1480
3622.23 1378
3622.79 1355
3623.36 1231
3623.93 1197
3624.50 1143
3625.07 1131
3625.63 1129
3626.20 1192
3626.77 1127
3627.34 1111
3627.91 1157
3628.48 1152
3629.05 1178
3629.61 1181
3630.18 1190
3630.75 1145
3631.32 1198
3631.89 1252
3632.46 1256
3633.03 1202
3633.60 1113
3634.16 1210
3634.73 1213
3635.30 1220
3635.87 1228
3636.44 1326
3637.01 1339
3637.58 1320
3638.15 1382
3638.72 1553
3639.29 1563
3639.86 1595
3640.43 1733
3641.00 1705
3641.57 1717
3642.14 1685
3642.71 1696
3643.27 1598
3643.84 1403
3644.41 1410
3644.98 1469
3645.55 1416
3646.12 1430
3646.69 1394
3647.26 1344
3647.83 1415
3648.40 1391
3648.97 1372
3649.54 1396
3650.12 1436
3650.69 1413
3651.26 1482
3651.83 1556
3652.40 1484
3652.97 1478
3653.54 1461
3654.11 1523
3654.68 1579
3655.25 1570
3655.82 1596
3656.39 1674
3656.96 1714
3657.53 1786
3658.10 1883
3658.67 1870
3659.25 1744
3659.82 1725
3660.39 1652
3660.96 1694
3661.53 1569
3662.10 1531
3662.67 1538
3663.24 1489
3663.81 1430
3664.39 1453
3664.96 1463
3665.53 1452
3666.10 1372
3666.67 1431
3667.24 1476
3667.81 1391
3668.39 1305
3668.96 1263
3669.53 1239
3670.10 1318
3670.67 1341
3671.25 1375
3671.82 1411
3672.39 1404
3672.96 1466
3673.53 1455
3674.11 1431
3674.68 1433
3675.25 1531
3675.82 1503
3676.39 1544
3676.97 1610
3677.54 1430
3678.11 1434
3678.68 1408
3679.26 1357
3679.83 1304
3680.40 1338
3680.97 1210
3681.55 1214
3682.12 1278
3682.69 1280
3683.27 1282
3683.84 1296
3684.41 1321
3684.98 1376
3685.56 1438
3686.13 1625
3686.70 1741
3687.28 1714
3687.85 1831
3688.42 1820
3689.00 1929
3689.57 1900
3690.14 1803
3690.72 1759
3691.29 1713
3691.86 1521
3692.44 1553
3693.01 1413
3693.58 1260
3694.16 1239
3694.73 1321
3695.31 1370
3695.88 1270
3696.45 1221
3697.03 1192
3697.60 1291
3698.18 1355
3698.75 1302
3699.32 1346
3699.90 1359
3700.47 1293
3701.05 1280
3701.62 1206
3702.19 1302
3702.77 1299
3703.34 1191
3703.92 1183
3704.49 1228
3705.07 1260
3705.64 1213
3706.22 1235
3706.79 1323
3707.37 1318
3707.94 1258
3708.51 1301
3709.09 1300
3709.66 1312
3710.24 1293
3710.81 1295
3711.39 1277
3711.96 1298
3712.54 1279
3713.11 1294
3713.69 1172
3714.27 1090
3714.84 1175
3715.42 1133
3715.99 1202
3716.57 1253
3717.14 1299
3717.72 1188
3718.29 1211
3718.87 1256
3719.44 1228
3720.02 1164
3720.60 1229
3721.17 1237
3721.75 1231
3722.32 1148
3722.90 1089
3723.47 1133
3724.05 1129
3724.63 1170
3725.20 1121
3725.78 1156
3726.36 1175
3726.93 1190
3727.51 1267
3728.08 1320
3728.66 1304
3729.24 1331
3729.81 1324
3730.39 1378
3730.97 1375
3731.54 1431
3732.12 1554
3732.70 1477
3733.27 1461
3733.85 1494
3734.43 1467
3735.00 1368
3735.58 1387
3736.16 1405
3736.73 1313
3737.31 1209
3737.89 1172
3738.47 1176
3739.04 1208
3739.62 1097
3740.20 1085
3740.77 1101
3741.35 1141
3741.93 1229
3742.51 1229
3743.08 1242
3743.66 1159
3744.24 1148
3744.82 1205
3745.39 1156
3745.97 1182
3746.55 1230
3747.13 1188
3747.71 1208
3748.28 1206
3748.86 1155
3749.44 1231
3750.02 1194
3750.59 1124
3751.17 1086
3751.75 1159
3752.33 1118
3752.91 1052
3753.49 1062
3754.06 1063
3754.64 972
3755.22 1071
3755.80 1158
3756.38 1157
3756.96 1024
3757.53 1081
3758.11 1123
3758.69 1115
3759.27 1083
3759.85 1047
3760.43 1141
3761.01 1204
3761.59 1109
3762.17 1075
3762.74 1111
3763.32 1132
3763.90 1089
3764.48 1090
3765.06 1134
3765.64 1136
3766.22 1074
3766.80 1116
3767.38 1205
3767.96 1094
3768.54 1086
3769.12 1160
3769.70 1106
3770.27 1117
3770.85 1151
3771.43 1232
3772.01 1230
3772.59 1141
3773.17 1127
3773.75 1094
3774.33 1120
3774.91 1076
3775.49 1051
3776.07 1036
3776.65 1046
3777.23 1019
3777.81 1046
3778.39 1111
3778.97 1106
3779.55 1116
3780.13 1057
3780.71 1035
3781.29 1058
3781.88 974
3782.46 1104
3783.04 1146
3783.62 1048
3784.20 1119
3784.78 1123
3785.36 1032
3785.94 1074
3786.52 1106
3787.10 1081
3787.68 1142
3788.26 1103
3788.84 1051
3789.43 1036
3790.01 997
3790.59 1097
3791.17 1123
3791.75 1109
3792.33 1161
3792.91 1090
3793.49 1140
3794.08 1116
3794.66 1063
3795.24 1089
3795.82 1114
3796.40 1035
3796.98 1066
3797.56 1116
3798.15 1152
3798.73 1185
3799.31 1148
3799.89 1331
3800.47 1354
3801.06 1414
3801.64 1433
3802.22 1350
3802.80 1416
3803.38 1359
3803.97 1322
3804.55 1315
3805.13 1353
3805.71 1349
3806.29 1363
3806.88 1381
3807.46 1380
3808.04 1443
3808.62 1460
3809.21 1467
3809.79 1510
3810.37 1518
3810.95 1529
3811.54 1481
3812.12 1512
3812.70 1430
3813.29 1549
3813.87 1659
3814.45 1546
3815.03 1574
3815.62 1540
3816.20 1559
3816.78 1547
3817.37 1385
3817.95 1295
3818.53 1213
3819.12 1164
3819.70 1156
3820.28 1098
3820.87 1116
3821.45 1118
3822.03 1124
3822.62 1185
3823.20 1160
3823.78 1052
3824.37 1080
3824.95 1088
3825.54 1072
3826.12 1152
3826.70 1156
3827.29 1160
3827.87 1125
3828.46 1122
3829.04 1072
3829.62 1049
3830.21 1107
3830.79 1111
3831.38 1077
3831.96 1089
3832.54 1087
3833.13 1068
3833.71 1113
3834.30 1065
3834.88 1098
3835.47 1089
3836.05 1122
3836.64 1131
3837.22 1092
3837.81 1125
3838.39 999
3838.98 979
3839.56 1032
3840.15 1100
3840.73 1062
3841.31 975
3841.90 977
3842.49 1035
3843.07 1072
3843.66 1066
3844.24 1010
3844.83 989
3845.41 1075
3846.00 973
3846.58 948
3847.17 997
3847.75 996
3848.34 1065
3848.92 1156
3849.51 1123
3850.10 1107
3850.68 1103
3851.27 1069
3851.85 1086
3852.44 1092
3853.02 1090
3853.61 1135
3854.20 1118
3854.78 1099
3855.37 1158
3855.95 1205
3856.54 1276
3857.13 1196
3857.71 1312
3858.30 1454
3858.89 1629
3859.47 1686
3860.06 1804
3860.64 1917
3861.23 1924
3861.82 1850
3862.40 1908
3862.99 1952
3863.58 1762
3864.16 1671
3864.75 1634
3865.34 1658
3865.92 1482
3866.51 1475
3867.10 1461
3867.69 1358
3868.27 1383
3868.86 1287
3869.45 1195
3870.03 1179
3870.62 1223
3871.21 1209
3871.80 1242
3872.38 1215
3872.97 1232
3873.56 1290
3874.15 1280
3874.73 1248
3875.32 1350
3875.91 1311
3876.50 1264
3877.08 1227
3877.67 1208
3878.26 1181
3878.85 1130
3879.43 1108
3880.02 1113
3880.61 1150
3881.20 1098
3881.79 1010
3882.37 996
3882.96 1062
3883.55 992
3884.14 991
3884.73 1081
3885.32 1075
3885.90 1043
3886.49 1063
3887.08 1149
3887.67 1194
3888.26 1234
3888.85 1298
3889.44 1237
3890.02 1255
3890.61 1367
3891.20 1311
3891.79 1351
3892.38 1180
3892.97 1192
3893.56 1189
3894.15 1198
3894.74 1218
3895.32 1147
3895.91 1210
3896.50 1218
3897.09 1164
3897.68 1161
3898.27 1263
3898.86 1348
3899.45 1304
3900.04 1189
3900.63 1208
3901.22 1160
3901.81 1173
3902.40 1181
3902.99 1131
3903.58 1192
3904.17 1200
3904.76 1165
3905.35 1128
3905.94 1172
3906.53 1185
3907.12 1079
3907.71 1095
3908.30 1089
3908.89 1137
3909.48 1097
3910.07 1042
3910.66 1083
3911.25 1081
3911.84 1039
3912.43 1011
3913.02 1035
3913.61 1004
3914.20 1061
3914.79 1046
3915.38 1018
3915.97 1105
3916.56 1059
3917.15 1052
3917.74 1041
3918.33 1033
3918.92 1026
3919.52 1064
3920.11 957
3920.70 1003
3921.29 994
3921.88 987
3922.47 1028
3923.06 1064
3923.65 1013
3924.24 1030
3924.84 1059
3925.43 1016
3926.02 1023
3926.61 964
3927.20 990
3927.79 1015
3928.38 1027
3928.98 968
3929.57 1005
3930.16 1020
3930.75 1042
3931.34 996
3931.93 952
3932.53 972
3933.12 911
3933.71 964
3934.30 968
3934.89 1042
3935.49 998
3936.08 989
3936.67 981
3937.26 965
3937.86 977
3938.45 937
3939.04 1009
3939.63 960
3940.23 1032
3940.82 989
3941.41 929
3942.00 980
3942.60 1104
3943.19 1017
3943.78 1019
3944.37 1014
3944.97 1013
3945.56 911
3946.15 1023
3946.75 957
3947.34 1005
3947.93 1028
3948.52 1029
3949.12 1017
3949.71 1041
3950.30 1002
3950.90 986
3951.49 1026
3952.08 997
3952.68 1011
3953.27 964
3953.86 980
3954.46 976
3955.05 980
3955.65 1062
3956.24 1086
3956.83 1098
3957.43 1090
3958.02 1024
3958.61 1054
3959.21 1095
3959.80 1015
3960.40 993
3960.99 981
3961.58 1028
3962.18 1048
3962.77 1017
3963.37 1033
3963.96 1061
3964.55 1100
3965.15 1081
3965.74 1058
3966.34 1055
3966.93 979
3967.53 1007
3968.12 1027
3968.72 1043
3969.31 964
3969.91 1034
3970.50 992
3971.10 887
3971.69 925
3972.28 916
3972.88 977
3973.47 997
3974.07 1026
3974.66 1030
3975.26 1077
3975.85 1015
3976.45 1000
3977.05 1078
3977.64 1024
3978.24 1032
3978.83 1028
3979.43 1041
3980.02 999
3980.62 970
3981.21 908
3981.81 1003
3982.40 930
3983.00 955
3983.60 992
3984.19 957
3984.79 1039
3985.38 1031
3985.98 1070
3986.58 1053
3987.17 1002
3987.77 1001
3988.36 1052
3988.96 1004
3989.56 1007
3990.15 1054
3990.75 1004
3991.34 1018
3991.94 1078
3992.54 1089
3993.13 1095
3993.73 1116
3994.33 1124
3994.92 1074
3995.52 1097
3996.12 1075
3996.71 1085
3997.31 1010
3997.91 1065
3998.50 1054
3999.10 969
3999.70 989
4000.29 1032
4000.89 996
4001.49 945
4002.09 1012
4002.68 979
4003.28 1001
4003.88 1089
4004.47 1023
4005.07 1038
4005.67 1066
4006.27 1120
4006.86 1064
4007.46 1050
4008.06 1077
4008.66 1114
4009.25 1061
4009.85 1075
4010.45 1119
4011.05 1090
4011.64 1087
4012.24 1093
4012.84 1130
4013.44 1128
4014.04 1127
4014.63 1135
4015.23 1285
4015.83 1270
4016.43 1277
4017.03 1262
4017.63 1281
4018.22 1271
4018.82 1165
4019.42 1125
4020.02 1123
4020.62 1143
4021.22 1139
4021.81 1070
4022.41 1101
4023.01 1125
4023.61 1115
4024.21 1014
4024.81 1015
4025.41 1102
4026.01 1067
4026.60 1147
4027.20 1087
4027.80 1068
4028.40 1118
4029.00 1131
4029.60 1155
4030.20 1130
4030.80 1132
4031.40 1115
4032.00 1074
4032.60 1155
4033.20 1116
4033.80 1183
4034.39 1126
4034.99 1129
4035.59 1096
4036.19 1040
4036.79 1058
4037.39 1040
4037.99 1038
4038.59 1069
4039.19 1026
4039.79 960
4040.39 1042
4040.99 1048
4041.59 1046
4042.19 979
4042.79 974
4043.39 1067
4043.99 1067
4044.59 981
4045.19 982
4045.79 1060
4046.39 1107
4046.99 1077
4047.60 1057
4048.20 1152
4048.80 1174
4049.40 1178
4050.00 1158
4050.60 1195
4051.20 1169
4051.80 1179
4052.40 1225
4053.00 1179
4053.60 1160
4054.20 1087
4054.80 1074
4055.41 1048
4056.01 1016
4056.61 1036
4057.21 1002
4057.81 992
4058.41 999
4059.01 941
4059.61 980
4060.22 932
4060.82 949
4061.42 881
4062.02 873
4062.62 932
4063.22 934
4063.82 895
4064.43 855
4065.03 909
4065.63 943
4066.23 875
4066.83 904
4067.44 880
4068.04 909
4068.64 860
4069.24 860
4069.84 923
4070.45 943
4071.05 940
4071.65 862
4072.25 879
4072.86 917
4073.46 947
4074.06 958
4074.66 944
4075.27 914
4075.87 951
4076.47 948
4077.07 917
4077.68 988
4078.28 962
4078.88 984
4079.48 974
4080.09 948
4080.69 907
4081.29 947
4081.90 901
4082.50 943
4083.10 967
4083.71 937
4084.31 928
4084.91 892
4085.52 909
4086.12 905
4086.72 878
4087.33 925
4087.93 937
4088.53 902
4089.14 967
4089.74 945
4090.34 932
4090.95 865
4091.55 939
4092.15 918
4092.76 893
4093.36 898
4093.97 929
4094.57 941
4095.17 940
4095.78 924
4096.38 941
4096.99 913
4097.59 881
4098.19 892
4098.80 883
4099.40 851
4100.01 864
4100.61 882
4101.22 857
4101.82 840
4102.43 858
4103.03 891
4103.63 887
4104.24 851
4104.84 829
4105.45 887
4106.05 831
4106.66 889
4107.26 825
4107.87 859
4108.47 911
4109.08 897
4109.68 917
4110.29 914
4110.89 833
4111.50 833
4112.10 933
4112.71 852
4113.31 864
4113.92 838
4114.53 842
4115.13 910
4115.74 914
4116.34 981
4116.95 919
4117.55 856
4118.16 870
4118.76 921
4119.37 934
4119.98 956
4120.58 966
4121.19 937
4121.79 946
4122.40 1008
4123.01 1025
4123.61 937
4124.22 905
4124.82 923
4125.43 963
4126.04 1011
4126.64 913
4127.25 906
4127.86 870
4128.46 921
4129.07 988
4129.68 918
4130.28 930
4130.89 963
4131.50 1007
4132.10 944
4132.71 983
4133.32 977
4133.92 1018
4134.53 985
4135.14 1041
4135.74 1048
4136.35 1070
4136.96 1165
4137.56 1128
4138.17 1216
4138.78 1224
4139.39 1225
4139.99 1295
4140.60 1270
4141.21 1274
4141.82 1276
4142.42 1253
4143.03 1186
4143.64 1189
4144.25 1218
4144.85 1248
4145.46 1166
4146.07 1049
4146.68 956
4147.28 925
4147.89 904
4148.50 899
4149.11 920
4149.72 908
4150.32 877
4150.93 871
4151.54 909
4152.15 898
4152.76 861
4153.37 850
4153.97 887
4154.58 898
4155.19 898
4155.80 869
4156.41 912
4157.02 946
4157.62 934
4158.23 851
4158.84 921
4159.45 905
4160.06 926
4160.67 869
4161.28 914
4161.89 1024
4162.49 1001
4163.10 1007
4163.71 1026
4164.32 1112
4164.93 1047
4165.54 1060
4166.15 1081
4166.76 1111
4167.37 1082
4167.98 1058
4168.59 1028
4169.20 1056
4169.81 1067
4170.42 1002
4171.02 1021
4171.63 1031
4172.24 1035
4172.85 1000
4173.46 1007
4174.07 1014
4174.68 1098
4175.29 1111
4175.90 1078
4176.51 1075
4177.12 1107
4177.73 1045
4178.34 1045
4178.95 1064
4179.56 1003
4180.17 1033
4180.78 1045
4181.39 1006
4182.00 962
4182.61 945
4183.23 948
4183.84 959
4184.45 1008
4185.06 915
4185.67 865
4186.28 918
4186.89 893
4187.50 877
4188.11 972
4188.72 962
4189.33 954
4189.94 976
4190.55 1031
4191.17 1034
4191.78 1096
4192.39 1197
4193.00 1192
4193.61 1237
4194.22 1271
4194.83 1258
4195.44 1232
4196.06 1225
4196.67 1254
4197.28 1167
4197.89 1176
4198.50 1243
4199.11 1150
4199.72 1064
4200.34 1002
4200.95 1051
4201.56 1019
4202.17 1009
4202.78 990
4203.40 1041
4204.01 1086
4204.62 983
4205.23 973
4205.84 959
4206.46 1087
4207.07 1045
4207.68 998
4208.29 951
4208.90 1009
4209.52 1013
4210.13 966
4210.74 985
4211.35 1012
4211.97 1030
4212.58 1022
4213.19 1106
4213.80 1046
4214.42 1043
4215.03 1104
4215.64 1125
4216.26 1192
4216.87 1251
4217.48 1304
4218.09 1288
4218.71 1500
4219.32 1601
4219.93 1654
4220.55 1740
4221.16 1833
4221.77 1892
4222.39 1959
4223.00 2013
4223.61 1992
4224.23 1976
4224.84 1932
4225.45 1845
4226.07 1825
4226.68 1725
4227.30 1721
4227.91 1718
4228.52 1637
4229.14 1619
4229.75 1656
4230.36 1637
4230.98 1718
4231.59 1762
4232.21 1835
4232.82 1913
4233.43 1945
4234.05 1880
4234.66 1848
4235.28 1917
4235.89 1880
4236.51 1771
4237.12 1699
4237.73 1567
4238.35 1402
4238.96 1363
4239.58 1403
4240.19 1209
4240.81 1145
4241.42 1193
4242.04 1155
4242.65 1160
4243.27 1136
4243.88 1174
4244.50 1196
4245.11 1211
4245.73 1198
4246.34 1249
4246.96 1306
4247.57 1258
4248.19 1244
4248.80 1241
4249.42 1296
4250.03 1235
4250.65 1199
4251.26 1211
4251.88 1224
4252.49 1183
4253.11 1186
4253.72 1116
4254.34 1107
4254.96 1034
4255.57 1121
4256.19 1109
4256.80 1115
4257.42 1100
4258.03 1116
4258.65 1153
4259.27 1101
4259.88 1082
4260.50 1140
4261.12 1115
4261.73 1008
4262.35 1055
4262.96 1118
4263.58 1167
4264.20 1105
4264.81 1093
4265.43 1150
4266.05 1156
4266.66 1197
4267.28 1123
4267.90 1093
4268.51 1065
4269.13 1081
4269.75 1122
4270.36 1095
4270.98 1032
4271.60 1114
4272.21 1097
4272.83 1139
4273.45 1117
4274.06 1223
4274.68 1129
4275.30 1278
4275.92 1272
4276.53 1181
4277.15 1107
4277.77 1158
4278.38 1172
4279.00 1158
4279.62 1077
4280.24 1003
4280.85 970
4281.47 921
4282.09 953
4282.71 953
4283.32 952
4283.94 952
4284.56 924
4285.18 963
4285.80 1058
4286.41 1071
4287.03 939
4287.65 1037
4288.27 985
4288.89 998
4289.50 983
4290.12 906
4290.74 932
4291.36 944
4291.98 946
4292.60 958
4293.21 1022
4293.83 990
4294.45 970
4295.07 932
4295.69 910
4296.31 927
4296.93 924
4297.54 943
4298.16 915
4298.78 969
4299.40 960
4300.02 938
4300.64 1008
4301.26 969
4301.88 911
4302.50 913
4303.12 928
4303.73 870
4304.35 884
4304.97 887
4305.59 881
4306.21 896
4306.83 947
4307.45 902
4308.07 921
4308.69 917
4309.31 915
4309.93 919
4310.55 904
4311.17 935
4311.79 958
4312.41 904
4313.03 919
4313.65 963
4314.27 969
4314.89 956
4315.51 958
4316.13 927
4316.75 994
4317.37 1054
4317.99 1013
4318.61 991
4319.23 952
4319.85 1073
4320.47 1058
4321.09 1024
4321.71 1043
4322.33 1110
4322.95 1108
4323.57 1094
4324.19 1119
4324.81 1129
4325.43 1117
4326.05 1099
4326.68 1088
4327.30 1126
4327.92 1138
4328.54 1103
4329.16 1084
4329.78 1016
4330.40 974
4331.02 941
4331.64 973
4332.26 1015
4332.89 984
4333.51 1064
4334.13 1049
4334.75 1083
4335.37 1172
4335.99 1214
4336.61 1217
4337.24 1242
4337.86 1349
4338.48 1331
4339.10 1320
4339.72 1330
4340.34 1276
4340.97 1172
4341.59 1175
4342.21 1334
4342.83 1395
4343.45 1475
4344.08 1642
4344.70 1803
4345.32 1842
4345.94 1998
4346.57 1960
4347.19 1917
4347.81 1923
4348.43 1796
4349.05 1558
4349.68 1476
4350.30 1365
4350.92 1290
4351.54 1178
4352.17 1199
4352.79 1078
4353.41 1090
4354.04 1092
4354.66 1121
4355.28 1058
4355.90 1049
4356.53 1060
4357.15 1062
4357.77 1035
4358.40 1025
4359.02 1042
4359.64 1028
4360.27 1029
4360.89 1023
4361.51 1121
4362.14 1058
4362.76 1035
4363.38 1069
4364.01 1097
4364.63 1081
4365.25 1008
4365.88 1059
4366.50 1020
4367.12 933
4367.75 930
4368.37 939
4369.00 973
4369.62 943
4370.24 937
4370.87 892
4371.49 868
4372.12 925
4372.74 944
4373.36 879
4373.99 906
4374.61 949
4375.24 928
4375.86 955
4376.49 1023
4377.11 993
4377.73 976
4378.36 1039
4378.98 1085
4379.61 1037
4380.23 1065
4380.86 1015
4381.48 985
4382.11 971
4382.73 958
4383.36 1069
4383.98 1036
4384.61 941
4385.23 944
4385.86 949
4386.48 991
4387.11 982
4387.73 881
4388.36 928
4388.98 906
4389.61 906
4390.23 907
4390.86 922
4391.48 876
4392.11 868
4392.74 857
4393.36 912
4393.99 914
4394.61 953
4395.24 980
4395.86 914
4396.49 910
4397.12 884
4397.74 947
4398.37 908
4398.99 927
4399.62 881
4400.25 1010
4400.87 956
4401.50 980
4402.12 1009
4402.75 943
4403.38 992
4404.00 934
4404.63 937
4405.26 933
4405.88 954
4406.51 872
4407.14 928
4407.76 979
4408.39 1011
4409.02 962
4409.64 946
4410.27 935
4410.90 886
4411.52 946
4412.15 963
4412.78 979
4413.40 945
4414.03 886
4414.66 863
4415.29 922
4415.91 956
4416.54 887
4417.17 891
4417.79 916
4418.42 1002
4419.05 939
4419.68 864
4420.30 934
4420.93 875
4421.56 907
4422.19 912
4422.81 861
4423.44 857
4424.07 873
4424.70 919
4425.33 848
4425.95 792
4426.58 768
4427.21 788
4427.84 793
4428.47 767
4429.09 827
4429.72 873
4430.35 878
4430.98 834
4431.61 828
4432.23 813
4432.86 835
4433.49 856
4434.12 852
4434.75 838
4435.38 838
4436.01 879
4436.63 802
4437.26 786
4437.89 844
4438.52 854
4439.15 873
4439.78 876
4440.41 856
4441.04 823
4441.67 863
4442.29 855
4442.92 836
4443.55 874
4444.18 877
4444.81 928
4445.44 888
4446.07 850
4446.70 850
4447.33 886
4447.96 972
4448.59 969
4449.22 923
4449.85 943
4450.48 873
4451.11 959
4451.74 906
4452.37 849
4453.00 890
4453.63 858
4454.26 869
4454.89 898
4455.52 850
4456.15 816
4456.78 819
4457.41 872
4458.04 858
4458.67 843
4459.30 814
4459.93 828
4460.56 767
4461.19 799
4461.82 778
4462.45 737
4463.08 763
4463.71 766
4464.34 743
4464.97 758
4465.60 743
4466.23 811
4466.86 814
4467.49 764
4468.12 861
4468.76 786
4469.39 733
4470.02 757
4470.65 789
4471.28 777
4471.91 755
4472.54 767
4473.17 805
4473.80 811
4474.44 772
4475.07 769
4475.70 769
4476.33 759
4476.96 818
4477.59 799
4478.22 808
4478.86 825
4479.49 813
4480.12 864
4480.75 817
4481.38 805
4482.02 881
4482.65 829
4483.28 881
4483.91 904
4484.54 853
4485.18 857
4485.81 818
4486.44 845
4487.07 828
4487.70 828
4488.34 832
4488.97 825
4489.60 773
4490.23 845
4490.87 894
4491.50 856
4492.13 845
4492.76 866
4493.40 864
4494.03 878
4494.66 872
4495.30 826
4495.93 861
4496.56 766
4497.19 833
4497.83 886
4498.46 909
4499.09 931
4499.73 918
4500.36 947
4500.99 1009
4501.63 1033
4502.26 1031
4502.89 1028
4503.53 983
4504.16 994
4504.79 965
4505.43 957
4506.06 968
4506.69 940
4507.33 882
4507.96 844
4508.59 864
4509.23 842
4509.86 832
4510.50 883
4511.13 879
4511.76 872
4512.40 858
4513.03 820
4513.67 817
4514.30 831
4514.93 902
4515.57 876
4516.20 858
4516.84 817
4517.47 845
4518.11 837
4518.74 880
4519.37 828
4520.01 846
4520.64 859
4521.28 930
4521.91 855
4522.55 899
4523.18 905
4523.82 992
4524.45 897
4525.09 896
4525.72 992
4526.36 1096
4526.99 1172
4527.63 1225
4528.26 1374
4528.90 1622
4529.53 1865
4530.17 1956
4530.80 1977
4531.44 1937
4532.07 2034
4532.71 1978
4533.34 1871
4533.98 1836
4534.62 1542
4535.25 1360
4535.89 1286
4536.52 1206
4537.16 1091
4537.79 1019
4538.43 1030
4539.07 1020
4539.70 955
4540.34 924
4540.97 874
4541.61 926
4542.25 863
4542.88 879
4543.52 937
4544.15 947
4544.79 916
4545.43 924
4546.06 1033
4546.70 1003
4547.34 1015
4547.97 957
4548.61 1014
4549.25 977
4549.88 983
4550.52 972
4551.16 973
4551.79 952
4552.43 940
4553.07 952
4553.70 935
4554.34 948
4554.98 892
4555.61 948
4556.25 850
4556.89 839
4557.53 907
4558.16 904
4558.80 884
4559.44 845
4560.07 783
4560.71 886
4561.35 831
4561.99 841
4562.62 858
4563.26 833
4563.90 891
4564.54 911
4565.18 899
4565.81 907
4566.45 903
4567.09 943
4567.73 953
4568.36 973
4569.00 924
4569.64 939
4570.28 905
4570.92 935
4571.55 896
4572.19 878
4572.83 794
4573.47 848
4574.11 821
4574.75 871
4575.38 835
4576.02 887
4576.66 886
4577.30 890
4577.94 875
4578.58 873
4579.22 831
4579.85 823
4580.49 840
4581.13 865
4581.77 874
4582.41 864
4583.05 849
4583.69 831
4584.33 885
4584.97 876
4585.61 889
4586.24 834
4586.88 921
4587.52 976
4588.16 988
4588.80 1017
4589.44 1017
4590.08 1031
4590.72 1087
4591.36 1096
4592.00 1113
4592.64 1025
4593.28 1066
4593.92 958
4594.56 937
4595.20 906
4595.84 913
4596.48 964
4597.12 872
4597.76 921
4598.40 907
4599.04 949
4599.68 958
4600.32 938
4600.96 922
4601.60 973
4602.24 1001
4602.88 1058
4603.52 1116
4604.16 1097
4604.80 1110
4605.44 1120
4606.08 1075
4606.72 1047
4607.36 1047
4608.00 988
4608.64 990
4609.28 925
4609.93 984
4610.57 954
4611.21 940
4611.85 982
4612.49 885
4613.13 917
4613.77 913
4614.41 906
4615.05 934
4615.69 887
4616.34 834
4616.98 874
4617.62 887
4618.26 929
4618.90 846
4619.54 800
4620.18 783
4620.83 772
4621.47 827
4622.11 813
4622.75 820
4623.39 845
4624.03 844
4624.68 775
4625.32 749
4625.96 801
4626.60 853
4627.24 812
4627.89 841
4628.53 812
4629.17 820
4629.81 866
4630.45 898
4631.10 819
4631.74 833
4632.38 853
4633.02 895
4633.67 879
4634.31 832
4634.95 922
4635.59 1031
4636.24 973
4636.88 921
4637.52 929
4638.17 955
4638.81 980
4639.45 959
4640.09 1010
4640.74 966
4641.38 898
4642.02 904
4642.67 929
4643.31 851
4643.95 835
4644.60 926
4645.24 819
4645.88 846
4646.53 900
4647.17 931
4647.81 910
4648.46 901
4649.10 957
4649.74 960
4650.39 994
4651.03 1000
4651.67 1013
4652.32 998
4652.96 1086
4653.61 999
4654.25 897
4654.89 935
4655.54 939
4656.18 973
4656.83 855
4657.47 885
4658.11 891
4658.76 888
4659.40 864
4660.05 921
4660.69 953
4661.33 901
4661.98 873
4662.62 884
4663.27 852
4663.91 846
4664.56 885
4665.20 815
4665.85 759
4666.49 764
4667.14 771
4667.78 749
4668.43 778
4669.07 785
4669.72 803
4670.36 797
4671.01 803
4671.65 804
4672.30 878
4672.94 885
4673.59 843
4674.23 845
4674.88 908
4675.52 938
4676.17 893
4676.81 869
4677.46 830
4678.10 831
4678.75 809
4679.40 878
4680.04 814
4680.69 849
4681.33 830
4681.98 859
4682.62 877
4683.27 883
4683.92 854
4684.56 792
4685.21 917
4685.85 825
4686.50 842
4687.15 815
4687.79 808
4688.44 849
4689.09 815
4689.73 806
4690.38 823
4691.02 810
4691.67 831
4692.32 831
4692.96 897
4693.61 902
4694.26 911
4694.90 959
4695.55 875
4696.20 859
4696.84 932
4697.49 974
4698.14 960
4698.78 953
4699.43 933
4700.08 932
4700.73 919
4701.37 911
4702.02 892
4702.67 914
4703.31 893
4703.96 868
4704.61 895
4705.26 855
4705.90 894
4706.55 959
4707.20 914
4707.85 888
4708.49 891
4709.14 890
4709.79 965
4710.44 920
4711.09 838
4711.73 920
4712.38 946
4713.03 914
4713.68 854
4714.33 840
4714.97 817
4715.62 832
4716.27 853
4716.92 864
4717.57 873
4718.21 890
4718.86 842
4719.51 888
4720.16 928
4720.81 912
4721.46 967
4722.11 1060
4722.75 1022
4723.40 982
4724.05 1038
4724.70 1089
4725.35 1053
4726.00 992
4726.65 992
4727.30 1001
4727.94 955
4728.59 962
4729.24 960
4729.89 912
4730.54 872
4731.19 832
4731.84 818
4732.49 858
4733.14 819
4733.79 884
4734.44 801
4735.09 790
4735.74 856
4736.38 835
4737.03 864
4737.68 869
4738.33 911
4738.98 894
4739.63 917
4740.28 951
4740.93 856
4741.58 858
4742.23 861
4742.88 807
4743.53 848
4744.18 898
4744.83 899
4745.48 925
4746.13 845
4746.78 911
4747.43 920
4748.08 950
4748.73 944
4749.39 989
4750.04 1031
4750.69 997
4751.34 990
4751.99 1022
4752.64 978
4753.29 988
4753.94 984
4754.59 979
4755.24 905
4755.89 864
4756.54 931
4757.19 895
4757.84 841
4758.50 783
4759.15 783
4759.80 846
4760.45 851
4761.10 913
4761.75 933
4762.40 954
4763.05 959
4763.71 1005
4764.36 976
4765.01 943
4765.66 961
4766.31 985
4766.96 951
4767.62 899
4768.27 910
4768.92 916
4769.57 877
4770.22 920
4770.87 887
4771.53 794
4772.18 800
4772.83 876
4773.48 828
4774.13 854
4774.79 824
4775.44 852
4776.09 811
4776.74 811
4777.40 811
4778.05 814
4778.70 872
4779.35 808
4780.01 871
4780.66 818
4781.31 817
4781.96 882
4782.62 857
4783.27 833
4783.92 791
4784.57 813
4785.23 883
4785.88 845
4786.53 785
4787.19 815
4787.84 797
4788.49 806
4789.15 842
4789.80 822
4790.45 815
4791.11 854
4791.76 855
4792.41 850
4793.07 825
4793.72 807
4794.37 788
4795.03 771
4795.68 807
4796.33 787
4796.99 829
4797.64 792
4798.29 797
4798.95 795
4799.60 810
4800.26 834
4800.91 833
4801.56 805
4802.22 845
4802.87 915
4803.53 850
4804.18 838
4804.83 828
4805.49 815
4806.14 829
4806.80 845
4807.45 843
4808.11 772
4808.76 813
4809.42 879
4810.07 883
4810.72 840
4811.38 792
4812.03 871
4812.69 883
4813.34 878
4814.00 835
4814.65 837
4815.31 887
4815.96 876
4816.62 915
4817.27 899
4817.93 917
4818.58 967
4819.24 1009
4819.89 963
4820.55 1004
4821.20 975
4821.86 997
4822.52 1045
4823.17 1094
4823.83 1087
4824.48 1079
4825.14 1067
4825.79 1051
4826.45 1009
4827.10 1146
4827.76 1098
4828.42 1026
4829.07 1075
4829.73 1017
4830.38 1015
4831.04 1077
4831.70 1136
4832.35 1115
4833.01 1220
4833.66 1184
4834.32 1263
4834.98 1368
4835.63 1474
4836.29 1541
4836.95 1576
4837.60 1513
4838.26 1455
4838.92 1482
4839.57 1467
4840.23 1402
4840.89 1277
4841.54 1210
4842.20 1195
4842.86 1182
4843.51 1129
4844.17 1111
4844.83 1202
4845.48 1110
4846.14 1138
4846.80 1249
4847.45 1329
4848.11 1242
4848.77 1237
4849.43 1277
4850.08 1372
4850.74 1398
4851.40 1383
4852.06 1340
4852.71 1205
4853.37 1084
4854.03 1124
4854.69 1233
4855.34 1253
4856.00 1262
4856.66 1299
4857.32 1266
4857.97 1356
4858.63 1405
4859.29 1444
4859.95 1364
4860.61 1318
4861.26 1289
4861.92 1252
4862.58 1389
4863.24 1335
4863.90 1289
4864.55 1336
4865.21 1355
4865.87 1305
4866.53 1238
4867.19 1267
4867.85 1324
4868.51 1227
4869.16 1214
4869.82 1155
4870.48 1197
4871.14 1155
4871.80 1187
4872.46 1181
4873.12 1174
4873.78 1134
4874.43 1113
4875.09 1151
4875.75 1126
4876.41 1109
4877.07 1134
4877.73 1183
4878.39 1083
4879.05 1064
4879.71 1045
4880.37 956
4881.03 1022
4881.69 1027
4882.34 982
4883.00 998
4883.66 1019
4884.32 1009
4884.98 977
4885.64 1039
4886.30 1100
4886.96 1090
4887.62 1037
4888.28 1098
4888.94 1141
4889.60 1110
4890.26 1106
4890.92 1207
4891.58 1223
4892.24 1153
4892.90 1194
4893.56 1107
4894.22 1103
4894.88 1086
4895.54 1117
4896.20 1112
4896.86 1166
4897.52 1126
4898.19 1112
4898.85 1156
4899.51 1241
4900.17 1237
4900.83 1160
4901.49 1128
4902.15 1104
4902.81 1043
4903.47 1068
4904.13 1065
4904.79 1027
4905.45 969
4906.12 966
4906.78 958
4907.44 966
4908.10 891
4908.76 869
4909.42 855
4910.08 953
4910.74 954
4911.41 934
4912.07 908
4912.73 898
4913.39 860
4914.05 826
4914.71 945
4915.38 815
4916.04 812
4916.70 801
4917.36 811
4918.02 800
4918.68 778
4919.35 844
4920.01 806
4920.67 787
4921.33 787
4921.99 844
4922.66 812
4923.32 823
4923.98 906
4924.64 834
4925.31 792
4925.97 792
4926.63 848
4927.29 824
4927.96 804
4928.62 809
4929.28 813
4929.94 839
4930.61 779
4931.27 767
4931.93 788
4932.59 793
4933.26 859
4933.92 870
4934.58 838
4935.25 882
4935.91 859
4936.57 836
4937.24 876
4937.90 862
4938.56 807
4939.23 828
4939.89 859
4940.55 836
4941.22 838
4941.88 841
4942.54 782
4943.21 790
4943.87 806
4944.53 793
4945.20 784
4945.86 838
4946.52 850
4947.19 749
4947.85 817
4948.52 771
4949.18 762
4949.84 723
4950.51 749
4951.17 694
4951.84 738
4952.50 819
4953.17 818
4953.83 785
4954.49 746
4955.16 757
4955.82 802
4956.49 796
4957.15 758
4957.82 776
4958.48 819
4959.15 849
4959.81 766
4960.47 782
4961.14 811
4961.80 788
4962.47 828
4963.13 848
4963.80 827
4964.46 882
4965.13 820
4965.79 838
4966.46 845
4967.12 757
4967.79 777
4968.45 824
4969.12 814
4969.79 759
4970.45 773
4971.12 755
4971.78 734
4972.45 811
4973.11 826
4973.78 824
4974.44 797
4975.11 811
4975.78 759
4976.44 828
4977.11 757
4977.77 823
4978.44 806
4979.11 838
4979.77 762
4980.44 802
4981.10 790
4981.77 806
4982.44 808
4983.10 847
4983.77 850
4984.43 856
4985.10 840
4985.77 844
4986.43 819
4987.10 767
4987.77 712
4988.43 807
4989.10 750
4989.77 746
4990.43 793
4991.10 744
4991.77 775
4992.43 758
4993.10 730
4993.77 795
4994.43 764
4995.10 772
4995.77 762
4996.44 761
4997.10 709
4997.77 714
4998.44 751
4999.10 798
4999.77 776
5000.44 780
5001.11 839
5001.77 753
5002.44 802
5003.11 827
5003.78 736
5004.44 724
5005.11 732
5005.78 782
5006.45 839
5007.12 863
5007.78 878
5008.45 837
5009.12 943
5009.79 938
5010.46 879
5011.12 902
5011.79 877
5012.46 842
5013.13 829
5013.80 887
5014.47 855
5015.13 857
5015.80 903
5016.47 963
5017.14 1075
5017.81 1066
5018.48 1181
5019.14 1309
5019.81 1475
5020.48 1647
5021.15 1876
5021.82 1947
5022.49 2027
5023.16 1976
5023.83 1940
5024.50 1812
5025.16 1726
5025.83 1529
5026.50 1399
5027.17 1253
5027.84 1214
5028.51 1045
5029.18 1009
5029.85 947
5030.52 925
5031.19 873
5031.86 834
5032.53 794
5033.20 819
5033.87 835
5034.54 790
5035.21 816
5035.88 808
5036.54 748
5037.21 765
5037.88 795
5038.55 844
5039.22 807
5039.89 800
5040.56 791
5041.23 838
5041.90 819
5042.58 740
5043.25 808
5043.92 893
5044.59 809
5045.26 860
5045.93 898
5046.60 916
5047.27 897
5047.94 853
5048.61 884
5049.28 838
5049.95 796
5050.62 845
5051.29 781
5051.96 802
5052.63 798
5053.30 800
5053.98 802
5054.65 804
5055.32 777
5055.99 809
5056.66 777
5057.33 834
5058.00 794
5058.67 891
5059.34 830
5060.02 841
5060.69 885
5061.36 850
5062.03 787
5062.70 835
5063.37 862
5064.04 819
5064.72 810
5065.39 818
5066.06 804
5066.73 773
5067.40 718
5068.08 795
5068.75 798
5069.42 703
5070.09 814
5070.76 767
5071.44 758
5072.11 788
5072.78 806
5073.45 808
5074.12 805
5074.80 798
5075.47 773
5076.14 828
5076.81 821
5077.49 882
5078.16 825
5078.83 922
5079.50 851
5080.18 853
5080.85 914
5081.52 897
5082.20 809
5082.87 829
5083.54 848
5084.21 841
5084.89 814
5085.56 807
5086.23 840
5086.91 842
5087.58 872
5088.25 885
5088.93 890
5089.60 914
5090.27 871
5090.95 929
5091.62 912
5092.29 884
5092.97 918
5093.64 924
5094.31 856
5094.99 828
5095.66 883
5096.34 820
5097.01 816
5097.68 873
5098.36 768
5099.03 778
5099.70 784
5100.38 816
5101.05 790
5101.73 816
5102.40 852
5103.08 889
5103.75 882
5104.42 815
5105.10 848
5105.77 841
5106.45 799
5107.12 828
5107.80 824
5108.47 763
5109.15 795
5109.82 800
5110.49 796
5111.17 771
5111.84 743
5112.52 762
5113.19 742
5113.87 734
5114.54 749
5115.22 778
5115.89 798
5116.57 855
5117.24 854
5117.92 889
5118.59 879
5119.27 881
5119.94 872
5120.62 875
5121.30 869
5121.97 856
5122.65 832
5123.32 825
5124.00 802
5124.67 760
5125.35 790
5126.02 781
5126.70 841
5127.38 782
5128.05 775
5128.73 781
5129.40 773
5130.08 777
5130.76 762
5131.43 810
5132.11 829
5132.78 788
5133.46 790
5134.14 810
5134.81 779
5135.49 809
5136.17 868
5136.84 840
5137.52 800
5138.20 796
5138.87 866
5139.55 807
5140.22 824
5140.90 845
5141.58 814
5142.26 778
5142.93 782
5143.61 758
5144.29 765
5144.96 704
5145.64 746
5146.32 742
5146.99 706
5147.67 710
5148.35 712
5149.03 697
5149.70 662
5150.38 714
5151.06 667
5151.73 731
5152.41 743
5153.09 699
5153.77 671
5154.44 713
5155.12 706
5155.80 707
5156.48 675
5157.16 642
5157.83 668
5158.51 713
5159.19 687
5159.87 704
5160.55 718
5161.22 698
5161.90 717
5162.58 716
5163.26 735
5163.94 757
5164.61 786
5165.29 732
5165.97 768
5166.65 801
5167.33 766
5168.01 770
5168.68 751
5169.36 769
5170.04 718
5170.72 746
5171.40 693
5172.08 706
5172.76 699
5173.44 697
5174.11 735
5174.79 710
5175.47 708
5176.15 749
5176.83 741
5177.51 811
5178.19 763
5178.87 748
5179.55 751
5180.23 732
5180.91 775
5181.58 729
5182.26 743
5182.94 763
5183.62 754
5184.30 738
5184.98 692
5185.66 703
5186.34 693
5187.02 741
5187.70 700
5188.38 643
5189.06 663
5189.74 673
5190.42 683
5191.10 688
5191.78 738
5192.46 683
5193.14 698
5193.82 750
5194.50 691
5195.18 733
5195.86 728
5196.54 682
5197.22 663
5197.90 695
5198.58 687
5199.26 754
5199.94 680
5200.63 724
5201.31 711
5201.99 728
5202.67 699
5203.35 711
5204.03 702
5204.71 822
5205.39 753
5206.07 750
5206.75 755
5207.43 832
5208.11 821
5208.80 833
5209.48 826
5210.16 837
5210.84 818
5211.52 785
5212.20 796
5212.88 786
5213.57 753
5214.25 775
5214.93 775
5215.61 753
5216.29 812
5216.97 749
5217.66 747
5218.34 801
5219.02 794
5219.70 764
5220.38 755
5221.06 818
5221.75 794
5222.43 742
5223.11 718
5223.79 735
5224.47 777
5225.16 712
5225.84 679
5226.52 741
5227.20 711
5227.89 716
5228.57 708
5229.25 781
5229.93 809
5230.62 736
5231.30 729
5231.98 681
5232.66 717
5233.35 786
5234.03 742
5234.71 761
5235.40 761
5236.08 791
5236.76 761
5237.44 767
5238.13 760
5238.81 833
5239.49 877
5240.18 805
5240.86 747
5241.54 756
5242.23 744
5242.91 694
5243.59 729
5244.28 722
5244.96 759
5245.64 708
5246.33 760
5247.01 745
5247.70 740
5248.38 725
5249.06 780
5249.75 792
5250.43 772
5251.11 821
5251.80 803
5252.48 810
5253.17 767
5253.85 694
5254.53 714
5255.22 672
5255.90 735
5256.59 667
5257.27 696
5257.96 722
5258.64 745
5259.32 701
5260.01 767
5260.69 816
5261.38 763
5262.06 800
5262.75 777
5263.43 770
5264.12 779
5264.80 797
5265.49 799
5266.17 788
5266.86 852
5267.54 763
5268.23 788
5268.91 742
5269.60 731
5270.28 741
5270.97 713
5271.65 720
5272.34 740
5273.02 710
5273.71 728
5274.39 715
5275.08 754
5275.76 829
5276.45 750
5277.14 774
5277.82 865
5278.51 811
5279.19 837
5279.88 936
5280.56 975
5281.25 958
5281.94 976
5282.62 957
5283.31 941
5283.99 835
5284.68 810
5285.37 899
5286.05 795
5286.74 795
5287.43 747
5288.11 738
5288.80 800
5289.48 777
5290.17 784
5290.86 705
5291.54 749
5292.23 775
5292.92 747
5293.60 738
5294.29 809
5294.98 782
5295.66 736
5296.35 743
5297.04 790
5297.72 777
5298.41 822
5299.10 787
5299.79 830
5300.47 796
5301.16 834
5301.85 781
5302.53 828
5303.22 793
5303.91 780
5304.60 781
5305.28 820
5305.97 830
5306.66 791
5307.35 796
5308.03 780
5308.72 800
5309.41 805
5310.10 836
5310.78 828
5311.47 819
5312.16 884
5312.85 859
5313.54 848
5314.22 837
5314.91 821
5315.60 789
5316.29 771
5316.98 774
5317.66 837
5318.35 824
5319.04 842
5319.73 831
5320.42 825
5321.11 841
5321.80 823
5322.48 812
5323.17 801
5323.86 742
5324.55 786
5325.24 773
5325.93 742
5326.62 781
5327.30 805
5327.99 805
5328.68 834
5329.37 800
5330.06 771
5330.75 842
5331.44 803
5332.13 764
5332.82 789
5333.51 853
5334.20 866
5334.88 829
5335.57 812
5336.26 823
5336.95 804
5337.64 794
5338.33 862
5339.02 938
5339.71 927
5340.40 879
5341.09 891
5341.78 976
5342.47 1007
5343.16 1017
5343.85 976
5344.54 971
5345.23 1039
5345.92 1059
5346.61 1140
5347.30 1197
5347.99 1302
5348.68 1414
5349.37 1458
5350.06 1520
5350.75 1620
5351.44 1669
5352.13 1603
5352.82 1503
5353.51 1325
5354.20 1279
5354.90 1163
5355.59 1026
5356.28 921
5356.97 911
5357.66 820
5358.35 838
5359.04 824
5359.73 855
5360.42 862
5361.11 781
5361.80 874
5362.49 855
5363.19 762
5363.88 790
5364.57 847
5365.26 754
5365.95 748
5366.64 720
5367.33 748
5368.03 691
5368.72 752
5369.41 799
5370.10 746
5370.79 728
5371.48 743
5372.18 751
5372.87 733
5373.56 729
5374.25 741
5374.94 710
5375.63 738
5376.33 755
5377.02 739
5377.71 680
5378.40 708
5379.10 735
5379.79 704
5380.48 743
5381.17 796
5381.86 782
5382.56 755
5383.25 745
5383.94 760
5384.63 755
5385.33 741
5386.02 742
5386.71 797
5387.40 878
5388.10 837
5388.79 824
5389.48 858
5390.18 880
5390.87 815
5391.56 824
5392.26 844
5392.95 857
5393.64 821
5394.33 793
5395.03 740
5395.72 776
5396.41 710
5397.11 762
5397.80 702
5398.49 740
5399.19 715
5399.88 697
5400.58 727
5401.27 721
5401.96 743
5402.66 700
5403.35 775
5404.04 786
5404.74 786
5405.43 796
5406.13 818
5406.82 777
5407.51 769
5408.21 791
5408.90 740
5409.60 735
5410.29 768
5410.98 748
5411.68 728
5412.37 777
5413.07 784
5413.76 753
5414.46 679
5415.15 750
5415.84 758
5416.54 758
5417.23 751
5417.93 756
5418.62 764
5419.32 737
5420.01 776
5420.71 777
5421.40 801
5422.10 822
5422.79 737
5423.49 723
5424.18 776
5424.88 726
5425.57 760
5426.27 771
5426.96 740
5427.66 707
5428.35 715
5429.05 770
5429.74 769
5430.44 799
5431.14 725
5431.83 725
5432.53 777
5433.22 790
5433.92 759
5434.61 792
5435.31 838
5436.01 825
5436.70 798
5437.40 835
5438.09 829
5438.79 771
5439.49 800
5440.18 794
5440.88 826
5441.57 820
5442.27 780
5442.97 878
5443.66 912
5444.36 940
5445.06 936
5445.75 996
5446.45 996
5447.15 954
5447.84 951
5448.54 978
5449.24 1000
5449.93 935
5450.63 888
5451.33 891
5452.02 881
5452.72 859
5453.42 837
5454.11 778
5454.81 793
5455.51 761
5456.20 806
5456.90 781
5457.60 812
5458.30 785
5458.99 830
5459.69 884
5460.39 865
5461.09 851
5461.78 900
5462.48 990
5463.18 886
5463.88 896
5464.57 844
5465.27 884
5465.97 866
5466.67 856
5467.36 922
5468.06 880
5468.76 818
5469.46 901
5470.16 929
5470.85 850
5471.55 915
5472.25 959
5472.95 939
5473.65 892
5474.35 965
5475.04 936
5475.74 919
5476.44 994
5477.14 1065
5477.84 1163
5478.54 1203
5479.23 1331
5479.93 1290
5480.63 1284
5481.33 1246
5482.03 1241
5482.73 1167
5483.43 1118
5484.13 983
5484.83 1037
5485.52 1055
5486.22 978
5486.92 986
5487.62 1037
5488.32 1131
5489.02 1035
5489.72 1002
5490.42 1035
5491.12 1086
5491.82 1069
5492.52 1148
5493.22 1162
5493.92 1154
5494.62 1130
5495.31 1095
5496.01 1122
5496.71 1202
5497.41 1334
5498.11 1478
5498.81 1702
5499.51 1842
5500.21 1966
5500.91 2042
5501.61 1920
5502.31 1886
5503.01 1796
5503.71 1607
5504.41 1421
5505.11 1329
5505.81 1292
5506.51 1184
5507.22 1083
5507.92 1114
5508.62 1147
5509.32 1074
5510.02 1075
5510.72 1055
5511.42 1011
5512.12 1032
5512.82 999
5513.52 1020
5514.22 1096
5514.92 1068
5515.62 1061
5516.32 1076
5517.03 1048
5517.73 1049
5518.43 1012
5519.13 1070
5519.83 1024
5520.53 1082
5521.23 1068
5521.93 1013
5522.63 1024
5523.34 952
5524.04 963
5524.74 959
5525.44 897
5526.14 903
5526.84 887
5527.55 828
5528.25 866
5528.95 877
5529.65 767
5530.35 815
5531.05 811
5531.76 840
5532.46 832
5533.16 813
5533.86 807
5534.56 829
5535.27 829
5535.97 819
5536.67 738
5537.37 728
5538.08 774
5538.78 753
5539.48 776
5540.18 794
5540.89 788
5541.59 766
5542.29 838
5542.99 855
5543.70 845
5544.40 873
5545.10 918
5545.80 879
5546.51 879
5547.21 865
5547.91 842
5548.62 840
5549.32 798
5550.02 856
5550.73 797
5551.43 777
5552.13 781
5552.84 807
5553.54 794
5554.24 771
5554.95 785
5555.65 775
5556.35 761
5557.06 733
5557.76 768
5558.46 749
5559.17 803
5559.87 727
5560.57 689
5561.28 758
5561.98 734
5562.69 733
5563.39 744
5564.09 811
5564.80 749
5565.50 798
5566.21 784
5566.91 769
5567.61 773
5568.32 749
5569.02 786
5569.73 772
5570.43 759
5571.14 810
5571.84 760
5572.54 773
5573.25 795
5573.95 816
5574.66 822
5575.36 807
5576.07 786
5576.77 831
5577.48 856
5578.18 851
5578.89 806
5579.59 803
5580.30 786
5581.00 798
5581.71 768
5582.41 786
5583.12 764
5583.82 757
5584.53 733
5585.23 714
5585.94 677
5586.64 716
5587.35 719
5588.06 692
5588.76 744
5589.47 723
5590.17 758
5590.88 702
5591.58 722
5592.29 710
5592.99 703
5593.70 696
5594.41 709
5595.11 658
5595.82 678
5596.52 681
5597.23 687
5597.94 634
5598.64 679
5599.35 695
5600.06 672
5600.76 720
5601.47 726
5602.17 701
5602.88 672
5603.59 672
5604.29 658
5605.00 718
5605.71 695
5606.41 656
5607.12 727
5607.83 663
5608.53 676
5609.24 742
5609.95 737
5610.65 720
5611.36 710
5612.07 722
5612.78 748
5613.48 717
5614.19 670
5614.90 719
5615.60 763
5616.31 687
5617.02 693
5617.73 703
5618.43 695
5619.14 676
5619.85 711
5620.56 710
5621.26 675
5621.97 667
5622.68 680
5623.39 687
5624.09 709
5624.80 691
5625.51 697
5626.22 725
5626.93 759
5627.63 720
5628.34 739
5629.05 705
5629.76 723
5630.47 702
5631.17 732
5631.88 687
5632.59 714
5633.30 669
5634.01 703
5634.72 642
5635.42 690
5636.13 700
5636.84 783
5637.55 793
5638.26 675
5638.97 723
5639.68 789
5640.39 815
5641.09 796
5641.80 711
5642.51 726
5643.22 686
5643.93 714
5644.64 733
5645.35 727
5646.06 742
5646.77 731
5647.48 699
5648.19 668
5648.89 726
5649.60 727
5650.31 701
5651.02 721
5651.73 768
5652.44 758
5653.15 732
5653.86 780
5654.57 787
5655.28 764
5655.99 763
5656.70 801
5657.41 787
5658.12 781
5658.83 767
5659.54 799
5660.25 737
5660.96 744
5661.67 742
5662.38 772
5663.09 748
5663.80 713
5664.51 733
5665.22 704
5665.93 674
5666.64 723
5667.35 748
5668.06 743
5668.77 782
5669.48 776
5670.19 735
5670.91 797
5671.62 780
5672.33 773
5673.04 755
5673.75 706
5674.46 692
5675.17 708
5675.88 716
5676.59 674
5677.30 710
5678.01 752
5678.73 701
5679.44 689
5680.15 723
5680.86 716
5681.57 785
5682.28 785
5682.99 752
5683.71 789
5684.42 765
5685.13 763
5685.84 780
5686.55 750
5687.26 681
5687.98 717
5688.69 723
5689.40 708
5690.11 662
5690.82 708
5691.54 708
5692.25 702
5692.96 738
5693.67 680
5694.38 708
5695.10 714
5695.81 753
5696.52 695
5697.23 696
5697.95 686
5698.66 675
5699.37 683
5700.08 671
5700.80 674
5701.51 682
5702.22 686
5702.93 688
5703.65 696
5704.36 621
5705.07 648
5705.78 637
5706.50 664
5707.21 716
5707.92 701
5708.64 686
5709.35 670
5710.06 679
5710.78 747
5711.49 672
5712.20 661
5712.92 678
5713.63 662
5714.34 689
5715.06 710
5715.77 728
5716.48 679
5717.20 664
5717.91 753
5718.62 720
5719.34 753
5720.05 743
5720.77 754
5721.48 764
5722.19 744
5722.91 748
5723.62 768
5724.33 859
5725.05 974
5725.76 980
5726.48 1106
5727.19 1130
5727.91 1192
5728.62 1214
5729.33 1222
5730.05 1167
5730.76 1105
5731.48 915
5732.19 987
5732.91 849
5733.62 861
5734.34 850
5735.05 778
5735.77 771
5736.48 780
5737.20 805
5737.91 703
5738.63 731
5739.34 744
5740.06 754
5740.77 713
5741.49 677
5742.20 701
5742.92 765
5743.63 763
5744.35 712
5745.06 708
5745.78 737
5746.49 743
5747.21 708
5747.92 722
5748.64 719
5749.35 768
5750.07 771
5750.79 787
5751.50 844
5752.22 871
5752.93 932
5753.65 992
5754.36 991
5755.08 976
5755.80 910
5756.51 913
5757.23 909
5757.95 878
5758.66 875
5759.38 841
5760.09 799
5760.81 806
5761.53 736
5762.24 777
5762.96 767
5763.68 815
5764.39 842
5765.11 786
5765.83 799
5766.54 795
5767.26 783
5767.98 828
5768.69 778
5769.41 781
5770.13 781
5770.84 821
5771.56 815
5772.28 770
5772.99 779
5773.71 815
5774.43 846
5775.15 830
5775.86 776
5776.58 803
5777.30 848
5778.01 758
5778.73 777
5779.45 816
5780.17 857
5780.88 807
5781.60 816
5782.32 836
5783.04 819
5783.76 829
5784.47 797
5785.19 833
5785.91 891
5786.63 875
5787.34 885
5788.06 892
5788.78 937
5789.50 932
5790.22 942
5790.94 969
5791.65 991
5792.37 1025
5793.09 1073
5793.81 1103
5794.53 1113
5795.25 1138
5795.96 1281
5796.68 1431
5797.40 1632
5798.12 1912
5798.84 2230
5799.56 2478
5800.28 2750
5800.99 2709
5801.71 2477
5802.43 2370
5803.15 1988
5803.87 1670
5804.59 1402
5805.31 1309
5806.03 1209
5806.75 1151
5807.47 1124
5808.18 1149
5808.90 1101
5809.62 1041
5810.34 1108
5811.06 1048
5811.78 1045
5812.50 1043
5813.22 1125
5813.94 1121
5814.66 1054
5815.38 1124
5816.10 1101
5816.82 1079
5817.54 1116
5818.26 1058
5818.98 1035
5819.70 1047
5820.42 1005
5821.14 960
5821.86 980
5822.58 944
5823.30 913
5824.02 906
5824.74 901
5825.46 977
5826.18 922
5826.90 912
5827.62 904
5828.34 902
5829.06 887
5829.78 865
5830.50 839
5831.22 853
5831.95 885
5832.67 941
5833.39 876
5834.11 899
5834.83 892
5835.55 875
5836.27 862
5836.99 882
5837.71 928
5838.43 850
5839.15 850
5839.88 872
5840.60 897
5841.32 900
5842.04 878
5842.76 798
5843.48 808
5844.20 772
5844.93 760
5845.65 800
5846.37 776
5847.09 796
5847.81 816
5848.53 821
5849.26 825
5849.98 797
5850.70 872
5851.42 767
5852.14 805
5852.87 807
5853.59 829
5854.31 796
5855.03 787
5855.75 801
5856.48 800
5857.20 771
5857.92 813
5858.64 773
5859.37 789
5860.09 764
5860.81 746
5861.53 783
5862.26 825
5862.98 775
5863.70 754
5864.42 787
5865.15 767
5865.87 789
5866.59 723
5867.31 764
5868.04 780
5868.76 759
5869.48 783
5870.21 781
5870.93 792
5871.65 811
5872.38 801
5873.10 801
5873.82 783
5874.55 821
5875.27 815
5875.99 779
5876.72 793
5877.44 819
5878.16 836
5878.89 805
5879.61 839
5880.33 838
5881.06 789
5881.78 830
5882.51 812
5883.23 865
5883.95 888
5884.68 859
5885.40 787
5886.13 808
5886.85 808
5887.57 849
5888.30 803
5889.02 818
5889.75 774
5890.47 798
5891.20 719
5891.92 744
5892.64 753
5893.37 811
5894.09 768
5894.82 800
5895.54 793
5896.27 828
5896.99 844
5897.72 805
5898.44 823
5899.17 786
5899.89 800
5900.62 788
5901.34 770
5902.07 777
5902.79 839
5903.52 790
5904.24 797
5904.97 802
5905.69 798
5906.42 790
5907.14 752
5907.87 751
5908.59 783
5909.32 822
5910.04 818
5910.77 816
5911.50 735
5912.22 800
5912.95 786
5913.67 767
5914.40 818
5915.12 831
5915.85 821
5916.58 886
5917.30 801
5918.03 826
5918.75 800
5919.48 831
5920.21 840
5920.93 802
5921.66 759
5922.39 776
5923.11 813
5923.84 819
5924.56 820
5925.29 866
5926.02 870
5926.74 899
5927.47 843
5928.20 839
5928.92 884
5929.65 900
5930.38 926
5931.10 915
5931.83 931
5932.56 903
5933.28 935
5934.01 953
5934.74 939
5935.47 908
5936.19 952
5936.92 1025
5937.65 1014
5938.37 1013
5939.10 1075
5939.83 1092
5940.56 1060
5941.28 1062
5942.01 1056
5942.74 1062
5943.47 1097
5944.19 1112
5944.92 1195
5945.65 1168
5946.38 1133
5947.11 1099
5947.83 1135
5948.56 1165
5949.29 1248
5950.02 1339
5950.74 1335
5951.47 1439
5952.20 1381
5952.93 1464
5953.66 1427
5954.39 1397
5955.11 1425
5955.84 1418
5956.57 1356
5957.30 1366
5958.03 1378
5958.76 1476
5959.48 1376
5960.21 1361
5960.94 1386
5961.67 1428
5962.40 1455
5963.13 1533
5963.86 1505
5964.59 1626
5965.31 1884
5966.04 1962
5966.77 1949
5967.50 1976
5968.23 1997
5968.96 2008
5969.69 1949
5970.42 1840
5971.15 1823
5971.88 1737
5972.61 1732
5973.34 1629
5974.06 1646
5974.79 1619
5975.52 1679
5976.25 1769
5976.98 1725
5977.71 1751
5978.44 1795
5979.17 1965
5979.90 1913
5980.63 1934
5981.36 1914
5982.09 1992
5982.82 2067
5983.55 1906
5984.28 1898
5985.01 1947
5985.74 2026
5986.47 1949
5987.20 1995
5987.93 1914
5988.66 1969
5989.39 2012
5990.12 1998
5990.85 2018
5991.58 2126
5992.32 2077
5993.05 2071
5993.78 2115
5994.51 2183
5995.24 2159
5995.97 2184
5996.70 2257
5997.43 2215
5998.16 2306
5998.89 2332
5999.62 2263
6000.35 2247
6001.09 2209
6001.82 2263
6002.55 2241
6003.28 2138
6004.01 2153
6004.74 2141
6005.47 2221
6006.20 2242
6006.94 2462
6007.67 2617
6008.40 2930
6009.13 3498
6009.86 4264
6010.59 5078
6011.33 5970
6012.06 6737
6012.79 7241
6013.52 7925
6014.25 7842
6014.98 7649
6015.72 6845
6016.45 6253
6017.18 5496
6017.91 4714
6018.64 3976
6019.38 3446
6020.11 3038
6020.84 2542
6021.57 2274
6022.31 2061
6023.04 1945
6023.77 1917
6024.50 1864
6025.24 1735
6025.97 1721
6026.70 1682
6027.43 1649
6028.17 1723
6028.90 1712
6029.63 1622
6030.37 1561
6031.10 1504
6031.83 1482
6032.56 1452
6033.30 1446
6034.03 1392
6034.76 1342
6035.50 1416
6036.23 1447
6036.96 1453
6037.70 1479
6038.43 1504
6039.16 1427
6039.90 1504
6040.63 1513
6041.36 1604
6042.10 1645
6042.83 1618
6043.56 1614
6044.30 1606
6045.03 1674
6045.77 1655
6046.50 1650
6047.23 1651
6047.97 1712
6048.70 1854
6049.44 1913
6050.17 1953
6050.90 2055
6051.64 2172
6052.37 2200
6053.11 2291
6053.84 2126
6054.57 1987
6055.31 1905
6056.04 1846
6056.78 1887
6057.51 1783
6058.25 1775
6058.98 1723
6059.72 1773
6060.45 1755
6061.19 1668
6061.92 1634
6062.66 1671
6063.39 1676
6064.13 1616
6064.86 1599
6065.60 1539
6066.33 1552
6067.07 1560
6067.80 1528
6068.54 1526
6069.27 1556
6070.01 1523
6070.74 1463
6071.48 1391
6072.21 1372
6072.95 1448
6073.68 1417
6074.42 1412
6075.15 1453
6075.89 1418
6076.63 1438
6077.36 1372
6078.10 1366
6078.83 1336
6079.57 1349
6080.30 1370
6081.04 1352
6081.78 1373
6082.51 1332
6083.25 1276
6083.98 1301
6084.72 1315
6085.46 1327
6086.19 1261
6086.93 1245
6087.67 1250
6088.40 1288
6089.14 1298
6089.88 1271
6090.61 1311
6091.35 1287
6092.09 1350
6092.82 1272
6093.56 1294
6094.30 1309
6095.03 1250
6095.77 1175
6096.51 1205
6097.24 1189
6097.98 1187
6098.72 1150
6099.45 1138
6100.19 1184
6100.93 1176
6101.67 1157
6102.40 1157
6103.14 1112
6103.88 1094
6104.61 1158
6105.35 1149
6106.09 1160
6106.83 1164
6107.56 1112
6108.30 1119
6109.04 1133
6109.78 1214
6110.51 1203
6111.25 1186
6111.99 1155
6112.73 1146
6113.47 1142
6114.20 1148
6114.94 1164
6115.68 1151
6116.42 1138
6117.16 1119
6117.89 1156
6118.63 1124
6119.37 1143
6120.11 1109
6120.85 1123
6121.59 1152
6122.32 1176
6123.06 1109
6123.80 1205
6124.54 1262
6125.28 1235
6126.02 1178
6126.76 1197
6127.49 1203
6128.23 1169
6128.97 1161
6129.71 1159
6130.45 1200
6131.19 1213
6131.93 1237
6132.67 1201
6133.41 1165
6134.15 1183
6134.88 1268
6135.62 1257
6136.36 1230
6137.10 1294
6137.84 1287
6138.58 1328
6139.32 1220
6140.06 1222
6140.80 1190
6141.54 1229
6142.28 1262
6143.02 1255
6143.76 1260
6144.50 1276
6145.24 1197
6145.98 1228
6146.72 1276
6147.46 1252
6148.20 1352
6148.94 1312
6149.68 1302
6150.42 1313
6151.16 1372
6151.90 1347
6152.64 1352
6153.38 1412
6154.12 1417
6154.86 1346
6155.60 1422
6156.34 1430
6157.08 1370
6157.82 1412
6158.56 1390
6159.30 1466
6160.04 1510
6160.78 1517
6161.52 1590
6162.27 1627
6163.01 1653
6163.75 1791
6164.49 1926
6165.23 1994
6165.97 2042
6166.71 2050
6167.45 2121
6168.19 2049
6168.94 2077
6169.68 2070
6170.42 2048
6171.16 1890
6171.90 1942
6172.64 1906
6173.38 1901
6174.13 1975
6174.87 1860
6175.61 1858
6176.35 1798
6177.09 1759
6177.83 1807
6178.58 1804
6179.32 1805
6180.06 1862
6180.80 1875
6181.54 1891
6182.28 1908
6183.03 1921
6183.77 1915
6184.51 1895
6185.25 1906
6186.00 1992
6186.74 1952
6187.48 2034
6188.22 2103
6188.97 2071
6189.71 2109
6190.45 2209
6191.19 2235
6191.94 2370
6192.68 2409
6193.42 2473
6194.16 2532
6194.91 2593
6195.65 2469
6196.39 2500
6197.13 2458
6197.88 2478
6198.62 2409
6199.36 2367
6200.11 2395
6200.85 2423
6201.59 2483
6202.34 2734
6203.08 3182
6203.82 3620
6204.57 4364
6205.31 5539
6206.05 7152
6206.80 8817
6207.54 10554
6208.28 11747
6209.03 12596
6209.77 12813
6210.52 12245
6211.26 11038
6212.00 9638
6212.75 8151
6213.49 6844
6214.23 5440
6214.98 4630
6215.72 3833
6216.47 3250
6217.21 2869
6217.95 2723
6218.70 2510
6219.44 2358
6220.19 2231
6220.93 2207
6221.68 2133
6222.42 2148
6223.17 2121
6223.91 2174
6224.65 2146
6225.40 2039
6226.14 2058
6226.89 1758
6227.63 1808
6228.38 1659
6229.12 1514
6229.87 1505
6230.61 1494
6231.36 1443
6232.10 1493
6232.85 1411
6233.59 1403
6234.34 1455
6235.08 1433
6235.83 1452
6236.57 1509
6237.32 1491
6238.06 1420
6238.81 1517
6239.56 1514
6240.30 1558
6241.05 1547
6241.79 1584
6242.54 1652
6243.28 1700
6244.03 1798
6244.77 1987
6245.52 2051
6246.27 2260
6247.01 2400
6247.76 2470
6248.50 2562
6249.25 2499
6250.00 2346
6250.74 2236
6251.49 2118
6252.23 1966
6252.98 1843
6253.73 1806
6254.47 1770
6255.22 1738
6255.97 1763
6256.71 1757
6257.46 1707
6258.21 1754
6258.95 1755
6259.70 1790
6260.45 1761
6261.19 1820
6261.94 1757
6262.69 1748
6263.43 1750
6264.18 1737
6264.93 1755
6265.67 1727
6266.42 1766
6267.17 1778
6267.92 1749
6268.66 1813
6269.41 1837
6270.16 1880
6270.90 1855
6271.65 1849
6272.40 1837
6273.15 1919
6273.89 1933
6274.64 1983
6275.39 1991
6276.14 2104
6276.89 2121
6277.63 2050
6278.38 2011
6279.13 1949
6279.88 1858
6280.62 1775
6281.37 1677
6282.12 1639
6282.87 1676
6283.62 1585
6284.36 1589
6285.11 1530
6285.86 1600
6286.61 1582
6287.36 1599
6288.11 1628
6288.85 1584
6289.60 1517
6290.35 1501
6291.10 1482
6291.85 1430
6292.60 1403
6293.35 1378
6294.09 1390
6294.84 1385
6295.59 1330
6296.34 1375
6297.09 1340
6297.84 1299
6298.59 1388
6299.34 1343
6300.09 1368
6300.83 1316
6301.58 1336
6302.33 1397
6303.08 1370
6303.83 1359
6304.58 1337
6305.33 1398
6306.08 1387
6306.83 1357
6307.58 1336
6308.33 1337
6309.08 1340
6309.83 1297
6310.58 1347
6311.33 1346
6312.08 1275
6312.83 1360
6313.58 1319
6314.33 1281
6315.08 1285
6315.83 1298
6316.58 1375
6317.33 1341
6318.08 1321
6318.83 1300
6319.58 1313
6320.33 1301
6321.08 1287
6321.83 1269
6322.58 1217
6323.33 1186
6324.08 1183
6324.83 1150
6325.58 1177
6326.33 1181
6327.08 1146
6327.83 1153
6328.58 1189
6329.33 1188
6330.08 1174
6330.84 1204
6331.59 1174
6332.34 1114
6333.09 1146
6333.84 1088
6334.59 1123
6335.34 1141
6336.09 1183
6336.84 1182
6337.60 1120
6338.35 1175
6339.10 1197
6339.85 1142
6340.60 1103
6341.35 1143
6342.10 1143
6342.86 1094
6343.61 1129
6344.36 1229
6345.11 1212
6345.86 1227
6346.61 1208
6347.37 1245
6348.12 1288
6348.87 1322
6349.62 1315
6350.37 1408
6351.13 1499
6351.88 1554
6352.63 1668
6353.38 1659
6354.14 1674
6354.89 1592
6355.64 1489
6356.39 1486
6357.14 1458
6357.90 1442
6358.65 1365
6359.40 1242
6360.16 1289
6360.91 1346
6361.66 1279
6362.41 1288
6363.17 1272
6363.92 1192
6364.67 1127
6365.42 1211
6366.18 1234
6366.93 1280
6367.68 1307
6368.44 1265
6369.19 1239
6369.94 1205
6370.70 1297
6371.45 1153
6372.20 1151
6372.96 1214
6373.71 1141
6374.46 1204
6375.22 1116
6375.97 1122
6376.72 1195
6377.48 1149
6378.23 1159
6378.99 1138
6379.74 1193
6380.49 1188
6381.25 1129
6382.00 1158
6382.75 1169
6383.51 1118
6384.26 1182
6385.02 1110
6385.77 1031
6386.53 1071
6387.28 1138
6388.03 1121
6388.79 1158
6389.54 1120
6390.30 1124
6391.05 1143
6391.81 1105
6392.56 1071
6393.31 1061
6394.07 1050
6394.82 1057
6395.58 1041
6396.33 1056
6397.09 1047
6397.84 981
6398.60 968
6399.35 983
6400.11 987
6400.86 933
6401.62 969
6402.37 1000
6403.13 986
6403.88 981
6404.64 1031
6405.39 950
6406.15 985
6406.90 1053
6407.66 1045
6408.42 1081
6409.17 1097
6409.93 1111
6410.68 1118
6411.44 1073
6412.19 1085
6412.95 1080
6413.71 1006
6414.46 1035
6415.22 1010
6415.97 967
6416.73 983
6417.48 1017
6418.24 1036
6419.00 998
6419.75 973
6420.51 956
6421.27 982
6422.02 1001
6422.78 997
6423.53 990
6424.29 1019
6425.05 972
6425.80 1012
6426.56 1058
6427.32 971
6428.07 984
6428.83 946
6429.59 969
6430.34 949
6431.10 977
6431.86 999
6432.61 992
6433.37 963
6434.13 979
6434.89 985
6435.64 977
6436.40 1052
6437.16 1027
6437.91 1050
6438.67 1081
6439.43 1043
6440.19 1017
6440.94 999
6441.70 1017
6442.46 1043
6443.22 1018
6443.97 1009
6444.73 1056
6445.49 994
6446.25 960
6447.00 1014
6447.76 1029
6448.52 1001
6449.28 968
6450.04 1029
6450.79 1070
6451.55 979
6452.31 1012
6453.07 986
6453.83 991
6454.58 1011
6455.34 998
6456.10 1023
6456.86 981
6457.62 965
6458.38 1014
6459.13 1006
6459.89 1001
6460.65 1030
6461.41 1053
6462.17 1003
6462.93 1057
6463.69 983
6464.44 972
6465.20 1019
6465.96 1061
6466.72 1068
6467.48 1023
6468.24 1043
6469.00 1110
6469.76 1105
6470.52 1081
6471.28 1099
6472.03 1074
6472.79 1110
6473.55 1092
6474.31 1075
6475.07 1125
6475.83 1087
6476.59 1147
6477.35 1153
6478.11 1145
6478.87 1118
6479.63 1113
6480.39 1114
6481.15 1136
6481.91 1178
6482.67 1247
6483.43 1259
6484.19 1245
6484.95 1286
6485.71 1329
6486.47 1376
6487.23 1287
6487.99 1262
6488.75 1288
6489.51 1284
6490.27 1459
6491.03 1449
6491.79 1456
6492.55 1435
6493.31 1513
6494.07 1551
6494.83 1568
6495.59 1617
6496.35 1585
6497.11 1626
6497.87 1640
6498.64 1615
6499.40 1591
6500.16 1557
6500.92 1550
6501.68 1649
6502.44 1593
6503.20 1580
6503.96 1687
6504.72 1781
6505.48 1777
6506.25 1787
6507.01 1843
6507.77 1913
6508.53 1883
6509.29 1989
6510.05 1911
6510.81 1938
6511.57 1928
6512.34 1905
6513.10 1876
6513.86 1827
6514.62 1826
6515.38 1865
6516.15 1795
6516.91 1886
6517.67 1913
6518.43 2001
6519.19 2030
6519.95 2155
6520.72 2145
6521.48 2224
6522.24 2370
6523.00 2480
6523.77 2799
6524.53 3079
6525.29 3220
6526.05 3499
6526.81 3749
6527.58 3799
6528.34 3755
6529.10 3765
6529.86 3641
6530.63 3549
6531.39 3548
6532.15 3744
6532.92 4120
6533.68 4742
6534.44 5528
6535.20 6077
6535.97 6532
6536.73 6787
6537.49 6474
6538.26 5907
6539.02 5310
6539.78 4452
6540.55 3797
6541.31 3162
6542.07 2730
6542.84 2519
6543.60 2222
6544.36 2019
6545.13 1901
6545.89 1860
6546.65 1777
6547.42 1644
6548.18 1674
6548.94 1616
6549.71 1584
6550.47 1680
6551.24 1650
6552.00 1686
6552.76 1571
6553.53 1592
6554.29 1601
6555.06 1494
6555.82 1433
6556.58 1523
6557.35 1557
6558.11 1534
6558.88 1580
6559.64 1506
6560.41 1581
6561.17 1619
6561.93 1617
6562.70 1658
6563.46 1719
6564.23 1722
6564.99 1760
6565.76 1763
6566.52 1750
6567.29 1678
6568.05 1688
6568.82 1730
6569.58 1692
6570.35 1745
6571.11 1768
6571.88 1833
6572.64 1890
6573.41 1914
6574.17 1979
6574.94 2029
6575.70 2084
6576.47 2146
6577.23 2204
6578.00 2211
6578.76 2195
6579.53 2274
6580.29 2309
6581.06 2247
6581.83 2126
6582.59 2054
6583.36 1997
6584.12 1894
6584.89 1916
6585.65 1922
6586.42 1943
6587.19 1870
6587.95 1925
6588.72 2006
6589.48 2162
6590.25 2249
6591.02 2344
6591.78 2649
6592.55 2803
6593.32 3191
6594.08 3414
6594.85 3400
6595.61 3420
6596.38 3303
6597.15 3159
6597.91 2874
6598.68 2632
6599.45 2399
6600.21 2273
6600.98 2168
6601.75 1996
6602.51 1846
6603.28 1827
6604.05 1713
6604.82 1683
6605.58 1657
6606.35 1585
6607.12 1610
6607.88 1598
6608.65 1599
6609.42 1552
6610.19 1480
6610.95 1546
6611.72 1494
6612.49 1482
6613.25 1467
6614.02 1460
6614.79 1540
6615.56 1458
6616.32 1461
6617.09 1472
6617.86 1472
6618.63 1424
6619.40 1482
6620.16 1518
6620.93 1503
6621.70 1445
6622.47 1497
6623.24 1479
6624.00 1486
6624.77 1455
6625.54 1396
6626.31 1389
6627.08 1382
6627.84 1386
6628.61 1453
6629.38 1451
6630.15 1587
6630.92 1590
6631.69 1767
6632.46 1858
6633.22 1984
6633.99 2058
6634.76 2003
6635.53 2009
6636.30 1952
6637.07 1885
6637.84 1736
6638.61 1621
6639.37 1553
6640.14 1493
6640.91 1387
6641.68 1359
6642.45 1431
6643.22 1365
6643.99 1294
6644.76 1333
6645.53 1362
6646.30 1371
6647.07 1401
6647.84 1331
6648.61 1382
6649.37 1375
6650.14 1293
6650.91 1293
6651.68 1356
6652.45 1332
6653.22 1345
6653.99 1321
6654.76 1293
6655.53 1347
6656.30 1371
6657.07 1335
6657.84 1321
6658.61 1294
6659.38 1281
6660.15 1247
6660.92 1269
6661.69 1282
6662.46 1167
6663.23 1226
6664.00 1185
6664.77 1200
6665.55 1207
6666.32 1197
6667.09 1220
6667.86 1230
6668.63 1240
6669.40 1249
6670.17 1277
6670.94 1284
6671.71 1284
6672.48 1273
6673.25 1297
6674.02 1206
6674.79 1254
6675.57 1297
6676.34 1274
6677.11 1246
6677.88 1267
6678.65 1296
6679.42 1257
6680.19 1315
6680.96 1317
6681.74 1408
6682.51 1462
6683.28 1504
6684.05 1510
6684.82 1523
6685.59 1541
6686.37 1625
6687.14 1508
6687.91 1484
6688.68 1414
6689.45 1464
6690.22 1368
6691.00 1248
6691.77 1319
6692.54 1255
6693.31 1211
6694.08 1195
6694.86 1137
6695.63 1123
6696.40 1135
6697.17 1197
6697.95 1198
6698.72 1166
6699.49 1142
6700.26 1174
6701.04 1170
6701.81 1139
6702.58 1177
6703.35 1198
6704.13 1198
6704.90 1178
6705.67 1172
6706.44 1158
6707.22 1122
6707.99 1120
6708.76 1091
6709.54 1088
6710.31 1088
6711.08 1100
6711.86 1035
6712.63 1018
6713.40 1007
6714.17 977
6714.95 1047
6715.72 1058
6716.50 1016
6717.27 1009
6718.04 996
6718.82 1052
6719.59 1031
6720.36 1013
6721.14 1096
6721.91 1024
6722.68 1065
6723.46 1078
6724.23 1064
6725.01 1029
6725.78 1049
6726.55 1080
6727.33 1090
6728.10 1069
6728.88 1061
6729.65 1068
6730.42 1111
6731.20 990
6731.97 997
6732.75 1076
6733.52 1048
6734.30 1091
6735.07 1026
6735.84 1120
6736.62 1098
6737.39 1084
6738.17 1059
6738.94 1139
6739.72 1142
6740.49 1127
6741.27 1097
6742.04 1059
6742.82 1100
6743.59 1121
6744.37 1101
6745.14 1105
6745.92 1121
6746.69 1191
6747.47 1202
6748.24 1237
6749.02 1278
6749.79 1322
6750.57 1354
6751.34 1463
6752.12 1441
6752.90 1478
6753.67 1507
6754.45 1384
6755.22 1339
6756.00 1271
6756.77 1212
6757.55 1213
6758.33 1166
6759.10 1138
6759.88 1061
6760.65 1104
6761.43 1141
6762.20 1057
6762.98 1076
6763.76 1082
6764.53 1088
6765.31 1072
6766.09 1106
6766.86 1007
6767.64 1092
6768.41 1034
6769.19 1074
6769.97 1042
6770.74 1032
6771.52 1043
6772.30 1009
6773.07 1063
6773.85 1086
6774.63 1076
6775.40 1097
6776.18 1113
6776.96 1129
6777.74 1090
6778.51 1123
6779.29 1070
6780.07 1170
6780.84 1199
6781.62 1153
6782.40 1148
6783.17 1089
6783.95 1058
6784.73 1033
6785.51 1066
6786.28 1024
6787.06 1002
6787.84 992
6788.62 987
6789.39 1026
6790.17 952
6790.95 966
6791.73 991
6792.51 1005
6793.28 988
6794.06 968
6794.84 915
6795.62 965
6796.39 982
6797.17 1042
6797.95 1039
6798.73 986
6799.51 934
6800.29 987
6801.06 1027
6801.84 993
6802.62 1011
6803.40 1022
6804.18 1067
6804.96 1007
6805.73 1049
6806.51 1008
6807.29 970
6808.07 915
6808.85 900
6809.63 940
6810.41 978
6811.18 913
6811.96 958
6812.74 962
6813.52 994
6814.30 981
6815.08 943
6815.86 984
6816.64 963
6817.42 941
6818.20 941
6818.98 946
6819.76 986
6820.53 1072
6821.31 1015
6822.09 1036
6822.87 952
6823.65 1062
6824.43 1078
6825.21 1013
6825.99 999
6826.77 964
6827.55 971
6828.33 1024
6829.11 1050
6829.89 960
6830.67 1008
6831.45 946
6832.23 960
6833.01 971
6833.79 1035
6834.57 998
6835.35 1025
6836.13 1001
6836.91 992
6837.69 1037
6838.47 1006
6839.25 1006
6840.03 954
6840.81 979
6841.59 973
6842.37 997
6843.16 1049
6843.94 1018
6844.72 1076
6845.50 1205
6846.28 1298
6847.06 1502
6847.84 1705
6848.62 1984
6849.40 2297
6850.18 2406
6850.96 2519
6851.75 2450
6852.53 2325
6853.31 2174
6854.09 1925
6854.87 1785
6855.65 1567
6856.43 1337
6857.22 1296
6858.00 1219
6858.78 1089
6859.56 1062
6860.34 1086
6861.12 1065
6861.90 1083
6862.69 1060
6863.47 1104
6864.25 1115
6865.03 1170
6865.81 1162
6866.60 1102
6867.38 1160
6868.16 1150
6868.94 1174
6869.72 1113
6870.51 1126
6871.29 1070
6872.07 1073
6872.85 1051
6873.64 1035
6874.42 1113
6875.20 1056
6875.98 1095
6876.77 1112
6877.55 1139
6878.33 1193
6879.11 1211
6879.90 1196
6880.68 1256
6881.46 1218
6882.25 1263
6883.03 1307
6883.81 1368
6884.59 1467
6885.38 1598
6886.16 1840
6886.94 2027
6887.73 2075
6888.51 2060
6889.29 2009
6890.08 1829
6890.86 1654
6891.64 1462
6892.43 1396
6893.21 1344
6893.99 1391
6894.78 1360
6895.56 1344
6896.35 1325
6897.13 1336
6897.91 1355
6898.70 1327
6899.48 1326
6900.26 1327
6901.05 1352
6901.83 1273
6902.62 1367
6903.40 1374
6904.18 1352
6904.97 1301
6905.75 1289
6906.54 1298
6907.32 1366
6908.11 1318
6908.89 1334
6909.67 1241
6910.46 1215
6911.24 1164
6912.03 1200
6912.81 1205
6913.60 1192
6914.38 1235
6915.17 1187
6915.95 1142
6916.74 1195
6917.52 1251
6918.31 1245
6919.09 1196
6919.88 1194
6920.66 1185
6921.45 1162
6922.23 1144
6923.02 1123
6923.80 1180
6924.59 1188
6925.37 1196
6926.16 1275
6926.94 1188
6927.73 1166
6928.51 1153
6929.30 1175
6930.09 1240
6930.87 1310
6931.66 1219
6932.44 1194
6933.23 1223
6934.01 1216
6934.80 1251
6935.59 1277
6936.37 1252
6937.16 1240
6937.94 1245
6938.73 1231
6939.52 1348
6940.30 1297
6941.09 1391
6941.88 1404
6942.66 1393
6943.45 1388
6944.23 1467
6945.02 1441
6945.81 1468
6946.59 1454
6947.38 1500
6948.17 1487
6948.95 1507
6949.74 1452
6950.53 1501
6951.31 1504
6952.10 1429
6952.89 1470
6953.67 1507
6954.46 1545
6955.25 1584
6956.04 1679
6956.82 1702
6957.61 1649
6958.40 1617
6959.18 1675
6959.97 1578
6960.76 1621
6961.55 1590
6962.33 1590
6963.12 1593
6963.91 1585
6964.70 1659
6965.48 1676
6966.27 1610
6967.06 1622
6967.85 1667
6968.63 1654
6969.42 1751
6970.21 1733
6971.00 1769
6971.79 1804
6972.57 1871
6973.36 1773
6974.15 1815
6974.94 1907
6975.73 1974
6976.52 2083
6977.30 2217
6978.09 2378
6978.88 2442
6979.67 2497
6980.46 2679
6981.25 3016
6982.03 3439
6982.82 4020
6983.61 4716
6984.40 5248
6985.19 5414
6985.98 5484
6986.77 5181
6987.55 4742
6988.34 4375
6989.13 3962
6989.92 3490
6990.71 3047
6991.50 2794
6992.29 2614
6993.08 2519
6993.87 2510
6994.66 2558
6995.45 2827
6996.24 3273
6997.02 3866
6997.81 4415
6998.60 4979
6999.39 5277
7000.18 5078
7000.97 4995
7001.76 4617
7002.55 4127
7003.34 3556
7004.13 3135
7004.92 2711
7005.71 2301
7006.50 2046
7007.29 1871
7008.08 1874
7008.87 1702
7009.66 1707
7010.45 1751
7011.24 1801
7012.03 1859
7012.82 1794
7013.61 1749
7014.40 1752
7015.19 1647
7015.98 1574
7016.77 1558
7017.56 1454
7018.35 1432
7019.15 1412
7019.94 1480
7020.73 1432
7021.52 1470
7022.31 1464
7023.10 1539
7023.89 1558
7024.68 1536
7025.47 1558
7026.26 1584
7027.05 1562
7027.85 1492
7028.64 1439
7029.43 1428
7030.22 1401
7031.01 1353
7031.80 1363
7032.59 1301
7033.38 1338
7034.18 1385
7034.97 1416
7035.76 1440
7036.55 1474
7037.34 1474
7038.13 1531
7038.93 1545
7039.72 1580
7040.51 1531
7041.30 1476
7042.09 1469
7042.89 1457
7043.68 1481
7044.47 1471
7045.26 1462
7046.05 1441
7046.85 1516
7047.64 1556
7048.43 1636
7049.22 1766
7050.01 1681
7050.81 1681
7051.60 1652
7052.39 1640
7053.18 1482
7053.98 1422
7054.77 1396
7055.56 1404
7056.36 1348
7057.15 1349
7057.94 1355
7058.73 1351
7059.53 1365
7060.32 1406
7061.11 1381
7061.91 1396
7062.70 1423
7063.49 1357
7064.29 1386
7065.08 1345
7065.87 1342
7066.66 1358
7067.46 1387
7068.25 1323
7069.04 1336
7069.84 1417
7070.63 1364
7071.43 1358
7072.22 1334
7073.01 1270
7073.81 1276
7074.60 1364
7075.39 1331
7076.19 1350
7076.98 1287
7077.78 1341
7078.57 1341
7079.36 1266
7080.16 1308
7080.95 1315
7081.75 1303
7082.54 1357
7083.33 1377
7084.13 1551
7084.92 1715
7085.72 1782
7086.51 1839
7087.31 1914
7088.10 1977
7088.90 1934
7089.69 1856
7090.48 1718
7091.28 1542
7092.07 1416
7092.87 1346
7093.66 1258
7094.46 1233
7095.25 1194
7096.05 1163
7096.84 1140
7097.64 1106
7098.43 1076
7099.23 1046
7100.02 1060
7100.82 1025
7101.61 1069
7102.41 1045
7103.20 1026
7104.00 986
7104.80 976
7105.59 976
7106.39 970
7107.18 943
7107.98 924
7108.77 959
7109.57 939
7110.36 970
7111.16 967
7111.96 929
7112.75 914
7113.55 1026
7114.34 984
7115.14 970
7115.94 936
7116.73 967
7117.53 995
7118.32 957
7119.12 937
7119.92 986
7120.71 912
7121.51 929
7122.31 929
7123.10 939
7123.90 944
7124.70 949
7125.49 972
7126.29 967
7127.09 997
7127.88 1009
7128.68 963
7129.48 962
7130.27 952
7131.07 922
7131.87 977
7132.66 942
7133.46 961
7134.26 948
7135.06 971
7135.85 980
7136.65 944
7137.45 923
7138.24 889
7139.04 917
7139.84 968
7140.64 925
7141.43 969
7142.23 1024
7143.03 968
7143.83 957
7144.62 960
7145.42 965
7146.22 939
7147.02 900
7147.82 957
7148.61 914
7149.41 941
7150.21 948
7151.01 928
7151.81 892
7152.60 893
7153.40 884
7154.20 937
7155.00 940
7155.80 937
7156.59 884
7157.39 907
7158.19 917
7158.99 885
7159.79 831
7160.59 884
7161.39 824
7162.18 853
7162.98 845
7163.78 822
7164.58 870
7165.38 788
7166.18 878
7166.98 883
7167.78 848
7168.57 879
7169.37 878
7170.17 885
7170.97 850
7171.77 825
7172.57 881
7173.37 796
7174.17 778
7174.97 833
7175.77 819
7176.57 849
7177.37 852
7178.17 870
7178.97 853
7179.77 897
7180.56 890
7181.36 944
7182.16 934
7182.96 931
7183.76 989
7184.56 959
7185.36 913
7186.16 929
7186.96 898
7187.76 794
7188.56 818
7189.36 848
7190.16 815
7190.96 796
7191.76 811
7192.57 846
7193.37 809
7194.17 786
7194.97 830
7195.77 815
7196.57 784
7197.37 743
7198.17 799
7198.97 805
7199.77 770
7200.57 834
7201.37 838
7202.17 868
7202.97 824
7203.77 805
7204.58 810
7205.38 788
7206.18 760
7206.98 776
7207.78 788
7208.58 836
7209.38 807
7210.18 817
7210.99 823
7211.79 793
7212.59 820
7213.39 789
7214.19 797
7214.99 768
7215.79 836
7216.60 885
7217.40 863
7218.20 842
7219.00 869
7219.80 864
7220.60 848
7221.41 812
7222.21 843
7223.01 828
7223.81 802
7224.62 849
7225.42 816
7226.22 850
7227.02 837
7227.82 842
7228.63 806
7229.43 854
7230.23 813
7231.03 898
7231.84 861
7232.64 827
7233.44 877
7234.24 843
7235.05 897
7235.85 866
7236.65 860
7237.45 883
7238.26 913
7239.06 941
7239.86 918
7240.67 921
7241.47 943
7242.27 943
7243.08 938
7243.88 963
7244.68 910
7245.49 961
7246.29 909
7247.09 928
7247.90 883
7248.70 861
7249.50 898
7250.31 952
7251.11 981
7251.91 889
7252.72 924
7253.52 967
7254.32 921
7255.13 920
7255.93 987
7256.74 968
7257.54 903
7258.34 944
7259.15 1011
7259.95 928
7260.76 952
7261.56 985
7262.36 1008
7263.17 1016
7263.97 988
7264.78 1105
7265.58 1063
7266.39 1152
7267.19 1068
7268.00 1101
7268.80 1131
7269.60 1164
7270.41 1162
7271.21 1182
7272.02 1153
7272.82 1122
7273.63 1158
7274.43 1186
7275.24 1172
7276.04 1249
7276.85 1319
7277.65 1356
7278.46 1392
7279.26 1565
7280.07 1749
7280.87 2020
7281.68 2534
7282.48 2762
7283.29 3066
7284.09 3152
7284.90 3271
7285.71 3109
7286.51 2814
7287.32 2512
7288.12 2285
7288.93 1997
7289.73 1735
7290.54 1654
7291.35 1528
7292.15 1371
7292.96 1303
7293.76 1297
7294.57 1380
7295.38 1306
7296.18 1320
7296.99 1326
7297.79 1279
7298.60 1288
7299.41 1330
7300.21 1301
7301.02 1339
7301.82 1336
7302.63 1383
7303.44 1327
7304.24 1411
7305.05 1496
7305.86 1625
7306.66 1639
7307.47 1674
7308.28 1751
7309.08 1889
7309.89 1992
7310.70 1954
7311.50 1986
7312.31 2029
7313.12 1834
7313.93 1819
7314.73 1833
7315.54 1884
7316.35 2024
7317.15 2285
7317.96 2509
7318.77 2661
7319.58 2881
7320.38 3026
7321.19 3054
7322.00 2946
7322.81 2679
7323.61 2403
7324.42 2144
7325.23 2066
7326.04 1806
7326.84 1609
7327.65 1509
7328.46 1413
7329.27 1325
7330.08 1317
7330.88 1283
7331.69 1254
7332.50 1256
7333.31 1272
7334.12 1178
7334.92 1272
7335.73 1314
7336.54 1317
7337.35 1250
7338.16 1276
7338.97 1314
7339.78 1288
7340.58 1307
7341.39 1256
7342.20 1308
7343.01 1278
7343.82 1294
7344.63 1338
7345.44 1365
7346.24 1375
7347.05 1344
7347.86 1402
7348.67 1374
7349.48 1350
7350.29 1337
7351.10 1325
7351.91 1347
7352.72 1239
7353.53 1237
7354.34 1243
7355.14 1232
7355.95 1235
7356.76 1263
7357.57 1343
7358.38 1311
7359.19 1323
7360.00 1342
7360.81 1387
7361.62 1390
7362.43 1386
7363.24 1345
7364.05 1351
7364.86 1305
7365.67 1293
7366.48 1367
7367.29 1364
7368.10 1342
7368.91 1353
7369.72 1358
7370.53 1427
7371.34 1405
7372.15 1393
7372.96 1361
7373.77 1392
7374.58 1366
7375.39 1416
7376.20 1521
7377.01 1742
7377.82 1938
7378.63 2089
7379.44 2212
7380.26 2319
7381.07 2378
7381.88 2312
7382.69 2293
7383.50 2147
7384.31 1889
7385.12 1794
7385.93 1641
7386.74 1580
7387.55 1448
7388.36 1394
7389.18 1285
7389.99 1219
7390.80 1194
7391.61 1251
7392.42 1275
7393.23 1244
7394.04 1314
7394.86 1262
7395.67 1340
7396.48 1443
7397.29 1488
7398.10 1615
7398.91 1640
7399.73 1676
7400.54 1799
7401.35 1825
7402.16 1737
7402.97 1660
7403.79 1646
7404.60 1482
7405.41 1487
7406.22 1524
7407.03 1459
7407.85 1352
7408.66 1345
7409.47 1317
7410.28 1235
7411.10 1182
7411.91 1148
7412.72 1104
7413.53 1066
7414.35 1073
7415.16 1009
7415.97 1027
7416.78 1013
7417.60 1047
7418.41 1027
7419.22 1104
7420.03 1024
7420.85 969
7421.66 977
7422.47 947
7423.29 1004
7424.10 925
7424.91 921
7425.73 966
7426.54 952
7427.35 937
7428.17 954
7428.98 923
7429.79 961
7430.61 978
7431.42 984
7432.23 944
7433.05 995
7433.86 959
7434.67 973
7435.49 1007
7436.30 994
7437.12 1008
7437.93 1010
7438.74 1033
7439.56 995
7440.37 991
7441.18 1039
7442.00 987
7442.81 955
7443.63 952
7444.44 1007
7445.26 971
7446.07 966
7446.88 948
7447.70 994
7448.51 942
7449.33 896
7450.14 873
7450.96 921
7451.77 968
7452.59 916
7453.40 910
7454.22 936
7455.03 876
7455.85 880
7456.66 906
7457.47 933
7458.29 925
7459.10 972
7459.92 889
7460.74 880
7461.55 924
7462.37 905
7463.18 946
7464.00 913
7464.81 949
7465.63 930
7466.44 973
7467.26 971
7468.07 972
7468.89 956
7469.70 978
7470.52 1012
7471.34 961
7472.15 928
7472.97 920
7473.78 947
7474.60 919
7475.41 897
7476.23 857
7477.05 842
7477.86 877
7478.68 902
7479.49 826
7480.31 827
7481.13 861
7481.94 859
7482.76 800
7483.58 846
7484.39 841
7485.21 841
7486.03 824
7486.84 822
7487.66 797
7488.48 803
7489.29 807
7490.11 823
7490.93 825
7491.74 777
7492.56 785
7493.38 804
7494.19 817
7495.01 793
7495.83 763
7496.64 779
7497.46 780
7498.28 774
7499.10 780
7499.91 794
7500.73 777
7501.55 785
7502.36 785
7503.18 813
7504.00 780
7504.82 772
7505.63 774
7506.45 807
7507.27 778
7508.09 788
7508.90 798
7509.72 763
7510.54 802
7511.36 734
7512.18 795
7512.99 774
7513.81 746
7514.63 729
7515.45 724
7516.27 725
7517.08 733
7517.90 744
7518.72 722
7519.54 723
7520.36 743
7521.18 768
7521.99 732
7522.81 728
7523.63 736
7524.45 757
7525.27 742
7526.09 741
7526.91 764
7527.72 716
7528.54 703
7529.36 785
7530.18 804
7531.00 781
7531.82 815
7532.64 781
7533.46 759
7534.28 702
7535.10 749
7535.91 778
7536.73 788
7537.55 761
7538.37 766
7539.19 751
7540.01 746
7540.83 770
7541.65 760
7542.47 794
7543.29 814
7544.11 810
7544.93 809
7545.75 830
7546.57 782
7547.39 801
7548.21 784
7549.03 773
7549.85 816
7550.67 793
7551.49 801
7552.31 809
7553.13 794
7553.95 814
7554.77 832
7555.59 872
7556.41 844
7557.23 825
7558.05 858
7558.87 859
7559.69 794
7560.51 844
7561.33 826
7562.15 788
7562.97 821
7563.79 865
7564.61 863
7565.44 832
7566.26 835
7567.08 831
7567.90 855
7568.72 810
7569.54 764
7570.36 826
7571.18 843
7572.00 851
7572.82 802
7573.65 803
7574.47 814
7575.29 846
7576.11 828
7576.93 840
7577.75 826
7578.57 843
7579.40 777
7580.22 816
7581.04 820
7581.86 828
7582.68 870
7583.50 897
7584.33 904
7585.15 965
7585.97 955
7586.79 933
7587.61 916
7588.44 962
7589.26 936
7590.08 954
7590.90 937
7591.72 908
7592.55 918
7593.37 949
7594.19 875
7595.01 953
7595.84 921
7596.66 922
7597.48 955
7598.30 989
7599.13 1000
7599.95 1037
7600.77 1127
7601.59 1202
7602.42 1208
7603.24 1272
7604.06 1366
7604.89 1446
7605.71 1381
7606.53 1289
7607.36 1318
7608.18 1213
7609.00 1126
7609.82 1064
7610.65 1031
7611.47 1036
7612.29 1075
7613.12 1094
7613.94 1109
7614.77 1131
7615.59 1147
7616.41 1249
7617.24 1241
7618.06 1182
7618.88 1176
7619.71 1114
7620.53 1111
7621.35 1107
7622.18 1106
7623.00 1098
7623.83 1080
7624.65 1068
7625.47 1112
7626.30 1142
7627.12 1258
7627.95 1414
7628.77 1509
7629.60 1583
7630.42 1649
7631.24 1705
7632.07 1729
7632.89 1637
7633.72 1462
7634.54 1334
7635.37 1263
7636.19 1167
7637.02 1059
7637.84 990
7638.67 942
7639.49 939
7640.31 929
7641.14 842
7641.96 840
7642.79 859
7643.61 825
7644.44 860
7645.26 799
7646.09 803
7646.92 822
7647.74 824
7648.57 796
7649.39 776
7650.22 799
7651.04 776
7651.87 791
7652.69 804
7653.52 745
7654.34 763
7655.17 731
7656.00 738
7656.82 794
7657.65 763
7658.47 741
7659.30 693
7660.12 721
7660.95 735
7661.78 755
7662.60 748
7663.43 792
7664.25 857
7665.08 805
7665.91 761
7666.73 776
7667.56 779
7668.39 813
7669.21 805
7670.04 793
7670.87 840
7671.69 832
7672.52 760
7673.35 725
7674.17 729
7675.00 732
7675.83 759
7676.65 719
7677.48 764
7678.31 748
7679.13 714
7679.96 730
7680.79 754
7681.61 773
7682.44 759
7683.27 786
7684.10 787
7684.92 837
7685.75 802
7686.58 832
7687.40 785
7688.23 813
7689.06 782
7689.89 762
7690.71 759
7691.54 772
7692.37 776
7693.20 761
7694.03 789
7694.85 795
7695.68 776
7696.51 808
7697.34 864
7698.16 841
7698.99 891
7699.82 824
7700.65 840
7701.48 819
7702.31 884
7703.13 835
7703.96 808
7704.79 753
7705.62 767
7706.45 781
7707.28 759
7708.10 769
7708.93 733
7709.76 773
7710.59 772
7711.42 763
7712.25 769
7713.08 797
7713.90 770
7714.73 738
7715.56 739
7716.39 730
7717.22 722
7718.05 699
7718.88 704
7719.71 685
7720.54 707
7721.37 693
7722.20 696
7723.02 655
7723.85 693
7724.68 704
7725.51 716
7726.34 666
7727.17 714
7728.00 724
7728.83 700
7729.66 748
7730.49 718
7731.32 685
7732.15 689
7732.98 687
7733.81 693
7734.64 662
7735.47 703
7736.30 718
7737.13 750
7737.96 721
7738.79 730
7739.62 742
7740.45 752
7741.28 741
7742.11 713
7742.94 809
7743.77 807
7744.60 884
7745.43 952
7746.26 969
7747.09 987
7747.92 986
7748.75 965
7749.59 967
7750.42 914
7751.25 807
7752.08 773
7752.91 787
7753.74 781
7754.57 722
7755.40 759
7756.23 766
7757.06 792
7757.90 798
7758.73 741
7759.56 751
7760.39 760
7761.22 741
7762.05 689
7762.88 697
7763.71 687
7764.55 716
7765.38 712
7766.21 706
7767.04 709
7767.87 661
7768.70 729
7769.54 703
7770.37 655
7771.20 668
7772.03 721
7772.86 698
7773.70 679
7774.53 726
7775.36 740
7776.19 727
7777.02 707
7777.86 701
7778.69 663
7779.52 655
7780.35 647
7781.19 667
7782.02 659
7782.85 706
7783.68 725
7784.52 729
7785.35 687
7786.18 753
7787.01 716
7787.85 738
7788.68 704
7789.51 704
7790.35 747
7791.18 679
7792.01 708
7792.84 711
7793.68 670
7794.51 689
7795.34 703
7796.18 699
7797.01 713
7797.84 719
7798.68 756
7799.51 745
7800.34 754
7801.18 709
7802.01 696
7802.84 712
7803.68 781
7804.51 777
7805.35 800
7806.18 786
7807.01 736
7807.85 744
7808.68 769
7809.51 822
7810.35 809
7811.18 777
7812.02 828
7812.85 851
7813.68 924
7814.52 963
7815.35 960
7816.19 944
7817.02 1019
7817.86 938
7818.69 884
7819.52 874
7820.36 867
7821.19 918
7822.03 850
7822.86 906
7823.70 941
7824.53 904
7825.37 898
7826.20 911
7827.04 920
7827.87 913
7828.71 897
7829.54 854
7830.38 840
7831.21 894
7832.05 923
7832.88 988
7833.72 948
7834.55 934
7835.39 929
7836.22 933
7837.06 830
7837.89 790
7838.73 799
7839.57 828
7840.40 781
7841.24 779
7842.07 836
7842.91 795
7843.74 801
7844.58 814
7845.42 800
7846.25 751
7847.09 782
7847.92 804
7848.76 771
7849.60 679
7850.43 699
7851.27 718
7852.10 728
7852.94 819
7853.78 788
7854.61 755
7855.45 758
7856.29 774
7857.12 771
7857.96 771
7858.79 823
7859.63 765
7860.47 775
7861.30 791
7862.14 800
7862.98 806
7863.81 793
7864.65 739
7865.49 711
7866.33 700
7867.16 726
7868.00 704
7868.84 799
7869.67 781
7870.51 768
7871.35 734
7872.19 861
7873.02 835
7873.86 875
7874.70 847
7875.54 856
7876.37 872
7877.21 946
7878.05 930
7878.89 865
7879.72 824
7880.56 852
7881.40 792
7882.24 783
7883.07 817
7883.91 785
7884.75 760
7885.59 809
7886.43 784
7887.26 795
7888.10 816
7888.94 844
7889.78 883
7890.62 878
7891.45 878
7892.29 913
7893.13 926
7893.97 916
7894.81 879
7895.65 846
7896.49 849
7897.32 853
7898.16 859
7899.00 821
7899.84 877
7900.68 875
7901.52 840
7902.36 843
7903.20 815
7904.03 755
7904.87 704
7905.71 745
7906.55 777
7907.39 806
7908.23 814
7909.07 798
7909.91 803
7910.75 756
7911.59 855
7912.43 822
7913.27 851
7914.11 945
7914.94 1023
7915.78 1048
7916.62 1106
7917.46 1120
7918.30 1133
7919.14 1024
7919.98 1011
7920.82 1004
7921.66 939
7922.50 890
7923.34 876
7924.18 777
7925.02 743
7925.86 733
7926.70 777
7927.54 756
7928.38 767
7929.22 745
7930.06 697
7930.90 631
7931.74 710
7932.59 674
7933.43 700
7934.27 711
7935.11 709
7935.95 722
7936.79 685
7937.63 699
7938.47 741
7939.31 748
7940.15 729
7940.99 742
7941.83 785
7942.67 762
7943.52 824
7944.36 786
7945.20 794
7946.04 777
7946.88 786
7947.72 803
7948.56 760
7949.40 779
7950.25 754
7951.09 840
7951.93 841
7952.77 836
7953.61 884
7954.45 909
7955.29 862
7956.14 807
7956.98 836
7957.82 765
7958.66 790
7959.50 835
7960.35 784
7961.19 741
7962.03 767
7962.87 785
7963.71 861
7964.56 847
7965.40 879
7966.24 899
7967.08 881
7967.93 922
7968.77 918
7969.61 875
7970.45 842
7971.29 804
7972.14 751
7972.98 731
7973.82 728
7974.67 740
7975.51 755
7976.35 707
7977.19 705
7978.04 700
7978.88 711
7979.72 692
7980.57 693
7981.41 742
7982.25 716
7983.09 688
7983.94 681
7984.78 711
7985.62 670
7986.47 686
7987.31 725
7988.15 695
7989.00 680
7989.84 682
7990.68 626
7991.53 667
7992.37 693
7993.22 666
7994.06 638
7994.90 659
7995.75 643
7996.59 644
7997.43 692
7998.28 650
7999.12 674
7999.97 697
8000.81 654
8001.65 669
8002.50 640
8003.34 616
8004.19 609
8005.03 592
8005.88 602
8006.72 604
8007.57 626
8008.41 615
8009.25 601
8010.10 648
8010.94 602
8011.79 583
8012.63 594
8013.48 584
8014.32 576
8015.17 590
8016.01 641
8016.86 639
8017.70 573
8018.55 567
8019.39 577
8020.24 569
8021.08 586
8021.93 606
8022.77 560
8023.62 558
8024.46 584
8025.31 611
8026.15 628
8027.00 588
8027.84 589
8028.69 580
8029.54 571
8030.38 572
8031.23 608
8032.07 591
8032.92 551
8033.76 545
8034.61 577
8035.46 597
8036.30 564
8037.15 572
8037.99 575
8038.84 601
8039.69 560
8040.53 587
8041.38 651
8042.22 588
8043.07 615
8043.92 645
8044.76 614
8045.61 584
8046.46 596
8047.30 576
8048.15 587
8049.00 584
8049.84 613
8050.69 601
8051.54 556
8052.38 600
8053.23 553
8054.08 528
8054.92 566
8055.77 565
8056.62 586
8057.46 571
8058.31 598
8059.16 592
8060.01 598
8060.85 556
8061.70 558
8062.55 557
8063.40 584
8064.24 560
8065.09 547
8065.94 605
8066.79 611
8067.63 600
8068.48 544
8069.33 603
8070.18 608
8071.02 569
8071.87 537
8072.72 578
8073.57 600
8074.42 561
8075.26 588
8076.11 547
8076.96 567
8077.81 579
8078.66 561
8079.50 560
8080.35 525
8081.20 578
8082.05 608
8082.90 588
8083.75 561
8084.59 573
8085.44 584
8086.29 574
8087.14 539
8087.99 559
8088.84 568
8089.69 569
8090.53 567
8091.38 518
8092.23 566
8093.08 535
8093.93 534
8094.78 547
8095.63 549
8096.48 521
8097.33 564
8098.18 558
8099.02 510
8099.87 506
8100.72 543
8101.57 544
8102.42 552
8103.27 532
8104.12 601
8104.97 562
8105.82 541
8106.67 537
8107.52 543
8108.37 561
8109.22 543
8110.07 557
8110.92 547
8111.77 534
8112.62 573
8113.47 552
8114.32 575
8115.17 589
8116.02 591
8116.87 619
8117.72 645
8118.57 624
8119.42 608
8120.27 605
8121.12 587
8121.97 588
8122.82 587
8123.67 614
8124.52 596
8125.37 621
8126.22 599
8127.07 597
8127.93 561
8128.78 545
8129.63 573
8130.48 566
8131.33 551
8132.18 568
8133.03 588
8133.88 581
8134.73 564
8135.58 569
8136.44 569
8137.29 559
8138.14 555
8138.99 570
8139.84 569
8140.69 584
8141.54 569
8142.39 629
8143.25 601
8144.10 557
8144.95 622
8145.80 613
8146.65 629
8147.50 576
8148.36 608
8149.21 603
8150.06 570
8150.91 576
8151.76 629
8152.62 635
8153.47 647
8154.32 685
8155.17 708
8156.02 727
8156.88 634
8157.73 617
8158.58 681
8159.43 611
8160.29 582
8161.14 589
8161.99 553
8162.84 542
8163.70 538
8164.55 607
8165.40 619
8166.25 617
8167.11 605
8167.96 582
8168.81 580
8169.67 574
8170.52 586
8171.37 584
8172.23 561
8173.08 534
8173.93 591
8174.78 582
8175.64 576
8176.49 558
8177.34 525
8178.20 565
8179.05 558
8179.90 558
8180.76 543
8181.61 554
8182.47 572
8183.32 556
8184.17 557
8185.03 534
8185.88 518
8186.73 527
8187.59 514
8188.44 517
8189.30 473
8190.15 494
8191.00 519
8191.86 537
8192.71 522
8193.57 519
8194.42 543
8195.27 532
8196.13 534
8196.98 524
8197.84 541
8198.69 517
8199.55 518
8200.40 514
8201.26 560
8202.11 553
8202.96 530
8203.82 508
8204.67 514
8205.53 556
8206.38 547
8207.24 535
8208.09 523
8208.95 536
8209.80 537
8210.66 526
8211.51 523
8212.37 534
8213.22 541
8214.08 518
8214.93 514
8215.79 539
8216.65 554
8217.50 575
8218.36 576
8219.21 617
8220.07 582
8220.92 589
8221.78 606
8222.63 597
8223.49 584
8224.35 619
8225.20 603
8226.06 600
8226.91 586
8227.77 533
8228.63 554
8229.48 560
8230.34 552
8231.19 543
8232.05 570
8232.91 522
8233.76 495
8234.62 513
8235.47 501
8236.33 555
8237.19 505
8238.04 576
8238.90 521
8239.76 548
8240.61 552
8241.47 559
8242.33 508
8243.18 503
8244.04 533
8244.90 576
8245.75 531
8246.61 481
8247.47 558
8248.33 555
8249.18 533
8250.04 521
8250.90 545
8251.75 560
8252.61 541
8253.47 545
8254.33 554
8255.18 515
8256.04 513
8256.90 536
8257.76 496
8258.61 490
8259.47 498
8260.33 551
8261.19 547
8262.04 518
8262.90 482
8263.76 534
8264.62 559
8265.48 530
8266.33 518
8267.19 554
8268.05 486
8268.91 500
8269.77 509
8270.62 530
8271.48 565
8272.34 552
8273.20 580
8274.06 528
8274.92 511
8275.77 562
8276.63 514
8277.49 539
8278.35 541
8279.21 573
8280.07 555
8280.93 555
8281.78 525
8282.64 500
8283.50 553
8284.36 565
8285.22 578
8286.08 525
8286.94 514
8287.80 544
8288.66 602
8289.51 588
8290.37 541
8291.23 577
8292.09 576
8292.95 562
8293.81 569
8294.67 589
8295.53 580
8296.39 579
8297.25 571
8298.11 562
8298.97 561
8299.83 602
8300.69 561
8301.55 543
8302.41 587
8303.27 577
8304.13 536
8304.99 554
8305.85 597
8306.71 557
8307.57 561
8308.43 588
8309.29 562
8310.15 537
8311.01 558
8311.87 577
8312.73 548
8313.59 538
8314.45 543
8315.31 588
8316.17 561
8317.03 570
8317.89 554
8318.75 529
8319.61 557
8320.47 555
8321.33 527
8322.20 554
8323.06 537
8323.92 543
8324.78 550
8325.64 546
8326.50 531
8327.36 520
8328.22 527
8329.08 518
8329.94 515
8330.81 528
8331.67 509
8332.53 506
8333.39 534
8334.25 537
8335.11 548
8335.97 558
8336.84 534
8337.70 498
8338.56 539
8339.42 511
8340.28 536
8341.15 537
8342.01 559
8342.87 545
8343.73 541
8344.59 552
8345.45 533
8346.32 559
8347.18 527
8348.04 509
8348.90 541
8349.77 543
8350.63 567
8351.49 562
8352.35 567
8353.22 516
8354.08 576
8354.94 557
8355.80 572
8356.67 578
8357.53 583
8358.39 557
8359.25 588
8360.12 547
8360.98 563
8361.84 545
8362.71 556
8363.57 547
8364.43 565
8365.29 565
8366.16 594
8367.02 644
8367.88 616
8368.75 602
8369.61 593
8370.47 603
8371.34 555
8372.20 560
8373.06 605
8373.93 594
8374.79 585
8375.65 588
8376.52 574
8377.38 627
8378.25 613
8379.11 648
8379.97 665
8380.84 677
8381.70 607
8382.56 597
8383.43 615
8384.29 646
8385.16 620
8386.02 618
8386.89 657
8387.75 641
8388.61 597
8389.48 586
8390.34 604
8391.21 601
8392.07 639
8392.94 586
8393.80 635
8394.67 642
8395.53 656
8396.39 686
8397.26 664
8398.12 628
8398.99 655
8399.85 642
8400.72 680
8401.58 712
8402.45 681
8403.31 664
8404.18 697
8405.04 712
8405.91 717
8406.77 715
8407.64 714
8408.50 743
8409.37 747
8410.24 729
8411.10 726
8411.97 689
8412.83 750
8413.70 768
8414.56 752
8415.43 727
8416.29 756
8417.16 750
8418.03 794
8418.89 755
8419.76 829
8420.62 858
8421.49 836
8422.36 833
8423.22 893
8424.09 866
8424.95 851
8425.82 874
8426.69 901
8427.55 855
8428.42 858
8429.28 832
8430.15 874
8431.02 922
8431.88 901
8432.75 940
8433.62 960
8434.48 965
8435.35 930
8436.22 963
8437.08 1081
8437.95 1085
8438.82 1088
8439.68 1128
8440.55 1159
8441.42 1126
8442.29 1204
8443.15 1206
8444.02 1226
8444.89 1222
8445.75 1184
8446.62 1198
8447.49 1140
8448.36 1212
8449.22 1243
8450.09 1334
8450.96 1475
8451.83 1555
8452.69 1757
8453.56 1986
8454.43 2132
8455.30 2202
8456.16 2237
8457.03 2187
8457.90 2139
8458.77 2009
8459.64 1879
8460.50 1746
8461.37 1588
8462.24 1599
8463.11 1563
8463.98 1694
8464.84 1786
8465.71 2059
8466.58 2422
8467.45 2900
8468.32 3159
8469.19 3442
8470.05 3339
8470.92 3207
8471.79 2783
8472.66 2499
8473.53 2195
8474.40 1925
8475.27 1680
8476.13 1504
8477.00 1324
8477.87 1216
8478.74 1110
8479.61 1077
8480.48 1067
8481.35 997
8482.22 1042
8483.09 1031
8483.96 1004
8484.82 996
8485.69 1035
8486.56 978
8487.43 941
8488.30 966
8489.17 934
8490.04 911
8490.91 906
8491.78 906
8492.65 861
8493.52 971
8494.39 954
8495.26 976
8496.13 971
8497.00 955
8497.87 925
8498.74 890
8499.61 923
8500.48 920
8501.35 879
8502.22 872
8503.09 942
8503.96 943
8504.83 968
8505.70 999
8506.57 1014
8507.44 1001
8508.31 1055
8509.18 1068
8510.05 1009
8510.92 1000
8511.79 972
8512.66 974
8513.53 934
8514.40 864
8515.27 889
8516.15 897
8517.02 869
8517.89 877
8518.76 846
8519.63 894
8520.50 894
8521.37 907
8522.24 895
8523.11 898
8523.98 928
8524.86 965
8525.73 941
8526.60 942
8527.47 936
8528.34 1007
8529.21 984
8530.08 971
8530.96 1025
8531.83 1037
8532.70 1040
8533.57 977
8534.44 1058
8535.31 1060
8536.19 1023
8537.06 1072
8537.93 1022
8538.80 1025
8539.67 991
8540.55 979
8541.42 958
8542.29 975
8543.16 953
8544.03 967
8544.91 1003
8545.78 999
8546.65 1037
8547.52 1039
8548.40 1065
8549.27 1134
8550.14 1161
8551.01 1283
8551.89 1332
8552.76 1347
8553.63 1324
8554.51 1338
8555.38 1285
8556.25 1242
8557.12 1112
8558.00 1043
8558.87 1000
8559.74 951
8560.62 887
8561.49 854
8562.36 840
8563.24 843
8564.11 855
8564.98 804
8565.86 822
8566.73 835
8567.60 793
8568.48 800
8569.35 769
8570.22 780
8571.10 761
8571.97 761
8572.84 752
8573.72 721
8574.59 727
8575.46 743
8576.34 737
8577.21 755
8578.09 747
8578.96 736
8579.83 721
8580.71 749
8581.58 753
8582.46 750
8583.33 756
8584.21 759
8585.08 733
8585.95 729
8586.83 728
8587.70 747
8588.58 706
8589.45 713
8590.33 767
8591.20 754
8592.08 737
8592.95 756
8593.83 766
8594.70 729
8595.58 704
8596.45 745
8597.33 718
8598.20 700
8599.08 734
8599.95 738
8600.83 689
8601.70 723
8602.58 747
8603.45 752
8604.33 741
8605.20 741
8606.08 712
8606.95 733
8607.83 753
8608.70 748
8609.58 738
8610.45 776
8611.33 751
8612.21 762
8613.08 747
8613.96 812
8614.83 741
8615.71 753
8616.59 774
8617.46 746
8618.34 777
8619.21 784
8620.09 820
8620.97 800
8621.84 792
8622.72 799
8623.59 779
8624.47 802
8625.35 789
8626.22 798
8627.10 828
8627.98 870
8628.85 814
8629.73 849
8630.61 797
8631.48 791
8632.36 825
8633.24 807
8634.11 826
8634.99 834
8635.87 793
8636.74 791
8637.62 799
8638.50 835
8639.37 804
8640.25 819
8641.13 843
8642.01 867
8642.88 878
8643.76 845
8644.64 873
8645.52 904
8646.39 873
8647.27 919
8648.15 893
8649.03 895
8649.90 913
8650.78 888
8651.66 879
8652.54 896
8653.41 978
8654.29 934
8655.17 888
8656.05 938
8656.93 926
8657.80 935
8658.68 940
8659.56 981
8660.44 955
8661.32 920
8662.19 872
8663.07 928
8663.95 890
8664.83 972
8665.71 952
8666.59 972
8667.46 1043
8668.34 1066
8669.22 1210
8670.10 1263
8670.98 1363
8671.86 1460
8672.74 1526
8673.62 1518
8674.49 1481
8675.37 1458
8676.25 1379
8677.13 1290
8678.01 1240
8678.89 1180
8679.77 1167
8680.65 1104
8681.53 1087
8682.41 1026
8683.29 1016
8684.16 1041
8685.04 1129
8685.92 1243
8686.80 1358
8687.68 1569
8688.56 1781
8689.44 2032
8690.32 2199
8691.20 2319
8692.08 2314
8692.96 2243
8693.84 2113
8694.72 1905
8695.60 1636
8696.48 1487
8697.36 1344
8698.24 1183
8699.12 1081
8700.00 1017
8700.88 976
8701.76 911
8702.64 876
8703.52 850
8704.40 837
8705.28 849
8706.16 853
8707.04 767
8707.92 767
8708.80 799
8709.69 817
8710.57 780
8711.45 782
8712.33 743
8713.21 737
8714.09 750
8714.97 722
8715.85 760
8716.73 712
8717.61 721
8718.49 689
8719.38 698
8720.26 723
8721.14 758
8722.02 727
8722.90 724
8723.78 705
8724.66 769
8725.54 805
8726.43 778
8727.31 828
8728.19 831
8729.07 838
8729.95 859
8730.83 837
8731.72 792
8732.60 800
8733.48 783
8734.36 792
8735.24 758
8736.13 768
8737.01 740
8737.89 708
8738.77 763
8739.65 720
8740.54 731
8741.42 708
8742.30 756
8743.18 758
8744.07 678
8744.95 708
8745.83 748
8746.71 742
8747.60 762
8748.48 728
8749.36 735
8750.24 765
8751.13 782
8752.01 777
8752.89 782
8753.77 819
8754.66 804
8755.54 876
8756.42 868
8757.31 925
8758.19 851
8759.07 878
8759.96 856
8760.84 802
8761.72 834
8762.61 797
8763.49 816
8764.37 835
8765.26 804
8766.14 807
8767.02 803
8767.91 806
8768.79 752
8769.67 733
8770.56 754
8771.44 783
8772.32 776
8773.21 725
8774.09 683
8774.98 751
8775.86 741
8776.74 704
8777.63 710
8778.51 683
8779.40 704
8780.28 662
8781.17 660
8782.05 689
8782.93 662
8783.82 677
8784.70 671
8785.59 695
8786.47 691
8787.36 725
8788.24 743
8789.13 742
8790.01 738
8790.89 764
8791.78 751
8792.66 750
8793.55 749
8794.43 690
8795.32 699
8796.20 670
8797.09 681
8797.97 657
8798.86 660
8799.74 615
8800.63 677
8801.52 664
8802.40 652
8803.29 651
8804.17 670
8805.06 656
8805.94 622
8806.83 615
8807.71 650
8808.60 643
8809.48 581
8810.37 571
8811.26 584
8812.14 573
8813.03 625
8813.91 613
8814.80 629
8815.69 620
8816.57 601
8817.46 623
8818.34 575
8819.23 600
8820.12 584
8821.00 593
8821.89 618
8822.77 613
8823.66 595
8824.55 626
8825.43 668
8826.32 624
8827.21 650
8828.09 665
8828.98 653
8829.87 645
8830.75 612
8831.64 623
8832.53 621
8833.41 599
8834.30 575
8835.19 582
8836.08 575
8836.96 586
8837.85 550
8838.74 553
8839.62 564
8840.51 557
8841.40 559
8842.29 551
8843.17 551
8844.06 594
8844.95 549
8845.84 570
8846.72 568
8847.61 572
8848.50 608
8849.39 564
8850.27 556
8851.16 561
8852.05 562
8852.94 554
8853.82 556
8854.71 572
8855.60 566
8856.49 557
8857.38 551
8858.26 498
8859.15 505
8860.04 565
8860.93 554
8861.82 504
8862.71 532
8863.59 517
8864.48 524
8865.37 561
8866.26 566
8867.15 530
8868.04 535
8868.93 556
8869.81 521
8870.70 519
8871.59 527
8872.48 508
8873.37 504
8874.26 504
8875.15 522
8876.04 470
8876.93 516
8877.81 535
8878.70 562
8879.59 514
8880.48 497
8881.37 535
8882.26 540
8883.15 510
8884.04 510
8884.93 513
8885.82 547
8886.71 518
8887.60 539
8888.49 497
8889.38 495
8890.27 516
8891.16 533
8892.05 485
8892.94 493
8893.83 483
8894.72 503
8895.61 519
8896.50 511
8897.39 499
8898.28 506
8899.17 463
8900.06 463
8900.95 494
8901.84 486
8902.73 499
8903.62 504
8904.51 470
8905.40 523
8906.29 495
8907.18 474
8908.07 494
8908.96 517
8909.85 493
8910.74 479
8911.63 482
8912.52 490
8913.41 496
8914.31 484
8915.20 494
8916.09 492
8916.98 471
8917.87 487
8918.76 461
8919.65 525
8920.54 513
8921.43 514
8922.33 447
8923.22 464
8924.11 473
8925.00 423
8925.89 460
8926.78 428
8927.67 458
8928.57 453
8929.46 438
8930.35 458
8931.24 461
8932.13 450
8933.03 478
8933.92 529
8934.81 457
8935.70 475
8936.59 470
8937.49 467
8938.38 473
8939.27 489
8940.16 450
8941.05 469
8941.95 528
8942.84 486
8943.73 488
8944.62 472
8945.52 469
8946.41 456
8947.30 460
8948.19 461
8949.09 454
8949.98 483
8950.87 470
8951.76 451
8952.66 440
8953.55 445
8954.44 474
8955.34 485
8956.23 463
8957.12 460
8958.02 459
8958.91 448
8959.80 492
8960.69 479
8961.59 480
8962.48 495
8963.37 473
8964.27 528
8965.16 482
8966.05 487
8966.95 484
8967.84 480
8968.74 471
8969.63 420
8970.52 431
8971.42 456
8972.31 495
8973.20 488
8974.10 504
8974.99 482
8975.89 490
8976.78 480
8977.67 441
8978.57 446
8979.46 480
8980.36 435
8981.25 435
8982.15 419
8983.04 429
8983.93 448
8984.83 449
8985.72 433
8986.62 450
8987.51 436
8988.41 456
8989.30 466
8990.20 472
8991.09 436
8991.99 439
8992.88 432
8993.78 447
8994.67 473
8995.57 443
8996.46 417
8997.36 432
8998.25 437
8999.15 422
9000.04 463
9000.94 441
9001.83 436
9002.73 456
9003.62 460
9004.52 408
9005.41 418
9006.31 439
9007.20 429
9008.10 438
9009.00 416
9009.89 433
9010.79 430
9011.68 432
9012.58 394
9013.47 437
9014.37 411
9015.27 434
9016.16 436
9017.06 436
9017.95 422
9018.85 401
9019.75 424
9020.64 456
9021.54 441
9022.43 444
9023.33 401
9024.23 397
9025.12 431
9026.02 410
9026.92 427
9027.81 428
9028.71 429
9029.61 430
9030.50 429
9031.40 431
9032.30 445
9033.19 459
9034.09 451
9034.99 454
9035.88 455
9036.78 443
9037.68 444
9038.58 422
9039.47 426
9040.37 440
9041.27 418
9042.16 403
9043.06 410
9043.96 453
9044.86 445
9045.75 446
9046.65 436
9047.55 419
9048.45 454
9049.34 443
9050.24 457
9051.14 446
9052.04 444
9052.94 473
9053.83 443
9054.73 440
9055.63 451
9056.53 444
9057.43 481
9058.32 465
9059.22 466
9060.12 485
9061.02 470
9061.92 433
9062.81 449
9063.71 456
9064.61 458
9065.51 483
9066.41 454
9067.31 418
9068.21 426
9069.10 449
9070.00 435
9070.90 451
9071.80 460
9072.70 447
9073.60 424
9074.50 438
9075.40 428
9076.29 427
9077.19 467
9078.09 465
9078.99 455
9079.89 444
9080.79 439
9081.69 441
9082.59 435
9083.49 442
9084.39 415
9085.29 477
9086.19 490
9087.09 492
9087.98 445
9088.88 431
9089.78 467
9090.68 456
9091.58 448
9092.48 456
9093.38 449
9094.28 457
9095.18 426
9096.08 435
9096.98 442
9097.88 439
9098.78 411
9099.68 408
9100.58 425
9101.48 425
9102.38 389
9103.28 426
9104.18 421
9105.08 433
9105.99 424
9106.89 439
9107.79 411
9108.69 434
9109.59 425
9110.49 439
9111.39 433
9112.29 449
9113.19 414
9114.09 423
9114.99 404
9115.89 407
9116.79 390
9117.69 408
9118.60 441
9119.50 407
9120.40 442
9121.30 404
9122.20 458
9123.10 472
9124.00 436
9124.90 448
9125.81 430
9126.71 428
9127.61 421
9128.51 397
9129.41 398
9130.31 435
9131.22 410
9132.12 434
9133.02 409
9133.92 406
9134.82 415
9135.72 415
9136.63 418
9137.53 420
9138.43 440
9139.33 458
9140.23 479
9141.14 431
9142.04 396
9142.94 435
9143.84 438
9144.75 421
9145.65 451
9146.55 422
9147.45 436
9148.36 421
9149.26 428
9150.16 450
9151.06 425
9151.97 416
9152.87 429
9153.77 445
9154.67 456
9155.58 470
9156.48 456
9157.38 430
9158.29 451
9159.19 494
9160.09 442
9161.00 460
9161.90 432
9162.80 452
9163.71 454
9164.61 427
9165.51 427
9166.42 459
9167.32 447
9168.22 408
9169.13 406
9170.03 407
9170.93 448
9171.84 441
9172.74 438
9173.64 414
9174.55 419
9175.45 398
9176.36 409
9177.26 412
9178.16 413
9179.07 436
9179.97 428
9180.88 446
9181.78 418
9182.69 428
9183.59 429
9184.49 428
9185.40 412
9186.30 435
9187.21 446
9188.11 445
9189.02 467
9189.92 431
9190.82 472
9191.73 460
9192.63 458
9193.54 452
9194.44 455
9195.35 452
9196.25 458
9197.16 480
9198.06 478
9198.97 475
9199.87 465
9200.78 479
9201.68 472
9202.59 432
9203.49 433
9204.40 441
9205.30 425
9206.21 425
9207.12 471
9208.02 466
9208.93 466
9209.83 456
9210.74 434
9211.64 485
9212.55 482
9213.45 521
9214.36 516
9215.27 499
9216.17 500
9217.08 520
9217.98 490
9218.89 519
9219.80 499
9220.70 492
9221.61 510
9222.51 484
9223.42 464
9224.33 429
9225.23 430
9226.14 451
9227.05 467
9227.95 429
9228.86 454
9229.77 424
9230.67 446
9231.58 427
9232.49 408
9233.39 429
9234.30 437
9235.21 432
9236.11 420
9237.02 451
9237.93 452
9238.83 450
9239.74 419
9240.65 439
9241.55 412
9242.46 444
9243.37 419
9244.28 470
9245.18 390
9246.09 437
9247.00 443
9247.91 428
9248.81 453
9249.72 438
9250.63 462
9251.54 428
9252.44 415
9253.35 454
9254.26 454
9255.17 412
9256.07 447
9256.98 423
9257.89 432
9258.80 427
9259.71 412
9260.61 422
9261.52 432
9262.43 444
9263.34 444
9264.25 455
9265.16 402
9266.06 447
9266.97 410
9267.88 438
9268.79 441
9269.70 421
9270.61 394
9271.51 426
9272.42 425
9273.33 420
9274.24 456
9275.15 442
9276.06 457
9276.97 445
9277.88 445
9278.78 418
9279.69 435
9280.60 419
9281.51 435
9282.42 419
9283.33 434
9284.24 401
9285.15 389
9286.06 397
9286.97 413
9287.88 430
9288.79 425
9289.70 425
9290.60 393
9291.51 444
9292.42 445
9293.33 454
9294.24 403
9295.15 422
9296.06 455
9296.97 484
9297.88 457
9298.79 472
9299.70 466
9300.61 461
9301.52 446
9302.43 474
9303.34 455
9304.25 448
9305.16 483
9306.07 494
9306.98 503
9307.89 510
9308.80 504
9309.71 484
9310.63 477
9311.54 436
9312.45 474
9313.36 464
9314.27 455
9315.18 455
9316.09 448
9317.00 440
9317.91 443
9318.82 445
9319.73 453
9320.64 446
9321.55 446
9322.47 438
9323.38 450
9324.29 430
9325.20 458
9326.11 414
9327.02 448
9327.93 423
9328.84 410
9329.76 456
9330.67 421
9331.58 423
9332.49 421
9333.40 439
9334.31 445
9335.23 437
9336.14 431
9337.05 433
9337.96 472
9338.87 436
9339.78 440
9340.70 412
9341.61 426
9342.52 460
9343.43 443
9344.34 448
9345.26 432
9346.17 459
9347.08 495
9347.99 435
9348.91 436
9349.82 465
9350.73 509
9351.64 455
9352.56 452
9353.47 424
9354.38 430
9355.29 474
9356.21 446
9357.12 438
9358.03 427
9358.94 457
9359.86 435
9360.77 458
9361.68 437
9362.60 447
9363.51 430
9364.42 476
9365.34 430
9366.25 446
9367.16 428
9368.08 434
9368.99 449
9369.90 441
9370.82 426
9371.73 426
9372.64 425
9373.56 446
9374.47 451
9375.38 444
9376.30 410
9377.21 442
9378.12 478
9379.04 455
9379.95 451
9380.87 433
9381.78 448
9382.69 454
9383.61 462
9384.52 500
9385.44 503
9386.35 512
9387.27 492
9388.18 490
9389.09 553
9390.01 544
9390.92 497
9391.84 523
9392.75 506
9393.67 543
9394.58 554
9395.50 496
9396.41 493
9397.32 500
9398.24 522
9399.15 493
9400.07 479
9400.98 508
9401.90 503
9402.81 468
9403.73 508
9404.64 489
9405.56 447
9406.47 478
9407.39 467
9408.30 474
9409.22 459
9410.14 445
9411.05 486
9411.97 490
9412.88 493
9413.80 505
9414.71 508
9415.63 479
9416.54 469
9417.46 471
9418.38 497
9419.29 482
9420.21 458
9421.12 518
9422.04 490
9422.95 483
9423.87 441
9424.79 473
9425.70 477
9426.62 491
9427.54 503
9428.45 493
9429.37 491
9430.28 487
9431.20 514
9432.12 529
9433.03 550
9433.95 516
9434.87 538
9435.78 517
9436.70 544
9437.62 539
9438.53 531
9439.45 494
9440.37 497
9441.28 500
9442.20 514
9443.12 526
9444.03 518
9444.95 535
9445.87 546
9446.79 564
9447.70 590
9448.62 650
9449.54 696
9450.45 727
9451.37 714
9452.29 769
9453.21 732
9454.12 694
9455.04 650
9455.96 654
9456.88 612
9457.79 590
9458.71 592
9459.63 552
9460.55 523
9461.47 506
9462.38 491
9463.30 539
9464.22 524
9465.14 475
9466.06 566
9466.97 533
9467.89 520
9468.81 507
9469.73 506
9470.65 517
9471.56 513
9472.48 499
9473.40 515
9474.32 490
9475.24 517
9476.16 575
9477.08 564
9477.99 564
9478.91 533
9479.83 550
9480.75 524
9481.67 540
9482.59 533
9483.51 511
9484.43 555
9485.34 526
9486.26 531
9487.18 523
9488.10 554
9489.02 555
9489.94 528
9490.86 528
9491.78 514
9492.70 517
9493.62 474
9494.54 488
9495.46 491
9496.38 472
9497.30 519
9498.22 526
9499.13 506
9500.05 491
9500.97 522
9501.89 545
9502.81 507
9503.73 482
9504.65 504
9505.57 530
9506.49 524
9507.41 519
9508.33 507
9509.25 528
9510.17 554
9511.09 520
9512.01 521
9512.93 542
9513.86 561
9514.78 543
9515.70 531
9516.62 558
9517.54 524
9518.46 541
9519.38 572
9520.30 555
9521.22 581
9522.14 567
9523.06 548
9523.98 554
9524.90 570
9525.82 566
9526.75 569
9527.67 656
9528.59 684
9529.51 695
9530.43 737
9531.35 721
9532.27 714
9533.19 701
9534.11 698
9535.04 662
9535.96 666
9536.88 646
9537.80 634
9538.72 636
9539.64 557
9540.57 581
9541.49 599
9542.41 586
9543.33 561
9544.25 558
9545.17 588
9546.10 548
9547.02 540
9547.94 542
9548.86 577
9549.78 578
9550.71 536
9551.63 536
9552.55 523
9553.47 533
9554.40 571
9555.32 605
9556.24 600
9557.16 594
9558.09 557
9559.01 556
9559.93 591
9560.85 565
9561.78 525
9562.70 511
9563.62 578
9564.54 566
9565.47 533
9566.39 546
9567.31 555
9568.24 574
9569.16 565
9570.08 502
9571.00 518
9571.93 550
9572.85 539
9573.77 552
9574.70 537
9575.62 557
9576.54 530
9577.47 544
9578.39 512
9579.31 506
9580.24 504
9581.16 503
9582.09 502
9583.01 534
9583.93 577
9584.86 548
9585.78 521
9586.70 546
9587.63 522
9588.55 566
9589.48 552
9590.40 561
9591.32 532
9592.25 500
9593.17 526
9594.10 554
9595.02 557
9595.95 562
9596.87 555
9597.79 582
9598.72 585
9599.64 577
9600.57 579
9601.49 614
9602.42 593
9603.34 590
9604.27 563
9605.19 590
9606.12 611
9607.04 602
9607.97 633
9608.89 610
9609.82 568
9610.74 592
9611.67 613
9612.59 602
9613.52 560
9614.44 611
9615.37 625
9616.29 672
9617.22 622
9618.14 622
9619.07 637
9619.99 648
9620.92 638
9621.85 672
9622.77 637
9623.70 636
9624.62 639
9625.55 661
9626.47 678
9627.40 667
9628.33 684
9629.25 756
9630.18 770
9631.10 735
9632.03 793
9632.96 712
9633.88 749
9634.81 712
9635.73 755
9636.66 736
9637.59 724
9638.51 741
9639.44 795
9640.37 767
9641.29 829
9642.22 861
9643.15 904
9644.07 937
9645.00 1032
9645.93 1030
9646.85 1059
9647.78 1051
9648.71 1105
9649.63 1031
9650.56 1008
9651.49 999
9652.41 945
9653.34 925
9654.27 847
9655.20 857
9656.12 824
9657.05 795
9657.98 788
9658.90 788
9659.83 787
9660.76 785
9661.69 824
9662.61 771
9663.54 795
9664.47 775
9665.40 794
9666.32 821
9667.25 821
9668.18 831
9669.11 832
9670.04 818
9670.96 839
9671.89 885
9672.82 843
9673.75 843
9674.68 866
9675.60 874
9676.53 893
9677.46 923
9678.39 899
9679.32 878
9680.25 916
9681.17 951
9682.10 923
9683.03 912
9683.96 923
9684.89 996
9685.82 951
9686.75 960
9687.67 1015
9688.60 1008
9689.53 1105
9690.46 1063
9691.39 1042
9692.32 1056
9693.25 1060
9694.18 1124
9695.11 1202
9696.03 1180
9696.96 1236
9697.89 1214
9698.82 1227
9699.75 1139
9700.68 1121
9701.61 1045
9702.54 1046
9703.47 1016
9704.40 978
9705.33 897
9706.26 907
9707.19 892
9708.12 920
9709.05 938
9709.98 963
9710.91 1027
9711.84 1049
9712.77 1004
9713.70 1014
9714.63 1008
9715.56 996
9716.49 991
9717.42 935
9718.35 910
9719.28 909
9720.21 884
9721.14 853
9722.07 830
9723.00 824
9723.93 820
9724.86 830
9725.79 812
9726.72 829
9727.65 813
9728.58 840
9729.51 847
9730.44 845
9731.37 858
9732.31 892
9733.24 881
9734.17 831
9735.10 841
9736.03 837
9736.96 816
9737.89 782
9738.82 774
9739.75 764
9740.69 765
9741.62 777
9742.55 784
9743.48 703
9744.41 771
9745.34 723
9746.27 735
9747.21 777
9748.14 737
9749.07 712
9750.00 709
9750.93 734
9751.86 708
9752.80 736
9753.73 683
9754.66 769
9755.59 741
9756.52 730
9757.46 759
9758.39 747
9759.32 754
9760.25 739
9761.18 715
9762.12 716
9763.05 746
9763.98 745
9764.91 761
9765.85 729
9766.78 697
9767.71 711
9768.64 785
9769.58 769
9770.51 731
9771.44 729
9772.37 741
9773.31 733
9774.24 797
9775.17 807
9776.11 827
9777.04 856
9777.97 856
9778.91 906
9779.84 878
9780.77 917
9781.71 868
9782.64 821
9783.57 839
9784.51 827
9785.44 794
9786.37 820
9787.31 738
9788.24 705
9789.17 749
9790.11 735
9791.04 759
9791.97 745
9792.91 753
9793.84 755
9794.77 795
9795.71 797
9796.64 815
9797.58 785
9798.51 790
9799.44 765
9800.38 729
9801.31 757
9802.25 696
9803.18 661
9804.12 649
9805.05 640
9805.98 639
9806.92 637
9807.85 578
9808.79 613
9809.72 613
9810.66 628
9811.59 597
9812.53 603
9813.46 596
9814.40 604
9815.33 582
9816.27 601
9817.20 614
9818.14 589
9819.07 619
9820.01 590
9820.94 593
9821.88 590
9822.81 592
9823.75 585
9824.68 614
9825.62 565
9826.55 560
9827.49 580
9828.42 566
9829.36 602
9830.29 562
9831.23 598
9832.17 590
9833.10 601
9834.04 566
9834.97 564
9835.91 583
9836.84 596
9837.78 626
9838.72 613
9839.65 568
9840.59 560
9841.52 603
9842.46 568
9843.40 593
9844.33 584
9845.27 587
9846.20 570
9847.14 581
9848.08 598
9849.01 583
9849.95 545
9850.89 583
9851.82 614
9852.76 589
9853.70 570
9854.63 555
9855.57 571
9856.51 564
9857.44 577
9858.38 562
9859.32 556
9860.25 589
9861.19 585
9862.13 563
9863.07 549
9864.00 562
9864.94 569
9865.88 554
9866.81 533
9867.75 519
9868.69 507
9869.63 549
9870.56 524
9871.50 524
9872.44 519
9873.38 556
9874.31 548
9875.25 501
9876.19 538
9877.13 556
9878.07 565
9879.00 562
9879.94 551
9880.88 545
9881.82 567
9882.75 545
9883.69 530
9884.63 520
9885.57 525
9886.51 495
9887.45 517
9888.38 537
9889.32 541
9890.26 503
9891.20 524
9892.14 519
9893.08 517
9894.01 547
9894.95 505
9895.89 495
9896.83 514
9897.77 570
9898.71 506
9899.65 503
9900.59 526
9901.52 520
9902.46 526
9903.40 526
9904.34 526
9905.28 535
9906.22 503
9907.16 526
9908.10 532
9909.04 535
9909.98 501
9910.92 525
9911.86 507
9912.80 526
9913.73 534
9914.67 514
9915.61 511
9916.55 515
9917.49 522
9918.43 543
9919.37 578
9920.31 597
9921.25 648
9922.19 688
9923.13 699
9924.07 742
9925.01 753
9925.95 717
9926.89 731
9927.83 682
9928.77 662
9929.71 642
9930.65 646
9931.59 587
9932.53 575
9933.47 588
9934.41 516
9935.36 545
9936.30 486
9937.24 482
9938.18 464
9939.12 510
9940.06 509
9941.00 482
9941.94 521
9942.88 522
9943.82 482
9944.76 475
9945.70 469
9946.64 469
9947.59 453
9948.53 448
9949.47 472
9950.41 476
9951.35 511
9952.29 474
9953.23 468
9954.17 447
9955.12 503
9956.06 488
9957.00 450
9957.94 473
9958.88 463
9959.82 488
9960.77 492
9961.71 489
9962.65 468
9963.59 462
9964.53 491
9965.48 470
9966.42 463
9967.36 476
9968.30 455
9969.24 441
9970.19 475
9971.13 463
9972.07 444
9973.01 437
9973.95 440
9974.90 444
9975.84 441
9976.78 440
9977.72 438
9978.67 445
9979.61 455
9980.55 434
9981.50 431
9982.44 436
9983.38 424
9984.32 412
9985.27 423
9986.21 443
9987.15 421
9988.10 430
9989.04 440
9989.98 452
9990.92 436
9991.87 429
9992.81 452
9993.75 439
9994.70 414
9995.64 425
9996.58 456
9997.53 426
9998.47 429
9999.41 445
10000.36 405
10001.30 454
10002.25 436
10003.19 494
10004.13 465
10005.08 423
10006.02 428
10006.96 439
10007.91 422
10008.85 412
10009.80 435
10010.74 459
10011.68 410
10012.63 440
10013.57 417
10014.52 450
10015.46 465
10016.41 428
10017.35 458
10018.29 405
10019.24 437
10020.18 450
10021.13 404
10022.07 425
10023.02 420
10023.96 450
10024.91 448
10025.85 430
10026.80 413
10027.74 443
10028.69 432
10029.63 430
10030.58 405
10031.52 458
10032.47 462
10033.41 425
10034.36 399
10035.30 437
10036.25 414
10037.19 405
10038.14 407
10039.08 405
10040.03 415
10040.97 439
10041.92 414
10042.87 399
10043.81 406
10044.76 413
10045.70 424
10046.65 408
10047.59 431
10048.54 438
10049.49 423
10050.43 394
10051.38 408
10052.32 400
10053.27 420
10054.22 422
10055.16 410
10056.11 437
10057.05 450
10058.00 440
10058.95 446
10059.89 412
10060.84 385
10061.79 396
10062.73 419
10063.68 409
10064.63 442
10065.57 442
10066.52 422
10067.47 411
10068.41 443
10069.36 442
10070.31 439
10071.25 408
10072.20 433
10073.15 412
10074.10 438
10075.04 418
10075.99 431
10076.94 395
10077.88 416
10078.83 418
10079.78 403
10080.73 424
10081.67 395
10082.62 404
10083.57 408
10084.52 416
10085.46 370
10086.41 400
10087.36 427
10088.31 431
10089.25 393
10090.20 404
10091.15 413
10092.10 399
10093.05 391
10093.99 428
10094.94 440
10095.89 417
10096.84 411
10097.79 408
10098.73 399
10099.68 406
10100.63 403
10101.58 402
10102.53 398
10103.48 438
10104.42 387
10105.37 414
10106.32 417
10107.27 395
10108.22 405
10109.17 415
10110.12 431
10111.06 414
10112.01 417
10112.96 430
10113.91 380
10114.86 396
10115.81 389
10116.76 408
10117.71 411
10118.66 411
10119.61 405
10120.56 411
10121.50 406
10122.45 404
10123.40 384
10124.35 400
10125.30 364
10126.25 409
10127.20 415
10128.15 388
10129.10 403
10130.05 405
10131.00 440
10131.95 444
10132.90 434
10133.85 420
10134.80 415
10135.75 405
10136.70 397
10137.65 401
10138.60 404
10139.55 415
10140.50 421
10141.45 415
10142.40 408
10143.35 434
10144.30 432
10145.25 436
10146.20 415
10147.15 433
10148.10 441
10149.05 430
10150.00 451
10150.95 451
10151.90 464
10152.86 440
10153.81 441
10154.76 440
10155.71 484
10156.66 447
10157.61 422
10158.56 415
10159.51 464
10160.46 415
10161.41 435
10162.37 453
10163.32 454
10164.27 435
10165.22 442
10166.17 461
10167.12 472
10168.07 465
10169.03 494
10169.98 450
10170.93 458
10171.88 454
10172.83 467
10173.78 448
10174.74 455
10175.69 469
10176.64 448
10177.59 467
10178.54 466
10179.49 489
10180.45 528
10181.40 517
10182.35 522
10183.30 487
10184.26 470
10185.21 467
10186.16 488
10187.11 534
10188.06 541
10189.02 531
10189.97 551
10190.92 524
10191.87 526
10192.83 509
10193.78 529
10194.73 500
10195.69 504
10196.64 532
10197.59 559
10198.54 565
10199.50 551
10200.45 574
10201.40 553
10202.36 569
10203.31 603
10204.26 594
10205.22 635
10206.17 630
10207.12 598
10208.08 577
10209.03 598
10209.98 586
10210.94 549
10211.89 534
10212.84 528
10213.80 547
10214.75 536
10215.70 562
10216.66 533
10217.61 493
10218.56 499
10219.52 545
10220.47 522
10221.43 479
10222.38 528
10223.33 527
10224.29 531
10225.24 545
10226.20 539
10227.15 555
10228.11 520
10229.06 564
10230.01 618
10230.97 620
10231.92 661
10232.88 691
10233.83 721
10234.79 701
10235.74 660
10236.70 642
10237.65 629
10238.60 564
10239.56 584
10240.51 554
10241.47 518
10242.42 522
10243.38 487
10244.33 488
10245.29 461
10246.24 427
10247.20 495
10248.15 499
10249.11 469
10250.07 479
10251.02 470
10251.98 457
10252.93 492
10253.89 429
10254.84 466
10255.80 454
10256.75 433
10257.71 433
10258.67 422
10259.62 445
10260.58 441
10261.53 448
10262.49 463
10263.44 446
10264.40 463
10265.36 476
10266.31 453
10267.27 451
10268.22 452
10269.18 431
10270.14 430
10271.09 441
10272.05 435
10273.01 426
10273.96 451
10274.92 441
10275.87 441
10276.83 414
10277.79 426
10278.74 441
10279.70 440
10280.66 433
10281.61 427
10282.57 409
10283.53 445
10284.49 418
10285.44 432
10286.40 440
10287.36 457
10288.31 425
10289.27 406
10290.23 386
10291.18 429
10292.14 434
10293.10 428
10294.06 441
10295.01 440
10295.97 412
10296.93 407
10297.89 435
10298.84 434
10299.80 435
10300.76 453
10301.72 437
10302.67 421
10303.63 442
10304.59 409
10305.55 408
10306.51 413
10307.46 441
10308.42 444
10309.38 417
10310.34 421
10311.30 419
10312.25 428
10313.21 394
10314.17 433
10315.13 415
10316.09 395
10317.05 420
10318.00 426
10318.96 409
10319.92 416
10320.88 429
10321.84 406
10322.80 425
10323.76 456
10324.71 447
10325.67 409
10326.63 410
10327.59 415
10328.55 422
10329.51 439
10330.47 427
10331.43 413
10332.39 442
10333.35 410
10334.30 385
10335.26 377
10336.22 382
10337.18 404
10338.14 391
10339.10 402
10340.06 373
10341.02 406
10341.98 371
10342.94 397
10343.90 398
10344.86 385
10345.82 395
10346.78 391
10347.74 385
10348.70 387
10349.66 394
10350.62 383
10351.58 409
10352.54 385
10353.50 381
10354.46 399
10355.42 402
10356.38 376
10357.34 371
10358.30 407
10359.26 373
10360.22 386
10361.18 424
10362.14 357
10363.10 330
10364.06 412
10365.02 404
10365.98 383
10366.94 372
10367.90 401
10368.87 372
10369.83 388
10370.79 393
10371.75 385
10372.71 367
10373.67 363
10374.63 398
10375.59 400
10376.55 386
10377.51 379
10378.48 391
10379.44 351
10380.40 399
10381.36 404
10382.32 399
10383.28 400
10384.24 389
10385.21 369
10386.17 409
10387.13 392
10388.09 371
10389.05 411
10390.01 405
10390.98 382
10391.94 396
10392.90 394
10393.86 407
10394.82 425
10395.79 394
10396.75 398
10397.71 381
10398.67 395
10399.63 404
10400.60 400
10401.56 382
10402.52 396
10403.48 373
10404.45 408
10405.41 390
10406.37 361
10407.33 407
10408.30 413
10409.26 445
10410.22 410
10411.18 422
10412.15 435
10413.11 499
10414.07 504
10415.04 491
10416.00 486
10416.96 517
10417.93 538
10418.89 519
10419.85 491
10420.81 481
10421.78 468
10422.74 456
10423.70 426
10424.67 406
10425.63 419
10426.59 410
10427.56 400
10428.52 411
10429.49 394
10430.45 400
10431.41 417
10432.38 418
10433.34 408
10434.30 348
10435.27 379
10436.23 399
10437.20 405
10438.16 378
10439.12 341
10440.09 364
10441.05 411
10442.02 375
10442.98 390
10443.94 368
10444.91 361
10445.87 342
10446.84 351
10447.80 357
10448.77 347
10449.73 354
10450.70 358
10451.66 354
10452.63 362
10453.59 379
10454.55 373
10455.52 365
10456.48 397
10457.45 396
10458.41 366
10459.38 354
10460.34 341
10461.31 357
10462.27 381
10463.24 396
10464.20 411
10465.17 380
10466.14 367
10467.10 372
10468.07 340
10469.03 359
10470.00 344
10470.96 343
10471.93 372
10472.89 381
10473.86 340
10474.82 342
10475.79 361
10476.76 377
10477.72 384
10478.69 365
10479.65 356
10480.62 359
10481.59 365
10482.55 338
10483.52 352
10484.48 386
10485.45 376
10486.42 384
10487.38 393
10488.35 377
10489.32 372
10490.28 368
10491.25 358
10492.21 366
10493.18 374
10494.15 345
10495.11 372
10496.08 375
10497.05 368
10498.01 373
10498.98 362
10499.95 319
10500.92 351
10501.88 343
10502.85 365
10503.82 352
10504.78 378
10505.75 380
10506.72 334
10507.68 371
10508.65 372
10509.62 347
10510.59 386
10511.55 388
10512.52 395
10513.49 369
10514.46 384
10515.42 392
10516.39 347
10517.36 366
10518.33 367
10519.29 391
10520.26 398
10521.23 386
10522.20 392
10523.17 366
10524.13 395
10525.10 384
10526.07 379
10527.04 372
10528.01 375
10528.97 396
10529.94 420
10530.91 383
10531.88 386
10532.85 379
10533.82 388
10534.78 399
10535.75 386
10536.72 393
10537.69 396
10538.66 395
10539.63 398
10540.60 399
10541.56 405
10542.53 408
10543.50 401
10544.47 443
10545.44 404
10546.41 446
10547.38 413
10548.35 403
10549.32 373
10550.29 421
10551.25 411
10552.22 427
10553.19 443
10554.16 460
10555.13 511
10556.10 534
10557.07 533
10558.04 541
10559.01 548
10559.98 511
10560.95 520
10561.92 503
10562.89 511
10563.86 488
10564.83 451
10565.80 460
10566.77 406
10567.74 410
10568.71 434
10569.68 422
10570.65 388
10571.62 420
10572.59 420
10573.56 431
10574.53 396
10575.50 400
10576.47 385
10577.44 423
10578.41 423
10579.38 403
10580.35 380
10581.32 429
10582.29 439
10583.26 419
10584.23 403
10585.21 401
10586.18 453
10587.15 422
10588.12 389
10589.09 399
10590.06 418
10591.03 425
10592.00 426
10592.97 419
10593.94 400
10594.92 420
10595.89 404
10596.86 406
10597.83 378
10598.80 381
10599.77 367
10600.74 389
10601.71 412
10602.69 371
10603.66 367
10604.63 376
10605.60 380
10606.57 372
10607.54 389
10608.52 373
10609.49 372
10610.46 371
10611.43 372
10612.40 365
10613.38 369
10614.35 373
10615.32 391
10616.29 397
10617.27 406
10618.24 402
10619.21 407
10620.18 385
10621.15 406
10622.13 389
10623.10 392
10624.07 394
10625.04 388
10626.02 401
10626.99 387
10627.96 431
10628.94 410
10629.91 417
10630.88 401
10631.85 447
10632.83 431
10633.80 465
10634.77 441
10635.75 452
10636.72 495
10637.69 487
10638.67 424
10639.64 443
10640.61 465
10641.59 427
10642.56 400
10643.53 413
10644.51 407
10645.48 408
10646.45 392
10647.43 335
10648.40 385
10649.37 383
10650.35 362
10651.32 371
10652.30 394
10653.27 388
10654.24 381
10655.22 388
10656.19 388
10657.16 388
10658.14 390
10659.11 385
10660.09 349
10661.06 363
10662.04 398
10663.01 379
10663.98 376
10664.96 384
10665.93 378
10666.91 372
10667.88 385
10668.86 407
10669.83 357
10670.81 371
10671.78 383
10672.76 363
10673.73 375
10674.71 399
10675.68 411
10676.66 401
10677.63 428
10678.61 402
10679.58 386
10680.56 389
10681.53 399
10682.51 367
10683.48 377
10684.46 400
10685.43 371
10686.41 376
10687.38 365
10688.36 346
10689.33 355
10690.31 364
10691.28 392
10692.26 340
10693.24 341
10694.21 351
10695.19 398
10696.16 394
10697.14 377
10698.12 367
10699.09 391
10700.07 372
10701.04 356
10702.02 371
10703.00 336
10703.97 360
10704.95 365
10705.92 376
10706.90 369
10707.88 350
10708.85 361
10709.83 367
10710.81 379
10711.78 377
10712.76 345
10713.74 352
10714.71 359
10715.69 370
10716.67 380
10717.64 405
10718.62 377
10719.60 356
10720.57 357
10721.55 386
10722.53 395
10723.50 356
10724.48 350
10725.46 348
10726.44 363
10727.41 378
10728.39 350
10729.37 346
10730.35 380
10731.32 389
10732.30 350
10733.28 361
10734.26 323
10735.23 360
10736.21 360
10737.19 350
10738.17 372
10739.14 386
10740.12 361
10741.10 346
10742.08 380
10743.06 348
10744.03 344
10745.01 365
10745.99 355
10746.97 347
10747.95 365
10748.92 379
10749.90 364
10750.88 381
10751.86 361
10752.84 355
10753.82 364
10754.79 373
10755.77 373
10756.75 364
10757.73 374
10758.71 388
10759.69 361
10760.67 371
10761.65 348
10762.62 377
10763.60 377
10764.58 360
10765.56 348
10766.54 361
10767.52 388
10768.50 403
10769.48 396
10770.46 356
10771.44 373
10772.42 376
10773.39 398
10774.37 355
10775.35 359
10776.33 386
10777.31 372
10778.29 400
10779.27 384
10780.25 381
10781.23 374
10782.21 382
10783.19 385
10784.17 387
10785.15 339
10786.13 358
10787.11 370
10788.09 358
10789.07 366
10790.05 357
10791.03 355
10792.01 348
10792.99 386
10793.97 332
10794.95 377
10795.93 388
10796.91 372
10797.89 399
10798.87 347
10799.85 379
10800.83 372
10801.82 339
10802.80 334
10803.78 343
10804.76 363
10805.74 369
10806.72 360
10807.70 371
10808.68 364
10809.66 352
10810.64 355
10811.62 359
10812.61 359
10813.59 360
10814.57 336
10815.55 346
10816.53 333
10817.51 356
10818.49 373
10819.47 374
10820.46 343
10821.44 359
10822.42 376
10823.40 361
10824.38 374
10825.36 398
10826.35 366
10827.33 369
10828.31 372
10829.29 385
10830.27 420
10831.25 414
10832.24 383
10833.22 385
10834.20 391
10835.18 415
10836.17 388
10837.15 377
10838.13 366
10839.11 407
10840.09 387
10841.08 370
10842.06 398
10843.04 397
10844.02 399
10845.01 381
10845.99 406
10846.97 404
10847.96 365
10848.94 392
10849.92 363
10850.90 418
10851.89 408
10852.87 378
10853.85 414
10854.84 385
10855.82 403
10856.80 367
10857.78 384
10858.77 383
10859.75 409
10860.73 397
10861.72 385
10862.70 378
10863.68 404
10864.67 413
10865.65 415
10866.64 427
10867.62 433
10868.60 409
10869.59 422
10870.57 437
10871.55 431
10872.54 441
10873.52 440
10874.51 416
10875.49 436
10876.47 433
10877.46 413
10878.44 429
10879.43 450
10880.41 440
10881.39 473
10882.38 448
10883.36 468
10884.35 478
10885.33 459
10886.32 499
10887.30 480
10888.29 463
10889.27 485
10890.25 467
10891.24 437
10892.22 442
10893.21 446
10894.19 456
10895.18 443
10896.16 495
10897.15 469
10898.13 475
10899.12 491
10900.10 495
10901.09 495
10902.07 507
10903.06 514
10904.04 508
10905.03 507
10906.01 499
10907.00 476
10907.99 507
10908.97 469
10909.96 503
10910.94 500
10911.93 495
10912.91 503
10913.90 506
10914.88 503
10915.87 492
10916.86 524
10917.84 487
10918.83 527
10919.81 509
10920.80 567
10921.79 546
10922.77 517
10923.76 570
10924.74 558
10925.73 562
10926.72 516
10927.70 534
10928.69 534
10929.68 515
10930.66 542
10931.65 558
10932.64 574
10933.62 586
10934.61 574
10935.60 608
10936.58 639
10937.57 655
10938.56 612
10939.54 673
10940.53 691
10941.52 644
10942.50 629
10943.49 645
10944.48 634
10945.47 642
10946.45 689
10947.44 673
10948.43 715
10949.41 693
10950.40 750
10951.39 758
10952.38 780
10953.36 770
10954.35 821
10955.34 871
10956.33 866
10957.31 800
10958.30 775
10959.29 786
10960.28 746
10961.27 714
10962.25 716
10963.24 691
10964.23 677
10965.22 711
10966.21 683
10967.19 666
10968.18 682
10969.17 657
10970.16 664
10971.15 620
10972.13 648
10973.12 640
10974.11 662
10975.10 624
10976.09 696
10977.08 697
10978.07 693
10979.05 663
10980.04 666
10981.03 661
10982.02 675
10983.01 725
10984.00 663
10984.99 679
10985.98 693
10986.96 726
10987.95 730
10988.94 788
10989.93 800
10990.92 836
10991.91 913
10992.90 1008
10993.89 1033
10994.88 1118
10995.87 1134
10996.86 1139
10997.85 1172
10998.84 1091
10999.83 1019
11000.82 957
11001.81 923
11002.79 823
11003.78 807
11004.77 741
11005.76 683
11006.75 687
11007.74 646
11008.73 659
11009.72 660
11010.71 620
11011.70 618
11012.69 652
11013.68 620
11014.67 619
11015.67 633
11016.66 614
11017.65 604
11018.64 626
11019.63 573
11020.62 604
11021.61 543
11022.60 600
11023.59 560
11024.58 537
11025.57 561
11026.56 545
11027.55 587
11028.54 616
11029.53 579
11030.52 548
11031.52 565
11032.51 545
11033.50 572
11034.49 556
11035.48 545
11036.47 542
11037.46 552
11038.45 523
11039.45 510
11040.44 522
11041.43 553
11042.42 530
11043.41 518
11044.40 495
11045.39 520
11046.39 522
11047.38 489
11048.37 529
11049.36 494
11050.35 539
11051.35 507
11052.34 527
11053.33 503
11054.32 512
11055.31 516
11056.31 482
11057.30 449
11058.29 466
11059.28 491
11060.27 483
11061.27 483
11062.26 488
11063.25 474
11064.24 480
11065.24 460
11066.23 495
11067.22 493
11068.21 505
11069.21 492
11070.20 490
11071.19 513
11072.19 504
11073.18 536
11074.17 503
11075.16 493
11076.16 483
11077.15 496
11078.14 517
11079.14 485
11080.13 513
11081.12 490
11082.12 475
11083.11 469
11084.10 468
11085.10 433
11086.09 447
11087.08 479
11088.08 504
11089.07 488
11090.06 461
11091.06 442
11092.05 460
11093.04 471
11094.04 442
11095.03 471
11096.03 464
11097.02 457
11098.01 458
11099.01 476
11100.00 471
11101.00 465
11101.99 464
11102.98 481
11103.98 468
11104.97 460
11105.97 426
11106.96 455
11107.96 460
11108.95 463
11109.95 432
11110.94 418
11111.93 437
11112.93 454
11113.92 462
11114.92 426
11115.91 448
11116.91 476
11117.90 447
11118.90 453
11119.89 479
11120.89 456
11121.88 422
11122.88 422
11123.87 481
11124.87 467
11125.86 467
11126.86 454
11127.85 455
11128.85 463
11129.84 453
11130.84 447
11131.84 426
11132.83 452
11133.83 450
11134.82 430
11135.82 425
11136.81 447
11137.81 435
11138.81 434
11139.80 442
11140.80 456
11141.79 442
11142.79 465
11143.79 465
11144.78 441
11145.78 468
11146.77 467
11147.77 473
11148.77 445
11149.76 416
11150.76 401
11151.75 401
11152.75 428
11153.75 439
11154.74 425
11155.74 411
11156.74 442
11157.73 415
11158.73 433
11159.73 419
11160.72 418
11161.72 414
11162.72 445
11163.71 410
11164.71 411
11165.71 397
11166.71 416
11167.70 412
11168.70 425
11169.70 403
11170.69 393
11171.69 426
11172.69 442
11173.69 421
11174.68 410
11175.68 435
11176.68 443
11177.68 411
11178.67 396
11179.67 381
11180.67 396
11181.67 389
11182.66 411
11183.66 411
11184.66 431
11185.66 411
11186.66 452
11187.65 413
11188.65 421
11189.65 406
11190.65 458
11191.65 426
11192.64 401
11193.64 377
11194.64 408
11195.64 429
11196.64 418
11197.64 420
11198.63 453
11199.63 406
11200.63 423
11201.63 445
11202.63 424
11203.63 393
11204.63 420
11205.63 420
11206.62 423
11207.62 410
11208.62 421
11209.62 431
11210.62 431
11211.62 419
11212.62 417
11213.62 431
11214.62 416
11215.62 410
11216.61 416
11217.61 410
11218.61 416
11219.61 387
11220.61 372
11221.61 389
11222.61 379
11223.61 379
11224.61 391
11225.61 357
11226.61 362
11227.61 388
11228.61 400
11229.61 377
11230.61 435
11231.61 421
11232.61 390
11233.61 393
11234.61 408
11235.61 376
11236.61 421
11237.61 405
11238.61 421
11239.61 414
11240.61 380
11241.61 387
11242.61 413
11243.61 399
11244.61 361
11245.61 398
11246.61 380
11247.61 385
11248.62 388
11249.62 383
11250.62 424
11251.62 409
11252.62 394
11253.62 399
11254.62 413
11255.62 392
11256.62 403
11257.62 405
11258.62 404
11259.63 403
11260.63 420
11261.63 404
11262.63 383
11263.63 365
11264.63 402
11265.63 408
11266.64 396
11267.64 424
11268.64 412
11269.64 438
11270.64 406
11271.64 418
11272.65 444
11273.65 465
11274.65 412
11275.65 435
11276.65 439
11277.65 434
11278.66 434
11279.66 423
11280.66 406
11281.66 418
11282.67 390
11283.67 404
11284.67 421
11285.67 388
11286.67 430
11287.68 368
11288.68 394
11289.68 409
11290.68 421
11291.69 403
11292.69 391
11293.69 370
11294.70 384
11295.70 386
11296.70 426
11297.70 391
11298.71 416
11299.71 383
11300.71 388
11301.72 413
11302.72 449
11303.72 422
11304.72 411
11305.73 434
11306.73 420
11307.73 469
11308.74 431
11309.74 436
11310.74 422
11311.75 432
11312.75 467
11313.76 456
11314.76 426
11315.76 390
11316.77 415
11317.77 362
11318.77 405
11319.78 358
11320.78 403
11321.79 389
11322.79 361
11323.79 370
11324.80 384
11325.80 383
11326.81 369
11327.81 365
11328.81 368
11329.82 350
11330.82 373
11331.83 391
11332.83 395
11333.84 388
11334.84 363
11335.85 400
11336.85 366
11337.85 398
11338.86 407
11339.86 413
11340.87 380
11341.87 386
11342.88 399
11343.88 373
11344.89 411
11345.89 397
11346.90 390
11347.90 397
11348.91 375
11349.91 374
11350.92 393
11351.92 406
11352.93 398
11353.94 376
11354.94 408
11355.95 402
11356.95 401
11357.96 395
11358.96 381
11359.97 360
11360.97 349
11361.98 372
11362.99 394
11363.99 383
11365.00 387
11366.00 384
11367.01 358
11368.02 392
11369.02 404
11370.03 391
11371.03 371
11372.04 380
11373.05 378
11374.05 406
11375.06 403
11376.06 358
11377.07 384
11378.08 368
11379.08 389
11380.09 384
11381.10 375
11382.10 378
11383.11 356
11384.12 361
11385.12 382
11386.13 387
11387.14 364
11388.14 371
11389.15 368
11390.16 369
11391.17 355
11392.17 375
11393.18 365
11394.19 380
11395.19 364
11396.20 366
11397.21 380
11398.22 389
11399.22 344
11400.23 357
11401.24 390
11402.25 388
11403.25 396
11404.26 360
11405.27 388
11406.28 382
11407.28 369
11408.29 383
11409.30 369
11410.31 372
11411.31 379
11412.32 398
11413.33 371
11414.34 381
11415.35 396
11416.35 365
11417.36 368
11418.37 391
11419.38 358
11420.39 361
11421.40 364
11422.40 386
11423.41 399
11424.42 376
11425.43 399
11426.44 389
11427.45 370
11428.46 367
11429.46 374
11430.47 382
11431.48 368
11432.49 385
11433.50 390
11434.51 397
11435.52 409
11436.53 395
11437.54 400
11438.54 382
11439.55 360
11440.56 419
11441.57 389
11442.58 390
11443.59 382
11444.60 412
11445.61 448
11446.62 440
11447.63 389
11448.64 391
11449.65 417
11450.66 396
11451.67 365
11452.68 387
11453.69 377
11454.70 415
11455.71 420
11456.72 390
11457.73 418
11458.74 400
11459.75 396
11460.76 401
11461.77 401
11462.78 373
11463.79 395
11464.80 372
11465.81 399
11466.82 411
11467.83 391
11468.84 402
11469.85 435
11470.86 399
11471.87 392
11472.88 410
11473.89 452
11474.90 402
11475.91 404
11476.92 414
11477.93 392
11478.95 432
11479.96 415
11480.97 417
11481.98 392
11482.99 420
11484.00 423
11485.01 438
11486.02 393
11487.03 409
11488.05 404
11489.06 432
11490.07 446
11491.08 441
11492.09 425
11493.10 408
11494.11 445
11495.13 437
11496.14 412
11497.15 407
11498.16 408
11499.17 420
11500.18 414
11501.20 423
11502.21 421
11503.22 422
11504.23 427
11505.24 442
11506.26 451
11507.27 437
11508.28 441
11509.29 444
11510.30 425
11511.32 494
11512.33 451
11513.34 421
11514.35 449
11515.37 451
11516.38 447
11517.39 440
11518.40 453
11519.42 415
11520.43 451
11521.44 445
11522.45 446
11523.47 452
11524.48 468
11525.49 462
11526.51 453
11527.52 450
11528.53 442
11529.55 456
11530.56 460
11531.57 480
11532.59 451
11533.60 498
11534.61 468
11535.63 473
11536.64 463
11537.65 440
11538.67 503
11539.68 501
11540.69 505
11541.71 482
11542.72 488
11543.73 531
11544.75 510
11545.76 502
11546.78 508
11547.79 506
11548.80 526
11549.82 532
11550.83 546
11551.85 533
11552.86 583
11553.87 549
11554.89 591
11555.90 545
11556.92 564
11557.93 562
11558.95 553
11559.96 549
11560.97 585
11561.99 608
11563.00 580
11564.02 610
11565.03 623
11566.05 654
11567.06 641
11568.08 692
11569.09 659
11570.11 692
11571.12 669
11572.14 694
11573.15 715
11574.17 737
11575.18 789
11576.20 790
11577.21 779
11578.23 822
11579.24 828
11580.26 817
11581.27 877
11582.29 862
11583.30 842
11584.32 887
11585.33 962
11586.35 1086
11587.37 1045
11588.38 1172
11589.40 1278
11590.41 1418
11591.43 1542
11592.44 1632
11593.46 1768
11594.48 1810
11595.49 1861
11596.51 1807
11597.52 1776
11598.54 1685
11599.56 1531
11600.57 1406
11601.59 1311
11602.61 1145
11603.62 1020
11604.64 969
11605.66 936
11606.67 867
11607.69 833
11608.70 777
11609.72 767
11610.74 711
11611.75 700
11612.77 647
11613.79 668
11614.81 668
11615.82 657
11616.84 599
11617.86 609
11618.87 588
11619.89 634
11620.91 567
11621.92 586
11622.94 578
11623.96 562
11624.98 618
11625.99 575
11627.01 566
11628.03 555
11629.05 620
11630.06 551
11631.08 571
11632.10 589
11633.12 554
11634.13 576
11635.15 589
11636.17 561
11637.19 547
11638.20 555
11639.22 541
11640.24 561
11641.26 512
11642.28 485
11643.29 496
11644.31 510
11645.33 510
11646.35 511
11647.37 483
11648.39 491
11649.40 496
11650.42 535
11651.44 506
11652.46 531
11653.48 519
11654.50 497
11655.51 506
11656.53 497
11657.55 520
11658.57 478
11659.59 484
11660.61 507
11661.63 548
11662.65 514
11663.67 548
11664.68 520
11665.70 500
11666.72 503
11667.74 534
11668.76 548
11669.78 571
11670.80 547
11671.82 583
11672.84 545
11673.86 566
11674.88 548
11675.90 561
11676.92 565
11677.94 561
11678.96 528
11679.98 533
11680.99 533
11682.01 528
11683.03 547
11684.05 561
11685.07 551
11686.09 549
11687.11 513
11688.13 524
11689.15 545
11690.17 523
11691.19 494
11692.21 495
11693.24 488
11694.26 485
11695.28 501
11696.30 516
11697.32 503
11698.34 509
11699.36 493
11700.38 477
11701.40 482
11702.42 489
11703.44 473
11704.46 498
11705.48 487
11706.50 474
11707.52 545
11708.54 473
11709.57 479
11710.59 480
11711.61 489
11712.63 471
11713.65 452
11714.67 431
11715.69 449
11716.71 437
11717.73 452
11718.76 456
11719.78 466
11720.80 444
11721.82 404
11722.84 444
11723.86 425
11724.89 440
11725.91 428
11726.93 421
11727.95 445
11728.97 454
11729.99 429
11731.02 434
11732.04 421
11733.06 424
11734.08 427
11735.10 466
11736.13 479
11737.15 429
11738.17 439
11739.19 450
11740.22 437
11741.24 447
11742.26 447
11743.28 421
11744.30 419
11745.33 454
11746.35 431
11747.37 430
11748.40 430
11749.42 442
11750.44 415
11751.46 423
11752.49 427
11753.51 428
11754.53 433
11755.56 445
11756.58 429
11757.60 411
11758.62 407
11759.65 380
11760.67 403
11761.69 416
11762.72 437
11763.74 439
11764.76 432
11765.79 406
11766.81 415
11767.83 414
11768.86 430
11769.88 412
11770.91 401
11771.93 422
11772.95 433
11773.98 392
11775.00 387
11776.02 377
11777.05 398
11778.07 412
11779.10 409
11780.12 425
11781.14 386
11782.17 399
11783.19 406
11784.22 414
11785.24 400
11786.26 394
11787.29 418
11788.31 416
11789.34 395
11790.36 416
11791.39 385
11792.41 405
11793.44 386
11794.46 383
11795.49 399
11796.51 428
11797.54 374
11798.56 385
11799.59 399
11800.61 401
11801.63 409
11802.66 384
11803.69 403
11804.71 413
11805.74 380
11806.76 414
11807.79 395
11808.81 370
11809.84 379
11810.86 400
11811.89 366
11812.91 407
11813.94 426
11814.96 401
11815.99 394
11817.01 376
11818.04 415
11819.07 402
11820.09 405
11821.12 433
11822.14 438
11823.17 416
11824.20 405
11825.22 402
11826.25 399
11827.27 409
11828.30 393
11829.33 425
11830.35 396
11831.38 431
11832.40 417
11833.43 401
11834.46 402
11835.48 396
11836.51 408
11837.54 407
11838.56 370
11839.59 388
11840.62 397
11841.64 425
11842.67 392
11843.70 400
11844.72 407
11845.75 423
11846.78 427
11847.80 391
11848.83 438
11849.86 418
11850.89 405
11851.91 399
11852.94 399
11853.97 400
11854.99 413
11856.02 434
11857.05 447
11858.08 419
11859.10 430
11860.13 450
11861.16 449
11862.19 452
11863.21 409
11864.24 407
11865.27 417
11866.30 439
11867.33 419
11868.35 425
11869.38 422
11870.41 392
11871.44 411
11872.47 418
11873.49 437
11874.52 424
11875.55 428
11876.58 420
11877.61 424
11878.63 463
11879.66 466
11880.69 423
11881.72 421
11882.75 454
11883.78 468
11884.81 437
11885.83 455
11886.86 443
11887.89 451
11888.92 460
11889.95 493
11890.98 514
11892.01 492
11893.04 486
11894.06 529
11895.09 510
11896.12 517
11897.15 586
11898.18 566
11899.21 531
11900.24 538
11901.27 541
11902.30 524
11903.33 514
11904.36 528
11905.39 495
11906.42 506
11907.45 495
11908.48 489
11909.50 507
11910.53 501
11911.56 471
11912.59 482
11913.62 517
11914.65 528
11915.68 495
11916.71 526
11917.74 520
11918.77 552
11919.80 562
11920.83 549
11921.86 570
11922.89 599
11923.92 612
11924.95 664
11925.99 663
11927.02 664
11928.05 681
11929.08 650
11930.11 663
11931.14 604
11932.17 580
11933.20 573
11934.23 543
11935.26 526
11936.29 500
11937.32 494
11938.35 511
11939.38 476
11940.41 472
11941.45 471
11942.48 441
11943.51 460
11944.54 451
11945.57 447
11946.60 434
11947.63 442
11948.66 454
11949.70 464
11950.73 426
11951.76 440
11952.79 437
11953.82 431
11954.85 425
11955.88 426
11956.92 435
11957.95 463
11958.98 449
11960.01 454
11961.04 441
11962.08 443
11963.11 454
11964.14 453
11965.17 461
11966.20 488
11967.24 483
11968.27 451
11969.30 428
11970.33 429
11971.36 441
11972.40 430
11973.43 450
11974.46 451
11975.49 448
11976.53 467
11977.56 474
11978.59 457
11979.62 430
11980.66 437
11981.69 434
11982.72 443
11983.76 420
11984.79 447
11985.82 476
11986.85 474
11987.89 477
11988.92 460
11989.95 464
11990.99 494
11992.02 481
11993.05 448
11994.09 465
11995.12 485
11996.15 464
11997.19 422
11998.22 449
11999.25 451
12000.29 471
12001.32 460
12002.35 478
12003.39 470
12004.42 498
12005.46 513
12006.49 506
12007.52 533
12008.56 502
12009.59 548
12010.63 535
12011.66 534
12012.69 543
12013.73 592
12014.76 559
12015.80 566
12016.83 569
12017.86 544
12018.90 524
12019.93 511
12020.97 528
12022.00 542
12023.04 513
12024.07 504
12025.11 502
12026.14 540
12027.18 536
12028.21 516
12029.25 509
12030.28 482
12031.32 521
12032.35 480
12033.39 466
12034.42 472
12035.46 490
12036.49 467
12037.53 498
12038.56 481
12039.60 445
12040.63 434
12041.67 470
12042.70 461
12043.74 487
12044.77 484
12045.81 446
12046.84 508
12047.88 485
12048.92 450
12049.95 463
12050.99 458
12052.02 506
12053.06 493
12054.09 467
12055.13 482
12056.17 480
12057.20 474
12058.24 491
12059.27 462
12060.31 497
12061.35 462
12062.38 471
12063.42 445
12064.46 454
12065.49 463
12066.53 443
12067.56 474
12068.60 448
12069.64 453
12070.67 480
12071.71 488
12072.75 469
12073.78 455
12074.82 464
12075.86 483
12076.89 460
12077.93 466
12078.97 461
12080.01 501
12081.04 521
12082.08 514
12083.12 500
12084.15 507
12085.19 513
12086.23 529
12087.27 517
12088.30 546
12089.34 521
12090.38 537
12091.41 551
12092.45 586
12093.49 578
12094.53 549
12095.57 621
12096.60 585
12097.64 612
12098.68 623
12099.72 606
12100.75 625
12101.79 572
12102.83 542
12103.87 564
12104.91 551
12105.94 479
12106.98 501
12108.02 486
12109.06 509
12110.10 486
12111.14 477
12112.17 446
12113.21 459
12114.25 433
12115.29 441
12116.33 459
12117.37 447
12118.40 454
12119.44 454
12120.48 417
12121.52 407
12122.56 443
12123.60 439
12124.64 438
12125.68 432
12126.72 445
12127.75 425
12128.79 451
12129.83 460
12130.87 428
12131.91 408
12132.95 420
12133.99 432
12135.03 424
12136.07 420
12137.11 432
12138.15 396
12139.19 375
12140.23 383
12141.27 380
12142.31 387
12143.35 417
12144.38 421
12145.42 408
12146.46 392
12147.50 384
12148.54 399
12149.58 415
12150.62 434
12151.66 410
12152.70 364
12153.74 373
12154.78 419
12155.82 397
12156.87 422
12157.91 425
12158.95 402
12159.99 406
12161.03 399
12162.07 392
12163.11 387
12164.15 406
12165.19 387
12166.23 383
12167.27 380
12168.31 368
12169.35 428
12170.39 389
12171.43 366
12172.47 392
12173.52 376
12174.56 382
12175.60 364
12176.64 416
12177.68 410
12178.72 385
12179.76 387
12180.80 385
12181.85 408
12182.89 392
12183.93 379
12184.97 389
12186.01 389
12187.05 388
12188.09 390
12189.14 414
12190.18 432
12191.22 393
12192.26 392
12193.30 432
12194.34 416
12195.39 397
12196.43 402
12197.47 385
12198.51 396
12199.55 403
12200.60 414
12201.64 392
12202.68 401
12203.72 416
12204.77 391
12205.81 399
12206.85 398
12207.89 407
12208.94 380
12209.98 386
12211.02 420
12212.06 374
12213.11 399
12214.15 397
12215.19 375
12216.23 397
12217.28 396
12218.32 384
12219.36 393
12220.41 394
12221.45 390
12222.49 440
12223.54 429
12224.58 419
12225.62 359
12226.66 433
12227.71 405
12228.75 399
12229.79 385
12230.84 403
12231.88 384
12232.93 378
12233.97 394
12235.01 385
12236.06 373
12237.10 393
12238.14 410
12239.19 389
12240.23 392
12241.28 349
12242.32 417
12243.36 383
12244.41 365
12245.45 356
12246.50 393
12247.54 391
12248.58 379
12249.63 377
12250.67 372
12251.72 372
12252.76 368
12253.80 371
12254.85 351
12255.89 375
12256.94 334
12257.98 338
12259.03 358
12260.07 360
12261.12 341
12262.16 376
12263.21 404
12264.25 348
12265.30 380
12266.34 356
12267.39 370
12268.43 374
12269.48 381
12270.52 357
12271.57 346
12272.61 367
12273.66 360
12274.70 329
12275.75 350
12276.79 348
12277.84 352
12278.88 361
12279.93 340
12280.98 337
12282.02 381
12283.07 351
12284.11 344
12285.16 321
12286.20 309
12287.25 348
12288.30 334
12289.34 381
12290.39 347
12291.43 336
12292.48 361
12293.53 317
12294.57 327
12295.62 349
12296.66 385
12297.71 368
12298.76 364
12299.80 330
12300.85 355
12301.90 363
12302.94 342
12303.99 343
12305.04 374
12306.08 346
12307.13 351
12308.18 353
12309.22 361
12310.27 318
12311.32 327
12312.36 329
12313.41 349
12314.46 333
12315.50 350
12316.55 333
12317.60 367
12318.65 346
12319.69 339
12320.74 330
12321.79 319
12322.83 301
12323.88 329
12324.93 349
12325.98 333
12327.02 337
12328.07 338
12329.12 321
12330.17 329
12331.21 356
12332.26 319
12333.31 350
12334.36 342
12335.41 340
12336.45 298
12337.50 316
12338.55 323
12339.60 351
12340.65 342
12341.69 347
12342.74 347
12343.79 349
12344.84 325
12345.89 305
12346.94 325
12347.98 340
12349.03 360
12350.08 345
12351.13 347
12352.18 325
12353.23 341
12354.28 337
12355.32 358
12356.37 380
12357.42 358
12358.47 321
12359.52 327
12360.57 346
12361.62 321
12362.67 334
12363.72 323
12364.76 352
12365.81 321
12366.86 311
12367.91 360
12368.96 360
12370.01 306
12371.06 356
12372.11 347
12373.16 333
12374.21 337
12375.26 352
12376.31 334
12377.36 324
12378.41 344
12379.46 340
12380.51 339
12381.56 313
12382.61 360
12383.66 367
12384.71 340
12385.76 351
12386.81 347
12387.86 347
12388.91 325
12389.96 350
12391.01 356
12392.06 334
12393.11 336
12394.16 347
12395.21 345
12396.26 372
12397.31 369
12398.36 358
12399.41 344
12400.46 334
12401.51 367
12402.56 342
12403.61 343
12404.66 369
12405.71 349
12406.77 359
12407.82 376
12408.87 359
12409.92 369
12410.97 359
12412.02 402
12413.07 361
12414.12 342
12415.17 345
12416.23 349
12417.28 366
12418.33 351
12419.38 352
12420.43 376
12421.48 361
12422.53 360
12423.59 360
12424.64 392
12425.69 389
12426.74 372
12427.79 356
12428.84 372
12429.90 379
12430.95 365
12432.00 353
12433.05 360
12434.10 394
12435.16 401
12436.21 380
12437.26 367
12438.31 362
12439.37 362
12440.42 378
12441.47 354
12442.52 349
12443.58 353
12444.63 370
12445.68 371
12446.73 379
12447.79 374
12448.84 323
12449.89 382
12450.94 361
12452.00 371
12453.05 403
12454.10 406
12455.16 382
12456.21 389
12457.26 412
12458.31 365
12459.37 399
12460.42 403
12461.47 400
12462.53 365
12463.58 407
12464.63 396
12465.69 412
12466.74 387
12467.79 402
12468.85 436
12469.90 425
12470.95 440
12472.01 421
12473.06 445
12474.12 475
12475.17 441
12476.22 465
12477.28 480
12478.33 493
12479.39 470
12480.44 486
12481.49 587
12482.55 586
12483.60 636
12484.66 635
12485.71 708
12486.76 695
12487.82 772
12488.87 766
12489.93 743
12490.98 711
12492.04 715
12493.09 713
12494.15 661
12495.20 636
12496.25 628
12497.31 579
12498.36 547
12499.42 521
12500.47 494
12501.53 496
12502.58 497
12503.64 478
12504.69 470
12505.75 455
12506.80 441
12507.86 437
12508.91 410
12509.97 434
12511.03 443
12512.08 431
12513.14 415
12514.19 404
12515.25 414
12516.30 388
12517.36 431
12518.41 398
12519.47 399
12520.52 377
12521.58 436
12522.64 430
12523.69 401
12524.75 416
12525.80 424
12526.86 425
12527.92 423
12528.97 423
12530.03 411
12531.08 413
12532.14 404
12533.20 400
12534.25 403
12535.31 411
12536.37 399
12537.42 414
12538.48 414
12539.54 440
12540.59 405
12541.65 465
12542.70 435
12543.76 388
12544.82 392
12545.88 386
12546.93 419
12547.99 432
12549.05 424
12550.10 418
12551.16 416
12552.22 418
12553.27 418
12554.33 417
12555.39 446
12556.45 439
12557.50 437
12558.56 445
12559.62 468
12560.67 507
12561.73 497
12562.79 493
12563.85 489
12564.90 527
12565.96 528
12567.02 531
12568.08 542
12569.14 539
12570.19 555
12571.25 600
12572.31 567
12573.37 513
12574.42 537
12575.48 498
12576.54 505
12577.60 514
12578.66 532
12579.72 514
12580.77 497
12581.83 488
12582.89 531
12583.95 497
12585.01 487
12586.07 465
12587.12 456
12588.18 461
12589.24 477
12590.30 454
12591.36 447
12592.42 425
12593.48 437
12594.53 480
12595.59 439
12596.65 480
12597.71 455
12598.77 466
12599.83 454
12600.89 442
12601.95 433
12603.01 455
12604.07 446
12605.13 467
12606.18 471
12607.24 435
12608.30 441
12609.36 457
12610.42 430
12611.48 460
12612.54 457
12613.60 457
12614.66 469
12615.72 428
12616.78 457
12617.84 451
12618.90 455
12619.96 447
12621.02 446
12622.08 425
12623.14 426
12624.20 430
12625.26 433
12626.32 424
12627.38 437
12628.44 414
12629.50 397
12630.56 424
12631.62 423
12632.68 429
12633.74 451
12634.80 455
12635.86 412
12636.92 410
12637.98 463
12639.04 502
12640.11 481
12641.17 449
12642.23 441
12643.29 464
12644.35 471
12645.41 478
12646.47 476
12647.53 426
12648.59 477
12649.65 490
12650.72 531
12651.78 512
12652.84 484
12653.90 508
12654.96 529
12656.02 489
12657.08 474
12658.14 477
12659.21 492
12660.27 473
12661.33 478
12662.39 475
12663.45 486
12664.51 487
12665.58 494
12666.64 496
12667.70 472
12668.76 484
12669.82 469
12670.89 486
12671.95 513
12673.01 486
12674.07 490
12675.13 494
12676.20 497
12677.26 500
12678.32 529
12679.38 509
12680.45 531
12681.51 544
12682.57 524
12683.63 521
12684.70 528
12685.76 547
12686.82 582
12687.88 538
12688.95 582
12690.01 608
12691.07 594
12692.14 615
12693.20 616
12694.26 629
12695.32 661
12696.39 655
12697.45 629
12698.51 658
12699.58 614
12700.64 662
12701.70 697
12702.77 603
12703.83 586
12704.89 629
12705.96 586
12707.02 600
12708.08 580
12709.15 542
12710.21 569
12711.28 515
12712.34 549
12713.40 549
12714.47 497
12715.53 540
12716.59 534
12717.66 500
12718.72 522
12719.79 509
12720.85 535
12721.92 557
12722.98 503
12724.04 514
12725.11 508
12726.17 503
12727.24 517
12728.30 524
12729.37 517
12730.43 518
12731.49 534
12732.56 508
12733.62 544
12734.69 515
12735.75 482
12736.82 471
12737.88 494
12738.95 509
12740.01 494
12741.08 517
12742.14 494
12743.21 458
12744.27 467
12745.34 466
12746.40 458
12747.47 456
12748.53 417
12749.60 469
12750.66 462
12751.73 461
12752.79 439
12753.86 426
12754.93 420
12755.99 431
12757.06 464
12758.12 451
12759.19 418
12760.25 427
12761.32 437
12762.39 430
12763.45 401
12764.52 402
12765.58 428
12766.65 388
12767.72 450
12768.78 420
12769.85 421
12770.91 428
12771.98 442
12773.05 443
12774.11 426
12775.18 420
12776.25 435
12777.31 416
12778.38 428
12779.45 431
12780.51 439
12781.58 431
12782.65 430
12783.71 429
12784.78 448
12785.85 440
12786.91 437
12787.98 416
12789.05 441
12790.11 411
12791.18 406
12792.25 411
12793.31 409
12794.38 427
12795.45 444
12796.52 409
12797.58 389
12798.65 393
12799.72 407
12800.79 419
12801.85 404
12802.92 436
12803.99 441
12805.06 439
12806.12 452
12807.19 463
12808.26 451
12809.33 457
12810.39 465
12811.46 430
12812.53 462
12813.60 452
12814.67 451
12815.73 434
12816.80 442
12817.87 423
12818.94 433
12820.01 446
12821.08 423
12822.14 414
12823.21 397
12824.28 421
12825.35 406
12826.42 436
12827.49 433
12828.55 425
12829.62 418
12830.69 398
12831.76 404
12832.83 418
12833.90 400
12834.97 387
12836.04 409
12837.11 372
12838.17 412
12839.24 408
12840.31 427
12841.38 371
12842.45 369
12843.52 398
12844.59 401
12845.66 401
12846.73 375
12847.80 355
12848.87 383
12849.94 370
12851.01 366
12852.08 382
12853.14 356
12854.21 361
12855.28 364
12856.35 407
12857.42 367
12858.49 371
12859.56 369
12860.63 370
12861.70 369
12862.77 356
12863.84 374
12864.91 357
12865.98 402
12867.05 365
12868.12 392
12869.19 357
12870.26 365
12871.34 330
12872.41 371
12873.48 363
12874.55 365
12875.62 363
12876.69 346
12877.76 323
12878.83 348
12879.90 368
12880.97 359
12882.04 369
12883.11 331
12884.18 377
12885.25 362
12886.33 336
12887.40 349
12888.47 340
12889.54 372
12890.61 364
12891.68 367
12892.75 336
12893.82 341
12894.89 330
12895.97 339
12897.04 361
12898.11 320
12899.18 327
12900.25 355
12901.32 327
12902.40 336
12903.47 331
12904.54 335
12905.61 317
12906.68 335
12907.75 351
12908.83 335
12909.90 319
12910.97 329
12912.04 347
12913.11 322
12914.19 327
12915.26 337
12916.33 315
12917.40 307
12918.48 362
12919.55 329
12920.62 363
12921.69 349
12922.77 333
12923.84 319
12924.91 323
12925.98 332
12927.06 329
12928.13 340
12929.20 318
12930.27 318
12931.35 334
12932.42 350
12933.49 364
12934.57 349
12935.64 324
12936.71 290
12937.79 308
12938.86 319
12939.93 320
12941.01 306
12942.08 301
12943.15 354
12944.23 325
12945.30 327
12946.37 318
12947.45 345
12948.52 346
12949.59 296
12950.67 320
12951.74 308
12952.81 314
12953.89 320
12954.96 345
12956.04 319
12957.11 312
12958.18 307
12959.26 293
12960.33 324
12961.41 318
12962.48 305
12963.55 301
12964.63 317
12965.70 298
12966.78 347
12967.85 316
12968.93 312
12970.00 298
12971.07 306
12972.15 328
12973.22 305
12974.30 330
12975.37 340
12976.45 342
12977.52 319
12978.60 328
12979.67 346
12980.75 338
12981.82 350
12982.90 348
12983.97 329
12985.05 329
12986.12 334
12987.20 331
12988.27 326
12989.35 327
12990.42 320
12991.50 314
12992.57 330
12993.65 317
12994.73 315
12995.80 317
12996.88 351
12997.95 351
12999.03 350
13000.10 321
13001.18 314
13002.25 322
13003.33 340
13004.41 370
13005.48 338
13006.56 326
13007.63 328
13008.71 347
13009.79 339
13010.86 358
13011.94 354
13013.02 361
13014.09 356
13015.17 336
13016.24 379
13017.32 349
13018.40 348
13019.47 376
13020.55 349
13021.63 339
13022.70 355
13023.78 347
13024.86 325
13025.93 356
13027.01 346
13028.09 348
13029.16 352
13030.24 388
13031.32 368
13032.40 346
13033.47 378
13034.55 361
13035.63 361
13036.70 384
13037.78 414
13038.86 366
13039.94 342
13041.01 381
13042.09 343
13043.17 325
13044.25 346
13045.32 372
13046.40 368
13047.48 383
13048.56 397
13049.63 364
13050.71 371
13051.79 352
13052.87 343
13053.95 358
13055.02 368
13056.10 353
13057.18 362
13058.26 374
13059.34 338
13060.41 333
13061.49 374
13062.57 353
13063.65 346
13064.73 341
13065.81 328
13066.88 357
13067.96 356
13069.04 338
13070.12 337
13071.20 343
13072.28 330
13073.36 342
13074.43 346
13075.51 322
13076.59 325
13077.67 322
13078.75 333
13079.83 325
13080.91 281
13081.99 300
13083.07 301
13084.15 338
13085.23 309
13086.30 298
13087.38 327
13088.46 318
13089.54 285
13090.62 281
13091.70 309
13092.78 316
13093.86 347
13094.94 318
13096.02 319
13097.10 295
13098.18 316
13099.26 316
13100.34 291
13101.42 305
13102.50 324
13103.58 321
13104.66 338
13105.74 332
13106.82 327
13107.90 330
13108.98 301
13110.06 312
13111.14 296
13112.22 322
13113.30 326
13114.38 302
13115.46 293
13116.54 288
13117.62 319
13118.70 340
13119.78 325
13120.86 285
13121.95 295
13123.03 339
13124.11 308
13125.19 303
13126.27 312
13127.35 316
13128.43 329
13129.51 311
13130.59 310
13131.67 302
13132.76 308
13133.84 288
13134.92 325
13136.00 323
13137.08 310
13138.16 289
13139.24 303
13140.32 315
13141.41 300
13142.49 337
13143.57 283
13144.65 319
13145.73 299
13146.81 287
13147.90 310
13148.98 315
13150.06 303
13151.14 333
13152.22 341
13153.31 320
13154.39 291
13155.47 317
13156.55 319
13157.63 295
13158.72 303
13159.80 292
13160.88 344
13161.96 313
13163.05 347
13164.13 314
13165.21 329
13166.29 324
13167.38 312
13168.46 311
13169.54 302
13170.62 294
13171.71 323
13172.79 330
13173.87 325
13174.96 325
13176.04 339
13177.12 329
13178.20 313
13179.29 332
13180.37 297
13181.45 313
13182.54 317
13183.62 301
13184.70 281
13185.79 291
13186.87 313
13187.95 329
13189.04 314
13190.12 299
13191.20 311
13192.29 310
13193.37 298
13194.46 287
13195.54 296
13196.62 306
13197.71 295
13198.79 297
13199.88 317
13200.96 314
13202.04 319
13203.13 320
13204.21 303
13205.30 329
13206.38 303
13207.46 337
13208.55 316
13209.63 301
13210.72 282
13211.80 305
13212.89 296
13213.97 320
13215.05 304
13216.14 313
13217.22 299
13218.31 302
13219.39 313
13220.48 340
13221.56 334
13222.65 310
13223.73 339
13224.82 321
13225.90 309
13226.99 302
13228.07 320
13229.16 315
13230.24 298
13231.33 313
13232.41 324
13233.50 302
13234.58 311
13235.67 324
13236.76 320
13237.84 317
13238.93 327
13240.01 330
13241.10 325
13242.18 314
13243.27 337
13244.35 348
13245.44 324
13246.53 315
13247.61 305
13248.70 326
13249.78 358
13250.87 339
13251.96 309
13253.04 301
13254.13 305
13255.21 298
13256.30 317
13257.39 312
13258.47 335
13259.56 342
13260.65 342
13261.73 319
13262.82 328
13263.91 345
13264.99 340
13266.08 313
13267.17 349
13268.25 352
13269.34 356
13270.43 347
13271.51 341
13272.60 331
13273.69 330
13274.77 319
13275.86 331
13276.95 349
13278.04 322
13279.12 337
13280.21 344
13281.30 348
13282.38 307
13283.47 350
13284.56 327
13285.65 350
13286.73 330
13287.82 331
13288.91 362
13290.00 348
13291.08 372
13292.17 366
13293.26 350
13294.35 350
13295.44 371
13296.52 358
13297.61 375
13298.70 343
13299.79 374
13300.88 336
13301.96 377
13303.05 362
13304.14 368
13305.23 375
13306.32 397
13307.41 365
13308.49 359
13309.58 380
13310.67 348
13311.76 381
13312.85 367
13313.94 382
13315.02 360
13316.11 333
13317.20 356
13318.29 344
13319.38 342
13320.47 341
13321.56 346
13322.65 335
13323.74 361
13324.82 366
13325.91 355
13327.00 346
13328.09 381
13329.18 377
13330.27 382
13331.36 367
13332.45 361
13333.54 349
13334.63 337
13335.72 353
13336.81 340
13337.90 355
13338.99 375
13340.08 365
13341.17 356
13342.26 370
13343.35 346
13344.44 415
13345.53 365
13346.61 356
13347.70 379
13348.79 366
13349.89 377
13350.98 390
13352.07 369
13353.16 382
13354.25 398
13355.34 394
13356.43 425
13357.52 420
13358.61 433
13359.70 399
13360.79 412
13361.88 403
13362.97 412
13364.06 400
13365.15 422
13366.24 378
13367.33 391
13368.42 403
13369.51 395
13370.60 376
13371.70 363
13372.79 395
13373.88 375
13374.97 349
13376.06 341
13377.15 378
13378.24 354
13379.33 366
13380.43 348
13381.52 361
13382.61 351
13383.70 332
13384.79 332
13385.88 346
13386.97 344
13388.07 341
13389.16 326
13390.25 326
13391.34 354
13392.43 313
13393.52 339
13394.62 344
13395.71 356
13396.80 323
13397.89 324
13398.98 360
13400.08 319
13401.17 329
13402.26 317
13403.35 365
13404.45 367
13405.54 326
13406.63 337
13407.72 333
13408.82 343
13409.91 333
13411.00 349
13412.09 339
13413.19 331
13414.28 338
13415.37 327
13416.46 344
13417.56 330
13418.65 359
13419.74 373
13420.84 356
13421.93 344
13423.02 341
13424.11 348
13425.21 335
13426.30 360
13427.39 336
13428.49 341
13429.58 332
13430.67 391
13431.77 347
13432.86 330
13433.95 369
13435.05 351
13436.14 389
13437.24 378
13438.33 345
13439.42 332
13440.52 379
13441.61 360
13442.70 359
13443.80 356
13444.89 350
13445.99 371
13447.08 378
13448.17 355
13449.27 358
13450.36 366
13451.46 379
13452.55 371
13453.64 373
13454.74 351
13455.83 368
13456.93 388
13458.02 374
13459.12 401
13460.21 395
13461.31 389
13462.40 362
13463.50 401
13464.59 391
13465.69 411
13466.78 409
13467.87 408
13468.97 392
13470.06 375
13471.16 368
13472.25 424
13473.35 427
13474.44 352
13475.54 399
13476.64 400
13477.73 400
13478.83 388
13479.92 420
13481.02 394
13482.11 393
13483.21 388
13484.30 415
13485.40 427
13486.49 409
13487.59 413
13488.69 458
13489.78 460
13490.88 446
13491.97 483
13493.07 474
13494.17 450
13495.26 445
13496.36 484
13497.45 458
13498.55 471
13499.65 450
13500.74 436
13501.84 431
13502.93 417
13504.03 405
13505.13 432
13506.22 419
13507.32 399
13508.42 412
13509.51 340
13510.61 358
13511.71 401
13512.80 385
13513.90 348
13515.00 366
13516.09 380
13517.19 335
13518.29 392
13519.38 384
13520.48 372
13521.58 371
13522.68 362
13523.77 371
13524.87 371
13525.97 326
13527.06 353
13528.16 371
13529.26 376
13530.36 339
13531.45 327
13532.55 352
13533.65 363
13534.75 339
13535.84 332
13536.94 318
13538.04 353
13539.14 347
13540.23 328
13541.33 356
13542.43 322
13543.53 347
13544.63 347
13545.72 343
13546.82 329
13547.92 343
13549.02 338
13550.12 347
13551.22 327
13552.31 312
13553.41 316
13554.51 336
13555.61 337
13556.71 318
13557.81 316
13558.90 302
13560.00 345
13561.10 339
13562.20 317
13563.30 319
13564.40 333
13565.50 337
13566.60 320
13567.69 345
13568.79 321
13569.89 316
13570.99 331
13572.09 345
13573.19 337
13574.29 314
13575.39 339
13576.49 354
13577.59 333
13578.69 340
13579.79 333
13580.89 342
13581.98 328
13583.08 347
13584.18 355
13585.28 348
13586.38 331
13587.48 340
13588.58 314
13589.68 305
13590.78 341
13591.88 316
13592.98 337
13594.08 323
13595.18 350
13596.28 344
13597.38 346
13598.48 351
13599.58 316
13600.68 345
13601.78 345
13602.88 340
13603.98 341
13605.08 363
13606.18 333
13607.29 343
13608.39 321
13609.49 351
13610.59 355
13611.69 376
13612.79 341
13613.89 333
13614.99 350
13616.09 340
13617.19 346
13618.29 333
13619.39 369
13620.50 365
13621.60 354
13622.70 328
13623.80 347
13624.90 330
13626.00 330
13627.10 340
13628.20 340
13629.31 316
13630.41 308
13631.51 343
13632.61 327
13633.71 337
13634.81 332
13635.91 325
13637.02 356
13638.12 326
13639.22 340
13640.32 337
13641.42 338
13642.53 336
13643.63 336
13644.73 335
13645.83 336
13646.93 340
13648.04 337
13649.14 334
13650.24 325
13651.34 363
13652.45 325
13653.55 353
13654.65 327
13655.75 303
13656.85 340
13657.96 338
13659.06 335
13660.16 323
13661.27 324
13662.37 345
13663.47 329
13664.57 315
13665.68 330
13666.78 318
13667.88 320
13668.99 317
13670.09 332
13671.19 325
13672.29 328
13673.40 357
13674.50 336
13675.60 318
13676.71 326
13677.81 326
13678.91 337
13680.02 340
13681.12 322
13682.23 341
13683.33 349
13684.43 372
13685.54 310
13686.64 348
13687.74 357
13688.85 349
13689.95 343
13691.06 361
13692.16 342
13693.26 353
13694.37 364
13695.47 357
13696.58 345
13697.68 360
13698.78 364
13699.89 367
13700.99 334
13702.10 341
13703.20 355
13704.31 381
13705.41 374
13706.51 339
13707.62 359
13708.72 345
13709.83 390
13710.93 333
13712.04 363
13713.14 364
13714.25 359
13715.35 352
13716.46 367
13717.56 376
13718.67 400
13719.77 390
13720.88 391
13721.98 407
13723.09 385
13724.19 444
13725.30 405
13726.40 400
13727.51 406
13728.61 398
13729.72 408
13730.83 385
13731.93 420
13733.04 399
13734.14 404
13735.25 411
13736.35 421
13737.46 438
13738.57 416
13739.67 438
13740.78 460
13741.88 453
13742.99 436
13744.09 449
13745.20 477
13746.31 481
13747.41 443
13748.52 481
13749.63 467
13750.73 474
13751.84 524
13752.94 517
13754.05 533
13755.16 543
13756.26 509
13757.37 527
13758.48 564
13759.58 588
13760.69 601
13761.80 657
13762.90 652
13764.01 650
13765.12 637
13766.22 642
13767.33 659
13768.44 645
13769.55 624
13770.65 603
13771.76 589
13772.87 569
13773.97 531
13775.08 509
13776.19 497
13777.30 555
13778.40 534
13779.51 473
13780.62 478
13781.73 474
13782.83 468
13783.94 438
13785.05 414
13786.16 443
13787.26 459
13788.37 436
13789.48 459
13790.59 458
13791.70 412
13792.80 436
13793.91 424
13795.02 441
13796.13 401
13797.24 400
13798.35 441
13799.45 417
13800.56 462
13801.67 419
13802.78 422
13803.89 403
13805.00 410
13806.10 406
13807.21 413
13808.32 397
13809.43 416
13810.54 401
13811.65 385
13812.76 374
13813.86 381
13814.97 372
13816.08 391
13817.19 387
13818.30 384
13819.41 393
13820.52 390
13821.63 371
13822.74 396
13823.85 398
13824.96 406
13826.06 396
13827.17 399
13828.28 388
13829.39 393
13830.50 374
13831.61 406
13832.72 375
13833.83 381
13834.94 389
13836.05 403
13837.16 398
13838.27 397
13839.38 370
13840.49 388
13841.60 403
13842.71 413
13843.82 405
13844.93 386
13846.04 376
13847.15 399
13848.26 405
13849.37 417
13850.48 390
13851.59 401
13852.70 422
13853.81 386
13854.92 410
13856.03 386
13857.14 405
13858.25 394
13859.37 398
13860.48 390
13861.59 435
13862.70 417
13863.81 425
13864.92 401
13866.03 391
13867.14 388
13868.25 410
13869.36 426
13870.47 383
13871.59 386
13872.70 410
13873.81 390
13874.92 385
13876.03 397
13877.14 390
13878.25 391
13879.36 379
13880.48 406
13881.59 402
13882.70 382
13883.81 420
13884.92 432
13886.03 431
13887.15 417
13888.26 375
13889.37 417
13890.48 443
13891.59 400
13892.71 414
13893.82 417
13894.93 418
13896.04 368
13897.15 363
13898.27 375
13899.38 386
13900.49 369
13901.60 380
13902.72 402
13903.83 402
13904.94 373
13906.05 400
13907.17 379
13908.28 403
13909.39 368
13910.50 350
13911.62 364
13912.73 384
13913.84 388
13914.95 383
13916.07 367
13917.18 393
13918.29 377
13919.41 371
13920.52 362
13921.63 346
13922.75 372
13923.86 364
13924.97 355
13926.09 368
13927.20 397
13928.31 366
13929.43 362
13930.54 380
13931.65 373
13932.77 372
13933.88 356
13934.99 367
13936.11 382
13937.22 350
13938.34 346
13939.45 351
13940.56 346
13941.68 347
13942.79 357
13943.91 359
13945.02 330
13946.13 346
13947.25 337
13948.36 353
13949.48 372
13950.59 357
13951.70 371
13952.82 380
13953.93 347
13955.05 343
13956.16 344
13957.28 347
13958.39 352
13959.51 349
13960.62 358
13961.74 343
13962.85 344
13963.97 337
13965.08 342
13966.20 349
13967.31 331
13968.43 352
13969.54 356
13970.66 358
13971.77 333
13972.89 369
13974.00 361
13975.12 345
13976.23 357
13977.35 359
13978.46 360
13979.58 354
13980.69 358
13981.81 343
13982.92 352
13984.04 355
13985.16 342
13986.27 359
13987.39 335
13988.50 360
13989.62 394
13990.74 380
13991.85 379
13992.97 372
13994.08 385
13995.20 370
13996.32 366
13997.43 362
13998.55 355
13999.66 346
14000.78 393
14001.90 390
14003.01 382
14004.13 387
14005.25 392
14006.36 381
14007.48 387
14008.60 398
14009.71 388
14010.83 406
14011.95 384
14013.06 365
14014.18 380
14015.30 371
14016.41 391
14017.53 364
14018.65 383
14019.76 392
14020.88 357
14022.00 372
14023.12 333
14024.23 379
14025.35 384
14026.47 348
14027.59 358
14028.70 348
14029.82 377
14030.94 362
14032.06 349
14033.17 343
14034.29 331
14035.41 369
14036.53 385
14037.64 330
14038.76 345
14039.88 367
14041.00 341
14042.11 330
14043.23 368
14044.35 362
14045.47 383
14046.59 373
14047.71 352
14048.82 338
14049.94 336
14051.06 345
14052.18 394
14053.30 357
14054.42 333
14055.53 347
14056.65 367
14057.77 344
14058.89 343
14060.01 338
14061.13 374
14062.25 337
14063.36 352
14064.48 347
14065.60 329
14066.72 353
14067.84 371
14068.96 387
14070.08 377
14071.20 366
14072.32 380
14073.44 383
14074.55 360
14075.67 410
14076.79 418
14077.91 406
14079.03 386
14080.15 429
14081.27 418
14082.39 394
14083.51 380
14084.63 397
14085.75 415
14086.87 420
14087.99 440
14089.11 432
14090.23 457
14091.35 443
14092.47 423
14093.59 427
14094.71 431
14095.83 400
14096.95 433
14098.07 404
14099.19 375
14100.31 374
14101.43 376
14102.55 362
14103.67 372
14104.79 341
14105.91 340
14107.03 343
14108.15 313
14109.27 332
14110.39 323
14111.51 327
14112.64 345
14113.76 375
14114.88 345
14116.00 306
14117.12 329
14118.24 319
14119.36 329
14120.48 316
14121.60 321
14122.72 339
14123.85 357
14124.97 331
14126.09 330
14127.21 325
14128.33 320
14129.45 338
14130.57 318
14131.70 324
14132.82 317
14133.94 290
14135.06 296
14136.18 325
14137.30 310
14138.43 329
14139.55 315
14140.67 334
14141.79 330
14142.91 336
14144.03 302
14145.16 314
14146.28 313
14147.40 327
14148.52 304
14149.65 311
14150.77 331
14151.89 294
14153.01 308
14154.13 315
14155.26 309
14156.38 310
14157.50 307
14158.62 309
14159.75 343
14160.87 316
14161.99 347
14163.12 309
14164.24 324
14165.36 289
14166.48 318
14167.61 323
14168.73 285
14169.85 306
14170.98 297
14172.10 307
14173.22 309
14174.35 271
14175.47 305
14176.59 318
14177.72 300
14178.84 292
14179.96 309
14181.09 328
14182.21 274
14183.33 293
14184.46 309
14185.58 306
14186.70 319
14187.83 285
14188.95 321
14190.07 310
14191.20 296
14192.32 308
14193.45 302
14194.57 281
14195.69 288
14196.82 313
14197.94 326
14199.07 310
14200.19 296
14201.32 293
14202.44 302
14203.56 293
14204.69 274
14205.81 298
14206.94 308
14208.06 291
14209.19 286
14210.31 283
14211.44 269
14212.56 296
14213.69 301
14214.81 329
14215.93 308
14217.06 322
14218.18 292
14219.31 281
14220.43 283
14221.56 303
14222.68 285
14223.81 282
14224.94 280
14226.06 279
14227.19 303
14228.31 299
14229.44 283
14230.56 284
14231.69 304
14232.81 273
14233.94 302
14235.06 297
14236.19 273
14237.32 295
14238.44 301
14239.57 275
14240.69 289
14241.82 280
14242.94 281
14244.07 293
14245.20 311
14246.32 269
14247.45 278
14248.57 306
14249.70 291
14250.83 295
14251.95 271
14253.08 282
14254.21 273
14255.33 296
14256.46 285
14257.59 295
14258.71 281
14259.84 271
14260.97 295
14262.09 272
14263.22 253
14264.35 285
14265.47 250
14266.60 264
14267.73 279
14268.85 276
14269.98 281
14271.11 306
14272.23 294
14273.36 272
14274.49 256
14275.62 249
14276.74 282
14277.87 283
14279.00 268
14280.12 256
14281.25 283
14282.38 277
14283.51 274
14284.63 268
14285.76 267
14286.89 280
14288.02 260
14289.15 238
14290.27 254
14291.40 278
14292.53 243
14293.66 242
14294.78 258
14295.91 267
14297.04 273
14298.17 272
14299.30 269
14300.42 292
14301.55 282
14302.68 277
14303.81 259
14304.94 269
14306.07 271
14307.19 281
14308.32 254
14309.45 239
14310.58 296
14311.71 293
14312.84 255
14313.97 258
14315.10 279
14316.22 294
14317.35 285
14318.48 266
14319.61 266
14320.74 281
14321.87 264
14323.00 267
14324.13 259
14325.26 258
14326.39 261
14327.51 276
14328.64 290
14329.77 241
14330.90 273
14332.03 258
14333.16 288
14334.29 289
14335.42 250
14336.55 262
14337.68 262
14338.81 264
14339.94 260
14341.07 253
14342.20 291
14343.33 249
14344.46 236
14345.59 252
14346.72 271
14347.85 251
14348.98 253
14350.11 259
14351.24 281
14352.37 284
14353.50 285
14354.63 248
14355.76 255
14356.89 270
14358.02 268
14359.15 257
14360.28 262
14361.41 261
14362.54 244
14363.67 259
14364.80 260
14365.94 258
14367.07 249
14368.20 279
14369.33 285
14370.46 269
14371.59 253
14372.72 264
14373.85 258
14374.98 242
14376.11 261
14377.25 251
14378.38 271
14379.51 303
14380.64 251
14381.77 275
14382.90 268
14384.03 262
14385.16 276
14386.30 275
14387.43 260
14388.56 280
14389.69 289
14390.82 288
14391.95 262
14393.09 265
14394.22 261
14395.35 270
14396.48 255
14397.61 249
14398.75 263
14399.88 252
14401.01 242
14402.14 247
14403.27 269
14404.41 265
14405.54 298
14406.67 281
14407.80 280
14408.94 262
14410.07 248
14411.20 279
14412.33 289
14413.47 263
14414.60 258
14415.73 268
14416.87 271
14418.00 265
14419.13 276
14420.26 296
14421.40 269
14422.53 279
14423.66 267
14424.80 284
14425.93 273
14427.06 281
14428.20 286
14429.33 277
14430.46 272
14431.59 283
14432.73 296
14433.86 292
14435.00 277
14436.13 276
14437.26 258
14438.40 272
14439.53 263
14440.66 272
14441.80 283
14442.93 270
14444.06 267
14445.20 278
14446.33 285
14447.47 272
14448.60 287
14449.73 272
14450.87 289
14452.00 248
14453.14 282
14454.27 269
14455.41 265
14456.54 301
14457.67 267
14458.81 278
14459.94 260
14461.08 273
14462.21 309
14463.35 294
14464.48 288
14465.62 262
14466.75 284
14467.89 288
14469.02 273
14470.15 275
14471.29 275
14472.42 281
14473.56 286
14474.69 271
14475.83 282
14476.96 268
14478.10 264
14479.24 292
14480.37 267
14481.51 270
14482.64 252
14483.78 273
14484.91 292
14486.05 248
14487.18 252
14488.32 291
14489.45 266
14490.59 272
14491.73 263
14492.86 303
14494.00 265
14495.13 259
14496.27 284
14497.40 269
14498.54 283
14499.68 277
14500.81 276
14501.95 268
14503.08 261
14504.22 263
14505.36 266
14506.49 275
14507.63 254
14508.77 253
14509.90 250
14511.04 265
14512.18 255
14513.31 264
14514.45 248
14515.58 264
14516.72 262
14517.86 252
14519.00 257
14520.13 275
14521.27 251
14522.41 267
14523.54 264
14524.68 278
14525.82 281
14526.95 303
14528.09 273
14529.23 265
14530.37 273
14531.50 264
14532.64 258
14533.78 267
14534.91 264
14536.05 252
14537.19 275
14538.33 274
14539.46 274
14540.60 272
14541.74 271
14542.88 270
14544.02 301
14545.15 259
14546.29 256
14547.43 263
14548.57 278
14549.70 283
14550.84 309
14551.98 290
14553.12 274
14554.26 259
14555.39 247
14556.53 284
14557.67 281
14558.81 279
14559.95 234
14561.09 274
14562.22 276
14563.36 272
14564.50 284
14565.64 289
14566.78 275
14567.92 257
14569.06 276
14570.20 272
14571.33 256
14572.47 247
14573.61 274
14574.75 279
14575.89 291
14577.03 276
14578.17 317
14579.31 283
14580.45 291
14581.59 284
14582.72 269
14583.86 267
14585.00 288
14586.14 278
14587.28 279
14588.42 311
14589.56 315
14590.70 311
14591.84 286
14592.98 290
14594.12 284
14595.26 295
14596.40 302
14597.54 286
14598.68 310
14599.82 295
14600.96 315
14602.10 312
14603.24 328
14604.38 324
14605.52 317
14606.66 302
14607.80 329
14608.94 286
14610.08 323
14611.22 286
14612.36 342
14613.50 332
14614.64 335
14615.78 325
14616.92 332
14618.06 336
14619.20 313
14620.34 319
14621.49 338
14622.63 351
14623.77 334
14624.91 359
14626.05 357
14627.19 351
14628.33 341
14629.47 330
14630.61 317
14631.75 327
14632.90 335
14634.04 314
14635.18 332
14636.32 303
14637.46 314
14638.60 315
14639.74 324
14640.88 295
14642.03 290
14643.17 284
14644.31 291
14645.45 253
14646.59 277
14647.73 288
14648.88 272
14650.02 284
14651.16 293
14652.30 306
14653.44 273
14654.59 281
14655.73 277
14656.87 274
14658.01 271
14659.16 295
14660.30 272
14661.44 279
14662.58 270
14663.72 282
14664.87 257
14666.01 286
14667.15 289
14668.29 291
14669.44 303
14670.58 267
14671.72 292
14672.87 309
14674.01 268
14675.15 290
14676.29 289
14677.44 265
14678.58 268
14679.72 267
14680.87 283
14682.01 246
14683.15 253
14684.30 274
14685.44 265
14686.58 251
14687.73 255
14688.87 258
14690.01 262
14691.16 267
14692.30 260
14693.44 245
14694.59 242
14695.73 264
14696.87 267
14698.02 265
14699.16 250
14700.30 267
14701.45 261
14702.59 250
14703.74 251
14704.88 234
14706.02 253
14707.17 257
14708.31 253
14709.46 247
14710.60 273
14711.75 252
14712.89 257
14714.03 248
14715.18 252
14716.32 275
14717.47 260
14718.61 272
14719.76 256
14720.90 266
14722.05 252
14723.19 239
14724.34 244
14725.48 246
14726.63 274
14727.77 267
14728.92 244
14730.06 251
14731.21 246
14732.35 262
14733.50 256
14734.64 285
14735.79 283
14736.93 279
14738.08 257
14739.22 264
14740.37 283
14741.51 263
14742.66 277
14743.80 280
14744.95 269
14746.09 249
14747.24 243
14748.39 246
14749.53 261
14750.68 269
14751.82 289
14752.97 274
14754.11 264
14755.26 259
14756.41 280
14757.55 258
14758.70 262
14759.85 258
14760.99 266
14762.14 288
14763.28 265
14764.43 258
14765.58 287
14766.72 279
14767.87 272
14769.02 289
14770.16 300
14771.31 285
14772.46 274
14773.60 291
14774.75 285
14775.90 281
14777.04 288
14778.19 267
14779.34 279
14780.48 279
14781.63 277
14782.78 278
14783.92 253
14785.07 266
14786.22 308
14787.37 306
14788.51 262
14789.66 283
14790.81 299
14791.96 283
14793.10 274
14794.25 266
14795.40 286
14796.54 268
14797.69 253
14798.84 281
14799.99 265
14801.14 257
14802.28 309
14803.43 281
14804.58 243
14805.73 245
14806.88 263
14808.02 272
14809.17 263
14810.32 259
14811.47 265
14812.62 280
14813.76 245
14814.91 245
14816.06 251
14817.21 242
14818.36 234
14819.51 278
14820.65 271
14821.80 252
14822.95 244
14824.10 264
14825.25 245
14826.40 239
14827.55 245
14828.69 219
14829.84 247
14830.99 249
14832.14 247
14833.29 248
14834.44 244
14835.59 220
14836.74 250
14837.89 252
14839.04 230
14840.19 235
14841.33 265
14842.48 260
14843.63 236
14844.78 235
14845.93 227
14847.08 255
14848.23 255
14849.38 243
14850.53 221
14851.68 232
14852.83 246
14853.98 244
14855.13 238
14856.28 207
14857.43 231
14858.58 240
14859.73 247
14860.88 216
14862.03 237
14863.18 255
14864.33 253
14865.48 226
14866.63 242
14867.78 239
14868.93 231
14870.08 231
14871.23 234
14872.38 249
14873.53 222
14874.68 237
14875.83 252
14876.98 235
14878.14 211
14879.29 227
14880.44 228
14881.59 224
14882.74 230
14883.89 224
14885.04 232
14886.19 255
14887.34 251
14888.49 249
14889.64 231
14890.80 229
14891.95 220
14893.10 240
14894.25 232
14895.40 238
14896.55 230
14897.70 247
14898.86 245
14900.01 207
14901.16 258
14902.31 226
14903.46 215
14904.61 242
14905.77 246
14906.92 225
14908.07 209
14909.22 239
14910.37 241
14911.53 244
14912.68 238
14913.83 225
14914.98 249
14916.13 253
14917.29 269
14918.44 236
14919.59 223
14920.74 207
14921.90 237
14923.05 255
14924.20 226
14925.35 227
14926.51 239
14927.66 228
14928.81 233
14929.96 241
14931.12 241
14932.27 238
14933.42 241
14934.57 224
14935.73 227
14936.88 229
14938.03 222
14939.19 232
14940.34 228
14941.49 221
14942.65 228
14943.80 256
14944.95 220
14946.11 237
14947.26 211
14948.41 236
14949.57 231
14950.72 223
14951.87 202
14953.03 241
14954.18 225
14955.33 221
14956.49 242
14957.64 235
14958.80 248
14959.95 217
14961.10 248
14962.26 232
14963.41 227
14964.57 228
14965.72 223
14966.87 225
14968.03 208
14969.18 240
14970.34 206
14971.49 218
14972.65 216
14973.80 225
14974.95 239
14976.11 207
14977.26 219
14978.42 224
14979.57 227
14980.73 205
14981.88 222
14983.04 247
14984.19 227
14985.35 212
14986.50 231
14987.66 250
14988.81 214
14989.97 211
14991.12 230
14992.28 241
14993.43 245
14994.59 237
14995.74 221
14996.90 221
14998.05 209
14999.21 201
15000.36 230
15001.52 242
15002.67 229
15003.83 232
15004.99 228
15006.14 203
15007.30 223
15008.45 217
15009.61 254
15010.76 228
15011.92 192
15013.08 204
15014.23 209
15015.39 220
15016.54 225
15017.70 218
15018.86 212
15020.01 210
15021.17 209
15022.32 203
15023.48 193
15024.64 206
15025.79 210
15026.95 192
15028.11 187
15029.26 205
15030.42 230
15031.58 214
15032.73 204
15033.89 231
15035.05 231
15036.20 231
15037.36 223
15038.52 220
15039.67 208
15040.83 201
15041.99 256
15043.15 242
15044.30 234
15045.46 212
15046.62 214
15047.77 236
15048.93 227
15050.09 205
15051.25 212
15052.40 212
15053.56 227
15054.72 228
15055.88 230
15057.03 205
15058.19 204
15059.35 220
15060.51 219
15061.66 240
15062.82 222
15063.98 221
15065.14 218
15066.30 205
15067.45 201
15068.61 207
15069.77 218
15070.93 215
15072.09 205
15073.24 209
15074.40 222
15075.56 206
15076.72 225
15077.88 196
15079.04 206
15080.20 216
15081.35 216
15082.51 241
15083.67 221
15084.83 206
15085.99 209
15087.15 198
15088.31 211
15089.46 219
15090.62 220
15091.78 196
15092.94 217
15094.10 183
15095.26 216
15096.42 220
15097.58 204
15098.74 222
15099.90 198
15101.06 212
15102.22 211
15103.37 235
15104.53 218
15105.69 213
15106.85 223
15108.01 235
15109.17 241
15110.33 232
15111.49 219
15112.65 233
15113.81 235
15114.97 204
15116.13 206
15117.29 235
15118.45 246
15119.61 217
15120.77 246
15121.93 229
15123.09 234
15124.25 212
15125.41 211
15126.57 218
15127.73 205
15128.89 230
15130.05 220
15131.21 224
15132.37 213
15133.53 245
15134.69 233
15135.86 206
15137.02 222
15138.18 230
15139.34 231
15140.50 216
15141.66 219
15142.82 226
15143.98 222
15145.14 230
15146.30 224
15147.46 215
15148.63 218
15149.79 223
15150.95 249
15152.11 214
15153.27 201
15154.43 225
15155.59 225
15156.75 200
15157.92 205
15159.08 212
15160.24 229
15161.40 217
15162.56 209
15163.72 236
15164.89 228
15166.05 234
15167.21 222
15168.37 229
15169.53 226
15170.69 217
15171.86 229
15173.02 248
15174.18 231
15175.34 226
15176.51 250
15177.67 233
15178.83 254
15179.99 224
15181.15 248
15182.32 237
15183.48 226
15184.64 225
15185.80 251
15186.97 252
15188.13 248
15189.29 248
15190.46 263
15191.62 233
15192.78 226
15193.94 234
15195.11 255
15196.27 235
15197.43 238
15198.60 227
15199.76 236
15200.92 236
15202.08 262
15203.25 251
15204.41 230
15205.57 245
15206.74 265
15207.90 266
15209.06 220
15210.23 270
15211.39 259
15212.56 255
15213.72 271
15214.88 257
15216.05 258
15217.21 291
15218.37 280
15219.54 276
15220.70 289
15221.87 288
15223.03 294
15224.19 279
15225.36 299
15226.52 268
15227.69 285
15228.85 291
15230.01 273
15231.18 248
15232.34 272
15233.51 252
15234.67 260
15235.84 278
15237.00 263
15238.16 267
15239.33 245
15240.49 231
15241.66 247
15242.82 276
15243.99 237
15245.15 240
15246.32 245
15247.48 239
15248.65 234
15249.81 233
15250.98 244
15252.14 189
15253.31 251
15254.47 224
15255.64 220
15256.80 193
15257.97 238
15259.13 201
15260.30 238
15261.46 221
15262.63 255
15263.80 234
15264.96 229
15266.13 229
15267.29 230
15268.46 225
15269.62 236
15270.79 234
15271.96 189
15273.12 223
15274.29 226
15275.45 235
15276.62 220
15277.79 240
15278.95 217
15280.12 220
15281.28 220
15282.45 229
15283.62 220
15284.78 239
15285.95 247
15287.12 225
15288.28 225
15289.45 230
15290.62 230
15291.78 240
15292.95 243
15294.12 221
15295.28 230
15296.45 232
15297.62 233
15298.78 230
15299.95 230
15301.12 226
15302.28 233
15303.45 234
15304.62 217
15305.78 216
15306.95 220
15308.12 233
15309.29 223
15310.45 238
15311.62 225
15312.79 217
15313.96 234
15315.12 234
15316.29 226
15317.46 245
15318.63 221
15319.79 226
15320.96 219
15322.13 226
15323.30 251
15324.46 231
15325.63 245
15326.80 235
15327.97 230
15329.14 236
15330.30 241
15331.47 228
15332.64 236
15333.81 245
15334.98 224
15336.14 230
15337.31 230
15338.48 230
15339.65 238
15340.82 243
15341.99 236
15343.16 230
15344.32 227
15345.49 234
15346.66 234
15347.83 263
15349.00 243
15350.17 247
15351.34 240
15352.51 238
15353.67 234
15354.84 240
15356.01 245
15357.18 260
15358.35 248
15359.52 206
15360.69 227
15361.86 244
15363.03 258
15364.20 249
15365.37 259
15366.54 244
15367.71 227
15368.87 242
15370.04 251
15371.21 231
15372.38 241
15373.55 239
15374.72 250
15375.89 277
15377.06 248
15378.23 255
15379.40 249
15380.57 267
15381.74 275
15382.91 263
15384.08 251
15385.25 261
15386.42 277
15387.59 271
15388.76 270
15389.93 262
15391.10 249
15392.27 260
15393.44 230
15394.62 246
15395.79 245
15396.96 258
15398.13 258
15399.30 245
15400.47 238
15401.64 223
15402.81 238
15403.98 254
15405.15 252
15406.32 268
15407.49 242
15408.66 234
15409.84 237
15411.01 227
15412.18 222
15413.35 225
15414.52 235
15415.69 232
15416.86 218
15418.03 238
15419.21 224
15420.38 220
15421.55 228
15422.72 204
15423.89 225
15425.06 202
15426.24 207
15427.41 227
15428.58 213
15429.75 243
15430.92 222
15432.09 243
15433.27 235
15434.44 234
15435.61 233
15436.78 249
15437.96 216
15439.13 232
15440.30 207
15441.47 220
15442.64 208
15443.82 238
15444.99 228
15446.16 207
15447.33 222
15448.51 225
15449.68 201
15450.85 237
15452.02 240
15453.20 219
15454.37 218
15455.54 223
15456.72 220
15457.89 224
15459.06 213
15460.23 210
15461.41 201
15462.58 243
15463.75 240
15464.93 219
15466.10 212
15467.27 214
15468.45 221
15469.62 237
15470.79 222
15471.97 220
15473.14 221
15474.31 229
15475.49 225
15476.66 212
15477.83 218
15479.01 214
15480.18 223
15481.36 264
15482.53 225
15483.70 222
15484.88 224
15486.05 230
15487.23 220
15488.40 219
15489.57 219
15490.75 230
15491.92 221
15493.10 222
15494.27 236
15495.44 210
15496.62 218
15497.79 208
15498.97 227
15500.14 236
15501.32 215
15502.49 226
15503.67 227
15504.84 225
15506.02 228
15507.19 249
15508.36 232
15509.54 243
15510.71 217
15511.89 223
15513.06 234
15514.24 231
15515.41 236
15516.59 213
15517.77 221
15518.94 234
15520.12 225
15521.29 226
15522.47 236
15523.64 236
15524.82 232
15525.99 242
15527.17 222
15528.34 201
15529.52 221
15530.69 234
15531.87 239
15533.05 211
15534.22 243
15535.40 236
15536.57 255
15537.75 234
15538.93 207
15540.10 214
15541.28 237
15542.45 244
15543.63 245
15544.81 255
15545.98 247
15547.16 244
15548.33 236
15549.51 235
15550.69 234
15551.86 227
15553.04 232
15554.22 226
15555.39 215
15556.57 231
15557.75 252
15558.92 237
15560.10 236
15561.28 254
15562.45 219
15563.63 266
15564.81 262
15565.99 244
15567.16 229
15568.34 225
15569.52 251
15570.69 288
15571.87 215
15573.05 229
15574.23 224
15575.40 244
15576.58 242
15577.76 252
15578.93 248
15580.11 272
15581.29 256
15582.47 255
15583.65 212
15584.82 246
15586.00 236
15587.18 258
15588.36 291
15589.53 266
15590.71 249
15591.89 246
15593.07 303
15594.25 260
15595.42 275
15596.60 255
15597.78 280
15598.96 281
15600.14 260
15601.32 269
15602.49 266
15603.67 270
15604.85 241
15606.03 243
15607.21 244
15608.39 260
15609.56 267
15610.74 284
15611.92 253
15613.10 281
15614.28 269
15615.46 274
15616.64 249
15617.82 285
15619.00 298
15620.17 273
15621.35 272
15622.53 259
15623.71 272
15624.89 291
15626.07 321
15627.25 318
15628.43 290
15629.61 292
15630.79 292
15631.97 304
15633.15 288
15634.33 298
15635.51 274
15636.69 307
15637.87 290
15639.05 294
15640.22 289
15641.40 312
15642.58 301
15643.76 304
15644.94 310
15646.12 297
15647.30 286
15648.48 300
15649.66 297
15650.85 307
15652.03 310
15653.21 312
15654.39 335
15655.57 303
15656.75 310
15657.93 318
15659.11 298
15660.29 299
15661.47 297
15662.65 290
15663.83 302
15665.01 280
15666.19 314
15667.37 315
15668.55 303
15669.73 272
15670.92 293
15672.10 287
15673.28 285
15674.46 304
15675.64 298
15676.82 317
15678.00 275
15679.18 292
15680.36 290
15681.55 262
15682.73 281
15683.91 297
15685.09 299
15686.27 304
15687.45 298
15688.63 288
15689.82 270
15691.00 299
15692.18 290
15693.36 279
15694.54 288
15695.73 288
15696.91 268
15698.09 294
15699.27 275
15700.45 275
15701.64 301
15702.82 299
15704.00 294
15705.18 284
15706.36 301
15707.55 327
15708.73 310
15709.91 284
15711.09 333
15712.28 314
15713.46 301
15714.64 319
15715.82 303
15717.01 287
15718.19 297
15719.37 307
15720.55 316
15721.74 313
15722.92 318
15724.10 314
15725.29 301
15726.47 325
15727.65 304
15728.84 320
15730.02 312
15731.20 286
15732.39 307
15733.57 318
15734.75 301
15735.94 294
15737.12 327
15738.30 325
15739.49 312
15740.67 333
15741.85 320
15743.04 308
15744.22 313
15745.40 305
15746.59 314
15747.77 325
15748.96 334
15750.14 275
15751.32 297
15752.51 292
15753.69 299
15754.88 306
15756.06 314
15757.24 303
15758.43 289
15759.61 310
15760.80 327
15761.98 284
15763.17 315
15764.35 308
15765.53 308
15766.72 280
15767.90 302
15769.09 300
15770.27 311
15771.46 313
15772.64 313
15773.83 306
15775.01 306
15776.20 299
15777.38 306
15778.57 286
15779.75 283
15780.94 302
15782.12 310
15783.31 298
15784.49 282
15785.68 294
15786.86 291
15788.05 283
15789.23 271
15790.42 281
15791.60 282
15792.79 268
15793.98 283
15795.16 287
15796.35 268
15797.53 262
15798.72 294
15799.90 279
15801.09 270
15802.28 259
15803.46 270
15804.65 263
15805.83 257
15807.02 275
15808.21 265
15809.39 274
15810.58 277
15811.76 286
15812.95 248
15814.14 277
15815.32 274
15816.51 259
15817.70 270
15818.88 270
15820.07 261
15821.26 279
15822.44 258
15823.63 257
15824.82 284
15826.00 283
15827.19 269
15828.38 270
15829.56 279
15830.75 274
15831.94 270
15833.12 259
15834.31 295
15835.50 287
15836.69 261
15837.87 260
15839.06 271
15840.25 274
15841.44 269
15842.62 285
15843.81 275
15845.00 254
15846.18 260
15847.37 275
15848.56 278
15849.75 259
15850.94 273
15852.12 282
15853.31 307
15854.50 270
15855.69 275
15856.87 271
15858.06 250
15859.25 276
15860.44 281
15861.63 257
15862.81 257
15864.00 269
15865.19 285
15866.38 310
15867.57 294
15868.76 263
15869.94 289
15871.13 301
15872.32 288
15873.51 284
15874.70 275
15875.89 283
15877.08 300
15878.26 302
15879.45 285
15880.64 293
15881.83 286
15883.02 288
15884.21 301
15885.40 302
15886.59 273
15887.78 310
15888.97 315
15890.15 311
15891.34 297
15892.53 309
15893.72 318
15894.91 310
15896.10 298
15897.29 321
15898.48 327
15899.67 307
15900.86 317
15902.05 315
15903.24 283
15904.43 313
15905.62 316
15906.81 296
15908.00 290
15909.19 320
15910.38 311
15911.57 290
15912.76 299
15913.95 291
15915.14 288
15916.33 285
15917.52 314
15918.71 296
15919.90 292
15921.09 317
15922.28 288
15923.47 307
15924.66 292
15925.85 305
15927.04 264
15928.23 280
15929.42 285
15930.61 305
15931.80 297
15932.99 284
15934.18 281
15935.38 272
15936.57 264
15937.76 263
15938.95 261
15940.14 253
15941.33 265
15942.52 272
15943.71 265
15944.90 251
15946.10 248
15947.29 276
15948.48 252
15949.67 266
15950.86 255
15952.05 257
15953.24 272
15954.44 246
15955.63 243
15956.82 251
15958.01 236
15959.20 250
15960.39 234
15961.59 254
15962.78 238
15963.97 244
15965.16 259
15966.35 261
15967.55 225
15968.74 220
15969.93 260
15971.12 238
15972.31 239
15973.51 233
15974.70 265
15975.89 228
15977.08 235
15978.28 250
15979.47 241
15980.66 241
15981.85 232
15983.05 242
15984.24 228
15985.43 264
15986.62 244
15987.82 220
15989.01 226
15990.20 224
15991.40 236
15992.59 221
15993.78 227
15994.98 237
15996.17 225
15997.36 246
15998.55 245
15999.75 245
16000.94 228
16002.13 205
16003.33 239
16004.52 217
16005.72 239
16006.91 239
16008.10 227
16009.30 227
16010.49 216
16011.68 217
16012.88 235
16014.07 236
16015.26 213
16016.46 233
16017.65 215
16018.85 222
16020.04 206
16021.23 219
16022.43 217
16023.62 236
16024.82 206
16026.01 219
16027.21 215
16028.40 210
16029.59 202
16030.79 230
16031.98 256
16033.18 213
16034.37 216
16035.57 208
16036.76 221
16037.96 232
16039.15 211
16040.35 199
16041.54 212
16042.73 204
16043.93 225
16045.12 217
16046.32 235
16047.51 195
16048.71 233
16049.91 212
16051.10 230
16052.30 228
16053.49 206
16054.69 231
16055.88 204
16057.08 194
16058.27 183
16059.47 222
16060.66 210
16061.86 209
16063.05 211
16064.25 213
16065.45 208
16066.64 217
16067.84 206
16069.03 198
16070.23 233
16071.42 208
16072.62 197
16073.82 209
16075.01 197
16076.21 207
16077.41 210
16078.60 198
16079.80 206
16080.99 211
16082.19 211
16083.39 212
16084.58 217
16085.78 203
16086.98 218
16088.17 217
16089.37 186
16090.57 216
16091.76 211
16092.96 212
16094.16 204
16095.35 228
16096.55 224
16097.75 202
16098.94 192
16100.14 201
16101.34 203
16102.53 187
16103.73 205
16104.93 201
16106.13 200
16107.32 193
16108.52 220
16109.72 206
16110.92 186
16112.11 193
16113.31 204
16114.51 208
16115.71 193
16116.90 215
16118.10 223
16119.30 195
16120.50 212
16121.69 206
16122.89 193
16124.09 207
16125.29 212
16126.49 208
16127.68 189
16128.88 199
16130.08 209
16131.28 206
16132.48 199
16133.67 187
16134.87 199
16136.07 199
16137.27 206
16138.47 195
16139.67 230
16140.86 199
16142.06 210
16143.26 198
16144.46 207
16145.66 216
16146.86 222
16148.06 203
16149.26 203
16150.45 219
16151.65 212
16152.85 193
16154.05 203
16155.25 211
16156.45 191
16157.65 192
16158.85 227
16160.05 200
16161.25 196
16162.45 213
16163.64 220
16164.84 210
16166.04 189
16167.24 192
16168.44 201
16169.64 225
16170.84 179
16172.04 191
16173.24 180
16174.44 214
16175.64 180
16176.84 201
16178.04 186
16179.24 203
16180.44 212
16181.64 183
16182.84 212
16184.04 206
16185.24 208
16186.44 199
16187.64 220
16188.84 192
16190.04 198
16191.24 232
16192.44 193
16193.64 224
16194.84 194
16196.04 213
16197.24 228
16198.44 221
16199.65 198
16200.85 213
16202.05 204
16203.25 189
16204.45 192
16205.65 192
16206.85 204
16208.05 206
16209.25 199
16210.45 189
16211.65 217
16212.86 214
16214.06 202
16215.26 203
16216.46 205
16217.66 198
16218.86 202
16220.06 203
16221.27 201
16222.47 213
16223.67 218
16224.87 199
16226.07 217
16227.27 211
16228.48 196
16229.68 199
16230.88 212
16232.08 215
16233.28 229
16234.48 219
16235.69 211
16236.89 190
16238.09 191
16239.29 204
16240.50 200
16241.70 203
16242.90 195
16244.10 195
16245.30 199
16246.51 218
16247.71 221
16248.91 209
16250.11 208
16251.32 198
16252.52 202
16253.72 225
16254.92 225
16256.13 215
16257.33 207
16258.53 214
16259.74 223
16260.94 222
16262.14 195
16263.35 219
16264.55 226
16265.75 237
16266.95 230
16268.16 217
16269.36 216
16270.56 217
16271.77 219
16272.97 214
16274.17 251
16275.38 229
16276.58 238
16277.79 222
16278.99 199
16280.19 229
16281.40 228
16282.60 216
16283.80 224
16285.01 223
16286.21 227
16287.42 234
16288.62 242
16289.82 236
16291.03 212
16292.23 208
16293.44 208
16294.64 222
16295.84 224
16297.05 241
16298.25 225
16299.46 219
16300.66 225
16301.87 249
16303.07 230
16304.27 208
16305.48 219
16306.68 215
16307.89 188
16309.09 200
16310.30 210
16311.50 199
16312.71 216
16313.91 218
16315.12 227
16316.32 217
16317.53 241
16318.73 214
16319.94 197
16321.14 207
16322.35 207
16323.55 213
16324.76 213
16325.96 196
16327.17 207
16328.38 226
16329.58 237
16330.79 206
16331.99 206
16333.20 201
16334.40 192
16335.61 196
16336.81 198
16338.02 221
16339.23 223
16340.43 208
16341.64 199
16342.84 223
16344.05 190
16345.26 187
16346.46 211
16347.67 205
16348.87 183
16350.08 202
16351.29 209
16352.49 196
16353.70 191
16354.91 196
16356.11 184
16357.32 192
16358.53 194
16359.73 190
16360.94 208
16362.15 192
16363.35 184
16364.56 204
16365.77 190
16366.97 179
16368.18 203
16369.39 210
16370.59 218
16371.80 197
16373.01 197
16374.21 205
16375.42 209
16376.63 188
16377.84 198
16379.04 217
16380.25 191
16381.46 189
16382.67 212
16383.87 191
16385.08 177
16386.29 190
16387.50 172
16388.70 186
16389.91 184
16391.12 189
16392.33 216
16393.53 179
16394.74 201
16395.95 196
16397.16 195
16398.37 171
16399.57 202
16400.78 192
16401.99 180
16403.20 189
16404.41 204
16405.62 191
16406.82 184
16408.03 200
16409.24 200
16410.45 209
16411.66 197
16412.87 165
16414.07 192
16415.28 176
16416.49 191
16417.70 168
16418.91 192
16420.12 198
16421.33 183
16422.54 215
16423.75 235
16424.95 208
16426.16 198
16427.37 207
16428.58 187
16429.79 204
16431.00 191
16432.21 183
16433.42 197
16434.63 197
16435.84 190
16437.05 191
16438.26 180
16439.47 196
16440.68 178
16441.88 204
16443.09 186
16444.30 206
16445.51 197
16446.72 194
16447.93 180
16449.14 203
16450.35 196
16451.56 189
16452.77 198
16453.98 206
16455.19 181
16456.40 175
16457.61 187
16458.82 200
16460.03 201
16461.24 194
16462.45 198
16463.67 194
16464.88 215
16466.09 189
16467.30 199
16468.51 215
16469.72 188
16470.93 188
16472.14 187
16473.35 178
16474.56 175
16475.77 195
16476.98 174
16478.19 201
16479.40 173
16480.62 198
16481.83 193
16483.04 191
16484.25 164
16485.46 192
16486.67 195
16487.88 180
16489.09 182
16490.31 200
16491.52 176
16492.73 167
16493.94 186
16495.15 207
16496.36 197
16497.57 184
16498.79 194
16500.00 206
16501.21 202
16502.42 190
16503.63 173
16504.85 178
16506.06 186
16507.27 189
16508.48 177
16509.69 183
16510.91 186
16512.12 187
16513.33 189
16514.54 181
16515.76 180
16516.97 176
16518.18 193
16519.39 172
16520.60 183
16521.82 184
16523.03 194
16524.24 204
16525.46 179
16526.67 184
16527.88 194
16529.09 193
16530.31 193
16531.52 207
16532.73 189
16533.95 170
16535.16 199
16536.37 208
16537.58 191
16538.80 179
16540.01 192
16541.22 172
16542.44 182
16543.65 177
16544.86 178
16546.08 213
16547.29 192
16548.50 186
16549.72 195
16550.93 202
16552.15 177
16553.36 195
16554.57 186
16555.79 182
16557.00 191
16558.21 223
16559.43 186
16560.64 178
16561.86 183
16563.07 193
16564.28 205
16565.50 178
16566.71 191
16567.93 188
16569.14 207
16570.36 174
16571.57 185
16572.78 170
16574.00 203
16575.21 175
16576.43 208
16577.64 207
16578.86 196
16580.07 189
16581.29 183
16582.50 176
16583.72 192
16584.93 185
16586.15 188
16587.36 196
16588.58 201
16589.79 215
16591.01 180
16592.22 174
16593.44 170
16594.65 173
16595.87 204
16597.08 191
16598.30 167
16599.51 178
16600.73 170
16601.94 179
16603.16 213
16604.37 204
16605.59 207
16606.81 192
16608.02 201
16609.24 178
16610.45 189
16611.67 179
16612.89 191
16614.10 198
16615.32 171
16616.53 189
16617.75 207
16618.97 199
16620.18 202
16621.40 183
16622.61 149
16623.83 175
16625.05 173
16626.26 197
16627.48 194
16628.70 179
16629.91 180
16631.13 192
16632.35 184
16633.56 186
16634.78 181
16636.00 199
16637.21 181
16638.43 169
16639.65 170
16640.86 205
16642.08 187
16643.30 165
16644.51 191
16645.73 174
16646.95 187
16648.17 169
16649.38 186
16650.60 182
16651.82 178
16653.03 184
16654.25 176
16655.47 162
16656.69 182
16657.90 180
16659.12 167
16660.34 172
16661.56 184
16662.77 193
16663.99 195
16665.21 170
16666.43 208
16667.65 176
16668.86 180
16670.08 168
16671.30 186
16672.52 186
16673.74 162
16674.95 197
16676.17 166
16677.39 183
16678.61 169
16679.83 193
16681.05 190
16682.26 195
16683.48 179
16684.70 186
16685.92 194
16687.14 195
16688.36 190
16689.58 173
16690.79 173
16692.01 163
16693.23 190
16694.45 182
16695.67 170
16696.89 152
16698.11 159
16699.33 181
16700.55 205
16701.76 184
16702.98 182
16704.20 195
16705.42 181
16706.64 195
16707.86 181
16709.08 201
16710.30 180
16711.52 192
16712.74 159
16713.96 171
16715.18 175
16716.40 172
16717.62 181
16718.84 184
16720.06 193
16721.28 169
16722.50 188
16723.72 173
16724.94 175
16726.16 164
16727.38 186
16728.60 170
16729.82 199
16731.04 184
16732.26 172
16733.48 185
16734.70 193
16735.92 189
16737.14 174
16738.36 179
16739.58 191
16740.80 204
16742.02 174
16743.24 184
16744.46 185
16745.68 204
16746.90 176
16748.12 178
16749.35 181
16750.57 163
16751.79 178
16753.01 208
16754.23 175
16755.45 195
16756.67 174
16757.89 162
16759.11 196
16760.33 165
16761.56 177
16762.78 181
16764.00 174
16765.22 186
16766.44 173
16767.66 169
16768.88 194
16770.11 181
16771.33 186
16772.55 180
16773.77 188
16774.99 190
16776.22 161
16777.44 194
16778.66 189
16779.88 184
16781.10 182
16782.33 176
16783.55 157
16784.77 174
16785.99 176
16787.21 177
16788.44 176
16789.66 190
16790.88 187
16792.10 193
16793.33 178
16794.55 177
16795.77 180
16796.99 185
16798.22 196
16799.44 176
16800.66 188
16801.88 175
16803.11 173
16804.33 185
16805.55 183
16806.78 181
16808.00 184
16809.22 165
16810.44 190
16811.67 198
16812.89 181
16814.11 178
16815.34 176
16816.56 194
16817.78 197
16819.01 209
16820.23 172
16821.45 188
16822.68 183
16823.90 191
16825.13 193
16826.35 179
16827.57 175
16828.80 189
16830.02 189
16831.24 202
16832.47 181
16833.69 175
16834.92 181
16836.14 183
16837.36 203
16838.59 173
16839.81 177
16841.04 215
16842.26 209
16843.48 202
16844.71 227
16845.93 183
16847.16 204
16848.38 188
16849.61 204
16850.83 191
16852.06 193
16853.28 205
16854.51 192
16855.73 200
16856.95 197
16858.18 209
16859.40 213
16860.63 209
16861.85 203
16863.08 189
16864.30 201
16865.53 201
16866.75 220
16867.98 211
16869.21 224
16870.43 216
16871.66 235
16872.88 205
16874.11 225
16875.33 241
16876.56 215
16877.78 178
16879.01 200
16880.23 197
16881.46 215
16882.69 210
16883.91 221
16885.14 202
16886.36 187
16887.59 236
16888.81 205
16890.04 213
16891.27 179
16892.49 208
16893.72 183
16894.94 194
16896.17 192
16897.40 191
16898.62 172
16899.85 206
16901.08 194
16902.30 187
16903.53 193
16904.76 190
16905.98 200
16907.21 182
16908.44 206
16909.66 192
16910.89 183
16912.12 191
16913.34 187
16914.57 185
16915.80 177
16917.02 181
16918.25 186
16919.48 181
16920.70 209
16921.93 175
16923.16 185
16924.39 191
16925.61 185
16926.84 181
16928.07 162
16929.30 188
16930.52 179
16931.75 207
16932.98 192
16934.21 184
16935.43 174
16936.66 174
16937.89 181
16939.12 181
16940.34 184
16941.57 200
16942.80 185
16944.03 173
16945.26 183
16946.48 181
16947.71 201
16948.94 196
16950.17 190
16951.40 177
16952.62 204
16953.85 196
16955.08 186
16956.31 176
16957.54 180
16958.77 180
16959.99 188
16961.22 168
16962.45 175
16963.68 176
16964.91 184
16966.14 182
16967.37 193
16968.60 164
16969.82 174
16971.05 163
16972.28 184
16973.51 174
16974.74 181
16975.97 169
16977.20 163
16978.43 163
16979.66 185
16980.89 187
16982.11 180
16983.34 177
16984.57 172
16985.80 170
16987.03 186
16988.26 173
16989.49 201
16990.72 148
16991.95 186
16993.18 196
16994.41 171
16995.64 173
16996.87 182
16998.10 194
16999.33 193
17000.56 182
17001.79 166
17003.02 174
17004.25 179
17005.48 183
17006.71 180
17007.94 159
17009.17 159
17010.40 174
17011.63 174
17012.86 173
17014.09 164
17015.32 170
17016.55 195
17017.78 182
17019.01 171
17020.25 176
17021.48 169
17022.71 167
17023.94 190
17025.17 205
17026.40 199
17027.63 168
17028.86 170
17030.09 168
17031.32 154
17032.55 162
17033.79 162
17035.02 181
17036.25 182
17037.48 157
17038.71 152
17039.94 177
17041.17 185
17042.41 191
17043.64 194
17044.87 186
17046.10 168
17047.33 187
17048.56 179
17049.80 167
17051.03 155
17052.26 161
17053.49 192
17054.72 176
17055.95 160
17057.19 174
17058.42 159
17059.65 177
17060.88 173
17062.12 156
17063.35 154
17064.58 166
17065.81 169
17067.04 157
17068.28 178
17069.51 170
17070.74 178
17071.97 174
17073.21 166
17074.44 189
17075.67 170
17076.90 182
17078.14 168
17079.37 183
17080.60 173
17081.84 171
17083.07 156
17084.30 167
17085.54 172
17086.77 178
17088.00 166
17089.23 163
17090.47 164
17091.70 175
17092.93 183
17094.17 165
17095.40 182
17096.63 168
17097.87 177
17099.10 172
17100.34 181
17101.57 163
17102.80 155
17104.04 165
17105.27 163
17106.50 156
17107.74 167
17108.97 165
17110.21 183
17111.44 172
17112.67 154
17113.91 161
17115.14 180
17116.38 169
17117.61 171
17118.84 176
17120.08 165
17121.31 170
17122.55 173
17123.78 188
17125.02 175
17126.25 175
17127.48 170
17128.72 173
17129.95 158
17131.19 172
17132.42 176
17133.66 155
17134.89 161
17136.13 162
17137.36 161
17138.60 154
17139.83 151
17141.07 167
17142.30 184
17143.54 145
17144.77 149
17146.01 160
17147.24 176
17148.48 155
17149.71 179
17150.95 155
17152.19 162
17153.42 175
17154.66 174
17155.89 151
17157.13 176
17158.36 167
17159.60 170
17160.83 161
17162.07 163
17163.31 165
17164.54 171
17165.78 155
17167.01 169
17168.25 159
17169.49 165
17170.72 147
17171.96 175
17173.19 162
17174.43 145
17175.67 147
17176.90 170
17178.14 155
17179.38 174
17180.61 170
17181.85 172
17183.09 169
17184.32 156
17185.56 170
17186.80 158
17188.03 168
17189.27 154
17190.51 171
17191.74 155
17192.98 150
17194.22 141
17195.45 158
17196.69 151
17197.93 167
17199.16 147
17200.40 150
17201.64 167
17202.88 166
17204.11 170
17205.35 174
17206.59 188
17207.83 169
17209.06 171
17210.30 153
17211.54 155
17212.78 142
17214.01 173
17215.25 148
17216.49 170
17217.73 154
17218.96 166
17220.20 155
17221.44 146
17222.68 171
17223.92 148
17225.15 159
17226.39 146
17227.63 159
17228.87 132
17230.11 140
17231.35 151
17232.58 164
17233.82 176
17235.06 185
17236.30 149
17237.54 159
17238.78 164
17240.01 162
17241.25 165
17242.49 163
17243.73 169
17244.97 152
17246.21 155
17247.45 146
17248.69 158
17249.93 180
17251.16 167
17252.40 163
17253.64 165
17254.88 145
17256.12 166
17257.36 166
17258.60 170
17259.84 159
17261.08 169
17262.32 172
17263.56 163
17264.80 167
17266.04 163
17267.28 162
17268.51 145
17269.75 167
17270.99 146
17272.23 177
17273.47 146
17274.71 163
17275.95 171
17277.19 144
17278.43 157
17279.67 171
17280.91 185
17282.15 166
17283.39 165
17284.63 151
17285.87 144
17287.11 161
17288.35 163
17289.60 154
17290.84 175
17292.08 157
17293.32 154
17294.56 160
17295.80 153
17297.04 153
17298.28 151
17299.52 172
17300.76 162
17302.00 171
17303.24 143
17304.48 174
17305.72 145
17306.96 172
17308.21 154
17309.45 182
17310.69 170
17311.93 153
17313.17 144
17314.41 173
17315.65 174
17316.89 163
17318.14 158
17319.38 168
17320.62 148
17321.86 145
17323.10 169
17324.34 155
17325.59 151
17326.83 149
17328.07 174
17329.31 155
17330.55 171
17331.79 136
17333.04 173
17334.28 160
17335.52 146
17336.76 149
17338.00 151
17339.25 186
17340.49 144
17341.73 139
17342.97 156
17344.22 188
17345.46 161
17346.70 151
17347.94 154
17349.19 162
17350.43 158
17351.67 160
17352.91 154
17354.16 140
17355.40 146
17356.64 157
17357.88 159
17359.13 155
17360.37 151
17361.61 151
17362.86 166
17364.10 148
17365.34 132
17366.58 150
17367.83 158
17369.07 165
17370.31 151
17371.56 137
17372.80 152
17374.04 155
17375.29 173
17376.53 141
17377.78 142
17379.02 169
17380.26 162
17381.51 157
17382.75 133
17383.99 165
17385.24 157
17386.48 149
17387.72 138
17388.97 153
17390.21 164
17391.46 167
17392.70 158
17393.94 133
17395.19 147
17396.43 140
17397.68 165
17398.92 164
17400.17 162
17401.41 157
17402.65 160
17403.90 153
17405.14 162
17406.39 132
17407.63 163
17408.88 146
17410.12 156
17411.37 161
17412.61 159
17413.86 159
17415.10 171
17416.35 156
17417.59 139
17418.84 143
17420.08 153
17421.33 179
17422.57 149
17423.82 150
17425.06 140
17426.31 163
17427.55 152
17428.80 152
17430.04 158
17431.29 167
17432.53 165
17433.78 148
17435.03 157
17436.27 168
17437.52 174
17438.76 160
17440.01 168
17441.25 143
17442.50 150
17443.75 153
17444.99 147
17446.24 153
17447.48 163
17448.73 151
17449.98 161
17451.22 152
17452.47 134
17453.71 172
17454.96 163
17456.21 154
17457.45 146
17458.70 168
17459.95 154
17461.19 180
17462.44 129
17463.69 180
17464.93 151
17466.18 129
17467.43 142
17468.67 162
17469.92 161
17471.17 157
17472.41 159
17473.66 159
17474.91 156
17476.15 159
17477.40 160
17478.65 145
17479.90 165
17481.14 164
17482.39 159
17483.64 160
17484.88 140
17486.13 137
17487.38 166
17488.63 152
17489.87 154
17491.12 179
17492.37 178
17493.62 144
17494.86 161
17496.11 167
17497.36 145
17498.61 144
17499.86 159
17501.10 166
17502.35 153
17503.60 166
17504.85 151
17506.10 164
17507.34 152
17508.59 148
17509.84 147
17511.09 188
17512.34 168
17513.59 156
17514.83 158
17516.08 153
17517.33 167
17518.58 165
17519.83 182
17521.08 164
17522.33 178
17523.57 170
17524.82 171
17526.07 152
17527.32 164
17528.57 168
17529.82 169
17531.07 150
17532.32 144
17533.57 168
17534.82 158
17536.06 180
17537.31 156
17538.56 148
17539.81 155
17541.06 146
17542.31 163
17543.56 164
17544.81 156
17546.06 149
17547.31 141
17548.56 161
17549.81 163
17551.06 174
17552.31 175
17553.56 162
17554.81 173
17556.06 147
17557.31 160
17558.56 145
17559.81 174
17561.06 168
17562.31 169
17563.56 158
17564.81 161
17566.06 148
17567.31 169
17568.56 152
17569.81 156
17571.06 179
17572.31 182
17573.56 158
17574.81 168
17576.06 192
17577.31 163
17578.56 164
17579.81 185
17581.06 165
17582.31 150
17583.57 175
17584.82 155
17586.07 168
17587.32 160
17588.57 159
17589.82 171
17591.07 175
17592.32 167
17593.57 146
17594.83 182
17596.08 174
17597.33 164
17598.58 162
17599.83 167
17601.08 153
17602.33 190
17603.59 179
17604.84 168
17606.09 158
17607.34 177
17608.59 166
17609.84 152
17611.10 164
17612.35 177
17613.60 175
17614.85 148
17616.10 168
17617.36 166
17618.61 180
17619.86 173
17621.11 150
17622.36 163
17623.62 170
17624.87 154
17626.12 153
17627.37 149
17628.63 158
17629.88 165
17631.13 178
17632.38 177
17633.64 158
17634.89 142
17636.14 163
17637.39 185
17638.65 174
17639.90 151
17641.15 141
17642.41 165
17643.66 161
17644.91 160
17646.17 171
17647.42 158
17648.67 158
17649.92 175
17651.18 152
17652.43 156
17653.68 152
17654.94 168
17656.19 166
17657.44 159
17658.70 167
17659.95 161
17661.21 149
17662.46 158
17663.71 156
17664.97 156
17666.22 160
17667.47 143
17668.73 160
17669.98 170
17671.24 152
17672.49 185
17673.74 159
17675.00 156
17676.25 160
17677.51 174
17678.76 158
17680.02 151
17681.27 161
17682.52 156
17683.78 179
17685.03 141
17686.29 140
17687.54 154
17688.80 159
17690.05 161
17691.31 138
17692.56 153
17693.82 170
17695.07 149
17696.32 152
17697.58 155
17698.83 143
17700.09 142
17701.34 159
17702.60 146
17703.86 181
17705.11 166
17706.37 142
17707.62 153
17708.88 143
17710.13 144
17711.39 159
17712.64 162
17713.90 151
17715.15 149
17716.41 154
17717.66 154
17718.92 146
17720.18 144
17721.43 146
17722.69 156
17723.94 151
17725.20 153
17726.45 143
17727.71 166
17728.97 147
17730.22 147
17731.48 151
17732.74 165
17733.99 134
17735.25 164
17736.50 154
17737.76 141
17739.02 153
17740.27 174
17741.53 164
17742.79 155
17744.04 142
17745.30 157
17746.56 133
17747.81 148
17749.07 166
17750.33 166
17751.58 156
17752.84 157
17754.10 176
17755.35 175
17756.61 160
17757.87 159
17759.12 152
17760.38 171
17761.64 148
17762.90 173
17764.15 137
17765.41 157
17766.67 166
17767.93 174
17769.18 174
17770.44 161
17771.70 137
17772.96 162
17774.21 157
17775.47 146
17776.73 153
17777.99 176
17779.24 173
17780.50 173
17781.76 164
17783.02 146
17784.28 139
17785.53 148
17786.79 154
17788.05 150
17789.31 141
17790.57 157
17791.82 169
17793.08 168
17794.34 158
17795.60 153
17796.86 150
17798.12 160
17799.37 157
17800.63 147
17801.89 138
17803.15 155
17804.41 147
17805.67 163
17806.93 144
17808.19 145
17809.44 149
17810.70 173
17811.96 148
17813.22 156
17814.48 147
17815.74 142
17817.00 158
17818.26 146
17819.52 153
17820.78 141
17822.04 146
17823.29 137
17824.55 131
17825.81 120
17827.07 156
17828.33 158
17829.59 170
17830.85 168
17832.11 145
17833.37 159
17834.63 179
17835.89 159
17837.15 162
17838.41 152
17839.67 135
17840.93 151
17842.19 146
17843.45 156
17844.71 142
17845.97 154
17847.23 141
17848.49 171
17849.75 144
17851.01 167
17852.27 142
17853.53 164
17854.79 143
17856.05 148
17857.31 156
17858.57 152
17859.84 145
17861.10 152
17862.36 154
17863.62 144
17864.88 156
17866.14 152
17867.40 159
17868.66 143
17869.92 159
17871.18 162
17872.44 155
17873.71 152
17874.97 139
17876.23 161
17877.49 141
17878.75 151
17880.01 154
17881.27 147
17882.53 155
17883.80 165
17885.06 157
17886.32 148
17887.58 134
17888.84 154
17890.10 140
17891.37 162
17892.63 131
17893.89 153
17895.15 147
17896.41 134
17897.67 144
17898.94 155
17900.20 138
17901.46 146
17902.72 159
17903.99 129
17905.25 154
17906.51 143
17907.77 152
17909.03 149
17910.30 164
17911.56 160
17912.82 159
17914.08 144
17915.35 158
17916.61 159
17917.87 153
17919.14 149
17920.40 132
17921.66 169
17922.92 160
17924.19 155
17925.45 146
17926.71 144
17927.98 133
17929.24 140
17930.50 131
17931.76 154
17933.03 140
17934.29 149
17935.55 137
17936.82 145
17938.08 147
17939.34 158
17940.61 144
17941.87 147
17943.14 162
17944.40 122
17945.66 139
17946.93 142
17948.19 151
17949.45 144
17950.72 162
17951.98 152
17953.25 153
17954.51 131
17955.77 163
17957.04 158
17958.30 151
17959.57 139
17960.83 108
17962.09 161
17963.36 173
17964.62 144
17965.89 134
17967.15 160
17968.42 150
17969.68 158
17970.95 141
17972.21 147
17973.47 132
17974.74 164
17976.00 136
17977.27 147
17978.53 125
17979.80 135
17981.06 152
17982.33 138
17983.59 126
17984.86 146
17986.12 143
17987.39 148
17988.65 147
17989.92 131
17991.18 164
17992.45 155
17993.71 149
17994.98 139
17996.25 155
17997.51 152
17998.78 146
18000.04 145
18001.31 138
18002.57 157
18003.84 151
18005.10 150
18006.37 143
18007.64 141
18008.90 139
18010.17 144
18011.43 143
18012.70 150
18013.97 146
18015.23 162
18016.50 144
18017.76 148
18019.03 137
18020.30 149
18021.56 141
18022.83 141
18024.10 158
18025.36 137
18026.63 143
18027.90 128
18029.16 165
18030.43 127
18031.70 143
18032.96 159
18034.23 135
18035.50 137
18036.76 131
18038.03 154
18039.30 156
18040.56 163
18041.83 139
18043.10 153
18044.37 150
18045.63 168
18046.90 149
18048.17 148
18049.43 145
18050.70 152
18051.97 155
18053.24 153
18054.50 144
18055.77 146
18057.04 146
18058.31 159
18059.57 158
18060.84 165
18062.11 158
18063.38 151
18064.65 154
18065.91 128
18067.18 145
18068.45 138
18069.72 144
18070.98 153
18072.25 142
18073.52 131
18074.79 140
18076.06 142
18077.33 156
18078.59 151
18079.86 136
18081.13 147
18082.40 144
18083.67 147
18084.94 149
18086.21 169
18087.47 154
18088.74 143
18090.01 142
18091.28 150
18092.55 138
18093.82 166
18095.09 138
18096.36 149
18097.62 164
18098.89 161
18100.16 181
18101.43 171
18102.70 175
18103.97 139
18105.24 146
18106.51 143
18107.78 163
18109.05 140
18110.32 154
18111.59 136
18112.86 158
18114.13 155
18115.40 152
18116.66 156
18117.93 153
18119.20 146
18120.47 141
18121.74 173
18123.01 140
18124.28 139
18125.55 131
18126.82 151
18128.09 140
18129.36 157
18130.63 143
18131.90 146
18133.17 149
18134.44 170
18135.71 149
18136.99 145
18138.26 169
18139.53 160
18140.80 164
18142.07 132
18143.34 164
18144.61 146
18145.88 148
18147.15 137
18148.42 164
18149.69 138
18150.96 147
18152.23 142
18153.50 166
18154.78 126
18156.05 175
18157.32 156
18158.59 154
18159.86 162
18161.13 121
18162.40 168
18163.67 154
18164.94 156
18166.22 136
18167.49 153
18168.76 153
18170.03 170
18171.30 140
18172.57 168
18173.85 156
18175.12 166
18176.39 150
18177.66 174
18178.93 135
18180.20 146
18181.48 150
18182.75 131
18184.02 145
18185.29 143
18186.56 154
18187.84 132
18189.11 147
18190.38 129
18191.65 161
18192.93 147
18194.20 158
18195.47 155
18196.74 149
18198.02 142
18199.29 147
18200.56 141
18201.83 150
18203.11 150
18204.38 147
18205.65 161
18206.92 154
18208.20 149
18209.47 134
18210.74 141
18212.02 135
18213.29 156
18214.56 154
18215.84 140
18217.11 153
18218.38 142
18219.65 161
18220.93 153
18222.20 133
18223.47 174
18224.75 151
18226.02 140
18227.30 158
18228.57 134
18229.84 166
18231.12 137
18232.39 143
18233.66 152
18234.94 141
18236.21 150
18237.48 148
18238.76 156
18240.03 149
18241.31 139
18242.58 136
18243.86 143
18245.13 131
18246.40 141
18247.68 139
18248.95 162
18250.23 145
18251.50 157
18252.77 146
18254.05 133
18255.32 124
18256.60 172
18257.87 174
18259.15 154
18260.42 143
18261.70 139
18262.97 148
18264.25 128
18265.52 150
18266.80 135
18268.07 163
18269.35 134
18270.62 167
18271.90 150
18273.17 162
18274.45 137
18275.72 171
18277.00 161
18278.27 157
18279.55 159
18280.82 149
18282.10 139
18283.37 139
18284.65 138
18285.93 139
18287.20 149
18288.48 145
18289.75 145
18291.03 151
18292.30 138
18293.58 152
18294.86 149
18296.13 140
18297.41 149
18298.68 134
18299.96 158
18301.24 144
18302.51 148
18303.79 129
18305.06 144
18306.34 156
18307.62 129
18308.89 164
18310.17 136
18311.45 150
18312.72 146
18314.00 146
18315.28 135
18316.55 154
18317.83 149
18319.11 145
18320.38 151
18321.66 129
18322.94 140
18324.21 152
18325.49 142
18326.77 137
18328.04 136
18329.32 137
18330.60 134
18331.88 168
18333.15 160
18334.43 141
18335.71 142
18336.98 142
18338.26 157
18339.54 149
18340.82 135
18342.09 142
18343.37 145
18344.65 168
18345.93 136
18347.20 156
18348.48 142
18349.76 142
18351.04 126
18352.32 161
18353.59 140
18354.87 152
18356.15 127
18357.43 148
18358.71 156
18359.98 160
18361.26 143
18362.54 151
18363.82 167
18365.10 125
18366.38 147
18367.65 163
18368.93 145
18370.21 145
18371.49 152
18372.77 146
18374.05 158
18375.33 146
18376.60 144
18377.88 131
18379.16 135
18380.44 135
18381.72 147
18383.00 143
18384.28 159
18385.56 134
18386.84 158
18388.11 147
18389.39 143
18390.67 153
18391.95 142
18393.23 146
18394.51 136
18395.79 148
18397.07 144
18398.35 152
18399.63 157
18400.91 157
18402.19 153
18403.47 124
18404.75 159
18406.03 159
18407.31 141
18408.59 129
18409.87 148
18411.15 166
18412.43 145
18413.71 122
18414.99 142
18416.27 159
18417.55 139
18418.83 127
18420.11 151
18421.39 139
18422.67 121
18423.95 135
18425.23 132
18426.51 125
18427.79 142
18429.07 160
18430.35 146
18431.63 129
18432.91 132
18434.19 145
18435.47 171
18436.75 149
18438.04 151
18439.32 142
18440.60 154
18441.88 144
18443.16 138
18444.44 151
18445.72 137
18447.00 150
18448.28 152
18449.57 162
18450.85 152
18452.13 148
18453.41 155
18454.69 143
18455.97 158
18457.25 132
18458.54 150
18459.82 130
18461.10 139
18462.38 159
18463.66 156
18464.94 164
18466.23 150
18467.51 161
18468.79 136
18470.07 143
18471.35 150
18472.64 158
18473.92 139
18475.20 136
18476.48 151
18477.76 158
18479.05 128
18480.33 139
18481.61 148
18482.89 157
18484.18 133
18485.46 135
18486.74 139
18488.02 144
18489.31 141
18490.59 137
18491.87 146
18493.15 147
18494.44 168
18495.72 157
18497.00 154
18498.29 149
18499.57 149
18500.85 151
18502.13 145
18503.42 138
18504.70 150
18505.98 120
18507.27 138
18508.55 148
18509.83 153
18511.12 153
18512.40 140
18513.68 140
18514.97 142
18516.25 150
18517.54 139
18518.82 143
18520.10 140
18521.39 167
18522.67 126
18523.95 151
18525.24 149
18526.52 156
18527.81 131
18529.09 131
18530.37 143
18531.66 147
18532.94 145
18534.23 154
18535.51 155
18536.79 166
18538.08 149
18539.36 158
18540.65 148
18541.93 146
18543.22 168
18544.50 143
18545.79 163
18547.07 155
18548.36 137
18549.64 150
18550.92 160
18552.21 145
18553.49 151
18554.78 149
18556.06 140
18557.35 154
18558.63 151
18559.92 140
18561.20 143
18562.49 164
18563.77 171
18565.06 178
18566.35 149
18567.63 127
18568.92 140
18570.20 142
18571.49 136
18572.77 142
18574.06 166
18575.34 166
18576.63 150
18577.92 172
18579.20 159
18580.49 147
18581.77 157
18583.06 163
18584.34 154
18585.63 155
18586.92 161
18588.20 169
18589.49 161
18590.77 153
18592.06 164
18593.35 120
18594.63 145
18595.92 160
18597.21 161
18598.49 160
18599.78 150
18601.07 168
18602.35 162
18603.64 175
18604.93 152
18606.21 164
18607.50 166
18608.79 166
18610.07 150
18611.36 142
18612.65 153
18613.93 152
18615.22 158
18616.51 151
18617.79 166
18619.08 168
18620.37 161
18621.66 137
18622.94 169
18624.23 140
18625.52 155
18626.80 162
18628.09 170
18629.38 145
18630.67 147
18631.95 149
18633.24 151
18634.53 154
18635.82 147
18637.11 152
18638.39 144
18639.68 165
18640.97 146
18642.26 159
18643.54 149
18644.83 170
18646.12 155
18647.41 148
18648.70 144
18649.99 149
18651.27 147
18652.56 136
18653.85 150
18655.14 154
18656.43 146
18657.72 155
18659.00 152
18660.29 142
18661.58 143
18662.87 145
18664.16 132
18665.45 137
18666.74 155
18668.02 117
18669.31 137
18670.60 135
18671.89 140
18673.18 139
18674.47 161
18675.76 137
18677.05 145
18678.34 150
18679.63 152
18680.92 151
18682.20 135
18683.49 158
18684.78 152
18686.07 150
18687.36 138
18688.65 135
18689.94 139
18691.23 155
18692.52 142
18693.81 145
18695.10 136
18696.39 134
18697.68 147
18698.97 132
18700.26 135
18701.55 133
18702.84 150
18704.13 136
18705.42 142
18706.71 121
18708.00 148
18709.29 144
18710.58 159
18711.87 143
18713.16 146
18714.45 137
18715.74 137
18717.03 130
18718.32 150
18719.61 134
18720.90 132
18722.20 160
18723.49 145
18724.78 155
18726.07 121
18727.36 154
18728.65 158
18729.94 153
18731.23 142
18732.52 146
18733.81 125
18735.10 157
18736.40 144
18737.69 136
18738.98 151
18740.27 124
18741.56 154
18742.85 151
18744.14 139
18745.43 142
18746.73 158
18748.02 144
18749.31 151
18750.60 130
18751.89 131
18753.18 138
18754.48 154
18755.77 132
18757.06 141
18758.35 138
18759.64 123
18760.94 153
18762.23 150
18763.52 139
18764.81 129
18766.10 145
18767.40 144
18768.69 137
18769.98 148
18771.27 126
18772.57 144
18773.86 133
18775.15 153
18776.44 157
18777.74 144
18779.03 142
18780.32 149
18781.61 137
18782.91 150
18784.20 148
18785.49 153
18786.79 137
18788.08 149
18789.37 144
18790.66 156
18791.96 141
18793.25 143
18794.54 131
18795.84 135
18797.13 144
18798.42 131
18799.72 143
18801.01 154
18802.30 158
18803.60 137
18804.89 158
18806.18 157
18807.48 169
18808.77 128
18810.07 137
18811.36 149
18812.65 153
18813.95 145
18815.24 130
18816.53 142
18817.83 138
18819.12 157
18820.42 137
18821.71 138
18823.00 129
18824.30 154
18825.59 139
18826.89 131
18828.18 134
18829.48 140
18830.77 144
18832.07 152
18833.36 135
18834.65 141
18835.95 134
18837.24 143
18838.54 145
18839.83 153
18841.13 128
18842.42 130
18843.72 144
18845.01 132
18846.31 158
18847.60 146
18848.90 161
18850.19 138
18851.49 160
18852.78 125
18854.08 132
18855.37 137
18856.67 138
18857.96 140
18859.26 139
18860.55 149
18861.85 143
18863.15 159
18864.44 155
18865.74 143
18867.03 150
18868.33 163
18869.62 142
18870.92 146
18872.22 135
18873.51 150
18874.81 148
18876.10 143
18877.40 136
18878.70 137
18879.99 143
18881.29 137
18882.58 137
18883.88 146
18885.18 139
18886.47 119
18887.77 155
18889.07 133
18890.36 150
18891.66 144
18892.95 150
18894.25 143
18895.55 143
18896.84 139
18898.14 140
18899.44 160
18900.73 142
18902.03 141
18903.33 129
18904.63 137
18905.92 143
18907.22 145
18908.52 132
18909.81 126
18911.11 140
18912.41 139
18913.71 115
18915.00 157
18916.30 128
18917.60 142
18918.89 134
18920.19 133
18921.49 139
18922.79 145
18924.09 129
18925.38 132
18926.68 120
18927.98 123
18929.28 140
18930.57 137
18931.87 155
18933.17 131
18934.47 142
18935.77 149
18937.06 141
18938.36 136
18939.66 144
18940.96 136
18942.26 131
18943.55 131
18944.85 131
18946.15 147
18947.45 136
18948.75 134
18950.05 145
18951.35 147
18952.64 136
18953.94 141
18955.24 142
18956.54 138
18957.84 149
18959.14 122
18960.44 144
18961.74 131
18963.03 150
18964.33 124
18965.63 121
18966.93 155
18968.23 128
18969.53 134
18970.83 138
18972.13 140
18973.43 122
18974.73 132
18976.03 153
18977.33 155
18978.62 120
18979.92 127
18981.22 145
18982.52 133
18983.82 118
18985.12 134
18986.42 141
18987.72 136
18989.02 167
18990.32 136
18991.62 132
18992.92 128
18994.22 135
18995.52 139
18996.82 127
18998.12 149
18999.42 146
19000.72 143
19002.02 135
19003.32 132
19004.62 146
19005.92 139
19007.22 130
19008.53 147
19009.83 134
19011.13 128
19012.43 145
19013.73 154
19015.03 149
19016.33 121
19017.63 142
19018.93 152
19020.23 140
19021.53 130
19022.83 152
19024.13 147
19025.44 151
19026.74 136
19028.04 145
19029.34 130
19030.64 159
19031.94 137
19033.24 123
19034.54 135
19035.85 139
19037.15 128
19038.45 149
19039.75 136
19041.05 125
19042.35 148
19043.66 151
19044.96 140
19046.26 123
19047.56 130
19048.86 136
19050.16 140
19051.47 153
19052.77 133
19054.07 134
19055.37 145
19056.67 129
19057.98 149
19059.28 129
19060.58 123
19061.88 141
19063.19 150
19064.49 124
19065.79 133
19067.09 150
19068.40 119
19069.70 133
19071.00 138
19072.30 123
19073.61 118
19074.91 139
19076.21 155
19077.52 137
19078.82 135
19080.12 125
19081.42 167
19082.73 150
19084.03 138
19085.33 136
19086.64 149
19087.94 142
19089.24 122
19090.55 118
19091.85 133
19093.15 129
19094.46 147
19095.76 139
19097.06 144
19098.37 127
19099.67 124
19100.97 137
19102.28 134
19103.58 134
19104.89 145
19106.19 148
19107.49 143
19108.80 137
19110.10 134
19111.40 172
19112.71 131
19114.01 136
19115.32 123
19116.62 142
19117.93 136
19119.23 133
19120.53 150
19121.84 122
19123.14 142
19124.45 122
19125.75 133
19127.06 120
19128.36 135
19129.67 137
19130.97 151
19132.28 131
19133.58 118
19134.88 131
19136.19 154
19137.49 131
19138.80 127
19140.10 139
19141.41 141
19142.71 137
19144.02 140
19145.32 127
19146.63 135
19147.94 151
19149.24 132
19150.55 134
19151.85 136
19153.16 128
19154.46 136
19155.77 171
19157.07 135
19158.38 135
19159.68 136
19160.99 152
19162.30 128
19163.60 150
19164.91 140
19166.21 132
19167.52 127
19168.83 144
19170.13 149
19171.44 147
19172.74 144
19174.05 139
19175.36 156
19176.66 114
19177.97 125
19179.27 147
19180.58 141
19181.89 144
19183.19 149
19184.50 147
19185.81 130
19187.11 132
19188.42 133
19189.73 124
19191.03 132
19192.34 121
19193.65 132
19194.95 149
19196.26 126
19197.57 128
19198.87 139
19200.18 145
19201.49 122
19202.80 126
19204.10 134
19205.41 123
19206.72 125
19208.03 136
19209.33 125
19210.64 130
19211.95 133
19213.25 135
19214.56 153
19215.87 122
19217.18 141
19218.49 127
19219.79 132
19221.10 139
19222.41 142
19223.72 141
19225.02 123
19226.33 124
19227.64 143
19228.95 143
19230.26 130
19231.56 141
19232.87 138
19234.18 157
19235.49 127
19236.80 138
19238.11 145
19239.41 134
19240.72 138
19242.03 143
19243.34 142
19244.65 144
19245.96 96
19247.26 147
19248.57 143
19249.88 124
19251.19 115
19252.50 139
19253.81 149
19255.12 124
19256.43 130
19257.74 129
19259.04 132
19260.35 126
19261.66 138
19262.97 139
19264.28 146
19265.59 131
19266.90 137
19268.21 141
19269.52 127
19270.83 146
19272.14 120
19273.45 144
19274.76 126
19276.07 145
19277.38 132
19278.69 126
19279.99 98
19281.30 140
19282.61 126
19283.92 120
19285.23 129
19286.54 160
19287.85 122
19289.16 143
19290.47 162
19291.78 165
19293.09 151
19294.40 119
19295.72 140
19297.03 140
19298.34 134
19299.65 108
19300.96 143
19302.27 137
19303.58 128
19304.89 133
19306.20 129
19307.51 145
19308.82 134
19310.13 136
19311.44 137
19312.75 148
19314.06 126
19315.37 145
19316.69 135
19318.00 141
19319.31 152
19320.62 142
19321.93 127
19323.24 113
19324.55 134
19325.86 142
19327.18 127
19328.49 146
19329.80 127
19331.11 109
19332.42 140
19333.73 121
19335.04 138
19336.36 131
19337.67 134
19338.98 120
19340.29 160
19341.60 124
19342.91 138
19344.23 141
19345.54 123
19346.85 127
19348.16 128
19349.47 137
19350.79 146
19352.10 148
19353.41 137
19354.72 146
19356.04 135
19357.35 127
19358.66 124
19359.97 159
19361.29 124
19362.60 130
19363.91 126
19365.22 135
19366.54 130
19367.85 142
19369.16 117
19370.47 114
19371.79 129
19373.10 108
19374.41 143
19375.73 132
19377.04 132
19378.35 140
19379.67 150
19380.98 129
19382.29 150
19383.60 137
19384.92 144
19386.23 136
19387.54 126
19388.86 142
19390.17 123
19391.49 131
19392.80 109
19394.11 134
19395.43 138
19396.74 142
19398.05 134
19399.37 152
19400.68 123
19402.00 132
19403.31 128
19404.62 145
19405.94 127
19407.25 127
19408.57 117
19409.88 128
19411.19 127
19412.51 115
19413.82 147
19415.14 138
19416.45 131
19417.77 118
19419.08 146
19420.39 128
19421.71 117
19423.02 136
19424.34 156
19425.65 138
19426.97 124
19428.28 124
19429.60 125
19430.91 134
19432.23 124
19433.54 162
19434.86 127
19436.17 140
19437.49 143
19438.80 146
19440.12 138
19441.43 126
19442.75 126
19444.06 148
19445.38 126
19446.69 132
19448.01 120
19449.32 127
19450.64 139
19451.96 146
19453.27 135
19454.59 126
19455.90 138
19457.22 131
19458.53 147
19459.85 123
19461.17 125
19462.48 137
19463.80 127
19465.11 122
19466.43 116
19467.75 141
19469.06 132
19470.38 138
19471.69 128
19473.01 133
19474.33 132
19475.64 135
19476.96 133
19478.28 139
19479.59 139
19480.91 127
19482.23 128
19483.54 120
19484.86 113
19486.18 141
19487.49 152
19488.81 129
19490.13 127
19491.44 113
19492.76 123
19494.08 138
19495.39 115
19496.71 119
19498.03 140
19499.35 127
19500.66 136
19501.98 135
19503.30 122
19504.61 108
19505.93 147
19507.25 130
19508.57 141
19509.88 142
19511.20 145
19512.52 135
19513.84 123
19515.15 130
19516.47 127
19517.79 135
19519.11 122
19520.43 124
19521.74 134
19523.06 118
19524.38 110
19525.70 144
19527.02 134
19528.33 134
19529.65 123
19530.97 140
19532.29 148
19533.61 121
19534.93 139
19536.24 134
19537.56 127
19538.88 123
19540.20 136
19541.52 118
19542.84 113
19544.16 110
19545.47 125
19546.79 129
19548.11 120
19549.43 120
19550.75 127
19552.07 134
19553.39 125
19554.71 122
19556.03 139
19557.34 159
19558.66 140
19559.98 147
19561.30 117
19562.62 122
19563.94 132
19565.26 142
19566.58 114
19567.90 131
19569.22 131
19570.54 135
19571.86 141
19573.18 151
19574.50 135
19575.82 133
19577.14 146
19578.46 138
19579.78 131
19581.10 134
19582.42 122
19583.74 119
19585.06 141
19586.38 135
19587.70 135
19589.02 118
19590.34 150
19591.66 166
19592.98 130
19594.30 135
19595.62 128
19596.94 131
19598.26 125
19599.58 135
19600.90 134
19602.22 135
19603.54 111
19604.86 133
19606.18 129
19607.50 125
19608.82 123
19610.15 136
19611.47 134
19612.79 116
19614.11 119
19615.43 129
19616.75 127
19618.07 142
19619.39 146
19620.71 153
19622.04 156
19623.36 150
19624.68 148
19626.00 129
19627.32 144
19628.64 127
19629.96 152
19631.29 123
19632.61 117
19633.93 121
19635.25 130
19636.57 145
19637.89 123
19639.22 143
19640.54 142
19641.86 140
19643.18 154
19644.50 137
19645.83 130
19647.15 135
19648.47 112
19649.79 141
19651.12 132
19652.44 131
19653.76 152
19655.08 129
19656.40 125
19657.73 115
19659.05 123
19660.37 139
19661.70 133
19663.02 128
19664.34 131
19665.66 135
19666.99 126
19668.31 136
19669.63 126
19670.95 130
19672.28 139
19673.60 122
19674.92 134
19676.25 143
19677.57 137
19678.89 130
19680.22 139
19681.54 131
19682.86 133
19684.19 135
19685.51 145
19686.83 122
19688.16 125
19689.48 129
19690.80 136
19692.13 142
19693.45 119
19694.78 118
19696.10 145
19697.42 128
19698.75 148
19700.07 138
19701.39 116
19702.72 117
19704.04 132
19705.37 126
19706.69 128
19708.02 136
19709.34 130
19710.66 108
19711.99 133
19713.31 129
19714.64 123
19715.96 127
19717.29 135
19718.61 129
19719.93 121
19721.26 117
19722.58 132
19723.91 136
19725.23 144
19726.56 117
19727.88 125
19729.21 138
19730.53 125
19731.86 126
19733.18 133
19734.51 130
19735.83 148
19737.16 125
19738.48 120
19739.81 113
19741.13 127
19742.46 112
19743.78 134
19745.11 136
19746.44 135
19747.76 133
19749.09 129
19750.41 133
19751.74 126
19753.06 124
19754.39 129
19755.72 121
19757.04 140
19758.37 129
19759.69 124
19761.02 132
19762.34 125
19763.67 125
19765.00 137
19766.32 127
19767.65 126
19768.98 132
19770.30 134
19771.63 126
19772.95 139
19774.28 130
19775.61 120
19776.93 137
19778.26 124
19779.59 131
19780.91 144
19782.24 129
19783.57 129
19784.89 136
19786.22 131
19787.55 141
19788.87 126
19790.20 138
19791.53 108
19792.86 122
19794.18 130
19795.51 136
19796.84 134
19798.16 125
19799.49 120
19800.82 139
19802.15 152
19803.47 129
19804.80 125
19806.13 140
19807.46 138
19808.78 132
19810.11 133
19811.44 126
19812.77 110
19814.09 120
19815.42 120
19816.75 117
19818.08 134
19819.41 120
19820.73 125
19822.06 121
19823.39 121
19824.72 129
19826.05 137
19827.37 134
19828.70 141
19830.03 139
19831.36 130
19832.69 137
19834.02 121
19835.34 138
19836.67 130
19838.00 120
19839.33 113
19840.66 125
19841.99 111
19843.32 121
19844.64 133
19845.97 110
19847.30 113
19848.63 132
19849.96 134
19851.29 116
19852.62 125
19853.95 110
19855.28 131
19856.60 117
19857.93 113
19859.26 106
19860.59 125
19861.92 132
19863.25 119
19864.58 139
19865.91 114
19867.24 132
19868.57 131
19869.90 134
19871.23 108
19872.56 114
19873.89 133
19875.22 121
19876.55 117
19877.88 114
19879.21 120
19880.54 136
19881.87 129
19883.20 114
19884.53 133
19885.86 123
19887.19 130
19888.52 121
19889.85 138
19891.18 128
19892.51 124
19893.84 129
19895.17 111
19896.50 112
19897.83 129
19899.16 115
19900.49 127
19901.82 135
19903.15 114
19904.48 129
19905.81 110
19907.15 118
19908.48 133
19909.81 131
19911.14 107
19912.47 122
19913.80 123
19915.13 146
19916.46 137
19917.79 140
19919.13 130
19920.46 159
19921.79 128
19923.12 107
19924.45 153
19925.78 122
19927.11 128
19928.45 127
19929.78 145
19931.11 125
19932.44 130
19933.77 136
19935.10 130
19936.44 117
19937.77 127
19939.10 133
19940.43 147
19941.76 137
19943.10 119
19944.43 125
19945.76 111
19947.09 127
19948.42 98
19949.76 140
19951.09 123
19952.42 142
19953.75 129
19955.09 114
19956.42 119
19957.75 131
19959.08 117
19960.42 156
19961.75 118
19963.08 147
19964.41 154
19965.75 137
19967.08 131
19968.41 137
19969.75 126
19971.08 148
19972.41 148
19973.74 143
19975.08 124
19976.41 116
19977.74 142
19979.08 134
19980.41 127
19981.74 122
19983.08 122
19984.41 146
19985.74 128
19987.08 123
19988.41 131
19989.75 133
19991.08 137
19992.41 144
19993.75 138
19995.08 141
19996.41 136
19997.75 136
19999.08 108
20000.42 108
20001.75 112
20003.08 132
20004.42 124
20005.75 113
20007.09 130
20008.42 132
20009.75 131
20011.09 119
20012.42 121
20013.76 119
20015.09 134
20016.43 142
20017.76 125
20019.10 134
20020.43 119
20021.76 116
20023.10 130
20024.43 138
20025.77 135
20027.10 136
20028.44 135
20029.77 135
20031.11 132
20032.44 127
20033.78 117
20035.11 120
20036.45 123
20037.78 123
20039.12 131
20040.46 139
20041.79 128
20043.13 152
20044.46 131
20045.80 126
20047.13 125
20048.47 127
20049.80 140
20051.14 122
20052.47 135
20053.81 139
20055.15 135
20056.48 126
20057.82 142
20059.15 131
20060.49 142
20061.83 119
20063.16 136
20064.50 124
20065.83 120
20067.17 105
20068.51 119
20069.84 126
20071.18 118
20072.52 140
20073.85 134
20075.19 124
20076.52 121
20077.86 119
20079.20 136
20080.53 122
20081.87 130
20083.21 132
20084.54 143
20085.88 131
20087.22 137
20088.56 132
20089.89 145
20091.23 156
20092.57 134
20093.90 135
20095.24 125
20096.58 120
20097.91 141
20099.25 146
20100.59 127
20101.93 124
20103.26 126
20104.60 130
20105.94 134
20107.28 147
20108.61 131
20109.95 116
20111.29 138
20112.63 145
20113.96 139
20115.30 123
20116.64 132
20117.98 133
20119.32 127
20120.65 121
20121.99 132
20123.33 138
20124.67 117
20126.01 122
