# Supplementary material for: MALDI-TOF MS typing enables the classification of brewing yeasts of the genus Saccharomyces to major beer styles
Source: PLoS One. 2017 Aug 9;12(8):e0181694. doi: 10.1371/journal.pone.0181694 (PMC5549903; doi:10.1371/journal.pone.0181694)
Supplement: S18 File — The directory includes 30 raw files and was zipped to “.zip”; the folder has one strain with 30 spectra; S1 Text explains the raw files with an example and Table 1 represents the yeast strain used within the experiment. (ZIP) [file pone.0181694.s021.zip › 52/FK28-Z-OG-Koe-Koe-YPG-18h-E-E_2016-10-04_9_0_E9_1.dat]

1998.43 1964
1998.85 1960
1999.27 1976
1999.69 1991
2000.11 1905
2000.54 1890
2000.96 1876
2001.38 1816
2001.80 1848
2002.23 1793
2002.65 1781
2003.07 1866
2003.49 1786
2003.92 1817
2004.34 1934
2004.76 1858
2005.18 1910
2005.61 1895
2006.03 2027
2006.45 2002
2006.87 2006
2007.30 1976
2007.72 1973
2008.14 1938
2008.57 1906
2008.99 1887
2009.41 1827
2009.84 1801
2010.26 1828
2010.68 1804
2011.11 1740
2011.53 1784
2011.95 1734
2012.38 1714
2012.80 1604
2013.22 1668
2013.65 1614
2014.07 1712
2014.49 1709
2014.92 1730
2015.34 1675
2015.77 1827
2016.19 1801
2016.61 1869
2017.04 1948
2017.46 1906
2017.89 1897
2018.31 1892
2018.73 1935
2019.16 1919
2019.58 1885
2020.01 1848
2020.43 1779
2020.85 1741
2021.28 1761
2021.70 1806
2022.13 1656
2022.55 1579
2022.98 1625
2023.40 1614
2023.83 1629
2024.25 1691
2024.68 1730
2025.10 1804
2025.53 1695
2025.95 1617
2026.38 1690
2026.80 1673
2027.23 1656
2027.65 1575
2028.08 1650
2028.50 1677
2028.93 1697
2029.35 1698
2029.78 1706
2030.20 1795
2030.63 1808
2031.05 1808
2031.48 1857
2031.90 1787
2032.33 1892
2032.75 1898
2033.18 1850
2033.61 1879
2034.03 1784
2034.46 1717
2034.88 1762
2035.31 1835
2035.74 1795
2036.16 1842
2036.59 2037
2037.01 2049
2037.44 2043
2037.87 2160
2038.29 2081
2038.72 1981
2039.14 2034
2039.57 2012
2040.00 1901
2040.42 1785
2040.85 1806
2041.28 1822
2041.70 1790
2042.13 1762
2042.56 1788
2042.98 1780
2043.41 1772
2043.84 1809
2044.26 1786
2044.69 1835
2045.12 1784
2045.54 1749
2045.97 1820
2046.40 1827
2046.82 1766
2047.25 1688
2047.68 1723
2048.11 1777
2048.53 1848
2048.96 1898
2049.39 1693
2049.82 1723
2050.24 1682
2050.67 1693
2051.10 1711
2051.53 1690
2051.95 1661
2052.38 1747
2052.81 1680
2053.24 1671
2053.66 1710
2054.09 1713
2054.52 1660
2054.95 1695
2055.38 1721
2055.80 1741
2056.23 1751
2056.66 1807
2057.09 1788
2057.52 1792
2057.94 1749
2058.37 1787
2058.80 1707
2059.23 1802
2059.66 1691
2060.09 1689
2060.51 1757
2060.94 1798
2061.37 1798
2061.80 1894
2062.23 1863
2062.66 1876
2063.09 1982
2063.52 2096
2063.94 2116
2064.37 2006
2064.80 2117
2065.23 2061
2065.66 1942
2066.09 1930
2066.52 1963
2066.95 1876
2067.38 1829
2067.81 1860
2068.24 1824
2068.66 1727
2069.09 1747
2069.52 1767
2069.95 1691
2070.38 1737
2070.81 1726
2071.24 1807
2071.67 1907
2072.10 1826
2072.53 1787
2072.96 1861
2073.39 1970
2073.82 2002
2074.25 1971
2074.68 2095
2075.11 1981
2075.54 1947
2075.97 1974
2076.40 2023
2076.83 2105
2077.26 2251
2077.69 2312
2078.12 2253
2078.55 2253
2078.98 2265
2079.41 2250
2079.84 2227
2080.27 2048
2080.70 2051
2081.14 2054
2081.57 2012
2082.00 1866
2082.43 1866
2082.86 1811
2083.29 1791
2083.72 1897
2084.15 1959
2084.58 1797
2085.01 1725
2085.44 1786
2085.88 1670
2086.31 1747
2086.74 1693
2087.17 1749
2087.60 1860
2088.03 1810
2088.46 1793
2088.89 1883
2089.33 1877
2089.76 1781
2090.19 1852
2090.62 1914
2091.05 1825
2091.48 1851
2091.92 1794
2092.35 1692
2092.78 1780
2093.21 1805
2093.64 1792
2094.07 1762
2094.51 1835
2094.94 1689
2095.37 1676
2095.80 1713
2096.24 1602
2096.67 1602
2097.10 1602
2097.53 1601
2097.96 1723
2098.40 1680
2098.83 1639
2099.26 1709
2099.69 1703
2100.13 1713
2100.56 1676
2100.99 1688
2101.43 1657
2101.86 1748
2102.29 1787
2102.72 1720
2103.16 1763
2103.59 1836
2104.02 1770
2104.46 1807
2104.89 1814
2105.32 1729
2105.76 1748
2106.19 1766
2106.62 1790
2107.05 1818
2107.49 1802
2107.92 1798
2108.36 1774
2108.79 1777
2109.22 1680
2109.66 1687
2110.09 1660
2110.52 1666
2110.96 1578
2111.39 1643
2111.82 1734
2112.26 1631
2112.69 1597
2113.13 1630
2113.56 1652
2113.99 1604
2114.43 1741
2114.86 1674
2115.30 1635
2115.73 1608
2116.16 1641
2116.60 1678
2117.03 1624
2117.47 1757
2117.90 1667
2118.34 1858
2118.77 1777
2119.21 1801
2119.64 1771
2120.07 1785
2120.51 1669
2120.94 1667
2121.38 1769
2121.81 1795
2122.25 1736
2122.68 1604
2123.12 1638
2123.55 1566
2123.99 1571
2124.42 1597
2124.86 1657
2125.29 1691
2125.73 1642
2126.16 1598
2126.60 1655
2127.04 1621
2127.47 1698
2127.91 1703
2128.34 1753
2128.78 1740
2129.21 1745
2129.65 1750
2130.08 1938
2130.52 1858
2130.96 1872
2131.39 1965
2131.83 2073
2132.26 2137
2132.70 2208
2133.14 2381
2133.57 2525
2134.01 2429
2134.44 2522
2134.88 2549
2135.32 2591
2135.75 2476
2136.19 2436
2136.62 2297
2137.06 2185
2137.50 2123
2137.93 2013
2138.37 1958
2138.81 1863
2139.24 1860
2139.68 1808
2140.12 1744
2140.55 1605
2140.99 1675
2141.43 1599
2141.86 1677
2142.30 1683
2142.74 1704
2143.18 1694
2143.61 1637
2144.05 1668
2144.49 1751
2144.92 1873
2145.36 1918
2145.80 1898
2146.24 1935
2146.67 2060
2147.11 2152
2147.55 2247
2147.99 2355
2148.42 2365
2148.86 2396
2149.30 2380
2149.74 2394
2150.17 2295
2150.61 2231
2151.05 2226
2151.49 2119
2151.92 2037
2152.36 1997
2152.80 2018
2153.24 1961
2153.68 1987
2154.11 1874
2154.55 1859
2154.99 1850
2155.43 1886
2155.87 1825
2156.31 1784
2156.74 1754
2157.18 1736
2157.62 1891
2158.06 1906
2158.50 1754
2158.94 1803
2159.38 1839
2159.81 1880
2160.25 1934
2160.69 1892
2161.13 1890
2161.57 1868
2162.01 1923
2162.45 1915
2162.89 1914
2163.33 1881
2163.76 1926
2164.20 1839
2164.64 1767
2165.08 1866
2165.52 1952
2165.96 1903
2166.40 1886
2166.84 1950
2167.28 1877
2167.72 1805
2168.16 1935
2168.60 1866
2169.04 1899
2169.48 1924
2169.92 2031
2170.36 2081
2170.80 1982
2171.24 2033
2171.68 2027
2172.12 2111
2172.56 2066
2173.00 2074
2173.44 2135
2173.88 2142
2174.32 2072
2174.76 2071
2175.20 2111
2175.64 2218
2176.08 2199
2176.52 2141
2176.96 2081
2177.40 2084
2177.84 2094
2178.28 2003
2178.72 2041
2179.16 2084
2179.60 1955
2180.04 1928
2180.48 1972
2180.92 1908
2181.37 1931
2181.81 1804
2182.25 1730
2182.69 1765
2183.13 1779
2183.57 1776
2184.01 1752
2184.45 1799
2184.89 1824
2185.34 1888
2185.78 1932
2186.22 2019
2186.66 1944
2187.10 1999
2187.54 2111
2187.98 2040
2188.43 1971
2188.87 2016
2189.31 1917
2189.75 1967
2190.19 1970
2190.63 1969
2191.08 1940
2191.52 1874
2191.96 1864
2192.40 1860
2192.84 1919
2193.29 1955
2193.73 1969
2194.17 1874
2194.61 1872
2195.05 1868
2195.50 1873
2195.94 1882
2196.38 1850
2196.82 1868
2197.27 1879
2197.71 1840
2198.15 1895
2198.59 1812
2199.04 1842
2199.48 1869
2199.92 1815
2200.37 1846
2200.81 1840
2201.25 1801
2201.69 1842
2202.14 1833
2202.58 1835
2203.02 1877
2203.47 1808
2203.91 1897
2204.35 1925
2204.80 1948
2205.24 1947
2205.68 1948
2206.13 1862
2206.57 1850
2207.01 1973
2207.46 1959
2207.90 2051
2208.34 2048
2208.79 2140
2209.23 2097
2209.67 1996
2210.12 2031
2210.56 2018
2211.01 2028
2211.45 1997
2211.89 1921
2212.34 1880
2212.78 1772
2213.23 1773
2213.67 1767
2214.11 1755
2214.56 1753
2215.00 1715
2215.45 1668
2215.89 1726
2216.34 1767
2216.78 1719
2217.22 1684
2217.67 1698
2218.11 1828
2218.56 1759
2219.00 1767
2219.45 1833
2219.89 1856
2220.34 1889
2220.78 1854
2221.23 1870
2221.67 1939
2222.12 1969
2222.56 2008
2223.01 1914
2223.45 1945
2223.90 1977
2224.34 2058
2224.79 2091
2225.23 2121
2225.68 2119
2226.12 2021
2226.57 1923
2227.01 2026
2227.46 2028
2227.91 2065
2228.35 2049
2228.80 2089
2229.24 2063
2229.69 2049
2230.13 2178
2230.58 2307
2231.03 2242
2231.47 2181
2231.92 2209
2232.36 2385
2232.81 2299
2233.26 2224
2233.70 2157
2234.15 2092
2234.59 2133
2235.04 2137
2235.49 1992
2235.93 1957
2236.38 1978
2236.83 1925
2237.27 1851
2237.72 1957
2238.17 1889
2238.61 1916
2239.06 1831
2239.51 1785
2239.95 1795
2240.40 1787
2240.85 1784
2241.29 1718
2241.74 1651
2242.19 1739
2242.63 1721
2243.08 1712
2243.53 1811
2243.98 1734
2244.42 1662
2244.87 1608
2245.32 1573
2245.76 1714
2246.21 1680
2246.66 1650
2247.11 1734
2247.55 1756
2248.00 1722
2248.45 1709
2248.90 1671
2249.35 1648
2249.79 1681
2250.24 1704
2250.69 1645
2251.14 1722
2251.58 1727
2252.03 1759
2252.48 1695
2252.93 1649
2253.38 1646
2253.82 1692
2254.27 1684
2254.72 1638
2255.17 1661
2255.62 1644
2256.07 1646
2256.51 1617
2256.96 1658
2257.41 1775
2257.86 1790
2258.31 1872
2258.76 1883
2259.21 1932
2259.65 1925
2260.10 2087
2260.55 2119
2261.00 2082
2261.45 2193
2261.90 2266
2262.35 2151
2262.80 2125
2263.25 2165
2263.69 2272
2264.14 2379
2264.59 2321
2265.04 2369
2265.49 2326
2265.94 2268
2266.39 2340
2266.84 2365
2267.29 2409
2267.74 2210
2268.19 2209
2268.64 2282
2269.09 2194
2269.54 2154
2269.99 2236
2270.44 2233
2270.89 2101
2271.34 2121
2271.79 2113
2272.24 1988
2272.69 1907
2273.14 1827
2273.59 1857
2274.04 1891
2274.49 1927
2274.94 1891
2275.39 1838
2275.84 1791
2276.29 1803
2276.74 1815
2277.19 1896
2277.64 1936
2278.09 1939
2278.54 1930
2278.99 1985
2279.44 2016
2279.89 2058
2280.34 2052
2280.79 2048
2281.25 1980
2281.70 2078
2282.15 2051
2282.60 2050
2283.05 2063
2283.50 1981
2283.95 1947
2284.40 1942
2284.85 1941
2285.31 2002
2285.76 2057
2286.21 2245
2286.66 2329
2287.11 2351
2287.56 2552
2288.01 2680
2288.47 2949
2288.92 3039
2289.37 3133
2289.82 3306
2290.27 3327
2290.72 3381
2291.18 3353
2291.63 3388
2292.08 3437
2292.53 3371
2292.98 3238
2293.44 3229
2293.89 3191
2294.34 3096
2294.79 2969
2295.24 2841
2295.70 2675
2296.15 2470
2296.60 2354
2297.05 2236
2297.51 2095
2297.96 2118
2298.41 2026
2298.86 1894
2299.32 1973
2299.77 1890
2300.22 1921
2300.67 1826
2301.13 1875
2301.58 1827
2302.03 1887
2302.49 1791
2302.94 1805
2303.39 1819
2303.85 1980
2304.30 1984
2304.75 2020
2305.20 2059
2305.66 2155
2306.11 2143
2306.56 2222
2307.02 2245
2307.47 2349
2307.93 2416
2308.38 2454
2308.83 2450
2309.29 2408
2309.74 2398
2310.19 2416
2310.65 2282
2311.10 2202
2311.55 2201
2312.01 2135
2312.46 2034
2312.92 2030
2313.37 1978
2313.82 1993
2314.28 1938
2314.73 1859
2315.19 1923
2315.64 2041
2316.10 2054
2316.55 1967
2317.00 1969
2317.46 2088
2317.91 2078
2318.37 2077
2318.82 2030
2319.28 1953
2319.73 2032
2320.19 2005
2320.64 1876
2321.10 1944
2321.55 1934
2322.01 1895
2322.46 1955
2322.92 1945
2323.37 1956
2323.83 1963
2324.28 1955
2324.74 1976
2325.19 2057
2325.65 2018
2326.10 2003
2326.56 2109
2327.01 2171
2327.47 2270
2327.92 2300
2328.38 2193
2328.83 2260
2329.29 2217
2329.74 2226
2330.20 2275
2330.66 2207
2331.11 2138
2331.57 2119
2332.02 2089
2332.48 2004
2332.94 1909
2333.39 1906
2333.85 1991
2334.30 2044
2334.76 2004
2335.22 2043
2335.67 2047
2336.13 2012
2336.58 2094
2337.04 2140
2337.50 2202
2337.95 2187
2338.41 2203
2338.87 2327
2339.32 2288
2339.78 2271
2340.24 2334
2340.69 2243
2341.15 2235
2341.61 2150
2342.06 2186
2342.52 2211
2342.98 2152
2343.43 2057
2343.89 2222
2344.35 2265
2344.81 2174
2345.26 2267
2345.72 2297
2346.18 2224
2346.63 2065
2347.09 2099
2347.55 2091
2348.01 2227
2348.46 2136
2348.92 2091
2349.38 2151
2349.84 2098
2350.29 2014
2350.75 2022
2351.21 2076
2351.67 1929
2352.13 1942
2352.58 1978
2353.04 1921
2353.50 1930
2353.96 1908
2354.41 1909
2354.87 1907
2355.33 1897
2355.79 1926
2356.25 1901
2356.71 1917
2357.16 1979
2357.62 1978
2358.08 2046
2358.54 2002
2359.00 1932
2359.46 1982
2359.91 2149
2360.37 2100
2360.83 1991
2361.29 2076
2361.75 2058
2362.21 2120
2362.67 2065
2363.13 2043
2363.58 2117
2364.04 2082
2364.50 2198
2364.96 2097
2365.42 2051
2365.88 2070
2366.34 2040
2366.80 2062
2367.26 1979
2367.72 1930
2368.18 1992
2368.64 1947
2369.10 1923
2369.55 1855
2370.01 1775
2370.47 1783
2370.93 1745
2371.39 1715
2371.85 1882
2372.31 1839
2372.77 1825
2373.23 1874
2373.69 1836
2374.15 1871
2374.61 1991
2375.07 1853
2375.53 1817
2375.99 2028
2376.45 2008
2376.91 2006
2377.37 2020
2377.83 1991
2378.29 1967
2378.75 2087
2379.21 2158
2379.68 2150
2380.14 2036
2380.60 2042
2381.06 2116
2381.52 2047
2381.98 2036
2382.44 1959
2382.90 2065
2383.36 2031
2383.82 1933
2384.28 1972
2384.74 1940
2385.20 1884
2385.67 1882
2386.13 1898
2386.59 1848
2387.05 1836
2387.51 1831
2387.97 1872
2388.43 1808
2388.89 1926
2389.36 1849
2389.82 1859
2390.28 1892
2390.74 1900
2391.20 1889
2391.66 1806
2392.13 1800
2392.59 1772
2393.05 1737
2393.51 1853
2393.97 1775
2394.43 1788
2394.90 1827
2395.36 1775
2395.82 1754
2396.28 1784
2396.74 1824
2397.21 1837
2397.67 1826
2398.13 1785
2398.59 1729
2399.06 1752
2399.52 1773
2399.98 1741
2400.44 1842
2400.91 1863
2401.37 1765
2401.83 1764
2402.29 1846
2402.76 1840
2403.22 1778
2403.68 1873
2404.14 1894
2404.61 1967
2405.07 1915
2405.53 1925
2406.00 1916
2406.46 2021
2406.92 1792
2407.39 1724
2407.85 1773
2408.31 1757
2408.78 1755
2409.24 1798
2409.70 1759
2410.17 1673
2410.63 1809
2411.09 1764
2411.56 1827
2412.02 1827
2412.48 1943
2412.95 2016
2413.41 1998
2413.87 1983
2414.34 2057
2414.80 2260
2415.27 2302
2415.73 2394
2416.19 2382
2416.66 2390
2417.12 2456
2417.59 2454
2418.05 2437
2418.51 2330
2418.98 2314
2419.44 2339
2419.91 2265
2420.37 2159
2420.84 2221
2421.30 2332
2421.77 2130
2422.23 2144
2422.69 2116
2423.16 2098
2423.62 2058
2424.09 2042
2424.55 2025
2425.02 1958
2425.48 2091
2425.95 1948
2426.41 1935
2426.88 1886
2427.34 1874
2427.81 1842
2428.27 1796
2428.74 1849
2429.20 1828
2429.67 1782
2430.13 1812
2430.60 1906
2431.07 1945
2431.53 2007
2432.00 2008
2432.46 2042
2432.93 2026
2433.39 2059
2433.86 2050
2434.32 2121
2434.79 2098
2435.26 2176
2435.72 2268
2436.19 2278
2436.65 2261
2437.12 2382
2437.59 2516
2438.05 2743
2438.52 2904
2438.98 2915
2439.45 2820
2439.92 2969
2440.38 2972
2440.85 2841
2441.32 2643
2441.78 2548
2442.25 2360
2442.72 2269
2443.18 2228
2443.65 2165
2444.12 2096
2444.58 1985
2445.05 1875
2445.52 1854
2445.98 1812
2446.45 1797
2446.92 1738
2447.38 1751
2447.85 1804
2448.32 1773
2448.78 1806
2449.25 1797
2449.72 1865
2450.19 1846
2450.65 1822
2451.12 1765
2451.59 1855
2452.06 1782
2452.52 1788
2452.99 1766
2453.46 1833
2453.93 1840
2454.39 1849
2454.86 1883
2455.33 1868
2455.80 1850
2456.26 1926
2456.73 1901
2457.20 1909
2457.67 1869
2458.14 1899
2458.60 1876
2459.07 1795
2459.54 1859
2460.01 1926
2460.48 1915
2460.95 1951
2461.41 1916
2461.88 1891
2462.35 1927
2462.82 1942
2463.29 1991
2463.76 2043
2464.22 2075
2464.69 2032
2465.16 2072
2465.63 2035
2466.10 1998
2466.57 1951
2467.04 2052
2467.51 1967
2467.97 1958
2468.44 1913
2468.91 1971
2469.38 1894
2469.85 1817
2470.32 1784
2470.79 1736
2471.26 1755
2471.73 1732
2472.20 1839
2472.67 1736
2473.14 1662
2473.61 1769
2474.07 1691
2474.54 1816
2475.01 1772
2475.48 1730
2475.95 1853
2476.42 1967
2476.89 2046
2477.36 2207
2477.83 2278
2478.30 2297
2478.77 2264
2479.24 2204
2479.71 2239
2480.18 2172
2480.65 2030
2481.12 2001
2481.59 1926
2482.06 1825
2482.53 1863
2483.00 1820
2483.47 1881
2483.95 1836
2484.42 1779
2484.89 1798
2485.36 1811
2485.83 1770
2486.30 1922
2486.77 1761
2487.24 1795
2487.71 1830
2488.18 1811
2488.65 1851
2489.12 1980
2489.59 1989
2490.07 1884
2490.54 1912
2491.01 2014
2491.48 2098
2491.95 2079
2492.42 2162
2492.89 2217
2493.36 2179
2493.84 2199
2494.31 2212
2494.78 2094
2495.25 2089
2495.72 2050
2496.19 1940
2496.66 1937
2497.14 1793
2497.61 1829
2498.08 1842
2498.55 1837
2499.02 1799
2499.50 1726
2499.97 1746
2500.44 1692
2500.91 1729
2501.38 1678
2501.86 1739
2502.33 1884
2502.80 1879
2503.27 1773
2503.74 1819
2504.22 1807
2504.69 1917
2505.16 2044
2505.63 2104
2506.11 2102
2506.58 2111
2507.05 2191
2507.52 2265
2508.00 2311
2508.47 2365
2508.94 2400
2509.42 2430
2509.89 2480
2510.36 2315
2510.83 2329
2511.31 2212
2511.78 2289
2512.25 2264
2512.73 2172
2513.20 2208
2513.67 2159
2514.15 2081
2514.62 2118
2515.09 2040
2515.57 1995
2516.04 1961
2516.51 1997
2516.99 1997
2517.46 1953
2517.94 1931
2518.41 1889
2518.88 1953
2519.36 1881
2519.83 1894
2520.30 1849
2520.78 1797
2521.25 1881
2521.73 1839
2522.20 1681
2522.67 1699
2523.15 1750
2523.62 1738
2524.10 1697
2524.57 1751
2525.05 1742
2525.52 1816
2525.99 1777
2526.47 1789
2526.94 1775
2527.42 1791
2527.89 1735
2528.37 1755
2528.84 1749
2529.32 1769
2529.79 1835
2530.27 1820
2530.74 1924
2531.22 1872
2531.69 1881
2532.17 1834
2532.64 1995
2533.12 1880
2533.59 1896
2534.07 1881
2534.54 1889
2535.02 1959
2535.49 2018
2535.97 2041
2536.44 1983
2536.92 1915
2537.39 1924
2537.87 2068
2538.34 2053
2538.82 2020
2539.30 1948
2539.77 1957
2540.25 1986
2540.72 1905
2541.20 1923
2541.68 1911
2542.15 1838
2542.63 1890
2543.10 1956
2543.58 1937
2544.06 1976
2544.53 1957
2545.01 2140
2545.48 2220
2545.96 2179
2546.44 2253
2546.91 2180
2547.39 2293
2547.87 2232
2548.34 2334
2548.82 2247
2549.30 2211
2549.77 2195
2550.25 2277
2550.73 2456
2551.20 2607
2551.68 2571
2552.16 2565
2552.63 2624
2553.11 2723
2553.59 2755
2554.06 2691
2554.54 2683
2555.02 2779
2555.50 2554
2555.97 2392
2556.45 2412
2556.93 2348
2557.40 2157
2557.88 2178
2558.36 2019
2558.84 1989
2559.31 2011
2559.79 1995
2560.27 1994
2560.75 1885
2561.23 1764
2561.70 1816
2562.18 1831
2562.66 1766
2563.14 1872
2563.61 1914
2564.09 1793
2564.57 1850
2565.05 1801
2565.53 1777
2566.00 1789
2566.48 1766
2566.96 1758
2567.44 1721
2567.92 1729
2568.40 1715
2568.87 1710
2569.35 1740
2569.83 1742
2570.31 1754
2570.79 1787
2571.27 1749
2571.75 1780
2572.22 1850
2572.70 1793
2573.18 1826
2573.66 1855
2574.14 1896
2574.62 1821
2575.10 1710
2575.58 1749
2576.06 1737
2576.54 1827
2577.01 1795
2577.49 1779
2577.97 1786
2578.45 1784
2578.93 1837
2579.41 1815
2579.89 1785
2580.37 1802
2580.85 1813
2581.33 1723
2581.81 1766
2582.29 1766
2582.77 1796
2583.25 1750
2583.73 1837
2584.21 1879
2584.69 1833
2585.17 1745
2585.65 1824
2586.13 1804
2586.61 1803
2587.09 1811
2587.57 1888
2588.05 1831
2588.53 1773
2589.01 1846
2589.49 1980
2589.97 1986
2590.45 1904
2590.93 1909
2591.41 2027
2591.89 2074
2592.37 2045
2592.85 1973
2593.33 2066
2593.81 1891
2594.30 1884
2594.78 1948
2595.26 1905
2595.74 1875
2596.22 1877
2596.70 1871
2597.18 1836
2597.66 1820
2598.14 1847
2598.62 1817
2599.11 1773
2599.59 1693
2600.07 1727
2600.55 1679
2601.03 1713
2601.51 1642
2601.99 1742
2602.48 1732
2602.96 1787
2603.44 1825
2603.92 1813
2604.40 1837
2604.88 1889
2605.37 1979
2605.85 2059
2606.33 2124
2606.81 2104
2607.29 2127
2607.78 2202
2608.26 2131
2608.74 2088
2609.22 2089
2609.70 2016
2610.19 2042
2610.67 2048
2611.15 1982
2611.63 1945
2612.12 1935
2612.60 1867
2613.08 1787
2613.56 1880
2614.05 1727
2614.53 1789
2615.01 1957
2615.49 1822
2615.98 1813
2616.46 1807
2616.94 1896
2617.43 1922
2617.91 1898
2618.39 1878
2618.87 1924
2619.36 1825
2619.84 1832
2620.32 1879
2620.81 1885
2621.29 1810
2621.77 1847
2622.26 1863
2622.74 1904
2623.22 1868
2623.71 1833
2624.19 1850
2624.67 1856
2625.16 1856
2625.64 1879
2626.13 1824
2626.61 1868
2627.09 1795
2627.58 1860
2628.06 1857
2628.55 1932
2629.03 1916
2629.51 1878
2630.00 1864
2630.48 1857
2630.97 1865
2631.45 1913
2631.93 1969
2632.42 1880
2632.90 1815
2633.39 1830
2633.87 1804
2634.36 1851
2634.84 1840
2635.33 1788
2635.81 1793
2636.29 1743
2636.78 1807
2637.26 1853
2637.75 1880
2638.23 2001
2638.72 2030
2639.20 2102
2639.69 2198
2640.17 2365
2640.66 2367
2641.14 2368
2641.63 2293
2642.11 2170
2642.60 2110
2643.08 2077
2643.57 2053
2644.05 2025
2644.54 1941
2645.03 1947
2645.51 1850
2646.00 1776
2646.48 1783
2646.97 1930
2647.45 1910
2647.94 1834
2648.43 1836
2648.91 1861
2649.40 1802
2649.88 1792
2650.37 1796
2650.85 1775
2651.34 1848
2651.83 1772
2652.31 1826
2652.80 1915
2653.29 1956
2653.77 1977
2654.26 1993
2654.74 1942
2655.23 1963
2655.72 1959
2656.20 1863
2656.69 1890
2657.18 1879
2657.66 1955
2658.15 1832
2658.64 1839
2659.12 1787
2659.61 1804
2660.10 1739
2660.58 1636
2661.07 1645
2661.56 1797
2662.05 1870
2662.53 1805
2663.02 1826
2663.51 1724
2663.99 1623
2664.48 1659
2664.97 1749
2665.46 1690
2665.94 1725
2666.43 1813
2666.92 1872
2667.41 1802
2667.89 1742
2668.38 1804
2668.87 1871
2669.36 1877
2669.84 1935
2670.33 1948
2670.82 1969
2671.31 2054
2671.80 2144
2672.28 2165
2672.77 2125
2673.26 2276
2673.75 2236
2674.24 2286
2674.72 2262
2675.21 2320
2675.70 2324
2676.19 2346
2676.68 2381
2677.17 2311
2677.65 2307
2678.14 2362
2678.63 2424
2679.12 2480
2679.61 2595
2680.10 2678
2680.59 2598
2681.07 2620
2681.56 2614
2682.05 2651
2682.54 2694
2683.03 2642
2683.52 2526
2684.01 2554
2684.50 2560
2684.99 2465
2685.47 2281
2685.96 2235
2686.45 2094
2686.94 2048
2687.43 1978
2687.92 1930
2688.41 1798
2688.90 1835
2689.39 1805
2689.88 1918
2690.37 1885
2690.86 1902
2691.35 1897
2691.84 1885
2692.33 1879
2692.82 1947
2693.31 1950
2693.80 2006
2694.29 1975
2694.78 1969
2695.27 2080
2695.76 2063
2696.25 2075
2696.74 2114
2697.23 2066
2697.72 2106
2698.21 2272
2698.70 2250
2699.19 2321
2699.68 2348
2700.17 2262
2700.66 2205
2701.15 2281
2701.64 2185
2702.13 2025
2702.62 2034
2703.11 1968
2703.61 2024
2704.10 1917
2704.59 1905
2705.08 1828
2705.57 1853
2706.06 1916
2706.55 1832
2707.04 1909
2707.53 1849
2708.02 1788
2708.52 1806
2709.01 1887
2709.50 1845
2709.99 1766
2710.48 1829
2710.97 1873
2711.46 1741
2711.96 1789
2712.45 1756
2712.94 1694
2713.43 1812
2713.92 1755
2714.41 1772
2714.91 1787
2715.40 1812
2715.89 1765
2716.38 1763
2716.87 1705
2717.37 1801
2717.86 1742
2718.35 1827
2718.84 1785
2719.33 1834
2719.83 1887
2720.32 1907
2720.81 1934
2721.30 2078
2721.80 2090
2722.29 1955
2722.78 2000
2723.27 1930
2723.77 1928
2724.26 1823
2724.75 1803
2725.24 1777
2725.74 1853
2726.23 1866
2726.72 1933
2727.22 1815
2727.71 1697
2728.20 1817
2728.70 1806
2729.19 1807
2729.68 1750
2730.18 1861
2730.67 1854
2731.16 1949
2731.65 1869
2732.15 1896
2732.64 1857
2733.14 1861
2733.63 1834
2734.12 1862
2734.62 1869
2735.11 1926
2735.60 1914
2736.10 1847
2736.59 1828
2737.08 1922
2737.58 1893
2738.07 1883
2738.57 1852
2739.06 1858
2739.55 1794
2740.05 1843
2740.54 1872
2741.04 1853
2741.53 1773
2742.03 1691
2742.52 1775
2743.01 1676
2743.51 1669
2744.00 1752
2744.50 1714
2744.99 1641
2745.49 1587
2745.98 1681
2746.48 1741
2746.97 1718
2747.47 1746
2747.96 1776
2748.46 1770
2748.95 1752
2749.45 1704
2749.94 1675
2750.44 1821
2750.93 1765
2751.43 1735
2751.92 1721
2752.42 1793
2752.91 1788
2753.41 1826
2753.90 1773
2754.40 1793
2754.89 1830
2755.39 1866
2755.88 1863
2756.38 1775
2756.87 1779
2757.37 1849
2757.87 1836
2758.36 1867
2758.86 1810
2759.35 1839
2759.85 1787
2760.35 1807
2760.84 1870
2761.34 1888
2761.83 1839
2762.33 1760
2762.83 1731
2763.32 1710
2763.82 1785
2764.31 1882
2764.81 1774
2765.31 1817
2765.80 1838
2766.30 1870
2766.80 1757
2767.29 1800
2767.79 1800
2768.29 1854
2768.78 1933
2769.28 1939
2769.78 1906
2770.27 1953
2770.77 1911
2771.27 1945
2771.76 1937
2772.26 2061
2772.76 2092
2773.26 2130
2773.75 2195
2774.25 2186
2774.75 2164
2775.24 2194
2775.74 2172
2776.24 2179
2776.74 2152
2777.23 2198
2777.73 2141
2778.23 2112
2778.73 2074
2779.22 2087
2779.72 2020
2780.22 1904
2780.72 2010
2781.21 1950
2781.71 1996
2782.21 1904
2782.71 1944
2783.21 2018
2783.70 1949
2784.20 1954
2784.70 1956
2785.20 1989
2785.70 1951
2786.20 1877
2786.69 1891
2787.19 1999
2787.69 1868
2788.19 1819
2788.69 1872
2789.19 1858
2789.68 1768
2790.18 1882
2790.68 1852
2791.18 1847
2791.68 1857
2792.18 1987
2792.68 2033
2793.18 2171
2793.67 2193
2794.17 2285
2794.67 2363
2795.17 2597
2795.67 2477
2796.17 2570
2796.67 2660
2797.17 2812
2797.67 2659
2798.17 2589
2798.67 2594
2799.17 2597
2799.66 2438
2800.16 2430
2800.66 2437
2801.16 2254
2801.66 2242
2802.16 2202
2802.66 2146
2803.16 2207
2803.66 2239
2804.16 2401
2804.66 2586
2805.16 2629
2805.66 2810
2806.16 2973
2806.66 3080
2807.16 3326
2807.66 3390
2808.16 3331
2808.66 3253
2809.16 3057
2809.66 3004
2810.16 2836
2810.66 2686
2811.16 2476
2811.66 2260
2812.17 2264
2812.67 2067
2813.17 2076
2813.67 2105
2814.17 2042
2814.67 2032
2815.17 2182
2815.67 2128
2816.17 2115
2816.67 2169
2817.17 2170
2817.67 2230
2818.18 2354
2818.68 2377
2819.18 2337
2819.68 2239
2820.18 2269
2820.68 2269
2821.18 2163
2821.68 2145
2822.19 2158
2822.69 2038
2823.19 2102
2823.69 1985
2824.19 1947
2824.69 1906
2825.20 1857
2825.70 1953
2826.20 1875
2826.70 1926
2827.20 1908
2827.70 1842
2828.21 1787
2828.71 1701
2829.21 1824
2829.71 1801
2830.22 1834
2830.72 1804
2831.22 1771
2831.72 1743
2832.22 1866
2832.73 1829
2833.23 1809
2833.73 1938
2834.23 1943
2834.74 1913
2835.24 1993
2835.74 1974
2836.24 2023
2836.75 2062
2837.25 2151
2837.75 2175
2838.26 2153
2838.76 2026
2839.26 1992
2839.76 1916
2840.27 1967
2840.77 2023
2841.27 1979
2841.78 1977
2842.28 1915
2842.78 1929
2843.29 2036
2843.79 2048
2844.29 2053
2844.80 2050
2845.30 2182
2845.80 2346
2846.31 2299
2846.81 2308
2847.32 2299
2847.82 2229
2848.32 2271
2848.83 2253
2849.33 2295
2849.83 2150
2850.34 2143
2850.84 1950
2851.35 1933
2851.85 1984
2852.35 1870
2852.86 1847
2853.36 1890
2853.87 1842
2854.37 1790
2854.88 1788
2855.38 1900
2855.88 1823
2856.39 1803
2856.89 1952
2857.40 1931
2857.90 1894
2858.41 1883
2858.91 2017
2859.42 2004
2859.92 1806
2860.43 1827
2860.93 1956
2861.44 1879
2861.94 1755
2862.45 1764
2862.95 1791
2863.46 1733
2863.96 1698
2864.47 1659
2864.97 1703
2865.48 1746
2865.98 1804
2866.49 1828
2866.99 1836
2867.50 1750
2868.00 1766
2868.51 1738
2869.02 1779
2869.52 1779
2870.03 1738
2870.53 1851
2871.04 1917
2871.54 1834
2872.05 1859
2872.56 1900
2873.06 1904
2873.57 1841
2874.07 1941
2874.58 1998
2875.09 1969
2875.59 1992
2876.10 1986
2876.61 2003
2877.11 2038
2877.62 2086
2878.12 2083
2878.63 2167
2879.14 2264
2879.64 2300
2880.15 2344
2880.66 2508
2881.16 2544
2881.67 2564
2882.18 2517
2882.68 2628
2883.19 2617
2883.70 2622
2884.20 2701
2884.71 2711
2885.22 2781
2885.73 2882
2886.23 2969
2886.74 3046
2887.25 2916
2887.75 3019
2888.26 2766
2888.77 2599
2889.28 2472
2889.78 2467
2890.29 2445
2890.80 2265
2891.31 2211
2891.81 2199
2892.32 2044
2892.83 2101
2893.34 2084
2893.84 2154
2894.35 2199
2894.86 2205
2895.37 2166
2895.88 2282
2896.38 2308
2896.89 2259
2897.40 2278
2897.91 2346
2898.42 2316
2898.92 2495
2899.43 2606
2899.94 2648
2900.45 2768
2900.96 2770
2901.47 2774
2901.98 2695
2902.48 2734
2902.99 2678
2903.50 2572
2904.01 2507
2904.52 2541
2905.03 2478
2905.54 2400
2906.04 2302
2906.55 2294
2907.06 2195
2907.57 2178
2908.08 2170
2908.59 2053
2909.10 1967
2909.61 1923
2910.12 1923
2910.63 1917
2911.14 1958
2911.64 1965
2912.15 1929
2912.66 1849
2913.17 1977
2913.68 1959
2914.19 1959
2914.70 2011
2915.21 1952
2915.72 1902
2916.23 1911
2916.74 1968
2917.25 1992
2917.76 1952
2918.27 1936
2918.78 1950
2919.29 1926
2919.80 2022
2920.31 2134
2920.82 2175
2921.33 2279
2921.84 2435
2922.35 2446
2922.86 2640
2923.37 2864
2923.88 2829
2924.39 2964
2924.90 2950
2925.41 2959
2925.92 2746
2926.44 2624
2926.95 2579
2927.46 2398
2927.97 2135
2928.48 2177
2928.99 2232
2929.50 1931
2930.01 1938
2930.52 1915
2931.03 1906
2931.54 1875
2932.05 1912
2932.57 1867
2933.08 1933
2933.59 1974
2934.10 2079
2934.61 1985
2935.12 2065
2935.63 2054
2936.15 2039
2936.66 1942
2937.17 2014
2937.68 1963
2938.19 1976
2938.70 2045
2939.22 2041
2939.73 1947
2940.24 2064
2940.75 2079
2941.26 2030
2941.77 2131
2942.29 2198
2942.80 2295
2943.31 2405
2943.82 2456
2944.34 2520
2944.85 2674
2945.36 2717
2945.87 2836
2946.38 2768
2946.90 2672
2947.41 2572
2947.92 2489
2948.43 2309
2948.95 2212
2949.46 2193
2949.97 2136
2950.48 2047
2951.00 2037
2951.51 1899
2952.02 1842
2952.54 1949
2953.05 2007
2953.56 1916
2954.08 1845
2954.59 1905
2955.10 1886
2955.61 1826
2956.13 1838
2956.64 1938
2957.15 1987
2957.67 1992
2958.18 2071
2958.69 2093
2959.21 2099
2959.72 2302
2960.23 2286
2960.75 2220
2961.26 2249
2961.78 2271
2962.29 2316
2962.80 2192
2963.32 2243
2963.83 2169
2964.35 2136
2964.86 2083
2965.37 2034
2965.89 1958
2966.40 2015
2966.92 1992
2967.43 1908
2967.94 1910
2968.46 1963
2968.97 1860
2969.49 1852
2970.00 1900
2970.52 1932
2971.03 1941
2971.54 1970
2972.06 1933
2972.57 1918
2973.09 1889
2973.60 1997
2974.12 1918
2974.63 1848
2975.15 1811
2975.66 1912
2976.18 1860
2976.69 1828
2977.21 1869
2977.72 1902
2978.24 1938
2978.75 1935
2979.27 2033
2979.78 1942
2980.30 2000
2980.81 1993
2981.33 2016
2981.84 1998
2982.36 1951
2982.88 1977
2983.39 2063
2983.91 2038
2984.42 1998
2984.94 2109
2985.45 2174
2985.97 2200
2986.49 2177
2987.00 2258
2987.52 2172
2988.03 2224
2988.55 2166
2989.07 2193
2989.58 2145
2990.10 2098
2990.61 2187
2991.13 2226
2991.65 2119
2992.16 2262
2992.68 2251
2993.20 2238
2993.71 2460
2994.23 2511
2994.75 2663
2995.26 2850
2995.78 2993
2996.30 3076
2996.81 3067
2997.33 3080
2997.85 3050
2998.36 3006
2998.88 2943
2999.40 2907
2999.91 2895
3000.43 2863
3000.95 3003
3001.46 3253
3001.98 3444
3002.50 3835
3003.02 4154
3003.53 4573
3004.05 4601
3004.57 4734
3005.09 4708
3005.60 4456
3006.12 4049
3006.64 3707
3007.16 3425
3007.67 3050
3008.19 2824
3008.71 2590
3009.23 2476
3009.74 2391
3010.26 2355
3010.78 2120
3011.30 2091
3011.82 2167
3012.33 2220
3012.85 2153
3013.37 2235
3013.89 2279
3014.41 2310
3014.93 2363
3015.44 2384
3015.96 2388
3016.48 2437
3017.00 2511
3017.52 2559
3018.04 2461
3018.55 2465
3019.07 2590
3019.59 2547
3020.11 2542
3020.63 2492
3021.15 2513
3021.67 2589
3022.19 2566
3022.71 2522
3023.22 2486
3023.74 2577
3024.26 2564
3024.78 2580
3025.30 2620
3025.82 2421
3026.34 2374
3026.86 2414
3027.38 2253
3027.90 2323
3028.42 2257
3028.94 2222
3029.46 2132
3029.98 2146
3030.49 2241
3031.01 2188
3031.53 2121
3032.05 2205
3032.57 2180
3033.09 2197
3033.61 2229
3034.13 2151
3034.65 2180
3035.17 2229
3035.69 2193
3036.21 2161
3036.73 2174
3037.25 2188
3037.77 2038
3038.29 2021
3038.81 2007
3039.34 1968
3039.86 1996
3040.38 2023
3040.90 1913
3041.42 1949
3041.94 2051
3042.46 2063
3042.98 2050
3043.50 2107
3044.02 2020
3044.54 2103
3045.06 2145
3045.58 2139
3046.10 2127
3046.63 2081
3047.15 2087
3047.67 2129
3048.19 2100
3048.71 2053
3049.23 2026
3049.75 1981
3050.27 1961
3050.79 1953
3051.32 1867
3051.84 1872
3052.36 1919
3052.88 1918
3053.40 1877
3053.92 1895
3054.45 1893
3054.97 1936
3055.49 1849
3056.01 1937
3056.53 1930
3057.05 1870
3057.58 1941
3058.10 1964
3058.62 1918
3059.14 1923
3059.66 1901
3060.19 1980
3060.71 1975
3061.23 1929
3061.75 1889
3062.28 1929
3062.80 2001
3063.32 2017
3063.84 1978
3064.37 2044
3064.89 1960
3065.41 1977
3065.93 1962
3066.46 1962
3066.98 2059
3067.50 2055
3068.02 2099
3068.55 2064
3069.07 1922
3069.59 1947
3070.12 1958
3070.64 1902
3071.16 1966
3071.69 1988
3072.21 2032
3072.73 2133
3073.26 2119
3073.78 2152
3074.30 2112
3074.83 2204
3075.35 2242
3075.87 2200
3076.40 2213
3076.92 2265
3077.44 2408
3077.97 2534
3078.49 2523
3079.01 2431
3079.54 2499
3080.06 2584
3080.59 2547
3081.11 2436
3081.63 2390
3082.16 2462
3082.68 2346
3083.21 2466
3083.73 2405
3084.25 2420
3084.78 2332
3085.30 2276
3085.83 2351
3086.35 2308
3086.88 2286
3087.40 2217
3087.93 2193
3088.45 2122
3088.97 2225
3089.50 2182
3090.02 2183
3090.55 2315
3091.07 2226
3091.60 2135
3092.12 2122
3092.65 2252
3093.17 2259
3093.70 2352
3094.22 2296
3094.75 2325
3095.27 2412
3095.80 2405
3096.32 2535
3096.85 2525
3097.37 2710
3097.90 2884
3098.43 3228
3098.95 3390
3099.48 3760
3100.00 4468
3100.53 5311
3101.05 5822
3101.58 6362
3102.10 6791
3102.63 7142
3103.16 6833
3103.68 6563
3104.21 6132
3104.73 5439
3105.26 4780
3105.79 4128
3106.31 3635
3106.84 3214
3107.36 2967
3107.89 2856
3108.42 2763
3108.94 2639
3109.47 2513
3110.00 2522
3110.52 2590
3111.05 2654
3111.57 2534
3112.10 2471
3112.63 2324
3113.15 2374
3113.68 2314
3114.21 2263
3114.74 2143
3115.26 2102
3115.79 2007
3116.32 2007
3116.84 1978
3117.37 1965
3117.90 2061
3118.42 1969
3118.95 2063
3119.48 2120
3120.01 2191
3120.53 2294
3121.06 2288
3121.59 2274
3122.11 2269
3122.64 2140
3123.17 2274
3123.70 2175
3124.22 2120
3124.75 2139
3125.28 2186
3125.81 2190
3126.34 2115
3126.86 2099
3127.39 2122
3127.92 2065
3128.45 2020
3128.98 1985
3129.50 2012
3130.03 1993
3130.56 2015
3131.09 2003
3131.62 2058
3132.14 1998
3132.67 1959
3133.20 2010
3133.73 1930
3134.26 1973
3134.79 2043
3135.31 2097
3135.84 2140
3136.37 2148
3136.90 2049
3137.43 2009
3137.96 2041
3138.49 2016
3139.02 2006
3139.54 1985
3140.07 1815
3140.60 1959
3141.13 1878
3141.66 1917
3142.19 1917
3142.72 1992
3143.25 1935
3143.78 1955
3144.31 2039
3144.84 2098
3145.37 2177
3145.89 2245
3146.42 2385
3146.95 2453
3147.48 2495
3148.01 2517
3148.54 2427
3149.07 2415
3149.60 2521
3150.13 2417
3150.66 2329
3151.19 2190
3151.72 2142
3152.25 2064
3152.78 2034
3153.31 2173
3153.84 2121
3154.37 2083
3154.90 1986
3155.43 1991
3155.96 2111
3156.49 2165
3157.02 2146
3157.55 2149
3158.08 2051
3158.61 2025
3159.14 1970
3159.68 2026
3160.21 2043
3160.74 2004
3161.27 1931
3161.80 1858
3162.33 1827
3162.86 1854
3163.39 1871
3163.92 1805
3164.45 1807
3164.98 1854
3165.51 1878
3166.05 1768
3166.58 1820
3167.11 1836
3167.64 1761
3168.17 1790
3168.70 1792
3169.23 1716
3169.76 1781
3170.30 1824
3170.83 1891
3171.36 1879
3171.89 1763
3172.42 1877
3172.95 1891
3173.49 2038
3174.02 1948
3174.55 2001
3175.08 1994
3175.61 2081
3176.15 2102
3176.68 2082
3177.21 1908
3177.74 1996
3178.27 2013
3178.81 2036
3179.34 1966
3179.87 1872
3180.40 1960
3180.93 1942
3181.47 1919
3182.00 1899
3182.53 1884
3183.06 1785
3183.60 1791
3184.13 1919
3184.66 1866
3185.20 1833
3185.73 1909
3186.26 1947
3186.79 1765
3187.33 1786
3187.86 1877
3188.39 1832
3188.93 1867
3189.46 1853
3189.99 1727
3190.52 1768
3191.06 1864
3191.59 1873
3192.12 1831
3192.66 1933
3193.19 1891
3193.72 1891
3194.26 1841
3194.79 1813
3195.33 1845
3195.86 1817
3196.39 1887
3196.93 1808
3197.46 1892
3197.99 1890
3198.53 1952
3199.06 1943
3199.60 1967
3200.13 2088
3200.66 2203
3201.20 2062
3201.73 2180
3202.27 2192
3202.80 2239
3203.33 2100
3203.87 2091
3204.40 2174
3204.94 2052
3205.47 2070
3206.01 2083
3206.54 2115
3207.07 2285
3207.61 2384
3208.14 2365
3208.68 2403
3209.21 2610
3209.75 2558
3210.28 2573
3210.82 2643
3211.35 2629
3211.89 2570
3212.42 2502
3212.96 2552
3213.49 2478
3214.03 2258
3214.56 2238
3215.10 2182
3215.63 2115
3216.17 2152
3216.70 2248
3217.24 2189
3217.78 2314
3218.31 2404
3218.85 2310
3219.38 2371
3219.92 2274
3220.45 2292
3220.99 2312
3221.52 2432
3222.06 2325
3222.60 2280
3223.13 2317
3223.67 2398
3224.20 2386
3224.74 2363
3225.28 2355
3225.81 2257
3226.35 2188
3226.88 2145
3227.42 2155
3227.96 2045
3228.49 1987
3229.03 2038
3229.57 2021
3230.10 2081
3230.64 1981
3231.18 1953
3231.71 2113
3232.25 2117
3232.79 1976
3233.32 2030
3233.86 2191
3234.40 2142
3234.93 2273
3235.47 2403
3236.01 2469
3236.54 2455
3237.08 2420
3237.62 2480
3238.15 2462
3238.69 2563
3239.23 2541
3239.77 2526
3240.30 2399
3240.84 2335
3241.38 2340
3241.92 2307
3242.45 2083
3242.99 2066
3243.53 2089
3244.07 2058
3244.60 2038
3245.14 2144
3245.68 2046
3246.22 1978
3246.75 2024
3247.29 1992
3247.83 2140
3248.37 2102
3248.91 2123
3249.44 2084
3249.98 2137
3250.52 2056
3251.06 2219
3251.60 2232
3252.14 2237
3252.67 2201
3253.21 2226
3253.75 2226
3254.29 2264
3254.83 2318
3255.37 2314
3255.90 2370
3256.44 2374
3256.98 2360
3257.52 2353
3258.06 2521
3258.60 2594
3259.14 2667
3259.68 2777
3260.21 2950
3260.75 3251
3261.29 3353
3261.83 3386
3262.37 3648
3262.91 3756
3263.45 3928
3263.99 4038
3264.53 4125
3265.07 4178
3265.61 4182
3266.15 4277
3266.69 4226
3267.23 4130
3267.76 3827
3268.30 3542
3268.84 3301
3269.38 3109
3269.92 2846
3270.46 2656
3271.00 2445
3271.54 2360
3272.08 2387
3272.62 2245
3273.16 2238
3273.70 2291
3274.24 2182
3274.78 2239
3275.32 2267
3275.86 2287
3276.40 2326
3276.94 2245
3277.48 2297
3278.03 2358
3278.57 2279
3279.11 2279
3279.65 2462
3280.19 2350
3280.73 2241
3281.27 2435
3281.81 2467
3282.35 2340
3282.89 2387
3283.43 2451
3283.97 2423
3284.51 2416
3285.05 2609
3285.60 2586
3286.14 2486
3286.68 2447
3287.22 2581
3287.76 2508
3288.30 2570
3288.84 2522
3289.38 2515
3289.93 2563
3290.47 2647
3291.01 2765
3291.55 2923
3292.09 3085
3292.63 3317
3293.18 3451
3293.72 4010
3294.26 3996
3294.80 4109
3295.34 4138
3295.88 4102
3296.43 4002
3296.97 3753
3297.51 3500
3298.05 3278
3298.59 3035
3299.14 2911
3299.68 2741
3300.22 2703
3300.76 2555
3301.31 2518
3301.85 2474
3302.39 2346
3302.93 2373
3303.48 2356
3304.02 2295
3304.56 2294
3305.10 2279
3305.65 2263
3306.19 2286
3306.73 2220
3307.27 2195
3307.82 2102
3308.36 2208
3308.90 2262
3309.45 2263
3309.99 2269
3310.53 2214
3311.07 2350
3311.62 2327
3312.16 2411
3312.70 2447
3313.25 2279
3313.79 2342
3314.33 2484
3314.88 2644
3315.42 2594
3315.97 2596
3316.51 2683
3317.05 2687
3317.60 2594
3318.14 2856
3318.68 2895
3319.23 2877
3319.77 2939
3320.32 3051
3320.86 2958
3321.40 2887
3321.95 3060
3322.49 3076
3323.04 2956
3323.58 2855
3324.12 2779
3324.67 2771
3325.21 2747
3325.76 2618
3326.30 2623
3326.85 2581
3327.39 2628
3327.93 2503
3328.48 2596
3329.02 2742
3329.57 2873
3330.11 3027
3330.66 3583
3331.20 4385
3331.75 5260
3332.29 6409
3332.84 7862
3333.38 9183
3333.93 10444
3334.47 11791
3335.02 12697
3335.56 13148
3336.11 12751
3336.65 12132
3337.20 11106
3337.74 10035
3338.29 8872
3338.83 7708
3339.38 6532
3339.92 5490
3340.47 4647
3341.02 4235
3341.56 3854
3342.11 3370
3342.65 3180
3343.20 2841
3343.74 2774
3344.29 2706
3344.84 2712
3345.38 2685
3345.93 2650
3346.47 2667
3347.02 2560
3347.57 2740
3348.11 2907
3348.66 2734
3349.21 2659
3349.75 2670
3350.30 2702
3350.84 2821
3351.39 2648
3351.94 2667
3352.48 2671
3353.03 2692
3353.58 2704
3354.12 2700
3354.67 2631
3355.22 2562
3355.76 2473
3356.31 2475
3356.86 2441
3357.40 2309
3357.95 2309
3358.50 2258
3359.05 2261
3359.59 2222
3360.14 2273
3360.69 2161
3361.23 2210
3361.78 2219
3362.33 2123
3362.88 2095
3363.42 2140
3363.97 2145
3364.52 2274
3365.07 2288
3365.61 2342
3366.16 2221
3366.71 2246
3367.26 2327
3367.80 2269
3368.35 2208
3368.90 2179
3369.45 2295
3370.00 2359
3370.54 2494
3371.09 2559
3371.64 2490
3372.19 2651
3372.74 2734
3373.28 2693
3373.83 2717
3374.38 2709
3374.93 2634
3375.48 2577
3376.03 2490
3376.57 2505
3377.12 2343
3377.67 2245
3378.22 2219
3378.77 2157
3379.32 2134
3379.87 1981
3380.42 2044
3380.96 2121
3381.51 2124
3382.06 2090
3382.61 2027
3383.16 1983
3383.71 1963
3384.26 1959
3384.81 2060
3385.36 1993
3385.91 1954
3386.45 2004
3387.00 2035
3387.55 1995
3388.10 1934
3388.65 2070
3389.20 1978
3389.75 1998
3390.30 1944
3390.85 1970
3391.40 1830
3391.95 1912
3392.50 1982
3393.05 2029
3393.60 2023
3394.15 2038
3394.70 1981
3395.25 1958
3395.80 2045
3396.35 1970
3396.90 2090
3397.45 2023
3398.00 1957
3398.55 1978
3399.10 1911
3399.65 1983
3400.20 1923
3400.75 1925
3401.30 1994
3401.85 1962
3402.40 1809
3402.95 2014
3403.50 1958
3404.06 1908
3404.61 1928
3405.16 1840
3405.71 1864
3406.26 1768
3406.81 1725
3407.36 1836
3407.91 1880
3408.46 1837
3409.01 1815
3409.56 1954
3410.12 1934
3410.67 1976
3411.22 2016
3411.77 2081
3412.32 2076
3412.87 2036
3413.42 1988
3413.98 2073
3414.53 2062
3415.08 2137
3415.63 1978
3416.18 1840
3416.73 1871
3417.29 1883
3417.84 1874
3418.39 1867
3418.94 1821
3419.49 1819
3420.05 1841
3420.60 1990
3421.15 1928
3421.70 2062
3422.25 2106
3422.81 2248
3423.36 2321
3423.91 2330
3424.46 2274
3425.01 2200
3425.57 2150
3426.12 2098
3426.67 2116
3427.23 2011
3427.78 1998
3428.33 2007
3428.88 2029
3429.44 1940
3429.99 1868
3430.54 1872
3431.09 1885
3431.65 1827
3432.20 1846
3432.75 1934
3433.31 1876
3433.86 1866
3434.41 1852
3434.97 1794
3435.52 1929
3436.07 1854
3436.63 1843
3437.18 1863
3437.73 1887
3438.29 1829
3438.84 1932
3439.39 1953
3439.95 1916
3440.50 1778
3441.05 1882
3441.61 1854
3442.16 1823
3442.72 1846
3443.27 1803
3443.82 1789
3444.38 1776
3444.93 1703
3445.48 1758
3446.04 1807
3446.59 1780
3447.15 1746
3447.70 1804
3448.26 1829
3448.81 1709
3449.36 1722
3449.92 1749
3450.47 1734
3451.03 1742
3451.58 1735
3452.14 1747
3452.69 1764
3453.25 1702
3453.80 1711
3454.36 1694
3454.91 1654
3455.47 1772
3456.02 1846
3456.58 1785
3457.13 1740
3457.69 1743
3458.24 1710
3458.80 1789
3459.35 1755
3459.91 1717
3460.46 1777
3461.02 1732
3461.57 1752
3462.13 1733
3462.68 1783
3463.24 1719
3463.79 1753
3464.35 1831
3464.90 1803
3465.46 1783
3466.02 1730
3466.57 1839
3467.13 1821
3467.68 1840
3468.24 1966
3468.80 1933
3469.35 1901
3469.91 1864
3470.46 1853
3471.02 1879
3471.58 1885
3472.13 1860
3472.69 1907
3473.24 1907
3473.80 1983
3474.36 1904
3474.91 1928
3475.47 1919
3476.03 2052
3476.58 2038
3477.14 1958
3477.70 2095
3478.25 2150
3478.81 2120
3479.37 2317
3479.92 2229
3480.48 2215
3481.04 2213
3481.59 2125
3482.15 2145
3482.71 2135
3483.26 2214
3483.82 2195
3484.38 2142
3484.94 2126
3485.49 2180
3486.05 2361
3486.61 2331
3487.17 2436
3487.72 2683
3488.28 2854
3488.84 2949
3489.40 3171
3489.95 3422
3490.51 3919
3491.07 4038
3491.63 4163
3492.18 4129
3492.74 4024
3493.30 3932
3493.86 3676
3494.42 3523
3494.97 3465
3495.53 3440
3496.09 3570
3496.65 3765
3497.21 3917
3497.76 4200
3498.32 4383
3498.88 4591
3499.44 4685
3500.00 4661
3500.56 4541
3501.11 4630
3501.67 4680
3502.23 4723
3502.79 4970
3503.35 5012
3503.91 5123
3504.47 5122
3505.03 4943
3505.58 4769
3506.14 4527
3506.70 4262
3507.26 3952
3507.82 3696
3508.38 3464
3508.94 3139
3509.50 2990
3510.06 2790
3510.62 2740
3511.17 2471
3511.73 2351
3512.29 2283
3512.85 2258
3513.41 2196
3513.97 2073
3514.53 2056
3515.09 2002
3515.65 2048
3516.21 2095
3516.77 2147
3517.33 2119
3517.89 2152
3518.45 2210
3519.01 2296
3519.57 2348
3520.13 2408
3520.69 2405
3521.25 2491
3521.81 2500
3522.37 2521
3522.93 2609
3523.49 2644
3524.05 2627
3524.61 2733
3525.17 2639
3525.73 2309
3526.29 2241
3526.85 2164
3527.41 2103
3527.97 2108
3528.54 2081
3529.10 1975
3529.66 1904
3530.22 1963
3530.78 2067
3531.34 2179
3531.90 2192
3532.46 2257
3533.02 2293
3533.58 2371
3534.14 2304
3534.71 2339
3535.27 2409
3535.83 2370
3536.39 2294
3536.95 2312
3537.51 2298
3538.07 2187
3538.64 2197
3539.20 2180
3539.76 2281
3540.32 2382
3540.88 2333
3541.44 2372
3542.00 2378
3542.57 2425
3543.13 2369
3543.69 2354
3544.25 2336
3544.81 2204
3545.38 2157
3545.94 2067
3546.50 2054
3547.06 1909
3547.62 1807
3548.19 1861
3548.75 1905
3549.31 1843
3549.87 1947
3550.44 1828
3551.00 1831
3551.56 1758
3552.12 1809
3552.69 1840
3553.25 1652
3553.81 1726
3554.37 1723
3554.94 1726
3555.50 1720
3556.06 1780
3556.63 1756
3557.19 1763
3557.75 1849
3558.31 1793
3558.88 1827
3559.44 1886
3560.00 1918
3560.57 1914
3561.13 1898
3561.69 2005
3562.26 1913
3562.82 1887
3563.38 1826
3563.95 1890
3564.51 1792
3565.07 1726
3565.64 1749
3566.20 1722
3566.77 1725
3567.33 1701
3567.89 1720
3568.46 1670
3569.02 1612
3569.59 1673
3570.15 1665
3570.71 1714
3571.28 1737
3571.84 1696
3572.41 1708
3572.97 1835
3573.53 1783
3574.10 1715
3574.66 1838
3575.23 1793
3575.79 1911
3576.36 1910
3576.92 1907
3577.48 1862
3578.05 1806
3578.61 1772
3579.18 1775
3579.74 1648
3580.31 1695
3580.87 1699
3581.44 1721
3582.00 1740
3582.57 1784
3583.13 1821
3583.70 1747
3584.26 1781
3584.83 1785
3585.39 1840
3585.96 1712
3586.52 1670
3587.09 1635
3587.65 1761
3588.22 1755
3588.79 1774
3589.35 1692
3589.92 1785
3590.48 1819
3591.05 1847
3591.61 1830
3592.18 1970
3592.74 1998
3593.31 1860
3593.88 1786
3594.44 1807
3595.01 1812
3595.57 1817
3596.14 1913
3596.71 1872
3597.27 1915
3597.84 1882
3598.40 1882
3598.97 1868
3599.54 1887
3600.10 1963
3600.67 1935
3601.24 1867
3601.80 1805
3602.37 1847
3602.94 1856
3603.50 1759
3604.07 1686
3604.64 1677
3605.20 1719
3605.77 1747
3606.34 1678
3606.90 1615
3607.47 1661
3608.04 1570
3608.60 1561
3609.17 1569
3609.74 1577
3610.30 1595
3610.87 1608
3611.44 1636
3612.01 1715
3612.57 1731
3613.14 1790
3613.71 2052
3614.28 2230
3614.84 2407
3615.41 2690
3615.98 2916
3616.55 3234
3617.11 3452
3617.68 3536
3618.25 3551
3618.82 3478
3619.39 3304
3619.95 3140
3620.52 2889
3621.09 2617
3621.66 2473
3622.23 2238
3622.79 2073
3623.36 1946
3623.93 1889
3624.50 1791
3625.07 1738
3625.63 1689
3626.20 1689
3626.77 1644
3627.34 1681
3627.91 1741
3628.48 1697
3629.05 1772
3629.61 1788
3630.18 1777
3630.75 1780
3631.32 1821
3631.89 1777
3632.46 1769
3633.03 1778
3633.60 1835
3634.16 1801
3634.73 1859
3635.30 1894
3635.87 1875
3636.44 1790
3637.01 1989
3637.58 2021
3638.15 2040
3638.72 2164
3639.29 2269
3639.86 2419
3640.43 2534
3641.00 2634
3641.57 2633
3642.14 2648
3642.71 2688
3643.27 2493
3643.84 2353
3644.41 2247
3644.98 2217
3645.55 2130
3646.12 2064
3646.69 1953
3647.26 2037
3647.83 2089
3648.40 2055
3648.97 2057
3649.54 2171
3650.12 2144
3650.69 2160
3651.26 2152
3651.83 2170
3652.40 2292
3652.97 2294
3653.54 2424
3654.11 2415
3654.68 2381
3655.25 2458
3655.82 2449
3656.39 2534
3656.96 2541
3657.53 2833
3658.10 2876
3658.67 2824
3659.25 2763
3659.82 2773
3660.39 2726
3660.96 2688
3661.53 2586
3662.10 2378
3662.67 2324
3663.24 2242
3663.81 2128
3664.39 2091
3664.96 2230
3665.53 2182
3666.10 2118
3666.67 2125
3667.24 2112
3667.81 1960
3668.39 1956
3668.96 1948
3669.53 1975
3670.10 1951
3670.67 2056
3671.25 2061
3671.82 2198
3672.39 2278
3672.96 2184
3673.53 2223
3674.11 2343
3674.68 2274
3675.25 2361
3675.82 2311
3676.39 2278
3676.97 2210
3677.54 2203
3678.11 2087
3678.68 1986
3679.26 1956
3679.83 2095
3680.40 1936
3680.97 1868
3681.55 1911
3682.12 1893
3682.69 1813
3683.27 1916
3683.84 1981
3684.41 2028
3684.98 2091
3685.56 2165
3686.13 2317
3686.70 2357
3687.28 2573
3687.85 2676
3688.42 2993
3689.00 2926
3689.57 2896
3690.14 2918
3690.72 2758
3691.29 2793
3691.86 2474
3692.44 2315
3693.01 2281
3693.58 2090
3694.16 2116
3694.73 2004
3695.31 1914
3695.88 1908
3696.45 1819
3697.03 1899
3697.60 1988
3698.18 1949
3698.75 1990
3699.32 2053
3699.90 2045
3700.47 2040
3701.05 2077
3701.62 2105
3702.19 2082
3702.77 2129
3703.34 1991
3703.92 1922
3704.49 1976
3705.07 2047
3705.64 1916
3706.22 1992
3706.79 1915
3707.37 1897
3707.94 1927
3708.51 1943
3709.09 1889
3709.66 1894
3710.24 1935
3710.81 1976
3711.39 1869
3711.96 1853
3712.54 1883
3713.11 1862
3713.69 1873
3714.27 1799
3714.84 1856
3715.42 1918
3715.99 1826
3716.57 1842
3717.14 1894
3717.72 1857
3718.29 1793
3718.87 1800
3719.44 1842
3720.02 1810
3720.60 1718
3721.17 1652
3721.75 1751
3722.32 1606
3722.90 1695
3723.47 1710
3724.05 1700
3724.63 1612
3725.20 1762
3725.78 1703
3726.36 1796
3726.93 1825
3727.51 1963
3728.08 1937
3728.66 1931
3729.24 2025
3729.81 1996
3730.39 2190
3730.97 2189
3731.54 2196
3732.12 2400
3732.70 2315
3733.27 2289
3733.85 2227
3734.43 2173
3735.00 2208
3735.58 2040
3736.16 1951
3736.73 1835
3737.31 1814
3737.89 1821
3738.47 1794
3739.04 1712
3739.62 1601
3740.20 1661
3740.77 1660
3741.35 1780
3741.93 1698
3742.51 1683
3743.08 1673
3743.66 1634
3744.24 1754
3744.82 1742
3745.39 1731
3745.97 1768
3746.55 1813
3747.13 1732
3747.71 1707
3748.28 1686
3748.86 1656
3749.44 1810
3750.02 1780
3750.59 1705
3751.17 1705
3751.75 1671
3752.33 1642
3752.91 1605
3753.49 1659
3754.06 1594
3754.64 1542
3755.22 1508
3755.80 1539
3756.38 1596
3756.96 1698
3757.53 1658
3758.11 1678
3758.69 1663
3759.27 1707
3759.85 1724
3760.43 1662
3761.01 1646
3761.59 1646
3762.17 1646
3762.74 1628
3763.32 1657
3763.90 1637
3764.48 1628
3765.06 1579
3765.64 1496
3766.22 1557
3766.80 1516
3767.38 1601
3767.96 1615
3768.54 1616
3769.12 1709
3769.70 1675
3770.27 1655
3770.85 1634
3771.43 1682
3772.01 1715
3772.59 1596
3773.17 1544
3773.75 1567
3774.33 1641
3774.91 1634
3775.49 1580
3776.07 1624
3776.65 1596
3777.23 1561
3777.81 1613
3778.39 1635
3778.97 1560
3779.55 1517
3780.13 1545
3780.71 1609
3781.29 1572
3781.88 1569
3782.46 1708
3783.04 1635
3783.62 1608
3784.20 1613
3784.78 1601
3785.36 1642
3785.94 1677
3786.52 1624
3787.10 1690
3787.68 1600
3788.26 1707
3788.84 1581
3789.43 1612
3790.01 1635
3790.59 1714
3791.17 1672
3791.75 1679
3792.33 1722
3792.91 1630
3793.49 1675
3794.08 1680
3794.66 1666
3795.24 1617
3795.82 1564
3796.40 1595
3796.98 1715
3797.56 1660
3798.15 1682
3798.73 1757
3799.31 1772
3799.89 1893
3800.47 2002
3801.06 1972
3801.64 2022
3802.22 2191
3802.80 2048
3803.38 1971
3803.97 1960
3804.55 2087
3805.13 2078
3805.71 2053
3806.29 2111
3806.88 2077
3807.46 2187
3808.04 2270
3808.62 2277
3809.21 2286
3809.79 2222
3810.37 2279
3810.95 2363
3811.54 2245
3812.12 2302
3812.70 2247
3813.29 2311
3813.87 2424
3814.45 2342
3815.03 2332
3815.62 2428
3816.20 2406
3816.78 2290
3817.37 2132
3817.95 2024
3818.53 1957
3819.12 1816
3819.70 1663
3820.28 1716
3820.87 1671
3821.45 1626
3822.03 1618
3822.62 1650
3823.20 1651
3823.78 1598
3824.37 1661
3824.95 1673
3825.54 1608
3826.12 1587
3826.70 1608
3827.29 1635
3827.87 1731
3828.46 1638
3829.04 1693
3829.62 1646
3830.21 1685
3830.79 1727
3831.38 1738
3831.96 1749
3832.54 1689
3833.13 1658
3833.71 1623
3834.30 1655
3834.88 1661
3835.47 1599
3836.05 1637
3836.64 1640
3837.22 1623
3837.81 1610
3838.39 1648
3838.98 1572
3839.56 1527
3840.15 1607
3840.73 1534
3841.31 1543
3841.90 1533
3842.49 1550
3843.07 1504
3843.66 1563
3844.24 1541
3844.83 1565
3845.41 1570
3846.00 1494
3846.58 1448
3847.17 1526
3847.75 1579
3848.34 1598
3848.92 1517
3849.51 1549
3850.10 1599
3850.68 1596
3851.27 1704
3851.85 1688
3852.44 1681
3853.02 1630
3853.61 1649
3854.20 1626
3854.78 1631
3855.37 1657
3855.95 1712
3856.54 1802
3857.13 1942
3857.71 1978
3858.30 2226
3858.89 2515
3859.47 2536
3860.06 2741
3860.64 2906
3861.23 3000
3861.82 3157
3862.40 3099
3862.99 2976
3863.58 2864
3864.16 2801
3864.75 2644
3865.34 2564
3865.92 2527
3866.51 2347
3867.10 2217
3867.69 2074
3868.27 2059
3868.86 1879
3869.45 1831
3870.03 1885
3870.62 1957
3871.21 1932
3871.80 1918
3872.38 1849
3872.97 1864
3873.56 1926
3874.15 1926
3874.73 1894
3875.32 1891
3875.91 1972
3876.50 1965
3877.08 1865
3877.67 1794
3878.26 1738
3878.85 1776
3879.43 1692
3880.02 1594
3880.61 1606
3881.20 1610
3881.79 1599
3882.37 1580
3882.96 1596
3883.55 1606
3884.14 1593
3884.73 1567
3885.32 1572
3885.90 1565
3886.49 1640
3887.08 1842
3887.67 1830
3888.26 1875
3888.85 1825
3889.44 1931
3890.02 1939
3890.61 2010
3891.20 1872
3891.79 1856
3892.38 1945
3892.97 1968
3893.56 1906
3894.15 1889
3894.74 1840
3895.32 1843
3895.91 1807
3896.50 1769
3897.09 1746
3897.68 1782
3898.27 1840
3898.86 1799
3899.45 1814
3900.04 1837
3900.63 1838
3901.22 1774
3901.81 1728
3902.40 1789
3902.99 1702
3903.58 1744
3904.17 1794
3904.76 1708
3905.35 1642
3905.94 1719
3906.53 1692
3907.12 1732
3907.71 1631
3908.30 1637
3908.89 1531
3909.48 1632
3910.07 1598
3910.66 1521
3911.25 1515
3911.84 1506
3912.43 1492
3913.02 1480
3913.61 1570
3914.20 1517
3914.79 1483
3915.38 1439
3915.97 1593
3916.56 1565
3917.15 1524
3917.74 1576
3918.33 1620
3918.92 1542
3919.52 1499
3920.11 1567
3920.70 1584
3921.29 1523
3921.88 1522
3922.47 1548
3923.06 1465
3923.65 1533
3924.24 1509
3924.84 1495
3925.43 1486
3926.02 1444
3926.61 1481
3927.20 1492
3927.79 1444
3928.38 1457
3928.98 1539
3929.57 1512
3930.16 1441
3930.75 1372
3931.34 1483
3931.93 1465
3932.53 1433
3933.12 1363
3933.71 1446
3934.30 1426
3934.89 1449
3935.49 1354
3936.08 1377
3936.67 1461
3937.26 1485
3937.86 1536
3938.45 1463
3939.04 1510
3939.63 1487
3940.23 1485
3940.82 1539
3941.41 1504
3942.00 1430
3942.60 1479
3943.19 1476
3943.78 1470
3944.37 1458
3944.97 1443
3945.56 1453
3946.15 1434
3946.75 1415
3947.34 1387
3947.93 1373
3948.52 1419
3949.12 1500
3949.71 1454
3950.30 1484
3950.90 1453
3951.49 1478
3952.08 1457
3952.68 1439
3953.27 1496
3953.86 1577
3954.46 1667
3955.05 1543
3955.65 1548
3956.24 1629
3956.83 1689
3957.43 1549
3958.02 1579
3958.61 1674
3959.21 1598
3959.80 1532
3960.40 1524
3960.99 1575
3961.58 1496
3962.18 1634
3962.77 1465
3963.37 1427
3963.96 1518
3964.55 1517
3965.15 1613
3965.74 1506
3966.34 1466
3966.93 1570
3967.53 1509
3968.12 1523
3968.72 1483
3969.31 1457
3969.91 1413
3970.50 1462
3971.10 1449
3971.69 1483
3972.28 1363
3972.88 1368
3973.47 1387
3974.07 1423
3974.66 1502
3975.26 1491
3975.85 1475
3976.45 1524
3977.05 1579
3977.64 1540
3978.24 1536
3978.83 1505
3979.43 1474
3980.02 1554
3980.62 1599
3981.21 1510
3981.81 1499
3982.40 1476
3983.00 1529
3983.60 1513
3984.19 1480
3984.79 1510
3985.38 1562
3985.98 1598
3986.58 1529
3987.17 1544
3987.77 1537
3988.36 1542
3988.96 1508
3989.56 1462
3990.15 1441
3990.75 1508
3991.34 1512
3991.94 1588
3992.54 1588
3993.13 1607
3993.73 1635
3994.33 1654
3994.92 1632
3995.52 1613
3996.12 1571
3996.71 1595
3997.31 1555
3997.91 1548
3998.50 1518
3999.10 1480
3999.70 1478
4000.29 1502
4000.89 1491
4001.49 1571
4002.09 1560
4002.68 1567
4003.28 1522
4003.88 1575
4004.47 1573
4005.07 1616
4005.67 1621
4006.27 1741
4006.86 1607
4007.46 1579
4008.06 1618
4008.66 1732
4009.25 1622
4009.85 1588
4010.45 1715
4011.05 1711
4011.64 1679
4012.24 1672
4012.84 1753
4013.44 1746
4014.04 1747
4014.63 1847
4015.23 1874
4015.83 1979
4016.43 1995
4017.03 2001
4017.63 2016
4018.22 1969
4018.82 1890
4019.42 1847
4020.02 1791
4020.62 1677
4021.22 1622
4021.81 1684
4022.41 1628
4023.01 1596
4023.61 1634
4024.21 1607
4024.81 1570
4025.41 1625
4026.01 1687
4026.60 1654
4027.20 1769
4027.80 1707
4028.40 1676
4029.00 1703
4029.60 1742
4030.20 1679
4030.80 1674
4031.40 1661
4032.00 1694
4032.60 1746
4033.20 1672
4033.80 1760
4034.39 1759
4034.99 1666
4035.59 1631
4036.19 1718
4036.79 1693
4037.39 1626
4037.99 1595
4038.59 1580
4039.19 1617
4039.79 1605
4040.39 1536
4040.99 1516
4041.59 1445
4042.19 1539
4042.79 1579
4043.39 1560
4043.99 1501
4044.59 1478
4045.19 1542
4045.79 1518
4046.39 1559
4046.99 1564
4047.60 1660
4048.20 1685
4048.80 1721
4049.40 1701
4050.00 1733
4050.60 1791
4051.20 1821
4051.80 1793
4052.40 1777
4053.00 1763
4053.60 1696
4054.20 1620
4054.80 1586
4055.41 1630
4056.01 1612
4056.61 1527
4057.21 1489
4057.81 1486
4058.41 1440
4059.01 1451
4059.61 1433
4060.22 1466
4060.82 1324
4061.42 1357
4062.02 1331
4062.62 1355
4063.22 1330
4063.82 1268
4064.43 1295
4065.03 1323
4065.63 1249
4066.23 1291
4066.83 1361
4067.44 1325
4068.04 1368
4068.64 1354
4069.24 1355
4069.84 1368
4070.45 1308
4071.05 1408
4071.65 1412
4072.25 1457
4072.86 1390
4073.46 1388
4074.06 1451
4074.66 1475
4075.27 1520
4075.87 1492
4076.47 1421
4077.07 1475
4077.68 1436
4078.28 1420
4078.88 1446
4079.48 1395
4080.09 1439
4080.69 1375
4081.29 1459
4081.90 1342
4082.50 1320
4083.10 1387
4083.71 1372
4084.31 1379
4084.91 1378
4085.52 1458
4086.12 1433
4086.72 1380
4087.33 1320
4087.93 1319
4088.53 1403
4089.14 1314
4089.74 1422
4090.34 1361
4090.95 1338
4091.55 1357
4092.15 1376
4092.76 1458
4093.36 1432
4093.97 1436
4094.57 1439
4095.17 1396
4095.78 1365
4096.38 1388
4096.99 1317
4097.59 1332
4098.19 1383
4098.80 1308
4099.40 1282
4100.01 1311
4100.61 1289
4101.22 1267
4101.82 1293
4102.43 1209
4103.03 1270
4103.63 1280
4104.24 1274
4104.84 1237
4105.45 1258
4106.05 1319
4106.66 1341
4107.26 1348
4107.87 1341
4108.47 1294
4109.08 1349
4109.68 1317
4110.29 1390
4110.89 1304
4111.50 1364
4112.10 1393
4112.71 1417
4113.31 1377
4113.92 1351
4114.53 1368
4115.13 1341
4115.74 1350
4116.34 1376
4116.95 1400
4117.55 1350
4118.16 1402
4118.76 1423
4119.37 1468
4119.98 1368
4120.58 1414
4121.19 1436
4121.79 1420
4122.40 1477
4123.01 1398
4123.61 1359
4124.22 1435
4124.82 1415
4125.43 1397
4126.04 1452
4126.64 1345
4127.25 1328
4127.86 1345
4128.46 1389
4129.07 1354
4129.68 1442
4130.28 1445
4130.89 1389
4131.50 1439
4132.10 1436
4132.71 1517
4133.32 1534
4133.92 1508
4134.53 1501
4135.14 1567
4135.74 1526
4136.35 1585
4136.96 1660
4137.56 1744
4138.17 1769
4138.78 1843
4139.39 1836
4139.99 1906
4140.60 1946
4141.21 1945
4141.82 1957
4142.42 1962
4143.03 1926
4143.64 1793
4144.25 1774
4144.85 1706
4145.46 1613
4146.07 1596
4146.68 1562
4147.28 1472
4147.89 1430
4148.50 1374
4149.11 1366
4149.72 1399
4150.32 1331
4150.93 1319
4151.54 1373
4152.15 1428
4152.76 1303
4153.37 1258
4153.97 1287
4154.58 1363
4155.19 1393
4155.80 1351
4156.41 1251
4157.02 1326
4157.62 1337
4158.23 1331
4158.84 1307
4159.45 1285
4160.06 1368
4160.67 1415
4161.28 1420
4161.89 1428
4162.49 1589
4163.10 1657
4163.71 1586
4164.32 1656
4164.93 1693
4165.54 1708
4166.15 1705
4166.76 1660
4167.37 1653
4167.98 1706
4168.59 1637
4169.20 1589
4169.81 1637
4170.42 1535
4171.02 1592
4171.63 1562
4172.24 1588
4172.85 1609
4173.46 1599
4174.07 1680
4174.68 1719
4175.29 1635
4175.90 1609
4176.51 1699
4177.12 1675
4177.73 1636
4178.34 1621
4178.95 1581
4179.56 1667
4180.17 1568
4180.78 1536
4181.39 1437
4182.00 1475
4182.61 1409
4183.23 1415
4183.84 1432
4184.45 1426
4185.06 1392
4185.67 1354
4186.28 1391
4186.89 1383
4187.50 1392
4188.11 1354
4188.72 1386
4189.33 1457
4189.94 1593
4190.55 1573
4191.17 1631
4191.78 1680
4192.39 1815
4193.00 1850
4193.61 1961
4194.22 2007
4194.83 1939
4195.44 1950
4196.06 1898
4196.67 1838
4197.28 1795
4197.89 1820
4198.50 1720
4199.11 1608
4199.72 1595
4200.34 1645
4200.95 1634
4201.56 1626
4202.17 1469
4202.78 1502
4203.40 1538
4204.01 1540
4204.62 1600
4205.23 1579
4205.84 1555
4206.46 1511
4207.07 1548
4207.68 1495
4208.29 1505
4208.90 1543
4209.52 1547
4210.13 1505
4210.74 1497
4211.35 1498
4211.97 1530
4212.58 1548
4213.19 1552
4213.80 1657
4214.42 1612
4215.03 1667
4215.64 1719
4216.26 1807
4216.87 1858
4217.48 2000
4218.09 2165
4218.71 2189
4219.32 2317
4219.93 2524
4220.55 2683
4221.16 2769
4221.77 2968
4222.39 2977
4223.00 2992
4223.61 2901
4224.23 2877
4224.84 2775
4225.45 2799
4226.07 2789
4226.68 2773
4227.30 2686
4227.91 2686
4228.52 2751
4229.14 2707
4229.75 2651
4230.36 2650
4230.98 2662
4231.59 2780
4232.21 2805
4232.82 3065
4233.43 3053
4234.05 3083
4234.66 3220
4235.28 3311
4235.89 3136
4236.51 2994
4237.12 2766
4237.73 2489
4238.35 2426
4238.96 2146
4239.58 2033
4240.19 1939
4240.81 1854
4241.42 1791
4242.04 1762
4242.65 1761
4243.27 1744
4243.88 1757
4244.50 1849
4245.11 1804
4245.73 1920
4246.34 1905
4246.96 1878
4247.57 1850
4248.19 1824
4248.80 1909
4249.42 1862
4250.03 1825
4250.65 1699
4251.26 1786
4251.88 1768
4252.49 1701
4253.11 1695
4253.72 1641
4254.34 1676
4254.96 1746
4255.57 1732
4256.19 1685
4256.80 1637
4257.42 1676
4258.03 1561
4258.65 1621
4259.27 1603
4259.88 1566
4260.50 1576
4261.12 1603
4261.73 1631
4262.35 1616
4262.96 1617
4263.58 1558
4264.20 1575
4264.81 1645
4265.43 1636
4266.05 1607
4266.66 1633
4267.28 1644
4267.90 1637
4268.51 1592
4269.13 1558
4269.75 1600
4270.36 1555
4270.98 1661
4271.60 1677
4272.21 1674
4272.83 1626
4273.45 1760
4274.06 1785
4274.68 1814
4275.30 1878
4275.92 1904
4276.53 1985
4277.15 2005
4277.77 1787
4278.38 1814
4279.00 1712
4279.62 1650
4280.24 1616
4280.85 1552
4281.47 1473
4282.09 1436
4282.71 1459
4283.32 1444
4283.94 1419
4284.56 1465
4285.18 1502
4285.80 1443
4286.41 1400
4287.03 1427
4287.65 1434
4288.27 1435
4288.89 1483
4289.50 1403
4290.12 1361
4290.74 1351
4291.36 1398
4291.98 1407
4292.60 1409
4293.21 1348
4293.83 1419
4294.45 1368
4295.07 1433
4295.69 1429
4296.31 1398
4296.93 1434
4297.54 1485
4298.16 1494
4298.78 1417
4299.40 1427
4300.02 1434
4300.64 1456
4301.26 1499
4301.88 1472
4302.50 1422
4303.12 1417
4303.73 1359
4304.35 1341
4304.97 1348
4305.59 1382
4306.21 1408
4306.83 1388
4307.45 1441
4308.07 1391
4308.69 1322
4309.31 1364
4309.93 1397
4310.55 1496
4311.17 1432
4311.79 1405
4312.41 1441
4313.03 1442
4313.65 1399
4314.27 1370
4314.89 1463
4315.51 1471
4316.13 1438
4316.75 1526
4317.37 1583
4317.99 1519
4318.61 1419
4319.23 1490
4319.85 1533
4320.47 1550
4321.09 1596
4321.71 1541
4322.33 1682
4322.95 1725
4323.57 1680
4324.19 1702
4324.81 1614
4325.43 1667
4326.05 1632
4326.68 1642
4327.30 1635
4327.92 1618
4328.54 1514
4329.16 1430
4329.78 1427
4330.40 1411
4331.02 1484
4331.64 1557
4332.26 1471
4332.89 1451
4333.51 1519
4334.13 1573
4334.75 1617
4335.37 1650
4335.99 1788
4336.61 1891
4337.24 1846
4337.86 1966
4338.48 2038
4339.10 2041
4339.72 1973
4340.34 1864
4340.97 1830
4341.59 1745
4342.21 1802
4342.83 1935
4343.45 2110
4344.08 2447
4344.70 2532
4345.32 2906
4345.94 3054
4346.57 3121
4347.19 2940
4347.81 2971
4348.43 2764
4349.05 2517
4349.68 2301
4350.30 2202
4350.92 1953
4351.54 1798
4352.17 1727
4352.79 1736
4353.41 1732
4354.04 1602
4354.66 1648
4355.28 1514
4355.90 1581
4356.53 1568
4357.15 1570
4357.77 1512
4358.40 1503
4359.02 1621
4359.64 1538
4360.27 1599
4360.89 1502
4361.51 1579
4362.14 1658
4362.76 1535
4363.38 1494
4364.01 1540
4364.63 1565
4365.25 1520
4365.88 1583
4366.50 1494
4367.12 1473
4367.75 1490
4368.37 1398
4369.00 1387
4369.62 1410
4370.24 1413
4370.87 1384
4371.49 1351
4372.12 1315
4372.74 1303
4373.36 1337
4373.99 1414
4374.61 1410
4375.24 1362
4375.86 1389
4376.49 1513
4377.11 1465
4377.73 1484
4378.36 1518
4378.98 1502
4379.61 1570
4380.23 1551
4380.86 1560
4381.48 1519
4382.11 1364
4382.73 1487
4383.36 1456
4383.98 1411
4384.61 1381
4385.23 1414
4385.86 1384
4386.48 1430
4387.11 1390
4387.73 1356
4388.36 1267
4388.98 1310
4389.61 1338
4390.23 1292
4390.86 1237
4391.48 1302
4392.11 1327
4392.74 1392
4393.36 1384
4393.99 1338
4394.61 1405
4395.24 1398
4395.86 1403
4396.49 1394
4397.12 1414
4397.74 1391
4398.37 1428
4398.99 1343
4399.62 1447
4400.25 1428
4400.87 1425
4401.50 1529
4402.12 1463
4402.75 1390
4403.38 1432
4404.00 1390
4404.63 1396
4405.26 1337
4405.88 1328
4406.51 1420
4407.14 1448
4407.76 1433
4408.39 1416
4409.02 1435
4409.64 1434
4410.27 1379
4410.90 1419
4411.52 1443
4412.15 1427
4412.78 1328
4413.40 1382
4414.03 1382
4414.66 1390
4415.29 1312
4415.91 1349
4416.54 1345
4417.17 1381
4417.79 1400
4418.42 1394
4419.05 1437
4419.68 1390
4420.30 1335
4420.93 1341
4421.56 1264
4422.19 1276
4422.81 1316
4423.44 1279
4424.07 1245
4424.70 1218
4425.33 1247
4425.95 1256
4426.58 1223
4427.21 1172
4427.84 1168
4428.47 1149
4429.09 1241
4429.72 1258
4430.35 1261
4430.98 1226
4431.61 1306
4432.23 1169
4432.86 1245
4433.49 1357
4434.12 1258
4434.75 1342
4435.38 1281
4436.01 1275
4436.63 1267
4437.26 1260
4437.89 1237
4438.52 1205
4439.15 1244
4439.78 1323
4440.41 1237
4441.04 1240
4441.67 1169
4442.29 1193
4442.92 1241
4443.55 1291
4444.18 1266
4444.81 1321
4445.44 1344
4446.07 1392
4446.70 1309
4447.33 1312
4447.96 1388
4448.59 1288
4449.22 1310
4449.85 1364
4450.48 1346
4451.11 1273
4451.74 1261
4452.37 1259
4453.00 1216
4453.63 1299
4454.26 1301
4454.89 1267
4455.52 1269
4456.15 1268
4456.78 1238
4457.41 1270
4458.04 1189
4458.67 1280
4459.30 1233
4459.93 1241
4460.56 1196
4461.19 1150
4461.82 1142
4462.45 1144
4463.08 1173
4463.71 1207
4464.34 1161
4464.97 1139
4465.60 1129
4466.23 1094
4466.86 1171
4467.49 1127
4468.12 1123
4468.76 1179
4469.39 1193
4470.02 1139
4470.65 1139
4471.28 1176
4471.91 1134
4472.54 1142
4473.17 1133
4473.80 1087
4474.44 1094
4475.07 1185
4475.70 1132
4476.33 1102
4476.96 1089
4477.59 1139
4478.22 1129
4478.86 1210
4479.49 1203
4480.12 1248
4480.75 1202
4481.38 1241
4482.02 1237
4482.65 1204
4483.28 1184
4483.91 1249
4484.54 1259
4485.18 1220
4485.81 1224
4486.44 1265
4487.07 1296
4487.70 1191
4488.34 1293
4488.97 1280
4489.60 1328
4490.23 1320
4490.87 1254
4491.50 1209
4492.13 1261
4492.76 1241
4493.40 1167
4494.03 1235
4494.66 1296
4495.30 1280
4495.93 1217
4496.56 1237
4497.19 1255
4497.83 1316
4498.46 1371
4499.09 1380
4499.73 1397
4500.36 1424
4500.99 1603
4501.63 1529
4502.26 1594
4502.89 1514
4503.53 1515
4504.16 1504
4504.79 1446
4505.43 1411
4506.06 1401
4506.69 1358
4507.33 1301
4507.96 1331
4508.59 1345
4509.23 1383
4509.86 1330
4510.50 1286
4511.13 1276
4511.76 1329
4512.40 1299
4513.03 1334
4513.67 1364
4514.30 1268
4514.93 1234
4515.57 1288
4516.20 1205
4516.84 1130
4517.47 1220
4518.11 1264
4518.74 1322
4519.37 1315
4520.01 1326
4520.64 1318
4521.28 1268
4521.91 1314
4522.55 1325
4523.18 1344
4523.82 1371
4524.45 1364
4525.09 1402
4525.72 1476
4526.36 1578
4526.99 1755
4527.63 1934
4528.26 2063
4528.90 2356
4529.53 2620
4530.17 2865
4530.80 3181
4531.44 3208
4532.07 3257
4532.71 3190
4533.34 2940
4533.98 2717
4534.62 2574
4535.25 2219
4535.89 2048
4536.52 1819
4537.16 1763
4537.79 1608
4538.43 1602
4539.07 1464
4539.70 1427
4540.34 1430
4540.97 1430
4541.61 1344
4542.25 1313
4542.88 1319
4543.52 1365
4544.15 1438
4544.79 1355
4545.43 1414
4546.06 1379
4546.70 1455
4547.34 1596
4547.97 1506
4548.61 1451
4549.25 1529
4549.88 1539
4550.52 1410
4551.16 1373
4551.79 1432
4552.43 1373
4553.07 1417
4553.70 1412
4554.34 1375
4554.98 1300
4555.61 1296
4556.25 1292
4556.89 1206
4557.53 1323
4558.16 1285
4558.80 1200
4559.44 1262
4560.07 1215
4560.71 1259
4561.35 1257
4561.99 1260
4562.62 1264
4563.26 1250
4563.90 1301
4564.54 1288
4565.18 1293
4565.81 1306
4566.45 1400
4567.09 1385
4567.73 1366
4568.36 1407
4569.00 1426
4569.64 1459
4570.28 1405
4570.92 1341
4571.55 1383
4572.19 1268
4572.83 1271
4573.47 1238
4574.11 1258
4574.75 1258
4575.38 1306
4576.02 1231
4576.66 1234
4577.30 1246
4577.94 1281
4578.58 1271
4579.22 1220
4579.85 1272
4580.49 1304
4581.13 1337
4581.77 1320
4582.41 1307
4583.05 1367
4583.69 1340
4584.33 1318
4584.97 1393
4585.61 1334
4586.24 1315
4586.88 1318
4587.52 1367
4588.16 1484
4588.80 1469
4589.44 1492
4590.08 1646
4590.72 1643
4591.36 1664
4592.00 1627
4592.64 1609
4593.28 1546
4593.92 1451
4594.56 1418
4595.20 1351
4595.84 1310
4596.48 1300
4597.12 1324
4597.76 1256
4598.40 1287
4599.04 1374
4599.68 1418
4600.32 1446
4600.96 1444
4601.60 1539
4602.24 1525
4602.88 1512
4603.52 1587
4604.16 1704
4604.80 1634
4605.44 1708
4606.08 1747
4606.72 1625
4607.36 1533
4608.00 1563
4608.64 1543
4609.28 1524
4609.93 1553
4610.57 1448
4611.21 1459
4611.85 1386
4612.49 1387
4613.13 1367
4613.77 1341
4614.41 1317
4615.05 1335
4615.69 1354
4616.34 1256
4616.98 1237
4617.62 1245
4618.26 1291
4618.90 1254
4619.54 1297
4620.18 1257
4620.83 1285
4621.47 1171
4622.11 1190
4622.75 1200
4623.39 1250
4624.03 1263
4624.68 1223
4625.32 1227
4625.96 1216
4626.60 1193
4627.24 1215
4627.89 1258
4628.53 1260
4629.17 1244
4629.81 1209
4630.45 1257
4631.10 1233
4631.74 1246
4632.38 1239
4633.02 1282
4633.67 1310
4634.31 1377
4634.95 1360
4635.59 1299
4636.24 1453
4636.88 1404
4637.52 1423
4638.17 1442
4638.81 1459
4639.45 1364
4640.09 1342
4640.74 1341
4641.38 1401
4642.02 1290
4642.67 1259
4643.31 1315
4643.95 1342
4644.60 1284
4645.24 1240
4645.88 1256
4646.53 1281
4647.17 1323
4647.81 1311
4648.46 1364
4649.10 1375
4649.74 1392
4650.39 1401
4651.03 1496
4651.67 1552
4652.32 1470
4652.96 1472
4653.61 1426
4654.25 1405
4654.89 1386
4655.54 1423
4656.18 1385
4656.83 1332
4657.47 1337
4658.11 1340
4658.76 1307
4659.40 1357
4660.05 1371
4660.69 1440
4661.33 1404
4661.98 1354
4662.62 1348
4663.27 1284
4663.91 1244
4664.56 1238
4665.20 1250
4665.85 1189
4666.49 1179
4667.14 1166
4667.78 1129
4668.43 1187
4669.07 1200
4669.72 1180
4670.36 1278
4671.01 1238
4671.65 1235
4672.30 1176
4672.94 1213
4673.59 1269
4674.23 1225
4674.88 1240
4675.52 1225
4676.17 1220
4676.81 1221
4677.46 1215
4678.10 1243
4678.75 1263
4679.40 1269
4680.04 1262
4680.69 1206
4681.33 1180
4681.98 1232
4682.62 1235
4683.27 1241
4683.92 1267
4684.56 1263
4685.21 1330
4685.85 1250
4686.50 1199
4687.15 1276
4687.79 1211
4688.44 1214
4689.09 1266
4689.73 1282
4690.38 1220
4691.02 1141
4691.67 1122
4692.32 1189
4692.96 1239
4693.61 1259
4694.26 1241
4694.90 1300
4695.55 1317
4696.20 1320
4696.84 1327
4697.49 1415
4698.14 1405
4698.78 1399
4699.43 1420
4700.08 1386
4700.73 1472
4701.37 1375
4702.02 1351
4702.67 1296
4703.31 1284
4703.96 1262
4704.61 1295
4705.26 1257
4705.90 1304
4706.55 1378
4707.20 1393
4707.85 1394
4708.49 1351
4709.14 1313
4709.79 1339
4710.44 1296
4711.09 1227
4711.73 1278
4712.38 1285
4713.03 1286
4713.68 1353
4714.33 1304
4714.97 1341
4715.62 1262
4716.27 1253
4716.92 1272
4717.57 1291
4718.21 1341
4718.86 1420
4719.51 1384
4720.16 1349
4720.81 1368
4721.46 1472
4722.11 1514
4722.75 1527
4723.40 1474
4724.05 1486
4724.70 1500
4725.35 1547
4726.00 1573
4726.65 1657
4727.30 1556
4727.94 1453
4728.59 1454
4729.24 1399
4729.89 1410
4730.54 1325
4731.19 1330
4731.84 1275
4732.49 1193
4733.14 1241
4733.79 1233
4734.44 1256
4735.09 1239
4735.74 1282
4736.38 1236
4737.03 1196
4737.68 1263
4738.33 1293
4738.98 1304
4739.63 1294
4740.28 1323
4740.93 1356
4741.58 1359
4742.23 1362
4742.88 1325
4743.53 1346
4744.18 1284
4744.83 1362
4745.48 1363
4746.13 1359
4746.78 1342
4747.43 1387
4748.08 1435
4748.73 1458
4749.39 1448
4750.04 1444
4750.69 1527
4751.34 1500
4751.99 1482
4752.64 1443
4753.29 1461
4753.94 1462
4754.59 1478
4755.24 1346
4755.89 1341
4756.54 1369
4757.19 1302
4757.84 1233
4758.50 1326
4759.15 1279
4759.80 1202
4760.45 1205
4761.10 1247
4761.75 1325
4762.40 1374
4763.05 1388
4763.71 1365
4764.36 1502
4765.01 1462
4765.66 1464
4766.31 1530
4766.96 1520
4767.62 1509
4768.27 1405
4768.92 1364
4769.57 1383
4770.22 1296
4770.87 1308
4771.53 1292
4772.18 1225
4772.83 1207
4773.48 1231
4774.13 1326
4774.79 1328
4775.44 1135
4776.09 1165
4776.74 1182
4777.40 1234
4778.05 1263
4778.70 1274
4779.35 1291
4780.01 1285
4780.66 1303
4781.31 1375
4781.96 1334
4782.62 1242
4783.27 1221
4783.92 1193
4784.57 1250
4785.23 1261
4785.88 1235
4786.53 1184
4787.19 1226
4787.84 1244
4788.49 1259
4789.15 1189
4789.80 1233
4790.45 1165
4791.11 1132
4791.76 1204
4792.41 1164
4793.07 1155
4793.72 1072
4794.37 1146
4795.03 1074
4795.68 1144
4796.33 1163
4796.99 1145
4797.64 1182
4798.29 1125
4798.95 1128
4799.60 1153
4800.26 1138
4800.91 1199
4801.56 1177
4802.22 1155
4802.87 1163
4803.53 1193
4804.18 1226
4804.83 1177
4805.49 1233
4806.14 1228
4806.80 1171
4807.45 1159
4808.11 1196
4808.76 1165
4809.42 1190
4810.07 1251
4810.72 1216
4811.38 1198
4812.03 1217
4812.69 1234
4813.34 1270
4814.00 1195
4814.65 1212
4815.31 1226
4815.96 1370
4816.62 1335
4817.27 1312
4817.93 1390
4818.58 1417
4819.24 1440
4819.89 1394
4820.55 1433
4821.20 1489
4821.86 1547
4822.52 1528
4823.17 1573
4823.83 1689
4824.48 1740
4825.14 1794
4825.79 1822
4826.45 1736
4827.10 1705
4827.76 1636
4828.42 1564
4829.07 1590
4829.73 1550
4830.38 1497
4831.04 1555
4831.70 1603
4832.35 1659
4833.01 1708
4833.66 1808
4834.32 2019
4834.98 2017
4835.63 2203
4836.29 2322
4836.95 2304
4837.60 2400
4838.26 2428
4838.92 2384
4839.57 2282
4840.23 2253
4840.89 2153
4841.54 1972
4842.20 1898
4842.86 1717
4843.51 1764
4844.17 1710
4844.83 1758
4845.48 1806
4846.14 1834
4846.80 1785
4847.45 1830
4848.11 1864
4848.77 1941
4849.43 2101
4850.08 2158
4850.74 2000
4851.40 1986
4852.06 1981
4852.71 1894
4853.37 1873
4854.03 1785
4854.69 1861
4855.34 1867
4856.00 1854
4856.66 1935
4857.32 2014
4857.97 1933
4858.63 1985
4859.29 2030
4859.95 2123
4860.61 2032
4861.26 2012
4861.92 2029
4862.58 2007
4863.24 2040
4863.90 2076
4864.55 2059
4865.21 1992
4865.87 1993
4866.53 2018
4867.19 2003
4867.85 2029
4868.51 1980
4869.16 1856
4869.82 1832
4870.48 1811
4871.14 1705
4871.80 1800
4872.46 1805
4873.12 1816
4873.78 1682
4874.43 1700
4875.09 1741
4875.75 1724
4876.41 1691
4877.07 1595
4877.73 1719
4878.39 1699
4879.05 1685
4879.71 1687
4880.37 1592
4881.03 1514
4881.69 1483
4882.34 1452
4883.00 1520
4883.66 1463
4884.32 1397
4884.98 1470
4885.64 1467
4886.30 1476
4886.96 1521
4887.62 1546
4888.28 1655
4888.94 1814
4889.60 1876
4890.26 1712
4890.92 1789
4891.58 1736
4892.24 1699
4892.90 1679
4893.56 1668
4894.22 1614
4894.88 1542
4895.54 1498
4896.20 1560
4896.86 1618
4897.52 1640
4898.19 1634
4898.85 1732
4899.51 1810
4900.17 1764
4900.83 1773
4901.49 1776
4902.15 1734
4902.81 1575
4903.47 1581
4904.13 1510
4904.79 1385
4905.45 1392
4906.12 1453
4906.78 1380
4907.44 1374
4908.10 1371
4908.76 1331
4909.42 1338
4910.08 1335
4910.74 1364
4911.41 1308
4912.07 1269
4912.73 1297
4913.39 1301
4914.05 1282
4914.71 1227
4915.38 1202
4916.04 1233
4916.70 1193
4917.36 1212
4918.02 1233
4918.68 1198
4919.35 1201
4920.01 1173
4920.67 1149
4921.33 1228
4921.99 1162
4922.66 1232
4923.32 1205
4923.98 1216
4924.64 1151
4925.31 1225
4925.97 1171
4926.63 1218
4927.29 1159
4927.96 1230
4928.62 1177
4929.28 1245
4929.94 1313
4930.61 1239
4931.27 1235
4931.93 1226
4932.59 1259
4933.26 1161
4933.92 1178
4934.58 1211
4935.25 1124
4935.91 1207
4936.57 1314
4937.24 1237
4937.90 1220
4938.56 1233
4939.23 1201
4939.89 1152
4940.55 1188
4941.22 1185
4941.88 1147
4942.54 1222
4943.21 1175
4943.87 1198
4944.53 1207
4945.20 1153
4945.86 1129
4946.52 1212
4947.19 1156
4947.85 1161
4948.52 1138
4949.18 1135
4949.84 1141
4950.51 1109
4951.17 1144
4951.84 1109
4952.50 1090
4953.17 1128
4953.83 1176
4954.49 1182
4955.16 1181
4955.82 1162
4956.49 1093
4957.15 1170
4957.82 1188
4958.48 1156
4959.15 1101
4959.81 1148
4960.47 1176
4961.14 1163
4961.80 1170
4962.47 1285
4963.13 1305
4963.80 1283
4964.46 1290
4965.13 1288
4965.79 1284
4966.46 1255
4967.12 1186
4967.79 1193
4968.45 1210
4969.12 1156
4969.79 1206
4970.45 1194
4971.12 1111
4971.78 1176
4972.45 1118
4973.11 1196
4973.78 1204
4974.44 1185
4975.11 1195
4975.78 1208
4976.44 1210
4977.11 1183
4977.77 1300
4978.44 1184
4979.11 1150
4979.77 1186
4980.44 1184
4981.10 1150
4981.77 1186
4982.44 1194
4983.10 1212
4983.77 1234
4984.43 1281
4985.10 1228
4985.77 1288
4986.43 1261
4987.10 1219
4987.77 1219
4988.43 1263
4989.10 1170
4989.77 1116
4990.43 1169
4991.10 1218
4991.77 1253
4992.43 1135
4993.10 1154
4993.77 1250
4994.43 1148
4995.10 1124
4995.77 1222
4996.44 1175
4997.10 1095
4997.77 1146
4998.44 1164
4999.10 1158
4999.77 1156
5000.44 1183
5001.11 1197
5001.77 1200
5002.44 1246
5003.11 1134
5003.78 1192
5004.44 1171
5005.11 1218
5005.78 1210
5006.45 1200
5007.12 1276
5007.78 1306
5008.45 1200
5009.12 1202
5009.79 1240
5010.46 1277
5011.12 1240
5011.79 1234
5012.46 1212
5013.13 1278
5013.80 1297
5014.47 1235
5015.13 1309
5015.80 1359
5016.47 1352
5017.14 1476
5017.81 1584
5018.48 1749
5019.14 2014
5019.81 2287
5020.48 2530
5021.15 2680
5021.82 2886
5022.49 3110
5023.16 3198
5023.83 3049
5024.50 2916
5025.16 2753
5025.83 2500
5026.50 2205
5027.17 1984
5027.84 1794
5028.51 1592
5029.18 1452
5029.85 1421
5030.52 1370
5031.19 1246
5031.86 1207
5032.53 1266
5033.20 1302
5033.87 1289
5034.54 1232
5035.21 1244
5035.88 1236
5036.54 1182
5037.21 1148
5037.88 1158
5038.55 1162
5039.22 1225
5039.89 1146
5040.56 1118
5041.23 1157
5041.90 1141
5042.58 1224
5043.25 1194
5043.92 1154
5044.59 1173
5045.26 1254
5045.93 1305
5046.60 1251
5047.27 1258
5047.94 1270
5048.61 1174
5049.28 1169
5049.95 1202
5050.62 1155
5051.29 1124
5051.96 1088
5052.63 1116
5053.30 1146
5053.98 1124
5054.65 1099
5055.32 1146
5055.99 1187
5056.66 1159
5057.33 1158
5058.00 1233
5058.67 1248
5059.34 1265
5060.02 1206
5060.69 1187
5061.36 1199
5062.03 1202
5062.70 1244
5063.37 1209
5064.04 1137
5064.72 1258
5065.39 1209
5066.06 1179
5066.73 1112
5067.40 1143
5068.08 1189
5068.75 1092
5069.42 1027
5070.09 1103
5070.76 1124
5071.44 1182
5072.11 1175
5072.78 1153
5073.45 1122
5074.12 1104
5074.80 1144
5075.47 1167
5076.14 1264
5076.81 1211
5077.49 1240
5078.16 1280
5078.83 1229
5079.50 1294
5080.18 1349
5080.85 1294
5081.52 1265
5082.20 1208
5082.87 1196
5083.54 1141
5084.21 1123
5084.89 1163
5085.56 1197
5086.23 1154
5086.91 1153
5087.58 1232
5088.25 1355
5088.93 1403
5089.60 1349
5090.27 1431
5090.95 1375
5091.62 1400
5092.29 1337
5092.97 1355
5093.64 1280
5094.31 1345
5094.99 1273
5095.66 1236
5096.34 1183
5097.01 1217
5097.68 1238
5098.36 1206
5099.03 1182
5099.70 1213
5100.38 1216
5101.05 1246
5101.73 1194
5102.40 1195
5103.08 1195
5103.75 1318
5104.42 1319
5105.10 1273
5105.77 1249
5106.45 1214
5107.12 1202
5107.80 1183
5108.47 1221
5109.15 1209
5109.82 1133
5110.49 1094
5111.17 1119
5111.84 1086
5112.52 1047
5113.19 1053
5113.87 1182
5114.54 1198
5115.22 1228
5115.89 1230
5116.57 1234
5117.24 1313
5117.92 1387
5118.59 1336
5119.27 1383
5119.94 1336
5120.62 1334
5121.30 1314
5121.97 1231
5122.65 1265
5123.32 1231
5124.00 1177
5124.67 1127
5125.35 1198
5126.02 1173
5126.70 1127
5127.38 1072
5128.05 1139
5128.73 1189
5129.40 1169
5130.08 1214
5130.76 1212
5131.43 1235
5132.11 1150
5132.78 1221
5133.46 1223
5134.14 1211
5134.81 1176
5135.49 1216
5136.17 1240
5136.84 1176
5137.52 1161
5138.20 1225
5138.87 1308
5139.55 1258
5140.22 1207
5140.90 1234
5141.58 1233
5142.26 1141
5142.93 1109
5143.61 1104
5144.29 1106
5144.96 1109
5145.64 1046
5146.32 1119
5146.99 1054
5147.67 1041
5148.35 1081
5149.03 1107
5149.70 1180
5150.38 1109
5151.06 1086
5151.73 1093
5152.41 1083
5153.09 1065
5153.77 1099
5154.44 994
5155.12 977
5155.80 1009
5156.48 1048
5157.16 1026
5157.83 1074
5158.51 1046
5159.19 1013
5159.87 1016
5160.55 1022
5161.22 1033
5161.90 1058
5162.58 1103
5163.26 1048
5163.94 1141
5164.61 1097
5165.29 1112
5165.97 1145
5166.65 1177
5167.33 1101
5168.01 1138
5168.68 1112
5169.36 1052
5170.04 1081
5170.72 1073
5171.40 1111
5172.08 1013
5172.76 1034
5173.44 1032
5174.11 1054
5174.79 1072
5175.47 1078
5176.15 1039
5176.83 1005
5177.51 1103
5178.19 1166
5178.87 1120
5179.55 1091
5180.23 1140
5180.91 1133
5181.58 1036
5182.26 1045
5182.94 1038
5183.62 994
5184.30 994
5184.98 997
5185.66 1080
5186.34 1021
5187.02 1006
5187.70 972
5188.38 962
5189.06 1021
5189.74 1039
5190.42 984
5191.10 998
5191.78 1021
5192.46 1041
5193.14 982
5193.82 995
5194.50 1011
5195.18 1010
5195.86 1035
5196.54 1071
5197.22 1086
5197.90 1092
5198.58 1059
5199.26 1058
5199.94 1030
5200.63 1090
5201.31 1053
5201.99 1034
5202.67 1090
5203.35 1057
5204.03 1102
5204.71 1118
5205.39 1192
5206.07 1185
5206.75 1221
5207.43 1261
5208.11 1230
5208.80 1254
5209.48 1316
5210.16 1240
5210.84 1295
5211.52 1180
5212.20 1207
5212.88 1215
5213.57 1134
5214.25 1238
5214.93 1190
5215.61 1111
5216.29 1148
5216.97 1142
5217.66 1138
5218.34 1205
5219.02 1156
5219.70 1150
5220.38 1198
5221.06 1208
5221.75 1243
5222.43 1121
5223.11 1196
5223.79 1161
5224.47 1134
5225.16 1113
5225.84 1101
5226.52 1102
5227.20 1173
5227.89 1116
5228.57 1025
5229.25 1100
5229.93 1103
5230.62 1127
5231.30 1089
5231.98 1038
5232.66 1021
5233.35 1097
5234.03 1023
5234.71 1135
5235.40 1132
5236.08 1095
5236.76 1087
5237.44 1132
5238.13 1164
5238.81 1156
5239.49 1129
5240.18 1131
5240.86 1104
5241.54 1084
5242.23 1156
5242.91 1072
5243.59 1089
5244.28 1087
5244.96 1109
5245.64 1067
5246.33 1064
5247.01 1061
5247.70 1075
5248.38 1147
5249.06 1173
5249.75 1107
5250.43 1157
5251.11 1205
5251.80 1143
5252.48 1119
5253.17 1178
5253.85 1092
5254.53 1078
5255.22 1086
5255.90 1039
5256.59 944
5257.27 994
5257.96 998
5258.64 1050
5259.32 1023
5260.01 1077
5260.69 1116
5261.38 1204
5262.06 1140
5262.75 1148
5263.43 1193
5264.12 1252
5264.80 1203
5265.49 1143
5266.17 1113
5266.86 1180
5267.54 1176
5268.23 1175
5268.91 1130
5269.60 1113
5270.28 1092
5270.97 1082
5271.65 1049
5272.34 1050
5273.02 1103
5273.71 1135
5274.39 1110
5275.08 1096
5275.76 1108
5276.45 1158
5277.14 1158
5277.82 1215
5278.51 1262
5279.19 1329
5279.88 1387
5280.56 1483
5281.25 1464
5281.94 1547
5282.62 1437
5283.31 1418
5283.99 1378
5284.68 1249
5285.37 1240
5286.05 1176
5286.74 1177
5287.43 1135
5288.11 1156
5288.80 1131
5289.48 1121
5290.17 1081
5290.86 1095
5291.54 1168
5292.23 1169
5292.92 1203
5293.60 1212
5294.29 1146
5294.98 1178
5295.66 1191
5296.35 1124
5297.04 1135
5297.72 1146
5298.41 1133
5299.10 1171
5299.79 1167
5300.47 1149
5301.16 1188
5301.85 1213
5302.53 1215
5303.22 1248
5303.91 1190
5304.60 1176
5305.28 1166
5305.97 1147
5306.66 1134
5307.35 1136
5308.03 1172
5308.72 1154
5309.41 1119
5310.10 1096
5310.78 1132
5311.47 1174
5312.16 1164
5312.85 1150
5313.54 1229
5314.22 1154
5314.91 1133
5315.60 1126
5316.29 1121
5316.98 1202
5317.66 1206
5318.35 1206
5319.04 1289
5319.73 1294
5320.42 1334
5321.11 1342
5321.80 1303
5322.48 1216
5323.17 1209
5323.86 1195
5324.55 1160
5325.24 1161
5325.93 1165
5326.62 1199
5327.30 1170
5327.99 1202
5328.68 1249
5329.37 1215
5330.06 1185
5330.75 1165
5331.44 1159
5332.13 1179
5332.82 1243
5333.51 1231
5334.20 1220
5334.88 1185
5335.57 1194
5336.26 1222
5336.95 1238
5337.64 1285
5338.33 1246
5339.02 1308
5339.71 1344
5340.40 1328
5341.09 1416
5341.78 1447
5342.47 1432
5343.16 1537
5343.85 1513
5344.54 1452
5345.23 1536
5345.92 1565
5346.61 1744
5347.30 1835
5347.99 2010
5348.68 2119
5349.37 2326
5350.06 2561
5350.75 2502
5351.44 2523
5352.13 2450
5352.82 2369
5353.51 2169
5354.20 2002
5354.90 1904
5355.59 1691
5356.28 1451
5356.97 1399
5357.66 1271
5358.35 1302
5359.04 1284
5359.73 1235
5360.42 1216
5361.11 1176
5361.80 1178
5362.49 1156
5363.19 1186
5363.88 1158
5364.57 1120
5365.26 1133
5365.95 1117
5366.64 1070
5367.33 1059
5368.03 1077
5368.72 1142
5369.41 1092
5370.10 1118
5370.79 1082
5371.48 1058
5372.18 1149
5372.87 1100
5373.56 1088
5374.25 1013
5374.94 1104
5375.63 1068
5376.33 1100
5377.02 1081
5377.71 1047
5378.40 1073
5379.10 1043
5379.79 1095
5380.48 1078
5381.17 1102
5381.86 1121
5382.56 1007
5383.25 1033
5383.94 1096
5384.63 1065
5385.33 1047
5386.02 1045
5386.71 1108
5387.40 1148
5388.10 1200
5388.79 1204
5389.48 1227
5390.18 1190
5390.87 1200
5391.56 1222
5392.26 1160
5392.95 1115
5393.64 1200
5394.33 1161
5395.03 1189
5395.72 1135
5396.41 1086
5397.11 1037
5397.80 1016
5398.49 1016
5399.19 1002
5399.88 988
5400.58 1034
5401.27 1033
5401.96 1069
5402.66 1078
5403.35 1058
5404.04 1083
5404.74 1113
5405.43 1074
5406.13 1068
5406.82 1112
5407.51 1117
5408.21 1100
5408.90 1136
5409.60 1111
5410.29 1060
5410.98 987
5411.68 1057
5412.37 1131
5413.07 1064
5413.76 1129
5414.46 1144
5415.15 1062
5415.84 1093
5416.54 1072
5417.23 988
5417.93 1068
5418.62 1048
5419.32 1177
5420.01 1212
5420.71 1131
5421.40 1088
5422.10 1156
5422.79 1131
5423.49 1162
5424.18 1093
5424.88 1134
5425.57 1084
5426.27 1066
5426.96 1094
5427.66 1075
5428.35 1053
5429.05 1051
5429.74 1022
5430.44 1043
5431.14 1044
5431.83 1081
5432.53 1022
5433.22 1097
5433.92 1121
5434.61 1140
5435.31 1160
5436.01 1190
5436.70 1171
5437.40 1232
5438.09 1200
5438.79 1155
5439.49 1128
5440.18 1209
5440.88 1153
5441.57 1085
5442.27 1140
5442.97 1200
5443.66 1205
5444.36 1252
5445.06 1284
5445.75 1345
5446.45 1406
5447.15 1418
5447.84 1406
5448.54 1365
5449.24 1370
5449.93 1319
5450.63 1329
5451.33 1325
5452.02 1277
5452.72 1196
5453.42 1241
5454.11 1113
5454.81 1115
5455.51 1125
5456.20 1131
5456.90 1095
5457.60 1166
5458.30 1212
5458.99 1207
5459.69 1228
5460.39 1258
5461.09 1223
5461.78 1221
5462.48 1282
5463.18 1262
5463.88 1324
5464.57 1315
5465.27 1316
5465.97 1321
5466.67 1329
5467.36 1274
5468.06 1231
5468.76 1231
5469.46 1271
5470.16 1282
5470.85 1362
5471.55 1299
5472.25 1305
5472.95 1365
5473.65 1384
5474.35 1303
5475.04 1232
5475.74 1346
5476.44 1450
5477.14 1502
5477.84 1569
5478.54 1703
5479.23 1800
5479.93 1911
5480.63 1879
5481.33 1873
5482.03 1811
5482.73 1717
5483.43 1634
5484.13 1532
5484.83 1503
5485.52 1454
5486.22 1514
5486.92 1390
5487.62 1466
5488.32 1520
5489.02 1470
5489.72 1520
5490.42 1518
5491.12 1531
5491.82 1592
5492.52 1524
5493.22 1554
5493.92 1655
5494.62 1572
5495.31 1658
5496.01 1615
5496.71 1708
5497.41 1923
5498.11 2039
5498.81 2379
5499.51 2628
5500.21 2755
5500.91 3068
5501.61 2968
5502.31 2938
5503.01 2603
5503.71 2407
5504.41 2164
5505.11 1959
5505.81 1960
5506.51 1738
5507.22 1699
5507.92 1736
5508.62 1624
5509.32 1545
5510.02 1525
5510.72 1605
5511.42 1535
5512.12 1567
5512.82 1565
5513.52 1564
5514.22 1545
5514.92 1610
5515.62 1521
5516.32 1506
5517.03 1548
5517.73 1568
5518.43 1562
5519.13 1555
5519.83 1639
5520.53 1612
5521.23 1707
5521.93 1667
5522.63 1540
5523.34 1441
5524.04 1424
5524.74 1382
5525.44 1365
5526.14 1306
5526.84 1287
5527.55 1246
5528.25 1218
5528.95 1168
5529.65 1247
5530.35 1181
5531.05 1263
5531.76 1242
5532.46 1255
5533.16 1176
5533.86 1201
5534.56 1231
5535.27 1209
5535.97 1199
5536.67 1266
5537.37 1221
5538.08 1165
5538.78 1192
5539.48 1188
5540.18 1132
5540.89 1154
5541.59 1172
5542.29 1179
5542.99 1151
5543.70 1170
5544.40 1182
5545.10 1264
5545.80 1301
5546.51 1358
5547.21 1349
5547.91 1303
5548.62 1291
5549.32 1303
5550.02 1283
5550.73 1202
5551.43 1141
5552.13 1159
5552.84 1102
5553.54 1085
5554.24 1163
5554.95 1133
5555.65 1069
5556.35 1000
5557.06 1003
5557.76 1044
5558.46 1152
5559.17 1147
5559.87 1119
5560.57 1123
5561.28 1103
5561.98 1157
5562.69 1165
5563.39 1148
5564.09 1152
5564.80 1100
5565.50 1134
5566.21 1123
5566.91 1120
5567.61 1070
5568.32 1113
5569.02 1087
5569.73 1139
5570.43 1182
5571.14 1185
5571.84 1126
5572.54 1098
5573.25 1127
5573.95 1140
5574.66 1133
5575.36 1181
5576.07 1166
5576.77 1137
5577.48 1147
5578.18 1215
5578.89 1163
5579.59 1096
5580.30 1111
5581.00 1072
5581.71 1090
5582.41 1027
5583.12 1071
5583.82 1105
5584.53 1073
5585.23 1057
5585.94 1097
5586.64 1055
5587.35 1026
5588.06 1076
5588.76 1098
5589.47 1041
5590.17 1051
5590.88 1058
5591.58 1062
5592.29 1067
5592.99 1029
5593.70 980
5594.41 973
5595.11 989
5595.82 1035
5596.52 982
5597.23 1005
5597.94 984
5598.64 992
5599.35 1029
5600.06 1009
5600.76 980
5601.47 966
5602.17 988
5602.88 984
5603.59 1031
5604.29 983
5605.00 981
5605.71 992
5606.41 999
5607.12 973
5607.83 988
5608.53 936
5609.24 992
5609.95 998
5610.65 980
5611.36 934
5612.07 1029
5612.78 944
5613.48 1009
5614.19 1002
5614.90 1054
5615.60 1048
5616.31 977
5617.02 1001
5617.73 987
5618.43 958
5619.14 1008
5619.85 975
5620.56 987
5621.26 957
5621.97 913
5622.68 989
5623.39 991
5624.09 1004
5624.80 1000
5625.51 1008
5626.22 1010
5626.93 993
5627.63 1049
5628.34 995
5629.05 956
5629.76 946
5630.47 982
5631.17 1018
5631.88 994
5632.59 946
5633.30 987
5634.01 1006
5634.72 958
5635.42 1020
5636.13 1003
5636.84 1022
5637.55 1064
5638.26 1079
5638.97 1115
5639.68 1120
5640.39 1080
5641.09 1094
5641.80 1057
5642.51 1084
5643.22 1071
5643.93 1046
5644.64 1030
5645.35 985
5646.06 986
5646.77 1066
5647.48 1036
5648.19 1013
5648.89 1000
5649.60 1003
5650.31 1059
5651.02 1045
5651.73 1017
5652.44 1027
5653.15 1020
5653.86 1040
5654.57 1058
5655.28 1128
5655.99 1114
5656.70 1112
5657.41 1166
5658.12 1141
5658.83 1157
5659.54 1177
5660.25 1159
5660.96 1129
5661.67 1173
5662.38 1116
5663.09 1026
5663.80 1030
5664.51 1036
5665.22 1033
5665.93 1124
5666.64 1068
5667.35 1062
5668.06 1085
5668.77 1091
5669.48 1095
5670.19 1109
5670.91 1156
5671.62 1139
5672.33 1095
5673.04 1055
5673.75 1068
5674.46 1068
5675.17 1029
5675.88 1002
5676.59 1029
5677.30 991
5678.01 942
5678.73 1033
5679.44 994
5680.15 997
5680.86 996
5681.57 998
5682.28 1050
5682.99 1096
5683.71 1074
5684.42 1050
5685.13 1113
5685.84 1149
5686.55 1121
5687.26 1123
5687.98 1107
5688.69 1077
5689.40 1080
5690.11 1069
5690.82 1034
5691.54 1086
5692.25 1029
5692.96 1050
5693.67 972
5694.38 997
5695.10 1013
5695.81 1048
5696.52 965
5697.23 950
5697.95 984
5698.66 975
5699.37 955
5700.08 1025
5700.80 1014
5701.51 1025
5702.22 949
5702.93 961
5703.65 956
5704.36 993
5705.07 1026
5705.78 1038
5706.50 1010
5707.21 970
5707.92 1048
5708.64 1053
5709.35 1012
5710.06 1010
5710.78 1050
5711.49 1005
5712.20 1019
5712.92 949
5713.63 924
5714.34 964
5715.06 1018
5715.77 963
5716.48 986
5717.20 1001
5717.91 976
5718.62 990
5719.34 988
5720.05 983
5720.77 1029
5721.48 1101
5722.19 1106
5722.91 1128
5723.62 1222
5724.33 1302
5725.05 1350
5725.76 1431
5726.48 1578
5727.19 1644
5727.91 1701
5728.62 1715
5729.33 1753
5730.05 1657
5730.76 1589
5731.48 1456
5732.19 1408
5732.91 1315
5733.62 1296
5734.34 1258
5735.05 1246
5735.77 1127
5736.48 1142
5737.20 1180
5737.91 1146
5738.63 1156
5739.34 1088
5740.06 1070
5740.77 1066
5741.49 1076
5742.20 1043
5742.92 1108
5743.63 1116
5744.35 1076
5745.06 1003
5745.78 1015
5746.49 1036
5747.21 1044
5747.92 1066
5748.64 1078
5749.35 1149
5750.07 1201
5750.79 1220
5751.50 1310
5752.22 1303
5752.93 1367
5753.65 1439
5754.36 1526
5755.08 1498
5755.80 1507
5756.51 1467
5757.23 1380
5757.95 1299
5758.66 1297
5759.38 1182
5760.09 1152
5760.81 1087
5761.53 1146
5762.24 1149
5762.96 1172
5763.68 1123
5764.39 1171
5765.11 1212
5765.83 1148
5766.54 1198
5767.26 1156
5767.98 1148
5768.69 1155
5769.41 1165
5770.13 1125
5770.84 1197
5771.56 1123
5772.28 1095
5772.99 1163
5773.71 1148
5774.43 1134
5775.15 1179
5775.86 1146
5776.58 1160
5777.30 1135
5778.01 1180
5778.73 1148
5779.45 1179
5780.17 1201
5780.88 1232
5781.60 1187
5782.32 1210
5783.04 1283
5783.76 1269
5784.47 1288
5785.19 1293
5785.91 1275
5786.63 1275
5787.34 1309
5788.06 1350
5788.78 1333
5789.50 1413
5790.22 1456
5790.94 1454
5791.65 1507
5792.37 1507
5793.09 1549
5793.81 1661
5794.53 1708
5795.25 1641
5795.96 1877
5796.68 2051
5797.40 2410
5798.12 2838
5798.84 3368
5799.56 3960
5800.28 4322
5800.99 4366
5801.71 4263
5802.43 3760
5803.15 3321
5803.87 2942
5804.59 2532
5805.31 2206
5806.03 1998
5806.75 1909
5807.47 1834
5808.18 1721
5808.90 1680
5809.62 1605
5810.34 1577
5811.06 1646
5811.78 1618
5812.50 1559
5813.22 1635
5813.94 1659
5814.66 1701
5815.38 1648
5816.10 1654
5816.82 1710
5817.54 1687
5818.26 1604
5818.98 1566
5819.70 1583
5820.42 1615
5821.14 1554
5821.86 1477
5822.58 1461
5823.30 1422
5824.02 1393
5824.74 1367
5825.46 1283
5826.18 1299
5826.90 1311
5827.62 1259
5828.34 1229
5829.06 1300
5829.78 1334
5830.50 1265
5831.22 1308
5831.95 1335
5832.67 1279
5833.39 1294
5834.11 1282
5834.83 1330
5835.55 1287
5836.27 1276
5836.99 1268
5837.71 1282
5838.43 1297
5839.15 1220
5839.88 1229
5840.60 1209
5841.32 1271
5842.04 1233
5842.76 1265
5843.48 1203
5844.20 1168
5844.93 1136
5845.65 1166
5846.37 1166
5847.09 1176
5847.81 1171
5848.53 1220
5849.26 1169
5849.98 1152
5850.70 1103
5851.42 1063
5852.14 1085
5852.87 1119
5853.59 1184
5854.31 1133
5855.03 1168
5855.75 1131
5856.48 1193
5857.20 1155
5857.92 1128
5858.64 1113
5859.37 1103
5860.09 1108
5860.81 1114
5861.53 1122
5862.26 1111
5862.98 1091
5863.70 1169
5864.42 1092
5865.15 1095
5865.87 1076
5866.59 1101
5867.31 1073
5868.04 1128
5868.76 1090
5869.48 1108
5870.21 1118
5870.93 1144
5871.65 1191
5872.38 1117
5873.10 1179
5873.82 1217
5874.55 1134
5875.27 1095
5875.99 1140
5876.72 1068
5877.44 1110
5878.16 1189
5878.89 1149
5879.61 1176
5880.33 1197
5881.06 1151
5881.78 1154
5882.51 1183
5883.23 1250
5883.95 1156
5884.68 1188
5885.40 1199
5886.13 1190
5886.85 1172
5887.57 1118
5888.30 1209
5889.02 1176
5889.75 1125
5890.47 1146
5891.20 1036
5891.92 1182
5892.64 1116
5893.37 1081
5894.09 1109
5894.82 1107
5895.54 1117
5896.27 1091
5896.99 1111
5897.72 1087
5898.44 1120
5899.17 1087
5899.89 1118
5900.62 1087
5901.34 1098
5902.07 1067
5902.79 1123
5903.52 1125
5904.24 1081
5904.97 1054
5905.69 1110
5906.42 1124
5907.14 1082
5907.87 1129
5908.59 1128
5909.32 1090
5910.04 1070
5910.77 1071
5911.50 1070
5912.22 1075
5912.95 1030
5913.67 1071
5914.40 1073
5915.12 1132
5915.85 1178
5916.58 1114
5917.30 1083
5918.03 1230
5918.75 1130
5919.48 1127
5920.21 1108
5920.93 1125
5921.66 1180
5922.39 1203
5923.11 1150
5923.84 1181
5924.56 1153
5925.29 1197
5926.02 1152
5926.74 1156
5927.47 1139
5928.20 1118
5928.92 1163
5929.65 1184
5930.38 1259
5931.10 1287
5931.83 1288
5932.56 1290
5933.28 1264
5934.01 1316
5934.74 1295
5935.47 1305
5936.19 1413
5936.92 1403
5937.65 1367
5938.37 1465
5939.10 1452
5939.83 1504
5940.56 1542
5941.28 1499
5942.01 1514
5942.74 1627
5943.47 1589
5944.19 1514
5944.92 1519
5945.65 1536
5946.38 1558
5947.11 1486
5947.83 1510
5948.56 1603
5949.29 1665
5950.02 1675
5950.74 1835
5951.47 1873
5952.20 1913
5952.93 2029
5953.66 1990
5954.39 1915
5955.11 1869
5955.84 1897
5956.57 1777
5957.30 1832
5958.03 1863
5958.76 1888
5959.48 1907
5960.21 1896
5960.94 1907
5961.67 1901
5962.40 1891
5963.13 1965
5963.86 2052
5964.59 2327
5965.31 2459
5966.04 2616
5966.77 2799
5967.50 2906
5968.23 2701
5968.96 2717
5969.69 2614
5970.42 2429
5971.15 2477
5971.88 2387
5972.61 2264
5973.34 2217
5974.06 2278
5974.79 2287
5975.52 2238
5976.25 2308
5976.98 2364
5977.71 2390
5978.44 2412
5979.17 2534
5979.90 2661
5980.63 2724
5981.36 2781
5982.09 2816
5982.82 2738
5983.55 2754
5984.28 2785
5985.01 2814
5985.74 2741
5986.47 2760
5987.20 2766
5987.93 2738
5988.66 2758
5989.39 2908
5990.12 2782
5990.85 2826
5991.58 2821
5992.32 2825
5993.05 2888
5993.78 2992
5994.51 3037
5995.24 2970
5995.97 3071
5996.70 3156
5997.43 3172
5998.16 3169
5998.89 3187
5999.62 3200
6000.35 3232
6001.09 3070
6001.82 3082
6002.55 3093
6003.28 3083
6004.01 3056
6004.74 3064
6005.47 2990
6006.20 2964
6006.94 3208
6007.67 3669
6008.40 4075
6009.13 4770
6009.86 5776
6010.59 7075
6011.33 8241
6012.06 9583
6012.79 10690
6013.52 11456
6014.25 11506
6014.98 11174
6015.72 10580
6016.45 9623
6017.18 8593
6017.91 7382
6018.64 6312
6019.38 5413
6020.11 4660
6020.84 4015
6021.57 3498
6022.31 3266
6023.04 2899
6023.77 2752
6024.50 2633
6025.24 2595
6025.97 2451
6026.70 2455
6027.43 2404
6028.17 2354
6028.90 2332
6029.63 2397
6030.37 2272
6031.10 2133
6031.83 2105
6032.56 2017
6033.30 1955
6034.03 1955
6034.76 1990
6035.50 1992
6036.23 2020
6036.96 1965
6037.70 1867
6038.43 1989
6039.16 1991
6039.90 2014
6040.63 2022
6041.36 2150
6042.10 2139
6042.83 2115
6043.56 2243
6044.30 2223
6045.03 2199
6045.77 2250
6046.50 2295
6047.23 2345
6047.97 2385
6048.70 2439
6049.44 2520
6050.17 2749
6050.90 2816
6051.64 2953
6052.37 3039
6053.11 3099
6053.84 3121
6054.57 3130
6055.31 2931
6056.04 2781
6056.78 2700
6057.51 2513
6058.25 2428
6058.98 2365
6059.72 2373
6060.45 2376
6061.19 2311
6061.92 2339
6062.66 2322
6063.39 2304
6064.13 2262
6064.86 2222
6065.60 2231
6066.33 2205
6067.07 2208
6067.80 2134
6068.54 2072
6069.27 2004
6070.01 2001
6070.74 2061
6071.48 2042
6072.21 2041
6072.95 2060
6073.68 2039
6074.42 1923
6075.15 1980
6075.89 1963
6076.63 1985
6077.36 1908
6078.10 1891
6078.83 1962
6079.57 1923
6080.30 1927
6081.04 1871
6081.78 1824
6082.51 1829
6083.25 1780
6083.98 1860
6084.72 1855
6085.46 1758
6086.19 1703
6086.93 1751
6087.67 1750
6088.40 1715
6089.14 1747
6089.88 1842
6090.61 1786
6091.35 1730
6092.09 1776
6092.82 1757
6093.56 1732
6094.30 1692
6095.03 1677
6095.77 1695
6096.51 1679
6097.24 1636
6097.98 1606
6098.72 1579
6099.45 1593
6100.19 1586
6100.93 1583
6101.67 1538
6102.40 1560
6103.14 1516
6103.88 1577
6104.61 1615
6105.35 1533
6106.09 1536
6106.83 1487
6107.56 1587
6108.30 1633
6109.04 1571
6109.78 1596
6110.51 1516
6111.25 1450
6111.99 1514
6112.73 1593
6113.47 1637
6114.20 1607
6114.94 1714
6115.68 1625
6116.42 1673
6117.16 1612
6117.89 1587
6118.63 1581
6119.37 1565
6120.11 1588
6120.85 1550
6121.59 1585
6122.32 1611
6123.06 1620
6123.80 1647
6124.54 1572
6125.28 1510
6126.02 1616
6126.76 1651
6127.49 1650
6128.23 1666
6128.97 1717
6129.71 1669
6130.45 1697
6131.19 1666
6131.93 1698
6132.67 1672
6133.41 1589
6134.15 1716
6134.88 1674
6135.62 1713
6136.36 1655
6137.10 1677
6137.84 1608
6138.58 1649
6139.32 1698
6140.06 1593
6140.80 1670
6141.54 1616
6142.28 1602
6143.02 1593
6143.76 1597
6144.50 1662
6145.24 1720
6145.98 1730
6146.72 1609
6147.46 1650
6148.20 1780
6148.94 1738
6149.68 1732
6150.42 1725
6151.16 1730
6151.90 1704
6152.64 1774
6153.38 1798
6154.12 1803
6154.86 1865
6155.60 1828
6156.34 1862
6157.08 1908
6157.82 1899
6158.56 1945
6159.30 1929
6160.04 1888
6160.78 1950
6161.52 2041
6162.27 2119
6163.01 2205
6163.75 2402
6164.49 2458
6165.23 2591
6165.97 2782
6166.71 2808
6167.45 2875
6168.19 2795
6168.94 2779
6169.68 2729
6170.42 2676
6171.16 2570
6171.90 2498
6172.64 2428
6173.38 2416
6174.13 2382
6174.87 2384
6175.61 2443
6176.35 2384
6177.09 2373
6177.83 2434
6178.58 2390
6179.32 2346
6180.06 2358
6180.80 2510
6181.54 2539
6182.28 2620
6183.03 2629
6183.77 2646
6184.51 2628
6185.25 2582
6186.00 2658
6186.74 2669
6187.48 2655
6188.22 2649
6188.97 2821
6189.71 2938
6190.45 2923
6191.19 3054
6191.94 3198
6192.68 3248
6193.42 3258
6194.16 3311
6194.91 3221
6195.65 3217
6196.39 3143
6197.13 3257
6197.88 3203
6198.62 3254
6199.36 3309
6200.11 3359
6200.85 3440
6201.59 3488
6202.34 3631
6203.08 4015
6203.82 4756
6204.57 5922
6205.31 7340
6206.05 9665
6206.80 12198
6207.54 14742
6208.28 16946
6209.03 18331
6209.77 18859
6210.52 18311
6211.26 16721
6212.00 14900
6212.75 12775
6213.49 10748
6214.23 8772
6214.98 7587
6215.72 6296
6216.47 5244
6217.21 4547
6217.95 4149
6218.70 3702
6219.44 3403
6220.19 3241
6220.93 3159
6221.68 3164
6222.42 3215
6223.17 3220
6223.91 3217
6224.65 3084
6225.40 3004
6226.14 2862
6226.89 2707
6227.63 2534
6228.38 2432
6229.12 2312
6229.87 2219
6230.61 2114
6231.36 2035
6232.10 1914
6232.85 1906
6233.59 2014
6234.34 2053
6235.08 2036
6235.83 2081
6236.57 2137
6237.32 2100
6238.06 2072
6238.81 2035
6239.56 2076
6240.30 2142
6241.05 2129
6241.79 2231
6242.54 2218
6243.28 2282
6244.03 2388
6244.77 2666
6245.52 2811
6246.27 3055
6247.01 3269
6247.76 3392
6248.50 3613
6249.25 3665
6250.00 3600
6250.74 3410
6251.49 3089
6252.23 2914
6252.98 2726
6253.73 2673
6254.47 2604
6255.22 2583
6255.97 2441
6256.71 2463
6257.46 2361
6258.21 2354
6258.95 2464
6259.70 2430
6260.45 2430
6261.19 2434
6261.94 2398
6262.69 2369
6263.43 2347
6264.18 2309
6264.93 2415
6265.67 2483
6266.42 2434
6267.17 2453
6267.92 2517
6268.66 2538
6269.41 2600
6270.16 2584
6270.90 2532
6271.65 2556
6272.40 2579
6273.15 2613
6273.89 2632
6274.64 2840
6275.39 2953
6276.14 3044
6276.89 3073
6277.63 3025
6278.38 3036
6279.13 2882
6279.88 2805
6280.62 2709
6281.37 2556
6282.12 2581
6282.87 2376
6283.62 2312
6284.36 2219
6285.11 2171
6285.86 2218
6286.61 2188
6287.36 2267
6288.11 2277
6288.85 2255
6289.60 2325
6290.35 2238
6291.10 2138
6291.85 1998
6292.60 2059
6293.35 2013
6294.09 1949
6294.84 1946
6295.59 1912
6296.34 1844
6297.09 1864
6297.84 1929
6298.59 1894
6299.34 1935
6300.09 1958
6300.83 1994
6301.58 1907
6302.33 1969
6303.08 2015
6303.83 2033
6304.58 1958
6305.33 1955
6306.08 1889
6306.83 1899
6307.58 1895
6308.33 1906
6309.08 1926
6309.83 1903
6310.58 1953
6311.33 1888
6312.08 1927
6312.83 1956
6313.58 1956
6314.33 1939
6315.08 1911
6315.83 1913
6316.58 1919
6317.33 1916
6318.08 1880
6318.83 1854
6319.58 1840
6320.33 1800
6321.08 1810
6321.83 1775
6322.58 1735
6323.33 1722
6324.08 1659
6324.83 1728
6325.58 1819
6326.33 1664
6327.08 1746
6327.83 1761
6328.58 1738
6329.33 1680
6330.08 1725
6330.84 1737
6331.59 1675
6332.34 1639
6333.09 1641
6333.84 1707
6334.59 1663
6335.34 1640
6336.09 1632
6336.84 1627
6337.60 1689
6338.35 1732
6339.10 1688
6339.85 1688
6340.60 1672
6341.35 1683
6342.10 1696
6342.86 1758
6343.61 1715
6344.36 1760
6345.11 1822
6345.86 1769
6346.61 1789
6347.37 1889
6348.12 1885
6348.87 1916
6349.62 2016
6350.37 2152
6351.13 2276
6351.88 2368
6352.63 2507
6353.38 2590
6354.14 2549
6354.89 2432
6355.64 2350
6356.39 2277
6357.14 2161
6357.90 2071
6358.65 2047
6359.40 1927
6360.16 1863
6360.91 1855
6361.66 1891
6362.41 1850
6363.17 1908
6363.92 1868
6364.67 1863
6365.42 1773
6366.18 1807
6366.93 1821
6367.68 1816
6368.44 1883
6369.19 1861
6369.94 1811
6370.70 1758
6371.45 1727
6372.20 1779
6372.96 1761
6373.71 1675
6374.46 1648
6375.22 1627
6375.97 1675
6376.72 1744
6377.48 1728
6378.23 1713
6378.99 1723
6379.74 1707
6380.49 1782
6381.25 1750
6382.00 1731
6382.75 1677
6383.51 1697
6384.26 1646
6385.02 1683
6385.77 1649
6386.53 1614
6387.28 1576
6388.03 1679
6388.79 1630
6389.54 1641
6390.30 1631
6391.05 1600
6391.81 1583
6392.56 1586
6393.31 1560
6394.07 1557
6394.82 1555
6395.58 1567
6396.33 1511
6397.09 1466
6397.84 1450
6398.60 1419
6399.35 1445
6400.11 1407
6400.86 1352
6401.62 1353
6402.37 1408
6403.13 1409
6403.88 1417
6404.64 1464
6405.39 1459
6406.15 1459
6406.90 1495
6407.66 1549
6408.42 1579
6409.17 1635
6409.93 1595
6410.68 1595
6411.44 1646
6412.19 1540
6412.95 1518
6413.71 1529
6414.46 1494
6415.22 1526
6415.97 1520
6416.73 1471
6417.48 1445
6418.24 1541
6419.00 1466
6419.75 1430
6420.51 1484
6421.27 1534
6422.02 1408
6422.78 1373
6423.53 1371
6424.29 1375
6425.05 1468
6425.80 1470
6426.56 1446
6427.32 1415
6428.07 1397
6428.83 1360
6429.59 1346
6430.34 1401
6431.10 1363
6431.86 1386
6432.61 1415
6433.37 1395
6434.13 1381
6434.89 1391
6435.64 1431
6436.40 1417
6437.16 1368
6437.91 1399
6438.67 1437
6439.43 1413
6440.19 1419
6440.94 1452
6441.70 1442
6442.46 1483
6443.22 1372
6443.97 1376
6444.73 1381
6445.49 1345
6446.25 1383
6447.00 1399
6447.76 1426
6448.52 1378
6449.28 1357
6450.04 1400
6450.79 1393
6451.55 1429
6452.31 1310
6453.07 1402
6453.83 1391
6454.58 1373
6455.34 1318
6456.10 1427
6456.86 1432
6457.62 1384
6458.38 1365
6459.13 1407
6459.89 1461
6460.65 1385
6461.41 1332
6462.17 1391
6462.93 1400
6463.69 1435
6464.44 1458
6465.20 1433
6465.96 1409
6466.72 1407
6467.48 1434
6468.24 1467
6469.00 1469
6469.76 1496
6470.52 1488
6471.28 1490
6472.03 1580
6472.79 1507
6473.55 1466
6474.31 1468
6475.07 1513
6475.83 1469
6476.59 1527
6477.35 1513
6478.11 1554
6478.87 1566
6479.63 1567
6480.39 1586
6481.15 1618
6481.91 1680
6482.67 1661
6483.43 1662
6484.19 1692
6484.95 1712
6485.71 1728
6486.47 1796
6487.23 1752
6487.99 1773
6488.75 1814
6489.51 1866
6490.27 1871
6491.03 1839
6491.79 2010
6492.55 2112
6493.31 2079
6494.07 2069
6494.83 2194
6495.59 2263
6496.35 2219
6497.11 2157
6497.87 2183
6498.64 2250
6499.40 2200
6500.16 2113
6500.92 2103
6501.68 2172
6502.44 2213
6503.20 2299
6503.96 2352
6504.72 2322
6505.48 2331
6506.25 2483
6507.01 2574
6507.77 2636
6508.53 2701
6509.29 2653
6510.05 2784
6510.81 2725
6511.57 2644
6512.34 2641
6513.10 2645
6513.86 2546
6514.62 2648
6515.38 2564
6516.15 2583
6516.91 2654
6517.67 2629
6518.43 2707
6519.19 2709
6519.95 2894
6520.72 3022
6521.48 3043
6522.24 3090
6523.00 3329
6523.77 3602
6524.53 4080
6525.29 4457
6526.05 5011
6526.81 5353
6527.58 5650
6528.34 5791
6529.10 5795
6529.86 5591
6530.63 5464
6531.39 5502
6532.15 5468
6532.92 5926
6533.68 6823
6534.44 7827
6535.20 8773
6535.97 9416
6536.73 9908
6537.49 9695
6538.26 8836
6539.02 7882
6539.78 6937
6540.55 6024
6541.31 5186
6542.07 4501
6542.84 3922
6543.60 3515
6544.36 3100
6545.13 2811
6545.89 2732
6546.65 2555
6547.42 2459
6548.18 2413
6548.94 2388
6549.71 2301
6550.47 2285
6551.24 2278
6552.00 2162
6552.76 2199
6553.53 2151
6554.29 2203
6555.06 2126
6555.82 2077
6556.58 2033
6557.35 2111
6558.11 2034
6558.88 2062
6559.64 2062
6560.41 2166
6561.17 2233
6561.93 2214
6562.70 2347
6563.46 2370
6564.23 2346
6564.99 2388
6565.76 2348
6566.52 2377
6567.29 2365
6568.05 2392
6568.82 2400
6569.58 2294
6570.35 2411
6571.11 2399
6571.88 2508
6572.64 2593
6573.41 2640
6574.17 2727
6574.94 2840
6575.70 2861
6576.47 2924
6577.23 3146
6578.00 3169
6578.76 3134
6579.53 3206
6580.29 3163
6581.06 3126
6581.83 3094
6582.59 2987
6583.36 2905
6584.12 2869
6584.89 2740
6585.65 2747
6586.42 2713
6587.19 2650
6587.95 2704
6588.72 2758
6589.48 2848
6590.25 3066
6591.02 3332
6591.78 3755
6592.55 4063
6593.32 4470
6594.08 4839
6594.85 5134
6595.61 5253
6596.38 5023
6597.15 4838
6597.91 4670
6598.68 4197
6599.45 3698
6600.21 3442
6600.98 3262
6601.75 2952
6602.51 2697
6603.28 2613
6604.05 2576
6604.82 2489
6605.58 2393
6606.35 2324
6607.12 2354
6607.88 2360
6608.65 2205
6609.42 2151
6610.19 2179
6610.95 2252
6611.72 2097
6612.49 2029
6613.25 1983
6614.02 2010
6614.79 2031
6615.56 2034
6616.32 2066
6617.09 1957
6617.86 2002
6618.63 2000
6619.40 2049
6620.16 2114
6620.93 2113
6621.70 2078
6622.47 2049
6623.24 2084
6624.00 2062
6624.77 2030
6625.54 2002
6626.31 1961
6627.08 1949
6627.84 1939
6628.61 2042
6629.38 2063
6630.15 2132
6630.92 2329
6631.69 2470
6632.46 2621
6633.22 2721
6633.99 2948
6634.76 2921
6635.53 2893
6636.30 2885
6637.07 2753
6637.84 2602
6638.61 2466
6639.37 2259
6640.14 2200
6640.91 2141
6641.68 1985
6642.45 1945
6643.22 1875
6643.99 1825
6644.76 1888
6645.53 1957
6646.30 1875
6647.07 1865
6647.84 1886
6648.61 1911
6649.37 1960
6650.14 1935
6650.91 1888
6651.68 1887
6652.45 1862
6653.22 1925
6653.99 1921
6654.76 1923
6655.53 1898
6656.30 1936
6657.07 1884
6657.84 1863
6658.61 1849
6659.38 1742
6660.15 1733
6660.92 1797
6661.69 1748
6662.46 1739
6663.23 1775
6664.00 1713
6664.77 1662
6665.55 1700
6666.32 1761
6667.09 1725
6667.86 1704
6668.63 1762
6669.40 1687
6670.17 1803
6670.94 1858
6671.71 1905
6672.48 1880
6673.25 1809
6674.02 1866
6674.79 1835
6675.57 1823
6676.34 1830
6677.11 1736
6677.88 1799
6678.65 1861
6679.42 1771
6680.19 1791
6680.96 1791
6681.74 1804
6682.51 1988
6683.28 2070
6684.05 2203
6684.82 2248
6685.59 2350
6686.37 2353
6687.14 2297
6687.91 2272
6688.68 2156
6689.45 2079
6690.22 1904
6691.00 1802
6691.77 1786
6692.54 1752
6693.31 1762
6694.08 1651
6694.86 1655
6695.63 1633
6696.40 1624
6697.17 1626
6697.95 1628
6698.72 1681
6699.49 1623
6700.26 1652
6701.04 1718
6701.81 1658
6702.58 1663
6703.35 1696
6704.13 1608
6704.90 1582
6705.67 1619
6706.44 1662
6707.22 1586
6707.99 1653
6708.76 1620
6709.54 1595
6710.31 1610
6711.08 1567
6711.86 1557
6712.63 1600
6713.40 1523
6714.17 1571
6714.95 1577
6715.72 1552
6716.50 1553
6717.27 1503
6718.04 1491
6718.82 1413
6719.59 1398
6720.36 1491
6721.14 1471
6721.91 1491
6722.68 1481
6723.46 1468
6724.23 1517
6725.01 1518
6725.78 1523
6726.55 1507
6727.33 1440
6728.10 1488
6728.88 1483
6729.65 1456
6730.42 1499
6731.20 1518
6731.97 1477
6732.75 1527
6733.52 1484
6734.30 1452
6735.07 1553
6735.84 1546
6736.62 1603
6737.39 1561
6738.17 1567
6738.94 1575
6739.72 1578
6740.49 1594
6741.27 1586
6742.04 1599
6742.82 1620
6743.59 1634
6744.37 1564
6745.14 1631
6745.92 1648
6746.69 1666
6747.47 1674
6748.24 1734
6749.02 1783
6749.79 1902
6750.57 1934
6751.34 1976
6752.12 2073
6752.90 2120
6753.67 2135
6754.45 2112
6755.22 1984
6756.00 1880
6756.77 1810
6757.55 1700
6758.33 1611
6759.10 1569
6759.88 1635
6760.65 1570
6761.43 1611
6762.20 1608
6762.98 1527
6763.76 1562
6764.53 1610
6765.31 1601
6766.09 1538
6766.86 1566
6767.64 1605
6768.41 1481
6769.19 1503
6769.97 1550
6770.74 1555
6771.52 1564
6772.30 1554
6773.07 1535
6773.85 1500
6774.63 1517
6775.40 1556
6776.18 1610
6776.96 1598
6777.74 1611
6778.51 1673
6779.29 1730
6780.07 1683
6780.84 1630
6781.62 1633
6782.40 1571
6783.17 1669
6783.95 1558
6784.73 1526
6785.51 1490
6786.28 1507
6787.06 1484
6787.84 1408
6788.62 1406
6789.39 1360
6790.17 1393
6790.95 1367
6791.73 1421
6792.51 1459
6793.28 1396
6794.06 1394
6794.84 1419
6795.62 1394
6796.39 1418
6797.17 1390
6797.95 1436
6798.73 1481
6799.51 1501
6800.29 1476
6801.06 1525
6801.84 1507
6802.62 1370
6803.40 1422
6804.18 1456
6804.96 1492
6805.73 1458
6806.51 1415
6807.29 1351
6808.07 1327
6808.85 1357
6809.63 1451
6810.41 1396
6811.18 1375
6811.96 1440
6812.74 1415
6813.52 1417
6814.30 1365
6815.08 1359
6815.86 1398
6816.64 1388
6817.42 1465
6818.20 1433
6818.98 1468
6819.76 1430
6820.53 1424
6821.31 1431
6822.09 1514
6822.87 1480
6823.65 1467
6824.43 1478
6825.21 1419
6825.99 1397
6826.77 1391
6827.55 1475
6828.33 1544
6829.11 1534
6829.89 1478
6830.67 1443
6831.45 1495
6832.23 1466
6833.01 1470
6833.79 1476
6834.57 1443
6835.35 1406
6836.13 1411
6836.91 1348
6837.69 1373
6838.47 1369
6839.25 1391
6840.03 1399
6840.81 1452
6841.59 1425
6842.37 1443
6843.16 1404
6843.94 1498
6844.72 1545
6845.50 1621
6846.28 1791
6847.06 2011
6847.84 2453
6848.62 2800
6849.40 3301
6850.18 3729
6850.96 3784
6851.75 3756
6852.53 3557
6853.31 3232
6854.09 2947
6854.87 2689
6855.65 2329
6856.43 2139
6857.22 1935
6858.00 1787
6858.78 1712
6859.56 1645
6860.34 1619
6861.12 1541
6861.90 1543
6862.69 1613
6863.47 1603
6864.25 1622
6865.03 1641
6865.81 1608
6866.60 1634
6867.38 1670
6868.16 1581
6868.94 1607
6869.72 1591
6870.51 1520
6871.29 1525
6872.07 1527
6872.85 1531
6873.64 1453
6874.42 1508
6875.20 1534
6875.98 1507
6876.77 1566
6877.55 1572
6878.33 1662
6879.11 1677
6879.90 1673
6880.68 1747
6881.46 1756
6882.25 1762
6883.03 1749
6883.81 1863
6884.59 1978
6885.38 2207
6886.16 2587
6886.94 2896
6887.73 2997
6888.51 3154
6889.29 3019
6890.08 2843
6890.86 2578
6891.64 2383
6892.43 2216
6893.21 2036
6893.99 1987
6894.78 1964
6895.56 2059
6896.35 1959
6897.13 1935
6897.91 1913
6898.70 1858
6899.48 1907
6900.26 1866
6901.05 1852
6901.83 1871
6902.62 1831
6903.40 1835
6904.18 1873
6904.97 1869
6905.75 1842
6906.54 1864
6907.32 1864
6908.11 1849
6908.89 1754
6909.67 1805
6910.46 1729
6911.24 1671
6912.03 1641
6912.81 1642
6913.60 1742
6914.38 1693
6915.17 1685
6915.95 1617
6916.74 1646
6917.52 1635
6918.31 1696
6919.09 1639
6919.88 1585
6920.66 1628
6921.45 1650
6922.23 1615
6923.02 1591
6923.80 1571
6924.59 1576
6925.37 1616
6926.16 1632
6926.94 1646
6927.73 1697
6928.51 1680
6929.30 1679
6930.09 1616
6930.87 1625
6931.66 1632
6932.44 1702
6933.23 1799
6934.01 1843
6934.80 1736
6935.59 1719
6936.37 1752
6937.16 1829
6937.94 1778
6938.73 1861
6939.52 1703
6940.30 1765
6941.09 1826
6941.88 1814
6942.66 1886
6943.45 1972
6944.23 2034
6945.02 1945
6945.81 1978
6946.59 1995
6947.38 1974
6948.17 1968
6948.95 1960
6949.74 2018
6950.53 2016
6951.31 2016
6952.10 2053
6952.89 2007
6953.67 2061
6954.46 2017
6955.25 2076
6956.04 2161
6956.82 2260
6957.61 2187
6958.40 2101
6959.18 2115
6959.97 2064
6960.76 2149
6961.55 2169
6962.33 2128
6963.12 2127
6963.91 2131
6964.70 2195
6965.48 2368
6966.27 2342
6967.06 2314
6967.85 2391
6968.63 2404
6969.42 2498
6970.21 2428
6971.00 2441
6971.79 2483
6972.57 2527
6973.36 2572
6974.15 2594
6974.94 2623
6975.73 2750
6976.52 2927
6977.30 3043
6978.09 3122
6978.88 3207
6979.67 3412
6980.46 3703
6981.25 4059
6982.03 4469
6982.82 5273
6983.61 6321
6984.40 7031
6985.19 7637
6985.98 7975
6986.77 7775
6987.55 7167
6988.34 6601
6989.13 5864
6989.92 5145
6990.71 4585
6991.50 4200
6992.29 3767
6993.08 3601
6993.87 3550
6994.66 3610
6995.45 3844
6996.24 4482
6997.02 5369
6997.81 6228
6998.60 6917
6999.39 7396
7000.18 7607
7000.97 7371
7001.76 6909
7002.55 6239
7003.34 5549
7004.13 4884
7004.92 4203
7005.71 3737
7006.50 3253
7007.29 2947
7008.08 2719
7008.87 2604
7009.66 2584
7010.45 2507
7011.24 2589
7012.03 2616
7012.82 2571
7013.61 2590
7014.40 2489
7015.19 2347
7015.98 2368
7016.77 2237
7017.56 2196
7018.35 2127
7019.15 2107
7019.94 2079
7020.73 2105
7021.52 2070
7022.31 2070
7023.10 2086
7023.89 2155
7024.68 2190
7025.47 2173
7026.26 2134
7027.05 2090
7027.85 2072
7028.64 2062
7029.43 1986
7030.22 1973
7031.01 1958
7031.80 1958
7032.59 1835
7033.38 1908
7034.18 1869
7034.97 1986
7035.76 1973
7036.55 2096
7037.34 2086
7038.13 2107
7038.93 2135
7039.72 2210
7040.51 2111
7041.30 2071
7042.09 2068
7042.89 2048
7043.68 2044
7044.47 2072
7045.26 2164
7046.05 2080
7046.85 2084
7047.64 2147
7048.43 2233
7049.22 2259
7050.01 2341
7050.81 2433
7051.60 2379
7052.39 2312
7053.18 2261
7053.98 2151
7054.77 2124
7055.56 1972
7056.36 1915
7057.15 1980
7057.94 1928
7058.73 1931
7059.53 1953
7060.32 2006
7061.11 1967
7061.91 1948
7062.70 1969
7063.49 1956
7064.29 1946
7065.08 1911
7065.87 1850
7066.66 1862
7067.46 1949
7068.25 2018
7069.04 1982
7069.84 1869
7070.63 1934
7071.43 1883
7072.22 1848
7073.01 1874
7073.81 1820
7074.60 1857
7075.39 1824
7076.19 1892
7076.98 1839
7077.78 1868
7078.57 1787
7079.36 1765
7080.16 1849
7080.95 1860
7081.75 1907
7082.54 1945
7083.33 2059
7084.13 2156
7084.92 2339
7085.72 2682
7086.51 2887
7087.31 2906
7088.10 3075
7088.90 3022
7089.69 2838
7090.48 2603
7091.28 2492
7092.07 2282
7092.87 2114
7093.66 2000
7094.46 1866
7095.25 1741
7096.05 1637
7096.84 1616
7097.64 1595
7098.43 1579
7099.23 1533
7100.02 1507
7100.82 1481
7101.61 1499
7102.41 1479
7103.20 1445
7104.00 1449
7104.80 1423
7105.59 1363
7106.39 1400
7107.18 1403
7107.98 1302
7108.77 1337
7109.57 1299
7110.36 1300
7111.16 1306
7111.96 1294
7112.75 1362
7113.55 1327
7114.34 1382
7115.14 1389
7115.94 1387
7116.73 1333
7117.53 1364
7118.32 1376
7119.12 1337
7119.92 1304
7120.71 1354
7121.51 1321
7122.31 1364
7123.10 1395
7123.90 1355
7124.70 1371
7125.49 1374
7126.29 1383
7127.09 1439
7127.88 1391
7128.68 1376
7129.48 1429
7130.27 1461
7131.07 1381
7131.87 1381
7132.66 1399
7133.46 1335
7134.26 1390
7135.06 1351
7135.85 1376
7136.65 1338
7137.45 1331
7138.24 1289
7139.04 1311
7139.84 1361
7140.64 1355
7141.43 1415
7142.23 1320
7143.03 1419
7143.83 1421
7144.62 1448
7145.42 1396
7146.22 1437
7147.02 1420
7147.82 1358
7148.61 1299
7149.41 1322
7150.21 1384
7151.01 1335
7151.81 1320
7152.60 1323
7153.40 1363
7154.20 1324
7155.00 1311
7155.80 1313
7156.59 1303
7157.39 1340
7158.19 1287
7158.99 1257
7159.79 1255
7160.59 1244
7161.39 1252
7162.18 1228
7162.98 1202
7163.78 1221
7164.58 1181
7165.38 1264
7166.18 1251
7166.98 1246
7167.78 1218
7168.57 1209
7169.37 1233
7170.17 1219
7170.97 1294
7171.77 1274
7172.57 1274
7173.37 1223
7174.17 1254
7174.97 1219
7175.77 1208
7176.57 1196
7177.37 1205
7178.17 1202
7178.97 1249
7179.77 1244
7180.56 1334
7181.36 1300
7182.16 1368
7182.96 1405
7183.76 1443
7184.56 1438
7185.36 1430
7186.16 1354
7186.96 1300
7187.76 1241
7188.56 1223
7189.36 1261
7190.16 1182
7190.96 1117
7191.76 1115
7192.57 1131
7193.37 1122
7194.17 1152
7194.97 1129
7195.77 1118
7196.57 1130
7197.37 1195
7198.17 1196
7198.97 1164
7199.77 1104
7200.57 1105
7201.37 1134
7202.17 1179
7202.97 1175
7203.77 1208
7204.58 1142
7205.38 1103
7206.18 1163
7206.98 1135
7207.78 1144
7208.58 1146
7209.38 1225
7210.18 1183
7210.99 1125
7211.79 1129
7212.59 1113
7213.39 1190
7214.19 1160
7214.99 1137
7215.79 1189
7216.60 1200
7217.40 1190
7218.20 1155
7219.00 1235
7219.80 1208
7220.60 1234
7221.41 1225
7222.21 1190
7223.01 1217
7223.81 1217
7224.62 1268
7225.42 1272
7226.22 1186
7227.02 1101
7227.82 1120
7228.63 1166
7229.43 1136
7230.23 1184
7231.03 1161
7231.84 1199
7232.64 1172
7233.44 1198
7234.24 1211
7235.05 1227
7235.85 1223
7236.65 1219
7237.45 1257
7238.26 1254
7239.06 1295
7239.86 1279
7240.67 1309
7241.47 1334
7242.27 1318
7243.08 1326
7243.88 1316
7244.68 1303
7245.49 1281
7246.29 1324
7247.09 1288
7247.90 1302
7248.70 1311
7249.50 1298
7250.31 1314
7251.11 1321
7251.91 1300
7252.72 1345
7253.52 1319
7254.32 1267
7255.13 1339
7255.93 1312
7256.74 1294
7257.54 1391
7258.34 1375
7259.15 1398
7259.95 1464
7260.76 1466
7261.56 1477
7262.36 1429
7263.17 1495
7263.97 1463
7264.78 1523
7265.58 1528
7266.39 1545
7267.19 1578
7268.00 1578
7268.80 1601
7269.60 1639
7270.41 1603
7271.21 1672
7272.02 1673
7272.82 1644
7273.63 1679
7274.43 1742
7275.24 1728
7276.04 1742
7276.85 1735
7277.65 1809
7278.46 1933
7279.26 2181
7280.07 2389
7280.87 2806
7281.68 3430
7282.48 4003
7283.29 4749
7284.09 4866
7284.90 4955
7285.71 4834
7286.51 4597
7287.32 4169
7288.12 3689
7288.93 3309
7289.73 2920
7290.54 2598
7291.35 2440
7292.15 2357
7292.96 2195
7293.76 2126
7294.57 1997
7295.38 1928
7296.18 1922
7296.99 1959
7297.79 2008
7298.60 2013
7299.41 1997
7300.21 1934
7301.02 2010
7301.82 1988
7302.63 2079
7303.44 2054
7304.24 2124
7305.05 2060
7305.86 2120
7306.66 2232
7307.47 2416
7308.28 2640
7309.08 2812
7309.89 3018
7310.70 3076
7311.50 3043
7312.31 2944
7313.12 2862
7313.93 2767
7314.73 2806
7315.54 2818
7316.35 2928
7317.15 3228
7317.96 3542
7318.77 3995
7319.58 4421
7320.38 4773
7321.19 4867
7322.00 4709
7322.81 4572
7323.61 4111
7324.42 3719
7325.23 3323
7326.04 3022
7326.84 2732
7327.65 2530
7328.46 2343
7329.27 2204
7330.08 2030
7330.88 1945
7331.69 1886
7332.50 1814
7333.31 1762
7334.12 1806
7334.92 1859
7335.73 1866
7336.54 1916
7337.35 1911
7338.16 1905
7338.97 1908
7339.78 1891
7340.58 1878
7341.39 1794
7342.20 1827
7343.01 1825
7343.82 1885
7344.63 1909
7345.44 1862
7346.24 1890
7347.05 1960
7347.86 2033
7348.67 2018
7349.48 1941
7350.29 1805
7351.10 1784
7351.91 1833
7352.72 1768
7353.53 1788
7354.34 1774
7355.14 1831
7355.95 1827
7356.76 1831
7357.57 1869
7358.38 1869
7359.19 1870
7360.00 1911
7360.81 1950
7361.62 1960
7362.43 1911
7363.24 1918
7364.05 1965
7364.86 1943
7365.67 2003
7366.48 2050
7367.29 2015
7368.10 1986
7368.91 1927
7369.72 1976
7370.53 1961
7371.34 1971
7372.15 1930
7372.96 1954
7373.77 2017
7374.58 2150
7375.39 2130
7376.20 2231
7377.01 2381
7377.82 2618
7378.63 2911
7379.44 3296
7380.26 3557
7381.07 3699
7381.88 3614
7382.69 3512
7383.50 3337
7384.31 3026
7385.12 2861
7385.93 2766
7386.74 2478
7387.55 2289
7388.36 2090
7389.18 1991
7389.99 2037
7390.80 1967
7391.61 1865
7392.42 1811
7393.23 1941
7394.04 1916
7394.86 1848
7395.67 1965
7396.48 2094
7397.29 2242
7398.10 2374
7398.91 2533
7399.73 2710
7400.54 2845
7401.35 2783
7402.16 2795
7402.97 2714
7403.79 2516
7404.60 2399
7405.41 2262
7406.22 2276
7407.03 2210
7407.85 2084
7408.66 2043
7409.47 2093
7410.28 1967
7411.10 1806
7411.91 1736
7412.72 1649
7413.53 1616
7414.35 1561
7415.16 1595
7415.97 1506
7416.78 1556
7417.60 1535
7418.41 1490
7419.22 1498
7420.03 1600
7420.85 1543
7421.66 1475
7422.47 1500
7423.29 1520
7424.10 1450
7424.91 1387
7425.73 1368
7426.54 1381
7427.35 1404
7428.17 1370
7428.98 1407
7429.79 1384
7430.61 1385
7431.42 1359
7432.23 1391
7433.05 1364
7433.86 1365
7434.67 1356
7435.49 1425
7436.30 1398
7437.12 1415
7437.93 1390
7438.74 1510
7439.56 1511
7440.37 1540
7441.18 1445
7442.00 1466
7442.81 1536
7443.63 1474
7444.44 1452
7445.26 1458
7446.07 1392
7446.88 1377
7447.70 1421
7448.51 1317
7449.33 1299
7450.14 1315
7450.96 1328
7451.77 1301
7452.59 1298
7453.40 1376
7454.22 1380
7455.03 1374
7455.85 1344
7456.66 1319
7457.47 1331
7458.29 1299
7459.10 1289
7459.92 1321
7460.74 1297
7461.55 1352
7462.37 1380
7463.18 1357
7464.00 1277
7464.81 1347
7465.63 1371
7466.44 1380
7467.26 1404
7468.07 1416
7468.89 1472
7469.70 1391
7470.52 1431
7471.34 1374
7472.15 1333
7472.97 1243
7473.78 1248
7474.60 1250
7475.41 1236
7476.23 1224
7477.05 1224
7477.86 1280
7478.68 1245
7479.49 1229
7480.31 1197
7481.13 1177
7481.94 1152
7482.76 1172
7483.58 1191
7484.39 1135
7485.21 1167
7486.03 1139
7486.84 1183
7487.66 1157
7488.48 1079
7489.29 1136
7490.11 1154
7490.93 1189
7491.74 1198
7492.56 1185
7493.38 1198
7494.19 1164
7495.01 1171
7495.83 1136
7496.64 1111
7497.46 1109
7498.28 1149
7499.10 1157
7499.91 1132
7500.73 1087
7501.55 1081
7502.36 1107
7503.18 1121
7504.00 1109
7504.82 1074
7505.63 1100
7506.45 1084
7507.27 1087
7508.09 1110
7508.90 1068
7509.72 1115
7510.54 1170
7511.36 1113
7512.18 1132
7512.99 1137
7513.81 1103
7514.63 1083
7515.45 1095
7516.27 1103
7517.08 1073
7517.90 1078
7518.72 1157
7519.54 1031
7520.36 1046
7521.18 1023
7521.99 1067
7522.81 1080
7523.63 1076
7524.45 1083
7525.27 1067
7526.09 1144
7526.91 1078
7527.72 1031
7528.54 1044
7529.36 1124
7530.18 1052
7531.00 1083
7531.82 1048
7532.64 1078
7533.46 1070
7534.28 1087
7535.10 1045
7535.91 1056
7536.73 1065
7537.55 1068
7538.37 1124
7539.19 1086
7540.01 1078
7540.83 1085
7541.65 1135
7542.47 1107
7543.29 1144
7544.11 1169
7544.93 1220
7545.75 1120
7546.57 1143
7547.39 1165
7548.21 1164
7549.03 1139
7549.85 1147
7550.67 1101
7551.49 1087
7552.31 1167
7553.13 1137
7553.95 1168
7554.77 1173
7555.59 1164
7556.41 1136
7557.23 1157
7558.05 1187
7558.87 1159
7559.69 1175
7560.51 1210
7561.33 1221
7562.15 1147
7562.97 1159
7563.79 1147
7564.61 1162
7565.44 1171
7566.26 1132
7567.08 1147
7567.90 1192
7568.72 1201
7569.54 1177
7570.36 1146
7571.18 1155
7572.00 1116
7572.82 1168
7573.65 1200
7574.47 1136
7575.29 1150
7576.11 1163
7576.93 1116
7577.75 1110
7578.57 1121
7579.40 1151
7580.22 1146
7581.04 1167
7581.86 1222
7582.68 1181
7583.50 1206
7584.33 1229
7585.15 1263
7585.97 1260
7586.79 1319
7587.61 1301
7588.44 1292
7589.26 1383
7590.08 1332
7590.90 1368
7591.72 1274
7592.55 1381
7593.37 1354
7594.19 1355
7595.01 1355
7595.84 1379
7596.66 1312
7597.48 1373
7598.30 1391
7599.13 1398
7599.95 1498
7600.77 1511
7601.59 1654
7602.42 1691
7603.24 1822
7604.06 1966
7604.89 1989
7605.71 2018
7606.53 1903
7607.36 1846
7608.18 1754
7609.00 1644
7609.82 1603
7610.65 1631
7611.47 1572
7612.29 1511
7613.12 1594
7613.94 1485
7614.77 1519
7615.59 1577
7616.41 1708
7617.24 1794
7618.06 1777
7618.88 1753
7619.71 1672
7620.53 1603
7621.35 1633
7622.18 1604
7623.00 1539
7623.83 1564
7624.65 1597
7625.47 1645
7626.30 1672
7627.12 1724
7627.95 1863
7628.77 2074
7629.60 2288
7630.42 2411
7631.24 2588
7632.07 2515
7632.89 2429
7633.72 2368
7634.54 2269
7635.37 2082
7636.19 1878
7637.02 1734
7637.84 1614
7638.67 1563
7639.49 1480
7640.31 1329
7641.14 1363
7641.96 1308
7642.79 1344
7643.61 1323
7644.44 1302
7645.26 1192
7646.09 1203
7646.92 1228
7647.74 1213
7648.57 1223
7649.39 1214
7650.22 1147
7651.04 1145
7651.87 1137
7652.69 1120
7653.52 1097
7654.34 1078
7655.17 1094
7656.00 1055
7656.82 1052
7657.65 1032
7658.47 1063
7659.30 1078
7660.12 1025
7660.95 1115
7661.78 1076
7662.60 1124
7663.43 1098
7664.25 1058
7665.08 1079
7665.91 1092
7666.73 1085
7667.56 1139
7668.39 1184
7669.21 1127
7670.04 1165
7670.87 1203
7671.69 1137
7672.52 1120
7673.35 1153
7674.17 1047
7675.00 1091
7675.83 1107
7676.65 1056
7677.48 1025
7678.31 1034
7679.13 1021
7679.96 1037
7680.79 1098
7681.61 1067
7682.44 1088
7683.27 1096
7684.10 1097
7684.92 1096
7685.75 1129
7686.58 1137
7687.40 1063
7688.23 1066
7689.06 1090
7689.89 1097
7690.71 1129
7691.54 1105
7692.37 1099
7693.20 1121
7694.03 1077
7694.85 1110
7695.68 1118
7696.51 1136
7697.34 1145
7698.16 1191
7698.99 1179
7699.82 1214
7700.65 1172
7701.48 1188
7702.31 1174
7703.13 1121
7703.96 1181
7704.79 1072
7705.62 1136
7706.45 1105
7707.28 1112
7708.10 1045
7708.93 1013
7709.76 1031
7710.59 1094
7711.42 1070
7712.25 1053
7713.08 1045
7713.90 1096
7714.73 1043
7715.56 1064
7716.39 1087
7717.22 1117
7718.05 1080
7718.88 1023
7719.71 980
7720.54 1026
7721.37 997
7722.20 973
7723.02 1028
7723.85 1024
7724.68 1030
7725.51 982
7726.34 1009
7727.17 969
7728.00 977
7728.83 1019
7729.66 1007
7730.49 1028
7731.32 1004
7732.15 1010
7732.98 1005
7733.81 992
7734.64 1000
7735.47 980
7736.30 1031
7737.13 1006
7737.96 1014
7738.79 1032
7739.62 1074
7740.45 958
7741.28 1055
7742.11 1124
7742.94 1142
7743.77 1195
7744.60 1292
7745.43 1386
7746.26 1412
7747.09 1451
7747.92 1515
7748.75 1447
7749.59 1405
7750.42 1336
7751.25 1253
7752.08 1271
7752.91 1188
7753.74 1155
7754.57 1087
7755.40 1115
7756.23 1104
7757.06 1133
7757.90 1164
7758.73 1188
7759.56 1177
7760.39 1154
7761.22 1146
7762.05 1072
7762.88 1028
7763.71 1077
7764.55 1025
7765.38 1008
7766.21 972
7767.04 1009
7767.87 1038
7768.70 1020
7769.54 1022
7770.37 934
7771.20 963
7772.03 1000
7772.86 1022
7773.70 996
7774.53 1004
7775.36 981
7776.19 964
7777.02 962
7777.86 967
7778.69 943
7779.52 1002
7780.35 1013
7781.19 960
7782.02 978
7782.85 1049
7783.68 1011
7784.52 975
7785.35 1029
7786.18 1034
7787.01 1113
7787.85 1004
7788.68 983
7789.51 1019
7790.35 1049
7791.18 982
7792.01 1002
7792.84 1041
7793.68 995
7794.51 1050
7795.34 1023
7796.18 993
7797.01 1002
7797.84 961
7798.68 994
7799.51 1048
7800.34 1047
7801.18 1056
7802.01 1028
7802.84 1061
7803.68 1069
7804.51 1058
7805.35 1061
7806.18 1081
7807.01 1079
7807.85 1073
7808.68 1088
7809.51 1131
7810.35 1119
7811.18 1163
7812.02 1197
7812.85 1264
7813.68 1341
7814.52 1426
7815.35 1384
7816.19 1349
7817.02 1344
7817.86 1309
7818.69 1297
7819.52 1330
7820.36 1240
7821.19 1175
7822.03 1203
7822.86 1181
7823.70 1188
7824.53 1297
7825.37 1367
7826.20 1337
7827.04 1386
7827.87 1350
7828.71 1300
7829.54 1291
7830.38 1298
7831.21 1269
7832.05 1279
7832.88 1254
7833.72 1276
7834.55 1227
7835.39 1308
7836.22 1277
7837.06 1251
7837.89 1253
7838.73 1226
7839.57 1217
7840.40 1191
7841.24 1189
7842.07 1177
7842.91 1139
7843.74 1094
7844.58 1161
7845.42 1113
7846.25 1106
7847.09 1118
7847.92 1091
7848.76 1129
7849.60 1080
7850.43 1097
7851.27 1106
7852.10 1125
7852.94 1093
7853.78 1062
7854.61 1128
7855.45 1089
7856.29 1061
7857.12 1147
7857.96 1164
7858.79 1136
7859.63 1080
7860.47 1159
7861.30 1132
7862.14 1068
7862.98 1079
7863.81 1117
7864.65 1063
7865.49 1081
7866.33 1117
7867.16 1099
7868.00 1123
7868.84 1054
7869.67 1100
7870.51 1106
7871.35 1140
7872.19 1103
7873.02 1053
7873.86 1058
7874.70 1148
7875.54 1206
7876.37 1275
7877.21 1294
7878.05 1363
7878.89 1324
7879.72 1282
7880.56 1234
7881.40 1238
7882.24 1140
7883.07 1166
7883.91 1144
7884.75 1176
7885.59 1168
7886.43 1105
7887.26 1189
7888.10 1164
7888.94 1211
7889.78 1289
7890.62 1280
7891.45 1243
7892.29 1320
7893.13 1319
7893.97 1282
7894.81 1310
7895.65 1320
7896.49 1259
7897.32 1254
7898.16 1291
7899.00 1300
7899.84 1311
7900.68 1266
7901.52 1252
7902.36 1209
7903.20 1204
7904.03 1146
7904.87 1136
7905.71 1121
7906.55 1102
7907.39 1124
7908.23 1083
7909.07 1107
7909.91 1169
7910.75 1189
7911.59 1168
7912.43 1234
7913.27 1260
7914.11 1369
7914.94 1407
7915.78 1534
7916.62 1642
7917.46 1643
7918.30 1685
7919.14 1593
7919.98 1538
7920.82 1543
7921.66 1436
7922.50 1346
7923.34 1280
7924.18 1219
7925.02 1158
7925.86 1147
7926.70 1162
7927.54 1154
7928.38 1042
7929.22 1038
7930.06 1084
7930.90 1085
7931.74 1027
7932.59 1044
7933.43 1004
7934.27 1067
7935.11 1027
7935.95 987
7936.79 1027
7937.63 1053
7938.47 1023
7939.31 1043
7940.15 1013
7940.99 1076
7941.83 1075
7942.67 1108
7943.52 1114
7944.36 1103
7945.20 1119
7946.04 1113
7946.88 1175
7947.72 1136
7948.56 1161
7949.40 1115
7950.25 1119
7951.09 1099
7951.93 1087
7952.77 1115
7953.61 1212
7954.45 1270
7955.29 1252
7956.14 1225
7956.98 1205
7957.82 1217
7958.66 1221
7959.50 1139
7960.35 1124
7961.19 1147
7962.03 1121
7962.87 1125
7963.71 1099
7964.56 1135
7965.40 1161
7966.24 1203
7967.08 1266
7967.93 1307
7968.77 1251
7969.61 1179
7970.45 1172
7971.29 1110
7972.14 1087
7972.98 1092
7973.82 1083
7974.67 1095
7975.51 1007
7976.35 1013
7977.19 1087
7978.04 1038
7978.88 1043
7979.72 1014
7980.57 1010
7981.41 1036
7982.25 992
7983.09 1039
7983.94 975
7984.78 993
7985.62 1003
7986.47 1019
7987.31 1020
7988.15 1053
7989.00 1019
7989.84 981
7990.68 934
7991.53 982
7992.37 935
7993.22 938
7994.06 909
7994.90 908
7995.75 901
7996.59 942
7997.43 965
7998.28 941
7999.12 924
7999.97 921
8000.81 932
8001.65 944
8002.50 943
8003.34 915
8004.19 942
8005.03 954
8005.88 899
8006.72 883
8007.57 910
8008.41 927
8009.25 913
8010.10 855
8010.94 840
8011.79 887
8012.63 858
8013.48 884
8014.32 798
8015.17 819
8016.01 868
8016.86 882
8017.70 838
8018.55 849
8019.39 865
8020.24 860
8021.08 875
8021.93 875
8022.77 879
8023.62 865
8024.46 824
8025.31 847
8026.15 874
8027.00 901
8027.84 892
8028.69 876
8029.54 858
8030.38 871
8031.23 887
8032.07 837
8032.92 796
8033.76 843
8034.61 873
8035.46 863
8036.30 817
8037.15 838
8037.99 825
8038.84 819
8039.69 833
8040.53 855
8041.38 838
8042.22 845
8043.07 877
8043.92 871
8044.76 807
8045.61 874
8046.46 853
8047.30 901
8048.15 883
8049.00 850
8049.84 827
8050.69 801
8051.54 847
8052.38 843
8053.23 853
8054.08 796
8054.92 800
8055.77 836
8056.62 809
8057.46 776
8058.31 790
8059.16 846
8060.01 848
8060.85 784
8061.70 824
8062.55 813
8063.40 820
8064.24 809
8065.09 777
8065.94 789
8066.79 803
8067.63 834
8068.48 834
8069.33 843
8070.18 813
8071.02 826
8071.87 831
8072.72 807
8073.57 804
8074.42 799
8075.26 817
8076.11 787
8076.96 798
8077.81 799
8078.66 781
8079.50 738
8080.35 785
8081.20 828
8082.05 807
8082.90 766
8083.75 793
8084.59 787
8085.44 829
8086.29 808
8087.14 776
8087.99 815
8088.84 834
8089.69 839
8090.53 817
8091.38 795
8092.23 795
8093.08 776
8093.93 783
8094.78 789
8095.63 811
8096.48 826
8097.33 855
8098.18 801
8099.02 798
8099.87 809
8100.72 837
8101.57 765
8102.42 789
8103.27 778
8104.12 762
8104.97 795
8105.82 790
8106.67 793
8107.52 779
8108.37 778
8109.22 759
8110.07 749
8110.92 778
8111.77 771
8112.62 774
8113.47 799
8114.32 813
8115.17 816
8116.02 886
8116.87 836
8117.72 780
8118.57 816
8119.42 887
8120.27 867
8121.12 856
8121.97 857
8122.82 866
8123.67 820
8124.52 860
8125.37 813
8126.22 812
8127.07 826
8127.93 872
8128.78 882
8129.63 840
8130.48 806
8131.33 863
8132.18 808
8133.03 820
8133.88 835
8134.73 823
8135.58 843
8136.44 830
8137.29 814
8138.14 820
8138.99 843
8139.84 821
8140.69 885
8141.54 844
8142.39 866
8143.25 895
8144.10 916
8144.95 878
8145.80 862
8146.65 828
8147.50 876
8148.36 830
8149.21 840
8150.06 853
8150.91 866
8151.76 883
8152.62 914
8153.47 926
8154.32 981
8155.17 1022
8156.02 993
8156.88 1033
8157.73 991
8158.58 962
8159.43 860
8160.29 876
8161.14 859
8161.99 900
8162.84 841
8163.70 842
8164.55 856
8165.40 825
8166.25 815
8167.11 801
8167.96 854
8168.81 828
8169.67 869
8170.52 805
8171.37 820
8172.23 833
8173.08 820
8173.93 789
8174.78 796
8175.64 821
8176.49 797
8177.34 763
8178.20 784
8179.05 752
8179.90 748
8180.76 769
8181.61 731
8182.47 762
8183.32 728
8184.17 738
8185.03 716
8185.88 808
8186.73 744
8187.59 702
8188.44 740
8189.30 738
8190.15 738
8191.00 741
8191.86 730
8192.71 749
8193.57 747
8194.42 762
8195.27 777
8196.13 770
8196.98 761
8197.84 797
8198.69 790
8199.55 785
8200.40 733
8201.26 777
8202.11 756
8202.96 714
8203.82 783
8204.67 790
8205.53 795
8206.38 778
8207.24 785
8208.09 792
8208.95 805
8209.80 844
8210.66 808
8211.51 821
8212.37 804
8213.22 791
8214.08 780
8214.93 808
8215.79 759
8216.65 848
8217.50 834
8218.36 867
8219.21 866
8220.07 830
8220.92 865
8221.78 866
8222.63 904
8223.49 893
8224.35 905
8225.20 890
8226.06 851
8226.91 824
8227.77 888
8228.63 881
8229.48 846
8230.34 782
8231.19 863
8232.05 784
8232.91 743
8233.76 750
8234.62 783
8235.47 796
8236.33 771
8237.19 814
8238.04 838
8238.90 819
8239.76 791
8240.61 756
8241.47 762
8242.33 749
8243.18 748
8244.04 706
8244.90 742
8245.75 771
8246.61 774
8247.47 736
8248.33 740
8249.18 762
8250.04 780
8250.90 759
8251.75 784
8252.61 782
8253.47 805
8254.33 768
8255.18 715
8256.04 750
8256.90 794
8257.76 774
8258.61 752
8259.47 740
8260.33 750
8261.19 716
8262.04 711
8262.90 719
8263.76 724
8264.62 732
8265.48 732
8266.33 766
8267.19 742
8268.05 756
8268.91 738
8269.77 752
8270.62 777
8271.48 728
8272.34 780
8273.20 805
8274.06 789
8274.92 798
8275.77 793
8276.63 759
8277.49 775
8278.35 790
8279.21 847
8280.07 783
8280.93 758
8281.78 793
8282.64 795
8283.50 727
8284.36 787
8285.22 770
8286.08 821
8286.94 818
8287.80 802
8288.66 806
8289.51 823
8290.37 813
8291.23 795
8292.09 873
8292.95 861
8293.81 802
8294.67 840
8295.53 875
8296.39 848
8297.25 800
8298.11 802
8298.97 798
8299.83 833
8300.69 869
8301.55 849
8302.41 845
8303.27 839
8304.13 801
8304.99 822
8305.85 807
8306.71 800
8307.57 791
8308.43 842
8309.29 804
8310.15 767
8311.01 795
8311.87 799
8312.73 819
8313.59 824
8314.45 830
8315.31 794
8316.17 790
8317.03 783
8317.89 758
8318.75 794
8319.61 809
8320.47 798
8321.33 774
8322.20 823
8323.06 790
8323.92 808
8324.78 819
8325.64 791
8326.50 744
8327.36 775
8328.22 766
8329.08 807
8329.94 782
8330.81 729
8331.67 775
8332.53 742
8333.39 766
8334.25 799
8335.11 759
8335.97 709
8336.84 733
8337.70 709
8338.56 774
8339.42 821
8340.28 784
8341.15 760
8342.01 792
8342.87 741
8343.73 756
8344.59 780
8345.45 833
8346.32 798
8347.18 768
8348.04 775
8348.90 765
8349.77 810
8350.63 814
8351.49 750
8352.35 772
8353.22 784
8354.08 738
8354.94 770
8355.80 785
8356.67 744
8357.53 768
8358.39 816
8359.25 774
8360.12 816
8360.98 800
8361.84 816
8362.71 839
8363.57 797
8364.43 812
8365.29 787
8366.16 825
8367.02 850
8367.88 851
8368.75 827
8369.61 802
8370.47 855
8371.34 836
8372.20 872
8373.06 810
8373.93 851
8374.79 854
8375.65 845
8376.52 862
8377.38 855
8378.25 865
8379.11 888
8379.97 865
8380.84 889
8381.70 845
8382.56 872
8383.43 872
8384.29 934
8385.16 897
8386.02 907
8386.89 893
8387.75 911
8388.61 895
8389.48 852
8390.34 878
8391.21 929
8392.07 930
8392.94 919
8393.80 921
8394.67 905
8395.53 949
8396.39 865
8397.26 931
8398.12 933
8398.99 969
8399.85 972
8400.72 1009
8401.58 988
8402.45 966
8403.31 968
8404.18 985
8405.04 937
8405.91 918
8406.77 907
8407.64 980
8408.50 987
8409.37 1013
8410.24 1058
8411.10 1042
8411.97 1023
8412.83 1005
8413.70 1028
8414.56 1016
8415.43 1080
8416.29 1055
8417.16 1052
8418.03 1067
8418.89 1109
8419.76 1122
8420.62 1075
8421.49 1105
8422.36 1184
8423.22 1152
8424.09 1184
8424.95 1156
8425.82 1209
8426.69 1234
8427.55 1289
8428.42 1336
8429.28 1255
8430.15 1272
8431.02 1248
8431.88 1251
8432.75 1322
8433.62 1325
8434.48 1405
8435.35 1432
8436.22 1467
8437.08 1418
8437.95 1563
8438.82 1579
8439.68 1630
8440.55 1687
8441.42 1645
8442.29 1670
8443.15 1713
8444.02 1715
8444.89 1724
8445.75 1742
8446.62 1705
8447.49 1772
8448.36 1829
8449.22 1844
8450.09 1934
8450.96 2071
8451.83 2264
8452.69 2451
8453.56 2786
8454.43 3043
8455.30 3223
8456.16 3324
8457.03 3290
8457.90 3237
8458.77 3174
8459.64 2944
8460.50 2698
8461.37 2629
8462.24 2543
8463.11 2450
8463.98 2444
8464.84 2577
8465.71 3054
8466.58 3613
8467.45 4111
8468.32 4581
8469.19 5021
8470.05 5050
8470.92 4885
8471.79 4605
8472.66 4078
8473.53 3629
8474.40 3213
8475.27 2883
8476.13 2592
8477.00 2242
8477.87 1990
8478.74 1835
8479.61 1727
8480.48 1644
8481.35 1560
8482.22 1459
8483.09 1506
8483.96 1449
8484.82 1474
8485.69 1422
8486.56 1403
8487.43 1430
8488.30 1359
8489.17 1343
8490.04 1346
8490.91 1314
8491.78 1325
8492.65 1315
8493.52 1318
8494.39 1260
8495.26 1376
8496.13 1357
8497.00 1323
8497.87 1275
8498.74 1249
8499.61 1309
8500.48 1275
8501.35 1323
8502.22 1323
8503.09 1315
8503.96 1301
8504.83 1390
8505.70 1420
8506.57 1464
8507.44 1425
8508.31 1450
8509.18 1519
8510.05 1467
8510.92 1349
8511.79 1393
8512.66 1371
8513.53 1355
8514.40 1352
8515.27 1346
8516.15 1280
8517.02 1270
8517.89 1295
8518.76 1270
8519.63 1263
8520.50 1316
8521.37 1290
8522.24 1294
8523.11 1314
8523.98 1285
8524.86 1322
8525.73 1357
8526.60 1370
8527.47 1384
8528.34 1377
8529.21 1427
8530.08 1447
8530.96 1465
8531.83 1505
8532.70 1502
8533.57 1457
8534.44 1559
8535.31 1496
8536.19 1519
8537.06 1485
8537.93 1482
8538.80 1402
8539.67 1379
8540.55 1391
8541.42 1424
8542.29 1417
8543.16 1444
8544.03 1422
8544.91 1390
8545.78 1377
8546.65 1444
8547.52 1507
8548.40 1550
8549.27 1607
8550.14 1755
8551.01 1856
8551.89 1922
8552.76 2030
8553.63 2142
8554.51 1997
8555.38 1969
8556.25 1897
8557.12 1765
8558.00 1660
8558.87 1592
8559.74 1475
8560.62 1361
8561.49 1332
8562.36 1318
8563.24 1315
8564.11 1224
8564.98 1200
8565.86 1182
8566.73 1209
8567.60 1186
8568.48 1169
8569.35 1155
8570.22 1153
8571.10 1132
8571.97 1117
8572.84 1058
8573.72 1043
8574.59 1070
8575.46 1066
8576.34 1042
8577.21 1029
8578.09 1027
8578.96 1017
8579.83 1039
8580.71 955
8581.58 1022
8582.46 1043
8583.33 1059
8584.21 1011
8585.08 1004
8585.95 1004
8586.83 1049
8587.70 1017
8588.58 1013
8589.45 1086
8590.33 1046
8591.20 1061
8592.08 1066
8592.95 1052
8593.83 1065
8594.70 1020
8595.58 1064
8596.45 1089
8597.33 1077
8598.20 1091
8599.08 1021
8599.95 1041
8600.83 1071
8601.70 1070
8602.58 1047
8603.45 1045
8604.33 1001
8605.20 1029
8606.08 1088
8606.95 1035
8607.83 1049
8608.70 1059
8609.58 1047
8610.45 1052
8611.33 1043
8612.21 1050
8613.08 1091
8613.96 1095
8614.83 1059
8615.71 1017
8616.59 1039
8617.46 1060
8618.34 1054
8619.21 1089
8620.09 1083
8620.97 1110
8621.84 1138
8622.72 1187
8623.59 1122
8624.47 1149
8625.35 1146
8626.22 1111
8627.10 1206
8627.98 1144
8628.85 1168
8629.73 1162
8630.61 1156
8631.48 1187
8632.36 1160
8633.24 1133
8634.11 1148
8634.99 1169
8635.87 1135
8636.74 1157
8637.62 1136
8638.50 1124
8639.37 1166
8640.25 1181
8641.13 1167
8642.01 1264
8642.88 1240
8643.76 1176
8644.64 1198
8645.52 1219
8646.39 1249
8647.27 1266
8648.15 1290
8649.03 1256
8649.90 1222
8650.78 1256
8651.66 1275
8652.54 1240
8653.41 1219
8654.29 1257
8655.17 1268
8656.05 1315
8656.93 1289
8657.80 1223
8658.68 1258
8659.56 1240
8660.44 1281
8661.32 1276
8662.19 1280
8663.07 1331
8663.95 1315
8664.83 1276
8665.71 1253
8666.59 1322
8667.46 1381
8668.34 1505
8669.22 1600
8670.10 1694
8670.98 1790
8671.86 1875
8672.74 2051
8673.62 2180
8674.49 2116
8675.37 2058
8676.25 2012
8677.13 1869
8678.01 1754
8678.89 1679
8679.77 1616
8680.65 1566
8681.53 1559
8682.41 1541
8683.29 1506
8684.16 1540
8685.04 1612
8685.92 1713
8686.80 1784
8687.68 2076
8688.56 2285
8689.44 2636
8690.32 2918
8691.20 3233
8692.08 3240
8692.96 3254
8693.84 3098
8694.72 2902
8695.60 2642
8696.48 2333
8697.36 2072
8698.24 1968
8699.12 1790
8700.00 1566
8700.88 1488
8701.76 1435
8702.64 1366
8703.52 1340
8704.40 1230
8705.28 1189
8706.16 1206
8707.04 1197
8707.92 1128
8708.80 1104
8709.69 1089
8710.57 1102
8711.45 1121
8712.33 1064
8713.21 1047
8714.09 1040
8714.97 1083
8715.85 1019
8716.73 1010
8717.61 997
8718.49 1017
8719.38 1034
8720.26 1063
8721.14 1016
8722.02 1059
8722.90 1040
8723.78 1007
8724.66 1044
8725.54 1062
8726.43 1081
8727.31 1127
8728.19 1184
8729.07 1149
8729.95 1186
8730.83 1099
8731.72 1110
8732.60 1094
8733.48 1066
8734.36 1054
8735.24 1018
8736.13 1016
8737.01 1008
8737.89 1033
8738.77 986
8739.65 1007
8740.54 964
8741.42 1041
8742.30 1060
8743.18 1043
8744.07 1054
8744.95 1025
8745.83 994
8746.71 964
8747.60 1000
8748.48 1042
8749.36 1039
8750.24 1039
8751.13 999
8752.01 1006
8752.89 1104
8753.77 1172
8754.66 1146
8755.54 1204
8756.42 1306
8757.31 1306
8758.19 1281
8759.07 1269
8759.96 1212
8760.84 1182
8761.72 1174
8762.61 1130
8763.49 1134
8764.37 1151
8765.26 1151
8766.14 1126
8767.02 1169
8767.91 1114
8768.79 1093
8769.67 1145
8770.56 1112
8771.44 1138
8772.32 1134
8773.21 1063
8774.09 1078
8774.98 1058
8775.86 1028
8776.74 1017
8777.63 1033
8778.51 974
8779.40 985
8780.28 957
8781.17 958
8782.05 945
8782.93 927
8783.82 944
8784.70 934
8785.59 984
8786.47 1000
8787.36 1022
8788.24 1051
8789.13 1104
8790.01 1108
8790.89 1059
8791.78 1058
8792.66 1078
8793.55 1071
8794.43 1039
8795.32 1011
8796.20 989
8797.09 953
8797.97 963
8798.86 970
8799.74 918
8800.63 906
8801.52 951
8802.40 948
8803.29 904
8804.17 914
8805.06 899
8805.94 922
8806.83 873
8807.71 836
8808.60 890
8809.48 866
8810.37 870
8811.26 838
8812.14 836
8813.03 846
8813.91 841
8814.80 853
8815.69 825
8816.57 832
8817.46 869
8818.34 869
8819.23 855
8820.12 825
8821.00 839
8821.89 851
8822.77 808
8823.66 843
8824.55 875
8825.43 930
8826.32 881
8827.21 923
8828.09 973
8828.98 877
8829.87 839
8830.75 873
8831.64 813
8832.53 831
8833.41 819
8834.30 860
8835.19 803
8836.08 830
8836.96 817
8837.85 837
8838.74 809
8839.62 800
8840.51 759
8841.40 817
8842.29 809
8843.17 851
8844.06 843
8844.95 857
8845.84 813
8846.72 812
8847.61 780
8848.50 812
8849.39 841
8850.27 759
8851.16 759
8852.05 800
8852.94 782
8853.82 746
8854.71 756
8855.60 790
8856.49 824
8857.38 762
8858.26 755
8859.15 781
8860.04 741
8860.93 763
8861.82 780
8862.71 742
8863.59 753
8864.48 735
8865.37 734
8866.26 743
8867.15 745
8868.04 759
8868.93 725
8869.81 741
8870.70 721
8871.59 710
8872.48 691
8873.37 757
8874.26 731
8875.15 703
8876.04 697
8876.93 716
8877.81 745
8878.70 738
8879.59 697
8880.48 707
8881.37 723
8882.26 741
8883.15 717
8884.04 704
8884.93 702
8885.82 668
8886.71 691
8887.60 694
8888.49 723
8889.38 727
8890.27 669
8891.16 714
8892.05 690
8892.94 678
8893.83 665
8894.72 687
8895.61 662
8896.50 683
8897.39 703
8898.28 698
8899.17 710
8900.06 711
8900.95 720
8901.84 744
8902.73 703
8903.62 674
8904.51 708
8905.40 718
8906.29 687
8907.18 666
8908.07 703
8908.96 651
8909.85 655
8910.74 662
8911.63 656
8912.52 651
8913.41 683
8914.31 714
8915.20 680
8916.09 661
8916.98 632
8917.87 654
8918.76 669
8919.65 675
8920.54 627
8921.43 660
8922.33 658
8923.22 666
8924.11 701
8925.00 697
8925.89 692
8926.78 688
8927.67 696
8928.57 664
8929.46 626
8930.35 644
8931.24 666
8932.13 655
8933.03 686
8933.92 657
8934.81 685
8935.70 656
8936.59 654
8937.49 653
8938.38 653
8939.27 637
8940.16 649
8941.05 649
8941.95 683
8942.84 654
8943.73 658
8944.62 641
8945.52 640
8946.41 659
8947.30 642
8948.19 668
8949.09 651
8949.98 660
8950.87 640
8951.76 636
8952.66 632
8953.55 634
8954.44 665
8955.34 673
8956.23 678
8957.12 669
8958.02 683
8958.91 657
8959.80 662
8960.69 652
8961.59 678
8962.48 669
8963.37 663
8964.27 696
8965.16 650
8966.05 663
8966.95 644
8967.84 649
8968.74 656
8969.63 678
8970.52 675
8971.42 650
8972.31 631
8973.20 660
8974.10 624
8974.99 657
8975.89 656
8976.78 670
8977.67 679
8978.57 654
8979.46 667
8980.36 669
8981.25 661
8982.15 646
8983.04 669
8983.93 666
8984.83 640
8985.72 640
8986.62 611
8987.51 641
8988.41 638
8989.30 619
8990.20 628
8991.09 622
8991.99 592
8992.88 595
8993.78 618
8994.67 604
8995.57 603
8996.46 627
8997.36 609
8998.25 591
8999.15 622
9000.04 621
9000.94 634
9001.83 649
9002.73 620
9003.62 626
9004.52 604
9005.41 649
9006.31 604
9007.20 559
9008.10 578
9009.00 587
9009.89 610
9010.79 605
9011.68 642
9012.58 596
9013.47 596
9014.37 595
9015.27 602
9016.16 584
9017.06 608
9017.95 607
9018.85 604
9019.75 593
9020.64 625
9021.54 627
9022.43 650
9023.33 633
9024.23 589
9025.12 548
9026.02 619
9026.92 599
9027.81 637
9028.71 620
9029.61 587
9030.50 630
9031.40 650
9032.30 602
9033.19 594
9034.09 574
9034.99 622
9035.88 662
9036.78 620
9037.68 638
9038.58 598
9039.47 594
9040.37 616
9041.27 655
9042.16 617
9043.06 660
9043.96 638
9044.86 646
9045.75 648
9046.65 627
9047.55 614
9048.45 639
9049.34 675
9050.24 655
9051.14 592
9052.04 633
9052.94 622
9053.83 644
9054.73 628
9055.63 647
9056.53 669
9057.43 644
9058.32 626
9059.22 646
9060.12 661
9061.02 647
9061.92 670
9062.81 651
9063.71 615
9064.61 685
9065.51 628
9066.41 618
9067.31 638
9068.21 612
9069.10 651
9070.00 630
9070.90 621
9071.80 630
9072.70 580
9073.60 599
9074.50 607
9075.40 636
9076.29 656
9077.19 632
9078.09 609
9078.99 592
9079.89 615
9080.79 600
9081.69 608
9082.59 624
9083.49 624
9084.39 643
9085.29 612
9086.19 632
9087.09 611
9087.98 643
9088.88 656
9089.78 636
9090.68 659
9091.58 674
9092.48 656
9093.38 640
9094.28 629
9095.18 654
9096.08 642
9096.98 664
9097.88 633
9098.78 609
9099.68 605
9100.58 615
9101.48 620
9102.38 618
9103.28 595
9104.18 626
9105.08 585
9105.99 608
9106.89 622
9107.79 585
9108.69 601
9109.59 608
9110.49 606
9111.39 574
9112.29 597
9113.19 572
9114.09 648
9114.99 608
9115.89 624
9116.79 615
9117.69 618
9118.60 614
9119.50 620
9120.40 587
9121.30 590
9122.20 650
9123.10 611
9124.00 600
9124.90 547
9125.81 582
9126.71 587
9127.61 606
9128.51 614
9129.41 614
9130.31 604
9131.22 627
9132.12 558
9133.02 584
9133.92 618
9134.82 586
9135.72 607
9136.63 622
9137.53 608
9138.43 577
9139.33 564
9140.23 593
9141.14 595
9142.04 593
9142.94 638
9143.84 609
9144.75 583
9145.65 621
9146.55 590
9147.45 575
9148.36 589
9149.26 630
9150.16 570
9151.06 583
9151.97 627
9152.87 614
9153.77 578
9154.67 570
9155.58 580
9156.48 593
9157.38 591
9158.29 571
9159.19 592
9160.09 581
9161.00 621
9161.90 601
9162.80 598
9163.71 652
9164.61 605
9165.51 613
9166.42 629
9167.32 613
9168.22 632
9169.13 592
9170.03 600
9170.93 595
9171.84 611
9172.74 624
9173.64 602
9174.55 630
9175.45 603
9176.36 614
9177.26 588
9178.16 579
9179.07 620
9179.97 605
9180.88 590
9181.78 612
9182.69 629
9183.59 627
9184.49 629
9185.40 645
9186.30 643
9187.21 611
9188.11 633
9189.02 601
9189.92 608
9190.82 624
9191.73 639
9192.63 591
9193.54 634
9194.44 662
9195.35 690
9196.25 642
9197.16 662
9198.06 651
9198.97 674
9199.87 692
9200.78 705
9201.68 672
9202.59 632
9203.49 676
9204.40 681
9205.30 618
9206.21 636
9207.12 633
9208.02 644
9208.93 655
9209.83 659
9210.74 704
9211.64 703
9212.55 696
9213.45 659
9214.36 697
9215.27 733
9216.17 770
9217.08 766
9217.98 716
9218.89 715
9219.80 730
9220.70 689
9221.61 646
9222.51 673
9223.42 691
9224.33 652
9225.23 640
9226.14 664
9227.05 629
9227.95 663
9228.86 596
9229.77 619
9230.67 627
9231.58 604
9232.49 562
9233.39 626
9234.30 656
9235.21 626
9236.11 647
9237.02 579
9237.93 619
9238.83 597
9239.74 598
9240.65 627
9241.55 618
9242.46 640
9243.37 639
9244.28 586
9245.18 611
9246.09 593
9247.00 570
9247.91 613
9248.81 626
9249.72 591
9250.63 597
9251.54 608
9252.44 597
9253.35 581
9254.26 578
9255.17 650
9256.07 610
9256.98 534
9257.89 572
9258.80 593
9259.71 604
9260.61 612
9261.52 593
9262.43 568
9263.34 588
9264.25 585
9265.16 584
9266.06 570
9266.97 572
9267.88 553
9268.79 582
9269.70 573
9270.61 621
9271.51 581
9272.42 596
9273.33 644
9274.24 632
9275.15 612
9276.06 628
9276.97 611
9277.88 590
9278.78 576
9279.69 602
9280.60 629
9281.51 615
9282.42 573
9283.33 617
9284.24 622
9285.15 634
9286.06 631
9286.97 589
9287.88 603
9288.79 591
9289.70 627
9290.60 602
9291.51 603
9292.42 584
9293.33 617
9294.24 624
9295.15 595
9296.06 594
9296.97 609
9297.88 620
9298.79 598
9299.70 615
9300.61 600
9301.52 638
9302.43 643
9303.34 628
9304.25 637
9305.16 637
9306.07 638
9306.98 653
9307.89 677
9308.80 711
9309.71 690
9310.63 688
9311.54 673
9312.45 668
9313.36 671
9314.27 637
9315.18 658
9316.09 647
9317.00 619
9317.91 601
9318.82 641
9319.73 631
9320.64 645
9321.55 669
9322.47 649
9323.38 585
9324.29 592
9325.20 638
9326.11 621
9327.02 633
9327.93 633
9328.84 621
9329.76 629
9330.67 610
9331.58 601
9332.49 628
9333.40 609
9334.31 601
9335.23 572
9336.14 591
9337.05 598
9337.96 602
9338.87 620
9339.78 606
9340.70 619
9341.61 641
9342.52 632
9343.43 631
9344.34 651
9345.26 598
9346.17 626
9347.08 600
9347.99 638
9348.91 639
9349.82 626
9350.73 606
9351.64 616
9352.56 611
9353.47 639
9354.38 595
9355.29 596
9356.21 607
9357.12 612
9358.03 673
9358.94 627
9359.86 589
9360.77 575
9361.68 610
9362.60 592
9363.51 626
9364.42 599
9365.34 578
9366.25 628
9367.16 606
9368.08 628
9368.99 628
9369.90 656
9370.82 615
9371.73 648
9372.64 619
9373.56 615
9374.47 609
9375.38 626
9376.30 630
9377.21 600
9378.12 624
9379.04 633
9379.95 681
9380.87 630
9381.78 646
9382.69 649
9383.61 646
9384.52 651
9385.44 683
9386.35 672
9387.27 701
9388.18 731
9389.09 744
9390.01 770
9390.92 788
9391.84 765
9392.75 791
9393.67 784
9394.58 781
9395.50 772
9396.41 779
9397.32 753
9398.24 755
9399.15 721
9400.07 704
9400.98 710
9401.90 706
9402.81 706
9403.73 722
9404.64 678
9405.56 667
9406.47 686
9407.39 662
9408.30 663
9409.22 698
9410.14 706
9411.05 708
9411.97 676
9412.88 665
9413.80 639
9414.71 598
9415.63 659
9416.54 695
9417.46 680
9418.38 687
9419.29 705
9420.21 658
9421.12 696
9422.04 667
9422.95 641
9423.87 681
9424.79 698
9425.70 726
9426.62 698
9427.54 693
9428.45 675
9429.37 730
9430.28 729
9431.20 741
9432.12 728
9433.03 722
9433.95 735
9434.87 715
9435.78 697
9436.70 724
9437.62 746
9438.53 698
9439.45 717
9440.37 719
9441.28 757
9442.20 783
9443.12 713
9444.03 732
9444.95 772
9445.87 850
9446.79 828
9447.70 867
9448.62 919
9449.54 966
9450.45 1107
9451.37 1127
9452.29 1108
9453.21 1104
9454.12 1016
9455.04 1012
9455.96 955
9456.88 957
9457.79 909
9458.71 854
9459.63 828
9460.55 790
9461.47 754
9462.38 768
9463.30 690
9464.22 746
9465.14 775
9466.06 716
9466.97 724
9467.89 731
9468.81 725
9469.73 733
9470.65 741
9471.56 725
9472.48 715
9473.40 730
9474.32 743
9475.24 790
9476.16 798
9477.08 771
9477.99 818
9478.91 798
9479.83 772
9480.75 783
9481.67 757
9482.59 735
9483.51 789
9484.43 720
9485.34 718
9486.26 713
9487.18 726
9488.10 707
9489.02 705
9489.94 690
9490.86 691
9491.78 710
9492.70 737
9493.62 742
9494.54 664
9495.46 687
9496.38 714
9497.30 759
9498.22 739
9499.13 675
9500.05 699
9500.97 687
9501.89 692
9502.81 700
9503.73 727
9504.65 722
9505.57 690
9506.49 727
9507.41 778
9508.33 766
9509.25 686
9510.17 715
9511.09 763
9512.01 763
9512.93 760
9513.86 777
9514.78 764
9515.70 761
9516.62 802
9517.54 792
9518.46 785
9519.38 732
9520.30 749
9521.22 745
9522.14 757
9523.06 799
9523.98 786
9524.90 793
9525.82 834
9526.75 876
9527.67 912
9528.59 904
9529.51 985
9530.43 1056
9531.35 1078
9532.27 1079
9533.19 1058
9534.11 1026
9535.04 987
9535.96 944
9536.88 946
9537.80 949
9538.72 849
9539.64 873
9540.57 854
9541.49 844
9542.41 812
9543.33 777
9544.25 760
9545.17 803
9546.10 800
9547.02 806
9547.94 783
9548.86 777
9549.78 808
9550.71 780
9551.63 797
9552.55 772
9553.47 751
9554.40 771
9555.32 772
9556.24 814
9557.16 839
9558.09 814
9559.01 841
9559.93 797
9560.85 795
9561.78 784
9562.70 799
9563.62 742
9564.54 708
9565.47 724
9566.39 740
9567.31 752
9568.24 744
9569.16 689
9570.08 687
9571.00 740
9571.93 737
9572.85 765
9573.77 733
9574.70 711
9575.62 751
9576.54 743
9577.47 739
9578.39 705
9579.31 739
9580.24 750
9581.16 779
9582.09 681
9583.01 672
9583.93 675
9584.86 730
9585.78 733
9586.70 742
9587.63 750
9588.55 741
9589.48 784
9590.40 766
9591.32 738
9592.25 749
9593.17 784
9594.10 788
9595.02 787
9595.95 770
9596.87 770
9597.79 761
9598.72 785
9599.64 769
9600.57 790
9601.49 799
9602.42 830
9603.34 768
9604.27 770
9605.19 820
9606.12 837
9607.04 846
9607.97 810
9608.89 785
9609.82 807
9610.74 855
9611.67 864
9612.59 817
9613.52 874
9614.44 870
9615.37 882
9616.29 855
9617.22 924
9618.14 930
9619.07 896
9619.99 906
9620.92 901
9621.85 889
9622.77 894
9623.70 934
9624.62 922
9625.55 922
9626.47 961
9627.40 995
9628.33 1000
9629.25 952
9630.18 1005
9631.10 1005
9632.03 1011
9632.96 1031
9633.88 1019
9634.81 1030
9635.73 1063
9636.66 1127
9637.59 1102
9638.51 1117
9639.44 1131
9640.37 1149
9641.29 1192
9642.22 1228
9643.15 1324
9644.07 1359
9645.00 1469
9645.93 1517
9646.85 1556
9647.78 1561
9648.71 1622
9649.63 1485
9650.56 1500
9651.49 1518
9652.41 1452
9653.34 1363
9654.27 1332
9655.20 1263
9656.12 1232
9657.05 1160
9657.98 1157
9658.90 1163
9659.83 1149
9660.76 1143
9661.69 1125
9662.61 1164
9663.54 1160
9664.47 1211
9665.40 1163
9666.32 1204
9667.25 1235
9668.18 1255
9669.11 1234
9670.04 1187
9670.96 1203
9671.89 1223
9672.82 1212
9673.75 1254
9674.68 1277
9675.60 1299
9676.53 1301
9677.46 1259
9678.39 1337
9679.32 1324
9680.25 1295
9681.17 1303
9682.10 1301
9683.03 1309
9683.96 1349
9684.89 1387
9685.82 1420
9686.75 1432
9687.67 1478
9688.60 1448
9689.53 1501
9690.46 1547
9691.39 1558
9692.32 1614
9693.25 1617
9694.18 1689
9695.11 1760
9696.03 1761
9696.96 1876
9697.89 1882
9698.82 1785
9699.75 1791
9700.68 1713
9701.61 1620
9702.54 1569
9703.47 1542
9704.40 1469
9705.33 1444
9706.26 1529
9707.19 1425
9708.12 1423
9709.05 1358
9709.98 1397
9710.91 1493
9711.84 1442
9712.77 1483
9713.70 1503
9714.63 1467
9715.56 1451
9716.49 1410
9717.42 1373
9718.35 1352
9719.28 1322
9720.21 1258
9721.14 1257
9722.07 1255
9723.00 1203
9723.93 1212
9724.86 1147
9725.79 1226
9726.72 1176
9727.65 1175
9728.58 1297
9729.51 1238
9730.44 1232
9731.37 1259
9732.31 1326
9733.24 1315
9734.17 1269
9735.10 1232
9736.03 1196
9736.96 1122
9737.89 1127
9738.82 1136
9739.75 1116
9740.69 1046
9741.62 1130
9742.55 1126
9743.48 1113
9744.41 1106
9745.34 1066
9746.27 1098
9747.21 1084
9748.14 1081
9749.07 1101
9750.00 1085
9750.93 1020
9751.86 1049
9752.80 1002
9753.73 1003
9754.66 998
9755.59 1045
9756.52 1011
9757.46 1021
9758.39 1036
9759.32 1059
9760.25 1036
9761.18 1027
9762.12 1067
9763.05 1070
9763.98 1116
9764.91 1084
9765.85 1096
9766.78 1065
9767.71 1080
9768.64 1074
9769.58 1080
9770.51 1112
9771.44 1079
9772.37 1072
9773.31 1083
9774.24 1152
9775.17 1140
9776.11 1199
9777.04 1223
9777.97 1284
9778.91 1242
9779.84 1243
9780.77 1310
9781.71 1293
9782.64 1290
9783.57 1265
9784.51 1237
9785.44 1237
9786.37 1221
9787.31 1160
9788.24 1114
9789.17 1088
9790.11 1083
9791.04 1102
9791.97 1113
9792.91 1122
9793.84 1119
9794.77 1149
9795.71 1196
9796.64 1187
9797.58 1149
9798.51 1177
9799.44 1156
9800.38 1146
9801.31 1051
9802.25 1030
9803.18 989
9804.12 1016
9805.05 953
9805.98 917
9806.92 961
9807.85 932
9808.79 923
9809.72 888
9810.66 878
9811.59 863
9812.53 841
9813.46 857
9814.40 861
9815.33 899
9816.27 838
9817.20 841
9818.14 861
9819.07 842
9820.01 826
9820.94 835
9821.88 906
9822.81 853
9823.75 818
9824.68 773
9825.62 818
9826.55 788
9827.49 843
9828.42 792
9829.36 836
9830.29 769
9831.23 846
9832.17 801
9833.10 800
9834.04 825
9834.97 834
9835.91 852
9836.84 844
9837.78 869
9838.72 864
9839.65 859
9840.59 841
9841.52 824
9842.46 826
9843.40 795
9844.33 829
9845.27 844
9846.20 844
9847.14 806
9848.08 830
9849.01 825
9849.95 847
9850.89 846
9851.82 795
9852.76 857
9853.70 808
9854.63 835
9855.57 787
9856.51 805
9857.44 835
9858.38 804
9859.32 800
9860.25 817
9861.19 774
9862.13 816
9863.07 809
9864.00 786
9864.94 762
9865.88 778
9866.81 786
9867.75 801
9868.69 772
9869.63 796
9870.56 786
9871.50 789
9872.44 781
9873.38 813
9874.31 774
9875.25 790
9876.19 814
9877.13 816
9878.07 794
9879.00 795
9879.94 787
9880.88 767
9881.82 809
9882.75 762
9883.69 734
9884.63 748
9885.57 782
9886.51 754
9887.45 734
9888.38 720
9889.32 734
9890.26 732
9891.20 756
9892.14 744
9893.08 734
9894.01 723
9894.95 709
9895.89 713
9896.83 749
9897.77 752
9898.71 733
9899.65 768
9900.59 771
9901.52 728
9902.46 709
9903.40 764
9904.34 764
9905.28 776
9906.22 762
9907.16 753
9908.10 749
9909.04 762
9909.98 757
9910.92 730
9911.86 732
9912.80 734
9913.73 720
9914.67 803
9915.61 754
9916.55 713
9917.49 743
9918.43 782
9919.37 782
9920.31 826
9921.25 903
9922.19 942
9923.13 958
9924.07 1062
9925.01 1089
9925.95 1043
9926.89 1046
9927.83 1048
9928.77 1013
9929.71 1012
9930.65 928
9931.59 910
9932.53 871
9933.47 820
9934.41 750
9935.36 761
9936.30 806
9937.24 758
9938.18 719
9939.12 752
9940.06 717
9941.00 728
9941.94 738
9942.88 747
9943.82 676
9944.76 687
9945.70 715
9946.64 693
9947.59 703
9948.53 679
9949.47 726
9950.41 711
9951.35 700
9952.29 712
9953.23 697
9954.17 739
9955.12 695
9956.06 676
9957.00 682
9957.94 697
9958.88 681
9959.82 655
9960.77 704
9961.71 686
9962.65 696
9963.59 679
9964.53 659
9965.48 670
9966.42 668
9967.36 651
9968.30 619
9969.24 655
9970.19 669
9971.13 695
9972.07 654
9973.01 644
9973.95 622
9974.90 618
9975.84 631
9976.78 645
9977.72 641
9978.67 625
9979.61 651
9980.55 669
9981.50 614
9982.44 623
9983.38 638
9984.32 642
9985.27 604
9986.21 648
9987.15 637
9988.10 628
9989.04 641
9989.98 618
9990.92 600
9991.87 640
9992.81 639
9993.75 634
9994.70 622
9995.64 644
9996.58 634
9997.53 667
9998.47 608
9999.41 630
10000.36 659
10001.30 659
10002.25 652
10003.19 638
10004.13 628
10005.08 634
10006.02 626
10006.96 624
10007.91 633
10008.85 597
10009.80 632
10010.74 638
10011.68 621
10012.63 651
10013.57 616
10014.52 623
10015.46 652
10016.41 635
10017.35 618
10018.29 600
10019.24 642
10020.18 631
10021.13 635
10022.07 616
10023.02 592
10023.96 597
10024.91 595
10025.85 581
10026.80 596
10027.74 645
10028.69 601
10029.63 618
10030.58 620
10031.52 601
10032.47 608
10033.41 614
10034.36 637
10035.30 593
10036.25 608
10037.19 634
10038.14 599
10039.08 615
10040.03 565
10040.97 586
10041.92 587
10042.87 607
10043.81 598
10044.76 582
10045.70 598
10046.65 610
10047.59 556
10048.54 618
10049.49 616
10050.43 589
10051.38 562
10052.32 590
10053.27 621
10054.22 592
10055.16 596
10056.11 578
10057.05 610
10058.00 572
10058.95 622
10059.89 585
10060.84 590
10061.79 613
10062.73 578
10063.68 565
10064.63 577
10065.57 595
10066.52 581
10067.47 566
10068.41 595
10069.36 598
10070.31 604
10071.25 579
10072.20 563
10073.15 635
10074.10 594
10075.04 559
10075.99 556
10076.94 559
10077.88 597
10078.83 568
10079.78 571
10080.73 564
10081.67 567
10082.62 574
10083.57 550
10084.52 545
10085.46 567
10086.41 565
10087.36 580
10088.31 574
10089.25 564
10090.20 555
10091.15 588
10092.10 592
10093.05 587
10093.99 588
10094.94 576
10095.89 554
10096.84 527
10097.79 565
10098.73 585
10099.68 612
10100.63 597
10101.58 556
10102.53 588
10103.48 590
10104.42 545
10105.37 595
10106.32 574
10107.27 578
10108.22 560
10109.17 573
10110.12 580
10111.06 556
10112.01 559
10112.96 528
10113.91 554
10114.86 569
10115.81 570
10116.76 572
10117.71 578
10118.66 568
10119.61 586
10120.56 579
10121.50 587
10122.45 575
10123.40 568
10124.35 577
10125.30 607
10126.25 585
10127.20 599
10128.15 575
10129.10 573
10130.05 570
10131.00 554
10131.95 575
10132.90 553
10133.85 534
10134.80 561
10135.75 599
10136.70 584
10137.65 597
10138.60 604
10139.55 604
10140.50 596
10141.45 578
10142.40 614
10143.35 598
10144.30 607
10145.25 595
10146.20 614
10147.15 577
10148.10 581
10149.05 576
10150.00 570
10150.95 572
10151.90 595
10152.86 641
10153.81 581
10154.76 584
10155.71 614
10156.66 567
10157.61 584
10158.56 587
10159.51 607
10160.46 625
10161.41 630
10162.37 662
10163.32 666
10164.27 686
10165.22 634
10166.17 634
10167.12 656
10168.07 685
10169.03 602
10169.98 604
10170.93 611
10171.88 658
10172.83 652
10173.78 629
10174.74 680
10175.69 678
10176.64 665
10177.59 661
10178.54 675
10179.49 685
10180.45 651
10181.40 715
10182.35 674
10183.30 690
10184.26 660
10185.21 682
10186.16 698
10187.11 705
10188.06 707
10189.02 710
10189.97 715
10190.92 716
10191.87 734
10192.83 716
10193.78 741
10194.73 739
10195.69 748
10196.64 764
10197.59 722
10198.54 770
10199.50 794
10200.45 808
10201.40 820
10202.36 905
10203.31 828
10204.26 917
10205.22 929
10206.17 857
10207.12 847
10208.08 846
10209.03 788
10209.98 807
10210.94 783
10211.89 756
10212.84 801
10213.80 800
10214.75 800
10215.70 731
10216.66 751
10217.61 742
10218.56 753
10219.52 786
10220.47 770
10221.43 774
10222.38 757
10223.33 766
10224.29 750
10225.24 739
10226.20 787
10227.15 798
10228.11 865
10229.06 852
10230.01 858
10230.97 879
10231.92 951
10232.88 923
10233.83 964
10234.79 986
10235.74 985
10236.70 985
10237.65 961
10238.60 898
10239.56 832
10240.51 831
10241.47 787
10242.42 783
10243.38 724
10244.33 691
10245.29 718
10246.24 684
10247.20 690
10248.15 701
10249.11 692
10250.07 647
10251.02 640
10251.98 649
10252.93 627
10253.89 629
10254.84 669
10255.80 654
10256.75 607
10257.71 579
10258.67 612
10259.62 642
10260.58 599
10261.53 595
10262.49 639
10263.44 589
10264.40 598
10265.36 667
10266.31 658
10267.27 623
10268.22 614
10269.18 626
10270.14 629
10271.09 630
10272.05 659
10273.01 640
10273.96 581
10274.92 610
10275.87 594
10276.83 615
10277.79 610
10278.74 629
10279.70 615
10280.66 625
10281.61 585
10282.57 582
10283.53 558
10284.49 586
10285.44 617
10286.40 618
10287.36 589
10288.31 604
10289.27 621
10290.23 605
10291.18 598
10292.14 563
10293.10 570
10294.06 615
10295.01 630
10295.97 592
10296.93 580
10297.89 577
10298.84 564
10299.80 545
10300.76 545
10301.72 568
10302.67 555
10303.63 577
10304.59 584
10305.55 604
10306.51 593
10307.46 572
10308.42 599
10309.38 590
10310.34 593
10311.30 572
10312.25 608
10313.21 590
10314.17 556
10315.13 592
10316.09 578
10317.05 598
10318.00 589
10318.96 590
10319.92 580
10320.88 555
10321.84 556
10322.80 604
10323.76 579
10324.71 587
10325.67 582
10326.63 560
10327.59 621
10328.55 608
10329.51 564
10330.47 578
10331.43 605
10332.39 617
10333.35 592
10334.30 610
10335.26 551
10336.22 571
10337.18 583
10338.14 548
10339.10 577
10340.06 558
10341.02 551
10341.98 533
10342.94 557
10343.90 547
10344.86 572
10345.82 577
10346.78 569
10347.74 569
10348.70 588
10349.66 568
10350.62 561
10351.58 575
10352.54 541
10353.50 530
10354.46 538
10355.42 534
10356.38 513
10357.34 545
10358.30 554
10359.26 544
10360.22 589
10361.18 564
10362.14 545
10363.10 533
10364.06 536
10365.02 555
10365.98 549
10366.94 548
10367.90 577
10368.87 514
10369.83 523
10370.79 527
10371.75 547
10372.71 537
10373.67 548
10374.63 551
10375.59 525
10376.55 527
10377.51 584
10378.48 557
10379.44 516
10380.40 586
10381.36 547
10382.32 544
10383.28 529
10384.24 549
10385.21 532
10386.17 497
10387.13 569
10388.09 563
10389.05 575
10390.01 546
10390.98 549
10391.94 542
10392.90 526
10393.86 522
10394.82 562
10395.79 523
10396.75 518
10397.71 568
10398.67 552
10399.63 543
10400.60 552
10401.56 558
10402.52 591
10403.48 533
10404.45 519
10405.41 560
10406.37 586
10407.33 604
10408.30 559
10409.26 612
10410.22 596
10411.18 679
10412.15 654
10413.11 642
10414.07 700
10415.04 719
10416.00 744
10416.96 727
10417.93 748
10418.89 706
10419.85 717
10420.81 731
10421.78 719
10422.74 667
10423.70 649
10424.67 648
10425.63 637
10426.59 594
10427.56 583
10428.52 594
10429.49 602
10430.45 617
10431.41 578
10432.38 539
10433.34 545
10434.30 540
10435.27 551
10436.23 509
10437.20 551
10438.16 540
10439.12 570
10440.09 573
10441.05 509
10442.02 560
10442.98 547
10443.94 538
10444.91 515
10445.87 494
10446.84 523
10447.80 492
10448.77 535
10449.73 514
10450.70 518
10451.66 547
10452.63 545
10453.59 535
10454.55 571
10455.52 507
10456.48 514
10457.45 558
10458.41 514
10459.38 500
10460.34 490
10461.31 494
10462.27 516
10463.24 507
10464.20 511
10465.17 539
10466.14 529
10467.10 548
10468.07 502
10469.03 513
10470.00 500
10470.96 514
10471.93 491
10472.89 506
10473.86 481
10474.82 527
10475.79 536
10476.76 534
10477.72 494
10478.69 493
10479.65 528
10480.62 510
10481.59 554
10482.55 512
10483.52 525
10484.48 507
10485.45 533
10486.42 515
10487.38 553
10488.35 507
10489.32 540
10490.28 519
10491.25 491
10492.21 484
10493.18 475
10494.15 528
10495.11 542
10496.08 571
10497.05 524
10498.01 569
10498.98 511
10499.95 538
10500.92 506
10501.88 533
10502.85 504
10503.82 498
10504.78 533
10505.75 531
10506.72 530
10507.68 513
10508.65 513
10509.62 504
10510.59 533
10511.55 525
10512.52 494
10513.49 497
10514.46 536
10515.42 527
10516.39 546
10517.36 531
10518.33 535
10519.29 511
10520.26 520
10521.23 549
10522.20 541
10523.17 513
10524.13 540
10525.10 539
10526.07 565
10527.04 569
10528.01 559
10528.97 524
10529.94 504
10530.91 519
10531.88 518
10532.85 499
10533.82 515
10534.78 565
10535.75 527
10536.72 539
10537.69 535
10538.66 473
10539.63 530
10540.60 526
10541.56 528
10542.53 539
10543.50 562
10544.47 565
10545.44 546
10546.41 534
10547.38 566
10548.35 577
10549.32 588
10550.29 605
10551.25 592
10552.22 644
10553.19 665
10554.16 686
10555.13 694
10556.10 697
10557.07 704
10558.04 772
10559.01 741
10559.98 750
10560.95 701
10561.92 738
10562.89 718
10563.86 698
10564.83 618
10565.80 630
10566.77 633
10567.74 615
10568.71 609
10569.68 634
10570.65 600
10571.62 569
10572.59 554
10573.56 577
10574.53 568
10575.50 557
10576.47 553
10577.44 561
10578.41 552
10579.38 569
10580.35 552
10581.32 559
10582.29 535
10583.26 567
10584.23 590
10585.21 589
10586.18 606
10587.15 602
10588.12 553
10589.09 596
10590.06 592
10591.03 597
10592.00 568
10592.97 564
10593.94 580
10594.92 583
10595.89 567
10596.86 583
10597.83 557
10598.80 574
10599.77 556
10600.74 548
10601.71 574
10602.69 538
10603.66 509
10604.63 531
10605.60 543
10606.57 524
10607.54 521
10608.52 522
10609.49 536
10610.46 526
10611.43 535
10612.40 547
10613.38 513
10614.35 522
10615.32 555
10616.29 548
10617.27 545
10618.24 562
10619.21 539
10620.18 567
10621.15 549
10622.13 549
10623.10 522
10624.07 576
10625.04 545
10626.02 553
10626.99 533
10627.96 539
10628.94 531
10629.91 604
10630.88 578
10631.85 560
10632.83 601
10633.80 615
10634.77 677
10635.75 644
10636.72 631
10637.69 662
10638.67 669
10639.64 640
10640.61 609
10641.59 614
10642.56 637
10643.53 610
10644.51 568
10645.48 542
10646.45 579
10647.43 603
10648.40 574
10649.37 583
10650.35 525
10651.32 523
10652.30 544
10653.27 568
10654.24 537
10655.22 526
10656.19 544
10657.16 545
10658.14 508
10659.11 511
10660.09 560
10661.06 533
10662.04 553
10663.01 511
10663.98 500
10664.96 559
10665.93 534
10666.91 500
10667.88 523
10668.86 535
10669.83 526
10670.81 503
10671.78 553
10672.76 539
10673.73 540
10674.71 558
10675.68 544
10676.66 514
10677.63 545
10678.61 572
10679.58 563
10680.56 549
10681.53 558
10682.51 539
10683.48 540
10684.46 525
10685.43 559
10686.41 523
10687.38 508
10688.36 519
10689.33 484
10690.31 533
10691.28 514
10692.26 513
10693.24 493
10694.21 495
10695.19 525
10696.16 529
10697.14 474
10698.12 484
10699.09 540
10700.07 518
10701.04 495
10702.02 501
10703.00 489
10703.97 495
10704.95 512
10705.92 526
10706.90 504
10707.88 508
10708.85 501
10709.83 517
10710.81 498
10711.78 496
10712.76 502
10713.74 547
10714.71 541
10715.69 503
10716.67 477
10717.64 510
10718.62 527
10719.60 545
10720.57 506
10721.55 501
10722.53 515
10723.50 482
10724.48 471
10725.46 480
10726.44 481
10727.41 506
10728.39 499
10729.37 482
10730.35 457
10731.32 483
10732.30 500
10733.28 511
10734.26 507
10735.23 501
10736.21 496
10737.19 472
10738.17 464
10739.14 465
10740.12 498
10741.10 537
10742.08 521
10743.06 464
10744.03 483
10745.01 484
10745.99 499
10746.97 504
10747.95 464
10748.92 484
10749.90 499
10750.88 517
10751.86 503
10752.84 510
10753.82 498
10754.79 502
10755.77 498
10756.75 492
10757.73 491
10758.71 526
10759.69 507
10760.67 519
10761.65 489
10762.62 500
10763.60 490
10764.58 515
10765.56 495
10766.54 491
10767.52 495
10768.50 509
10769.48 476
10770.46 485
10771.44 505
10772.42 507
10773.39 542
10774.37 483
10775.35 506
10776.33 526
10777.31 523
10778.29 518
10779.27 531
10780.25 541
10781.23 529
10782.21 520
10783.19 513
10784.17 502
10785.15 507
10786.13 508
10787.11 467
10788.09 498
10789.07 477
10790.05 494
10791.03 474
10792.01 469
10792.99 475
10793.97 438
10794.95 486
10795.93 486
10796.91 479
10797.89 498
10798.87 471
10799.85 494
10800.83 487
10801.82 521
10802.80 485
10803.78 476
10804.76 485
10805.74 486
10806.72 528
10807.70 514
10808.68 503
10809.66 522
10810.64 489
10811.62 500
10812.61 511
10813.59 503
10814.57 463
10815.55 523
10816.53 513
10817.51 496
10818.49 480
10819.47 516
10820.46 533
10821.44 501
10822.42 475
10823.40 483
10824.38 491
10825.36 504
10826.35 522
10827.33 530
10828.31 522
10829.29 481
10830.27 487
10831.25 497
10832.24 503
10833.22 481
10834.20 522
10835.18 508
10836.17 506
10837.15 509
10838.13 536
10839.11 503
10840.09 545
10841.08 541
10842.06 515
10843.04 545
10844.02 564
10845.01 561
10845.99 545
10846.97 541
10847.96 478
10848.94 521
10849.92 525
10850.90 486
10851.89 499
10852.87 535
10853.85 508
10854.84 476
10855.82 539
10856.80 514
10857.78 517
10858.77 523
10859.75 556
10860.73 578
10861.72 546
10862.70 542
10863.68 549
10864.67 525
10865.65 546
10866.64 568
10867.62 559
10868.60 585
10869.59 562
10870.57 555
10871.55 554
10872.54 553
10873.52 544
10874.51 593
10875.49 531
10876.47 598
10877.46 579
10878.44 581
10879.43 591
10880.41 607
10881.39 616
10882.38 657
10883.36 570
10884.35 590
10885.33 641
10886.32 630
10887.30 619
10888.29 597
10889.27 585
10890.25 629
10891.24 601
10892.22 628
10893.21 651
10894.19 611
10895.18 586
10896.16 645
10897.15 645
10898.13 648
10899.12 619
10900.10 637
10901.09 642
10902.07 615
10903.06 651
10904.04 666
10905.03 622
10906.01 673
10907.00 695
10907.99 674
10908.97 666
10909.96 706
10910.94 647
10911.93 664
10912.91 685
10913.90 707
10914.88 718
10915.87 660
10916.86 698
10917.84 696
10918.83 727
10919.81 700
10920.80 720
10921.79 734
10922.77 726
10923.76 723
10924.74 741
10925.73 755
10926.72 718
10927.70 721
10928.69 725
10929.68 732
10930.66 759
10931.65 732
10932.64 761
10933.62 794
10934.61 822
10935.60 791
10936.58 809
10937.57 819
10938.56 828
10939.54 883
10940.53 907
10941.52 904
10942.50 908
10943.49 914
10944.48 931
10945.47 935
10946.45 955
10947.44 1011
10948.43 1003
10949.41 969
10950.40 982
10951.39 1063
10952.38 1116
10953.36 1102
10954.35 1088
10955.34 1147
10956.33 1195
10957.31 1181
10958.30 1172
10959.29 1166
10960.28 1127
10961.27 1049
10962.25 1084
10963.24 1029
10964.23 968
10965.22 956
10966.21 958
10967.19 982
10968.18 961
10969.17 910
10970.16 912
10971.15 933
10972.13 912
10973.12 918
10974.11 904
10975.10 912
10976.09 949
10977.08 986
10978.07 947
10979.05 936
10980.04 951
10981.03 985
10982.02 1006
10983.01 1010
10984.00 1007
10984.99 1018
10985.98 998
10986.96 993
10987.95 1073
10988.94 1110
10989.93 1194
10990.92 1204
10991.91 1329
10992.90 1391
10993.89 1424
10994.88 1508
10995.87 1549
10996.86 1642
10997.85 1641
10998.84 1645
10999.83 1578
11000.82 1501
11001.81 1432
11002.79 1354
11003.78 1290
11004.77 1196
11005.76 1155
11006.75 1085
11007.74 1047
11008.73 990
11009.72 988
11010.71 935
11011.70 931
11012.69 882
11013.68 916
11014.67 897
11015.67 881
11016.66 843
11017.65 855
11018.64 830
11019.63 835
11020.62 841
11021.61 834
11022.60 781
11023.59 772
11024.58 828
11025.57 838
11026.56 829
11027.55 833
11028.54 783
11029.53 752
11030.52 742
11031.52 752
11032.51 755
11033.50 778
11034.49 792
11035.48 780
11036.47 737
11037.46 756
11038.45 744
11039.45 772
11040.44 739
11041.43 727
11042.42 738
11043.41 738
11044.40 707
11045.39 696
11046.39 714
11047.38 728
11048.37 679
11049.36 673
11050.35 728
11051.35 698
11052.34 683
11053.33 661
11054.32 672
11055.31 687
11056.31 667
11057.30 678
11058.29 684
11059.28 651
11060.27 684
11061.27 706
11062.26 674
11063.25 673
11064.24 658
11065.24 656
11066.23 693
11067.22 652
11068.21 664
11069.21 698
11070.20 700
11071.19 656
11072.19 686
11073.18 650
11074.17 649
11075.16 664
11076.16 664
11077.15 696
11078.14 645
11079.14 647
11080.13 682
11081.12 658
11082.12 633
11083.11 663
11084.10 645
11085.10 660
11086.09 614
11087.08 650
11088.08 681
11089.07 676
11090.06 670
11091.06 687
11092.05 659
11093.04 627
11094.04 632
11095.03 645
11096.03 624
11097.02 606
11098.01 653
11099.01 651
11100.00 648
11101.00 651
11101.99 638
11102.98 603
11103.98 612
11104.97 592
11105.97 633
11106.96 631
11107.96 611
11108.95 611
11109.95 672
11110.94 681
11111.93 616
11112.93 635
11113.92 623
11114.92 644
11115.91 651
11116.91 622
11117.90 642
11118.90 623
11119.89 612
11120.89 667
11121.88 670
11122.88 610
11123.87 643
11124.87 650
11125.86 624
11126.86 649
11127.85 612
11128.85 601
11129.84 604
11130.84 598
11131.84 627
11132.83 597
11133.83 575
11134.82 596
11135.82 611
11136.81 655
11137.81 572
11138.81 589
11139.80 618
11140.80 624
11141.79 598
11142.79 636
11143.79 657
11144.78 660
11145.78 632
11146.77 626
11147.77 586
11148.77 599
11149.76 614
11150.76 616
11151.75 596
11152.75 588
11153.75 548
11154.74 586
11155.74 588
11156.74 588
11157.73 613
11158.73 620
11159.73 556
11160.72 564
11161.72 555
11162.72 572
11163.71 580
11164.71 552
11165.71 578
11166.71 539
11167.70 547
11168.70 611
11169.70 603
11170.69 558
11171.69 565
11172.69 585
11173.69 618
11174.68 584
11175.68 559
11176.68 614
11177.68 548
11178.67 539
11179.67 555
11180.67 589
11181.67 543
11182.66 575
11183.66 589
11184.66 578
11185.66 534
11186.66 567
11187.65 583
11188.65 555
11189.65 581
11190.65 571
11191.65 601
11192.64 586
11193.64 604
11194.64 553
11195.64 562
11196.64 568
11197.64 510
11198.63 520
11199.63 537
11200.63 601
11201.63 618
11202.63 599
11203.63 569
11204.63 574
11205.63 590
11206.62 593
11207.62 549
11208.62 537
11209.62 549
11210.62 576
11211.62 554
11212.62 521
11213.62 527
11214.62 508
11215.62 534
11216.61 521
11217.61 544
11218.61 539
11219.61 575
11220.61 577
11221.61 541
11222.61 551
11223.61 551
11224.61 529
11225.61 566
11226.61 570
11227.61 567
11228.61 563
11229.61 541
11230.61 527
11231.61 551
11232.61 534
11233.61 532
11234.61 556
11235.61 527
11236.61 523
11237.61 531
11238.61 564
11239.61 553
11240.61 558
11241.61 545
11242.61 553
11243.61 535
11244.61 553
11245.61 545
11246.61 531
11247.61 547
11248.62 535
11249.62 522
11250.62 553
11251.62 552
11252.62 526
11253.62 528
11254.62 569
11255.62 564
11256.62 536
11257.62 527
11258.62 529
11259.63 567
11260.63 569
11261.63 567
11262.63 564
11263.63 561
11264.63 561
11265.63 552
11266.64 587
11267.64 556
11268.64 589
11269.64 572
11270.64 605
11271.64 568
11272.65 593
11273.65 619
11274.65 648
11275.65 613
11276.65 653
11277.65 639
11278.66 655
11279.66 613
11280.66 641
11281.66 584
11282.67 610
11283.67 577
11284.67 587
11285.67 586
11286.67 569
11287.68 574
11288.68 585
11289.68 592
11290.68 539
11291.69 574
11292.69 593
11293.69 587
11294.70 556
11295.70 558
11296.70 562
11297.70 543
11298.71 543
11299.71 542
11300.71 511
11301.72 588
11302.72 567
11303.72 561
11304.72 575
11305.73 558
11306.73 583
11307.73 561
11308.74 589
11309.74 600
11310.74 615
11311.75 617
11312.75 630
11313.76 582
11314.76 549
11315.76 588
11316.77 561
11317.77 581
11318.77 519
11319.78 537
11320.78 537
11321.79 551
11322.79 507
11323.79 523
11324.80 517
11325.80 538
11326.81 525
11327.81 532
11328.81 528
11329.82 497
11330.82 519
11331.83 553
11332.83 537
11333.84 521
11334.84 568
11335.85 541
11336.85 538
11337.85 549
11338.86 568
11339.86 572
11340.87 557
11341.87 532
11342.88 534
11343.88 498
11344.89 543
11345.89 541
11346.90 547
11347.90 569
11348.91 536
11349.91 487
11350.92 537
11351.92 561
11352.93 507
11353.94 530
11354.94 547
11355.95 548
11356.95 567
11357.96 517
11358.96 511
11359.97 513
11360.97 518
11361.98 544
11362.99 488
11363.99 517
11365.00 500
11366.00 494
11367.01 524
11368.02 506
11369.02 535
11370.03 545
11371.03 521
11372.04 524
11373.05 556
11374.05 518
11375.06 524
11376.06 520
11377.07 564
11378.08 492
11379.08 513
11380.09 530
11381.10 505
11382.10 519
11383.11 536
11384.12 536
11385.12 528
11386.13 538
11387.14 506
11388.14 511
11389.15 504
11390.16 520
11391.17 519
11392.17 545
11393.18 531
11394.19 524
11395.19 518
11396.20 491
11397.21 541
11398.22 496
11399.22 524
11400.23 541
11401.24 531
11402.25 476
11403.25 486
11404.26 496
11405.27 504
11406.28 549
11407.28 544
11408.29 511
11409.30 553
11410.31 527
11411.31 511
11412.32 538
11413.33 508
11414.34 547
11415.35 523
11416.35 531
11417.36 497
11418.37 523
11419.38 513
11420.39 523
11421.40 515
11422.40 507
11423.41 535
11424.42 520
11425.43 552
11426.44 526
11427.45 507
11428.46 528
11429.46 558
11430.47 532
11431.48 531
11432.49 528
11433.50 553
11434.51 528
11435.52 547
11436.53 532
11437.54 551
11438.54 568
11439.55 546
11440.56 548
11441.57 537
11442.58 496
11443.59 524
11444.60 549
11445.61 581
11446.62 573
11447.63 532
11448.64 560
11449.65 544
11450.66 549
11451.67 538
11452.68 531
11453.69 569
11454.70 558
11455.71 554
11456.72 542
11457.73 517
11458.74 538
11459.75 521
11460.76 580
11461.77 577
11462.78 574
11463.79 542
11464.80 540
11465.81 570
11466.82 555
11467.83 572
11468.84 576
11469.85 564
11470.86 554
11471.87 588
11472.88 554
11473.89 554
11474.90 553
11475.91 584
11476.92 593
11477.93 579
11478.95 568
11479.96 545
11480.97 535
11481.98 557
11482.99 581
11484.00 570
11485.01 561
11486.02 562
11487.03 563
11488.05 544
11489.06 523
11490.07 557
11491.08 585
11492.09 563
11493.10 563
11494.11 556
11495.13 553
11496.14 584
11497.15 591
11498.16 556
11499.17 545
11500.18 554
11501.20 599
11502.21 567
11503.22 558
11504.23 571
11505.24 559
11506.26 596
11507.27 580
11508.28 572
11509.29 573
11510.30 606
11511.32 591
11512.33 578
11513.34 595
11514.35 595
11515.37 596
11516.38 606
11517.39 624
11518.40 575
11519.42 595
11520.43 608
11521.44 608
11522.45 570
11523.47 581
11524.48 607
11525.49 611
11526.51 614
11527.52 645
11528.53 655
11529.55 649
11530.56 679
11531.57 677
11532.59 670
11533.60 705
11534.61 679
11535.63 623
11536.64 665
11537.65 690
11538.67 680
11539.68 676
11540.69 658
11541.71 653
11542.72 668
11543.73 669
11544.75 710
11545.76 750
11546.78 717
11547.79 735
11548.80 747
11549.82 784
11550.83 799
11551.85 781
11552.86 780
11553.87 775
11554.89 805
11555.90 794
11556.92 793
11557.93 835
11558.95 798
11559.96 818
11560.97 847
11561.99 798
11563.00 823
11564.02 828
11565.03 871
11566.05 882
11567.06 877
11568.08 941
11569.09 986
11570.11 933
11571.12 975
11572.14 1029
11573.15 1052
11574.17 1085
11575.18 1092
11576.20 1156
11577.21 1204
11578.23 1257
11579.24 1240
11580.26 1267
11581.27 1240
11582.29 1320
11583.30 1388
11584.32 1482
11585.33 1516
11586.35 1584
11587.37 1688
11588.38 1819
11589.40 1959
11590.41 2126
11591.43 2293
11592.44 2402
11593.46 2543
11594.48 2638
11595.49 2725
11596.51 2681
11597.52 2711
11598.54 2638
11599.56 2546
11600.57 2358
11601.59 2213
11602.61 2032
11603.62 1906
11604.64 1752
11605.66 1606
11606.67 1536
11607.69 1395
11608.70 1317
11609.72 1230
11610.74 1220
11611.75 1113
11612.77 1083
11613.79 1020
11614.81 1004
11615.82 994
11616.84 953
11617.86 961
11618.87 932
11619.89 938
11620.91 836
11621.92 906
11622.94 896
11623.96 880
11624.98 831
11625.99 849
11627.01 837
11628.03 846
11629.05 813
11630.06 881
11631.08 841
11632.10 804
11633.12 859
11634.13 817
11635.15 793
11636.17 787
11637.19 835
11638.20 826
11639.22 797
11640.24 764
11641.26 766
11642.28 712
11643.29 703
11644.31 725
11645.33 740
11646.35 694
11647.37 710
11648.39 656
11649.40 672
11650.42 710
11651.44 738
11652.46 714
11653.48 706
11654.50 680
11655.51 680
11656.53 727
11657.55 723
11658.57 735
11659.59 705
11660.61 720
11661.63 707
11662.65 712
11663.67 729
11664.68 731
11665.70 726
11666.72 738
11667.74 739
11668.76 748
11669.78 765
11670.80 763
11671.82 769
11672.84 790
11673.86 794
11674.88 767
11675.90 754
11676.92 748
11677.94 759
11678.96 814
11679.98 777
11680.99 771
11682.01 770
11683.03 749
11684.05 730
11685.07 730
11686.09 757
11687.11 740
11688.13 705
11689.15 734
11690.17 734
11691.19 715
11692.21 694
11693.24 723
11694.26 751
11695.28 658
11696.30 696
11697.32 703
11698.34 704
11699.36 687
11700.38 687
11701.40 722
11702.42 699
11703.44 665
11704.46 708
11705.48 691
11706.50 690
11707.52 681
11708.54 666
11709.57 671
11710.59 667
11711.61 642
11712.63 653
11713.65 680
11714.67 655
11715.69 641
11716.71 622
11717.73 653
11718.76 604
11719.78 608
11720.80 640
11721.82 651
11722.84 649
11723.86 675
11724.89 666
11725.91 607
11726.93 635
11727.95 651
11728.97 626
11729.99 617
11731.02 624
11732.04 617
11733.06 614
11734.08 631
11735.10 599
11736.13 593
11737.15 625
11738.17 640
11739.19 634
11740.22 590
11741.24 627
11742.26 606
11743.28 660
11744.30 657
11745.33 609
11746.35 628
11747.37 620
11748.40 616
11749.42 595
11750.44 603
11751.46 623
11752.49 627
11753.51 624
11754.53 605
11755.56 611
11756.58 581
11757.60 580
11758.62 572
11759.65 574
11760.67 545
11761.69 558
11762.72 591
11763.74 599
11764.76 572
11765.79 584
11766.81 617
11767.83 560
11768.86 543
11769.88 552
11770.91 604
11771.93 586
11772.95 572
11773.98 577
11775.00 552
11776.02 581
11777.05 539
11778.07 530
11779.10 566
11780.12 546
11781.14 562
11782.17 535
11783.19 549
11784.22 591
11785.24 573
11786.26 548
11787.29 520
11788.31 564
11789.34 574
11790.36 558
11791.39 552
11792.41 568
11793.44 546
11794.46 497
11795.49 518
11796.51 532
11797.54 493
11798.56 516
11799.59 529
11800.61 522
11801.63 525
11802.66 545
11803.69 575
11804.71 559
11805.74 557
11806.76 567
11807.79 534
11808.81 556
11809.84 547
11810.86 506
11811.89 520
11812.91 557
11813.94 546
11814.96 566
11815.99 534
11817.01 541
11818.04 545
11819.07 550
11820.09 576
11821.12 582
11822.14 572
11823.17 596
11824.20 563
11825.22 564
11826.25 538
11827.27 559
11828.30 539
11829.33 543
11830.35 592
11831.38 562
11832.40 556
11833.43 525
11834.46 542
11835.48 530
11836.51 546
11837.54 525
11838.56 553
11839.59 509
11840.62 568
11841.64 538
11842.67 519
11843.70 517
11844.72 531
11845.75 537
11846.78 555
11847.80 546
11848.83 502
11849.86 499
11850.89 530
11851.91 525
11852.94 538
11853.97 528
11854.99 525
11856.02 548
11857.05 533
11858.08 536
11859.10 532
11860.13 543
11861.16 584
11862.19 553
11863.21 549
11864.24 526
11865.27 584
11866.30 559
11867.33 586
11868.35 566
11869.38 587
11870.41 568
11871.44 571
11872.47 539
11873.49 560
11874.52 571
11875.55 593
11876.58 582
11877.61 612
11878.63 576
11879.66 562
11880.69 576
11881.72 600
11882.75 600
11883.78 585
11884.81 621
11885.83 639
11886.86 629
11887.89 643
11888.92 650
11889.95 652
11890.98 677
11892.01 684
11893.04 689
11894.06 697
11895.09 713
11896.12 701
11897.15 730
11898.18 728
11899.21 713
11900.24 750
11901.27 716
11902.30 708
11903.33 677
11904.36 687
11905.39 733
11906.42 699
11907.45 697
11908.48 683
11909.50 695
11910.53 674
11911.56 712
11912.59 673
11913.62 688
11914.65 719
11915.68 742
11916.71 690
11917.74 687
11918.77 736
11919.80 793
11920.83 773
11921.86 772
11922.89 801
11923.92 832
11924.95 899
11925.99 892
11927.02 901
11928.05 889
11929.08 902
11930.11 903
11931.14 904
11932.17 865
11933.20 893
11934.23 819
11935.26 812
11936.29 752
11937.32 736
11938.35 765
11939.38 720
11940.41 690
11941.45 691
11942.48 657
11943.51 660
11944.54 647
11945.57 643
11946.60 627
11947.63 601
11948.66 637
11949.70 629
11950.73 618
11951.76 612
11952.79 603
11953.82 585
11954.85 565
11955.88 616
11956.92 583
11957.95 611
11958.98 636
11960.01 654
11961.04 608
11962.08 603
11963.11 585
11964.14 574
11965.17 596
11966.20 641
11967.24 599
11968.27 608
11969.30 626
11970.33 633
11971.36 624
11972.40 611
11973.43 600
11974.46 620
11975.49 642
11976.53 601
11977.56 599
11978.59 605
11979.62 599
11980.66 617
11981.69 588
11982.72 608
11983.76 596
11984.79 618
11985.82 620
11986.85 589
11987.89 600
11988.92 623
11989.95 636
11990.99 632
11992.02 628
11993.05 669
11994.09 614
11995.12 630
11996.15 624
11997.19 632
11998.22 651
11999.25 616
12000.29 643
12001.32 659
12002.35 667
12003.39 680
12004.42 689
12005.46 664
12006.49 699
12007.52 674
12008.56 756
12009.59 740
12010.63 743
12011.66 717
12012.69 768
12013.73 766
12014.76 746
12015.80 753
12016.83 757
12017.86 736
12018.90 753
12019.93 732
12020.97 712
12022.00 733
12023.04 723
12024.07 761
12025.11 691
12026.14 696
12027.18 665
12028.21 696
12029.25 727
12030.28 712
12031.32 700
12032.35 687
12033.39 680
12034.42 698
12035.46 702
12036.49 668
12037.53 699
12038.56 667
12039.60 694
12040.63 681
12041.67 672
12042.70 632
12043.74 670
12044.77 654
12045.81 660
12046.84 629
12047.88 624
12048.92 639
12049.95 653
12050.99 658
12052.02 624
12053.06 619
12054.09 675
12055.13 664
12056.17 631
12057.20 615
12058.24 649
12059.27 671
12060.31 666
12061.35 658
12062.38 635
12063.42 650
12064.46 637
12065.49 628
12066.53 625
12067.56 654
12068.60 680
12069.64 683
12070.67 693
12071.71 649
12072.75 715
12073.78 684
12074.82 683
12075.86 642
12076.89 652
12077.93 678
12078.97 671
12080.01 647
12081.04 672
12082.08 695
12083.12 703
12084.15 698
12085.19 679
12086.23 728
12087.27 718
12088.30 747
12089.34 752
12090.38 745
12091.41 778
12092.45 826
12093.49 763
12094.53 760
12095.57 791
12096.60 804
12097.64 835
12098.68 857
12099.72 844
12100.75 818
12101.79 816
12102.83 806
12103.87 814
12104.91 762
12105.94 731
12106.98 711
12108.02 696
12109.06 678
12110.10 674
12111.14 643
12112.17 660
12113.21 639
12114.25 620
12115.29 602
12116.33 595
12117.37 635
12118.40 625
12119.44 624
12120.48 580
12121.52 621
12122.56 632
12123.60 574
12124.64 617
12125.68 602
12126.72 596
12127.75 595
12128.79 600
12129.83 577
12130.87 589
12131.91 565
12132.95 555
12133.99 577
12135.03 582
12136.07 580
12137.11 570
12138.15 568
12139.19 576
12140.23 597
12141.27 573
12142.31 556
12143.35 590
12144.38 556
12145.42 542
12146.46 525
12147.50 510
12148.54 531
12149.58 538
12150.62 535
12151.66 545
12152.70 554
12153.74 550
12154.78 561
12155.82 546
12156.87 568
12157.91 551
12158.95 542
12159.99 536
12161.03 523
12162.07 505
12163.11 542
12164.15 568
12165.19 534
12166.23 549
12167.27 545
12168.31 544
12169.35 548
12170.39 557
12171.43 536
12172.47 561
12173.52 550
12174.56 542
12175.60 528
12176.64 524
12177.68 547
12178.72 507
12179.76 510
12180.80 481
12181.85 556
12182.89 519
12183.93 546
12184.97 545
12186.01 538
12187.05 545
12188.09 539
12189.14 525
12190.18 501
12191.22 529
12192.26 543
12193.30 552
12194.34 527
12195.39 529
12196.43 526
12197.47 532
12198.51 536
12199.55 547
12200.60 534
12201.64 562
12202.68 526
12203.72 514
12204.77 532
12205.81 550
12206.85 529
12207.89 548
12208.94 557
12209.98 532
12211.02 533
12212.06 508
12213.11 537
12214.15 568
12215.19 569
12216.23 556
12217.28 569
12218.32 549
12219.36 566
12220.41 523
12221.45 529
12222.49 549
12223.54 566
12224.58 544
12225.62 542
12226.66 541
12227.71 547
12228.75 552
12229.79 543
12230.84 541
12231.88 553
12232.93 557
12233.97 545
12235.01 521
12236.06 542
12237.10 541
12238.14 516
12239.19 524
12240.23 545
12241.28 537
12242.32 540
12243.36 542
12244.41 525
12245.45 505
12246.50 557
12247.54 551
12248.58 516
12249.63 551
12250.67 521
12251.72 505
12252.76 532
12253.80 535
12254.85 520
12255.89 492
12256.94 488
12257.98 501
12259.03 488
12260.07 474
12261.12 495
12262.16 497
12263.21 528
12264.25 498
12265.30 474
12266.34 495
12267.39 495
12268.43 480
12269.48 486
12270.52 468
12271.57 450
12272.61 490
12273.66 453
12274.70 482
12275.75 496
12276.79 459
12277.84 498
12278.88 490
12279.93 473
12280.98 476
12282.02 497
12283.07 486
12284.11 482
12285.16 490
12286.20 459
12287.25 467
12288.30 472
12289.34 477
12290.39 485
12291.43 494
12292.48 460
12293.53 473
12294.57 476
12295.62 472
12296.66 486
12297.71 485
12298.76 456
12299.80 470
12300.85 521
12301.90 499
12302.94 466
12303.99 481
12305.04 466
12306.08 489
12307.13 513
12308.18 483
12309.22 482
12310.27 452
12311.32 468
12312.36 486
12313.41 474
12314.46 458
12315.50 463
12316.55 440
12317.60 467
12318.65 505
12319.69 451
12320.74 476
12321.79 457
12322.83 440
12323.88 463
12324.93 455
12325.98 473
12327.02 429
12328.07 451
12329.12 444
12330.17 449
12331.21 443
12332.26 454
12333.31 460
12334.36 429
12335.41 413
12336.45 449
12337.50 467
12338.55 439
12339.60 432
12340.65 433
12341.69 476
12342.74 470
12343.79 458
12344.84 468
12345.89 439
12346.94 456
12347.98 450
12349.03 440
12350.08 454
12351.13 485
12352.18 478
12353.23 453
12354.28 413
12355.32 426
12356.37 444
12357.42 441
12358.47 473
12359.52 450
12360.57 450
12361.62 456
12362.67 466
12363.72 482
12364.76 442
12365.81 447
12366.86 454
12367.91 480
12368.96 449
12370.01 474
12371.06 460
12372.11 469
12373.16 496
12374.21 478
12375.26 449
12376.31 475
12377.36 453
12378.41 467
12379.46 470
12380.51 442
12381.56 438
12382.61 457
12383.66 461
12384.71 451
12385.76 435
12386.81 447
12387.86 491
12388.91 479
12389.96 467
12391.01 464
12392.06 448
12393.11 469
12394.16 464
12395.21 498
12396.26 453
12397.31 456
12398.36 481
12399.41 500
12400.46 489
12401.51 481
12402.56 463
12403.61 470
12404.66 480
12405.71 475
12406.77 467
12407.82 489
12408.87 454
12409.92 490
12410.97 477
12412.02 502
12413.07 499
12414.12 495
12415.17 484
12416.23 437
12417.28 470
12418.33 485
12419.38 456
12420.43 503
12421.48 451
12422.53 454
12423.59 459
12424.64 480
12425.69 476
12426.74 467
12427.79 463
12428.84 484
12429.90 485
12430.95 480
12432.00 452
12433.05 457
12434.10 460
12435.16 481
12436.21 512
12437.26 506
12438.31 506
12439.37 470
12440.42 477
12441.47 502
12442.52 474
12443.58 498
12444.63 502
12445.68 490
12446.73 484
12447.79 530
12448.84 499
12449.89 520
12450.94 513
12452.00 497
12453.05 516
12454.10 497
12455.16 500
12456.21 500
12457.26 515
12458.31 495
12459.37 518
12460.42 526
12461.47 485
12462.53 536
12463.58 538
12464.63 531
12465.69 515
12466.74 533
12467.79 544
12468.85 572
12469.90 563
12470.95 594
12472.01 592
12473.06 586
12474.12 611
12475.17 609
12476.22 645
12477.28 599
12478.33 652
12479.39 689
12480.44 716
12481.49 762
12482.55 758
12483.60 810
12484.66 866
12485.71 905
12486.76 939
12487.82 997
12488.87 990
12489.93 1031
12490.98 1025
12492.04 976
12493.09 992
12494.15 968
12495.20 934
12496.25 925
12497.31 870
12498.36 844
12499.42 815
12500.47 776
12501.53 720
12502.58 716
12503.64 693
12504.69 700
12505.75 662
12506.80 587
12507.86 602
12508.91 611
12509.97 596
12511.03 599
12512.08 576
12513.14 578
12514.19 601
12515.25 568
12516.30 573
12517.36 558
12518.41 555
12519.47 574
12520.52 581
12521.58 560
12522.64 521
12523.69 564
12524.75 543
12525.80 550
12526.86 550
12527.92 564
12528.97 566
12530.03 564
12531.08 552
12532.14 583
12533.20 573
12534.25 573
12535.31 550
12536.37 564
12537.42 545
12538.48 544
12539.54 567
12540.59 581
12541.65 548
12542.70 554
12543.76 584
12544.82 564
12545.88 555
12546.93 541
12547.99 545
12549.05 587
12550.10 583
12551.16 598
12552.22 584
12553.27 569
12554.33 582
12555.39 582
12556.45 575
12557.50 601
12558.56 623
12559.62 632
12560.67 663
12561.73 669
12562.79 705
12563.85 719
12564.90 721
12565.96 732
12567.02 723
12568.08 759
12569.14 765
12570.19 766
12571.25 774
12572.31 736
12573.37 737
12574.42 754
12575.48 778
12576.54 746
12577.60 729
12578.66 742
12579.72 700
12580.77 683
12581.83 685
12582.89 687
12583.95 705
12585.01 706
12586.07 667
12587.12 634
12588.18 630
12589.24 625
12590.30 620
12591.36 641
12592.42 634
12593.48 607
12594.53 594
12595.59 572
12596.65 585
12597.71 631
12598.77 576
12599.83 598
12600.89 571
12601.95 591
12603.01 597
12604.07 618
12605.13 580
12606.18 624
12607.24 605
12608.30 601
12609.36 617
12610.42 628
12611.48 619
12612.54 624
12613.60 618
12614.66 614
12615.72 582
12616.78 603
12617.84 599
12618.90 602
12619.96 626
12621.02 597
12622.08 600
12623.14 586
12624.20 618
12625.26 611
12626.32 603
12627.38 592
12628.44 596
12629.50 612
12630.56 581
12631.62 578
12632.68 592
12633.74 604
12634.80 606
12635.86 604
12636.92 593
12637.98 601
12639.04 579
12640.11 631
12641.17 670
12642.23 620
12643.29 630
12644.35 662
12645.41 646
12646.47 608
12647.53 638
12648.59 658
12649.65 689
12650.72 683
12651.78 676
12652.84 686
12653.90 692
12654.96 698
12656.02 703
12657.08 721
12658.14 696
12659.21 670
12660.27 686
12661.33 679
12662.39 661
12663.45 664
12664.51 675
12665.58 671
12666.64 671
12667.70 684
12668.76 668
12669.82 675
12670.89 683
12671.95 690
12673.01 707
12674.07 718
12675.13 720
12676.20 771
12677.26 776
12678.32 707
12679.38 734
12680.45 749
12681.51 757
12682.57 796
12683.63 779
12684.70 787
12685.76 805
12686.82 867
12687.88 810
12688.95 876
12690.01 822
12691.07 869
12692.14 841
12693.20 847
12694.26 878
12695.32 896
12696.39 919
12697.45 951
12698.51 912
12699.58 942
12700.64 974
12701.70 910
12702.77 939
12703.83 919
12704.89 883
12705.96 894
12707.02 852
12708.08 831
12709.15 834
12710.21 796
12711.28 810
12712.34 782
12713.40 768
12714.47 784
12715.53 784
12716.59 760
12717.66 767
12718.72 784
12719.79 728
12720.85 748
12721.92 779
12722.98 734
12724.04 743
12725.11 770
12726.17 774
12727.24 766
12728.30 742
12729.37 708
12730.43 748
12731.49 730
12732.56 719
12733.62 708
12734.69 715
12735.75 689
12736.82 723
12737.88 713
12738.95 694
12740.01 684
12741.08 661
12742.14 673
12743.21 662
12744.27 684
12745.34 663
12746.40 639
12747.47 613
12748.53 662
12749.60 654
12750.66 655
12751.73 624
12752.79 600
12753.86 611
12754.93 654
12755.99 582
12757.06 620
12758.12 608
12759.19 592
12760.25 588
12761.32 563
12762.39 598
12763.45 637
12764.52 584
12765.58 560
12766.65 565
12767.72 596
12768.78 557
12769.85 579
12770.91 579
12771.98 570
12773.05 561
12774.11 568
12775.18 593
12776.25 590
12777.31 566
12778.38 548
12779.45 578
12780.51 567
12781.58 569
12782.65 548
12783.71 557
12784.78 549
12785.85 563
12786.91 594
12787.98 573
12789.05 623
12790.11 580
12791.18 536
12792.25 559
12793.31 571
12794.38 580
12795.45 574
12796.52 591
12797.58 571
12798.65 563
12799.72 545
12800.79 587
12801.85 592
12802.92 596
12803.99 594
12805.06 564
12806.12 574
12807.19 595
12808.26 616
12809.33 578
12810.39 590
12811.46 613
12812.53 596
12813.60 598
12814.67 598
12815.73 619
12816.80 623
12817.87 591
12818.94 608
12820.01 596
12821.08 620
12822.14 600
12823.21 582
12824.28 587
12825.35 557
12826.42 538
12827.49 543
12828.55 546
12829.62 546
12830.69 572
12831.76 554
12832.83 545
12833.90 531
12834.97 533
12836.04 580
12837.11 549
12838.17 556
12839.24 549
12840.31 542
12841.38 528
12842.45 542
12843.52 504
12844.59 525
12845.66 529
12846.73 536
12847.80 521
12848.87 520
12849.94 521
12851.01 531
12852.08 519
12853.14 519
12854.21 490
12855.28 479
12856.35 468
12857.42 488
12858.49 499
12859.56 487
12860.63 487
12861.70 501
12862.77 476
12863.84 471
12864.91 464
12865.98 494
12867.05 493
12868.12 438
12869.19 472
12870.26 485
12871.34 480
12872.41 443
12873.48 475
12874.55 479
12875.62 487
12876.69 503
12877.76 468
12878.83 482
12879.90 460
12880.97 485
12882.04 499
12883.11 484
12884.18 495
12885.25 480
12886.33 487
12887.40 458
12888.47 482
12889.54 439
12890.61 443
12891.68 442
12892.75 472
12893.82 428
12894.89 470
12895.97 449
12897.04 444
12898.11 438
12899.18 465
12900.25 452
12901.32 440
12902.40 422
12903.47 465
12904.54 458
12905.61 455
12906.68 477
12907.75 477
12908.83 475
12909.90 454
12910.97 460
12912.04 463
12913.11 427
12914.19 455
12915.26 471
12916.33 454
12917.40 448
12918.48 455
12919.55 465
12920.62 447
12921.69 451
12922.77 435
12923.84 440
12924.91 451
12925.98 435
12927.06 451
12928.13 454
12929.20 455
12930.27 459
12931.35 462
12932.42 453
12933.49 414
12934.57 437
12935.64 436
12936.71 426
12937.79 430
12938.86 448
12939.93 436
12941.01 437
12942.08 419
12943.15 401
12944.23 418
12945.30 458
12946.37 466
12947.45 446
12948.52 442
12949.59 442
12950.67 433
12951.74 422
12952.81 403
12953.89 444
12954.96 453
12956.04 443
12957.11 448
12958.18 412
12959.26 418
12960.33 439
12961.41 442
12962.48 423
12963.55 435
12964.63 437
12965.70 443
12966.78 434
12967.85 408
12968.93 426
12970.00 449
12971.07 444
12972.15 448
12973.22 472
12974.30 446
12975.37 437
12976.45 421
12977.52 440
12978.60 443
12979.67 416
12980.75 427
12981.82 442
12982.90 448
12983.97 444
12985.05 450
12986.12 467
12987.20 449
12988.27 482
12989.35 449
12990.42 467
12991.50 453
12992.57 428
12993.65 429
12994.73 461
12995.80 464
12996.88 466
12997.95 438
12999.03 454
13000.10 469
13001.18 430
13002.25 476
13003.33 437
13004.41 455
13005.48 450
13006.56 467
13007.63 462
13008.71 462
13009.79 450
13010.86 478
13011.94 459
13013.02 447
13014.09 464
13015.17 488
13016.24 467
13017.32 440
13018.40 473
13019.47 493
13020.55 493
13021.63 468
13022.70 508
13023.78 459
13024.86 484
13025.93 495
13027.01 498
13028.09 483
13029.16 489
13030.24 509
13031.32 469
13032.40 468
13033.47 477
13034.55 500
13035.63 521
13036.70 475
13037.78 483
13038.86 514
13039.94 514
13041.01 515
13042.09 512
13043.17 488
13044.25 481
13045.32 491
13046.40 496
13047.48 471
13048.56 515
13049.63 509
13050.71 504
13051.79 497
13052.87 525
13053.95 483
13055.02 505
13056.10 532
13057.18 518
13058.26 501
13059.34 468
13060.41 487
13061.49 488
13062.57 487
13063.65 457
13064.73 472
13065.81 468
13066.88 473
13067.96 459
13069.04 491
13070.12 483
13071.20 494
13072.28 460
13073.36 461
13074.43 449
13075.51 460
13076.59 464
13077.67 437
13078.75 443
13079.83 487
13080.91 448
13081.99 424
13083.07 454
13084.15 426
13085.23 420
13086.30 443
13087.38 440
13088.46 407
13089.54 445
13090.62 437
13091.70 440
13092.78 477
13093.86 446
13094.94 437
13096.02 432
13097.10 416
13098.18 417
13099.26 447
13100.34 457
13101.42 457
13102.50 445
13103.58 440
13104.66 398
13105.74 440
13106.82 433
13107.90 420
13108.98 417
13110.06 406
13111.14 410
13112.22 420
13113.30 403
13114.38 425
13115.46 457
13116.54 422
13117.62 413
13118.70 416
13119.78 434
13120.86 413
13121.95 401
13123.03 442
13124.11 398
13125.19 413
13126.27 422
13127.35 430
13128.43 424
13129.51 432
13130.59 429
13131.67 377
13132.76 392
13133.84 426
13134.92 419
13136.00 413
13137.08 399
13138.16 429
13139.24 427
13140.32 416
13141.41 378
13142.49 400
13143.57 431
13144.65 429
13145.73 417
13146.81 390
13147.90 422
13148.98 391
13150.06 426
13151.14 432
13152.22 369
13153.31 413
13154.39 437
13155.47 396
13156.55 389
13157.63 404
13158.72 390
13159.80 416
13160.88 409
13161.96 394
13163.05 384
13164.13 376
13165.21 421
13166.29 400
13167.38 392
13168.46 384
13169.54 399
13170.62 411
13171.71 432
13172.79 422
13173.87 434
13174.96 394
13176.04 403
13177.12 427
13178.20 427
13179.29 410
13180.37 428
13181.45 412
13182.54 431
13183.62 396
13184.70 415
13185.79 377
13186.87 421
13187.95 401
13189.04 422
13190.12 425
13191.20 427
13192.29 415
13193.37 416
13194.46 423
13195.54 407
13196.62 388
13197.71 425
13198.79 423
13199.88 400
13200.96 419
13202.04 350
13203.13 412
13204.21 421
13205.30 404
13206.38 420
13207.46 402
13208.55 418
13209.63 424
13210.72 420
13211.80 388
13212.89 422
13213.97 416
13215.05 396
13216.14 413
13217.22 374
13218.31 404
13219.39 409
13220.48 432
13221.56 425
13222.65 439
13223.73 395
13224.82 411
13225.90 379
13226.99 389
13228.07 376
13229.16 374
13230.24 411
13231.33 446
13232.41 440
13233.50 432
13234.58 398
13235.67 393
13236.76 391
13237.84 380
13238.93 422
13240.01 425
13241.10 442
13242.18 427
13243.27 402
13244.35 417
13245.44 429
13246.53 415
13247.61 444
13248.70 439
13249.78 406
13250.87 442
13251.96 398
13253.04 429
13254.13 427
13255.21 427
13256.30 430
13257.39 475
13258.47 465
13259.56 461
13260.65 440
13261.73 447
13262.82 436
13263.91 425
13264.99 422
13266.08 396
13267.17 414
13268.25 456
13269.34 455
13270.43 433
13271.51 469
13272.60 465
13273.69 435
13274.77 440
13275.86 462
13276.95 423
13278.04 447
13279.12 459
13280.21 445
13281.30 457
13282.38 469
13283.47 460
13284.56 446
13285.65 489
13286.73 454
13287.82 481
13288.91 487
13290.00 474
13291.08 492
13292.17 487
13293.26 467
13294.35 469
13295.44 470
13296.52 483
13297.61 463
13298.70 480
13299.79 492
13300.88 502
13301.96 512
13303.05 498
13304.14 471
13305.23 502
13306.32 528
13307.41 487
13308.49 531
13309.58 464
13310.67 512
13311.76 517
13312.85 481
13313.94 496
13315.02 462
13316.11 470
13317.20 475
13318.29 472
13319.38 480
13320.47 479
13321.56 478
13322.65 486
13323.74 446
13324.82 477
13325.91 476
13327.00 475
13328.09 511
13329.18 501
13330.27 461
13331.36 506
13332.45 481
13333.54 471
13334.63 485
13335.72 470
13336.81 500
13337.90 462
13338.99 520
13340.08 499
13341.17 516
13342.26 484
13343.35 519
13344.44 536
13345.53 507
13346.61 503
13347.70 484
13348.79 502
13349.89 501
13350.98 498
13352.07 528
13353.16 549
13354.25 550
13355.34 566
13356.43 545
13357.52 534
13358.61 543
13359.70 563
13360.79 539
13361.88 532
13362.97 541
13364.06 551
13365.15 584
13366.24 534
13367.33 519
13368.42 523
13369.51 522
13370.60 523
13371.70 513
13372.79 513
13373.88 484
13374.97 484
13376.06 507
13377.15 506
13378.24 477
13379.33 481
13380.43 485
13381.52 492
13382.61 475
13383.70 462
13384.79 464
13385.88 438
13386.97 447
13388.07 469
13389.16 455
13390.25 478
13391.34 473
13392.43 449
13393.52 439
13394.62 458
13395.71 472
13396.80 460
13397.89 475
13398.98 475
13400.08 478
13401.17 464
13402.26 471
13403.35 467
13404.45 458
13405.54 474
13406.63 440
13407.72 455
13408.82 472
13409.91 426
13411.00 452
13412.09 471
13413.19 447
13414.28 495
13415.37 488
13416.46 469
13417.56 419
13418.65 458
13419.74 432
13420.84 471
13421.93 459
13423.02 464
13424.11 463
13425.21 453
13426.30 476
13427.39 459
13428.49 491
13429.58 472
13430.67 483
13431.77 448
13432.86 468
13433.95 458
13435.05 451
13436.14 478
13437.24 507
13438.33 463
13439.42 473
13440.52 481
13441.61 477
13442.70 478
13443.80 486
13444.89 494
13445.99 501
13447.08 480
13448.17 480
13449.27 482
13450.36 491
13451.46 509
13452.55 523
13453.64 509
13454.74 503
13455.83 535
13456.93 516
13458.02 508
13459.12 526
13460.21 518
13461.31 499
13462.40 490
13463.50 540
13464.59 509
13465.69 507
13466.78 534
13467.87 511
13468.97 519
13470.06 529
13471.16 518
13472.25 535
13473.35 542
13474.44 542
13475.54 534
13476.64 540
13477.73 519
13478.83 535
13479.92 539
13481.02 548
13482.11 549
13483.21 560
13484.30 599
13485.40 557
13486.49 546
13487.59 592
13488.69 612
13489.78 633
13490.88 662
13491.97 577
13493.07 638
13494.17 668
13495.26 638
13496.36 630
13497.45 634
13498.55 616
13499.65 610
13500.74 639
13501.84 601
13502.93 618
13504.03 608
13505.13 596
13506.22 578
13507.32 547
13508.42 558
13509.51 526
13510.61 523
13511.71 538
13512.80 554
13513.90 510
13515.00 547
13516.09 520
13517.19 500
13518.29 464
13519.38 479
13520.48 510
13521.58 504
13522.68 472
13523.77 480
13524.87 490
13525.97 506
13527.06 479
13528.16 476
13529.26 466
13530.36 457
13531.45 497
13532.55 452
13533.65 436
13534.75 452
13535.84 450
13536.94 457
13538.04 457
13539.14 473
13540.23 457
13541.33 454
13542.43 453
13543.53 438
13544.63 470
13545.72 418
13546.82 447
13547.92 468
13549.02 465
13550.12 460
13551.22 425
13552.31 409
13553.41 453
13554.51 439
13555.61 420
13556.71 434
13557.81 418
13558.90 469
13560.00 454
13561.10 448
13562.20 419
13563.30 452
13564.40 442
13565.50 428
13566.60 447
13567.69 409
13568.79 448
13569.89 453
13570.99 424
13572.09 434
13573.19 429
13574.29 422
13575.39 437
13576.49 446
13577.59 447
13578.69 432
13579.79 432
13580.89 430
13581.98 437
13583.08 403
13584.18 431
13585.28 456
13586.38 437
13587.48 436
13588.58 422
13589.68 415
13590.78 464
13591.88 469
13592.98 473
13594.08 460
13595.18 438
13596.28 443
13597.38 418
13598.48 445
13599.58 461
13600.68 454
13601.78 454
13602.88 441
13603.98 434
13605.08 445
13606.18 452
13607.29 450
13608.39 422
13609.49 424
13610.59 461
13611.69 441
13612.79 434
13613.89 454
13614.99 456
13616.09 432
13617.19 438
13618.29 471
13619.39 492
13620.50 433
13621.60 422
13622.70 441
13623.80 445
13624.90 440
13626.00 437
13627.10 453
13628.20 410
13629.31 431
13630.41 430
13631.51 454
13632.61 435
13633.71 477
13634.81 428
13635.91 473
13637.02 444
13638.12 434
13639.22 449
13640.32 451
13641.42 440
13642.53 451
13643.63 455
13644.73 384
13645.83 429
13646.93 463
13648.04 425
13649.14 428
13650.24 432
13651.34 440
13652.45 454
13653.55 453
13654.65 444
13655.75 413
13656.85 423
13657.96 427
13659.06 448
13660.16 458
13661.27 439
13662.37 436
13663.47 427
13664.57 411
13665.68 415
13666.78 426
13667.88 415
13668.99 428
13670.09 446
13671.19 446
13672.29 427
13673.40 428
13674.50 424
13675.60 443
13676.71 441
13677.81 419
13678.91 427
13680.02 439
13681.12 448
13682.23 428
13683.33 428
13684.43 435
13685.54 450
13686.64 446
13687.74 412
13688.85 422
13689.95 420
13691.06 433
13692.16 447
13693.26 442
13694.37 453
13695.47 450
13696.58 440
13697.68 431
13698.78 457
13699.89 498
13700.99 438
13702.10 447
13703.20 462
13704.31 507
13705.41 483
13706.51 479
13707.62 458
13708.72 499
13709.83 528
13710.93 494
13712.04 498
13713.14 486
13714.25 473
13715.35 485
13716.46 510
13717.56 506
13718.67 499
13719.77 549
13720.88 516
13721.98 534
13723.09 522
13724.19 522
13725.30 538
13726.40 572
13727.51 535
13728.61 552
13729.72 544
13730.83 530
13731.93 548
13733.04 541
13734.14 574
13735.25 545
13736.35 541
13737.46 535
13738.57 582
13739.67 581
13740.78 582
13741.88 633
13742.99 637
13744.09 602
13745.20 623
13746.31 647
13747.41 670
13748.52 644
13749.63 677
13750.73 720
13751.84 688
13752.94 681
13754.05 706
13755.16 749
13756.26 788
13757.37 770
13758.48 822
13759.58 845
13760.69 844
13761.80 850
13762.90 898
13764.01 880
13765.12 859
13766.22 879
13767.33 951
13768.44 895
13769.55 867
13770.65 953
13771.76 889
13772.87 838
13773.97 824
13775.08 791
13776.19 776
13777.30 789
13778.40 762
13779.51 668
13780.62 627
13781.73 652
13782.83 691
13783.94 649
13785.05 617
13786.16 624
13787.26 576
13788.37 658
13789.48 626
13790.59 588
13791.70 588
13792.80 610
13793.91 569
13795.02 594
13796.13 593
13797.24 579
13798.35 615
13799.45 594
13800.56 573
13801.67 561
13802.78 540
13803.89 605
13805.00 620
13806.10 585
13807.21 570
13808.32 563
13809.43 548
13810.54 590
13811.65 588
13812.76 547
13813.86 522
13814.97 530
13816.08 540
13817.19 544
13818.30 550
13819.41 560
13820.52 540
13821.63 521
13822.74 488
13823.85 502
13824.96 526
13826.06 533
13827.17 513
13828.28 538
13829.39 485
13830.50 514
13831.61 535
13832.72 536
13833.83 518
13834.94 509
13836.05 514
13837.16 498
13838.27 491
13839.38 515
13840.49 505
13841.60 527
13842.71 490
13843.82 524
13844.93 513
13846.04 522
13847.15 515
13848.26 519
13849.37 505
13850.48 518
13851.59 535
13852.70 535
13853.81 535
13854.92 536
13856.03 520
13857.14 518
13858.25 542
13859.37 567
13860.48 528
13861.59 510
13862.70 515
13863.81 526
13864.92 541
13866.03 558
13867.14 545
13868.25 574
13869.36 563
13870.47 539
13871.59 523
13872.70 548
13873.81 538
13874.92 527
13876.03 532
13877.14 520
13878.25 507
13879.36 504
13880.48 521
13881.59 560
13882.70 508
13883.81 538
13884.92 525
13886.03 541
13887.15 533
13888.26 542
13889.37 541
13890.48 521
13891.59 519
13892.71 530
13893.82 569
13894.93 533
13896.04 542
13897.15 541
13898.27 532
13899.38 545
13900.49 511
13901.60 531
13902.72 515
13903.83 468
13904.94 486
13906.05 482
13907.17 498
13908.28 511
13909.39 507
13910.50 510
13911.62 481
13912.73 540
13913.84 515
13914.95 488
13916.07 468
13917.18 468
13918.29 516
13919.41 508
13920.52 503
13921.63 456
13922.75 481
13923.86 434
13924.97 449
13926.09 466
13927.20 506
13928.31 493
13929.43 484
13930.54 487
13931.65 493
13932.77 467
13933.88 475
13934.99 467
13936.11 482
13937.22 457
13938.34 480
13939.45 470
13940.56 462
13941.68 467
13942.79 443
13943.91 489
13945.02 475
13946.13 487
13947.25 443
13948.36 466
13949.48 449
13950.59 480
13951.70 483
13952.82 473
13953.93 453
13955.05 440
13956.16 437
13957.28 443
13958.39 440
13959.51 473
13960.62 490
13961.74 463
13962.85 492
13963.97 479
13965.08 476
13966.20 462
13967.31 457
13968.43 430
13969.54 472
13970.66 478
13971.77 465
13972.89 486
13974.00 435
13975.12 457
13976.23 475
13977.35 458
13978.46 480
13979.58 485
13980.69 470
13981.81 455
13982.92 493
13984.04 458
13985.16 477
13986.27 477
13987.39 470
13988.50 467
13989.62 479
13990.74 502
13991.85 482
13992.97 479
13994.08 487
13995.20 479
13996.32 527
13997.43 510
13998.55 497
13999.66 490
14000.78 487
14001.90 500
14003.01 515
14004.13 517
14005.25 529
14006.36 529
14007.48 536
14008.60 527
14009.71 517
14010.83 523
14011.95 540
14013.06 521
14014.18 530
14015.30 506
14016.41 566
14017.53 580
14018.65 527
14019.76 512
14020.88 478
14022.00 521
14023.12 535
14024.23 516
14025.35 503
14026.47 488
14027.59 483
14028.70 472
14029.82 463
14030.94 464
14032.06 441
14033.17 455
14034.29 479
14035.41 464
14036.53 460
14037.64 497
14038.76 490
14039.88 459
14041.00 469
14042.11 463
14043.23 442
14044.35 463
14045.47 451
14046.59 467
14047.71 469
14048.82 471
14049.94 477
14051.06 471
14052.18 438
14053.30 482
14054.42 459
14055.53 474
14056.65 501
14057.77 487
14058.89 531
14060.01 480
14061.13 497
14062.25 501
14063.36 489
14064.48 480
14065.60 473
14066.72 484
14067.84 512
14068.96 532
14070.08 506
14071.20 508
14072.32 493
14073.44 510
14074.55 486
14075.67 495
14076.79 524
14077.91 561
14079.03 533
14080.15 559
14081.27 560
14082.39 548
14083.51 556
14084.63 557
14085.75 541
14086.87 557
14087.99 580
14089.11 579
14090.23 560
14091.35 580
14092.47 600
14093.59 592
14094.71 581
14095.83 580
14096.95 550
14098.07 545
14099.19 508
14100.31 542
14101.43 536
14102.55 512
14103.67 521
14104.79 489
14105.91 497
14107.03 526
14108.15 495
14109.27 493
14110.39 471
14111.51 471
14112.64 472
14113.76 477
14114.88 450
14116.00 434
14117.12 466
14118.24 484
14119.36 484
14120.48 442
14121.60 445
14122.72 458
14123.85 436
14124.97 424
14126.09 419
14127.21 437
14128.33 429
14129.45 451
14130.57 442
14131.70 428
14132.82 415
14133.94 434
14135.06 426
14136.18 449
14137.30 411
14138.43 446
14139.55 435
14140.67 431
14141.79 444
14142.91 436
14144.03 422
14145.16 431
14146.28 437
14147.40 435
14148.52 423
14149.65 431
14150.77 432
14151.89 438
14153.01 449
14154.13 425
14155.26 432
14156.38 438
14157.50 459
14158.62 433
14159.75 426
14160.87 429
14161.99 428
14163.12 448
14164.24 431
14165.36 408
14166.48 413
14167.61 413
14168.73 441
14169.85 441
14170.98 430
14172.10 393
14173.22 413
14174.35 421
14175.47 408
14176.59 394
14177.72 395
14178.84 392
14179.96 407
14181.09 384
14182.21 363
14183.33 384
14184.46 381
14185.58 413
14186.70 378
14187.83 400
14188.95 400
14190.07 374
14191.20 412
14192.32 374
14193.45 401
14194.57 402
14195.69 390
14196.82 408
14197.94 383
14199.07 409
14200.19 397
14201.32 390
14202.44 407
14203.56 402
14204.69 372
14205.81 371
14206.94 382
14208.06 417
14209.19 385
14210.31 375
14211.44 402
14212.56 392
14213.69 370
14214.81 379
14215.93 387
14217.06 395
14218.18 376
14219.31 383
14220.43 378
14221.56 395
14222.68 397
14223.81 413
14224.94 383
14226.06 372
14227.19 387
14228.31 407
14229.44 393
14230.56 371
14231.69 366
14232.81 396
14233.94 390
14235.06 392
14236.19 399
14237.32 380
14238.44 409
14239.57 392
14240.69 362
14241.82 356
14242.94 379
14244.07 388
14245.20 378
14246.32 376
14247.45 391
14248.57 379
14249.70 407
14250.83 399
14251.95 364
14253.08 390
14254.21 384
14255.33 365
14256.46 383
14257.59 372
14258.71 400
14259.84 396
14260.97 367
14262.09 374
14263.22 384
14264.35 356
14265.47 382
14266.60 378
14267.73 381
14268.85 369
14269.98 361
14271.11 394
14272.23 356
14273.36 401
14274.49 408
14275.62 397
14276.74 362
14277.87 344
14279.00 372
14280.12 367
14281.25 378
14282.38 379
14283.51 371
14284.63 324
14285.76 355
14286.89 351
14288.02 369
14289.15 350
14290.27 359
14291.40 352
14292.53 329
14293.66 356
14294.78 370
14295.91 338
14297.04 352
14298.17 332
14299.30 355
14300.42 336
14301.55 345
14302.68 340
14303.81 334
14304.94 327
14306.07 346
14307.19 343
14308.32 354
14309.45 340
14310.58 355
14311.71 346
14312.84 317
14313.97 341
14315.10 347
14316.22 379
14317.35 347
14318.48 339
14319.61 335
14320.74 356
14321.87 332
14323.00 327
14324.13 337
14325.26 333
14326.39 335
14327.51 358
14328.64 365
14329.77 348
14330.90 355
14332.03 355
14333.16 354
14334.29 354
14335.42 359
14336.55 370
14337.68 348
14338.81 345
14339.94 334
14341.07 362
14342.20 373
14343.33 348
14344.46 328
14345.59 350
14346.72 361
14347.85 348
14348.98 328
14350.11 359
14351.24 347
14352.37 370
14353.50 371
14354.63 317
14355.76 331
14356.89 354
14358.02 366
14359.15 371
14360.28 350
14361.41 340
14362.54 375
14363.67 349
14364.80 346
14365.94 340
14367.07 369
14368.20 346
14369.33 361
14370.46 345
14371.59 332
14372.72 338
14373.85 333
14374.98 372
14376.11 375
14377.25 348
14378.38 362
14379.51 348
14380.64 338
14381.77 360
14382.90 380
14384.03 378
14385.16 370
14386.30 372
14387.43 382
14388.56 385
14389.69 386
14390.82 393
14391.95 354
14393.09 381
14394.22 331
14395.35 364
14396.48 371
14397.61 336
14398.75 354
14399.88 372
14401.01 366
14402.14 351
14403.27 376
14404.41 386
14405.54 411
14406.67 376
14407.80 367
14408.94 396
14410.07 399
14411.20 356
14412.33 356
14413.47 362
14414.60 356
14415.73 390
14416.87 387
14418.00 368
14419.13 393
14420.26 364
14421.40 367
14422.53 369
14423.66 392
14424.80 393
14425.93 382
14427.06 360
14428.20 384
14429.33 384
14430.46 390
14431.59 370
14432.73 386
14433.86 413
14435.00 379
14436.13 373
14437.26 368
14438.40 342
14439.53 333
14440.66 356
14441.80 383
14442.93 356
14444.06 387
14445.20 354
14446.33 343
14447.47 375
14448.60 363
14449.73 348
14450.87 369
14452.00 369
14453.14 349
14454.27 396
14455.41 387
14456.54 391
14457.67 345
14458.81 359
14459.94 361
14461.08 364
14462.21 373
14463.35 366
14464.48 384
14465.62 373
14466.75 377
14467.89 394
14469.02 404
14470.15 405
14471.29 409
14472.42 372
14473.56 374
14474.69 363
14475.83 379
14476.96 360
14478.10 372
14479.24 381
14480.37 396
14481.51 406
14482.64 392
14483.78 368
14484.91 397
14486.05 377
14487.18 345
14488.32 353
14489.45 353
14490.59 362
14491.73 340
14492.86 353
14494.00 342
14495.13 365
14496.27 368
14497.40 345
14498.54 349
14499.68 355
14500.81 354
14501.95 328
14503.08 364
14504.22 347
14505.36 350
14506.49 355
14507.63 353
14508.77 381
14509.90 383
14511.04 362
14512.18 364
14513.31 344
14514.45 343
14515.58 327
14516.72 340
14517.86 335
14519.00 356
14520.13 359
14521.27 369
14522.41 354
14523.54 338
14524.68 327
14525.82 321
14526.95 365
14528.09 329
14529.23 344
14530.37 338
14531.50 338
14532.64 336
14533.78 342
14534.91 363
14536.05 359
14537.19 349
14538.33 347
14539.46 364
14540.60 372
14541.74 357
14542.88 353
14544.02 350
14545.15 356
14546.29 351
14547.43 365
14548.57 380
14549.70 370
14550.84 341
14551.98 344
14553.12 346
14554.26 336
14555.39 356
14556.53 366
14557.67 357
14558.81 367
14559.95 376
14561.09 341
14562.22 352
14563.36 349
14564.50 350
14565.64 355
14566.78 362
14567.92 375
14569.06 354
14570.20 342
14571.33 335
14572.47 347
14573.61 341
14574.75 371
14575.89 383
14577.03 355
14578.17 362
14579.31 363
14580.45 376
14581.59 362
14582.72 368
14583.86 358
14585.00 366
14586.14 366
14587.28 383
14588.42 350
14589.56 385
14590.70 402
14591.84 412
14592.98 398
14594.12 406
14595.26 382
14596.40 397
14597.54 412
14598.68 385
14599.82 379
14600.96 396
14602.10 389
14603.24 396
14604.38 380
14605.52 394
14606.66 418
14607.80 395
14608.94 396
14610.08 421
14611.22 444
14612.36 430
14613.50 392
14614.64 402
14615.78 401
14616.92 439
14618.06 424
14619.20 434
14620.34 442
14621.49 473
14622.63 468
14623.77 463
14624.91 448
14626.05 489
14627.19 477
14628.33 465
14629.47 457
14630.61 461
14631.75 435
14632.90 460
14634.04 437
14635.18 441
14636.32 467
14637.46 412
14638.60 427
14639.74 436
14640.88 418
14642.03 387
14643.17 372
14644.31 420
14645.45 402
14646.59 381
14647.73 363
14648.88 387
14650.02 388
14651.16 353
14652.30 354
14653.44 367
14654.59 393
14655.73 379
14656.87 366
14658.01 377
14659.16 341
14660.30 380
14661.44 385
14662.58 363
14663.72 356
14664.87 341
14666.01 371
14667.15 375
14668.29 375
14669.44 359
14670.58 374
14671.72 368
14672.87 367
14674.01 369
14675.15 351
14676.29 344
14677.44 344
14678.58 367
14679.72 381
14680.87 353
14682.01 354
14683.15 382
14684.30 329
14685.44 322
14686.58 323
14687.73 360
14688.87 335
14690.01 348
14691.16 377
14692.30 328
14693.44 311
14694.59 334
14695.73 339
14696.87 317
14698.02 339
14699.16 343
14700.30 346
14701.45 321
14702.59 343
14703.74 341
14704.88 352
14706.02 349
14707.17 312
14708.31 329
14709.46 354
14710.60 341
14711.75 371
14712.89 362
14714.03 357
14715.18 352
14716.32 342
14717.47 338
14718.61 355
14719.76 358
14720.90 325
14722.05 346
14723.19 347
14724.34 333
14725.48 369
14726.63 345
14727.77 355
14728.92 332
14730.06 330
14731.21 362
14732.35 347
14733.50 344
14734.64 343
14735.79 373
14736.93 346
14738.08 333
14739.22 347
14740.37 355
14741.51 375
14742.66 347
14743.80 364
14744.95 346
14746.09 343
14747.24 355
14748.39 350
14749.53 314
14750.68 336
14751.82 383
14752.97 372
14754.11 370
14755.26 365
14756.41 364
14757.55 357
14758.70 353
14759.85 367
14760.99 347
14762.14 328
14763.28 364
14764.43 356
14765.58 373
14766.72 367
14767.87 369
14769.02 380
14770.16 361
14771.31 350
14772.46 363
14773.60 381
14774.75 367
14775.90 398
14777.04 373
14778.19 384
14779.34 376
14780.48 391
14781.63 385
14782.78 393
14783.92 395
14785.07 398
14786.22 406
14787.37 387
14788.51 385
14789.66 404
14790.81 394
14791.96 408
14793.10 398
14794.25 408
14795.40 389
14796.54 385
14797.69 407
14798.84 387
14799.99 371
14801.14 399
14802.28 371
14803.43 376
14804.58 366
14805.73 369
14806.88 354
14808.02 372
14809.17 370
14810.32 354
14811.47 343
14812.62 336
14813.76 363
14814.91 362
14816.06 354
14817.21 349
14818.36 365
14819.51 365
14820.65 347
14821.80 344
14822.95 331
14824.10 334
14825.25 369
14826.40 317
14827.55 312
14828.69 350
14829.84 350
14830.99 327
14832.14 349
14833.29 323
14834.44 306
14835.59 320
14836.74 324
14837.89 325
14839.04 340
14840.19 311
14841.33 300
14842.48 321
14843.63 298
14844.78 280
14845.93 304
14847.08 300
14848.23 313
14849.38 302
14850.53 328
14851.68 321
14852.83 321
14853.98 318
14855.13 327
14856.28 325
14857.43 294
14858.58 318
14859.73 324
14860.88 281
14862.03 307
14863.18 296
14864.33 291
14865.48 297
14866.63 309
14867.78 336
14868.93 326
14870.08 306
14871.23 314
14872.38 287
14873.53 307
14874.68 279
14875.83 319
14876.98 293
14878.14 280
14879.29 295
14880.44 283
14881.59 289
14882.74 310
14883.89 318
14885.04 308
14886.19 315
14887.34 289
14888.49 313
14889.64 319
14890.80 296
14891.95 303
14893.10 307
14894.25 314
14895.40 294
14896.55 312
14897.70 305
14898.86 325
14900.01 315
14901.16 322
14902.31 318
14903.46 291
14904.61 312
14905.77 312
14906.92 297
14908.07 301
14909.22 311
14910.37 308
14911.53 304
14912.68 298
14913.83 295
14914.98 315
14916.13 292
14917.29 312
14918.44 306
14919.59 311
14920.74 325
14921.90 308
14923.05 291
14924.20 319
14925.35 333
14926.51 304
14927.66 295
14928.81 302
14929.96 301
14931.12 315
14932.27 285
14933.42 311
14934.57 318
14935.73 314
14936.88 289
14938.03 317
14939.19 295
14940.34 296
14941.49 319
14942.65 301
14943.80 291
14944.95 280
14946.11 281
14947.26 296
14948.41 283
14949.57 299
14950.72 310
14951.87 289
14953.03 308
14954.18 300
14955.33 282
14956.49 275
14957.64 291
14958.80 304
14959.95 316
14961.10 306
14962.26 306
14963.41 322
14964.57 282
14965.72 301
14966.87 301
14968.03 299
14969.18 294
14970.34 302
14971.49 287
14972.65 263
14973.80 298
14974.95 280
14976.11 292
14977.26 306
14978.42 317
14979.57 284
14980.73 286
14981.88 285
14983.04 289
14984.19 298
14985.35 288
14986.50 274
14987.66 275
14988.81 291
14989.97 274
14991.12 287
14992.28 281
14993.43 269
14994.59 281
14995.74 273
14996.90 292
14998.05 289
14999.21 294
15000.36 293
15001.52 298
15002.67 290
15003.83 303
15004.99 285
15006.14 279
15007.30 295
15008.45 294
15009.61 298
15010.76 305
15011.92 295
15013.08 293
15014.23 298
15015.39 309
15016.54 274
15017.70 275
15018.86 295
15020.01 296
15021.17 283
15022.32 277
15023.48 289
15024.64 289
15025.79 293
15026.95 279
15028.11 256
15029.26 263
15030.42 264
15031.58 292
15032.73 286
15033.89 302
15035.05 283
15036.20 271
15037.36 274
15038.52 283
15039.67 279
15040.83 316
15041.99 298
15043.15 291
15044.30 287
15045.46 288
15046.62 267
15047.77 283
15048.93 298
15050.09 295
15051.25 272
15052.40 270
15053.56 255
15054.72 285
15055.88 314
15057.03 284
15058.19 293
15059.35 271
15060.51 269
15061.66 285
15062.82 304
15063.98 267
15065.14 290
15066.30 286
15067.45 283
15068.61 268
15069.77 246
15070.93 288
15072.09 295
15073.24 258
15074.40 253
15075.56 283
15076.72 283
15077.88 279
15079.04 290
15080.20 310
15081.35 298
15082.51 286
15083.67 299
15084.83 276
15085.99 259
15087.15 283
15088.31 282
15089.46 281
15090.62 280
15091.78 274
15092.94 286
15094.10 285
15095.26 295
15096.42 293
15097.58 283
15098.74 285
15099.90 281
15101.06 280
15102.22 316
15103.37 294
15104.53 288
15105.69 280
15106.85 281
15108.01 315
15109.17 302
15110.33 285
15111.49 257
15112.65 261
15113.81 272
15114.97 295
15116.13 285
15117.29 277
15118.45 269
15119.61 282
15120.77 265
15121.93 262
15123.09 269
15124.25 289
15125.41 294
15126.57 274
15127.73 302
15128.89 284
15130.05 276
15131.21 275
15132.37 263
15133.53 303
15134.69 277
15135.86 287
15137.02 270
15138.18 263
15139.34 281
15140.50 268
15141.66 298
15142.82 305
15143.98 280
15145.14 295
15146.30 280
15147.46 274
15148.63 276
15149.79 290
15150.95 281
15152.11 307
15153.27 309
15154.43 294
15155.59 293
15156.75 326
15157.92 284
15159.08 278
15160.24 287
15161.40 278
15162.56 320
15163.72 315
15164.89 273
15166.05 333
15167.21 283
15168.37 299
15169.53 307
15170.69 284
15171.86 288
15173.02 278
15174.18 307
15175.34 304
15176.51 286
15177.67 304
15178.83 321
15179.99 293
15181.15 297
15182.32 304
15183.48 281
15184.64 309
15185.80 304
15186.97 315
15188.13 330
15189.29 334
15190.46 292
15191.62 307
15192.78 294
15193.94 309
15195.11 332
15196.27 305
15197.43 325
15198.60 317
15199.76 331
15200.92 305
15202.08 336
15203.25 339
15204.41 328
15205.57 307
15206.74 332
15207.90 323
15209.06 351
15210.23 322
15211.39 336
15212.56 332
15213.72 367
15214.88 330
15216.05 365
15217.21 387
15218.37 382
15219.54 371
15220.70 358
15221.87 368
15223.03 379
15224.19 368
15225.36 373
15226.52 382
15227.69 358
15228.85 371
15230.01 376
15231.18 374
15232.34 351
15233.51 349
15234.67 368
15235.84 335
15237.00 342
15238.16 332
15239.33 327
15240.49 321
15241.66 315
15242.82 303
15243.99 332
15245.15 328
15246.32 307
15247.48 317
15248.65 346
15249.81 327
15250.98 319
15252.14 303
15253.31 298
15254.47 317
15255.64 296
15256.80 294
15257.97 305
15259.13 302
15260.30 323
15261.46 306
15262.63 305
15263.80 286
15264.96 312
15266.13 296
15267.29 292
15268.46 316
15269.62 298
15270.79 305
15271.96 293
15273.12 293
15274.29 295
15275.45 281
15276.62 307
15277.79 268
15278.95 282
15280.12 277
15281.28 258
15282.45 297
15283.62 304
15284.78 278
15285.95 278
15287.12 282
15288.28 288
15289.45 275
15290.62 313
15291.78 280
15292.95 290
15294.12 290
15295.28 291
15296.45 290
15297.62 315
15298.78 299
15299.95 275
15301.12 283
15302.28 280
15303.45 278
15304.62 285
15305.78 297
15306.95 317
15308.12 298
15309.29 300
15310.45 294
15311.62 302
15312.79 300
15313.96 285
15315.12 269
15316.29 308
15317.46 319
15318.63 276
15319.79 272
15320.96 284
15322.13 295
15323.30 331
15324.46 301
15325.63 324
15326.80 318
15327.97 296
15329.14 287
15330.30 313
15331.47 294
15332.64 313
15333.81 329
15334.98 310
15336.14 294
15337.31 304
15338.48 311
15339.65 299
15340.82 290
15341.99 306
15343.16 295
15344.32 275
15345.49 306
15346.66 287
15347.83 284
15349.00 290
15350.17 296
15351.34 320
15352.51 318
15353.67 296
15354.84 313
15356.01 285
15357.18 330
15358.35 308
15359.52 313
15360.69 316
15361.86 283
15363.03 302
15364.20 309
15365.37 323
15366.54 307
15367.71 297
15368.87 322
15370.04 332
15371.21 323
15372.38 306
15373.55 318
15374.72 323
15375.89 317
15377.06 322
15378.23 310
15379.40 321
15380.57 329
15381.74 332
15382.91 298
15384.08 333
15385.25 322
15386.42 351
15387.59 342
15388.76 312
15389.93 303
15391.10 326
15392.27 322
15393.44 314
15394.62 322
15395.79 323
15396.96 312
15398.13 310
15399.30 308
15400.47 304
15401.64 299
15402.81 321
15403.98 321
15405.15 313
15406.32 277
15407.49 320
15408.66 324
15409.84 316
15411.01 306
15412.18 314
15413.35 296
15414.52 302
15415.69 304
15416.86 286
15418.03 286
15419.21 295
15420.38 327
15421.55 292
15422.72 283
15423.89 294
15425.06 292
15426.24 285
15427.41 295
15428.58 293
15429.75 289
15430.92 249
15432.09 294
15433.27 289
15434.44 297
15435.61 272
15436.78 267
15437.96 305
15439.13 294
15440.30 312
15441.47 293
15442.64 301
15443.82 292
15444.99 274
15446.16 284
15447.33 284
15448.51 267
15449.68 288
15450.85 313
15452.02 300
15453.20 284
15454.37 280
15455.54 279
15456.72 267
15457.89 259
15459.06 256
15460.23 265
15461.41 285
15462.58 269
15463.75 268
15464.93 291
15466.10 275
15467.27 282
15468.45 280
15469.62 278
15470.79 288
15471.97 280
15473.14 281
15474.31 286
15475.49 293
15476.66 252
15477.83 264
15479.01 274
15480.18 290
15481.36 283
15482.53 317
15483.70 305
15484.88 273
15486.05 281
15487.23 277
15488.40 292
15489.57 246
15490.75 294
15491.92 266
15493.10 289
15494.27 245
15495.44 271
15496.62 260
15497.79 298
15498.97 281
15500.14 268
15501.32 231
15502.49 296
15503.67 296
15504.84 268
15506.02 286
15507.19 280
15508.36 297
15509.54 288
15510.71 306
15511.89 266
15513.06 269
15514.24 257
15515.41 283
15516.59 287
15517.77 300
15518.94 313
15520.12 297
15521.29 284
15522.47 269
15523.64 292
15524.82 277
15525.99 280
15527.17 289
15528.34 308
15529.52 315
15530.69 301
15531.87 291
15533.05 312
15534.22 275
15535.40 296
15536.57 301
15537.75 275
15538.93 303
15540.10 298
15541.28 260
15542.45 267
15543.63 277
15544.81 320
15545.98 305
15547.16 284
15548.33 292
15549.51 253
15550.69 310
15551.86 275
15553.04 268
15554.22 302
15555.39 286
15556.57 298
15557.75 279
15558.92 295
15560.10 277
15561.28 292
15562.45 287
15563.63 318
15564.81 291
15565.99 320
15567.16 308
15568.34 331
15569.52 305
15570.69 305
15571.87 296
15573.05 310
15574.23 302
15575.40 330
15576.58 298
15577.76 343
15578.93 324
15580.11 307
15581.29 331
15582.47 295
15583.65 313
15584.82 314
15586.00 326
15587.18 302
15588.36 328
15589.53 306
15590.71 336
15591.89 341
15593.07 329
15594.25 353
15595.42 355
15596.60 339
15597.78 338
15598.96 361
15600.14 352
15601.32 348
15602.49 323
15603.67 326
15604.85 328
15606.03 329
15607.21 326
15608.39 364
15609.56 342
15610.74 340
15611.92 366
15613.10 362
15614.28 362
15615.46 356
15616.64 339
15617.82 321
15619.00 364
15620.17 363
15621.35 376
15622.53 362
15623.71 349
15624.89 368
15626.07 390
15627.25 366
15628.43 365
15629.61 364
15630.79 401
15631.97 404
15633.15 377
15634.33 392
15635.51 372
15636.69 411
15637.87 399
15639.05 404
15640.22 381
15641.40 379
15642.58 405
15643.76 429
15644.94 385
15646.12 394
15647.30 377
15648.48 414
15649.66 402
15650.85 403
15652.03 428
15653.21 409
15654.39 432
15655.57 444
15656.75 388
15657.93 384
15659.11 393
15660.29 410
15661.47 411
15662.65 376
15663.83 367
15665.01 375
15666.19 420
15667.37 401
15668.55 376
15669.73 380
15670.92 412
15672.10 409
15673.28 341
15674.46 366
15675.64 368
15676.82 403
15678.00 358
15679.18 402
15680.36 352
15681.55 375
15682.73 359
15683.91 385
15685.09 376
15686.27 384
15687.45 382
15688.63 375
15689.82 389
15691.00 390
15692.18 384
15693.36 381
15694.54 368
15695.73 366
15696.91 392
15698.09 387
15699.27 428
15700.45 408
15701.64 409
15702.82 373
15704.00 401
15705.18 416
15706.36 412
15707.55 374
15708.73 399
15709.91 416
15711.09 401
15712.28 389
15713.46 404
15714.64 417
15715.82 442
15717.01 416
15718.19 404
15719.37 376
15720.55 373
15721.74 409
15722.92 392
15724.10 409
15725.29 427
15726.47 409
15727.65 400
15728.84 406
15730.02 393
15731.20 396
15732.39 410
15733.57 425
15734.75 423
15735.94 407
15737.12 431
15738.30 411
15739.49 443
15740.67 405
15741.85 436
15743.04 398
15744.22 432
15745.40 431
15746.59 411
15747.77 430
15748.96 409
15750.14 403
15751.32 426
15752.51 416
15753.69 447
15754.88 417
15756.06 397
15757.24 436
15758.43 412
15759.61 397
15760.80 406
15761.98 402
15763.17 392
15764.35 398
15765.53 393
15766.72 408
15767.90 395
15769.09 421
15770.27 406
15771.46 407
15772.64 388
15773.83 372
15775.01 431
15776.20 376
15777.38 399
15778.57 392
15779.75 383
15780.94 363
15782.12 403
15783.31 386
15784.49 384
15785.68 370
15786.86 394
15788.05 395
15789.23 378
15790.42 380
15791.60 351
15792.79 394
15793.98 363
15795.16 359
15796.35 344
15797.53 349
15798.72 345
15799.90 360
15801.09 365
15802.28 330
15803.46 349
15804.65 341
15805.83 337
15807.02 339
15808.21 346
15809.39 328
15810.58 329
15811.76 339
15812.95 361
15814.14 325
15815.32 337
15816.51 342
15817.70 348
15818.88 339
15820.07 323
15821.26 323
15822.44 318
15823.63 317
15824.82 307
15826.00 343
15827.19 334
15828.38 361
15829.56 310
15830.75 323
15831.94 341
15833.12 337
15834.31 357
15835.50 378
15836.69 377
15837.87 343
15839.06 337
15840.25 347
15841.44 340
15842.62 314
15843.81 344
15845.00 342
15846.18 342
15847.37 334
15848.56 355
15849.75 380
15850.94 363
15852.12 332
15853.31 369
15854.50 368
15855.69 355
15856.87 367
15858.06 329
15859.25 362
15860.44 322
15861.63 350
15862.81 339
15864.00 367
15865.19 345
15866.38 386
15867.57 349
15868.76 366
15869.94 332
15871.13 392
15872.32 358
15873.51 370
15874.70 384
15875.89 378
15877.08 386
15878.26 354
15879.45 373
15880.64 384
15881.83 380
15883.02 376
15884.21 410
15885.40 381
15886.59 398
15887.78 395
15888.97 382
15890.15 376
15891.34 415
15892.53 387
15893.72 392
15894.91 389
15896.10 382
15897.29 381
15898.48 423
15899.67 424
15900.86 397
15902.05 412
15903.24 405
15904.43 416
15905.62 406
15906.81 390
15908.00 390
15909.19 424
15910.38 421
15911.57 372
15912.76 407
15913.95 399
15915.14 409
15916.33 403
15917.52 393
15918.71 407
15919.90 388
15921.09 407
15922.28 393
15923.47 382
15924.66 404
15925.85 368
15927.04 403
15928.23 352
15929.42 364
15930.61 356
15931.80 368
15932.99 388
15934.18 352
15935.38 377
15936.57 356
15937.76 351
15938.95 358
15940.14 349
15941.33 334
15942.52 375
15943.71 328
15944.90 343
15946.10 311
15947.29 300
15948.48 327
15949.67 360
15950.86 336
15952.05 332
15953.24 338
15954.44 351
15955.63 361
15956.82 323
15958.01 317
15959.20 342
15960.39 315
15961.59 281
15962.78 310
15963.97 296
15965.16 307
15966.35 318
15967.55 323
15968.74 301
15969.93 325
15971.12 293
15972.31 302
15973.51 318
15974.70 293
15975.89 310
15977.08 301
15978.28 311
15979.47 301
15980.66 317
15981.85 277
15983.05 302
15984.24 291
15985.43 288
15986.62 299
15987.82 277
15989.01 304
15990.20 302
15991.40 319
15992.59 292
15993.78 308
15994.98 305
15996.17 298
15997.36 272
15998.55 297
15999.75 309
16000.94 290
16002.13 290
16003.33 300
16004.52 259
16005.72 281
16006.91 283
16008.10 312
16009.30 304
16010.49 319
16011.68 296
16012.88 279
16014.07 315
16015.26 293
16016.46 293
16017.65 274
16018.85 327
16020.04 278
16021.23 292
16022.43 292
16023.62 274
16024.82 284
16026.01 272
16027.21 286
16028.40 277
16029.59 287
16030.79 303
16031.98 272
16033.18 276
16034.37 263
16035.57 286
16036.76 295
16037.96 293
16039.15 287
16040.35 279
16041.54 269
16042.73 279
16043.93 303
16045.12 283
16046.32 277
16047.51 283
16048.71 294
16049.91 275
16051.10 287
16052.30 277
16053.49 237
16054.69 263
16055.88 265
16057.08 303
16058.27 243
16059.47 283
16060.66 274
16061.86 272
16063.05 273
16064.25 285
16065.45 273
16066.64 269
16067.84 272
16069.03 282
16070.23 255
16071.42 270
16072.62 288
16073.82 299
16075.01 269
16076.21 260
16077.41 286
16078.60 260
16079.80 263
16080.99 229
16082.19 279
16083.39 241
16084.58 279
16085.78 267
16086.98 262
16088.17 286
16089.37 263
16090.57 262
16091.76 246
16092.96 277
16094.16 249
16095.35 266
16096.55 249
16097.75 259
16098.94 263
16100.14 264
16101.34 255
16102.53 272
16103.73 287
16104.93 248
16106.13 263
16107.32 243
16108.52 263
16109.72 278
16110.92 265
16112.11 225
16113.31 259
16114.51 242
16115.71 284
16116.90 255
16118.10 244
16119.30 256
16120.50 273
16121.69 259
16122.89 248
16124.09 261
16125.29 246
16126.49 278
16127.68 261
16128.88 257
16130.08 240
16131.28 264
16132.48 229
16133.67 279
16134.87 244
16136.07 262
16137.27 243
16138.47 240
16139.67 235
16140.86 244
16142.06 276
16143.26 261
16144.46 255
16145.66 248
16146.86 251
16148.06 262
16149.26 269
16150.45 241
16151.65 265
16152.85 252
16154.05 266
16155.25 245
16156.45 272
16157.65 274
16158.85 275
16160.05 254
16161.25 280
16162.45 267
16163.64 277
16164.84 266
16166.04 270
16167.24 269
16168.44 261
16169.64 290
16170.84 233
16172.04 266
16173.24 249
16174.44 273
16175.64 263
16176.84 250
16178.04 261
16179.24 255
16180.44 249
16181.64 262
16182.84 257
16184.04 245
16185.24 274
16186.44 246
16187.64 278
16188.84 258
16190.04 279
16191.24 237
16192.44 256
16193.64 237
16194.84 245
16196.04 253
16197.24 246
16198.44 240
16199.65 263
16200.85 280
16202.05 264
16203.25 257
16204.45 200
16205.65 274
16206.85 268
16208.05 293
16209.25 266
16210.45 255
16211.65 240
16212.86 268
16214.06 272
16215.26 268
16216.46 267
16217.66 267
16218.86 278
16220.06 259
16221.27 286
16222.47 246
16223.67 279
16224.87 276
16226.07 283
16227.27 246
16228.48 268
16229.68 266
16230.88 262
16232.08 229
16233.28 248
16234.48 259
16235.69 250
16236.89 253
16238.09 280
16239.29 295
16240.50 260
16241.70 273
16242.90 298
16244.10 278
16245.30 244
16246.51 273
16247.71 276
16248.91 283
16250.11 295
16251.32 270
16252.52 271
16253.72 291
16254.92 295
16256.13 292
16257.33 290
16258.53 285
16259.74 320
16260.94 276
16262.14 283
16263.35 276
16264.55 279
16265.75 282
16266.95 254
16268.16 281
16269.36 277
16270.56 257
16271.77 283
16272.97 322
16274.17 291
16275.38 271
16276.58 286
16277.79 292
16278.99 273
16280.19 308
16281.40 281
16282.60 328
16283.80 303
16285.01 273
16286.21 272
16287.42 302
16288.62 310
16289.82 302
16291.03 309
16292.23 307
16293.44 293
16294.64 321
16295.84 301
16297.05 289
16298.25 303
16299.46 280
16300.66 312
16301.87 273
16303.07 316
16304.27 302
16305.48 295
16306.68 319
16307.89 297
16309.09 292
16310.30 286
16311.50 305
16312.71 269
16313.91 291
16315.12 279
16316.32 272
16317.53 284
16318.73 272
16319.94 291
16321.14 275
16322.35 251
16323.55 275
16324.76 253
16325.96 262
16327.17 272
16328.38 243
16329.58 263
16330.79 276
16331.99 269
16333.20 263
16334.40 264
16335.61 238
16336.81 264
16338.02 262
16339.23 262
16340.43 274
16341.64 273
16342.84 269
16344.05 278
16345.26 289
16346.46 276
16347.67 270
16348.87 258
16350.08 243
16351.29 251
16352.49 257
16353.70 244
16354.91 246
16356.11 255
16357.32 256
16358.53 260
16359.73 275
16360.94 243
16362.15 237
16363.35 266
16364.56 253
16365.77 272
16366.97 260
16368.18 264
16369.39 234
16370.59 275
16371.80 235
16373.01 239
16374.21 260
16375.42 248
16376.63 254
16377.84 253
16379.04 248
16380.25 250
16381.46 263
16382.67 223
16383.87 240
16385.08 252
16386.29 263
16387.50 232
16388.70 254
16389.91 274
16391.12 248
16392.33 244
16393.53 231
16394.74 253
16395.95 243
16397.16 243
16398.37 267
16399.57 245
16400.78 251
16401.99 275
16403.20 261
16404.41 253
16405.62 241
16406.82 241
16408.03 250
16409.24 291
16410.45 223
16411.66 256
16412.87 257
16414.07 253
16415.28 242
16416.49 251
16417.70 274
16418.91 245
16420.12 251
16421.33 234
16422.54 244
16423.75 230
16424.95 251
16426.16 247
16427.37 262
16428.58 258
16429.79 243
16431.00 248
16432.21 267
16433.42 240
16434.63 255
16435.84 245
16437.05 233
16438.26 261
16439.47 259
16440.68 238
16441.88 203
16443.09 282
16444.30 259
16445.51 262
16446.72 232
16447.93 251
16449.14 232
16450.35 241
16451.56 232
16452.77 271
16453.98 244
16455.19 242
16456.40 241
16457.61 228
16458.82 233
16460.03 219
16461.24 248
16462.45 249
16463.67 234
16464.88 232
16466.09 254
16467.30 235
16468.51 242
16469.72 227
16470.93 218
16472.14 224
16473.35 230
16474.56 232
16475.77 249
16476.98 234
16478.19 268
16479.40 247
16480.62 239
16481.83 232
16483.04 228
16484.25 236
16485.46 251
16486.67 246
16487.88 230
16489.09 231
16490.31 225
16491.52 238
16492.73 244
16493.94 245
16495.15 233
16496.36 218
16497.57 226
16498.79 229
16500.00 256
16501.21 254
16502.42 253
16503.63 225
16504.85 232
16506.06 237
16507.27 251
16508.48 233
16509.69 256
16510.91 228
16512.12 235
16513.33 224
16514.54 245
16515.76 249
16516.97 242
16518.18 255
16519.39 266
16520.60 250
16521.82 228
16523.03 222
16524.24 228
16525.46 240
16526.67 223
16527.88 230
16529.09 243
16530.31 236
16531.52 229
16532.73 256
16533.95 252
16535.16 251
16536.37 258
16537.58 246
16538.80 262
16540.01 234
16541.22 236
16542.44 224
16543.65 238
16544.86 223
16546.08 244
16547.29 247
16548.50 240
16549.72 231
16550.93 225
16552.15 253
16553.36 253
16554.57 229
16555.79 232
16557.00 224
16558.21 223
16559.43 239
16560.64 220
16561.86 239
16563.07 227
16564.28 240
16565.50 258
16566.71 247
16567.93 240
16569.14 239
16570.36 274
16571.57 255
16572.78 262
16574.00 255
16575.21 250
16576.43 250
16577.64 260
16578.86 253
16580.07 268
16581.29 245
16582.50 247
16583.72 251
16584.93 254
16586.15 252
16587.36 253
16588.58 250
16589.79 264
16591.01 251
16592.22 244
16593.44 249
16594.65 233
16595.87 248
16597.08 231
16598.30 231
16599.51 238
16600.73 253
16601.94 225
16603.16 226
16604.37 206
16605.59 227
16606.81 224
16608.02 227
16609.24 214
16610.45 220
16611.67 206
16612.89 235
16614.10 259
16615.32 218
16616.53 226
16617.75 224
16618.97 250
16620.18 222
16621.40 229
16622.61 226
16623.83 242
16625.05 245
16626.26 231
16627.48 224
16628.70 233
16629.91 221
16631.13 229
16632.35 241
16633.56 222
16634.78 214
16636.00 217
16637.21 235
16638.43 224
16639.65 213
16640.86 194
16642.08 250
16643.30 233
16644.51 210
16645.73 228
16646.95 214
16648.17 217
16649.38 227
16650.60 240
16651.82 235
16653.03 251
16654.25 245
16655.47 238
16656.69 244
16657.90 244
16659.12 210
16660.34 225
16661.56 225
16662.77 215
16663.99 236
16665.21 232
16666.43 251
16667.65 226
16668.86 245
16670.08 217
16671.30 229
16672.52 242
16673.74 220
16674.95 236
16676.17 232
16677.39 219
16678.61 261
16679.83 232
16681.05 235
16682.26 218
16683.48 241
16684.70 223
16685.92 221
16687.14 234
16688.36 228
16689.58 248
16690.79 212
16692.01 233
16693.23 212
16694.45 237
16695.67 229
16696.89 243
16698.11 221
16699.33 244
16700.55 244
16701.76 243
16702.98 206
16704.20 229
16705.42 230
16706.64 230
16707.86 224
16709.08 215
16710.30 235
16711.52 221
16712.74 211
16713.96 215
16715.18 245
16716.40 218
16717.62 231
16718.84 215
16720.06 262
16721.28 223
16722.50 222
16723.72 222
16724.94 226
16726.16 234
16727.38 219
16728.60 239
16729.82 205
16731.04 218
16732.26 213
16733.48 213
16734.70 218
16735.92 228
16737.14 213
16738.36 220
16739.58 236
16740.80 214
16742.02 223
16743.24 212
16744.46 228
16745.68 210
16746.90 242
16748.12 223
16749.35 233
16750.57 213
16751.79 220
16753.01 207
16754.23 227
16755.45 209
16756.67 237
16757.89 223
16759.11 212
16760.33 241
16761.56 226
16762.78 213
16764.00 236
16765.22 252
16766.44 200
16767.66 221
16768.88 218
16770.11 223
16771.33 217
16772.55 232
16773.77 217
16774.99 219
16776.22 209
16777.44 213
16778.66 196
16779.88 224
16781.10 229
16782.33 206
16783.55 226
16784.77 205
16785.99 232
16787.21 213
16788.44 241
16789.66 244
16790.88 237
16792.10 196
16793.33 216
16794.55 228
16795.77 218
16796.99 239
16798.22 220
16799.44 225
16800.66 219
16801.88 219
16803.11 204
16804.33 219
16805.55 222
16806.78 240
16808.00 211
16809.22 244
16810.44 229
16811.67 249
16812.89 225
16814.11 233
16815.34 213
16816.56 218
16817.78 251
16819.01 235
16820.23 228
16821.45 201
16822.68 235
16823.90 236
16825.13 233
16826.35 210
16827.57 239
16828.80 244
16830.02 257
16831.24 204
16832.47 214
16833.69 231
16834.92 252
16836.14 247
16837.36 238
16838.59 233
16839.81 229
16841.04 217
16842.26 221
16843.48 230
16844.71 253
16845.93 278
16847.16 244
16848.38 258
16849.61 252
16850.83 251
16852.06 258
16853.28 242
16854.51 269
16855.73 242
16856.95 246
16858.18 227
16859.40 263
16860.63 247
16861.85 252
16863.08 254
16864.30 267
16865.53 252
16866.75 272
16867.98 243
16869.21 279
16870.43 271
16871.66 269
16872.88 292
16874.11 289
16875.33 303
16876.56 273
16877.78 260
16879.01 250
16880.23 265
16881.46 288
16882.69 297
16883.91 267
16885.14 291
16886.36 260
16887.59 255
16888.81 245
16890.04 258
16891.27 267
16892.49 265
16893.72 259
16894.94 272
16896.17 257
16897.40 240
16898.62 254
16899.85 239
16901.08 278
16902.30 239
16903.53 262
16904.76 251
16905.98 242
16907.21 238
16908.44 240
16909.66 243
16910.89 241
16912.12 232
16913.34 229
16914.57 229
16915.80 240
16917.02 257
16918.25 263
16919.48 259
16920.70 264
16921.93 250
16923.16 230
16924.39 249
16925.61 235
16926.84 217
16928.07 236
16929.30 233
16930.52 243
16931.75 238
16932.98 206
16934.21 223
16935.43 225
16936.66 221
16937.89 234
16939.12 218
16940.34 251
16941.57 252
16942.80 238
16944.03 212
16945.26 214
16946.48 229
16947.71 215
16948.94 250
16950.17 229
16951.40 212
16952.62 218
16953.85 223
16955.08 236
16956.31 246
16957.54 248
16958.77 233
16959.99 221
16961.22 238
16962.45 211
16963.68 221
16964.91 217
16966.14 226
16967.37 230
16968.60 221
16969.82 234
16971.05 256
16972.28 213
16973.51 186
16974.74 231
16975.97 215
16977.20 241
16978.43 225
16979.66 209
16980.89 222
16982.11 212
16983.34 228
16984.57 228
16985.80 226
16987.03 232
16988.26 222
16989.49 228
16990.72 223
16991.95 215
16993.18 238
16994.41 239
16995.64 225
16996.87 235
16998.10 223
16999.33 219
17000.56 240
17001.79 226
17003.02 211
17004.25 213
17005.48 216
17006.71 214
17007.94 221
17009.17 232
17010.40 203
17011.63 236
17012.86 244
17014.09 216
17015.32 221
17016.55 229
17017.78 208
17019.01 216
17020.25 206
17021.48 222
17022.71 221
17023.94 230
17025.17 234
17026.40 240
17027.63 205
17028.86 225
17030.09 228
17031.32 210
17032.55 215
17033.79 220
17035.02 233
17036.25 230
17037.48 225
17038.71 203
17039.94 218
17041.17 218
17042.41 224
17043.64 211
17044.87 221
17046.10 206
17047.33 226
17048.56 211
17049.80 213
17051.03 221
17052.26 201
17053.49 230
17054.72 215
17055.95 226
17057.19 205
17058.42 231
17059.65 204
17060.88 205
17062.12 203
17063.35 214
17064.58 230
17065.81 221
17067.04 218
17068.28 223
17069.51 245
17070.74 224
17071.97 209
17073.21 221
17074.44 213
17075.67 225
17076.90 210
17078.14 203
17079.37 195
17080.60 203
17081.84 229
17083.07 211
17084.30 211
17085.54 190
17086.77 234
17088.00 236
17089.23 197
17090.47 209
17091.70 211
17092.93 219
17094.17 210
17095.40 232
17096.63 215
17097.87 220
17099.10 219
17100.34 225
17101.57 218
17102.80 185
17104.04 222
17105.27 220
17106.50 209
17107.74 209
17108.97 197
17110.21 210
17111.44 202
17112.67 235
17113.91 238
17115.14 227
17116.38 222
17117.61 214
17118.84 222
17120.08 201
17121.31 209
17122.55 221
17123.78 229
17125.02 204
17126.25 193
17127.48 223
17128.72 236
17129.95 217
17131.19 207
17132.42 234
17133.66 197
17134.89 203
17136.13 201
17137.36 223
17138.60 207
17139.83 217
17141.07 202
17142.30 207
17143.54 224
17144.77 199
17146.01 203
17147.24 215
17148.48 206
17149.71 226
17150.95 216
17152.19 201
17153.42 212
17154.66 185
17155.89 206
17157.13 216
17158.36 215
17159.60 197
17160.83 218
17162.07 222
17163.31 224
17164.54 203
17165.78 215
17167.01 206
17168.25 191
17169.49 233
17170.72 197
17171.96 224
17173.19 211
17174.43 196
17175.67 170
17176.90 198
17178.14 190
17179.38 192
17180.61 214
17181.85 215
17183.09 215
17184.32 217
17185.56 207
17186.80 211
17188.03 208
17189.27 198
17190.51 215
17191.74 198
17192.98 208
17194.22 210
17195.45 198
17196.69 198
17197.93 206
17199.16 195
17200.40 191
17201.64 220
17202.88 199
17204.11 206
17205.35 184
17206.59 207
17207.83 206
17209.06 219
17210.30 198
17211.54 221
17212.78 203
17214.01 220
17215.25 206
17216.49 225
17217.73 207
17218.96 200
17220.20 192
17221.44 193
17222.68 187
17223.92 195
17225.15 212
17226.39 208
17227.63 213
17228.87 215
17230.11 177
17231.35 195
17232.58 223
17233.82 209
17235.06 199
17236.30 194
17237.54 186
17238.78 180
17240.01 201
17241.25 202
17242.49 215
17243.73 185
17244.97 200
17246.21 207
17247.45 192
17248.69 187
17249.93 195
17251.16 198
17252.40 219
17253.64 210
17254.88 179
17256.12 215
17257.36 199
17258.60 203
17259.84 194
17261.08 201
17262.32 235
17263.56 189
17264.80 192
17266.04 205
17267.28 188
17268.51 198
17269.75 194
17270.99 175
17272.23 183
17273.47 173
17274.71 176
17275.95 185
17277.19 202
17278.43 200
17279.67 209
17280.91 183
17282.15 189
17283.39 168
17284.63 189
17285.87 187
17287.11 192
17288.35 221
17289.60 203
17290.84 204
17292.08 184
17293.32 215
17294.56 197
17295.80 199
17297.04 172
17298.28 201
17299.52 207
17300.76 210
17302.00 190
17303.24 187
17304.48 173
17305.72 190
17306.96 194
17308.21 205
17309.45 192
17310.69 196
17311.93 204
17313.17 194
17314.41 190
17315.65 190
17316.89 193
17318.14 201
17319.38 204
17320.62 188
17321.86 201
17323.10 188
17324.34 208
17325.59 196
17326.83 195
17328.07 203
17329.31 193
17330.55 195
17331.79 194
17333.04 194
17334.28 176
17335.52 202
17336.76 198
17338.00 193
17339.25 207
17340.49 204
17341.73 206
17342.97 206
17344.22 218
17345.46 209
17346.70 191
17347.94 183
17349.19 186
17350.43 202
17351.67 200
17352.91 197
17354.16 195
17355.40 195
17356.64 191
17357.88 198
17359.13 208
17360.37 186
17361.61 191
17362.86 200
17364.10 211
17365.34 195
17366.58 180
17367.83 199
17369.07 204
17370.31 212
17371.56 189
17372.80 199
17374.04 192
17375.29 184
17376.53 180
17377.78 199
17379.02 204
17380.26 198
17381.51 200
17382.75 189
17383.99 204
17385.24 204
17386.48 202
17387.72 214
17388.97 201
17390.21 192
17391.46 215
17392.70 209
17393.94 194
17395.19 197
17396.43 220
17397.68 193
17398.92 181
17400.17 202
17401.41 197
17402.65 185
17403.90 187
17405.14 200
17406.39 202
17407.63 194
17408.88 186
17410.12 210
17411.37 190
17412.61 189
17413.86 189
17415.10 215
17416.35 205
17417.59 180
17418.84 189
17420.08 212
17421.33 204
17422.57 186
17423.82 202
17425.06 201
17426.31 224
17427.55 197
17428.80 201
17430.04 203
17431.29 184
17432.53 193
17433.78 203
17435.03 203
17436.27 180
17437.52 171
17438.76 197
17440.01 205
17441.25 207
17442.50 191
17443.75 195
17444.99 178
17446.24 195
17447.48 192
17448.73 175
17449.98 183
17451.22 190
17452.47 218
17453.71 185
17454.96 183
17456.21 197
17457.45 209
17458.70 210
17459.95 185
17461.19 188
17462.44 177
17463.69 183
17464.93 190
17466.18 203
17467.43 188
17468.67 198
17469.92 199
17471.17 193
17472.41 206
17473.66 200
17474.91 209
17476.15 198
17477.40 187
17478.65 195
17479.90 180
17481.14 191
17482.39 181
17483.64 195
17484.88 174
17486.13 172
17487.38 192
17488.63 198
17489.87 212
17491.12 189
17492.37 187
17493.62 199
17494.86 194
17496.11 187
17497.36 198
17498.61 201
17499.86 191
17501.10 194
17502.35 186
17503.60 210
17504.85 217
17506.10 201
17507.34 181
17508.59 191
17509.84 185
17511.09 171
17512.34 211
17513.59 218
17514.83 187
17516.08 185
17517.33 212
17518.58 211
17519.83 197
17521.08 188
17522.33 207
17523.57 195
17524.82 200
17526.07 215
17527.32 211
17528.57 213
17529.82 207
17531.07 203
17532.32 221
17533.57 193
17534.82 214
17536.06 207
17537.31 200
17538.56 210
17539.81 206
17541.06 191
17542.31 210
17543.56 202
17544.81 191
17546.06 183
17547.31 210
17548.56 214
17549.81 197
17551.06 197
17552.31 185
17553.56 214
17554.81 199
17556.06 172
17557.31 196
17558.56 210
17559.81 194
17561.06 188
17562.31 191
17563.56 214
17564.81 218
17566.06 207
17567.31 217
17568.56 194
17569.81 203
17571.06 205
17572.31 237
17573.56 192
17574.81 182
17576.06 176
17577.31 198
17578.56 188
17579.81 206
17581.06 186
17582.31 184
17583.57 220
17584.82 189
17586.07 203
17587.32 228
17588.57 218
17589.82 187
17591.07 206
17592.32 210
17593.57 229
17594.83 219
17596.08 208
17597.33 210
17598.58 216
17599.83 216
17601.08 224
17602.33 213
17603.59 191
17604.84 200
17606.09 225
17607.34 207
17608.59 211
17609.84 221
17611.10 199
17612.35 223
17613.60 199
17614.85 223
17616.10 179
17617.36 211
17618.61 213
17619.86 212
17621.11 215
17622.36 196
17623.62 214
17624.87 222
17626.12 197
17627.37 207
17628.63 230
17629.88 206
17631.13 200
17632.38 207
17633.64 237
17634.89 215
17636.14 206
17637.39 207
17638.65 196
17639.90 208
17641.15 220
17642.41 197
17643.66 189
17644.91 201
17646.17 202
17647.42 246
17648.67 222
17649.92 198
17651.18 197
17652.43 212
17653.68 207
17654.94 205
17656.19 206
17657.44 185
17658.70 204
17659.95 185
17661.21 192
17662.46 212
17663.71 206
17664.97 210
17666.22 217
17667.47 210
17668.73 210
17669.98 205
17671.24 214
17672.49 196
17673.74 207
17675.00 212
17676.25 224
17677.51 172
17678.76 206
17680.02 184
17681.27 184
17682.52 198
17683.78 211
17685.03 220
17686.29 207
17687.54 189
17688.80 197
17690.05 204
17691.31 186
17692.56 207
17693.82 205
17695.07 202
17696.32 186
17697.58 178
17698.83 180
17700.09 202
17701.34 211
17702.60 186
17703.86 187
17705.11 195
17706.37 220
17707.62 215
17708.88 195
17710.13 186
17711.39 199
17712.64 194
17713.90 203
17715.15 191
17716.41 216
17717.66 200
17718.92 185
17720.18 208
17721.43 215
17722.69 224
17723.94 199
17725.20 194
17726.45 189
17727.71 190
17728.97 185
17730.22 203
17731.48 211
17732.74 213
17733.99 196
17735.25 198
17736.50 198
17737.76 196
17739.02 187
17740.27 191
17741.53 200
17742.79 195
17744.04 183
17745.30 203
17746.56 197
17747.81 188
17749.07 206
17750.33 185
17751.58 210
17752.84 198
17754.10 214
17755.35 214
17756.61 188
17757.87 212
17759.12 192
17760.38 198
17761.64 174
17762.90 196
17764.15 206
17765.41 192
17766.67 186
17767.93 203
17769.18 214
17770.44 219
17771.70 182
17772.96 200
17774.21 193
17775.47 197
17776.73 214
17777.99 203
17779.24 210
17780.50 200
17781.76 201
17783.02 202
17784.28 206
17785.53 168
17786.79 177
17788.05 195
17789.31 204
17790.57 196
17791.82 170
17793.08 191
17794.34 179
17795.60 187
17796.86 176
17798.12 194
17799.37 194
17800.63 212
17801.89 187
17803.15 206
17804.41 190
17805.67 219
17806.93 182
17808.19 194
17809.44 188
17810.70 189
17811.96 183
17813.22 177
17814.48 191
17815.74 188
17817.00 190
17818.26 177
17819.52 197
17820.78 192
17822.04 196
17823.29 180
17824.55 180
17825.81 178
17827.07 194
17828.33 197
17829.59 211
17830.85 195
17832.11 196
17833.37 195
17834.63 190
17835.89 199
17837.15 196
17838.41 199
17839.67 179
17840.93 184
17842.19 169
17843.45 192
17844.71 196
17845.97 210
17847.23 191
17848.49 179
17849.75 174
17851.01 181
17852.27 213
17853.53 192
17854.79 178
17856.05 168
17857.31 177
17858.57 181
17859.84 184
17861.10 158
17862.36 185
17863.62 177
17864.88 196
17866.14 194
17867.40 189
17868.66 162
17869.92 168
17871.18 178
17872.44 190
17873.71 192
17874.97 166
17876.23 195
17877.49 194
17878.75 185
17880.01 200
17881.27 191
17882.53 204
17883.80 181
17885.06 165
17886.32 188
17887.58 175
17888.84 175
17890.10 196
17891.37 187
17892.63 196
17893.89 189
17895.15 168
17896.41 185
17897.67 189
17898.94 186
17900.20 212
17901.46 177
17902.72 188
17903.99 181
17905.25 185
17906.51 166
17907.77 166
17909.03 188
17910.30 177
17911.56 186
17912.82 192
17914.08 175
17915.35 175
17916.61 177
17917.87 171
17919.14 196
17920.40 199
17921.66 191
17922.92 200
17924.19 185
17925.45 186
17926.71 172
17927.98 195
17929.24 187
17930.50 162
17931.76 177
17933.03 200
17934.29 169
17935.55 160
17936.82 166
17938.08 184
17939.34 193
17940.61 193
17941.87 168
17943.14 185
17944.40 167
17945.66 175
17946.93 173
17948.19 167
17949.45 174
17950.72 185
17951.98 190
17953.25 171
17954.51 191
17955.77 200
17957.04 195
17958.30 189
17959.57 184
17960.83 191
17962.09 170
17963.36 186
17964.62 198
17965.89 197
17967.15 183
17968.42 172
17969.68 191
17970.95 205
17972.21 207
17973.47 190
17974.74 173
17976.00 174
17977.27 206
17978.53 192
17979.80 198
17981.06 198
17982.33 181
17983.59 180
17984.86 180
17986.12 188
17987.39 191
17988.65 194
17989.92 167
17991.18 182
17992.45 183
17993.71 199
17994.98 205
17996.25 192
17997.51 184
17998.78 196
18000.04 195
18001.31 180
18002.57 189
18003.84 189
18005.10 174
18006.37 188
18007.64 207
18008.90 199
18010.17 186
18011.43 197
18012.70 174
18013.97 189
18015.23 183
18016.50 191
18017.76 196
18019.03 185
18020.30 186
18021.56 181
18022.83 165
18024.10 186
18025.36 182
18026.63 176
18027.90 173
18029.16 182
18030.43 195
18031.70 166
18032.96 184
18034.23 177
18035.50 185
18036.76 180
18038.03 170
18039.30 204
18040.56 180
18041.83 175
18043.10 168
18044.37 187
18045.63 204
18046.90 173
18048.17 214
18049.43 188
18050.70 178
18051.97 171
18053.24 187
18054.50 192
18055.77 200
18057.04 173
18058.31 179
18059.57 192
18060.84 170
18062.11 191
18063.38 177
18064.65 195
18065.91 163
18067.18 193
18068.45 169
18069.72 169
18070.98 174
18072.25 159
18073.52 185
18074.79 189
18076.06 204
18077.33 187
18078.59 189
18079.86 204
18081.13 180
18082.40 198
18083.67 178
18084.94 172
18086.21 175
18087.47 194
18088.74 167
18090.01 174
18091.28 171
18092.55 179
18093.82 189
18095.09 176
18096.36 177
18097.62 176
18098.89 173
18100.16 183
18101.43 198
18102.70 186
18103.97 168
18105.24 193
18106.51 185
18107.78 179
18109.05 181
18110.32 202
18111.59 196
18112.86 174
18114.13 185
18115.40 185
18116.66 182
18117.93 189
18119.20 203
18120.47 206
18121.74 194
18123.01 184
18124.28 185
18125.55 193
18126.82 167
18128.09 195
18129.36 205
18130.63 185
18131.90 184
18133.17 194
18134.44 191
18135.71 189
18136.99 183
18138.26 206
18139.53 174
18140.80 173
18142.07 181
18143.34 193
18144.61 166
18145.88 178
18147.15 188
18148.42 180
18149.69 163
18150.96 186
18152.23 197
18153.50 185
18154.78 170
18156.05 197
18157.32 188
18158.59 169
18159.86 179
18161.13 165
18162.40 179
18163.67 209
18164.94 208
18166.22 178
18167.49 169
18168.76 185
18170.03 205
18171.30 187
18172.57 169
18173.85 178
18175.12 186
18176.39 183
18177.66 174
18178.93 165
18180.20 170
18181.48 190
18182.75 194
18184.02 175
18185.29 201
18186.56 179
18187.84 182
18189.11 190
18190.38 169
18191.65 173
18192.93 175
18194.20 185
18195.47 193
18196.74 189
18198.02 186
18199.29 178
18200.56 197
18201.83 173
18203.11 182
18204.38 190
18205.65 193
18206.92 184
18208.20 167
18209.47 169
18210.74 188
18212.02 185
18213.29 183
18214.56 192
18215.84 187
18217.11 182
18218.38 187
18219.65 191
18220.93 199
18222.20 179
18223.47 189
18224.75 196
18226.02 179
18227.30 193
18228.57 187
18229.84 175
18231.12 196
18232.39 176
18233.66 165
18234.94 180
18236.21 176
18237.48 170
18238.76 178
18240.03 174
18241.31 197
18242.58 166
18243.86 200
18245.13 189
18246.40 182
18247.68 161
18248.95 155
18250.23 185
18251.50 185
18252.77 169
18254.05 174
18255.32 172
18256.60 173
18257.87 192
18259.15 183
18260.42 175
18261.70 176
18262.97 199
18264.25 200
18265.52 189
18266.80 187
18268.07 187
18269.35 183
18270.62 185
18271.90 170
18273.17 176
18274.45 175
18275.72 179
18277.00 158
18278.27 189
18279.55 187
18280.82 191
18282.10 181
18283.37 179
18284.65 199
18285.93 177
18287.20 177
18288.48 177
18289.75 187
18291.03 182
18292.30 176
18293.58 171
18294.86 190
18296.13 179
18297.41 195
18298.68 179
18299.96 176
18301.24 187
18302.51 194
18303.79 163
18305.06 181
18306.34 198
18307.62 182
18308.89 185
18310.17 183
18311.45 177
18312.72 170
18314.00 200
18315.28 186
18316.55 186
18317.83 178
18319.11 201
18320.38 174
18321.66 158
18322.94 195
18324.21 182
18325.49 185
18326.77 174
18328.04 166
18329.32 168
18330.60 171
18331.88 189
18333.15 200
18334.43 166
18335.71 192
18336.98 178
18338.26 176
18339.54 180
18340.82 181
18342.09 180
18343.37 180
18344.65 173
18345.93 185
18347.20 194
18348.48 149
18349.76 186
18351.04 172
18352.32 203
18353.59 190
18354.87 200
18356.15 181
18357.43 189
18358.71 174
18359.98 183
18361.26 169
18362.54 166
18363.82 176
18365.10 170
18366.38 176
18367.65 167
18368.93 189
18370.21 170
18371.49 196
18372.77 169
18374.05 198
18375.33 172
18376.60 189
18377.88 190
18379.16 187
18380.44 176
18381.72 202
18383.00 222
18384.28 181
18385.56 175
18386.84 172
18388.11 193
18389.39 155
18390.67 187
18391.95 175
18393.23 195
18394.51 174
18395.79 207
18397.07 167
18398.35 174
18399.63 172
18400.91 178
18402.19 180
18403.47 167
18404.75 189
18406.03 174
18407.31 191
18408.59 164
18409.87 194
18411.15 173
18412.43 194
18413.71 171
18414.99 175
18416.27 184
18417.55 184
18418.83 180
18420.11 186
18421.39 181
18422.67 184
18423.95 207
18425.23 175
18426.51 160
18427.79 157
18429.07 185
18430.35 167
18431.63 188
18432.91 176
18434.19 176
18435.47 161
18436.75 172
18438.04 162
18439.32 174
18440.60 193
18441.88 177
18443.16 194
18444.44 168
18445.72 189
18447.00 184
18448.28 193
18449.57 164
18450.85 204
18452.13 173
18453.41 187
18454.69 181
18455.97 175
18457.25 179
18458.54 180
18459.82 191
18461.10 161
18462.38 159
18463.66 174
18464.94 179
18466.23 166
18467.51 199
18468.79 169
18470.07 183
18471.35 168
18472.64 191
18473.92 183
18475.20 176
18476.48 169
18477.76 180
18479.05 170
18480.33 179
18481.61 182
18482.89 192
18484.18 178
18485.46 167
18486.74 195
18488.02 158
18489.31 185
18490.59 167
18491.87 183
18493.15 204
18494.44 169
18495.72 174
18497.00 200
18498.29 189
18499.57 191
18500.85 169
18502.13 154
18503.42 173
18504.70 181
18505.98 193
18507.27 154
18508.55 168
18509.83 172
18511.12 186
18512.40 184
18513.68 180
18514.97 176
18516.25 184
18517.54 181
18518.82 167
18520.10 197
18521.39 176
18522.67 177
18523.95 177
18525.24 189
18526.52 150
18527.81 191
18529.09 163
18530.37 173
18531.66 193
18532.94 188
18534.23 175
18535.51 195
18536.79 190
18538.08 189
18539.36 190
18540.65 185
18541.93 179
18543.22 162
18544.50 197
18545.79 176
18547.07 185
18548.36 181
18549.64 177
18550.92 191
18552.21 188
18553.49 174
18554.78 208
18556.06 199
18557.35 181
18558.63 172
18559.92 179
18561.20 199
18562.49 183
18563.77 184
18565.06 181
18566.35 200
18567.63 187
18568.92 204
18570.20 200
18571.49 189
18572.77 188
18574.06 188
18575.34 173
18576.63 207
18577.92 197
18579.20 194
18580.49 203
18581.77 182
18583.06 200
18584.34 194
18585.63 190
18586.92 192
18588.20 199
18589.49 182
18590.77 209
18592.06 215
18593.35 201
18594.63 182
18595.92 205
18597.21 213
18598.49 212
18599.78 222
18601.07 190
18602.35 203
18603.64 193
18604.93 189
18606.21 189
18607.50 173
18608.79 181
18610.07 205
18611.36 204
18612.65 197
18613.93 178
18615.22 190
18616.51 181
18617.79 216
18619.08 203
18620.37 192
18621.66 204
18622.94 189
18624.23 182
18625.52 180
18626.80 196
18628.09 169
18629.38 190
18630.67 204
18631.95 175
18633.24 185
18634.53 181
18635.82 180
18637.11 205
18638.39 162
18639.68 169
18640.97 177
18642.26 182
18643.54 180
18644.83 193
18646.12 200
18647.41 180
18648.70 189
18649.99 194
18651.27 172
18652.56 195
18653.85 164
18655.14 185
18656.43 179
18657.72 199
18659.00 151
18660.29 174
18661.58 155
18662.87 177
18664.16 193
18665.45 200
18666.74 168
18668.02 162
18669.31 166
18670.60 189
18671.89 179
18673.18 184
18674.47 205
18675.76 177
18677.05 201
18678.34 171
18679.63 173
18680.92 157
18682.20 193
18683.49 193
18684.78 181
18686.07 185
18687.36 179
18688.65 179
18689.94 186
18691.23 183
18692.52 173
18693.81 193
18695.10 192
18696.39 190
18697.68 171
18698.97 169
18700.26 178
18701.55 183
18702.84 164
18704.13 174
18705.42 179
18706.71 198
18708.00 201
18709.29 189
18710.58 152
18711.87 174
18713.16 173
18714.45 181
18715.74 175
18717.03 177
18718.32 193
18719.61 174
18720.90 177
18722.20 187
18723.49 201
18724.78 183
18726.07 177
18727.36 173
18728.65 187
18729.94 181
18731.23 171
18732.52 180
18733.81 167
18735.10 184
18736.40 199
18737.69 171
18738.98 168
18740.27 188
18741.56 186
18742.85 183
18744.14 175
18745.43 185
18746.73 164
18748.02 173
18749.31 158
18750.60 161
18751.89 169
18753.18 203
18754.48 186
18755.77 161
18757.06 171
18758.35 188
18759.64 183
18760.94 174
18762.23 173
18763.52 186
18764.81 179
18766.10 176
18767.40 176
18768.69 157
18769.98 160
18771.27 174
18772.57 180
18773.86 173
18775.15 170
18776.44 169
18777.74 167
18779.03 168
18780.32 177
18781.61 177
18782.91 159
18784.20 180
18785.49 158
18786.79 175
18788.08 182
18789.37 167
18790.66 157
18791.96 181
18793.25 177
18794.54 154
18795.84 182
18797.13 177
18798.42 183
18799.72 179
18801.01 176
18802.30 179
18803.60 184
18804.89 161
18806.18 200
18807.48 175
18808.77 184
18810.07 161
18811.36 190
18812.65 184
18813.95 177
18815.24 181
18816.53 172
18817.83 158
18819.12 170
18820.42 180
18821.71 189
18823.00 166
18824.30 185
18825.59 182
18826.89 165
18828.18 179
18829.48 176
18830.77 183
18832.07 167
18833.36 175
18834.65 173
18835.95 166
18837.24 186
18838.54 179
18839.83 178
18841.13 181
18842.42 173
18843.72 145
18845.01 157
18846.31 193
18847.60 174
18848.90 160
18850.19 168
18851.49 161
18852.78 194
18854.08 153
18855.37 180
18856.67 177
18857.96 178
18859.26 160
18860.55 178
18861.85 175
18863.15 160
18864.44 203
18865.74 191
18867.03 178
18868.33 175
18869.62 187
18870.92 196
18872.22 195
18873.51 179
18874.81 174
18876.10 178
18877.40 180
18878.70 190
18879.99 162
18881.29 167
18882.58 171
18883.88 188
18885.18 154
18886.47 162
18887.77 162
18889.07 197
18890.36 175
18891.66 176
18892.95 174
18894.25 166
18895.55 169
18896.84 169
18898.14 168
18899.44 158
18900.73 172
18902.03 162
18903.33 177
18904.63 170
18905.92 176
18907.22 169
18908.52 169
18909.81 165
18911.11 149
18912.41 165
18913.71 198
18915.00 187
18916.30 173
18917.60 176
18918.89 173
18920.19 185
18921.49 179
18922.79 167
18924.09 164
18925.38 165
18926.68 174
18927.98 158
18929.28 171
18930.57 170
18931.87 167
18933.17 170
18934.47 156
18935.77 180
18937.06 175
18938.36 178
18939.66 158
18940.96 160
18942.26 161
18943.55 163
18944.85 162
18946.15 162
18947.45 183
18948.75 171
18950.05 169
18951.35 186
18952.64 181
18953.94 175
18955.24 179
18956.54 171
18957.84 169
18959.14 152
18960.44 169
18961.74 181
18963.03 181
18964.33 174
18965.63 161
18966.93 158
18968.23 186
18969.53 180
18970.83 171
18972.13 186
18973.43 157
18974.73 159
18976.03 190
18977.33 190
18978.62 169
18979.92 176
18981.22 173
18982.52 168
18983.82 175
18985.12 168
18986.42 157
18987.72 166
18989.02 160
18990.32 163
18991.62 161
18992.92 177
18994.22 156
18995.52 172
18996.82 170
18998.12 172
18999.42 174
19000.72 168
19002.02 176
19003.32 156
19004.62 159
19005.92 166
19007.22 170
19008.53 159
19009.83 172
19011.13 153
19012.43 167
19013.73 176
19015.03 171
19016.33 160
19017.63 161
19018.93 171
19020.23 188
19021.53 158
19022.83 158
19024.13 173
19025.44 186
19026.74 168
19028.04 172
19029.34 155
19030.64 183
19031.94 163
19033.24 178
19034.54 157
19035.85 174
19037.15 165
19038.45 165
19039.75 172
19041.05 147
19042.35 147
19043.66 171
19044.96 173
19046.26 163
19047.56 156
19048.86 163
19050.16 175
19051.47 172
19052.77 159
19054.07 159
19055.37 194
19056.67 183
19057.98 174
19059.28 155
19060.58 184
19061.88 178
19063.19 174
19064.49 176
19065.79 166
19067.09 166
19068.40 169
19069.70 176
19071.00 136
19072.30 173
19073.61 152
19074.91 170
19076.21 176
19077.52 168
19078.82 168
19080.12 172
19081.42 149
19082.73 148
19084.03 175
19085.33 188
19086.64 175
19087.94 179
19089.24 169
19090.55 173
19091.85 175
19093.15 162
19094.46 155
19095.76 169
19097.06 142
19098.37 159
19099.67 158
19100.97 153
19102.28 162
19103.58 164
19104.89 162
19106.19 163
19107.49 159
19108.80 153
19110.10 142
19111.40 180
19112.71 157
19114.01 166
19115.32 166
19116.62 166
19117.93 178
19119.23 143
19120.53 168
19121.84 162
19123.14 188
19124.45 159
19125.75 164
19127.06 153
19128.36 148
19129.67 163
19130.97 168
19132.28 167
19133.58 155
19134.88 164
19136.19 179
19137.49 174
19138.80 166
19140.10 166
19141.41 160
19142.71 158
19144.02 162
19145.32 175
19146.63 148
19147.94 170
19149.24 167
19150.55 176
19151.85 136
19153.16 156
19154.46 188
19155.77 162
19157.07 168
19158.38 151
19159.68 168
19160.99 180
19162.30 169
19163.60 164
19164.91 156
19166.21 170
19167.52 174
19168.83 171
19170.13 167
19171.44 165
19172.74 150
19174.05 141
19175.36 169
19176.66 172
19177.97 173
19179.27 152
19180.58 173
19181.89 170
19183.19 189
19184.50 165
19185.81 167
19187.11 158
19188.42 176
19189.73 170
19191.03 164
19192.34 167
19193.65 167
19194.95 159
19196.26 148
19197.57 161
19198.87 151
19200.18 164
19201.49 170
19202.80 168
19204.10 171
19205.41 168
19206.72 170
19208.03 150
19209.33 161
19210.64 152
19211.95 167
19213.25 183
19214.56 155
19215.87 159
19217.18 148
19218.49 151
19219.79 170
19221.10 158
19222.41 178
19223.72 174
19225.02 171
19226.33 150
19227.64 146
19228.95 175
19230.26 169
19231.56 160
19232.87 150
19234.18 169
19235.49 150
19236.80 162
19238.11 165
19239.41 146
19240.72 158
19242.03 160
19243.34 160
19244.65 158
19245.96 163
19247.26 156
19248.57 153
19249.88 153
19251.19 175
19252.50 150
19253.81 157
19255.12 139
19256.43 173
19257.74 142
19259.04 144
19260.35 152
19261.66 159
19262.97 176
19264.28 164
19265.59 181
19266.90 172
19268.21 151
19269.52 136
19270.83 178
19272.14 158
19273.45 162
19274.76 179
19276.07 155
19277.38 153
19278.69 149
19279.99 157
19281.30 144
19282.61 156
19283.92 153
19285.23 181
19286.54 182
19287.85 167
19289.16 147
19290.47 176
19291.78 158
19293.09 150
19294.40 174
19295.72 180
19297.03 163
19298.34 149
19299.65 152
19300.96 168
19302.27 163
19303.58 152
19304.89 158
19306.20 159
19307.51 165
19308.82 175
19310.13 171
19311.44 145
19312.75 157
19314.06 155
19315.37 175
19316.69 166
19318.00 164
19319.31 185
19320.62 155
19321.93 171
19323.24 148
19324.55 170
19325.86 175
19327.18 168
19328.49 149
19329.80 169
19331.11 167
19332.42 163
19333.73 169
19335.04 163
19336.36 166
19337.67 150
19338.98 157
19340.29 154
19341.60 149
19342.91 163
19344.23 165
19345.54 148
19346.85 176
19348.16 148
19349.47 182
19350.79 166
19352.10 164
19353.41 147
19354.72 178
19356.04 147
19357.35 156
19358.66 176
19359.97 164
19361.29 144
19362.60 156
19363.91 186
19365.22 149
19366.54 150
19367.85 136
19369.16 175
19370.47 161
19371.79 155
19373.10 159
19374.41 156
19375.73 159
19377.04 177
19378.35 170
19379.67 156
19380.98 163
19382.29 170
19383.60 153
19384.92 157
19386.23 147
19387.54 152
19388.86 177
19390.17 155
19391.49 156
19392.80 146
19394.11 157
19395.43 171
19396.74 171
19398.05 153
19399.37 160
19400.68 177
19402.00 187
19403.31 166
19404.62 167
19405.94 165
19407.25 165
19408.57 154
19409.88 152
19411.19 152
19412.51 151
19413.82 156
19415.14 171
19416.45 155
19417.77 166
19419.08 168
19420.39 180
19421.71 172
19423.02 177
19424.34 158
19425.65 176
19426.97 156
19428.28 178
19429.60 160
19430.91 167
19432.23 157
19433.54 171
19434.86 154
19436.17 160
19437.49 176
19438.80 172
19440.12 182
19441.43 166
19442.75 166
19444.06 150
19445.38 155
19446.69 165
19448.01 160
19449.32 164
19450.64 169
19451.96 172
19453.27 174
19454.59 156
19455.90 166
19457.22 163
19458.53 156
19459.85 187
19461.17 179
19462.48 159
19463.80 127
19465.11 168
19466.43 150
19467.75 157
19469.06 147
19470.38 159
19471.69 166
19473.01 166
19474.33 162
19475.64 161
19476.96 176
19478.28 155
19479.59 161
19480.91 162
19482.23 147
19483.54 151
19484.86 180
19486.18 172
19487.49 165
19488.81 157
19490.13 160
19491.44 169
19492.76 168
19494.08 166
19495.39 169
19496.71 162
19498.03 155
19499.35 157
19500.66 154
19501.98 172
19503.30 151
19504.61 166
19505.93 165
19507.25 156
19508.57 160
19509.88 168
19511.20 157
19512.52 160
19513.84 147
19515.15 164
19516.47 169
19517.79 171
19519.11 165
19520.43 151
19521.74 158
19523.06 156
19524.38 158
19525.70 164
19527.02 153
19528.33 175
19529.65 163
19530.97 187
19532.29 166
19533.61 157
19534.93 160
19536.24 172
19537.56 163
19538.88 150
19540.20 152
19541.52 156
19542.84 161
19544.16 163
19545.47 160
19546.79 145
19548.11 151
19549.43 181
19550.75 170
19552.07 149
19553.39 135
19554.71 173
19556.03 145
19557.34 147
19558.66 157
19559.98 161
19561.30 149
19562.62 162
19563.94 176
19565.26 157
19566.58 145
19567.90 172
19569.22 179
19570.54 161
19571.86 155
19573.18 165
19574.50 158
19575.82 146
19577.14 157
19578.46 176
19579.78 154
19581.10 185
19582.42 162
19583.74 158
19585.06 159
19586.38 137
19587.70 176
19589.02 170
19590.34 168
19591.66 153
19592.98 162
19594.30 157
19595.62 142
19596.94 140
19598.26 159
19599.58 137
19600.90 149
19602.22 159
19603.54 163
19604.86 161
19606.18 167
19607.50 154
19608.82 186
19610.15 167
19611.47 161
19612.79 153
19614.11 158
19615.43 158
19616.75 171
19618.07 152
19619.39 158
19620.71 165
19622.04 162
19623.36 177
19624.68 147
19626.00 146
19627.32 173
19628.64 177
19629.96 139
19631.29 161
19632.61 169
19633.93 161
19635.25 152
19636.57 156
19637.89 156
19639.22 156
19640.54 151
19641.86 150
19643.18 161
19644.50 166
19645.83 169
19647.15 175
19648.47 164
19649.79 151
19651.12 170
19652.44 164
19653.76 161
19655.08 150
19656.40 156
19657.73 144
19659.05 145
19660.37 151
19661.70 156
19663.02 167
19664.34 167
19665.66 165
19666.99 157
19668.31 150
19669.63 163
19670.95 174
19672.28 163
19673.60 158
19674.92 170
19676.25 165
19677.57 186
19678.89 156
19680.22 150
19681.54 144
19682.86 165
19684.19 157
19685.51 180
19686.83 174
19688.16 161
19689.48 155
19690.80 162
19692.13 154
19693.45 152
19694.78 159
19696.10 166
19697.42 164
19698.75 160
19700.07 162
19701.39 158
19702.72 171
19704.04 159
19705.37 169
19706.69 178
19708.02 176
19709.34 161
19710.66 141
19711.99 173
19713.31 152
19714.64 166
19715.96 167
19717.29 169
19718.61 156
19719.93 156
19721.26 167
19722.58 163
19723.91 174
19725.23 188
19726.56 182
19727.88 161
19729.21 155
19730.53 150
19731.86 159
19733.18 160
19734.51 159
19735.83 168
19737.16 154
19738.48 149
19739.81 149
19741.13 159
19742.46 157
19743.78 142
19745.11 148
19746.44 176
19747.76 162
19749.09 172
19750.41 173
19751.74 166
19753.06 168
19754.39 167
19755.72 170
19757.04 167
19758.37 170
19759.69 163
19761.02 165
19762.34 152
19763.67 185
19765.00 143
19766.32 169
19767.65 158
19768.98 168
19770.30 146
19771.63 174
19772.95 159
19774.28 163
19775.61 172
19776.93 167
19778.26 152
19779.59 152
19780.91 163
19782.24 175
19783.57 162
19784.89 148
19786.22 171
19787.55 171
19788.87 173
19790.20 165
19791.53 167
19792.86 166
19794.18 164
19795.51 155
19796.84 167
19798.16 153
19799.49 155
19800.82 151
19802.15 166
19803.47 141
19804.80 148
19806.13 157
19807.46 150
19808.78 151
19810.11 143
19811.44 151
19812.77 177
19814.09 157
19815.42 147
19816.75 156
19818.08 143
19819.41 149
19820.73 154
19822.06 138
19823.39 166
19824.72 164
19826.05 177
19827.37 160
19828.70 147
19830.03 154
19831.36 156
19832.69 174
19834.02 154
19835.34 146
19836.67 152
19838.00 166
19839.33 149
19840.66 139
19841.99 146
19843.32 151
19844.64 155
19845.97 155
19847.30 166
19848.63 154
19849.96 177
19851.29 182
19852.62 173
19853.95 171
19855.28 171
19856.60 159
19857.93 176
19859.26 164
19860.59 154
19861.92 135
19863.25 175
19864.58 171
19865.91 162
19867.24 153
19868.57 157
19869.90 150
19871.23 174
19872.56 158
19873.89 170
19875.22 165
19876.55 179
19877.88 157
19879.21 142
19880.54 171
19881.87 166
19883.20 148
19884.53 136
19885.86 159
19887.19 154
19888.52 155
19889.85 141
19891.18 156
19892.51 169
19893.84 169
19895.17 148
19896.50 158
19897.83 168
19899.16 163
19900.49 141
19901.82 146
19903.15 156
19904.48 135
19905.81 172
19907.15 133
19908.48 157
19909.81 139
19911.14 169
19912.47 170
19913.80 157
19915.13 161
19916.46 156
19917.79 163
19919.13 164
19920.46 157
19921.79 159
19923.12 164
19924.45 166
19925.78 158
19927.11 172
19928.45 124
19929.78 144
19931.11 162
19932.44 164
19933.77 164
19935.10 163
19936.44 143
19937.77 160
19939.10 148
19940.43 175
19941.76 141
19943.10 157
19944.43 152
19945.76 163
19947.09 151
19948.42 161
19949.76 154
19951.09 154
19952.42 160
19953.75 143
19955.09 168
19956.42 162
19957.75 174
19959.08 150
19960.42 156
19961.75 136
19963.08 146
19964.41 149
19965.75 153
19967.08 147
19968.41 153
19969.75 156
19971.08 152
19972.41 149
19973.74 154
19975.08 147
19976.41 136
19977.74 152
19979.08 173
19980.41 142
19981.74 135
19983.08 159
19984.41 163
19985.74 155
19987.08 153
19988.41 146
19989.75 170
19991.08 168
19992.41 170
19993.75 147
19995.08 178
19996.41 173
19997.75 166
19999.08 153
20000.42 160
20001.75 142
20003.08 148
20004.42 157
20005.75 170
20007.09 149
20008.42 168
20009.75 168
20011.09 143
20012.42 150
20013.76 155
20015.09 145
20016.43 172
20017.76 149
20019.10 159
20020.43 152
20021.76 154
20023.10 151
20024.43 179
20025.77 174
20027.10 150
20028.44 163
20029.77 151
20031.11 162
20032.44 135
20033.78 158
20035.11 168
20036.45 159
20037.78 162
20039.12 173
20040.46 154
20041.79 150
20043.13 148
20044.46 157
20045.80 174
20047.13 178
20048.47 157
20049.80 172
20051.14 163
20052.47 174
20053.81 170
20055.15 166
20056.48 152
20057.82 128
20059.15 167
20060.49 157
20061.83 158
20063.16 160
20064.50 172
20065.83 160
20067.17 161
20068.51 180
20069.84 176
20071.18 156
20072.52 154
20073.85 151
20075.19 152
20076.52 165
20077.86 135
20079.20 167
20080.53 156
20081.87 167
20083.21 148
20084.54 152
20085.88 167
20087.22 150
20088.56 169
20089.89 157
20091.23 167
20092.57 156
20093.90 180
20095.24 158
20096.58 177
20097.91 172
20099.25 157
20100.59 159
20101.93 134
20103.26 153
20104.60 161
20105.94 147
20107.28 171
20108.61 172
20109.95 176
20111.29 155
20112.63 156
20113.96 161
20115.30 157
20116.64 144
20117.98 142
20119.32 168
20120.65 143
20121.99 151
20123.33 147
20124.67 143
20126.01 156
